# Supplementary material for: A Next-Generation Sequencing Method for Genotyping-by-Sequencing of Highly Heterozygous Autotetraploid Potato
Source: PLoS One. 2013 May 8;8(5):e62355. doi: 10.1371/journal.pone.0062355 (PMC3648547; doi:10.1371/journal.pone.0062355)
Supplement: BED-file S1 — SureSelect baits mapped (MQ≥37) to the superscaffolds of the DM reference genome. (BED) [file pone.0062355.s002.bed]

PGSC0003DMB000000001	1161719	1162002
PGSC0003DMB000000001	1162590	1162888
PGSC0003DMB000000001	4488917	4489037
PGSC0003DMB000000001	5903619	5904053
PGSC0003DMB000000002	155791	156440
PGSC0003DMB000000002	157103	157475
PGSC0003DMB000000002	459842	460174
PGSC0003DMB000000002	460347	460611
PGSC0003DMB000000002	460740	460861
PGSC0003DMB000000002	463085	463251
PGSC0003DMB000000002	463567	464056
PGSC0003DMB000000002	654940	655260
PGSC0003DMB000000002	655280	656231
PGSC0003DMB000000002	657416	657742
PGSC0003DMB000000002	658711	659023
PGSC0003DMB000000002	1390571	1390690
PGSC0003DMB000000002	1390797	1390918
PGSC0003DMB000000002	3290203	3290564
PGSC0003DMB000000002	3291000	3292680
PGSC0003DMB000000003	351531	351651
PGSC0003DMB000000003	354876	355036
PGSC0003DMB000000003	355056	356056
PGSC0003DMB000000003	356076	356556
PGSC0003DMB000000003	1031948	1032408
PGSC0003DMB000000003	1032928	1033373
PGSC0003DMB000000003	1033652	1034373
PGSC0003DMB000000003	1458845	1459144
PGSC0003DMB000000003	1459164	1459324
PGSC0003DMB000000003	1684682	1685128
PGSC0003DMB000000003	4442602	4443286
PGSC0003DMB000000004	434984	435219
PGSC0003DMB000000004	436001	436161
PGSC0003DMB000000004	437251	437848
PGSC0003DMB000000004	437868	438948
PGSC0003DMB000000004	894622	895458
PGSC0003DMB000000004	911369	912069
PGSC0003DMB000000004	912081	912201
PGSC0003DMB000000004	962510	963193
PGSC0003DMB000000004	963250	963450
PGSC0003DMB000000004	963478	964921
PGSC0003DMB000000004	972880	973817
PGSC0003DMB000000004	980006	981159
PGSC0003DMB000000004	1623338	1624423
PGSC0003DMB000000004	2063891	2065099
PGSC0003DMB000000004	2066252	2067983
PGSC0003DMB000000004	2068766	2069388
PGSC0003DMB000000004	2069947	2070262
PGSC0003DMB000000004	2138426	2139761
PGSC0003DMB000000004	2496672	2497232
PGSC0003DMB000000004	2603401	2603654
PGSC0003DMB000000004	2604642	2606102
PGSC0003DMB000000004	2622054	2622234
PGSC0003DMB000000004	2622775	2622896
PGSC0003DMB000000004	2630115	2631795
PGSC0003DMB000000004	2647773	2648477
PGSC0003DMB000000004	2814444	2815244
PGSC0003DMB000000004	2816070	2816191
PGSC0003DMB000000004	2837082	2837202
PGSC0003DMB000000004	2837222	2838388
PGSC0003DMB000000004	2838987	2839108
PGSC0003DMB000000004	3499126	3499616
PGSC0003DMB000000004	3500220	3500341
PGSC0003DMB000000004	3500764	3501604
PGSC0003DMB000000004	3604271	3604889
PGSC0003DMB000000004	3605069	3605190
PGSC0003DMB000000004	3605554	3605873
PGSC0003DMB000000004	3606507	3606819
PGSC0003DMB000000004	3607464	3607585
PGSC0003DMB000000004	3607739	3607860
PGSC0003DMB000000004	3608362	3608483
PGSC0003DMB000000004	3608606	3608754
PGSC0003DMB000000004	3608897	3610757
PGSC0003DMB000000004	3692278	3694289
PGSC0003DMB000000004	4005974	4006289
PGSC0003DMB000000004	4052832	4053529
PGSC0003DMB000000004	4129683	4130883
PGSC0003DMB000000004	4130903	4131363
PGSC0003DMB000000004	4135187	4135308
PGSC0003DMB000000004	4136787	4137064
PGSC0003DMB000000004	4145548	4145801
PGSC0003DMB000000004	4308980	4309820
PGSC0003DMB000000004	4309980	4310663
PGSC0003DMB000000004	4313302	4313531
PGSC0003DMB000000004	4318830	4319170
PGSC0003DMB000000005	3289280	3290421
PGSC0003DMB000000005	3290441	3290961
PGSC0003DMB000000005	3292065	3292250
PGSC0003DMB000000006	1314511	1314798
PGSC0003DMB000000008	340838	341233
PGSC0003DMB000000008	341381	341759
PGSC0003DMB000000008	341939	343619
PGSC0003DMB000000008	1856678	1856938
PGSC0003DMB000000008	1856941	1857082
PGSC0003DMB000000008	1859742	1860462
PGSC0003DMB000000008	1860482	1861042
PGSC0003DMB000000008	1861065	1861461
PGSC0003DMB000000008	2286852	2286988
PGSC0003DMB000000008	2291768	2292020
PGSC0003DMB000000008	2292696	2292944
PGSC0003DMB000000008	2309516	2310436
PGSC0003DMB000000008	2310567	2311070
PGSC0003DMB000000008	2824518	2824675
PGSC0003DMB000000008	2824735	2825055
PGSC0003DMB000000008	2825075	2825555
PGSC0003DMB000000008	2825596	2826835
PGSC0003DMB000000008	2835931	2836129
PGSC0003DMB000000008	2838760	2838880
PGSC0003DMB000000008	2838900	2839360
PGSC0003DMB000000008	2839380	2839660
PGSC0003DMB000000008	2839740	2840380
PGSC0003DMB000000008	2840460	2840737
PGSC0003DMB000000008	3565820	3566205
PGSC0003DMB000000008	3566446	3566706
PGSC0003DMB000000008	3566726	3566886
PGSC0003DMB000000008	3566906	3568126
PGSC0003DMB000000008	3841705	3841882
PGSC0003DMB000000008	3843957	3845037
PGSC0003DMB000000008	3845057	3845177
PGSC0003DMB000000008	3845197	3845638
PGSC0003DMB000000009	1489530	1489756
PGSC0003DMB000000009	1490484	1490904
PGSC0003DMB000000009	1490927	1491064
PGSC0003DMB000000009	1491084	1491284
PGSC0003DMB000000009	1491304	1491544
PGSC0003DMB000000009	1491564	1492277
PGSC0003DMB000000010	433854	434239
PGSC0003DMB000000010	434792	434913
PGSC0003DMB000000010	435121	435461
PGSC0003DMB000000010	443601	443901
PGSC0003DMB000000010	444175	444655
PGSC0003DMB000000010	1482072	1482385
PGSC0003DMB000000010	1484439	1484560
PGSC0003DMB000000010	1484698	1484922
PGSC0003DMB000000010	1485257	1485437
PGSC0003DMB000000010	1485457	1486277
PGSC0003DMB000000010	1486297	1486937
PGSC0003DMB000000010	1768330	1768725
PGSC0003DMB000000010	1769359	1769519
PGSC0003DMB000000010	1770776	1770964
PGSC0003DMB000000010	1772153	1772284
PGSC0003DMB000000010	1772565	1772833
PGSC0003DMB000000010	3099694	3099900
PGSC0003DMB000000010	3182175	3182438
PGSC0003DMB000000010	3182458	3182918
PGSC0003DMB000000010	3643431	3643651
PGSC0003DMB000000010	3685907	3686267
PGSC0003DMB000000010	3722029	3722389
PGSC0003DMB000000011	684705	684905
PGSC0003DMB000000011	684908	685541
PGSC0003DMB000000012	355060	355293
PGSC0003DMB000000012	356844	357164
PGSC0003DMB000000012	358365	358511
PGSC0003DMB000000012	359373	359494
PGSC0003DMB000000012	361296	361859
PGSC0003DMB000000012	361862	362256
PGSC0003DMB000000012	362336	362976
PGSC0003DMB000000012	363884	364031
PGSC0003DMB000000012	611986	612366
PGSC0003DMB000000012	612487	612692
PGSC0003DMB000000012	612891	613391
PGSC0003DMB000000012	613411	613731
PGSC0003DMB000000012	890831	891528
PGSC0003DMB000000012	891917	892844
PGSC0003DMB000000012	893418	894398
PGSC0003DMB000000012	895082	895441
PGSC0003DMB000000012	895886	896466
PGSC0003DMB000000012	957473	957913
PGSC0003DMB000000012	957933	958173
PGSC0003DMB000000012	958193	958621
PGSC0003DMB000000012	1688715	1689395
PGSC0003DMB000000012	1689415	1690555
PGSC0003DMB000000012	1691164	1691424
PGSC0003DMB000000012	1691551	1691814
PGSC0003DMB000000012	1692606	1693075
PGSC0003DMB000000012	1693251	1693471
PGSC0003DMB000000013	542331	543030
PGSC0003DMB000000013	559846	560283
PGSC0003DMB000000013	561921	562514
PGSC0003DMB000000013	1163605	1163916
PGSC0003DMB000000013	2134476	2134711
PGSC0003DMB000000013	2136685	2137485
PGSC0003DMB000000013	2137488	2137945
PGSC0003DMB000000013	2137965	2138165
PGSC0003DMB000000013	2138205	2138365
PGSC0003DMB000000013	2139008	2139219
PGSC0003DMB000000013	2139544	2139665
PGSC0003DMB000000015	1410166	1410564
PGSC0003DMB000000015	1468052	1468464
PGSC0003DMB000000016	2362455	2363457
PGSC0003DMB000000016	2363497	2365377
PGSC0003DMB000000017	39827	40161
PGSC0003DMB000000017	40806	41138
PGSC0003DMB000000017	529594	530080
PGSC0003DMB000000017	530204	530389
PGSC0003DMB000000017	904142	904322
PGSC0003DMB000000017	904502	905282
PGSC0003DMB000000017	905342	905622
PGSC0003DMB000000017	1673560	1673780
PGSC0003DMB000000017	1674485	1674615
PGSC0003DMB000000017	1676172	1676372
PGSC0003DMB000000017	1676392	1677012
PGSC0003DMB000000017	2861473	2861989
PGSC0003DMB000000017	2861993	2862633
PGSC0003DMB000000017	2863220	2863426
PGSC0003DMB000000017	2938837	2940637
PGSC0003DMB000000017	2943077	2943343
PGSC0003DMB000000017	2945224	2945590
PGSC0003DMB000000018	230588	230808
PGSC0003DMB000000018	230833	231273
PGSC0003DMB000000018	231299	231679
PGSC0003DMB000000018	231930	232075
PGSC0003DMB000000019	3042732	3042852
PGSC0003DMB000000020	67443	67714
PGSC0003DMB000000020	67734	68034
PGSC0003DMB000000020	68051	68171
PGSC0003DMB000000020	68194	68874
PGSC0003DMB000000020	68894	69394
PGSC0003DMB000000020	70180	70420
PGSC0003DMB000000020	360595	360745
PGSC0003DMB000000020	360953	361074
PGSC0003DMB000000020	361756	361877
PGSC0003DMB000000020	362100	362221
PGSC0003DMB000000020	362482	362620
PGSC0003DMB000000020	363114	363494
PGSC0003DMB000000020	363514	364796
PGSC0003DMB000000020	404872	405054
PGSC0003DMB000000020	405074	406114
PGSC0003DMB000000020	406134	406634
PGSC0003DMB000000020	406792	407019
PGSC0003DMB000000020	446714	447541
PGSC0003DMB000000020	447966	448166
PGSC0003DMB000000020	448250	448406
PGSC0003DMB000000020	448426	448546
PGSC0003DMB000000020	448569	449646
PGSC0003DMB000000020	457274	457654
PGSC0003DMB000000020	457674	458034
PGSC0003DMB000000020	458057	458474
PGSC0003DMB000000020	732171	732517
PGSC0003DMB000000020	732858	733298
PGSC0003DMB000000020	736610	736970
PGSC0003DMB000000020	736990	737622
PGSC0003DMB000000020	908839	909347
PGSC0003DMB000000020	1095362	1096302
PGSC0003DMB000000020	1319629	1320321
PGSC0003DMB000000020	1543534	1544414
PGSC0003DMB000000020	1544434	1545214
PGSC0003DMB000000020	1546316	1546724
PGSC0003DMB000000020	1546864	1547047
PGSC0003DMB000000020	1620742	1621688
PGSC0003DMB000000020	1621708	1622548
PGSC0003DMB000000020	1622648	1622768
PGSC0003DMB000000020	1622785	1622928
PGSC0003DMB000000020	1623118	1623239
PGSC0003DMB000000020	1624105	1624285
PGSC0003DMB000000020	1724017	1724596
PGSC0003DMB000000020	1730807	1731424
PGSC0003DMB000000020	2045499	2046759
PGSC0003DMB000000020	2046899	2047039
PGSC0003DMB000000020	2197642	2199558
PGSC0003DMB000000020	2233113	2233425
PGSC0003DMB000000020	2234323	2235103
PGSC0003DMB000000020	2439728	2439866
PGSC0003DMB000000020	2440181	2441022
PGSC0003DMB000000020	2694120	2694729
PGSC0003DMB000000020	2695405	2696845
PGSC0003DMB000000021	454580	454701
PGSC0003DMB000000021	455440	455739
PGSC0003DMB000000021	455931	456111
PGSC0003DMB000000021	456827	457127
PGSC0003DMB000000021	457847	457968
PGSC0003DMB000000021	974195	974377
PGSC0003DMB000000021	974889	975015
PGSC0003DMB000000021	975824	976504
PGSC0003DMB000000021	976524	977504
PGSC0003DMB000000021	977656	977777
PGSC0003DMB000000021	978102	978223
PGSC0003DMB000000021	1004549	1004919
PGSC0003DMB000000021	1004939	1005539
PGSC0003DMB000000021	1005946	1006139
PGSC0003DMB000000021	1006747	1006927
PGSC0003DMB000000021	1332000	1332799
PGSC0003DMB000000021	1332839	1333199
PGSC0003DMB000000021	1333219	1333699
PGSC0003DMB000000021	1334082	1334202
PGSC0003DMB000000021	1334311	1334467
PGSC0003DMB000000021	1334471	1334591
PGSC0003DMB000000021	1337298	1337558
PGSC0003DMB000000021	1337723	1338220
PGSC0003DMB000000021	1338243	1339583
PGSC0003DMB000000021	2592019	2592140
PGSC0003DMB000000021	2593040	2593187
PGSC0003DMB000000021	2595910	2596030
PGSC0003DMB000000021	2596090	2597370
PGSC0003DMB000000021	2599266	2600191
PGSC0003DMB000000021	2600211	2600448
PGSC0003DMB000000021	2601560	2601681
PGSC0003DMB000000021	2606381	2606502
PGSC0003DMB000000021	2608494	2608932
PGSC0003DMB000000021	2608992	2609152
PGSC0003DMB000000021	2611459	2611729
PGSC0003DMB000000024	1917014	1917938
PGSC0003DMB000000024	1918647	1919128
PGSC0003DMB000000024	1920335	1922381
PGSC0003DMB000000026	199556	200246
PGSC0003DMB000000026	201005	201565
PGSC0003DMB000000026	251268	251448
PGSC0003DMB000000026	251486	251946
PGSC0003DMB000000026	251948	252158
PGSC0003DMB000000026	579607	579728
PGSC0003DMB000000026	579878	580248
PGSC0003DMB000000026	765853	765982
PGSC0003DMB000000026	766212	766443
PGSC0003DMB000000026	767654	767894
PGSC0003DMB000000026	768017	768406
PGSC0003DMB000000026	769319	770499
PGSC0003DMB000000026	770519	771042
PGSC0003DMB000000026	834496	835319
PGSC0003DMB000000026	835973	836173
PGSC0003DMB000000026	836467	837667
PGSC0003DMB000000026	1164308	1166024
PGSC0003DMB000000026	1166128	1166288
PGSC0003DMB000000026	1787192	1788504
PGSC0003DMB000000026	2430572	2431388
PGSC0003DMB000000026	2433039	2433180
PGSC0003DMB000000026	2435475	2435627
PGSC0003DMB000000026	2876754	2877909
PGSC0003DMB000000026	2877929	2878309
PGSC0003DMB000000026	2878730	2878851
PGSC0003DMB000000026	2879073	2879353
PGSC0003DMB000000027	335490	335610
PGSC0003DMB000000027	1013102	1013322
PGSC0003DMB000000027	1013342	1013833
PGSC0003DMB000000027	1015487	1015648
PGSC0003DMB000000027	1015780	1016128
PGSC0003DMB000000027	1437356	1437854
PGSC0003DMB000000027	1960257	1960530
PGSC0003DMB000000027	1961039	1962921
PGSC0003DMB000000029	1193542	1193802
PGSC0003DMB000000029	2164152	2165255
PGSC0003DMB000000029	2165272	2165833
PGSC0003DMB000000029	2174604	2175026
PGSC0003DMB000000029	2767189	2767466
PGSC0003DMB000000029	2768306	2768543
PGSC0003DMB000000031	426963	427562
PGSC0003DMB000000031	429118	429816
PGSC0003DMB000000032	125786	127135
PGSC0003DMB000000032	127155	127715
PGSC0003DMB000000032	471789	471962
PGSC0003DMB000000032	473241	474381
PGSC0003DMB000000032	474401	475607
PGSC0003DMB000000032	518486	519031
PGSC0003DMB000000032	752713	753873
PGSC0003DMB000000032	753893	754130
PGSC0003DMB000000032	754153	754393
PGSC0003DMB000000032	754634	754800
PGSC0003DMB000000032	1245404	1245624
PGSC0003DMB000000032	1245839	1246782
PGSC0003DMB000000032	1261649	1261770
PGSC0003DMB000000032	1261986	1262107
PGSC0003DMB000000032	1262319	1263579
PGSC0003DMB000000032	1263599	1263919
PGSC0003DMB000000032	1264643	1264771
PGSC0003DMB000000032	1264922	1265048
PGSC0003DMB000000032	1291857	1291978
PGSC0003DMB000000032	1292118	1293778
PGSC0003DMB000000032	1294640	1294761
PGSC0003DMB000000032	1295196	1295451
PGSC0003DMB000000032	1309749	1309870
PGSC0003DMB000000032	1310638	1311101
PGSC0003DMB000000032	1376174	1376295
PGSC0003DMB000000032	1376459	1376580
PGSC0003DMB000000032	1377862	1378402
PGSC0003DMB000000032	1378422	1379482
PGSC0003DMB000000032	1379522	1379747
PGSC0003DMB000000032	1709448	1710177
PGSC0003DMB000000032	1722339	1723373
PGSC0003DMB000000032	1723778	1723898
PGSC0003DMB000000032	1835269	1835469
PGSC0003DMB000000032	1835675	1835826
PGSC0003DMB000000032	1836071	1836192
PGSC0003DMB000000032	1836336	1836796
PGSC0003DMB000000032	1837574	1837720
PGSC0003DMB000000032	1837848	1837969
PGSC0003DMB000000032	1838290	1839870
PGSC0003DMB000000032	1930302	1932315
PGSC0003DMB000000032	1932568	1932768
PGSC0003DMB000000032	2029814	2030218
PGSC0003DMB000000032	2032046	2032446
PGSC0003DMB000000032	2032456	2032703
PGSC0003DMB000000032	2085254	2085650
PGSC0003DMB000000032	2085670	2087130
PGSC0003DMB000000032	2087553	2087950
PGSC0003DMB000000032	2091907	2092799
PGSC0003DMB000000032	2093154	2093275
PGSC0003DMB000000032	2093533	2094757
PGSC0003DMB000000032	2094817	2095837
PGSC0003DMB000000032	2096314	2096531
PGSC0003DMB000000032	2098242	2098363
PGSC0003DMB000000032	2316099	2316519
PGSC0003DMB000000032	2317119	2317647
PGSC0003DMB000000032	2524567	2525101
PGSC0003DMB000000032	2525310	2525821
PGSC0003DMB000000032	2526339	2527253
PGSC0003DMB000000032	2527432	2527552
PGSC0003DMB000000032	2527957	2529567
PGSC0003DMB000000032	2532324	2532464
PGSC0003DMB000000032	2533223	2534043
PGSC0003DMB000000032	2646231	2646597
PGSC0003DMB000000032	2647484	2649710
PGSC0003DMB000000032	2651521	2651967
PGSC0003DMB000000033	34946	35516
PGSC0003DMB000000033	1799746	1799875
PGSC0003DMB000000033	1799945	1800105
PGSC0003DMB000000034	452208	453129
PGSC0003DMB000000034	720342	721402
PGSC0003DMB000000034	721422	722022
PGSC0003DMB000000034	1315525	1315697
PGSC0003DMB000000034	1317130	1317830
PGSC0003DMB000000034	1317930	1318810
PGSC0003DMB000000034	1995659	1995991
PGSC0003DMB000000034	1996881	1997002
PGSC0003DMB000000035	154289	154699
PGSC0003DMB000000035	1967283	1968483
PGSC0003DMB000000035	1968503	1968963
PGSC0003DMB000000035	1970718	1971051
PGSC0003DMB000000035	2233861	2234701
PGSC0003DMB000000035	2641403	2641523
PGSC0003DMB000000038	1214298	1214418
PGSC0003DMB000000039	549691	550390
PGSC0003DMB000000039	552685	554285
PGSC0003DMB000000039	1232128	1233123
PGSC0003DMB000000039	1323806	1324646
PGSC0003DMB000000039	1326580	1326820
PGSC0003DMB000000040	294757	295347
PGSC0003DMB000000040	295373	296253
PGSC0003DMB000000040	296273	296513
PGSC0003DMB000000040	297493	297941
PGSC0003DMB000000040	323370	323570
PGSC0003DMB000000040	323808	325488
PGSC0003DMB000000040	382150	383364
PGSC0003DMB000000040	393002	393123
PGSC0003DMB000000040	393286	393626
PGSC0003DMB000000040	393646	394406
PGSC0003DMB000000040	397179	397421
PGSC0003DMB000000040	397661	397782
PGSC0003DMB000000040	398640	398920
PGSC0003DMB000000040	492872	493189
PGSC0003DMB000000040	493222	493966
PGSC0003DMB000000040	495685	496633
PGSC0003DMB000000040	684179	684819
PGSC0003DMB000000040	695470	696264
PGSC0003DMB000000040	738201	739091
PGSC0003DMB000000040	739286	739833
PGSC0003DMB000000040	739853	741053
PGSC0003DMB000000040	741725	742502
PGSC0003DMB000000040	795320	796166
PGSC0003DMB000000040	796465	796642
PGSC0003DMB000000040	797511	797632
PGSC0003DMB000000040	797790	797911
PGSC0003DMB000000040	798303	798424
PGSC0003DMB000000040	880450	881181
PGSC0003DMB000000040	881847	881968
PGSC0003DMB000000040	1019616	1019782
PGSC0003DMB000000040	1020294	1020474
PGSC0003DMB000000040	1020494	1021134
PGSC0003DMB000000040	1021154	1021517
PGSC0003DMB000000040	1021534	1021954
PGSC0003DMB000000040	1022432	1022637
PGSC0003DMB000000040	1055978	1057131
PGSC0003DMB000000040	1445371	1445561
PGSC0003DMB000000040	1445584	1447324
PGSC0003DMB000000040	1447344	1447484
PGSC0003DMB000000040	1631087	1632027
PGSC0003DMB000000040	1795209	1795869
PGSC0003DMB000000040	1796749	1797909
PGSC0003DMB000000040	1797929	1798429
PGSC0003DMB000000040	2336484	2337503
PGSC0003DMB000000042	1633823	1633963
PGSC0003DMB000000042	2166481	2166957
PGSC0003DMB000000042	2169011	2169831
PGSC0003DMB000000046	1703044	1703509
PGSC0003DMB000000046	1704018	1705031
PGSC0003DMB000000046	1705467	1705588
PGSC0003DMB000000046	1705748	1705920
PGSC0003DMB000000046	1706361	1706546
PGSC0003DMB000000047	908353	908752
PGSC0003DMB000000047	1050698	1052338
PGSC0003DMB000000047	1053988	1054361
PGSC0003DMB000000047	1396419	1396845
PGSC0003DMB000000047	1399949	1400529
PGSC0003DMB000000047	1400549	1400764
PGSC0003DMB000000047	1606624	1606851
PGSC0003DMB000000047	1606871	1607731
PGSC0003DMB000000047	1763992	1764232
PGSC0003DMB000000047	1764252	1765600
PGSC0003DMB000000047	1813420	1815100
PGSC0003DMB000000047	1815368	1815505
PGSC0003DMB000000047	1815910	1816031
PGSC0003DMB000000047	1816928	1817048
PGSC0003DMB000000047	1817542	1817736
PGSC0003DMB000000047	1818868	1819022
PGSC0003DMB000000048	91511	91694
PGSC0003DMB000000048	91861	92161
PGSC0003DMB000000048	92221	92721
PGSC0003DMB000000048	92741	94101
PGSC0003DMB000000048	94121	95225
PGSC0003DMB000000048	249182	249675
PGSC0003DMB000000048	251558	251982
PGSC0003DMB000000048	252029	252552
PGSC0003DMB000000048	287026	287147
PGSC0003DMB000000048	287307	288974
PGSC0003DMB000000048	436398	436801
PGSC0003DMB000000048	437517	437905
PGSC0003DMB000000048	2098532	2099074
PGSC0003DMB000000048	2099094	2099234
PGSC0003DMB000000048	2099254	2099374
PGSC0003DMB000000048	2099394	2099974
PGSC0003DMB000000048	2100074	2100234
PGSC0003DMB000000048	2101873	2102053
PGSC0003DMB000000048	2116984	2117177
PGSC0003DMB000000048	2118127	2118465
PGSC0003DMB000000048	2119303	2119443
PGSC0003DMB000000048	2119638	2119758
PGSC0003DMB000000048	2122690	2122811
PGSC0003DMB000000048	2123010	2123380
PGSC0003DMB000000048	2124170	2124630
PGSC0003DMB000000048	2124650	2125070
PGSC0003DMB000000048	2125110	2125410
PGSC0003DMB000000048	2125430	2126292
PGSC0003DMB000000048	2207006	2208566
PGSC0003DMB000000048	2213888	2214028
PGSC0003DMB000000048	2214048	2214228
PGSC0003DMB000000049	439372	439892
PGSC0003DMB000000049	1088489	1089058
PGSC0003DMB000000049	1089367	1089677
PGSC0003DMB000000051	216816	216972
PGSC0003DMB000000051	220162	221282
PGSC0003DMB000000051	221302	221722
PGSC0003DMB000000051	289606	290082
PGSC0003DMB000000051	294303	294873
PGSC0003DMB000000051	689309	689530
PGSC0003DMB000000051	691625	691805
PGSC0003DMB000000051	691825	692025
PGSC0003DMB000000051	692045	693305
PGSC0003DMB000000051	694391	694669
PGSC0003DMB000000051	695187	695308
PGSC0003DMB000000051	695995	696495
PGSC0003DMB000000051	696532	696692
PGSC0003DMB000000051	730982	731229
PGSC0003DMB000000051	732381	732722
PGSC0003DMB000000051	867278	867403
PGSC0003DMB000000051	869341	869962
PGSC0003DMB000000051	993930	994307
PGSC0003DMB000000051	1098453	1099793
PGSC0003DMB000000051	1144072	1145779
PGSC0003DMB000000051	1148086	1148384
PGSC0003DMB000000051	1204605	1204730
PGSC0003DMB000000051	1204895	1206575
PGSC0003DMB000000051	1206808	1207388
PGSC0003DMB000000051	1580676	1581040
PGSC0003DMB000000051	1581193	1581453
PGSC0003DMB000000051	1581473	1581949
PGSC0003DMB000000051	1581977	1582121
PGSC0003DMB000000051	1582181	1582401
PGSC0003DMB000000051	1582506	1582746
PGSC0003DMB000000051	1582909	1583809
PGSC0003DMB000000051	1666071	1666350
PGSC0003DMB000000051	1668030	1669172
PGSC0003DMB000000051	1669315	1669915
PGSC0003DMB000000051	1670277	1670398
PGSC0003DMB000000051	2042243	2042543
PGSC0003DMB000000051	2043684	2044052
PGSC0003DMB000000052	1343266	1343386
PGSC0003DMB000000052	1344207	1344563
PGSC0003DMB000000052	1560642	1560956
PGSC0003DMB000000052	1561015	1561210
PGSC0003DMB000000052	1561236	1561416
PGSC0003DMB000000052	1561677	1561799
PGSC0003DMB000000052	1561860	1562159
PGSC0003DMB000000052	1562219	1563899
PGSC0003DMB000000052	1565061	1565189
PGSC0003DMB000000055	102480	102820
PGSC0003DMB000000055	103467	103767
PGSC0003DMB000000055	104342	105097
PGSC0003DMB000000056	81659	82576
PGSC0003DMB000000056	82956	83137
PGSC0003DMB000000056	122619	122905
PGSC0003DMB000000056	244185	244801
PGSC0003DMB000000058	646535	646813
PGSC0003DMB000000058	646893	650553
PGSC0003DMB000000058	653649	653867
PGSC0003DMB000000058	1770991	1772791
PGSC0003DMB000000058	1778127	1778374
PGSC0003DMB000000058	1779052	1779173
PGSC0003DMB000000058	1779920	1780155
PGSC0003DMB000000058	1780410	1780967
PGSC0003DMB000000058	1785328	1785516
PGSC0003DMB000000058	1785533	1785716
PGSC0003DMB000000059	1494492	1494792
PGSC0003DMB000000060	51759	51880
PGSC0003DMB000000060	52022	52143
PGSC0003DMB000000060	52406	52643
PGSC0003DMB000000060	52951	53210
PGSC0003DMB000000060	54037	54270
PGSC0003DMB000000060	57211	57411
PGSC0003DMB000000060	57431	57706
PGSC0003DMB000000060	190789	190929
PGSC0003DMB000000060	190959	191369
PGSC0003DMB000000060	191886	192466
PGSC0003DMB000000060	494407	494627
PGSC0003DMB000000060	494647	496243
PGSC0003DMB000000060	496688	497170
PGSC0003DMB000000060	1086772	1088452
PGSC0003DMB000000060	1088880	1089020
PGSC0003DMB000000060	1490071	1490191
PGSC0003DMB000000060	1490205	1490385
PGSC0003DMB000000060	1491790	1493233
PGSC0003DMB000000060	1493253	1493473
PGSC0003DMB000000060	1808428	1809948
PGSC0003DMB000000060	1809968	1810378
PGSC0003DMB000000060	1890507	1890687
PGSC0003DMB000000060	1946693	1947343
PGSC0003DMB000000061	1773111	1773231
PGSC0003DMB000000062	240777	241112
PGSC0003DMB000000062	241603	241724
PGSC0003DMB000000062	242102	242381
PGSC0003DMB000000062	242843	243540
PGSC0003DMB000000062	1040196	1040336
PGSC0003DMB000000062	1040373	1040533
PGSC0003DMB000000062	1041054	1042514
PGSC0003DMB000000062	1042534	1042854
PGSC0003DMB000000062	1042874	1043193
PGSC0003DMB000000062	1083751	1083888
PGSC0003DMB000000062	1083996	1084312
PGSC0003DMB000000062	1085054	1085291
PGSC0003DMB000000062	1846079	1846225
PGSC0003DMB000000062	1846397	1846617
PGSC0003DMB000000062	1846776	1848336
PGSC0003DMB000000062	1911869	1912215
PGSC0003DMB000000062	1912949	1914549
PGSC0003DMB000000062	1915105	1915226
PGSC0003DMB000000062	2159616	2160517
PGSC0003DMB000000062	2160537	2161297
PGSC0003DMB000000062	2162392	2162513
PGSC0003DMB000000062	2162710	2162832
PGSC0003DMB000000063	484873	487706
PGSC0003DMB000000063	487978	488718
PGSC0003DMB000000063	488738	488964
PGSC0003DMB000000063	489008	489167
PGSC0003DMB000000063	540454	541354
PGSC0003DMB000000063	541411	541674
PGSC0003DMB000000063	541694	541874
PGSC0003DMB000000063	541894	542434
PGSC0003DMB000000063	543047	543224
PGSC0003DMB000000063	543858	543978
PGSC0003DMB000000063	1235148	1235289
PGSC0003DMB000000065	642181	642561
PGSC0003DMB000000065	643126	643256
PGSC0003DMB000000065	643385	643644
PGSC0003DMB000000065	650040	650172
PGSC0003DMB000000065	651407	651527
PGSC0003DMB000000065	651544	651696
PGSC0003DMB000000065	652575	652696
PGSC0003DMB000000065	662011	662161
PGSC0003DMB000000066	674262	674730
PGSC0003DMB000000066	685559	685923
PGSC0003DMB000000066	686023	687103
PGSC0003DMB000000066	687153	687313
PGSC0003DMB000000066	708353	708474
PGSC0003DMB000000066	709486	709919
PGSC0003DMB000000066	711296	711416
PGSC0003DMB000000066	713959	714080
PGSC0003DMB000000066	714538	715604
PGSC0003DMB000000066	716528	716649
PGSC0003DMB000000066	717015	717155
PGSC0003DMB000000066	717175	717315
PGSC0003DMB000000066	718058	718770
PGSC0003DMB000000066	718790	719110
PGSC0003DMB000000066	1004627	1005656
PGSC0003DMB000000068	365070	366589
PGSC0003DMB000000068	370133	370273
PGSC0003DMB000000068	599829	599950
PGSC0003DMB000000068	600273	600847
PGSC0003DMB000000068	1675911	1676139
PGSC0003DMB000000068	1677323	1677523
PGSC0003DMB000000068	1677546	1678490
PGSC0003DMB000000068	1680030	1680290
PGSC0003DMB000000068	1680310	1681546
PGSC0003DMB000000068	1682573	1682712
PGSC0003DMB000000068	1683481	1684326
PGSC0003DMB000000068	1686214	1686588
PGSC0003DMB000000068	1692645	1692766
PGSC0003DMB000000068	1693865	1694230
PGSC0003DMB000000068	1696206	1696466
PGSC0003DMB000000068	1698798	1699678
PGSC0003DMB000000068	1699681	1700784
PGSC0003DMB000000068	1702073	1702917
PGSC0003DMB000000068	1714870	1715197
PGSC0003DMB000000068	1793331	1793647
PGSC0003DMB000000068	1794954	1797385
PGSC0003DMB000000069	1810795	1810988
PGSC0003DMB000000069	1817466	1818166
PGSC0003DMB000000069	1818189	1819354
PGSC0003DMB000000071	136600	137075
PGSC0003DMB000000071	144135	144255
PGSC0003DMB000000071	144799	144979
PGSC0003DMB000000071	145246	145367
PGSC0003DMB000000071	146100	146221
PGSC0003DMB000000071	148679	148847
PGSC0003DMB000000071	149852	150159
PGSC0003DMB000000072	176439	176594
PGSC0003DMB000000072	176819	177659
PGSC0003DMB000000072	242994	243114
PGSC0003DMB000000072	371557	372200
PGSC0003DMB000000072	384755	384876
PGSC0003DMB000000072	385065	385358
PGSC0003DMB000000072	385920	386128
PGSC0003DMB000000072	386383	386504
PGSC0003DMB000000072	387614	387735
PGSC0003DMB000000072	387914	388035
PGSC0003DMB000000072	749462	749942
PGSC0003DMB000000072	749962	750302
PGSC0003DMB000000072	750322	750811
PGSC0003DMB000000072	1205884	1206759
PGSC0003DMB000000072	1815687	1815807
PGSC0003DMB000000072	1818111	1819831
PGSC0003DMB000000073	55009	55295
PGSC0003DMB000000073	56102	57782
PGSC0003DMB000000073	58014	58407
PGSC0003DMB000000073	681607	682194
PGSC0003DMB000000073	684353	684653
PGSC0003DMB000000073	685157	685358
PGSC0003DMB000000073	685644	687324
PGSC0003DMB000000073	1035285	1036962
PGSC0003DMB000000073	1039262	1039505
PGSC0003DMB000000073	1277768	1278188
PGSC0003DMB000000073	1280783	1280992
PGSC0003DMB000000073	1282823	1282979
PGSC0003DMB000000073	1284863	1285480
PGSC0003DMB000000073	1285524	1285684
PGSC0003DMB000000073	1361354	1362314
PGSC0003DMB000000073	1362334	1362469
PGSC0003DMB000000073	1617164	1617409
PGSC0003DMB000000073	1617716	1619576
PGSC0003DMB000000073	1620183	1620304
PGSC0003DMB000000073	1877259	1879447
PGSC0003DMB000000074	1069587	1070130
PGSC0003DMB000000074	1070150	1071050
PGSC0003DMB000000074	1071437	1072563
PGSC0003DMB000000074	1072583	1073123
PGSC0003DMB000000074	1176310	1176430
PGSC0003DMB000000076	692428	692948
PGSC0003DMB000000076	750953	751074
PGSC0003DMB000000076	753315	753445
PGSC0003DMB000000076	754018	754139
PGSC0003DMB000000076	754372	754493
PGSC0003DMB000000076	754911	755927
PGSC0003DMB000000076	755950	756430
PGSC0003DMB000000076	756470	757210
PGSC0003DMB000000076	1023720	1024340
PGSC0003DMB000000076	1291534	1291854
PGSC0003DMB000000076	1292067	1292414
PGSC0003DMB000000076	1377264	1377384
PGSC0003DMB000000076	1377404	1378369
PGSC0003DMB000000076	1680806	1681373
PGSC0003DMB000000076	1681473	1681633
PGSC0003DMB000000077	1624402	1624882
PGSC0003DMB000000078	16008	16637
PGSC0003DMB000000078	49946	51410
PGSC0003DMB000000078	51609	51837
PGSC0003DMB000000078	52083	52370
PGSC0003DMB000000078	52670	53558
PGSC0003DMB000000078	69799	70609
PGSC0003DMB000000082	1733813	1734224
PGSC0003DMB000000083	392257	393277
PGSC0003DMB000000083	447907	448187
PGSC0003DMB000000083	448261	448412
PGSC0003DMB000000083	448701	448822
PGSC0003DMB000000083	450392	451292
PGSC0003DMB000000083	451352	452099
PGSC0003DMB000000083	512740	512876
PGSC0003DMB000000083	513892	514030
PGSC0003DMB000000083	514624	514762
PGSC0003DMB000000083	515724	515871
PGSC0003DMB000000083	516081	516444
PGSC0003DMB000000083	516991	517112
PGSC0003DMB000000083	517489	517912
PGSC0003DMB000000083	1048432	1049552
PGSC0003DMB000000083	1049572	1050109
PGSC0003DMB000000083	1246011	1246710
PGSC0003DMB000000083	1301494	1301615
PGSC0003DMB000000083	1301881	1302038
PGSC0003DMB000000083	1303093	1304852
PGSC0003DMB000000083	1599774	1601455
PGSC0003DMB000000083	1602247	1602535
PGSC0003DMB000000085	371014	371654
PGSC0003DMB000000085	371674	372694
PGSC0003DMB000000085	373074	373194
PGSC0003DMB000000085	519479	519600
PGSC0003DMB000000085	520884	521151
PGSC0003DMB000000085	522913	523392
PGSC0003DMB000000085	1617885	1618006
PGSC0003DMB000000085	1618270	1618494
PGSC0003DMB000000085	1620076	1620796
PGSC0003DMB000000085	1620819	1621476
PGSC0003DMB000000085	1621496	1621736
PGSC0003DMB000000085	1628894	1629494
PGSC0003DMB000000085	1678635	1678775
PGSC0003DMB000000085	1681442	1681586
PGSC0003DMB000000085	1685594	1687033
PGSC0003DMB000000086	1145123	1145828
PGSC0003DMB000000087	14721	15184
PGSC0003DMB000000087	16116	16438
PGSC0003DMB000000087	17139	17435
PGSC0003DMB000000087	17988	18206
PGSC0003DMB000000087	111557	111917
PGSC0003DMB000000087	111937	113411
PGSC0003DMB000000087	116329	116761
PGSC0003DMB000000087	245935	246066
PGSC0003DMB000000087	246630	246893
PGSC0003DMB000000087	246910	247171
PGSC0003DMB000000087	248251	248771
PGSC0003DMB000000087	248791	249564
PGSC0003DMB000000087	250165	250726
PGSC0003DMB000000087	251378	251499
PGSC0003DMB000000087	305406	307087
PGSC0003DMB000000087	348935	349421
PGSC0003DMB000000087	350814	351147
PGSC0003DMB000000087	351608	351968
PGSC0003DMB000000087	352028	352155
PGSC0003DMB000000087	352472	352961
PGSC0003DMB000000087	353270	353579
PGSC0003DMB000000087	613701	614185
PGSC0003DMB000000087	1167689	1167810
PGSC0003DMB000000087	1168004	1168246
PGSC0003DMB000000087	1168718	1168958
PGSC0003DMB000000087	1168978	1169318
PGSC0003DMB000000087	1169358	1170318
PGSC0003DMB000000087	1172659	1173050
PGSC0003DMB000000091	16589	16709
PGSC0003DMB000000091	16831	17018
PGSC0003DMB000000091	17623	17745
PGSC0003DMB000000091	17888	18319
PGSC0003DMB000000091	18612	18919
PGSC0003DMB000000091	19507	20947
PGSC0003DMB000000091	20967	21189
PGSC0003DMB000000092	5986	6823
PGSC0003DMB000000092	7830	8112
PGSC0003DMB000000092	8132	8252
PGSC0003DMB000000092	102924	103156
PGSC0003DMB000000092	103554	103893
PGSC0003DMB000000092	105357	105478
PGSC0003DMB000000092	106312	106492
PGSC0003DMB000000092	106512	107992
PGSC0003DMB000000092	242681	242881
PGSC0003DMB000000092	243768	244452
PGSC0003DMB000000092	244468	245572
PGSC0003DMB000000092	549327	550054
PGSC0003DMB000000092	857577	857741
PGSC0003DMB000000092	857791	858051
PGSC0003DMB000000092	858344	858484
PGSC0003DMB000000092	858504	859164
PGSC0003DMB000000092	1033865	1034805
PGSC0003DMB000000092	1045249	1046749
PGSC0003DMB000000092	1047581	1047702
PGSC0003DMB000000092	1048605	1048725
PGSC0003DMB000000092	1052836	1054200
PGSC0003DMB000000092	1054813	1054955
PGSC0003DMB000000092	1056081	1056202
PGSC0003DMB000000092	1147722	1147844
PGSC0003DMB000000092	1147904	1148152
PGSC0003DMB000000092	1334265	1335945
PGSC0003DMB000000092	1338335	1338460
PGSC0003DMB000000092	1339556	1339768
PGSC0003DMB000000092	1339788	1339968
PGSC0003DMB000000092	1695627	1695877
PGSC0003DMB000000092	1695897	1697717
PGSC0003DMB000000092	1698476	1698641
PGSC0003DMB000000092	1699168	1699723
PGSC0003DMB000000092	1701561	1701797
PGSC0003DMB000000092	1702379	1702500
PGSC0003DMB000000092	1702808	1703062
PGSC0003DMB000000093	376361	376934
PGSC0003DMB000000093	381345	381466
PGSC0003DMB000000093	384209	384412
PGSC0003DMB000000093	384432	384772
PGSC0003DMB000000093	384792	385052
PGSC0003DMB000000093	386364	386845
PGSC0003DMB000000093	845332	845459
PGSC0003DMB000000093	848784	850465
PGSC0003DMB000000093	1017408	1018265
PGSC0003DMB000000093	1241155	1241743
PGSC0003DMB000000093	1631904	1632025
PGSC0003DMB000000093	1632281	1633293
PGSC0003DMB000000095	351570	351742
PGSC0003DMB000000095	352402	352536
PGSC0003DMB000000095	353154	353288
PGSC0003DMB000000095	663623	664403
PGSC0003DMB000000095	664986	665107
PGSC0003DMB000000095	668331	668452
PGSC0003DMB000000095	675102	675342
PGSC0003DMB000000095	675511	675632
PGSC0003DMB000000095	676277	676397
PGSC0003DMB000000095	677503	677680
PGSC0003DMB000000095	677703	678343
PGSC0003DMB000000095	679536	679964
PGSC0003DMB000000095	681468	681821
PGSC0003DMB000000095	682841	682986
PGSC0003DMB000000095	701233	701457
PGSC0003DMB000000095	701477	701697
PGSC0003DMB000000095	702425	702848
PGSC0003DMB000000095	703130	703270
PGSC0003DMB000000095	703303	703883
PGSC0003DMB000000095	704643	704907
PGSC0003DMB000000095	704927	705667
PGSC0003DMB000000095	910190	910985
PGSC0003DMB000000095	962359	962479
PGSC0003DMB000000095	1548624	1548939
PGSC0003DMB000000095	1549459	1550259
PGSC0003DMB000000095	1553363	1553523
PGSC0003DMB000000095	1620794	1621312
PGSC0003DMB000000095	1621549	1622409
PGSC0003DMB000000095	1622429	1622852
PGSC0003DMB000000095	1622869	1623315
PGSC0003DMB000000096	823705	825639
PGSC0003DMB000000096	1032425	1033312
PGSC0003DMB000000096	1161520	1162836
PGSC0003DMB000000096	1162856	1163263
PGSC0003DMB000000096	1163874	1163998
PGSC0003DMB000000096	1165205	1165747
PGSC0003DMB000000096	1182405	1184138
PGSC0003DMB000000096	1186669	1186946
PGSC0003DMB000000096	1268268	1268542
PGSC0003DMB000000096	1268562	1268959
PGSC0003DMB000000096	1379837	1380177
PGSC0003DMB000000096	1380218	1380817
PGSC0003DMB000000096	1381434	1381614
PGSC0003DMB000000097	1719600	1719721
PGSC0003DMB000000097	1720421	1721009
PGSC0003DMB000000098	168597	169015
PGSC0003DMB000000098	517073	517194
PGSC0003DMB000000098	519239	520919
PGSC0003DMB000000098	759834	760220
PGSC0003DMB000000098	1616591	1616790
PGSC0003DMB000000098	1617899	1618020
PGSC0003DMB000000098	1620042	1621382
PGSC0003DMB000000098	1621429	1621722
PGSC0003DMB000000098	1698477	1698598
PGSC0003DMB000000098	1700214	1701518
PGSC0003DMB000000098	1701534	1701754
PGSC0003DMB000000098	1701774	1701925
PGSC0003DMB000000098	1703268	1703607
PGSC0003DMB000000098	1704742	1704863
PGSC0003DMB000000098	1705287	1705408
PGSC0003DMB000000098	1707130	1707251
PGSC0003DMB000000098	1707481	1707656
PGSC0003DMB000000099	988112	988250
PGSC0003DMB000000099	988690	990740
PGSC0003DMB000000099	990953	991224
PGSC0003DMB000000099	991647	991823
PGSC0003DMB000000099	993287	993408
PGSC0003DMB000000099	994266	994387
PGSC0003DMB000000099	995043	995164
PGSC0003DMB000000099	995883	996054
PGSC0003DMB000000099	996500	996629
PGSC0003DMB000000099	999160	999343
PGSC0003DMB000000099	999764	1000101
PGSC0003DMB000000099	1000961	1001081
PGSC0003DMB000000099	1003279	1003499
PGSC0003DMB000000099	1045276	1045613
PGSC0003DMB000000099	1046576	1046824
PGSC0003DMB000000099	1109856	1110262
PGSC0003DMB000000099	1110282	1111542
PGSC0003DMB000000099	1112142	1112846
PGSC0003DMB000000099	1113668	1113789
PGSC0003DMB000000099	1172447	1173148
PGSC0003DMB000000099	1173569	1173690
PGSC0003DMB000000099	1174458	1175029
PGSC0003DMB000000099	1175732	1175853
PGSC0003DMB000000099	1468881	1469004
PGSC0003DMB000000099	1469024	1470884
PGSC0003DMB000000099	1489356	1489999
PGSC0003DMB000000099	1555737	1556692
PGSC0003DMB000000099	1565606	1566380
PGSC0003DMB000000099	1570128	1570249
PGSC0003DMB000000099	1570960	1571221
PGSC0003DMB000000099	1571456	1573137
PGSC0003DMB000000099	1581022	1583407
PGSC0003DMB000000099	1583815	1584028
PGSC0003DMB000000099	1639787	1640033
PGSC0003DMB000000099	1640245	1640608
PGSC0003DMB000000099	1641051	1642611
PGSC0003DMB000000099	1643691	1643811
PGSC0003DMB000000099	1643831	1643991
PGSC0003DMB000000100	836035	836156
PGSC0003DMB000000101	911983	912104
PGSC0003DMB000000101	912725	912998
PGSC0003DMB000000101	913624	914179
PGSC0003DMB000000101	914915	915712
PGSC0003DMB000000101	1281115	1282097
PGSC0003DMB000000101	1282122	1282282
PGSC0003DMB000000101	1282352	1282492
PGSC0003DMB000000102	707725	709165
PGSC0003DMB000000102	709185	709405
PGSC0003DMB000000102	709581	710163
PGSC0003DMB000000102	710293	710500
PGSC0003DMB000000102	712055	712282
PGSC0003DMB000000102	1326948	1327524
PGSC0003DMB000000102	1328768	1329008
PGSC0003DMB000000102	1329028	1329528
PGSC0003DMB000000102	1329548	1329868
PGSC0003DMB000000102	1329888	1330328
PGSC0003DMB000000102	1330964	1331112
PGSC0003DMB000000102	1332979	1333288
PGSC0003DMB000000102	1336039	1336179
PGSC0003DMB000000102	1337366	1337960
PGSC0003DMB000000102	1753261	1753382
PGSC0003DMB000000102	1753944	1754269
PGSC0003DMB000000102	1754497	1754774
PGSC0003DMB000000103	638298	638847
PGSC0003DMB000000103	638863	638983
PGSC0003DMB000000103	1050435	1050828
PGSC0003DMB000000103	1051156	1051277
PGSC0003DMB000000103	1051651	1051794
PGSC0003DMB000000103	1212664	1213024
PGSC0003DMB000000103	1213044	1213181
PGSC0003DMB000000103	1214537	1214679
PGSC0003DMB000000103	1215192	1215605
PGSC0003DMB000000103	1246259	1246388
PGSC0003DMB000000103	1246744	1248220
PGSC0003DMB000000103	1248240	1248680
PGSC0003DMB000000103	1249405	1249538
PGSC0003DMB000000103	1340327	1340508
PGSC0003DMB000000103	1340528	1340688
PGSC0003DMB000000103	1341011	1342151
PGSC0003DMB000000103	1391501	1391641
PGSC0003DMB000000103	1391798	1391999
PGSC0003DMB000000103	1392321	1394045
PGSC0003DMB000000103	1394444	1394716
PGSC0003DMB000000103	1395058	1395334
PGSC0003DMB000000103	1395973	1396398
PGSC0003DMB000000103	1397267	1397467
PGSC0003DMB000000104	139111	139584
PGSC0003DMB000000104	288550	288708
PGSC0003DMB000000104	532992	534355
PGSC0003DMB000000104	534375	534675
PGSC0003DMB000000104	537685	538021
PGSC0003DMB000000104	646746	648427
PGSC0003DMB000000104	701296	701890
PGSC0003DMB000000104	701932	702569
PGSC0003DMB000000104	702592	703052
PGSC0003DMB000000104	902466	902703
PGSC0003DMB000000104	902723	903723
PGSC0003DMB000000104	903743	903883
PGSC0003DMB000000104	903903	904428
PGSC0003DMB000000104	1349655	1350815
PGSC0003DMB000000104	1350835	1351335
PGSC0003DMB000000104	1351989	1352109
PGSC0003DMB000000104	1729859	1731282
PGSC0003DMB000000105	228986	229107
PGSC0003DMB000000105	229685	229985
PGSC0003DMB000000105	230005	230525
PGSC0003DMB000000105	232174	232454
PGSC0003DMB000000105	564826	565751
PGSC0003DMB000000105	566879	567000
PGSC0003DMB000000105	572200	573740
PGSC0003DMB000000105	878462	879066
PGSC0003DMB000000105	1002501	1003345
PGSC0003DMB000000105	1004230	1004469
PGSC0003DMB000000105	1007573	1007778
PGSC0003DMB000000105	1008813	1009336
PGSC0003DMB000000105	1092183	1094322
PGSC0003DMB000000105	1142613	1143393
PGSC0003DMB000000105	1143750	1143871
PGSC0003DMB000000105	1144062	1144183
PGSC0003DMB000000105	1144774	1144928
PGSC0003DMB000000105	1351268	1352308
PGSC0003DMB000000105	1352328	1352948
PGSC0003DMB000000105	1353877	1353998
PGSC0003DMB000000105	1423889	1424222
PGSC0003DMB000000105	1425549	1425766
PGSC0003DMB000000105	1425789	1426269
PGSC0003DMB000000109	421033	421236
PGSC0003DMB000000110	223481	224329
PGSC0003DMB000000110	228973	229094
PGSC0003DMB000000110	232578	232758
PGSC0003DMB000000110	233147	233481
PGSC0003DMB000000110	260201	261321
PGSC0003DMB000000110	261341	262598
PGSC0003DMB000000110	262864	263064
PGSC0003DMB000000110	263085	263213
PGSC0003DMB000000110	739017	739582
PGSC0003DMB000000110	745322	745443
PGSC0003DMB000000110	745684	745814
PGSC0003DMB000000110	746296	746746
PGSC0003DMB000000110	748446	748846
PGSC0003DMB000000110	922605	923354
PGSC0003DMB000000110	1381652	1382192
PGSC0003DMB000000110	1382952	1383073
PGSC0003DMB000000112	724854	725022
PGSC0003DMB000000112	725198	725486
PGSC0003DMB000000112	725706	726486
PGSC0003DMB000000112	726506	727326
PGSC0003DMB000000112	727346	727483
PGSC0003DMB000000112	729178	729299
PGSC0003DMB000000112	729526	729886
PGSC0003DMB000000114	602246	603926
PGSC0003DMB000000114	604248	604565
PGSC0003DMB000000114	625990	626127
PGSC0003DMB000000114	626153	626453
PGSC0003DMB000000114	787143	787506
PGSC0003DMB000000114	788816	790162
PGSC0003DMB000000114	900932	902040
PGSC0003DMB000000114	902604	902844
PGSC0003DMB000000114	1285134	1285428
PGSC0003DMB000000114	1287450	1289130
PGSC0003DMB000000114	1371774	1372135
PGSC0003DMB000000114	1372155	1373415
PGSC0003DMB000000114	1374223	1374459
PGSC0003DMB000000114	1374913	1375253
PGSC0003DMB000000114	1375641	1375762
PGSC0003DMB000000114	1376430	1376590
PGSC0003DMB000000114	1377677	1377931
PGSC0003DMB000000114	1595460	1595581
PGSC0003DMB000000114	1597162	1597327
PGSC0003DMB000000114	1598134	1598278
PGSC0003DMB000000114	1598752	1600432
PGSC0003DMB000000116	575034	575591
PGSC0003DMB000000116	970564	970844
PGSC0003DMB000000116	971242	972054
PGSC0003DMB000000116	972403	972660
PGSC0003DMB000000116	1289272	1289408
PGSC0003DMB000000116	1290083	1290492
PGSC0003DMB000000116	1572491	1572611
PGSC0003DMB000000116	1572631	1572929
PGSC0003DMB000000119	477605	478105
PGSC0003DMB000000119	482713	482834
PGSC0003DMB000000119	483108	483300
PGSC0003DMB000000119	483516	483637
PGSC0003DMB000000119	484085	484905
PGSC0003DMB000000119	484925	485705
PGSC0003DMB000000122	788507	790247
PGSC0003DMB000000123	393214	393654
PGSC0003DMB000000124	25407	25528
PGSC0003DMB000000124	27814	27935
PGSC0003DMB000000124	27955	28655
PGSC0003DMB000000125	875659	875779
PGSC0003DMB000000125	1258115	1259467
PGSC0003DMB000000126	83647	84294
PGSC0003DMB000000126	411079	411563
PGSC0003DMB000000126	411873	411994
PGSC0003DMB000000126	412462	412919
PGSC0003DMB000000126	413548	414048
PGSC0003DMB000000126	414128	415128
PGSC0003DMB000000126	416465	416585
PGSC0003DMB000000126	417298	418445
PGSC0003DMB000000126	419527	419877
PGSC0003DMB000000126	843528	844541
PGSC0003DMB000000127	52941	53167
PGSC0003DMB000000127	53736	54264
PGSC0003DMB000000127	55958	56261
PGSC0003DMB000000127	56845	56966
PGSC0003DMB000000127	57340	57582
PGSC0003DMB000000127	57825	58061
PGSC0003DMB000000127	420095	420746
PGSC0003DMB000000127	421677	422380
PGSC0003DMB000000127	601477	601879
PGSC0003DMB000000127	695633	695953
PGSC0003DMB000000127	696207	696328
PGSC0003DMB000000127	698976	699296
PGSC0003DMB000000127	699316	700616
PGSC0003DMB000000127	701274	701454
PGSC0003DMB000000127	768571	769239
PGSC0003DMB000000127	771327	771514
PGSC0003DMB000000127	771774	773454
PGSC0003DMB000000127	775533	775654
PGSC0003DMB000000127	776497	776618
PGSC0003DMB000000127	777058	777179
PGSC0003DMB000000127	779162	779921
PGSC0003DMB000000127	779941	780321
PGSC0003DMB000000127	780481	781421
PGSC0003DMB000000127	783507	783672
PGSC0003DMB000000127	1432779	1433655
PGSC0003DMB000000128	160458	161138
PGSC0003DMB000000128	161158	161298
PGSC0003DMB000000128	656436	656556
PGSC0003DMB000000128	656955	657280
PGSC0003DMB000000128	658302	658423
PGSC0003DMB000000128	658850	658974
PGSC0003DMB000000128	1009060	1009181
PGSC0003DMB000000128	1010004	1012384
PGSC0003DMB000000128	1065176	1065936
PGSC0003DMB000000128	1066140	1066261
PGSC0003DMB000000128	1293969	1295949
PGSC0003DMB000000128	1296472	1296680
PGSC0003DMB000000129	77407	77647
PGSC0003DMB000000129	77650	78127
PGSC0003DMB000000129	78556	78683
PGSC0003DMB000000129	383190	384693
PGSC0003DMB000000129	391252	392288
PGSC0003DMB000000129	392526	392706
PGSC0003DMB000000129	393482	394061
PGSC0003DMB000000129	502126	502246
PGSC0003DMB000000129	502266	502806
PGSC0003DMB000000129	606688	606809
PGSC0003DMB000000129	607045	607298
PGSC0003DMB000000129	608786	609183
PGSC0003DMB000000129	610070	610191
PGSC0003DMB000000129	791420	792500
PGSC0003DMB000000129	792517	792637
PGSC0003DMB000000129	792660	793100
PGSC0003DMB000000129	795716	796016
PGSC0003DMB000000129	1016305	1016665
PGSC0003DMB000000129	1016698	1017145
PGSC0003DMB000000129	1018767	1019261
PGSC0003DMB000000129	1207865	1208685
PGSC0003DMB000000129	1208705	1208925
PGSC0003DMB000000129	1208944	1209064
PGSC0003DMB000000130	424646	425048
PGSC0003DMB000000130	450490	450651
PGSC0003DMB000000130	485649	486236
PGSC0003DMB000000130	1103155	1103583
PGSC0003DMB000000131	1056676	1057575
PGSC0003DMB000000131	1058142	1058263
PGSC0003DMB000000131	1060282	1060403
PGSC0003DMB000000131	1157940	1159820
PGSC0003DMB000000131	1160952	1161152
PGSC0003DMB000000133	611661	611931
PGSC0003DMB000000133	612075	612196
PGSC0003DMB000000133	612927	613507
PGSC0003DMB000000133	613607	614607
PGSC0003DMB000000133	614762	615097
PGSC0003DMB000000133	936799	937636
PGSC0003DMB000000133	943306	943689
PGSC0003DMB000000133	943982	944205
PGSC0003DMB000000133	952527	952725
PGSC0003DMB000000133	953833	954033
PGSC0003DMB000000133	955049	955302
PGSC0003DMB000000133	1090712	1090915
PGSC0003DMB000000133	1091035	1093572
PGSC0003DMB000000133	1094504	1094724
PGSC0003DMB000000133	1173539	1173739
PGSC0003DMB000000133	1173799	1173999
PGSC0003DMB000000133	1174841	1174962
PGSC0003DMB000000133	1176258	1177044
PGSC0003DMB000000133	1177147	1177324
PGSC0003DMB000000133	1177347	1177487
PGSC0003DMB000000133	1177629	1178229
PGSC0003DMB000000133	1497561	1498813
PGSC0003DMB000000133	1499646	1499879
PGSC0003DMB000000133	1500353	1501936
PGSC0003DMB000000134	278693	278908
PGSC0003DMB000000134	881727	882190
PGSC0003DMB000000134	883525	884333
PGSC0003DMB000000134	884353	885053
PGSC0003DMB000000134	885073	885253
PGSC0003DMB000000134	885379	885500
PGSC0003DMB000000134	887666	887786
PGSC0003DMB000000135	1273154	1273449
PGSC0003DMB000000135	1273662	1273783
PGSC0003DMB000000135	1276466	1277186
PGSC0003DMB000000136	841220	841433
PGSC0003DMB000000136	842088	842209
PGSC0003DMB000000136	842411	842551
PGSC0003DMB000000136	843073	843290
PGSC0003DMB000000136	843560	844097
PGSC0003DMB000000136	972466	974146
PGSC0003DMB000000136	974787	975313
PGSC0003DMB000000136	1057175	1058065
PGSC0003DMB000000136	1058099	1058239
PGSC0003DMB000000136	1058259	1058659
PGSC0003DMB000000136	1233870	1234195
PGSC0003DMB000000136	1234999	1235120
PGSC0003DMB000000136	1237021	1237142
PGSC0003DMB000000136	1237566	1237687
PGSC0003DMB000000136	1239221	1239441
PGSC0003DMB000000136	1240095	1240216
PGSC0003DMB000000136	1240425	1240546
PGSC0003DMB000000136	1249563	1249741
PGSC0003DMB000000136	1250129	1250393
PGSC0003DMB000000137	533572	533891
PGSC0003DMB000000137	535924	536045
PGSC0003DMB000000137	537394	537515
PGSC0003DMB000000137	538445	538706
PGSC0003DMB000000137	1289381	1289866
PGSC0003DMB000000137	1290708	1290829
PGSC0003DMB000000137	1295310	1295674
PGSC0003DMB000000137	1295694	1296774
PGSC0003DMB000000137	1296814	1296994
PGSC0003DMB000000137	1297525	1298005
PGSC0003DMB000000137	1298196	1298316
PGSC0003DMB000000137	1299787	1299978
PGSC0003DMB000000137	1300715	1300836
PGSC0003DMB000000137	1425225	1426139
PGSC0003DMB000000137	1426159	1426419
PGSC0003DMB000000137	1426431	1427107
PGSC0003DMB000000140	88121	89116
PGSC0003DMB000000141	55646	57516
PGSC0003DMB000000141	58278	58399
PGSC0003DMB000000141	66337	66877
PGSC0003DMB000000141	70671	71831
PGSC0003DMB000000141	71851	72351
PGSC0003DMB000000141	73477	73677
PGSC0003DMB000000141	112077	114009
PGSC0003DMB000000141	115015	115335
PGSC0003DMB000000141	347155	348055
PGSC0003DMB000000141	348075	348455
PGSC0003DMB000000141	1068679	1069879
PGSC0003DMB000000141	1070059	1070228
PGSC0003DMB000000141	1070825	1070945
PGSC0003DMB000000141	1071471	1071592
PGSC0003DMB000000141	1072981	1073102
PGSC0003DMB000000141	1074525	1074655
PGSC0003DMB000000141	1075393	1075868
PGSC0003DMB000000142	1363980	1364436
PGSC0003DMB000000144	87672	89134
PGSC0003DMB000000144	726066	726370
PGSC0003DMB000000144	726805	726926
PGSC0003DMB000000144	727312	727452
PGSC0003DMB000000144	727980	728720
PGSC0003DMB000000144	728740	729660
PGSC0003DMB000000144	962327	962853
PGSC0003DMB000000144	964459	964629
PGSC0003DMB000000144	965196	966876
PGSC0003DMB000000147	612346	612487
PGSC0003DMB000000147	612507	612907
PGSC0003DMB000000147	612927	613767
PGSC0003DMB000000147	668782	669561
PGSC0003DMB000000147	988344	989257
PGSC0003DMB000000147	990359	990704
PGSC0003DMB000000147	1210504	1210900
PGSC0003DMB000000148	283648	284339
PGSC0003DMB000000148	397801	398461
PGSC0003DMB000000148	398475	399481
PGSC0003DMB000000148	403360	403758
PGSC0003DMB000000148	785668	786248
PGSC0003DMB000000148	786268	787441
PGSC0003DMB000000148	788167	788288
PGSC0003DMB000000148	788698	788819
PGSC0003DMB000000148	808592	808803
PGSC0003DMB000000148	809828	810180
PGSC0003DMB000000148	811065	811627
PGSC0003DMB000000148	812237	812757
PGSC0003DMB000000148	813329	814069
PGSC0003DMB000000148	814149	814809
PGSC0003DMB000000148	817128	817284
PGSC0003DMB000000148	1416365	1416649
PGSC0003DMB000000149	301227	301611
PGSC0003DMB000000149	302492	302613
PGSC0003DMB000000149	303574	303695
PGSC0003DMB000000149	304383	304540
PGSC0003DMB000000149	305708	306428
PGSC0003DMB000000149	306448	306828
PGSC0003DMB000000149	306848	307308
PGSC0003DMB000000149	335910	336166
PGSC0003DMB000000149	336337	336458
PGSC0003DMB000000149	336661	336966
PGSC0003DMB000000149	337227	337387
PGSC0003DMB000000149	337407	338887
PGSC0003DMB000000149	338907	339211
PGSC0003DMB000000149	341136	341257
PGSC0003DMB000000149	1232685	1233014
PGSC0003DMB000000149	1238115	1238434
PGSC0003DMB000000149	1239975	1240530
PGSC0003DMB000000149	1301255	1301669
PGSC0003DMB000000149	1301689	1302409
PGSC0003DMB000000149	1302664	1302784
PGSC0003DMB000000150	418452	418586
PGSC0003DMB000000150	418606	418726
PGSC0003DMB000000150	418730	418993
PGSC0003DMB000000150	419013	419373
PGSC0003DMB000000150	419806	421191
PGSC0003DMB000000150	421251	421431
PGSC0003DMB000000150	421448	421591
PGSC0003DMB000000150	1316613	1317792
PGSC0003DMB000000152	25837	26257
PGSC0003DMB000000152	51737	51897
PGSC0003DMB000000152	52196	52407
PGSC0003DMB000000152	53058	53203
PGSC0003DMB000000152	53884	54005
PGSC0003DMB000000152	251235	251390
PGSC0003DMB000000152	251963	252326
PGSC0003DMB000000152	252347	253644
PGSC0003DMB000000152	696143	696323
PGSC0003DMB000000152	697193	697393
PGSC0003DMB000000152	697413	697593
PGSC0003DMB000000152	697613	698313
PGSC0003DMB000000152	698379	699058
PGSC0003DMB000000152	700133	700299
PGSC0003DMB000000152	761792	762155
PGSC0003DMB000000152	762175	762435
PGSC0003DMB000000152	762736	762982
PGSC0003DMB000000152	763599	764419
PGSC0003DMB000000152	764921	765618
PGSC0003DMB000000152	768355	768785
PGSC0003DMB000000152	769135	769950
PGSC0003DMB000000152	770499	770759
PGSC0003DMB000000152	771388	771768
PGSC0003DMB000000152	964357	964478
PGSC0003DMB000000152	964617	964800
PGSC0003DMB000000152	1063590	1064039
PGSC0003DMB000000152	1064250	1064371
PGSC0003DMB000000152	1065016	1065169
PGSC0003DMB000000152	1065819	1065940
PGSC0003DMB000000152	1253743	1254006
PGSC0003DMB000000152	1255523	1255644
PGSC0003DMB000000152	1255798	1256018
PGSC0003DMB000000152	1256550	1256671
PGSC0003DMB000000152	1257343	1257575
PGSC0003DMB000000152	1257943	1258064
PGSC0003DMB000000152	1258631	1258752
PGSC0003DMB000000152	1258909	1259292
PGSC0003DMB000000152	1259309	1260589
PGSC0003DMB000000154	21896	22036
PGSC0003DMB000000154	373105	373353
PGSC0003DMB000000154	374239	375859
PGSC0003DMB000000154	1035373	1035773
PGSC0003DMB000000154	1037843	1037964
PGSC0003DMB000000154	1038104	1038353
PGSC0003DMB000000154	1038522	1038831
PGSC0003DMB000000155	367974	369654
PGSC0003DMB000000155	370051	370362
PGSC0003DMB000000155	370368	370548
PGSC0003DMB000000155	1213409	1213603
PGSC0003DMB000000155	1214786	1214958
PGSC0003DMB000000155	1215705	1216245
PGSC0003DMB000000155	1216305	1216545
PGSC0003DMB000000155	1216605	1217685
PGSC0003DMB000000155	1217745	1217957
PGSC0003DMB000000155	1249574	1251532
PGSC0003DMB000000155	1251552	1251929
PGSC0003DMB000000155	1252521	1253011
PGSC0003DMB000000155	1254042	1254177
PGSC0003DMB000000155	1255377	1255498
PGSC0003DMB000000155	1255676	1255947
PGSC0003DMB000000155	1288781	1290945
PGSC0003DMB000000155	1321255	1321723
PGSC0003DMB000000155	1321743	1322760
PGSC0003DMB000000155	1323148	1323269
PGSC0003DMB000000155	1323544	1323665
PGSC0003DMB000000156	1331241	1332898
PGSC0003DMB000000156	1333059	1333180
PGSC0003DMB000000157	744560	745820
PGSC0003DMB000000157	745880	746120
PGSC0003DMB000000157	746180	746820
PGSC0003DMB000000157	746840	748434
PGSC0003DMB000000157	887455	888031
PGSC0003DMB000000158	156235	156356
PGSC0003DMB000000158	156580	156701
PGSC0003DMB000000158	157663	157796
PGSC0003DMB000000158	159830	160670
PGSC0003DMB000000158	393374	395918
PGSC0003DMB000000158	396303	396601
PGSC0003DMB000000159	600281	601394
PGSC0003DMB000000159	615186	615306
PGSC0003DMB000000159	616047	616267
PGSC0003DMB000000159	616287	616627
PGSC0003DMB000000159	1080506	1080688
PGSC0003DMB000000159	1080709	1080849
PGSC0003DMB000000159	1267247	1267559
PGSC0003DMB000000159	1269661	1269782
PGSC0003DMB000000159	1269960	1270081
PGSC0003DMB000000159	1271839	1271976
PGSC0003DMB000000159	1273071	1273192
PGSC0003DMB000000159	1274171	1274292
PGSC0003DMB000000159	1275074	1275557
PGSC0003DMB000000159	1275574	1276754
PGSC0003DMB000000163	321433	321592
PGSC0003DMB000000164	136846	136966
PGSC0003DMB000000164	137274	137420
PGSC0003DMB000000164	137588	139269
PGSC0003DMB000000164	444203	444324
PGSC0003DMB000000164	445212	446577
PGSC0003DMB000000164	446597	447097
PGSC0003DMB000000164	447722	447922
PGSC0003DMB000000164	448475	448596
PGSC0003DMB000000164	757054	758873
PGSC0003DMB000000168	924449	924632
PGSC0003DMB000000168	926256	926376
PGSC0003DMB000000168	926396	927896
PGSC0003DMB000000171	67824	68084
PGSC0003DMB000000171	70082	70203
PGSC0003DMB000000171	73977	74882
PGSC0003DMB000000171	1033804	1033924
PGSC0003DMB000000172	170694	171125
PGSC0003DMB000000172	171129	171629
PGSC0003DMB000000172	171649	172606
PGSC0003DMB000000172	173787	173908
PGSC0003DMB000000172	174612	174733
PGSC0003DMB000000172	175156	175331
PGSC0003DMB000000172	622506	622882
PGSC0003DMB000000172	623158	623280
PGSC0003DMB000000173	163888	164148
PGSC0003DMB000000173	164188	164308
PGSC0003DMB000000173	164331	164588
PGSC0003DMB000000173	166452	168112
PGSC0003DMB000000173	855604	855862
PGSC0003DMB000000173	856255	856655
PGSC0003DMB000000173	856675	857075
PGSC0003DMB000000173	857095	857952
PGSC0003DMB000000174	10261	10382
PGSC0003DMB000000174	11111	12734
PGSC0003DMB000000174	379323	379629
PGSC0003DMB000000174	382501	382921
PGSC0003DMB000000174	382941	384181
PGSC0003DMB000000174	489222	489377
PGSC0003DMB000000174	490731	491451
PGSC0003DMB000000174	491471	492411
PGSC0003DMB000000174	493381	493527
PGSC0003DMB000000174	493547	493707
PGSC0003DMB000000174	612223	612489
PGSC0003DMB000000174	612862	614544
PGSC0003DMB000000177	579255	579675
PGSC0003DMB000000177	579695	580815
PGSC0003DMB000000177	582240	582708
PGSC0003DMB000000177	969944	970064
PGSC0003DMB000000179	723562	723683
PGSC0003DMB000000179	726751	726872
PGSC0003DMB000000179	727951	728471
PGSC0003DMB000000179	728731	729031
PGSC0003DMB000000179	729051	729631
PGSC0003DMB000000179	730651	731165
PGSC0003DMB000000179	1201788	1201928
PGSC0003DMB000000179	1204037	1204430
PGSC0003DMB000000180	351606	351727
PGSC0003DMB000000180	357024	357197
PGSC0003DMB000000180	357459	357643
PGSC0003DMB000000180	357812	357933
PGSC0003DMB000000180	358124	358245
PGSC0003DMB000000180	358408	358627
PGSC0003DMB000000180	358865	359021
PGSC0003DMB000000180	359613	360038
PGSC0003DMB000000180	447333	447512
PGSC0003DMB000000180	447984	448105
PGSC0003DMB000000180	448588	448908
PGSC0003DMB000000180	448928	449848
PGSC0003DMB000000180	452488	452609
PGSC0003DMB000000180	695572	697689
PGSC0003DMB000000180	697714	697834
PGSC0003DMB000000181	275222	275495
PGSC0003DMB000000181	275774	276059
PGSC0003DMB000000181	276983	278643
PGSC0003DMB000000181	279587	279818
PGSC0003DMB000000181	280983	281208
PGSC0003DMB000000181	1056260	1057937
PGSC0003DMB000000181	1060144	1060410
PGSC0003DMB000000181	1060753	1061189
PGSC0003DMB000000181	1061315	1061548
PGSC0003DMB000000181	1061817	1061942
PGSC0003DMB000000181	1063239	1063675
PGSC0003DMB000000181	1064166	1064287
PGSC0003DMB000000181	1064522	1064809
PGSC0003DMB000000181	1065946	1066067
PGSC0003DMB000000181	1067522	1067642
PGSC0003DMB000000181	1067773	1067894
PGSC0003DMB000000181	1068793	1068940
PGSC0003DMB000000181	1069800	1069936
PGSC0003DMB000000181	1071020	1071251
PGSC0003DMB000000184	87113	87396
PGSC0003DMB000000184	87432	87952
PGSC0003DMB000000184	102375	103273
PGSC0003DMB000000184	188155	188275
PGSC0003DMB000000184	188519	188859
PGSC0003DMB000000184	188862	189179
PGSC0003DMB000000184	189222	189482
PGSC0003DMB000000184	417951	418461
PGSC0003DMB000000184	420626	420789
PGSC0003DMB000000184	420809	420969
PGSC0003DMB000000184	420989	421146
PGSC0003DMB000000184	421188	421788
PGSC0003DMB000000184	421808	422528
PGSC0003DMB000000184	542272	542471
PGSC0003DMB000000184	542486	542690
PGSC0003DMB000000184	546060	546779
PGSC0003DMB000000184	573849	573970
PGSC0003DMB000000184	574093	574214
PGSC0003DMB000000184	574423	575046
PGSC0003DMB000000184	575066	576166
PGSC0003DMB000000184	576198	576658
PGSC0003DMB000000184	1075160	1075901
PGSC0003DMB000000184	1076193	1076413
PGSC0003DMB000000184	1076956	1077127
PGSC0003DMB000000185	290284	290404
PGSC0003DMB000000185	299075	299214
PGSC0003DMB000000185	300215	300336
PGSC0003DMB000000185	300511	300653
PGSC0003DMB000000185	310657	310778
PGSC0003DMB000000185	311084	311374
PGSC0003DMB000000185	311541	311959
PGSC0003DMB000000185	356590	356970
PGSC0003DMB000000185	357141	357262
PGSC0003DMB000000185	490249	490462
PGSC0003DMB000000188	478939	479290
PGSC0003DMB000000188	480825	480946
PGSC0003DMB000000188	484415	484535
PGSC0003DMB000000188	484555	485393
PGSC0003DMB000000188	1128647	1128900
PGSC0003DMB000000188	1129080	1129921
PGSC0003DMB000000189	107075	107233
PGSC0003DMB000000189	108224	108685
PGSC0003DMB000000189	396322	397482
PGSC0003DMB000000189	932351	932592
PGSC0003DMB000000189	934037	934158
PGSC0003DMB000000189	934577	935037
PGSC0003DMB000000189	935057	935489
PGSC0003DMB000000191	513476	513627
PGSC0003DMB000000191	514889	515010
PGSC0003DMB000000191	515720	515846
PGSC0003DMB000000191	516213	516504
PGSC0003DMB000000191	517267	517388
PGSC0003DMB000000191	525205	525504
PGSC0003DMB000000191	525524	526684
PGSC0003DMB000000191	526724	527124
PGSC0003DMB000000191	527752	527922
PGSC0003DMB000000191	801435	801555
PGSC0003DMB000000191	801817	802014
PGSC0003DMB000000191	802979	804520
PGSC0003DMB000000191	1147816	1148116
PGSC0003DMB000000191	1148155	1148435
PGSC0003DMB000000191	1148478	1148838
PGSC0003DMB000000191	1148858	1149415
PGSC0003DMB000000191	1193663	1195099
PGSC0003DMB000000191	1195339	1195619
PGSC0003DMB000000192	4338	4758
PGSC0003DMB000000192	4918	5600
PGSC0003DMB000000192	6609	6950
PGSC0003DMB000000192	8564	8904
PGSC0003DMB000000192	9843	10413
PGSC0003DMB000000192	11240	11398
PGSC0003DMB000000192	12733	12853
PGSC0003DMB000000192	12893	13213
PGSC0003DMB000000192	13233	13793
PGSC0003DMB000000192	13813	14555
PGSC0003DMB000000192	15524	15645
PGSC0003DMB000000192	16329	16469
PGSC0003DMB000000192	16489	16699
PGSC0003DMB000000192	20422	20631
PGSC0003DMB000000192	20823	21063
PGSC0003DMB000000192	21103	21323
PGSC0003DMB000000192	21343	21923
PGSC0003DMB000000192	22023	22283
PGSC0003DMB000000192	22339	22619
PGSC0003DMB000000192	23332	23495
PGSC0003DMB000000192	23772	24152
PGSC0003DMB000000192	24172	24312
PGSC0003DMB000000192	24332	24508
PGSC0003DMB000000192	35648	36234
PGSC0003DMB000000192	37138	37441
PGSC0003DMB000000192	38118	38238
PGSC0003DMB000000192	38258	38530
PGSC0003DMB000000192	40734	41020
PGSC0003DMB000000192	45355	45614
PGSC0003DMB000000192	46483	46623
PGSC0003DMB000000192	47667	48128
PGSC0003DMB000000192	50166	50646
PGSC0003DMB000000192	50706	51003
PGSC0003DMB000000192	90896	91056
PGSC0003DMB000000192	91076	91656
PGSC0003DMB000000192	92295	94185
PGSC0003DMB000000192	94775	95000
PGSC0003DMB000000192	95961	96208
PGSC0003DMB000000192	96902	97222
PGSC0003DMB000000192	97772	97998
PGSC0003DMB000000192	98762	99059
PGSC0003DMB000000192	99079	99220
PGSC0003DMB000000192	107140	107764
PGSC0003DMB000000192	110477	110960
PGSC0003DMB000000192	111642	112278
PGSC0003DMB000000192	142182	142314
PGSC0003DMB000000192	143271	144466
PGSC0003DMB000000192	151487	151784
PGSC0003DMB000000192	152246	153106
PGSC0003DMB000000192	153267	153399
PGSC0003DMB000000192	231567	231874
PGSC0003DMB000000192	232706	233241
PGSC0003DMB000000192	304150	304817
PGSC0003DMB000000192	311453	311852
PGSC0003DMB000000192	312410	312630
PGSC0003DMB000000192	312765	312945
PGSC0003DMB000000192	322289	322589
PGSC0003DMB000000192	323159	323975
PGSC0003DMB000000192	325075	325742
PGSC0003DMB000000192	325762	326242
PGSC0003DMB000000192	327041	327286
PGSC0003DMB000000192	327808	327953
PGSC0003DMB000000192	327985	328385
PGSC0003DMB000000192	328801	329030
PGSC0003DMB000000192	329636	329757
PGSC0003DMB000000192	330393	330613
PGSC0003DMB000000192	353058	353182
PGSC0003DMB000000192	353426	353553
PGSC0003DMB000000192	354759	355501
PGSC0003DMB000000192	367324	368064
PGSC0003DMB000000192	368710	368840
PGSC0003DMB000000192	369338	369471
PGSC0003DMB000000192	390694	390822
PGSC0003DMB000000192	392251	392371
PGSC0003DMB000000192	393501	393622
PGSC0003DMB000000192	394042	394199
PGSC0003DMB000000192	394770	395294
PGSC0003DMB000000193	795514	795675
PGSC0003DMB000000194	650415	650595
PGSC0003DMB000000199	998371	998492
PGSC0003DMB000000201	367356	367520
PGSC0003DMB000000201	367654	367774
PGSC0003DMB000000201	367889	369080
PGSC0003DMB000000202	343011	343672
PGSC0003DMB000000202	376948	377286
PGSC0003DMB000000202	570467	570588
PGSC0003DMB000000202	570875	570996
PGSC0003DMB000000202	571881	572192
PGSC0003DMB000000202	572497	572801
PGSC0003DMB000000202	921226	921555
PGSC0003DMB000000202	922163	922512
PGSC0003DMB000000202	996277	996515
PGSC0003DMB000000202	996767	998447
PGSC0003DMB000000202	1001396	1001561
PGSC0003DMB000000204	565407	567088
PGSC0003DMB000000204	800298	802058
PGSC0003DMB000000204	802815	802961
PGSC0003DMB000000204	803363	803484
PGSC0003DMB000000204	806148	806271
PGSC0003DMB000000204	806984	807105
PGSC0003DMB000000204	955294	956974
PGSC0003DMB000000204	957773	957959
PGSC0003DMB000000205	568175	570009
PGSC0003DMB000000207	285974	286434
PGSC0003DMB000000208	283100	283220
PGSC0003DMB000000208	736165	736285
PGSC0003DMB000000208	739845	739966
PGSC0003DMB000000208	745402	745682
PGSC0003DMB000000208	745728	746768
PGSC0003DMB000000208	752129	752769
PGSC0003DMB000000208	752829	753189
PGSC0003DMB000000208	754624	755164
PGSC0003DMB000000208	755224	755524
PGSC0003DMB000000208	755587	756198
PGSC0003DMB000000208	758259	758379
PGSC0003DMB000000208	759434	759555
PGSC0003DMB000000208	760645	760883
PGSC0003DMB000000208	762868	763188
PGSC0003DMB000000208	763208	763737
PGSC0003DMB000000208	765657	765778
PGSC0003DMB000000208	1027543	1027892
PGSC0003DMB000000208	1029487	1030527
PGSC0003DMB000000208	1030550	1030827
PGSC0003DMB000000208	1030847	1031168
PGSC0003DMB000000210	621444	621775
PGSC0003DMB000000210	622771	623415
PGSC0003DMB000000210	623435	624035
PGSC0003DMB000000210	624115	624455
PGSC0003DMB000000210	750201	750341
PGSC0003DMB000000210	750367	750627
PGSC0003DMB000000210	750647	751707
PGSC0003DMB000000210	751727	752059
PGSC0003DMB000000210	752758	752956
PGSC0003DMB000000210	753199	753536
PGSC0003DMB000000211	842583	842703
PGSC0003DMB000000213	254609	255245
PGSC0003DMB000000213	255413	256233
PGSC0003DMB000000213	423278	423795
PGSC0003DMB000000213	423815	423935
PGSC0003DMB000000213	423971	424871
PGSC0003DMB000000214	522466	522962
PGSC0003DMB000000214	524374	524495
PGSC0003DMB000000214	524886	525126
PGSC0003DMB000000214	831250	831560
PGSC0003DMB000000214	833215	833828
PGSC0003DMB000000214	835615	835925
PGSC0003DMB000000215	204707	205207
PGSC0003DMB000000215	205227	205487
PGSC0003DMB000000215	205909	206106
PGSC0003DMB000000215	770490	770610
PGSC0003DMB000000215	1081753	1082028
PGSC0003DMB000000215	1082064	1082227
PGSC0003DMB000000215	1083672	1084563
PGSC0003DMB000000215	1084620	1084740
PGSC0003DMB000000216	756169	756320
PGSC0003DMB000000216	757724	757934
PGSC0003DMB000000216	758971	759092
PGSC0003DMB000000216	760031	760152
PGSC0003DMB000000216	760855	760976
PGSC0003DMB000000216	762388	762648
PGSC0003DMB000000216	764202	765502
PGSC0003DMB000000216	765522	765882
PGSC0003DMB000000219	357937	358057
PGSC0003DMB000000219	359472	361159
PGSC0003DMB000000219	931576	931996
PGSC0003DMB000000219	932016	932416
PGSC0003DMB000000219	932853	933165
PGSC0003DMB000000222	418886	419041
PGSC0003DMB000000222	419061	419441
PGSC0003DMB000000222	454499	454620
PGSC0003DMB000000222	457028	457156
PGSC0003DMB000000222	457321	459044
PGSC0003DMB000000222	459524	459865
PGSC0003DMB000000224	265617	266017
PGSC0003DMB000000224	266037	267277
PGSC0003DMB000000224	267505	267793
PGSC0003DMB000000224	275554	275704
PGSC0003DMB000000224	275998	276119
PGSC0003DMB000000224	515142	515282
PGSC0003DMB000000224	515321	515515
PGSC0003DMB000000224	516668	517290
PGSC0003DMB000000225	983855	984443
PGSC0003DMB000000225	984863	985026
PGSC0003DMB000000225	986825	987585
PGSC0003DMB000000225	987625	988505
PGSC0003DMB000000225	1015341	1015962
PGSC0003DMB000000225	1016063	1017023
PGSC0003DMB000000225	1017736	1017857
PGSC0003DMB000000226	114576	114753
PGSC0003DMB000000226	115003	115370
PGSC0003DMB000000226	224250	224537
PGSC0003DMB000000226	225781	226401
PGSC0003DMB000000226	226421	227561
PGSC0003DMB000000226	281323	281923
PGSC0003DMB000000226	282441	282564
PGSC0003DMB000000226	282876	283012
PGSC0003DMB000000226	287514	287768
PGSC0003DMB000000226	287975	288295
PGSC0003DMB000000226	288315	288475
PGSC0003DMB000000226	288495	289435
PGSC0003DMB000000226	289455	289655
PGSC0003DMB000000227	913300	913473
PGSC0003DMB000000227	913659	914064
PGSC0003DMB000000227	1012630	1013053
PGSC0003DMB000000231	382043	382379
PGSC0003DMB000000231	382396	382539
PGSC0003DMB000000233	480608	481085
PGSC0003DMB000000234	302282	302526
PGSC0003DMB000000234	302923	303316
PGSC0003DMB000000236	262923	263124
PGSC0003DMB000000236	263305	263485
PGSC0003DMB000000238	877063	877298
PGSC0003DMB000000238	877643	878037
PGSC0003DMB000000240	47305	48173
PGSC0003DMB000000240	48369	48529
PGSC0003DMB000000240	48545	48729
PGSC0003DMB000000240	51934	52077
PGSC0003DMB000000240	53552	53700
PGSC0003DMB000000240	361668	362161
PGSC0003DMB000000241	99973	101613
PGSC0003DMB000000241	101793	101914
PGSC0003DMB000000241	614042	614162
PGSC0003DMB000000241	614414	614554
PGSC0003DMB000000241	745040	747036
PGSC0003DMB000000241	789438	790278
PGSC0003DMB000000241	790723	791071
PGSC0003DMB000000241	812409	812769
PGSC0003DMB000000243	921888	923568
PGSC0003DMB000000243	923808	923972
PGSC0003DMB000000243	924237	924359
PGSC0003DMB000000243	924907	925140
PGSC0003DMB000000243	925160	925380
PGSC0003DMB000000243	926265	926438
PGSC0003DMB000000243	940995	941735
PGSC0003DMB000000243	941780	942442
PGSC0003DMB000000243	944649	944770
PGSC0003DMB000000243	945929	946354
PGSC0003DMB000000243	947332	948779
PGSC0003DMB000000244	370831	370952
PGSC0003DMB000000244	371638	372004
PGSC0003DMB000000244	470164	470583
PGSC0003DMB000000244	472528	474208
PGSC0003DMB000000244	474876	474997
PGSC0003DMB000000244	900047	900577
PGSC0003DMB000000244	900711	900849
PGSC0003DMB000000245	19518	19946
PGSC0003DMB000000245	560969	561169
PGSC0003DMB000000245	561189	561333
PGSC0003DMB000000245	563010	563172
PGSC0003DMB000000245	565574	565695
PGSC0003DMB000000246	251934	252158
PGSC0003DMB000000246	252415	252536
PGSC0003DMB000000246	252980	253101
PGSC0003DMB000000246	253686	253806
PGSC0003DMB000000246	254176	254296
PGSC0003DMB000000246	255247	255427
PGSC0003DMB000000246	256306	256427
PGSC0003DMB000000246	256998	257119
PGSC0003DMB000000246	401523	402723
PGSC0003DMB000000246	402783	403603
PGSC0003DMB000000246	403743	403943
PGSC0003DMB000000246	494337	494736
PGSC0003DMB000000246	564814	565028
PGSC0003DMB000000246	567605	567825
PGSC0003DMB000000246	567865	568885
PGSC0003DMB000000246	568905	570285
PGSC0003DMB000000246	570305	570452
PGSC0003DMB000000248	492870	493090
PGSC0003DMB000000248	493099	493336
PGSC0003DMB000000248	679560	680660
PGSC0003DMB000000248	680680	681240
PGSC0003DMB000000248	682063	682204
PGSC0003DMB000000248	683644	683913
PGSC0003DMB000000248	684941	685062
PGSC0003DMB000000248	686586	686909
PGSC0003DMB000000248	955096	955402
PGSC0003DMB000000248	955439	956200
PGSC0003DMB000000248	956259	956499
PGSC0003DMB000000248	956579	956979
PGSC0003DMB000000248	958043	958203
PGSC0003DMB000000248	958262	959142
PGSC0003DMB000000248	959202	959622
PGSC0003DMB000000248	959803	960043
PGSC0003DMB000000248	960697	960904
PGSC0003DMB000000248	960933	961472
PGSC0003DMB000000248	962938	963904
PGSC0003DMB000000248	964435	964795
PGSC0003DMB000000248	965131	965271
PGSC0003DMB000000248	965291	965831
PGSC0003DMB000000248	965911	966271
PGSC0003DMB000000248	967397	968237
PGSC0003DMB000000248	969070	969270
PGSC0003DMB000000249	282314	282970
PGSC0003DMB000000249	282994	283371
PGSC0003DMB000000249	283391	283991
PGSC0003DMB000000249	284665	284831
PGSC0003DMB000000249	303269	303714
PGSC0003DMB000000249	303920	304240
PGSC0003DMB000000249	305536	305657
PGSC0003DMB000000249	306379	306699
PGSC0003DMB000000250	231798	232315
PGSC0003DMB000000250	232455	232815
PGSC0003DMB000000250	232906	233312
PGSC0003DMB000000250	234275	234435
PGSC0003DMB000000250	234534	234694
PGSC0003DMB000000250	234714	235954
PGSC0003DMB000000250	514032	515499
PGSC0003DMB000000250	614468	615088
PGSC0003DMB000000250	615407	615567
PGSC0003DMB000000250	616553	616833
PGSC0003DMB000000250	616853	618228
PGSC0003DMB000000251	74610	74731
PGSC0003DMB000000251	76400	76657
PGSC0003DMB000000251	77477	77677
PGSC0003DMB000000251	84880	85125
PGSC0003DMB000000251	85964	86165
PGSC0003DMB000000251	227202	227729
PGSC0003DMB000000251	228518	229045
PGSC0003DMB000000251	229176	229526
PGSC0003DMB000000251	229546	229826
PGSC0003DMB000000251	231326	231606
PGSC0003DMB000000251	231752	231886
PGSC0003DMB000000251	232506	232775
PGSC0003DMB000000252	80256	80576
PGSC0003DMB000000255	733715	733882
PGSC0003DMB000000255	735125	735388
PGSC0003DMB000000255	735408	736048
PGSC0003DMB000000259	867643	867763
PGSC0003DMB000000260	254387	254630
PGSC0003DMB000000262	266082	267242
PGSC0003DMB000000262	365359	365693
PGSC0003DMB000000262	365712	366372
PGSC0003DMB000000262	366646	366767
PGSC0003DMB000000262	367008	367350
PGSC0003DMB000000263	634125	634645
PGSC0003DMB000000263	634665	635808
PGSC0003DMB000000263	636555	636755
PGSC0003DMB000000263	636781	636916
PGSC0003DMB000000263	638636	639038
PGSC0003DMB000000265	334813	334934
PGSC0003DMB000000265	335141	335262
PGSC0003DMB000000265	335447	335569
PGSC0003DMB000000265	336410	336707
PGSC0003DMB000000265	336727	337807
PGSC0003DMB000000265	337927	338067
PGSC0003DMB000000265	344405	344757
PGSC0003DMB000000265	432834	434503
PGSC0003DMB000000265	434523	435300
PGSC0003DMB000000265	532306	532726
PGSC0003DMB000000265	533032	533178
PGSC0003DMB000000265	652412	652539
PGSC0003DMB000000265	652706	653107
PGSC0003DMB000000265	653302	653442
PGSC0003DMB000000265	848626	849046
PGSC0003DMB000000268	6311	7222
PGSC0003DMB000000268	7468	7588
PGSC0003DMB000000268	63755	63953
PGSC0003DMB000000268	66678	66799
PGSC0003DMB000000268	67277	67518
PGSC0003DMB000000268	67521	68961
PGSC0003DMB000000268	160404	160748
PGSC0003DMB000000268	168190	168334
PGSC0003DMB000000268	171299	171859
PGSC0003DMB000000268	171879	172979
PGSC0003DMB000000269	667394	669465
PGSC0003DMB000000269	670169	670977
PGSC0003DMB000000269	672183	672437
PGSC0003DMB000000269	673923	674143
PGSC0003DMB000000271	707618	708198
PGSC0003DMB000000271	708238	708598
PGSC0003DMB000000271	708618	709201
PGSC0003DMB000000271	711859	712749
PGSC0003DMB000000272	184418	184539
PGSC0003DMB000000272	184668	184887
PGSC0003DMB000000272	186011	187987
PGSC0003DMB000000272	188164	188400
PGSC0003DMB000000272	755905	757178
[truncated: 855 more rows]
