# Supplementary material for: A Next-Generation Sequencing Method for Genotyping-by-Sequencing of Highly Heterozygous Autotetraploid Potato
Source: PLoS One. 2013 May 8;8(5):e62355. doi: 10.1371/journal.pone.0062355 (PMC3648547; doi:10.1371/journal.pone.0062355)
Supplement: BED-file S2 — Accessible genome regions of the DM reference genome. (BED) [file pone.0062355.s003.bed]

PGSC0003DMB000000001	1052757	1053053	CONT0001
PGSC0003DMB000000001	1161736	1162129	CONT0002
PGSC0003DMB000000001	1162421	1163067	CONT0003
PGSC0003DMB000000001	3226671	3227269	CONT0004
PGSC0003DMB000000001	4265998	4266381	CONT0006
PGSC0003DMB000000001	5152165	5152696	CONT0007
PGSC0003DMB000000001	5727843	5728167	CONT0008
PGSC0003DMB000000001	5733408	5733786	CONT0009
PGSC0003DMB000000001	5903581	5904146	CONT0010
PGSC0003DMB000000001	6140247	6141163	CONT0011
PGSC0003DMB000000001	6212799	6213089	CONT0012
PGSC0003DMB000000001	6822358	6822683	CONT0013
PGSC0003DMB000000002	155575	156615	CONT0014
PGSC0003DMB000000002	156929	157651	CONT0015
PGSC0003DMB000000002	223049	223468	CONT0016
PGSC0003DMB000000002	459726	460889	CONT0017
PGSC0003DMB000000002	462969	464104	CONT0018
PGSC0003DMB000000002	654915	656411	CONT0019
PGSC0003DMB000000002	657269	657946	CONT0020
PGSC0003DMB000000002	658598	659040	CONT0021
PGSC0003DMB000000002	1382766	1383162	CONT0023
PGSC0003DMB000000002	1390410	1390992	CONT0024
PGSC0003DMB000000002	2038934	2039421	CONT0025
PGSC0003DMB000000002	2478163	2478478	CONT0026
PGSC0003DMB000000002	3290062	3290740	CONT0027
PGSC0003DMB000000002	3290817	3292836	CONT0028
PGSC0003DMB000000002	3506813	3507254	CONT0029
PGSC0003DMB000000002	5584344	5584661	CONT0030
PGSC0003DMB000000003	354681	356733	CONT0031
PGSC0003DMB000000003	1031782	1032562	CONT0032
PGSC0003DMB000000003	1032754	1034493	CONT0033
PGSC0003DMB000000003	1047204	1047710	CONT0034
PGSC0003DMB000000003	1684508	1685262	CONT0035
PGSC0003DMB000000003	3631252	3631669	CONT0036
PGSC0003DMB000000003	4013780	4014085	CONT0037
PGSC0003DMB000000003	4442411	4443445	CONT0038
PGSC0003DMB000000004	434863	435405	CONT0039
PGSC0003DMB000000004	435860	436310	CONT0040
PGSC0003DMB000000004	437192	439386	CONT0041
PGSC0003DMB000000004	894515	895580	CONT0042
PGSC0003DMB000000004	911213	912280	CONT0043
PGSC0003DMB000000004	962311	965174	CONT0044
PGSC0003DMB000000004	972698	974819	CONT0045
PGSC0003DMB000000004	978963	981321	CONT0046
PGSC0003DMB000000004	1623149	1624571	CONT0047
PGSC0003DMB000000004	2063730	2065286	CONT0048
PGSC0003DMB000000004	2066072	2068162	CONT0049
PGSC0003DMB000000004	2068581	2069566	CONT0050
PGSC0003DMB000000004	2069798	2070420	CONT0051
PGSC0003DMB000000004	2138250	2139932	CONT0052
PGSC0003DMB000000004	2496530	2497404	CONT0053
PGSC0003DMB000000004	2603237	2603843	CONT0054
PGSC0003DMB000000004	2604484	2606242	CONT0055
PGSC0003DMB000000004	2621931	2622455	CONT0056
PGSC0003DMB000000004	2622673	2623009	CONT0057
PGSC0003DMB000000004	2630045	2631965	CONT0058
PGSC0003DMB000000004	2647576	2648582	CONT0059
PGSC0003DMB000000004	2814356	2815355	CONT0060
PGSC0003DMB000000004	2815956	2816225	CONT0061
PGSC0003DMB000000004	2837009	2838510	CONT0062
PGSC0003DMB000000004	2838881	2839212	CONT0063
PGSC0003DMB000000004	3499109	3499784	CONT0064
PGSC0003DMB000000004	3500114	3500464	CONT0065
PGSC0003DMB000000004	3500626	3501732	CONT0066
PGSC0003DMB000000004	3604161	3605296	CONT0067
PGSC0003DMB000000004	3605400	3606013	CONT0068
PGSC0003DMB000000004	3606334	3607002	CONT0069
PGSC0003DMB000000004	3607314	3608044	CONT0070
PGSC0003DMB000000004	3608296	3610927	CONT0071
PGSC0003DMB000000004	3692124	3693783	CONT0072
PGSC0003DMB000000004	3693824	3694196	CONT0073
PGSC0003DMB000000004	4005933	4006458	CONT0074
PGSC0003DMB000000004	4052697	4053693	CONT0075
PGSC0003DMB000000004	4129565	4131463	CONT0076
PGSC0003DMB000000004	4135108	4135476	CONT0077
PGSC0003DMB000000004	4136613	4137197	CONT0078
PGSC0003DMB000000004	4145375	4145952	CONT0079
PGSC0003DMB000000004	4308814	4310836	CONT0080
PGSC0003DMB000000004	4313203	4313704	CONT0081
PGSC0003DMB000000004	4318667	4319302	CONT0082
PGSC0003DMB000000005	103857	104169	CONT0084
PGSC0003DMB000000005	2030826	2031208	CONT0086
PGSC0003DMB000000005	2471851	2472441	CONT0087
PGSC0003DMB000000005	3289101	3291132	CONT0088
PGSC0003DMB000000005	3291885	3292443	CONT0089
PGSC0003DMB000000005	4079888	4080157	CONT0090
PGSC0003DMB000000006	1314457	1314888	CONT0091
PGSC0003DMB000000006	1745514	1745782	CONT0092
PGSC0003DMB000000006	2251133	2251714	CONT0093
PGSC0003DMB000000006	2819662	2820035	CONT0094
PGSC0003DMB000000006	3158697	3159245	CONT0095
PGSC0003DMB000000006	3267709	3267973	CONT0096
PGSC0003DMB000000006	3603568	3604153	CONT0097
PGSC0003DMB000000006	3669249	3669615	CONT0098
PGSC0003DMB000000007	301120	301590	CONT0099
PGSC0003DMB000000007	476196	476475	CONT0100
PGSC0003DMB000000007	916812	917321	CONT0101
PGSC0003DMB000000007	1003365	1003688	CONT0102
PGSC0003DMB000000007	1349604	1349961	CONT0103
PGSC0003DMB000000007	1432584	1432858	CONT0104
PGSC0003DMB000000007	1890927	1891537	CONT0105
PGSC0003DMB000000007	1960896	1961235	CONT0106
PGSC0003DMB000000007	3012504	3012776	CONT0107
PGSC0003DMB000000007	3061630	3062026	CONT0108
PGSC0003DMB000000007	3204118	3204508	CONT0109
PGSC0003DMB000000007	3421668	3422019	CONT0110
PGSC0003DMB000000007	3501024	3501667	CONT0111
PGSC0003DMB000000007	3867838	3868307	CONT0112
PGSC0003DMB000000007	3922262	3922533	CONT0113
PGSC0003DMB000000008	340696	343739	CONT0115
PGSC0003DMB000000008	691361	692103	CONT0117
PGSC0003DMB000000008	1856551	1857276	CONT0118
PGSC0003DMB000000008	1859575	1861630	CONT0119
PGSC0003DMB000000008	2286747	2287033	CONT0120
PGSC0003DMB000000008	2291631	2292172	CONT0121
PGSC0003DMB000000008	2292548	2293090	CONT0122
PGSC0003DMB000000008	2309351	2311237	CONT0123
PGSC0003DMB000000008	2824475	2826948	CONT0125
PGSC0003DMB000000008	2838355	2840776	CONT0126
PGSC0003DMB000000008	3565706	3568317	CONT0127
PGSC0003DMB000000008	3610686	3610983	CONT0128
PGSC0003DMB000000008	3841612	3842034	CONT0129
PGSC0003DMB000000008	3843793	3845734	CONT0130
PGSC0003DMB000000009	1482296	1482707	CONT0131
PGSC0003DMB000000009	1489344	1489928	CONT0132
PGSC0003DMB000000009	1490300	1492465	CONT0133
PGSC0003DMB000000009	3609310	3609576	CONT0134
PGSC0003DMB000000010	433799	434354	CONT0135
PGSC0003DMB000000010	434550	435604	CONT0136
PGSC0003DMB000000010	443604	443900	CONT0137
PGSC0003DMB000000010	444186	444730	CONT0138
PGSC0003DMB000000010	1481873	1482592	CONT0139
PGSC0003DMB000000010	1484237	1487083	CONT0140
PGSC0003DMB000000010	1768181	1768945	CONT0141
PGSC0003DMB000000010	1769175	1769688	CONT0142
PGSC0003DMB000000010	1770661	1771116	CONT0143
PGSC0003DMB000000010	1772062	1772976	CONT0144
PGSC0003DMB000000010	2952719	2953068	CONT0145
PGSC0003DMB000000010	3181970	3183045	CONT0146
PGSC0003DMB000000010	3643315	3643805	CONT0147
PGSC0003DMB000000010	3685871	3686308	CONT0148
PGSC0003DMB000000010	3721977	3722442	CONT0149
PGSC0003DMB000000011	253109	253479	CONT0150
PGSC0003DMB000000011	261742	262192	CONT0151
PGSC0003DMB000000011	684530	685703	CONT0152
PGSC0003DMB000000011	743924	744363	CONT0153
PGSC0003DMB000000011	863590	864064	CONT0154
PGSC0003DMB000000011	868578	869267	CONT0155
PGSC0003DMB000000011	1564445	1564822	CONT0156
PGSC0003DMB000000011	1602577	1602962	CONT0157
PGSC0003DMB000000011	1663715	1664021	CONT0158
PGSC0003DMB000000011	1776465	1776959	CONT0159
PGSC0003DMB000000011	2486032	2486323	CONT0160
PGSC0003DMB000000011	2644156	2644574	CONT0161
PGSC0003DMB000000011	3044281	3044579	CONT0163
PGSC0003DMB000000012	355044	355473	CONT0164
PGSC0003DMB000000012	356691	357244	CONT0165
PGSC0003DMB000000012	358298	358611	CONT0166
PGSC0003DMB000000012	359295	359638	CONT0167
PGSC0003DMB000000012	361176	363145	CONT0168
PGSC0003DMB000000012	363732	364184	CONT0169
PGSC0003DMB000000012	611832	613921	CONT0170
PGSC0003DMB000000012	890615	893039	CONT0171
PGSC0003DMB000000012	893273	894533	CONT0172
PGSC0003DMB000000012	894931	896598	CONT0173
PGSC0003DMB000000012	957362	958820	CONT0174
PGSC0003DMB000000012	1389511	1389974	CONT0176
PGSC0003DMB000000012	1688529	1690729	CONT0177
PGSC0003DMB000000012	1690957	1691954	CONT0178
PGSC0003DMB000000012	1692452	1693646	CONT0179
PGSC0003DMB000000012	2076035	2076369	CONT0180
PGSC0003DMB000000012	2281387	2281808	CONT0181
PGSC0003DMB000000012	2462959	2463454	CONT0182
PGSC0003DMB000000012	2469746	2470168	CONT0183
PGSC0003DMB000000012	2497825	2498097	CONT0184
PGSC0003DMB000000012	2964932	2965322	CONT0185
PGSC0003DMB000000012	3183469	3183746	CONT0186
PGSC0003DMB000000012	3489819	3490152	CONT0187
PGSC0003DMB000000013	542184	543186	CONT0188
PGSC0003DMB000000013	559668	560436	CONT0189
PGSC0003DMB000000013	561847	562530	CONT0190
PGSC0003DMB000000013	1163562	1163953	CONT0191
PGSC0003DMB000000013	2134314	2134871	CONT0192
PGSC0003DMB000000013	2136533	2138436	CONT0193
PGSC0003DMB000000013	2138882	2139838	CONT0194
PGSC0003DMB000000014	211753	212155	CONT0195
PGSC0003DMB000000014	469428	469703	CONT0196
PGSC0003DMB000000014	1007174	1007504	CONT0197
PGSC0003DMB000000014	1620917	1621808	CONT0198
PGSC0003DMB000000014	1680345	1680845	CONT0199
PGSC0003DMB000000015	550550	551078	CONT0201
PGSC0003DMB000000015	1410157	1410680	CONT0202
PGSC0003DMB000000015	3283846	3284169	CONT0205
PGSC0003DMB000000016	952119	952459	CONT0207
PGSC0003DMB000000016	1185648	1186082	CONT0208
PGSC0003DMB000000016	2288500	2288822	CONT0209
PGSC0003DMB000000016	2362290	2365546	CONT0210
PGSC0003DMB000000017	39674	40256	CONT0211
PGSC0003DMB000000017	40704	41211	CONT0212
PGSC0003DMB000000017	529464	530541	CONT0213
PGSC0003DMB000000017	903988	905723	CONT0214
PGSC0003DMB000000017	912778	913401	CONT0215
PGSC0003DMB000000017	914666	915275	CONT0216
PGSC0003DMB000000017	1673455	1673917	CONT0217
PGSC0003DMB000000017	1674360	1674725	CONT0218
PGSC0003DMB000000017	1676021	1677117	CONT0219
PGSC0003DMB000000017	2861313	2862741	CONT0220
PGSC0003DMB000000017	2863152	2863465	CONT0221
PGSC0003DMB000000017	2938821	2940798	CONT0222
PGSC0003DMB000000017	2942937	2943493	CONT0223
PGSC0003DMB000000017	2945050	2945563	CONT0224
PGSC0003DMB000000017	3143909	3144207	CONT0225
PGSC0003DMB000000018	230584	232263	CONT0226
PGSC0003DMB000000018	2163183	2163482	CONT0227
PGSC0003DMB000000019	1011944	1012275	CONT0228
PGSC0003DMB000000019	1862745	1863019	CONT0229
PGSC0003DMB000000019	2903764	2904035	CONT0230
PGSC0003DMB000000020	67297	69602	CONT0231
PGSC0003DMB000000020	70105	70529	CONT0232
PGSC0003DMB000000020	360504	361193	CONT0234
PGSC0003DMB000000020	361649	362742	CONT0235
PGSC0003DMB000000020	362959	364938	CONT0236
PGSC0003DMB000000020	392636	393136	CONT0237
PGSC0003DMB000000020	393243	393689	CONT0238
PGSC0003DMB000000020	404725	407124	CONT0239
PGSC0003DMB000000020	446592	447705	CONT0240
PGSC0003DMB000000020	448157	449795	CONT0241
PGSC0003DMB000000020	457145	458485	CONT0242
PGSC0003DMB000000020	732018	733496	CONT0243
PGSC0003DMB000000020	736434	737802	CONT0244
PGSC0003DMB000000020	908668	909510	CONT0245
PGSC0003DMB000000020	1095217	1096506	CONT0246
PGSC0003DMB000000020	1319479	1320397	CONT0247
PGSC0003DMB000000020	1325133	1325444	CONT0248
PGSC0003DMB000000020	1543374	1545356	CONT0249
PGSC0003DMB000000020	1546215	1547224	CONT0250
PGSC0003DMB000000020	1620581	1622977	CONT0251
PGSC0003DMB000000020	1623960	1624426	CONT0252
PGSC0003DMB000000020	1723881	1724757	CONT0253
PGSC0003DMB000000020	1730612	1731537	CONT0254
PGSC0003DMB000000020	2041818	2042277	CONT0255
PGSC0003DMB000000020	2045366	2047155	CONT0256
PGSC0003DMB000000020	2197510	2199764	CONT0257
PGSC0003DMB000000020	2233035	2233446	CONT0258
PGSC0003DMB000000020	2234179	2235276	CONT0259
PGSC0003DMB000000020	2439566	2441181	CONT0260
PGSC0003DMB000000020	2694073	2694882	CONT0261
PGSC0003DMB000000020	2695276	2696939	CONT0262
PGSC0003DMB000000021	455292	455870	CONT0263
PGSC0003DMB000000021	455871	456226	CONT0264
PGSC0003DMB000000021	456641	457185	CONT0265
PGSC0003DMB000000021	457840	458104	CONT0266
PGSC0003DMB000000021	974126	974500	CONT0267
PGSC0003DMB000000021	975648	976639	CONT0268
PGSC0003DMB000000021	976642	977908	CONT0269
PGSC0003DMB000000021	978090	978359	CONT0270
PGSC0003DMB000000021	1004567	1005597	CONT0271
PGSC0003DMB000000021	1005856	1006289	CONT0272
PGSC0003DMB000000021	1006586	1007053	CONT0273
PGSC0003DMB000000021	1331865	1332510	CONT0274
PGSC0003DMB000000021	1332512	1332792	CONT0275
PGSC0003DMB000000021	1332858	1333896	CONT0276
PGSC0003DMB000000021	1337546	1338126	CONT0277
PGSC0003DMB000000021	1338374	1339578	CONT0278
PGSC0003DMB000000021	1541910	1542226	CONT0279
PGSC0003DMB000000021	2166621	2166907	CONT0280
PGSC0003DMB000000021	2177340	2177698	CONT0281
PGSC0003DMB000000021	2592964	2593244	CONT0282
PGSC0003DMB000000021	2595939	2597514	CONT0283
PGSC0003DMB000000021	2599112	2600626	CONT0284
PGSC0003DMB000000021	2601436	2601789	CONT0285
PGSC0003DMB000000021	2606182	2606658	CONT0286
PGSC0003DMB000000021	2608327	2609124	CONT0287
PGSC0003DMB000000021	2611270	2611784	CONT0288
PGSC0003DMB000000022	909453	909827	CONT0290
PGSC0003DMB000000022	1410991	1411354	CONT0291
PGSC0003DMB000000022	2536308	2536607	CONT0292
PGSC0003DMB000000022	2543832	2544204	CONT0293
PGSC0003DMB000000022	2922017	2922400	CONT0294
PGSC0003DMB000000023	156801	157368	CONT0295
PGSC0003DMB000000023	958054	958655	CONT0296
PGSC0003DMB000000023	1136929	1137323	CONT0297
PGSC0003DMB000000023	1144188	1144501	CONT0298
PGSC0003DMB000000023	1390524	1391231	CONT0299
PGSC0003DMB000000023	1447362	1447869	CONT0300
PGSC0003DMB000000023	1737756	1738125	CONT0301
PGSC0003DMB000000024	524714	525161	CONT0302
PGSC0003DMB000000024	551342	551948	CONT0303
PGSC0003DMB000000024	695806	696107	CONT0304
PGSC0003DMB000000024	1916838	1918096	CONT0305
PGSC0003DMB000000024	1918462	1919288	CONT0306
PGSC0003DMB000000024	1920156	1922569	CONT0307
PGSC0003DMB000000025	82824	83244	CONT0308
PGSC0003DMB000000025	862094	862504	CONT0309
PGSC0003DMB000000025	951800	952092	CONT0310
PGSC0003DMB000000025	1705563	1706051	CONT0311
PGSC0003DMB000000025	2411856	2412191	CONT0312
PGSC0003DMB000000025	2690812	2691245	CONT0313
PGSC0003DMB000000026	199226	200420	CONT0314
PGSC0003DMB000000026	200877	201677	CONT0315
PGSC0003DMB000000026	251217	252291	CONT0316
PGSC0003DMB000000026	579435	579726	CONT0317
PGSC0003DMB000000026	579732	580294	CONT0318
PGSC0003DMB000000026	765830	766616	CONT0319
PGSC0003DMB000000026	767619	768603	CONT0320
PGSC0003DMB000000026	769148	771095	CONT0321
PGSC0003DMB000000026	834486	835365	CONT0323
PGSC0003DMB000000026	835828	836260	CONT0324
PGSC0003DMB000000026	836384	837799	CONT0325
PGSC0003DMB000000026	870857	871268	CONT0326
PGSC0003DMB000000026	1164194	1166414	CONT0327
PGSC0003DMB000000026	1787010	1788678	CONT0328
PGSC0003DMB000000026	2430494	2431560	CONT0329
PGSC0003DMB000000026	2432871	2433333	CONT0330
PGSC0003DMB000000026	2435336	2435805	CONT0331
PGSC0003DMB000000026	2876667	2878490	CONT0332
PGSC0003DMB000000026	2878624	2879520	CONT0333
PGSC0003DMB000000027	335292	335799	CONT0334
PGSC0003DMB000000027	1012914	1013906	CONT0335
PGSC0003DMB000000027	1015455	1016296	CONT0336
PGSC0003DMB000000027	1437185	1438015	CONT0337
PGSC0003DMB000000027	1960119	1960694	CONT0338
PGSC0003DMB000000027	1960872	1963033	CONT0339
PGSC0003DMB000000027	2207649	2207971	CONT0340
PGSC0003DMB000000027	2630045	2630977	CONT0341
PGSC0003DMB000000028	258012	258451	CONT0342
PGSC0003DMB000000028	258732	259152	CONT0343
PGSC0003DMB000000028	703314	703738	CONT0344
PGSC0003DMB000000028	718944	719258	CONT0345
PGSC0003DMB000000028	1230905	1231285	CONT0346
PGSC0003DMB000000028	1456386	1456743	CONT0347
PGSC0003DMB000000028	1961986	1962252	CONT0348
PGSC0003DMB000000028	2460522	2460910	CONT0349
PGSC0003DMB000000028	2505562	2506105	CONT0350
PGSC0003DMB000000028	2591278	2591563	CONT0352
PGSC0003DMB000000028	2777795	2778082	CONT0353
PGSC0003DMB000000029	1193465	1193924	CONT0354
PGSC0003DMB000000029	1211860	1212248	CONT0355
PGSC0003DMB000000029	1851516	1851827	CONT0356
PGSC0003DMB000000029	2163999	2165968	CONT0357
PGSC0003DMB000000029	2174405	2175187	CONT0358
PGSC0003DMB000000029	2761590	2762416	CONT0359
PGSC0003DMB000000029	2767056	2767552	CONT0360
PGSC0003DMB000000031	140660	141331	CONT0361
PGSC0003DMB000000031	1739716	1740028	CONT0364
PGSC0003DMB000000031	1945124	1945440	CONT0367
PGSC0003DMB000000032	125613	127880	CONT0368
PGSC0003DMB000000032	471621	472171	CONT0369
PGSC0003DMB000000032	473050	475771	CONT0370
PGSC0003DMB000000032	518328	519217	CONT0371
PGSC0003DMB000000032	752521	754889	CONT0372
PGSC0003DMB000000032	1245290	1246969	CONT0373
PGSC0003DMB000000032	1261456	1264065	CONT0374
PGSC0003DMB000000032	1264460	1265131	CONT0375
PGSC0003DMB000000032	1291727	1293924	CONT0376
PGSC0003DMB000000032	1295051	1295624	CONT0377
PGSC0003DMB000000032	1309565	1310037	CONT0378
PGSC0003DMB000000032	1310452	1311279	CONT0379
PGSC0003DMB000000032	1376059	1376737	CONT0380
PGSC0003DMB000000032	1377699	1379941	CONT0381
PGSC0003DMB000000032	1709352	1710369	CONT0382
PGSC0003DMB000000032	1722209	1723454	CONT0383
PGSC0003DMB000000032	1723688	1723982	CONT0384
PGSC0003DMB000000032	1835097	1836972	CONT0385
PGSC0003DMB000000032	1837416	1840028	CONT0386
PGSC0003DMB000000032	1930169	1932906	CONT0387
PGSC0003DMB000000032	2029634	2030361	CONT0388
PGSC0003DMB000000032	2031881	2032808	CONT0389
PGSC0003DMB000000032	2085158	2088075	CONT0390
PGSC0003DMB000000032	2091732	2096019	CONT0391
PGSC0003DMB000000032	2096120	2096681	CONT0392
PGSC0003DMB000000032	2098172	2098455	CONT0393
PGSC0003DMB000000032	2315945	2316688	CONT0394
PGSC0003DMB000000032	2316920	2317824	CONT0395
PGSC0003DMB000000032	2524442	2526032	CONT0396
PGSC0003DMB000000032	2526142	2529724	CONT0397
PGSC0003DMB000000032	2532193	2532673	CONT0398
PGSC0003DMB000000032	2533091	2534221	CONT0399
PGSC0003DMB000000032	2646021	2646780	CONT0400
PGSC0003DMB000000032	2647337	2649818	CONT0401
PGSC0003DMB000000032	2650412	2650746	CONT0402
PGSC0003DMB000000032	2651331	2652113	CONT0403
PGSC0003DMB000000033	34798	35712	CONT0404
PGSC0003DMB000000033	206889	207375	CONT0405
PGSC0003DMB000000033	2339339	2339613	CONT0406
PGSC0003DMB000000034	452062	453248	CONT0407
PGSC0003DMB000000034	720292	722075	CONT0408
PGSC0003DMB000000034	1071118	1072053	CONT0409
PGSC0003DMB000000034	1072484	1073723	CONT0410
PGSC0003DMB000000034	1074432	1074862	CONT0411
PGSC0003DMB000000034	1315465	1315733	CONT0412
PGSC0003DMB000000034	1317397	1318831	CONT0413
PGSC0003DMB000000034	1600346	1600793	CONT0414
PGSC0003DMB000000034	1995545	1996167	CONT0415
PGSC0003DMB000000034	1996733	1997151	CONT0416
PGSC0003DMB000000035	154249	154921	CONT0418
PGSC0003DMB000000035	1681001	1681361	CONT0421
PGSC0003DMB000000035	1967173	1969116	CONT0422
PGSC0003DMB000000035	1970547	1971206	CONT0423
PGSC0003DMB000000035	2233720	2234839	CONT0424
PGSC0003DMB000000035	2581904	2582177	CONT0425
PGSC0003DMB000000036	1541238	1541726	CONT0426
PGSC0003DMB000000036	1554280	1554922	CONT0427
PGSC0003DMB000000036	1590740	1591019	CONT0428
PGSC0003DMB000000036	1980355	1980662	CONT0429
PGSC0003DMB000000036	2173131	2173550	CONT0430
PGSC0003DMB000000038	675276	675541	CONT0433
PGSC0003DMB000000038	1604826	1605209	CONT0434
PGSC0003DMB000000038	1830869	1831308	CONT0435
PGSC0003DMB000000039	199294	199644	CONT0437
PGSC0003DMB000000039	199799	200140	CONT0438
PGSC0003DMB000000039	549570	550585	CONT0440
PGSC0003DMB000000039	552527	554438	CONT0441
PGSC0003DMB000000039	1059489	1059813	CONT0442
PGSC0003DMB000000039	1060591	1061089	CONT0443
PGSC0003DMB000000039	1231993	1233282	CONT0444
PGSC0003DMB000000039	1323615	1324690	CONT0445
PGSC0003DMB000000039	2404858	2405241	CONT0447
PGSC0003DMB000000040	294619	296670	CONT0448
PGSC0003DMB000000040	297382	298059	CONT0449
PGSC0003DMB000000040	323316	323648	CONT0450
PGSC0003DMB000000040	323813	325616	CONT0451
PGSC0003DMB000000040	382008	383485	CONT0452
PGSC0003DMB000000040	392853	394484	CONT0453
PGSC0003DMB000000040	397064	397926	CONT0454
PGSC0003DMB000000040	398467	399051	CONT0455
PGSC0003DMB000000040	492756	494058	CONT0456
PGSC0003DMB000000040	495640	496681	CONT0457
PGSC0003DMB000000040	684158	684886	CONT0458
PGSC0003DMB000000040	695426	696437	CONT0459
PGSC0003DMB000000040	738091	739184	CONT0460
PGSC0003DMB000000040	739269	741085	CONT0461
PGSC0003DMB000000040	741587	742548	CONT0462
PGSC0003DMB000000040	795154	796776	CONT0463
PGSC0003DMB000000040	797404	797976	CONT0464
PGSC0003DMB000000040	798206	798559	CONT0465
PGSC0003DMB000000040	860615	861636	CONT0466
PGSC0003DMB000000040	861797	862845	CONT0467
PGSC0003DMB000000040	872990	873434	CONT0468
PGSC0003DMB000000040	873980	874689	CONT0469
PGSC0003DMB000000040	880316	881294	CONT0470
PGSC0003DMB000000040	1019516	1019897	CONT0471
PGSC0003DMB000000040	1020196	1022145	CONT0472
PGSC0003DMB000000040	1022291	1022829	CONT0473
PGSC0003DMB000000040	1055596	1057307	CONT0474
PGSC0003DMB000000040	1445284	1447509	CONT0475
PGSC0003DMB000000040	1630935	1632197	CONT0476
PGSC0003DMB000000040	1795114	1796018	CONT0477
PGSC0003DMB000000040	1796603	1797155	CONT0478
PGSC0003DMB000000040	1797412	1797829	CONT0479
PGSC0003DMB000000040	1798026	1798569	CONT0480
PGSC0003DMB000000040	2336313	2337647	CONT0481
PGSC0003DMB000000040	2495125	2495594	CONT0482
PGSC0003DMB000000041	163282	163564	CONT0483
PGSC0003DMB000000041	1063556	1063858	CONT0486
PGSC0003DMB000000041	1550896	1551201	CONT0487
PGSC0003DMB000000041	1746903	1747177	CONT0488
PGSC0003DMB000000042	501693	502141	CONT0489
PGSC0003DMB000000042	2157725	2158267	CONT0490
PGSC0003DMB000000042	2166320	2167069	CONT0491
PGSC0003DMB000000042	2168872	2169977	CONT0492
PGSC0003DMB000000044	206209	206506	CONT0493
PGSC0003DMB000000044	266201	266494	CONT0494
PGSC0003DMB000000044	275123	275556	CONT0495
PGSC0003DMB000000046	556451	557030	CONT0498
PGSC0003DMB000000046	567342	567855	CONT0499
PGSC0003DMB000000046	579118	579488	CONT0500
PGSC0003DMB000000046	580846	581362	CONT0501
PGSC0003DMB000000046	581932	583763	CONT0502
PGSC0003DMB000000046	1702872	1703707	CONT0505
PGSC0003DMB000000046	1703819	1706682	CONT0506
PGSC0003DMB000000046	1776081	1776653	CONT0507
PGSC0003DMB000000047	818632	818911	CONT0508
PGSC0003DMB000000047	898737	899706	CONT0509
PGSC0003DMB000000047	899902	900195	CONT0510
PGSC0003DMB000000047	1050541	1052462	CONT0512
PGSC0003DMB000000047	1053843	1054491	CONT0513
PGSC0003DMB000000047	1282458	1283056	CONT0514
PGSC0003DMB000000047	1396321	1397011	CONT0515
PGSC0003DMB000000047	1399780	1400805	CONT0516
PGSC0003DMB000000047	1606442	1607877	CONT0517
PGSC0003DMB000000047	1763866	1765600	CONT0518
PGSC0003DMB000000047	1813297	1815489	CONT0519
PGSC0003DMB000000047	1815748	1816193	CONT0520
PGSC0003DMB000000047	1817384	1817838	CONT0521
PGSC0003DMB000000048	91405	95357	CONT0523
PGSC0003DMB000000048	248984	249807	CONT0524
PGSC0003DMB000000048	251410	252685	CONT0525
PGSC0003DMB000000048	286885	289054	CONT0526
PGSC0003DMB000000048	436601	436921	CONT0527
PGSC0003DMB000000048	437369	438060	CONT0528
PGSC0003DMB000000048	2098308	2100384	CONT0530
PGSC0003DMB000000048	2101754	2102119	CONT0531
PGSC0003DMB000000048	2116838	2117327	CONT0532
PGSC0003DMB000000048	2117973	2118605	CONT0533
PGSC0003DMB000000048	2119177	2119777	CONT0534
PGSC0003DMB000000048	2122535	2123570	CONT0535
PGSC0003DMB000000048	2124006	2126445	CONT0536
PGSC0003DMB000000048	2206809	2208739	CONT0537
PGSC0003DMB000000048	2213714	2214251	CONT0538
PGSC0003DMB000000049	177176	177519	CONT0539
PGSC0003DMB000000049	236689	237168	CONT0540
PGSC0003DMB000000049	439199	440041	CONT0541
PGSC0003DMB000000050	132435	132889	CONT0544
PGSC0003DMB000000050	143637	144123	CONT0545
PGSC0003DMB000000050	155489	155958	CONT0546
PGSC0003DMB000000050	646839	647381	CONT0547
PGSC0003DMB000000050	1290743	1291170	CONT0549
PGSC0003DMB000000050	1389566	1389836	CONT0550
PGSC0003DMB000000050	1561451	1561739	CONT0551
PGSC0003DMB000000050	2102266	2102603	CONT0552
PGSC0003DMB000000051	216690	217073	CONT0553
PGSC0003DMB000000051	220164	221818	CONT0554
PGSC0003DMB000000051	289421	290234	CONT0555
PGSC0003DMB000000051	294172	295043	CONT0556
PGSC0003DMB000000051	589940	590210	CONT0557
PGSC0003DMB000000051	689174	689561	CONT0558
PGSC0003DMB000000051	691445	693453	CONT0559
PGSC0003DMB000000051	694250	694756	CONT0560
PGSC0003DMB000000051	695059	695450	CONT0561
PGSC0003DMB000000051	695846	696882	CONT0562
PGSC0003DMB000000051	718802	719071	CONT0563
PGSC0003DMB000000051	724287	724588	CONT0564
PGSC0003DMB000000051	730805	731409	CONT0565
PGSC0003DMB000000051	732239	732886	CONT0566
PGSC0003DMB000000051	867203	867491	CONT0567
PGSC0003DMB000000051	869158	870181	CONT0568
PGSC0003DMB000000051	1098261	1099881	CONT0570
PGSC0003DMB000000051	1143917	1145935	CONT0571
PGSC0003DMB000000051	1147970	1148438	CONT0572
PGSC0003DMB000000051	1204793	1206645	CONT0573
PGSC0003DMB000000051	1206725	1207552	CONT0574
PGSC0003DMB000000051	1580535	1582420	CONT0575
PGSC0003DMB000000051	1582501	1583975	CONT0576
PGSC0003DMB000000051	1665903	1666510	CONT0577
PGSC0003DMB000000051	1667858	1669890	CONT0578
PGSC0003DMB000000051	1670079	1670540	CONT0579
PGSC0003DMB000000051	2042180	2042551	CONT0580
PGSC0003DMB000000051	2043696	2044181	CONT0581
PGSC0003DMB000000052	657893	658362	CONT0582
PGSC0003DMB000000052	782747	783070	CONT0583
PGSC0003DMB000000052	814398	814789	CONT0584
PGSC0003DMB000000052	1343172	1343495	CONT0585
PGSC0003DMB000000052	1344020	1344721	CONT0586
PGSC0003DMB000000052	1560498	1564041	CONT0589
PGSC0003DMB000000053	351913	352186	CONT0591
PGSC0003DMB000000053	368150	368632	CONT0592
PGSC0003DMB000000053	616763	617130	CONT0597
PGSC0003DMB000000053	1509069	1509372	CONT0599
PGSC0003DMB000000053	1522688	1523040	CONT0600
PGSC0003DMB000000053	1593887	1594249	CONT0601
PGSC0003DMB000000053	1746164	1746473	CONT0602
PGSC0003DMB000000053	1862927	1863251	CONT0603
PGSC0003DMB000000053	1869850	1870412	CONT0604
PGSC0003DMB000000054	2054429	2055036	CONT0605
PGSC0003DMB000000055	102410	103020	CONT0606
PGSC0003DMB000000055	103325	103956	CONT0607
PGSC0003DMB000000055	104299	105227	CONT0608
PGSC0003DMB000000055	2186433	2186726	CONT0609
PGSC0003DMB000000056	81557	82630	CONT0610
PGSC0003DMB000000056	82835	83323	CONT0611
PGSC0003DMB000000056	122603	122997	CONT0612
PGSC0003DMB000000056	244148	244918	CONT0613
PGSC0003DMB000000056	994299	994572	CONT0614
PGSC0003DMB000000056	1767323	1767683	CONT0615
PGSC0003DMB000000057	1176327	1176589	CONT0618
PGSC0003DMB000000058	646510	650671	CONT0619
PGSC0003DMB000000058	653524	653957	CONT0620
PGSC0003DMB000000058	1770850	1772915	CONT0621
PGSC0003DMB000000058	1775652	1776003	CONT0622
PGSC0003DMB000000058	1777962	1778520	CONT0623
PGSC0003DMB000000058	1778971	1779242	CONT0624
PGSC0003DMB000000058	1779782	1781158	CONT0625
PGSC0003DMB000000058	1785140	1785742	CONT0626
PGSC0003DMB000000058	2172198	2172811	CONT0627
PGSC0003DMB000000059	58153	58457	CONT0628
PGSC0003DMB000000059	587344	587620	CONT0629
PGSC0003DMB000000059	1494359	1494942	CONT0630
PGSC0003DMB000000059	1954602	1955028	CONT0631
PGSC0003DMB000000060	51625	53397	CONT0632
PGSC0003DMB000000060	53866	54432	CONT0633
PGSC0003DMB000000060	57057	57874	CONT0634
PGSC0003DMB000000060	190757	191345	CONT0635
PGSC0003DMB000000060	191886	192541	CONT0636
PGSC0003DMB000000060	274068	275677	CONT0637
PGSC0003DMB000000060	276273	276597	CONT0638
PGSC0003DMB000000060	494354	496422	CONT0639
PGSC0003DMB000000060	496633	497283	CONT0640
PGSC0003DMB000000060	1086618	1088673	CONT0641
PGSC0003DMB000000060	1088754	1089081	CONT0642
PGSC0003DMB000000060	1490045	1490540	CONT0643
PGSC0003DMB000000060	1491628	1493627	CONT0644
PGSC0003DMB000000060	1808311	1810556	CONT0645
PGSC0003DMB000000060	1946661	1947360	CONT0646
PGSC0003DMB000000061	87137	87669	CONT0647
PGSC0003DMB000000061	266834	267119	CONT0648
PGSC0003DMB000000061	405509	405959	CONT0649
PGSC0003DMB000000061	411663	411954	CONT0650
PGSC0003DMB000000061	805803	806328	CONT0651
PGSC0003DMB000000061	1051033	1051312	CONT0652
PGSC0003DMB000000061	1544774	1545190	CONT0653
PGSC0003DMB000000061	1875913	1876236	CONT0654
PGSC0003DMB000000061	1966412	1966716	CONT0655
PGSC0003DMB000000062	240581	241290	CONT0656
PGSC0003DMB000000062	241818	242612	CONT0657
PGSC0003DMB000000062	242615	243727	CONT0658
PGSC0003DMB000000062	1040158	1040673	CONT0659
PGSC0003DMB000000062	1040879	1043357	CONT0660
PGSC0003DMB000000062	1083605	1084410	CONT0661
PGSC0003DMB000000062	1084931	1085398	CONT0662
PGSC0003DMB000000062	1846123	1848358	CONT0664
PGSC0003DMB000000062	1911747	1912289	CONT0666
PGSC0003DMB000000062	1912861	1914707	CONT0667
PGSC0003DMB000000062	1915069	1915343	CONT0668
PGSC0003DMB000000062	2159433	2161457	CONT0669
PGSC0003DMB000000062	2162240	2162928	CONT0670
PGSC0003DMB000000063	484826	489202	CONT0671
PGSC0003DMB000000063	540344	542582	CONT0672
PGSC0003DMB000000063	542904	543335	CONT0673
PGSC0003DMB000000063	543715	544016	CONT0674
PGSC0003DMB000000063	544919	545309	CONT0675
PGSC0003DMB000000063	545705	546224	CONT0676
PGSC0003DMB000000063	1985620	1985966	CONT0679
PGSC0003DMB000000064	1234813	1235234	CONT0680
PGSC0003DMB000000064	2153410	2153956	CONT0682
PGSC0003DMB000000065	340716	340980	CONT0683
PGSC0003DMB000000065	642084	642763	CONT0684
PGSC0003DMB000000065	643024	643834	CONT0685
PGSC0003DMB000000065	649890	650350	CONT0686
PGSC0003DMB000000065	651250	651897	CONT0687
PGSC0003DMB000000065	652477	652793	CONT0688
PGSC0003DMB000000065	661825	662328	CONT0689
PGSC0003DMB000000066	674105	674856	CONT0691
PGSC0003DMB000000066	685351	687474	CONT0692
PGSC0003DMB000000066	709309	710010	CONT0693
PGSC0003DMB000000066	713514	714075	CONT0694
PGSC0003DMB000000066	714357	715721	CONT0695
PGSC0003DMB000000066	716424	716753	CONT0696
PGSC0003DMB000000066	716834	717428	CONT0697
PGSC0003DMB000000066	717920	719254	CONT0698
PGSC0003DMB000000066	1004516	1005832	CONT0699
PGSC0003DMB000000067	1125119	1125472	CONT0700
PGSC0003DMB000000067	1655377	1656838	CONT0701
PGSC0003DMB000000067	2034493	2034936	CONT0702
PGSC0003DMB000000067	2096004	2096598	CONT0703
PGSC0003DMB000000068	364987	366692	CONT0704
PGSC0003DMB000000068	369424	370711	CONT0705
PGSC0003DMB000000068	599707	601002	CONT0706
PGSC0003DMB000000068	1675841	1676304	CONT0708
PGSC0003DMB000000068	1677138	1678654	CONT0709
PGSC0003DMB000000068	1679831	1682861	CONT0710
PGSC0003DMB000000068	1683302	1684538	CONT0711
PGSC0003DMB000000068	1686036	1686723	CONT0712
PGSC0003DMB000000068	1692424	1692894	CONT0713
PGSC0003DMB000000068	1693701	1694456	CONT0714
PGSC0003DMB000000068	1694562	1695111	CONT0715
PGSC0003DMB000000068	1696032	1696686	CONT0716
PGSC0003DMB000000068	1698595	1700980	CONT0717
PGSC0003DMB000000068	1701904	1703053	CONT0718
PGSC0003DMB000000068	1714694	1715339	CONT0719
PGSC0003DMB000000068	1726733	1727497	CONT0720
PGSC0003DMB000000068	1793209	1793798	CONT0721
PGSC0003DMB000000068	1794781	1797524	CONT0722
PGSC0003DMB000000069	1810671	1811183	CONT0723
PGSC0003DMB000000069	1817344	1819511	CONT0724
PGSC0003DMB000000071	136403	137209	CONT0726
PGSC0003DMB000000071	144036	144306	CONT0727
PGSC0003DMB000000071	144620	145396	CONT0728
PGSC0003DMB000000071	145921	146405	CONT0729
PGSC0003DMB000000071	148525	149013	CONT0730
PGSC0003DMB000000071	149690	150184	CONT0731
PGSC0003DMB000000072	176278	177760	CONT0733
PGSC0003DMB000000072	242891	243211	CONT0734
PGSC0003DMB000000072	371415	372373	CONT0735
PGSC0003DMB000000072	384705	385522	CONT0736
PGSC0003DMB000000072	385775	386605	CONT0737
PGSC0003DMB000000072	387476	388114	CONT0738
PGSC0003DMB000000072	749380	749946	CONT0739
PGSC0003DMB000000072	749947	750453	CONT0740
PGSC0003DMB000000072	750463	750842	CONT0741
PGSC0003DMB000000072	906107	906627	CONT0742
PGSC0003DMB000000072	1205730	1206910	CONT0743
PGSC0003DMB000000072	1817954	1820011	CONT0744
PGSC0003DMB000000072	1824008	1824322	CONT0745
PGSC0003DMB000000073	54834	55444	CONT0746
PGSC0003DMB000000073	55994	58550	CONT0747
PGSC0003DMB000000073	681469	682407	CONT0748
PGSC0003DMB000000073	684205	684793	CONT0749
PGSC0003DMB000000073	684989	687346	CONT0750
PGSC0003DMB000000073	1035197	1037030	CONT0751
PGSC0003DMB000000073	1039055	1039629	CONT0752
PGSC0003DMB000000073	1277646	1278386	CONT0753
PGSC0003DMB000000073	1280705	1281169	CONT0754
PGSC0003DMB000000073	1282698	1283111	CONT0755
PGSC0003DMB000000073	1284744	1285464	CONT0756
PGSC0003DMB000000073	1285551	1285850	CONT0757
PGSC0003DMB000000073	1361155	1362571	CONT0758
PGSC0003DMB000000073	1616998	1619717	CONT0759
PGSC0003DMB000000073	1620008	1620446	CONT0760
PGSC0003DMB000000073	1877195	1879570	CONT0761
PGSC0003DMB000000074	231867	232264	CONT0762
PGSC0003DMB000000074	623653	624063	CONT0763
PGSC0003DMB000000074	766744	767143	CONT0764
PGSC0003DMB000000074	773408	773710	CONT0765
PGSC0003DMB000000074	1069387	1071235	CONT0766
PGSC0003DMB000000074	1071269	1073277	CONT0767
PGSC0003DMB000000074	1230589	1231054	CONT0768
PGSC0003DMB000000075	322928	323354	CONT0769
PGSC0003DMB000000075	522195	522472	CONT0770
PGSC0003DMB000000075	793763	794172	CONT0771
PGSC0003DMB000000075	1261429	1261870	CONT0772
PGSC0003DMB000000075	1623507	1623917	CONT0773
PGSC0003DMB000000075	1882604	1883268	CONT0774
PGSC0003DMB000000075	1892880	1893414	CONT0775
PGSC0003DMB000000076	296756	297068	CONT0776
PGSC0003DMB000000076	692316	693094	CONT0778
PGSC0003DMB000000076	750769	751127	CONT0779
PGSC0003DMB000000076	753154	753622	CONT0780
PGSC0003DMB000000076	753787	754650	CONT0781
PGSC0003DMB000000076	754727	757290	CONT0782
PGSC0003DMB000000076	1023671	1024514	CONT0783
PGSC0003DMB000000076	1291451	1292522	CONT0784
PGSC0003DMB000000076	1377189	1378513	CONT0785
PGSC0003DMB000000076	1571972	1572374	CONT0786
PGSC0003DMB000000076	1680735	1681764	CONT0787
PGSC0003DMB000000077	1181208	1181596	CONT0788
PGSC0003DMB000000077	1624519	1625052	CONT0789
PGSC0003DMB000000078	38703	40139	CONT0791
PGSC0003DMB000000078	40316	42516	CONT0792
PGSC0003DMB000000078	49790	53741	CONT0793
PGSC0003DMB000000078	69674	70738	CONT0794
PGSC0003DMB000000078	1102199	1102503	CONT0798
PGSC0003DMB000000081	15977	16268	CONT0800
PGSC0003DMB000000081	1451280	1451702	CONT0801
PGSC0003DMB000000082	478644	478959	CONT0802
PGSC0003DMB000000082	1733762	1734331	CONT0804
PGSC0003DMB000000082	1781785	1782082	CONT0805
PGSC0003DMB000000083	392102	393415	CONT0806
PGSC0003DMB000000083	447848	448509	CONT0807
PGSC0003DMB000000083	448603	448922	CONT0808
PGSC0003DMB000000083	450267	451323	CONT0809
PGSC0003DMB000000083	451340	452239	CONT0810
PGSC0003DMB000000083	513795	514203	CONT0811
PGSC0003DMB000000083	514525	514944	CONT0812
PGSC0003DMB000000083	515547	516653	CONT0813
PGSC0003DMB000000083	516839	518114	CONT0814
PGSC0003DMB000000083	1048260	1050266	CONT0815
PGSC0003DMB000000083	1245844	1246835	CONT0816
PGSC0003DMB000000083	1301388	1302173	CONT0817
PGSC0003DMB000000083	1302942	1304923	CONT0818
PGSC0003DMB000000083	1599624	1601615	CONT0819
PGSC0003DMB000000083	1602125	1602545	CONT0820
PGSC0003DMB000000083	1604327	1604772	CONT0821
PGSC0003DMB000000085	167314	167593	CONT0822
PGSC0003DMB000000085	370814	373273	CONT0823
PGSC0003DMB000000085	519338	519750	CONT0824
PGSC0003DMB000000085	520702	521203	CONT0825
PGSC0003DMB000000085	522744	523563	CONT0826
PGSC0003DMB000000085	1617812	1618651	CONT0827
PGSC0003DMB000000085	1619935	1621822	CONT0828
PGSC0003DMB000000085	1628768	1629581	CONT0829
PGSC0003DMB000000085	1681296	1681741	CONT0830
PGSC0003DMB000000085	1685424	1687013	CONT0831
PGSC0003DMB000000085	1753483	1753868	CONT0832
PGSC0003DMB000000086	1144958	1145878	CONT0833
PGSC0003DMB000000087	14780	15330	CONT0834
PGSC0003DMB000000087	16107	16600	CONT0835
PGSC0003DMB000000087	17059	17533	CONT0836
PGSC0003DMB000000087	17889	18335	CONT0837
PGSC0003DMB000000087	111513	111961	CONT0838
PGSC0003DMB000000087	111962	113592	CONT0839
PGSC0003DMB000000087	116232	116804	CONT0840
PGSC0003DMB000000087	246495	247353	CONT0841
PGSC0003DMB000000087	248103	249739	CONT0842
PGSC0003DMB000000087	249987	250938	CONT0843
PGSC0003DMB000000087	251294	251640	CONT0844
PGSC0003DMB000000087	305388	307183	CONT0845
PGSC0003DMB000000087	348819	349537	CONT0846
PGSC0003DMB000000087	350694	351357	CONT0847
PGSC0003DMB000000087	351489	353699	CONT0848
PGSC0003DMB000000087	613585	614367	CONT0849
PGSC0003DMB000000087	1167634	1168430	CONT0850
PGSC0003DMB000000087	1168550	1170475	CONT0851
PGSC0003DMB000000087	1172476	1173218	CONT0852
PGSC0003DMB000000088	258121	258583	CONT0853
PGSC0003DMB000000088	978387	978738	CONT0854
PGSC0003DMB000000088	1305535	1305840	CONT0855
PGSC0003DMB000000088	1551320	1551691	CONT0856
PGSC0003DMB000000088	1746379	1746703	CONT0859
PGSC0003DMB000000089	1217420	1217842	CONT0860
PGSC0003DMB000000089	1468096	1468391	CONT0861
PGSC0003DMB000000090	330759	331028	CONT0862
PGSC0003DMB000000090	724932	725413	CONT0863
PGSC0003DMB000000090	731720	732184	CONT0864
PGSC0003DMB000000090	818778	819132	CONT0865
PGSC0003DMB000000090	1190279	1190706	CONT0866
PGSC0003DMB000000090	1703453	1703778	CONT0867
PGSC0003DMB000000090	1703803	1704142	CONT0868
PGSC0003DMB000000091	17490	19055	CONT0869
PGSC0003DMB000000091	19349	21314	CONT0870
PGSC0003DMB000000091	178532	178882	CONT0871
PGSC0003DMB000000091	179281	179687	CONT0872
PGSC0003DMB000000091	259112	259742	CONT0873
PGSC0003DMB000000091	262904	263523	CONT0874
PGSC0003DMB000000091	472396	473319	CONT0875
PGSC0003DMB000000092	2905	3194	CONT0876
PGSC0003DMB000000092	5844	6976	CONT0877
PGSC0003DMB000000092	7665	8295	CONT0878
PGSC0003DMB000000092	102805	103318	CONT0879
PGSC0003DMB000000092	103332	104087	CONT0880
PGSC0003DMB000000092	105217	105628	CONT0881
PGSC0003DMB000000092	106239	108176	CONT0882
PGSC0003DMB000000092	221833	222123	CONT0883
PGSC0003DMB000000092	242528	243068	CONT0884
PGSC0003DMB000000092	243577	245768	CONT0885
PGSC0003DMB000000092	549195	550219	CONT0886
PGSC0003DMB000000092	580114	580407	CONT0887
PGSC0003DMB000000092	857448	859278	CONT0888
PGSC0003DMB000000092	861407	861832	CONT0889
PGSC0003DMB000000092	1033700	1034943	CONT0890
PGSC0003DMB000000092	1045068	1046904	CONT0891
PGSC0003DMB000000092	1047383	1047803	CONT0892
PGSC0003DMB000000092	1048436	1048861	CONT0893
PGSC0003DMB000000092	1052677	1054424	CONT0894
PGSC0003DMB000000092	1054614	1055144	CONT0895
PGSC0003DMB000000092	1055926	1056373	CONT0896
PGSC0003DMB000000092	1147703	1148346	CONT0898
PGSC0003DMB000000092	1181488	1182057	CONT0899
PGSC0003DMB000000092	1334116	1336111	CONT0900
PGSC0003DMB000000092	1338214	1338580	CONT0901
PGSC0003DMB000000092	1339405	1339998	CONT0902
PGSC0003DMB000000092	1695509	1697825	CONT0903
PGSC0003DMB000000092	1698330	1698766	CONT0904
PGSC0003DMB000000092	1698968	1699895	CONT0905
PGSC0003DMB000000092	1701413	1701879	CONT0906
PGSC0003DMB000000092	1702318	1702593	CONT0907
PGSC0003DMB000000092	1702666	1703127	CONT0908
PGSC0003DMB000000093	376279	377103	CONT0909
PGSC0003DMB000000093	381280	381569	CONT0910
PGSC0003DMB000000093	384036	385152	CONT0911
PGSC0003DMB000000093	386204	386967	CONT0912
PGSC0003DMB000000093	845212	845580	CONT0913
PGSC0003DMB000000093	848634	850654	CONT0914
PGSC0003DMB000000093	1017251	1018414	CONT0915
PGSC0003DMB000000093	1241047	1241899	CONT0916
PGSC0003DMB000000093	1631797	1633299	CONT0917
PGSC0003DMB000000095	49904	50396	CONT0918
PGSC0003DMB000000095	351373	351855	CONT0919
PGSC0003DMB000000095	352282	352561	CONT0920
PGSC0003DMB000000095	353071	353373	CONT0921
PGSC0003DMB000000095	663476	664624	CONT0922
PGSC0003DMB000000095	668224	668601	CONT0923
PGSC0003DMB000000095	674901	675808	CONT0924
PGSC0003DMB000000095	677315	678467	CONT0925
PGSC0003DMB000000095	679324	680135	CONT0926
PGSC0003DMB000000095	681290	681999	CONT0927
PGSC0003DMB000000095	682725	683141	CONT0928
PGSC0003DMB000000095	701235	701791	CONT0929
PGSC0003DMB000000095	702234	702953	CONT0930
PGSC0003DMB000000095	703089	704042	CONT0931
PGSC0003DMB000000095	704518	705677	CONT0932
PGSC0003DMB000000095	910032	911156	CONT0933
PGSC0003DMB000000095	1549343	1550298	CONT0934
PGSC0003DMB000000095	1620635	1623484	CONT0935
PGSC0003DMB000000096	247942	248305	CONT0936
PGSC0003DMB000000096	248654	248920	CONT0937
PGSC0003DMB000000096	823643	825783	CONT0938
PGSC0003DMB000000096	1032226	1033415	CONT0940
PGSC0003DMB000000096	1161376	1163299	CONT0941
PGSC0003DMB000000096	1165098	1165875	CONT0942
PGSC0003DMB000000096	1182244	1184178	CONT0943
PGSC0003DMB000000096	1186548	1187080	CONT0944
PGSC0003DMB000000096	1268066	1269052	CONT0945
PGSC0003DMB000000096	1379716	1380822	CONT0946
PGSC0003DMB000000097	1719492	1719901	CONT0948
PGSC0003DMB000000097	1720264	1721189	CONT0949
PGSC0003DMB000000098	168397	169051	CONT0950
PGSC0003DMB000000098	516926	517330	CONT0951
PGSC0003DMB000000098	519079	521097	CONT0952
PGSC0003DMB000000098	570795	571064	CONT0953
PGSC0003DMB000000098	1616587	1616935	CONT0957
PGSC0003DMB000000098	1619882	1621411	CONT0958
PGSC0003DMB000000098	1621412	1621825	CONT0959
PGSC0003DMB000000098	1698336	1698752	CONT0960
PGSC0003DMB000000098	1700071	1701929	CONT0961
PGSC0003DMB000000098	1703136	1703625	CONT0962
PGSC0003DMB000000098	1704685	1705028	CONT0963
PGSC0003DMB000000098	1705104	1705556	CONT0964
PGSC0003DMB000000098	1707106	1707772	CONT0965
PGSC0003DMB000000099	987966	988444	CONT0966
PGSC0003DMB000000099	988446	991385	CONT0967
PGSC0003DMB000000099	991503	991983	CONT0968
PGSC0003DMB000000099	993211	993533	CONT0969
PGSC0003DMB000000099	994065	994562	CONT0970
PGSC0003DMB000000099	994864	995345	CONT0971
PGSC0003DMB000000099	995711	996268	CONT0972
PGSC0003DMB000000099	996349	996785	CONT0973
PGSC0003DMB000000099	998972	999576	CONT0974
PGSC0003DMB000000099	999577	1000223	CONT0975
PGSC0003DMB000000099	1003130	1003663	CONT0976
PGSC0003DMB000000099	1045119	1045786	CONT0977
PGSC0003DMB000000099	1046410	1047017	CONT0978
PGSC0003DMB000000099	1109705	1111702	CONT0979
PGSC0003DMB000000099	1111929	1113020	CONT0980
PGSC0003DMB000000099	1172311	1173266	CONT0981
PGSC0003DMB000000099	1173406	1173769	CONT0982
PGSC0003DMB000000099	1174315	1175209	CONT0983
PGSC0003DMB000000099	1175612	1175916	CONT0984
PGSC0003DMB000000099	1468784	1471037	CONT0985
PGSC0003DMB000000099	1489200	1490121	CONT0986
PGSC0003DMB000000099	1555608	1556836	CONT0987
PGSC0003DMB000000099	1565417	1566530	CONT0988
PGSC0003DMB000000099	1570792	1573316	CONT0989
PGSC0003DMB000000099	1580861	1584237	CONT0990
PGSC0003DMB000000099	1639679	1640813	CONT0991
PGSC0003DMB000000099	1640847	1642760	CONT0992
PGSC0003DMB000000099	1643611	1644094	CONT0993
PGSC0003DMB000000100	1453054	1453545	CONT0994
PGSC0003DMB000000100	1704748	1705154	CONT0995
PGSC0003DMB000000101	49725	49994	CONT0996
PGSC0003DMB000000101	912771	913100	CONT0997
PGSC0003DMB000000101	913484	914294	CONT0998
PGSC0003DMB000000101	914831	915787	CONT0999
PGSC0003DMB000000101	1281124	1282090	CONT1000
PGSC0003DMB000000102	707598	709196	CONT1001
PGSC0003DMB000000102	709436	710620	CONT1002
PGSC0003DMB000000102	711908	712313	CONT1003
PGSC0003DMB000000102	791053	791829	CONT1004
PGSC0003DMB000000102	1326803	1327686	CONT1005
PGSC0003DMB000000102	1328729	1330517	CONT1006
PGSC0003DMB000000102	1330808	1331265	CONT1007
PGSC0003DMB000000102	1332769	1333433	CONT1008
PGSC0003DMB000000102	1335892	1336292	CONT1009
PGSC0003DMB000000102	1337232	1338053	CONT1010
PGSC0003DMB000000102	1753936	1754895	CONT1011
PGSC0003DMB000000103	638119	639033	CONT1013
PGSC0003DMB000000103	1050317	1050921	CONT1014
PGSC0003DMB000000103	1212666	1212993	CONT1015
PGSC0003DMB000000103	1215134	1215597	CONT1016
PGSC0003DMB000000103	1246136	1246548	CONT1017
PGSC0003DMB000000103	1246658	1248807	CONT1018
PGSC0003DMB000000103	1340144	1342152	CONT1019
PGSC0003DMB000000103	1391507	1392283	CONT1020
PGSC0003DMB000000103	1392284	1394210	CONT1021
PGSC0003DMB000000103	1394369	1395538	CONT1022
PGSC0003DMB000000103	1395889	1396489	CONT1023
PGSC0003DMB000000104	139011	139777	CONT1024
PGSC0003DMB000000104	532857	534814	CONT1025
PGSC0003DMB000000104	537484	538137	CONT1026
PGSC0003DMB000000104	646638	648629	CONT1027
PGSC0003DMB000000104	701140	702120	CONT1028
PGSC0003DMB000000104	702126	703183	CONT1029
PGSC0003DMB000000104	902335	904473	CONT1030
PGSC0003DMB000000104	1349514	1350663	CONT1031
PGSC0003DMB000000104	1350727	1351413	CONT1032
PGSC0003DMB000000104	1729842	1731377	CONT1033
PGSC0003DMB000000105	228850	229195	CONT1034
PGSC0003DMB000000105	229548	230654	CONT1035
PGSC0003DMB000000105	232044	232557	CONT1036
PGSC0003DMB000000105	303554	304710	CONT1037
PGSC0003DMB000000105	305497	305802	CONT1038
PGSC0003DMB000000105	308416	308704	CONT1039
PGSC0003DMB000000105	564688	565942	CONT1040
PGSC0003DMB000000105	566777	567132	CONT1041
PGSC0003DMB000000105	572036	573914	CONT1042
PGSC0003DMB000000105	878295	879192	CONT1043
PGSC0003DMB000000105	1002347	1003487	CONT1044
PGSC0003DMB000000105	1004065	1004633	CONT1045
PGSC0003DMB000000105	1007386	1007955	CONT1046
PGSC0003DMB000000105	1008601	1009488	CONT1047
PGSC0003DMB000000105	1092027	1094469	CONT1048
PGSC0003DMB000000105	1142496	1143537	CONT1049
PGSC0003DMB000000105	1143699	1144323	CONT1050
PGSC0003DMB000000105	1144664	1145021	CONT1051
PGSC0003DMB000000105	1351214	1352990	CONT1052
PGSC0003DMB000000105	1353746	1354156	CONT1053
PGSC0003DMB000000105	1423767	1424346	CONT1054
PGSC0003DMB000000105	1425574	1426391	CONT1055
PGSC0003DMB000000106	1496634	1496899	CONT1056
PGSC0003DMB000000107	172340	172796	CONT1057
PGSC0003DMB000000107	1558414	1558770	CONT1058
PGSC0003DMB000000108	929496	929779	CONT1059
PGSC0003DMB000000108	1100516	1100847	CONT1060
PGSC0003DMB000000108	1399310	1399722	CONT1062
PGSC0003DMB000000109	185141	185420	CONT1063
PGSC0003DMB000000109	826413	826695	CONT1064
PGSC0003DMB000000109	1202370	1202633	CONT1065
PGSC0003DMB000000110	223322	224459	CONT1066
PGSC0003DMB000000110	228823	229238	CONT1067
PGSC0003DMB000000110	232416	232871	CONT1068
PGSC0003DMB000000110	232942	233671	CONT1069
PGSC0003DMB000000110	260091	263287	CONT1070
PGSC0003DMB000000110	738899	739783	CONT1071
PGSC0003DMB000000110	745210	745962	CONT1072
PGSC0003DMB000000110	746089	746879	CONT1073
PGSC0003DMB000000110	748325	748972	CONT1074
PGSC0003DMB000000110	922407	923536	CONT1075
PGSC0003DMB000000110	1381522	1382322	CONT1076
PGSC0003DMB000000110	1382868	1383193	CONT1077
PGSC0003DMB000000111	914	1265	CONT1078
PGSC0003DMB000000111	510957	511328	CONT1079
PGSC0003DMB000000111	584934	585427	CONT1080
PGSC0003DMB000000111	847378	847701	CONT1081
PGSC0003DMB000000111	853526	853995	CONT1082
PGSC0003DMB000000111	900682	901049	CONT1083
PGSC0003DMB000000111	903736	904332	CONT1084
PGSC0003DMB000000112	659020	659459	CONT1085
PGSC0003DMB000000112	724766	727581	CONT1086
PGSC0003DMB000000112	729004	730048	CONT1087
PGSC0003DMB000000112	1600275	1600584	CONT1088
PGSC0003DMB000000113	102488	102841	CONT1089
PGSC0003DMB000000113	301153	301610	CONT1090
PGSC0003DMB000000113	866251	866537	CONT1091
PGSC0003DMB000000113	1423435	1423846	CONT1092
PGSC0003DMB000000114	602102	604706	CONT1093
PGSC0003DMB000000114	625942	626475	CONT1094
PGSC0003DMB000000114	787000	787709	CONT1095
PGSC0003DMB000000114	788689	790259	CONT1096
PGSC0003DMB000000114	900893	901982	CONT1097
PGSC0003DMB000000114	902415	902891	CONT1098
PGSC0003DMB000000114	1287389	1289253	CONT1099
PGSC0003DMB000000114	1311879	1312236	CONT1100
PGSC0003DMB000000114	1371688	1373540	CONT1101
PGSC0003DMB000000114	1374100	1374666	CONT1102
PGSC0003DMB000000114	1374702	1375380	CONT1103
PGSC0003DMB000000114	1375413	1375933	CONT1104
PGSC0003DMB000000114	1376313	1376721	CONT1105
PGSC0003DMB000000114	1377583	1378065	CONT1106
PGSC0003DMB000000114	1451478	1451790	CONT1107
PGSC0003DMB000000114	1597022	1597470	CONT1108
PGSC0003DMB000000114	1597985	1598413	CONT1109
PGSC0003DMB000000114	1598649	1600554	CONT1110
PGSC0003DMB000000115	424718	425075	CONT1111
PGSC0003DMB000000116	574920	575673	CONT1112
PGSC0003DMB000000116	598869	599159	CONT1113
PGSC0003DMB000000116	970494	970921	CONT1114
PGSC0003DMB000000116	971061	972816	CONT1115
PGSC0003DMB000000116	1289170	1289558	CONT1116
PGSC0003DMB000000116	1289953	1290628	CONT1117
PGSC0003DMB000000116	1319369	1319812	CONT1118
PGSC0003DMB000000116	1572464	1573120	CONT1119
PGSC0003DMB000000116	1579103	1579584	CONT1120
PGSC0003DMB000000119	162361	162649	CONT1121
PGSC0003DMB000000119	283641	284162	CONT1122
PGSC0003DMB000000119	477484	478237	CONT1123
PGSC0003DMB000000119	482583	483744	CONT1124
PGSC0003DMB000000119	483935	485846	CONT1125
PGSC0003DMB000000120	160596	160942	CONT1126
PGSC0003DMB000000121	277526	277985	CONT1127
PGSC0003DMB000000122	788364	790340	CONT1128
PGSC0003DMB000000122	807470	807769	CONT1129
PGSC0003DMB000000123	393135	393697	CONT1131
PGSC0003DMB000000124	25279	25600	CONT1132
PGSC0003DMB000000124	27680	28810	CONT1133
PGSC0003DMB000000124	686000	686486	CONT1135
PGSC0003DMB000000125	1250778	1251141	CONT1137
PGSC0003DMB000000125	1258090	1259588	CONT1138
PGSC0003DMB000000125	1301878	1303155	CONT1139
PGSC0003DMB000000126	83511	84468	CONT1140
PGSC0003DMB000000126	411057	412019	CONT1141
PGSC0003DMB000000126	412317	413078	CONT1142
PGSC0003DMB000000126	413358	415283	CONT1143
PGSC0003DMB000000126	416350	416694	CONT1144
PGSC0003DMB000000126	417117	418632	CONT1145
PGSC0003DMB000000126	419325	420027	CONT1146
PGSC0003DMB000000126	843378	844739	CONT1147
PGSC0003DMB000000126	1416254	1417878	CONT1149
PGSC0003DMB000000126	1436472	1436951	CONT1150
PGSC0003DMB000000127	52848	53332	CONT1151
PGSC0003DMB000000127	53616	54456	CONT1152
PGSC0003DMB000000127	55799	56368	CONT1153
PGSC0003DMB000000127	56705	58205	CONT1154
PGSC0003DMB000000127	419946	420884	CONT1155
PGSC0003DMB000000127	421589	422532	CONT1156
PGSC0003DMB000000127	601361	602004	CONT1157
PGSC0003DMB000000127	695492	696475	CONT1158
PGSC0003DMB000000127	698780	700747	CONT1159
PGSC0003DMB000000127	701141	701513	CONT1160
PGSC0003DMB000000127	768440	769464	CONT1161
PGSC0003DMB000000127	771198	773512	CONT1162
PGSC0003DMB000000127	774078	774400	CONT1163
PGSC0003DMB000000127	774621	774912	CONT1164
PGSC0003DMB000000127	776384	777031	CONT1165
PGSC0003DMB000000127	778999	781514	CONT1166
PGSC0003DMB000000127	783328	783840	CONT1167
PGSC0003DMB000000127	1349368	1349729	CONT1168
PGSC0003DMB000000127	1432599	1433790	CONT1169
PGSC0003DMB000000128	160329	161214	CONT1170
PGSC0003DMB000000128	358253	358590	CONT1171
PGSC0003DMB000000128	656875	657470	CONT1172
PGSC0003DMB000000128	658799	659104	CONT1173
PGSC0003DMB000000128	1008944	1009318	CONT1174
PGSC0003DMB000000128	1009847	1012451	CONT1175
PGSC0003DMB000000128	1065014	1066440	CONT1176
PGSC0003DMB000000128	1293965	1295970	CONT1177
PGSC0003DMB000000128	1296282	1296868	CONT1178
PGSC0003DMB000000129	77225	78907	CONT1179
PGSC0003DMB000000129	383026	384803	CONT1180
PGSC0003DMB000000129	391164	392883	CONT1181
PGSC0003DMB000000129	393302	394179	CONT1182
PGSC0003DMB000000129	502084	502891	CONT1183
PGSC0003DMB000000129	606597	607454	CONT1184
PGSC0003DMB000000129	608721	609365	CONT1185
PGSC0003DMB000000129	609888	610250	CONT1186
PGSC0003DMB000000129	791249	793235	CONT1187
PGSC0003DMB000000129	793752	794067	CONT1188
PGSC0003DMB000000129	795580	796132	CONT1189
PGSC0003DMB000000129	1016199	1017235	CONT1190
PGSC0003DMB000000129	1018620	1019398	CONT1191
PGSC0003DMB000000129	1207713	1209128	CONT1192
PGSC0003DMB000000130	113671	114414	CONT1193
PGSC0003DMB000000130	424479	425129	CONT1194
PGSC0003DMB000000130	485491	486400	CONT1195
PGSC0003DMB000000130	913479	913743	CONT1196
PGSC0003DMB000000130	1102982	1103703	CONT1197
PGSC0003DMB000000131	312040	312511	CONT1198
PGSC0003DMB000000131	330273	330730	CONT1199
PGSC0003DMB000000131	1056505	1057721	CONT1200
PGSC0003DMB000000131	1157760	1159211	CONT1201
PGSC0003DMB000000131	1159219	1159913	CONT1202
PGSC0003DMB000000133	611595	612298	CONT1203
PGSC0003DMB000000133	612772	615246	CONT1204
PGSC0003DMB000000133	936765	937805	CONT1205
PGSC0003DMB000000133	943233	943904	CONT1206
PGSC0003DMB000000133	943911	944240	CONT1207
PGSC0003DMB000000133	952525	952814	CONT1208
PGSC0003DMB000000133	955006	955391	CONT1209
PGSC0003DMB000000133	1090593	1092314	CONT1212
PGSC0003DMB000000133	1092320	1093708	CONT1213
PGSC0003DMB000000133	1094346	1094881	CONT1214
PGSC0003DMB000000133	1173445	1174164	CONT1215
PGSC0003DMB000000133	1176202	1177044	CONT1216
PGSC0003DMB000000133	1177607	1178344	CONT1217
PGSC0003DMB000000133	1497470	1498975	CONT1218
PGSC0003DMB000000133	1499553	1500022	CONT1219
PGSC0003DMB000000133	1500210	1501918	CONT1220
PGSC0003DMB000000134	278551	278947	CONT1221
PGSC0003DMB000000134	881595	882334	CONT1222
PGSC0003DMB000000134	883362	885594	CONT1223
PGSC0003DMB000000134	887550	887827	CONT1224
PGSC0003DMB000000135	1272993	1273895	CONT1226
PGSC0003DMB000000135	1276580	1277379	CONT1227
PGSC0003DMB000000136	810135	810650	CONT1228
PGSC0003DMB000000136	841220	841489	CONT1229
PGSC0003DMB000000136	842298	842677	CONT1230
PGSC0003DMB000000136	843038	844198	CONT1231
PGSC0003DMB000000136	972309	974335	CONT1232
PGSC0003DMB000000136	974602	975515	CONT1233
PGSC0003DMB000000136	1057049	1058784	CONT1234
PGSC0003DMB000000136	1233913	1234324	CONT1235
PGSC0003DMB000000136	1234842	1235298	CONT1236
PGSC0003DMB000000136	1236969	1237230	CONT1237
PGSC0003DMB000000136	1237429	1237822	CONT1238
PGSC0003DMB000000136	1239034	1239599	CONT1239
PGSC0003DMB000000136	1239956	1240746	CONT1240
PGSC0003DMB000000136	1249358	1250567	CONT1241
PGSC0003DMB000000137	533475	533984	CONT1242
PGSC0003DMB000000137	535783	536203	CONT1243
PGSC0003DMB000000137	538353	538841	CONT1244
PGSC0003DMB000000137	1289200	1290025	CONT1245
PGSC0003DMB000000137	1290654	1290939	CONT1246
PGSC0003DMB000000137	1295130	1297171	CONT1247
PGSC0003DMB000000137	1297349	1298217	CONT1248
PGSC0003DMB000000137	1299619	1300151	CONT1249
PGSC0003DMB000000137	1300472	1301015	CONT1250
PGSC0003DMB000000137	1425073	1427236	CONT1251
PGSC0003DMB000000140	88039	89256	CONT1253
PGSC0003DMB000000140	739400	739695	CONT1254
PGSC0003DMB000000141	55468	57698	CONT1255
PGSC0003DMB000000141	58072	58565	CONT1256
PGSC0003DMB000000141	66143	67030	CONT1257
PGSC0003DMB000000141	70586	72465	CONT1258
PGSC0003DMB000000141	73256	73861	CONT1259
PGSC0003DMB000000141	111868	114041	CONT1260
PGSC0003DMB000000141	114890	115490	CONT1261
PGSC0003DMB000000141	346979	348580	CONT1262
PGSC0003DMB000000141	407918	408378	CONT1263
PGSC0003DMB000000141	905750	906077	CONT1264
PGSC0003DMB000000141	1068593	1070038	CONT1265
PGSC0003DMB000000141	1071372	1071703	CONT1266
PGSC0003DMB000000141	1072870	1073219	CONT1267
PGSC0003DMB000000141	1074418	1074749	CONT1268
PGSC0003DMB000000141	1075231	1075861	CONT1269
PGSC0003DMB000000142	1239496	1240057	CONT1270
PGSC0003DMB000000142	1363839	1364532	CONT1271
PGSC0003DMB000000142	1454928	1455205	CONT1272
PGSC0003DMB000000143	1165534	1166127	CONT1273
PGSC0003DMB000000144	87638	89165	CONT1274
PGSC0003DMB000000144	524158	524443	CONT1275
PGSC0003DMB000000144	725915	726543	CONT1276
PGSC0003DMB000000144	726720	727038	CONT1277
PGSC0003DMB000000144	727164	727546	CONT1278
PGSC0003DMB000000144	727832	729797	CONT1279
PGSC0003DMB000000144	962339	963016	CONT1280
PGSC0003DMB000000144	964337	964744	CONT1281
PGSC0003DMB000000144	965398	966365	CONT1282
PGSC0003DMB000000144	966368	966973	CONT1283
PGSC0003DMB000000147	452879	453276	CONT1284
PGSC0003DMB000000147	612267	613836	CONT1285
PGSC0003DMB000000147	668761	669763	CONT1286
PGSC0003DMB000000147	988138	989876	CONT1287
PGSC0003DMB000000147	990143	990892	CONT1288
PGSC0003DMB000000147	1210406	1211073	CONT1289
PGSC0003DMB000000148	283508	284412	CONT1290
PGSC0003DMB000000148	397755	399629	CONT1291
PGSC0003DMB000000148	403143	403885	CONT1292
PGSC0003DMB000000148	785578	787611	CONT1294
PGSC0003DMB000000148	808540	808914	CONT1295
PGSC0003DMB000000148	809655	810311	CONT1296
PGSC0003DMB000000148	810895	811734	CONT1297
PGSC0003DMB000000148	812137	813001	CONT1298
PGSC0003DMB000000148	813281	814890	CONT1299
PGSC0003DMB000000148	1416106	1417064	CONT1300
PGSC0003DMB000000149	62387	62875	CONT1301
PGSC0003DMB000000149	301157	301736	CONT1302
PGSC0003DMB000000149	302356	302746	CONT1303
PGSC0003DMB000000149	303464	303736	CONT1304
PGSC0003DMB000000149	304276	304648	CONT1305
PGSC0003DMB000000149	305577	307395	CONT1306
PGSC0003DMB000000149	315167	315472	CONT1307
PGSC0003DMB000000149	335850	339381	CONT1308
PGSC0003DMB000000149	340962	341437	CONT1309
PGSC0003DMB000000149	398591	399221	CONT1310
PGSC0003DMB000000149	1232522	1233180	CONT1312
PGSC0003DMB000000149	1237918	1238612	CONT1313
PGSC0003DMB000000149	1239795	1240687	CONT1314
PGSC0003DMB000000149	1301059	1302812	CONT1315
PGSC0003DMB000000150	418418	421759	CONT1316
PGSC0003DMB000000150	1316441	1317890	CONT1317
PGSC0003DMB000000151	1373318	1373719	CONT1318
PGSC0003DMB000000152	25706	26401	CONT1319
PGSC0003DMB000000152	28586	28990	CONT1320
PGSC0003DMB000000152	52147	52415	CONT1321
PGSC0003DMB000000152	251869	253754	CONT1322
PGSC0003DMB000000152	696047	696440	CONT1323
PGSC0003DMB000000152	697066	698290	CONT1324
PGSC0003DMB000000152	698381	699271	CONT1325
PGSC0003DMB000000152	699985	700465	CONT1326
PGSC0003DMB000000152	761662	762490	CONT1327
PGSC0003DMB000000152	762597	763172	CONT1328
PGSC0003DMB000000152	763528	764581	CONT1329
PGSC0003DMB000000152	764706	765695	CONT1330
PGSC0003DMB000000152	768294	770168	CONT1331
PGSC0003DMB000000152	771193	771823	CONT1332
PGSC0003DMB000000152	964314	964977	CONT1333
PGSC0003DMB000000152	1063482	1064531	CONT1334
PGSC0003DMB000000152	1064876	1065327	CONT1335
PGSC0003DMB000000152	1065704	1066093	CONT1336
PGSC0003DMB000000152	1253730	1254162	CONT1337
PGSC0003DMB000000152	1255420	1256168	CONT1338
PGSC0003DMB000000152	1256485	1256771	CONT1339
PGSC0003DMB000000152	1257251	1258234	CONT1340
PGSC0003DMB000000152	1258592	1260661	CONT1341
PGSC0003DMB000000154	372993	373480	CONT1342
PGSC0003DMB000000154	374074	376011	CONT1343
PGSC0003DMB000000154	1035292	1035981	CONT1346
PGSC0003DMB000000154	1037635	1038933	CONT1347
PGSC0003DMB000000155	367801	369773	CONT1348
PGSC0003DMB000000155	369902	370664	CONT1349
PGSC0003DMB000000155	1213310	1213722	CONT1350
PGSC0003DMB000000155	1214731	1215071	CONT1351
PGSC0003DMB000000155	1215588	1218072	CONT1352
PGSC0003DMB000000155	1249402	1252092	CONT1353
PGSC0003DMB000000155	1252360	1253140	CONT1354
PGSC0003DMB000000155	1253917	1254292	CONT1355
PGSC0003DMB000000155	1255174	1256014	CONT1356
PGSC0003DMB000000155	1288696	1290978	CONT1357
PGSC0003DMB000000155	1321143	1323438	CONT1358
PGSC0003DMB000000156	594902	595348	CONT1359
PGSC0003DMB000000156	935289	935725	CONT1360
PGSC0003DMB000000156	996756	998060	CONT1361
PGSC0003DMB000000156	1331070	1333361	CONT1362
PGSC0003DMB000000157	744711	748548	CONT1364
PGSC0003DMB000000157	777544	777921	CONT1365
PGSC0003DMB000000157	778517	778896	CONT1366
PGSC0003DMB000000157	887410	887928	CONT1367
PGSC0003DMB000000157	1375705	1376243	CONT1368
PGSC0003DMB000000158	157575	157928	CONT1369
PGSC0003DMB000000158	159751	160755	CONT1370
PGSC0003DMB000000158	393279	396099	CONT1371
PGSC0003DMB000000158	396232	396836	CONT1372
PGSC0003DMB000000159	600124	601548	CONT1373
PGSC0003DMB000000159	615994	616755	CONT1374
PGSC0003DMB000000159	1267106	1267777	CONT1375
PGSC0003DMB000000159	1269575	1270242	CONT1376
PGSC0003DMB000000159	1271685	1272143	CONT1377
PGSC0003DMB000000159	1272966	1273339	CONT1378
PGSC0003DMB000000159	1274014	1274452	CONT1379
PGSC0003DMB000000159	1274956	1276894	CONT1380
PGSC0003DMB000000162	762028	762290	CONT1383
PGSC0003DMB000000164	136841	137530	CONT1384
PGSC0003DMB000000164	137539	139467	CONT1385
PGSC0003DMB000000164	444077	444455	CONT1386
PGSC0003DMB000000164	445003	447249	CONT1387
PGSC0003DMB000000164	447577	448068	CONT1388
PGSC0003DMB000000164	448324	448705	CONT1389
PGSC0003DMB000000164	756929	758999	CONT1390
PGSC0003DMB000000165	211881	212384	CONT1391
PGSC0003DMB000000165	313591	313998	CONT1392
PGSC0003DMB000000165	1254515	1254838	CONT1393
PGSC0003DMB000000166	133695	134097	CONT1394
PGSC0003DMB000000168	671030	671392	CONT1396
PGSC0003DMB000000168	924365	924758	CONT1397
PGSC0003DMB000000168	926245	927993	CONT1398
PGSC0003DMB000000169	229277	229557	CONT1399
PGSC0003DMB000000169	305543	306054	CONT1400
PGSC0003DMB000000169	306720	307147	CONT1401
PGSC0003DMB000000169	362942	363236	CONT1402
PGSC0003DMB000000169	463037	463330	CONT1403
PGSC0003DMB000000169	670101	670605	CONT1404
PGSC0003DMB000000170	269948	270230	CONT1405
PGSC0003DMB000000171	67666	68154	CONT1406
PGSC0003DMB000000171	69995	70290	CONT1407
PGSC0003DMB000000171	73869	75077	CONT1408
PGSC0003DMB000000171	1037010	1037508	CONT1409
PGSC0003DMB000000171	1065985	1066309	CONT1410
PGSC0003DMB000000172	170614	172737	CONT1411
PGSC0003DMB000000172	173644	174018	CONT1412
PGSC0003DMB000000172	174452	174936	CONT1413
PGSC0003DMB000000172	175016	175477	CONT1414
PGSC0003DMB000000172	622350	623461	CONT1416
PGSC0003DMB000000173	163733	164778	CONT1418
PGSC0003DMB000000173	166344	168276	CONT1419
PGSC0003DMB000000173	856306	856798	CONT1421
PGSC0003DMB000000173	856828	857941	CONT1422
PGSC0003DMB000000174	10988	12904	CONT1423
PGSC0003DMB000000174	379162	379741	CONT1424
PGSC0003DMB000000174	382418	384261	CONT1425
PGSC0003DMB000000174	489075	489497	CONT1426
PGSC0003DMB000000174	490552	492552	CONT1427
PGSC0003DMB000000174	493190	493836	CONT1428
PGSC0003DMB000000174	612096	612518	CONT1429
PGSC0003DMB000000174	612769	614644	CONT1430
PGSC0003DMB000000174	1090890	1091275	CONT1431
PGSC0003DMB000000177	579165	580948	CONT1434
PGSC0003DMB000000177	582104	582839	CONT1435
PGSC0003DMB000000179	289098	289462	CONT1437
PGSC0003DMB000000179	433183	433483	CONT1438
PGSC0003DMB000000179	478544	478908	CONT1439
PGSC0003DMB000000179	726626	727008	CONT1440
PGSC0003DMB000000179	727781	729818	CONT1441
PGSC0003DMB000000179	730484	731326	CONT1442
PGSC0003DMB000000179	1203910	1204567	CONT1443
PGSC0003DMB000000180	351506	351872	CONT1445
PGSC0003DMB000000180	356873	359181	CONT1446
PGSC0003DMB000000180	359469	360195	CONT1447
PGSC0003DMB000000180	447238	447611	CONT1448
PGSC0003DMB000000180	447870	448221	CONT1449
PGSC0003DMB000000180	448472	450005	CONT1450
PGSC0003DMB000000180	452363	452735	CONT1451
PGSC0003DMB000000180	695415	697823	CONT1452
PGSC0003DMB000000181	275097	275574	CONT1455
PGSC0003DMB000000181	275632	276174	CONT1456
PGSC0003DMB000000181	276838	278783	CONT1457
PGSC0003DMB000000181	279422	280002	CONT1458
PGSC0003DMB000000181	280963	281305	CONT1459
PGSC0003DMB000000181	569135	569462	CONT1460
PGSC0003DMB000000181	1056069	1058117	CONT1461
PGSC0003DMB000000181	1059969	1061610	CONT1462
PGSC0003DMB000000181	1061611	1062056	CONT1463
PGSC0003DMB000000181	1063066	1063831	CONT1464
PGSC0003DMB000000181	1064105	1064965	CONT1465
PGSC0003DMB000000181	1065811	1066169	CONT1466
PGSC0003DMB000000181	1067497	1068019	CONT1467
PGSC0003DMB000000181	1068721	1069023	CONT1468
PGSC0003DMB000000181	1069723	1070033	CONT1469
PGSC0003DMB000000181	1070855	1071461	CONT1470
PGSC0003DMB000000181	1236541	1236873	CONT1471
PGSC0003DMB000000182	1128375	1128671	CONT1473
PGSC0003DMB000000183	268119	268657	CONT1474
PGSC0003DMB000000183	981709	982202	CONT1475
PGSC0003DMB000000184	87450	87932	CONT1476
PGSC0003DMB000000184	102303	103474	CONT1477
PGSC0003DMB000000184	188144	189045	CONT1478
PGSC0003DMB000000184	189062	189656	CONT1479
PGSC0003DMB000000184	418070	418615	CONT1481
PGSC0003DMB000000184	420429	421158	CONT1482
PGSC0003DMB000000184	421159	422634	CONT1483
PGSC0003DMB000000184	539361	539712	CONT1484
PGSC0003DMB000000184	542217	542719	CONT1485
PGSC0003DMB000000184	545967	546964	CONT1486
PGSC0003DMB000000184	573776	576766	CONT1487
PGSC0003DMB000000185	7726	8308	CONT1489
PGSC0003DMB000000185	282165	282664	CONT1490
PGSC0003DMB000000185	290231	290514	CONT1491
PGSC0003DMB000000185	290730	290997	CONT1492
PGSC0003DMB000000185	298907	299383	CONT1493
PGSC0003DMB000000185	300099	300797	CONT1494
PGSC0003DMB000000185	310521	312100	CONT1495
PGSC0003DMB000000185	356422	357400	CONT1496
PGSC0003DMB000000185	369327	369609	CONT1497
PGSC0003DMB000000185	490174	490632	CONT1498
PGSC0003DMB000000186	865030	865335	CONT1499
PGSC0003DMB000000186	970647	970937	CONT1500
PGSC0003DMB000000187	427246	427591	CONT1501
PGSC0003DMB000000187	795068	795354	CONT1502
PGSC0003DMB000000188	478804	479428	CONT1503
PGSC0003DMB000000188	480733	481062	CONT1504
PGSC0003DMB000000188	484549	485495	CONT1505
PGSC0003DMB000000188	1128453	1130012	CONT1506
PGSC0003DMB000000189	106985	107399	CONT1507
PGSC0003DMB000000189	108068	108822	CONT1508
PGSC0003DMB000000189	396159	397580	CONT1509
PGSC0003DMB000000189	600528	600855	CONT1510
PGSC0003DMB000000189	932342	932618	CONT1511
PGSC0003DMB000000189	933921	934336	CONT1512
PGSC0003DMB000000189	934337	935645	CONT1513
PGSC0003DMB000000190	408678	409010	CONT1514
PGSC0003DMB000000190	430755	431091	CONT1515
PGSC0003DMB000000191	513340	513813	CONT1516
PGSC0003DMB000000191	514762	515187	CONT1517
PGSC0003DMB000000191	515600	516666	CONT1518
PGSC0003DMB000000191	517151	517511	CONT1519
PGSC0003DMB000000191	525059	527201	CONT1520
PGSC0003DMB000000191	527701	528002	CONT1521
PGSC0003DMB000000191	801805	802117	CONT1523
PGSC0003DMB000000191	803017	804696	CONT1524
PGSC0003DMB000000191	1147845	1148106	CONT1525
PGSC0003DMB000000191	1148205	1149618	CONT1526
PGSC0003DMB000000191	1149721	1150527	CONT1527
PGSC0003DMB000000191	1193663	1195727	CONT1528
PGSC0003DMB000000192	4171	5771	CONT1529
PGSC0003DMB000000192	6428	7146	CONT1530
PGSC0003DMB000000192	8350	9087	CONT1531
PGSC0003DMB000000192	9693	10587	CONT1532
PGSC0003DMB000000192	11080	11549	CONT1533
PGSC0003DMB000000192	12672	14755	CONT1534
PGSC0003DMB000000192	15383	15753	CONT1535
PGSC0003DMB000000192	16232	16862	CONT1536
PGSC0003DMB000000192	20304	22064	CONT1537
PGSC0003DMB000000192	22340	22712	CONT1538
PGSC0003DMB000000192	23221	23510	CONT1539
PGSC0003DMB000000192	23604	24516	CONT1540
PGSC0003DMB000000192	35494	36442	CONT1541
PGSC0003DMB000000192	36964	37637	CONT1542
PGSC0003DMB000000192	38105	38696	CONT1543
PGSC0003DMB000000192	40553	41202	CONT1544
PGSC0003DMB000000192	45287	45782	CONT1545
PGSC0003DMB000000192	46368	46717	CONT1546
PGSC0003DMB000000192	47500	48268	CONT1547
PGSC0003DMB000000192	49975	50664	CONT1548
PGSC0003DMB000000192	50683	51163	CONT1549
PGSC0003DMB000000192	90781	91825	CONT1550
PGSC0003DMB000000192	92119	94406	CONT1551
PGSC0003DMB000000192	94652	95135	CONT1552
PGSC0003DMB000000192	95841	96337	CONT1553
PGSC0003DMB000000192	96847	97337	CONT1554
PGSC0003DMB000000192	97670	98159	CONT1555
PGSC0003DMB000000192	98746	99271	CONT1556
PGSC0003DMB000000192	107046	107901	CONT1557
PGSC0003DMB000000192	110406	111174	CONT1558
PGSC0003DMB000000192	111530	112412	CONT1559
PGSC0003DMB000000192	142073	142424	CONT1560
PGSC0003DMB000000192	143077	144662	CONT1561
PGSC0003DMB000000192	151466	151919	CONT1562
PGSC0003DMB000000192	152111	153619	CONT1563
PGSC0003DMB000000192	231420	232038	CONT1564
PGSC0003DMB000000192	232538	233465	CONT1565
PGSC0003DMB000000192	303967	304952	CONT1566
PGSC0003DMB000000192	311386	311973	CONT1567
PGSC0003DMB000000192	312301	313024	CONT1568
PGSC0003DMB000000192	322175	322723	CONT1569
PGSC0003DMB000000192	323046	324079	CONT1570
PGSC0003DMB000000192	324893	326323	CONT1571
PGSC0003DMB000000192	326844	327483	CONT1572
PGSC0003DMB000000192	327672	328560	CONT1573
PGSC0003DMB000000192	328567	329093	CONT1574
PGSC0003DMB000000192	329549	329834	CONT1575
PGSC0003DMB000000192	330268	330747	CONT1576
PGSC0003DMB000000192	352854	353631	CONT1577
PGSC0003DMB000000192	354558	355613	CONT1578
PGSC0003DMB000000192	367176	368249	CONT1579
PGSC0003DMB000000192	390488	390989	CONT1580
PGSC0003DMB000000192	393376	393669	CONT1581
PGSC0003DMB000000192	393808	394315	CONT1582
PGSC0003DMB000000192	394613	395392	CONT1583
PGSC0003DMB000000192	700266	700614	CONT1584
PGSC0003DMB000000194	913722	913989	CONT1587
PGSC0003DMB000000194	977870	978236	CONT1588
PGSC0003DMB000000194	1011385	1012336	CONT1589
PGSC0003DMB000000194	1022954	1023323	CONT1590
PGSC0003DMB000000195	808002	808349	CONT1592
PGSC0003DMB000000199	632682	633093	CONT1594
PGSC0003DMB000000199	963001	963495	CONT1595
PGSC0003DMB000000200	236445	236890	CONT1596
PGSC0003DMB000000201	367259	367629	CONT1597
PGSC0003DMB000000201	367630	369162	CONT1598
PGSC0003DMB000000202	342837	343772	CONT1600
PGSC0003DMB000000202	376823	377587	CONT1601
PGSC0003DMB000000202	570287	571148	CONT1602
PGSC0003DMB000000202	571713	572969	CONT1603
PGSC0003DMB000000202	860334	861427	CONT1604
PGSC0003DMB000000202	863148	863757	CONT1605
PGSC0003DMB000000202	921010	921712	CONT1606
PGSC0003DMB000000202	921972	922628	CONT1607
PGSC0003DMB000000202	996166	998611	CONT1608
PGSC0003DMB000000202	1001275	1001702	CONT1609
PGSC0003DMB000000202	1013464	1014327	CONT1610
PGSC0003DMB000000202	1015309	1016261	CONT1611
PGSC0003DMB000000202	1016383	1016990	CONT1612
PGSC0003DMB000000203	332333	332778	CONT1613
PGSC0003DMB000000204	565274	567295	CONT1614
PGSC0003DMB000000204	800134	802197	CONT1615
PGSC0003DMB000000204	802679	803142	CONT1616
PGSC0003DMB000000204	803236	803514	CONT1617
PGSC0003DMB000000204	806060	806348	CONT1618
PGSC0003DMB000000204	806811	807182	CONT1619
PGSC0003DMB000000204	955162	957134	CONT1620
PGSC0003DMB000000204	957580	958123	CONT1621
PGSC0003DMB000000205	568034	570111	CONT1622
PGSC0003DMB000000205	680406	680705	CONT1623
PGSC0003DMB000000205	960504	960986	CONT1624
PGSC0003DMB000000206	1114836	1115320	CONT1625
PGSC0003DMB000000207	285830	286662	CONT1626
PGSC0003DMB000000208	738133	738567	CONT1627
PGSC0003DMB000000208	745400	746917	CONT1628
PGSC0003DMB000000208	752022	753334	CONT1629
PGSC0003DMB000000208	754498	756173	CONT1630
PGSC0003DMB000000208	758189	758466	CONT1631
PGSC0003DMB000000208	759266	759693	CONT1632
PGSC0003DMB000000208	760511	761016	CONT1633
PGSC0003DMB000000208	762758	763816	CONT1634
PGSC0003DMB000000208	765510	765937	CONT1635
PGSC0003DMB000000208	1027503	1028068	CONT1636
PGSC0003DMB000000208	1029296	1031268	CONT1637
PGSC0003DMB000000209	965291	965738	CONT1639
PGSC0003DMB000000209	978438	978747	CONT1640
PGSC0003DMB000000210	621274	621922	CONT1641
PGSC0003DMB000000210	622657	624600	CONT1642
PGSC0003DMB000000210	750031	752214	CONT1643
PGSC0003DMB000000210	752697	753716	CONT1644
PGSC0003DMB000000210	966506	966771	CONT1645
PGSC0003DMB000000211	842505	842767	CONT1646
PGSC0003DMB000000211	845857	846129	CONT1647
PGSC0003DMB000000212	1066594	1066893	CONT1648
PGSC0003DMB000000213	254467	256377	CONT1649
PGSC0003DMB000000213	423081	424993	CONT1650
PGSC0003DMB000000214	522440	523050	CONT1651
PGSC0003DMB000000214	524769	525255	CONT1652
PGSC0003DMB000000214	831235	831698	CONT1653
PGSC0003DMB000000214	833083	834006	CONT1654
PGSC0003DMB000000214	835472	835993	CONT1655
PGSC0003DMB000000215	204568	204910	CONT1656
PGSC0003DMB000000215	204911	205298	CONT1657
PGSC0003DMB000000215	205299	205578	CONT1658
PGSC0003DMB000000215	205863	206128	CONT1659
PGSC0003DMB000000215	770320	770736	CONT1662
PGSC0003DMB000000215	1081665	1082351	CONT1663
PGSC0003DMB000000215	1083531	1084743	CONT1664
PGSC0003DMB000000216	756031	756428	CONT1666
PGSC0003DMB000000216	757536	758092	CONT1667
PGSC0003DMB000000216	758851	759209	CONT1668
PGSC0003DMB000000216	759941	760278	CONT1669
PGSC0003DMB000000216	760810	761097	CONT1670
PGSC0003DMB000000216	762206	762806	CONT1671
PGSC0003DMB000000216	764029	766043	CONT1672
PGSC0003DMB000000217	186124	186734	CONT1673
PGSC0003DMB000000219	78418	78747	CONT1674
PGSC0003DMB000000219	357860	358127	CONT1675
PGSC0003DMB000000219	359370	361340	CONT1676
PGSC0003DMB000000219	709905	710462	CONT1677
PGSC0003DMB000000219	931447	932611	CONT1678
PGSC0003DMB000000219	932735	933342	CONT1679
PGSC0003DMB000000219	1002837	1003267	CONT1680
PGSC0003DMB000000220	111009	111607	CONT1681
PGSC0003DMB000000220	795112	795477	CONT1683
PGSC0003DMB000000220	913879	914338	CONT1684
PGSC0003DMB000000220	1043545	1043857	CONT1685
PGSC0003DMB000000222	418776	419544	CONT1688
PGSC0003DMB000000222	454342	454789	CONT1689
PGSC0003DMB000000222	456912	459204	CONT1690
PGSC0003DMB000000222	459353	460045	CONT1691
PGSC0003DMB000000223	16315	16916	CONT1692
PGSC0003DMB000000223	63357	63891	CONT1693
PGSC0003DMB000000223	81001	81570	CONT1694
PGSC0003DMB000000224	265475	267963	CONT1695
PGSC0003DMB000000224	275398	276290	CONT1696
PGSC0003DMB000000224	688468	688804	CONT1697
PGSC0003DMB000000225	983704	984552	CONT1698
PGSC0003DMB000000225	984655	985193	CONT1699
PGSC0003DMB000000225	986675	988648	CONT1700
PGSC0003DMB000000225	1015133	1017110	CONT1701
PGSC0003DMB000000226	114442	114885	CONT1702
PGSC0003DMB000000226	114887	115531	CONT1703
PGSC0003DMB000000226	224133	224675	CONT1704
PGSC0003DMB000000226	225652	227635	CONT1705
PGSC0003DMB000000226	281326	281988	CONT1706
PGSC0003DMB000000226	282788	283071	CONT1707
PGSC0003DMB000000226	287408	289740	CONT1708
PGSC0003DMB000000227	913211	914175	CONT1709
PGSC0003DMB000000227	1012452	1013187	CONT1710
PGSC0003DMB000000228	65237	65540	CONT1711
PGSC0003DMB000000228	90261	90641	CONT1712
PGSC0003DMB000000230	668818	669251	CONT1717
PGSC0003DMB000000230	1057742	1058074	CONT1718
PGSC0003DMB000000231	168349	168776	CONT1719
PGSC0003DMB000000231	381985	382547	CONT1720
PGSC0003DMB000000231	429359	429638	CONT1721
PGSC0003DMB000000231	444306	444629	CONT1722
PGSC0003DMB000000231	839579	840136	CONT1723
PGSC0003DMB000000233	480610	481164	CONT1724
PGSC0003DMB000000234	302112	303512	CONT1725
PGSC0003DMB000000234	360119	360403	CONT1726
PGSC0003DMB000000237	229486	229780	CONT1728
PGSC0003DMB000000237	610698	611012	CONT1730
PGSC0003DMB000000238	777472	777736	CONT1731
PGSC0003DMB000000238	876854	878196	CONT1732
PGSC0003DMB000000240	47104	48869	CONT1733
PGSC0003DMB000000240	51835	52183	CONT1734
PGSC0003DMB000000240	53439	53754	CONT1735
PGSC0003DMB000000240	131660	131940	CONT1736
PGSC0003DMB000000240	361528	362338	CONT1737
PGSC0003DMB000000241	99821	102067	CONT1738
PGSC0003DMB000000241	228340	228886	CONT1739
PGSC0003DMB000000241	229397	229694	CONT1740
PGSC0003DMB000000241	229879	231044	CONT1741
PGSC0003DMB000000241	744846	747201	CONT1743
PGSC0003DMB000000241	789242	790439	CONT1744
PGSC0003DMB000000241	790544	791189	CONT1745
PGSC0003DMB000000241	812315	812927	CONT1746
PGSC0003DMB000000243	365278	366180	CONT1748
PGSC0003DMB000000243	921824	924481	CONT1749
PGSC0003DMB000000243	924772	925541	CONT1750
PGSC0003DMB000000243	926130	926549	CONT1751
PGSC0003DMB000000243	940821	942660	CONT1752
PGSC0003DMB000000243	945753	946533	CONT1753
PGSC0003DMB000000243	947211	948909	CONT1754
PGSC0003DMB000000244	110278	110686	CONT1755
PGSC0003DMB000000244	370760	371035	CONT1756
PGSC0003DMB000000244	371498	372098	CONT1757
PGSC0003DMB000000244	470039	470787	CONT1758
PGSC0003DMB000000244	472376	474436	CONT1759
PGSC0003DMB000000244	474716	475187	CONT1760
PGSC0003DMB000000244	899889	900953	CONT1761
PGSC0003DMB000000244	902832	903167	CONT1762
PGSC0003DMB000000245	19494	20074	CONT1763
PGSC0003DMB000000245	175255	175538	CONT1764
PGSC0003DMB000000245	175864	176151	CONT1765
PGSC0003DMB000000245	364054	364397	CONT1766
PGSC0003DMB000000245	560952	561432	CONT1767
PGSC0003DMB000000245	562879	563369	CONT1768
PGSC0003DMB000000245	565478	565823	CONT1769
PGSC0003DMB000000245	927696	928097	CONT1770
PGSC0003DMB000000246	251717	252381	CONT1771
PGSC0003DMB000000246	252805	253273	CONT1772
PGSC0003DMB000000246	254041	254406	CONT1773
PGSC0003DMB000000246	255053	255592	CONT1774
PGSC0003DMB000000246	256138	256638	CONT1775
PGSC0003DMB000000246	256850	257173	CONT1776
PGSC0003DMB000000246	401263	404077	CONT1777
PGSC0003DMB000000246	431771	432265	CONT1778
PGSC0003DMB000000246	494181	494921	CONT1779
PGSC0003DMB000000246	564667	565235	CONT1780
PGSC0003DMB000000246	567396	570645	CONT1781
PGSC0003DMB000000247	651127	651508	CONT1783
PGSC0003DMB000000248	472330	472636	CONT1786
PGSC0003DMB000000248	492722	493525	CONT1787
PGSC0003DMB000000248	679415	681280	CONT1788
PGSC0003DMB000000248	681700	682396	CONT1789
PGSC0003DMB000000248	683522	684098	CONT1790
PGSC0003DMB000000248	686738	687085	CONT1791
PGSC0003DMB000000248	954952	957121	CONT1792
PGSC0003DMB000000248	958133	959639	CONT1793
PGSC0003DMB000000248	959777	960193	CONT1794
PGSC0003DMB000000248	960608	961613	CONT1795
PGSC0003DMB000000248	962813	964044	CONT1796
PGSC0003DMB000000248	964263	966382	CONT1797
PGSC0003DMB000000248	967226	968401	CONT1798
PGSC0003DMB000000248	968900	969404	CONT1799
PGSC0003DMB000000249	282109	284026	CONT1800
PGSC0003DMB000000249	303079	304413	CONT1801
PGSC0003DMB000000249	305372	305855	CONT1802
PGSC0003DMB000000249	306209	306694	CONT1803
PGSC0003DMB000000249	418377	418670	CONT1804
PGSC0003DMB000000249	418671	419038	CONT1805
PGSC0003DMB000000249	622233	622497	CONT1806
PGSC0003DMB000000249	692253	692618	CONT1807
PGSC0003DMB000000250	231706	233440	CONT1808
PGSC0003DMB000000250	234537	236109	CONT1809
PGSC0003DMB000000250	317503	317784	CONT1810
PGSC0003DMB000000250	513876	515531	CONT1811
PGSC0003DMB000000250	614267	615665	CONT1812
PGSC0003DMB000000250	616698	618366	CONT1813
PGSC0003DMB000000250	620942	621245	CONT1814
PGSC0003DMB000000250	622203	622566	CONT1815
PGSC0003DMB000000251	227121	227945	CONT1816
PGSC0003DMB000000251	228354	229957	CONT1817
PGSC0003DMB000000251	231176	232059	CONT1818
PGSC0003DMB000000251	232315	232862	CONT1819
PGSC0003DMB000000254	214159	214527	CONT1821
PGSC0003DMB000000254	426865	427236	CONT1822
PGSC0003DMB000000255	304835	305238	CONT1823
PGSC0003DMB000000255	733588	733955	CONT1824
PGSC0003DMB000000255	734956	736212	CONT1825
PGSC0003DMB000000256	238991	239433	CONT1826
PGSC0003DMB000000256	378194	379003	CONT1827
PGSC0003DMB000000257	204617	205088	CONT1828
PGSC0003DMB000000258	577707	577974	CONT1829
PGSC0003DMB000000258	673302	673747	CONT1830
PGSC0003DMB000000259	445338	445674	CONT1831
PGSC0003DMB000000259	841965	842300	CONT1832
PGSC0003DMB000000259	867476	867763	CONT1833
PGSC0003DMB000000259	871486	871849	CONT1834
PGSC0003DMB000000260	254238	254762	CONT1835
PGSC0003DMB000000261	120229	120562	CONT1836
PGSC0003DMB000000262	265892	267334	CONT1837
PGSC0003DMB000000262	365203	367437	CONT1838
PGSC0003DMB000000263	634034	636005	CONT1839
PGSC0003DMB000000263	636437	636959	CONT1840
PGSC0003DMB000000263	638487	639218	CONT1841
PGSC0003DMB000000265	334625	335715	CONT1842
PGSC0003DMB000000265	336296	338181	CONT1843
PGSC0003DMB000000265	344254	344883	CONT1844
PGSC0003DMB000000265	432751	435420	CONT1845
PGSC0003DMB000000265	532119	533299	CONT1846
PGSC0003DMB000000265	652299	653596	CONT1847
PGSC0003DMB000000265	848609	849079	CONT1848
PGSC0003DMB000000267	113142	113751	CONT1849
PGSC0003DMB000000268	6101	7661	CONT1850
PGSC0003DMB000000268	63618	64087	CONT1851
PGSC0003DMB000000268	67092	69137	CONT1852
PGSC0003DMB000000268	160278	160902	CONT1853
PGSC0003DMB000000268	168049	168471	CONT1854
PGSC0003DMB000000268	171143	173107	CONT1855
PGSC0003DMB000000269	334484	335147	CONT1856
PGSC0003DMB000000269	335593	336163	CONT1857
PGSC0003DMB000000269	667269	669660	CONT1858
PGSC0003DMB000000269	670017	671155	CONT1859
PGSC0003DMB000000269	672006	672626	CONT1860
PGSC0003DMB000000269	673808	674295	CONT1861
PGSC0003DMB000000270	248047	248376	CONT1862
PGSC0003DMB000000270	256964	257306	CONT1863
PGSC0003DMB000000270	568644	568994	CONT1864
PGSC0003DMB000000271	204237	204835	CONT1865
PGSC0003DMB000000271	707469	709264	CONT1866
PGSC0003DMB000000271	711687	712953	CONT1867
PGSC0003DMB000000271	719057	719460	CONT1868
PGSC0003DMB000000272	184335	185052	CONT1869
PGSC0003DMB000000272	185857	188572	CONT1870
PGSC0003DMB000000272	755826	758456	CONT1871
PGSC0003DMB000000272	758964	759916	CONT1872
PGSC0003DMB000000272	760266	762124	CONT1873
PGSC0003DMB000000272	763689	764091	CONT1874
PGSC0003DMB000000272	764239	764722	CONT1875
PGSC0003DMB000000273	310789	313937	CONT1876
PGSC0003DMB000000274	147049	147824	CONT1877
PGSC0003DMB000000274	186840	187124	CONT1878
PGSC0003DMB000000274	196611	197691	CONT1879
PGSC0003DMB000000274	639915	641321	CONT1880
PGSC0003DMB000000274	641818	643182	CONT1881
PGSC0003DMB000000276	296121	296524	CONT1882
PGSC0003DMB000000276	390347	391176	CONT1883
PGSC0003DMB000000277	62238	62925	CONT1884
PGSC0003DMB000000277	63413	63797	CONT1885
PGSC0003DMB000000277	64321	64643	CONT1886
PGSC0003DMB000000277	65569	66114	CONT1887
PGSC0003DMB000000277	66612	67210	CONT1888
PGSC0003DMB000000277	133253	133861	CONT1889
PGSC0003DMB000000277	137522	138176	CONT1890
PGSC0003DMB000000277	267875	268644	CONT1891
PGSC0003DMB000000278	43574	44045	CONT1892
PGSC0003DMB000000279	31992	33430	CONT1893
PGSC0003DMB000000280	731916	732492	CONT1894
PGSC0003DMB000000280	733161	734117	CONT1895
PGSC0003DMB000000280	734515	735009	CONT1896
PGSC0003DMB000000280	735519	736247	CONT1897
PGSC0003DMB000000280	736582	737131	CONT1898
PGSC0003DMB000000280	738637	739768	CONT1899
PGSC0003DMB000000280	740071	741334	CONT1900
PGSC0003DMB000000280	741550	743690	CONT1901
PGSC0003DMB000000281	112247	112878	CONT1902
PGSC0003DMB000000281	215892	216755	CONT1903
PGSC0003DMB000000281	217318	218247	CONT1904
PGSC0003DMB000000281	741861	744068	CONT1905
PGSC0003DMB000000281	745323	745797	CONT1906
PGSC0003DMB000000281	746193	746792	CONT1907
PGSC0003DMB000000282	182234	183058	CONT1908
PGSC0003DMB000000282	183434	184452	CONT1909
PGSC0003DMB000000283	147750	148193	CONT1910
PGSC0003DMB000000283	149080	149675	CONT1911
PGSC0003DMB000000283	150426	151139	CONT1912
PGSC0003DMB000000283	153312	155201	CONT1913
PGSC0003DMB000000283	155699	156040	CONT1914
PGSC0003DMB000000283	156847	157129	CONT1915
PGSC0003DMB000000283	158652	159846	CONT1916
PGSC0003DMB000000283	160303	160977	CONT1917
PGSC0003DMB000000283	270889	271194	CONT1918
PGSC0003DMB000000283	271549	273537	CONT1919
PGSC0003DMB000000283	363463	364595	CONT1920
PGSC0003DMB000000284	152768	153321	CONT1921
PGSC0003DMB000000284	153486	155480	CONT1922
PGSC0003DMB000000284	174121	175160	CONT1923
PGSC0003DMB000000284	438072	439924	CONT1925
PGSC0003DMB000000284	440660	442380	CONT1926
PGSC0003DMB000000284	443166	444638	CONT1927
PGSC0003DMB000000284	445036	445298	CONT1928
PGSC0003DMB000000284	445628	446184	CONT1929
PGSC0003DMB000000284	446556	447660	CONT1930
PGSC0003DMB000000285	93983	95974	CONT1931
PGSC0003DMB000000285	96992	97399	CONT1932
PGSC0003DMB000000285	97841	98391	CONT1933
PGSC0003DMB000000285	120105	122619	CONT1934
PGSC0003DMB000000285	123550	124232	CONT1935
PGSC0003DMB000000287	125885	126443	CONT1936
PGSC0003DMB000000289	299454	299928	CONT1937
PGSC0003DMB000000289	739894	740386	CONT1940
PGSC0003DMB000000290	14386	14716	CONT1941
PGSC0003DMB000000290	15399	17942	CONT1942
PGSC0003DMB000000290	308375	309508	CONT1944
PGSC0003DMB000000290	349066	349774	CONT1945
PGSC0003DMB000000290	401432	402013	CONT1946
PGSC0003DMB000000290	406115	407017	CONT1947
PGSC0003DMB000000290	409443	410312	CONT1948
PGSC0003DMB000000290	706050	706698	CONT1949
PGSC0003DMB000000290	708165	708780	CONT1950
PGSC0003DMB000000290	709140	709499	CONT1951
PGSC0003DMB000000290	711234	713198	CONT1952
PGSC0003DMB000000292	236190	239028	CONT1953
PGSC0003DMB000000292	352194	352990	CONT1954
PGSC0003DMB000000292	353636	354218	CONT1955
PGSC0003DMB000000292	587051	587858	CONT1956
PGSC0003DMB000000292	587862	590133	CONT1957
PGSC0003DMB000000293	292244	292753	CONT1958
PGSC0003DMB000000294	12774	14656	CONT1959
PGSC0003DMB000000294	15777	16170	CONT1960
PGSC0003DMB000000295	106680	107077	CONT1961
PGSC0003DMB000000295	109597	109924	CONT1962
PGSC0003DMB000000295	170211	170603	CONT1963
PGSC0003DMB000000295	173200	173566	CONT1964
PGSC0003DMB000000295	535001	535349	CONT1965
PGSC0003DMB000000296	116638	117101	CONT1966
PGSC0003DMB000000296	117377	117656	CONT1967
PGSC0003DMB000000296	118174	118998	CONT1968
PGSC0003DMB000000296	319959	321884	CONT1969
PGSC0003DMB000000296	324403	325008	CONT1970
PGSC0003DMB000000296	455168	455836	CONT1971
PGSC0003DMB000000296	455923	457110	CONT1972
PGSC0003DMB000000296	457513	457937	CONT1973
PGSC0003DMB000000296	457949	458542	CONT1974
PGSC0003DMB000000296	462095	462771	CONT1975
PGSC0003DMB000000296	462828	463411	CONT1976
PGSC0003DMB000000297	257294	257591	CONT1977
PGSC0003DMB000000297	810378	810644	CONT1979
PGSC0003DMB000000298	101446	102134	CONT1980
PGSC0003DMB000000298	102137	104173	CONT1981
PGSC0003DMB000000298	104625	105234	CONT1982
PGSC0003DMB000000298	264203	265132	CONT1983
PGSC0003DMB000000298	266265	266544	CONT1984
PGSC0003DMB000000298	482994	483433	CONT1986
PGSC0003DMB000000299	233613	234224	CONT1989
PGSC0003DMB000000299	235681	236377	CONT1990
PGSC0003DMB000000299	237107	238277	CONT1991
PGSC0003DMB000000300	157788	158161	CONT1992
PGSC0003DMB000000300	530415	532759	CONT1993
PGSC0003DMB000000300	661268	663156	CONT1994
PGSC0003DMB000000301	804635	805091	CONT1995
PGSC0003DMB000000302	28841	30534	CONT1996
PGSC0003DMB000000302	600718	601480	CONT1998
PGSC0003DMB000000302	654600	654881	CONT1999
PGSC0003DMB000000302	654973	656684	CONT2000
PGSC0003DMB000000302	658333	658800	CONT2001
PGSC0003DMB000000302	660066	660402	CONT2002
PGSC0003DMB000000303	546818	547428	CONT2003
PGSC0003DMB000000303	549410	551166	CONT2004
PGSC0003DMB000000303	551868	552337	CONT2005
PGSC0003DMB000000303	553429	554235	CONT2006
PGSC0003DMB000000303	554802	555799	CONT2007
PGSC0003DMB000000303	556735	558150	CONT2008
PGSC0003DMB000000303	759645	760374	CONT2009
PGSC0003DMB000000303	760717	762107	CONT2010
PGSC0003DMB000000304	514051	515307	CONT2011
PGSC0003DMB000000305	182309	182828	CONT2013
PGSC0003DMB000000308	626827	627155	CONT2014
PGSC0003DMB000000309	44739	46633	CONT2015
PGSC0003DMB000000309	49243	49954	CONT2016
PGSC0003DMB000000309	325223	326201	CONT2017
PGSC0003DMB000000309	698216	698794	CONT2018
PGSC0003DMB000000309	700033	700374	CONT2019
PGSC0003DMB000000312	168550	170351	CONT2023
PGSC0003DMB000000312	254901	255429	CONT2024
PGSC0003DMB000000312	255440	256698	CONT2025
PGSC0003DMB000000312	257259	257594	CONT2026
PGSC0003DMB000000312	258082	258547	CONT2027
PGSC0003DMB000000313	552986	553404	CONT2029
PGSC0003DMB000000313	715084	715651	CONT2030
PGSC0003DMB000000313	716656	717257	CONT2031
PGSC0003DMB000000314	486815	487871	CONT2032
PGSC0003DMB000000315	366905	369309	CONT2033
PGSC0003DMB000000315	682370	682639	CONT2034
PGSC0003DMB000000315	682717	683263	CONT2035
PGSC0003DMB000000317	102006	102971	CONT2036
PGSC0003DMB000000317	103313	104828	CONT2037
PGSC0003DMB000000317	105132	105509	CONT2038
PGSC0003DMB000000317	105510	106120	CONT2039
PGSC0003DMB000000317	106344	106987	CONT2040
PGSC0003DMB000000319	562294	562777	CONT2042
PGSC0003DMB000000319	594768	595193	CONT2043
PGSC0003DMB000000319	636192	637569	CONT2044
PGSC0003DMB000000319	637918	639700	CONT2045
PGSC0003DMB000000319	687554	687922	CONT2046
PGSC0003DMB000000319	688934	689529	CONT2047
PGSC0003DMB000000321	217812	218153	CONT2048
PGSC0003DMB000000322	206530	206813	CONT2050
PGSC0003DMB000000324	206516	206972	CONT2052
PGSC0003DMB000000324	207733	208238	CONT2053
PGSC0003DMB000000324	209279	209672	CONT2054
PGSC0003DMB000000324	209801	212155	CONT2055
PGSC0003DMB000000324	226228	226509	CONT2056
PGSC0003DMB000000324	271209	271497	CONT2057
PGSC0003DMB000000324	526472	526900	CONT2058
PGSC0003DMB000000324	527895	529960	CONT2059
PGSC0003DMB000000324	530714	531456	CONT2060
PGSC0003DMB000000324	531697	532809	CONT2061
PGSC0003DMB000000324	649401	649845	CONT2062
PGSC0003DMB000000324	652910	653207	CONT2063
PGSC0003DMB000000325	178800	179489	CONT2064
PGSC0003DMB000000325	326151	326519	CONT2065
PGSC0003DMB000000327	633913	636394	CONT2067
PGSC0003DMB000000327	637488	638410	CONT2068
PGSC0003DMB000000328	285202	286163	CONT2069
PGSC0003DMB000000330	410490	412244	CONT2070
PGSC0003DMB000000330	412641	413034	CONT2071
PGSC0003DMB000000330	415379	415759	CONT2072
PGSC0003DMB000000330	416163	416701	CONT2073
PGSC0003DMB000000330	495211	496075	CONT2074
PGSC0003DMB000000330	506626	507205	CONT2075
PGSC0003DMB000000330	507952	508693	CONT2076
PGSC0003DMB000000330	509346	510570	CONT2077
PGSC0003DMB000000331	63997	64288	CONT2078
PGSC0003DMB000000331	92706	94561	CONT2079
PGSC0003DMB000000332	506661	508004	CONT2080
PGSC0003DMB000000333	137015	137573	CONT2082
PGSC0003DMB000000334	11359	11967	CONT2083
PGSC0003DMB000000334	12444	12862	CONT2084
PGSC0003DMB000000334	13741	15924	CONT2085
PGSC0003DMB000000334	19293	19798	CONT2086
PGSC0003DMB000000334	123339	123876	CONT2087
PGSC0003DMB000000334	126747	127221	CONT2088
PGSC0003DMB000000334	155525	155944	CONT2089
PGSC0003DMB000000334	447752	448120	CONT2090
PGSC0003DMB000000334	571407	572309	CONT2091
PGSC0003DMB000000334	572450	573191	CONT2092
PGSC0003DMB000000335	377643	378184	CONT2093
PGSC0003DMB000000335	628581	628915	CONT2094
PGSC0003DMB000000337	514975	515420	CONT2097
PGSC0003DMB000000338	47298	48288	CONT2098
PGSC0003DMB000000338	48563	48962	CONT2099
PGSC0003DMB000000338	295349	297612	CONT2100
PGSC0003DMB000000338	344564	345026	CONT2101
PGSC0003DMB000000338	345462	346612	CONT2102
PGSC0003DMB000000338	346868	347492	CONT2103
PGSC0003DMB000000338	348762	349292	CONT2104
PGSC0003DMB000000338	480115	482371	CONT2105
PGSC0003DMB000000339	101810	102961	CONT2106
PGSC0003DMB000000339	191938	193042	CONT2107
PGSC0003DMB000000339	545082	546344	CONT2108
PGSC0003DMB000000340	13294	13593	CONT2109
PGSC0003DMB000000340	53859	54350	CONT2110
PGSC0003DMB000000340	98591	98937	CONT2111
PGSC0003DMB000000341	331060	331506	CONT2112
PGSC0003DMB000000341	332302	332937	CONT2113
PGSC0003DMB000000341	463471	465457	CONT2114
PGSC0003DMB000000341	467404	467837	CONT2115
PGSC0003DMB000000343	479565	480221	CONT2116
PGSC0003DMB000000344	128086	129876	CONT2117
PGSC0003DMB000000344	129946	130241	CONT2118
PGSC0003DMB000000344	131652	132100	CONT2119
PGSC0003DMB000000344	133051	133337	CONT2120
PGSC0003DMB000000347	506916	507414	CONT2122
PGSC0003DMB000000353	620887	621245	CONT2123
PGSC0003DMB000000355	419096	421047	CONT2124
PGSC0003DMB000000355	422962	423643	CONT2125
PGSC0003DMB000000359	143085	143599	CONT2126
PGSC0003DMB000000359	143713	144973	CONT2127
PGSC0003DMB000000360	413836	414387	CONT2128
PGSC0003DMB000000360	415143	415642	CONT2129
PGSC0003DMB000000360	417374	419518	CONT2130
PGSC0003DMB000000360	424843	425225	CONT2131
PGSC0003DMB000000361	128040	128512	CONT2133
PGSC0003DMB000000361	128964	129467	CONT2134
PGSC0003DMB000000361	129491	130407	CONT2135
PGSC0003DMB000000361	210131	210896	CONT2136
PGSC0003DMB000000362	545678	546020	CONT2137
PGSC0003DMB000000363	154672	156733	CONT2138
PGSC0003DMB000000363	158159	159105	CONT2139
PGSC0003DMB000000363	159628	160112	CONT2140
PGSC0003DMB000000363	345496	346458	CONT2141
PGSC0003DMB000000365	168882	169254	CONT2142
PGSC0003DMB000000365	169822	170211	CONT2143
PGSC0003DMB000000365	171096	171908	CONT2144
PGSC0003DMB000000366	573883	574246	CONT2145
PGSC0003DMB000000367	466600	467843	CONT2146
PGSC0003DMB000000369	391748	392190	CONT2147
PGSC0003DMB000000374	221126	221528	CONT2150
PGSC0003DMB000000376	373548	374302	CONT2152
PGSC0003DMB000000377	364632	365102	CONT2153
PGSC0003DMB000000377	367447	368571	CONT2154
PGSC0003DMB000000377	368966	370489	CONT2155
PGSC0003DMB000000377	370998	371458	CONT2156
PGSC0003DMB000000377	371472	373536	CONT2157
[truncated: 445 more rows]
