# Supplementary material for: A Next-Generation Sequencing Method for Genotyping-by-Sequencing of Highly Heterozygous Autotetraploid Potato
Source: PLoS One. 2013 May 8;8(5):e62355. doi: 10.1371/journal.pone.0062355 (PMC3648547; doi:10.1371/journal.pone.0062355)
Supplement: CSV-file S1 — Annotations for sequence variants identified in the accessible genome, including allele copy numbers of each of the 84 samples. (GZ) [file pone.0062355.s004.gz]

Archive with 1 entries (1 files):
- CSV-file S1 - Sequence variants filtered DP15.csv
