# Supplementary material for: A Next-Generation Sequencing Method for Genotyping-by-Sequencing of Highly Heterozygous Autotetraploid Potato
Source: PLoS One. 2013 May 8;8(5):e62355. doi: 10.1371/journal.pone.0062355 (PMC3648547; doi:10.1371/journal.pone.0062355)
Supplement: CSV-file S1 — Annotations for sequence variants identified in the accessible genome, including allele copy numbers of each of the 84 samples. (GZ) [file pone.0062355.s004.gz › CSV-file S1 - Sequence variants filtered DP15.csv]

CP/MIT filtered	Variant name	Super Scaffold	Position	REF base	ALT base	Variant type	Contig	Direct Target	Variant change	Amino Acid change	Binary CDS variant	Pheudo chr	MOL	Pseudo CON start (gff)	Gene?	Non-missing samples	Minor allele count	Minor allel frequency (MAF)	Gene diversity (GD)	Chromosome	Genotype calls (DP15 filtered):	P1PEM01	P1PEM02	P1PEM03	P1PEM04	P1PEM05	P1PEM06	P1PEM07	P1PEM08	P1PEM09	P1PEM10	P1PEM11	P1PEM12	P2PEM01	P2PEM02	P2PEM03	P2PEM04	P2PEM05	P2PEM06	P2PEM07	P2PEM08	P2PEM09	P2PEM10	P2PEM11	P2PEM12	P3PEM01	P3PEM02	P3PEM03	P3PEM04
No	PotVar0000001	PGSC0003DMB000000001	1052789	G	T	SNP_2	CONT0001	0	Non-coding	Non-coding	0	1	111	32881217	None	30	7	0.059829	0.11250	chr01		NA	NA	0	NA	NA	NA	NA	0	NA	NA	NA	NA	0	0	NA	NA	1	NA	NA	NA	NA	NA	NA	0	0	NA	0	NA
No	PotVar0000002	PGSC0003DMB000000001	1052809	A	G	SNP_2	CONT0001	0	Non-coding	Non-coding	0	1	111	32881217	None	37	50	0.344828	0.45184	chr01		NA	NA	1	NA	0	NA	NA	2	NA	NA	NA	NA	0	0	NA	NA	1	1	NA	NA	NA	NA	NA	1	4	NA	1	NA
No	PotVar0000003	PGSC0003DMB000000001	1052811	TA	T	DEL	CONT0001	0	Non-coding	Non-coding	0	1	111	32881217	None	40	1	0.006369	0.01266	chr01		NA	NA	0	NA	0	NA	NA	0	NA	NA	NA	NA	0	0	NA	NA	0	0	NA	NA	NA	NA	NA	0	0	NA	0	NA
No	PotVar0000004	PGSC0003DMB000000001	1052813	AG	A	DEL	CONT0001	0	Non-coding	Non-coding	No-binary var	1	111	32881217	None	40	22	0.140127		chr01		NA	NA	0	NA	0	NA	NA	0	NA	NA	NA	NA	1	0	NA	NA	2	1	NA	NA	NA	NA	NA	1	0	NA	0	NA
No	PotVar0000005	PGSC0003DMB000000001	1052941	G	A	SNP_2	CONT0001	0	Non-coding	Non-coding	0	1	111	32881217	None	47	64	0.345946	0.45253	chr01		NA	NA	1	NA	NA	NA	3	3	NA	NA	NA	NA	0	0	NA	NA	1	1	NA	NA	1	1	2	1	4	NA	1	1
No	PotVar0000006	PGSC0003DMB000000001	1052963	A	G	SNP_2	CONT0001	0	Non-coding	Non-coding	0	1	111	32881217	None	50	80	0.406091	0.48236	chr01		NA	2	1	NA	NA	NA	3	3	NA	2	NA	NA	1	0	NA	NA	2	1	NA	NA	1	1	1	1	4	NA	NA	1
No	PotVar0000007	PGSC0003DMB000000001	1053010	G	A	SNP_2	CONT0001	0	Non-coding	Non-coding	0	1	111	32881217	None	34	8	0.060150	0.11306	chr01		NA	NA	0	NA	NA	NA	NA	0	NA	NA	NA	NA	0	0	NA	NA	0	1	NA	NA	NA	0	NA	NA	0	NA	0	NA
No	PotVar0000008	PGSC0003DMB000000001	1161752	T	TCTGCCG	INS	CONT0002	1	InFrame_Insertion	InFrame_Insertion	1	1	111	32990196	PGSC0003DMG400008611	24	34	0.354167	0.45747	chr01		NA	NA	1	NA	NA	NA	NA	3	NA	NA	NA	NA	1	NA	NA	NA	1	NA	NA	NA	NA	NA	NA	NA	NA	NA	NA	NA
No	PotVar0000009	PGSC0003DMB000000001	1161759	T	C	SNP_2	CONT0002	1	Synonymous	C/C	1	1	111	32990196	PGSC0003DMG400008611	39	63	0.403846	0.48151	chr01		NA	NA	2	4	2	NA	2	3	NA	4	NA	NA	1	3	2	NA	1	NA	NA	NA	NA	NA	4	NA	NA	NA	3	3
No	PotVar0000010	PGSC0003DMB000000001	1161771	C	A	SNP_2	CONT0002	1	Synonymous	A/A	1	1	111	32990196	PGSC0003DMG400008611	54	18	0.084507	0.15473	chr01		NA	NA	0	0	0	NA	0	0	0	1	0	1	0	0	0	NA	0	NA	NA	NA	NA	NA	1	0	0	NA	1	0
No	PotVar0000011	PGSC0003DMB000000001	1161774	C	A	SNP_2	CONT0002	1	Synonymous	A/A	1	1	111	32990196	PGSC0003DMG400008611	56	39	0.176471	0.29066	chr01		NA	NA	2	0	2	NA	0	1	0	0	0	0	2	2	1	NA	1	NA	NA	NA	NA	NA	0	1	0	0	1	0
No	PotVar0000012	PGSC0003DMB000000001	1161776	C	G	SNP_2	CONT0002	1	NonSynonymous	T/R	1	1	111	32990196	PGSC0003DMG400008611	56	81	0.366516	0.46436	chr01		NA	NA	1	3	1	NA	2	2	0	3	0	2	1	1	2	NA	1	NA	NA	NA	NA	NA	3	1	2	2	3	2
No	PotVar0000013	PGSC0003DMB000000001	1161779	C	G	SNP_2	CONT0002	1	NonSynonymous	T/S	1	1	111	32990196	PGSC0003DMG400008611	57	47	0.208889	0.33051	chr01		NA	NA	1	1	2	NA	1	1	3	1	2	1	1	1	0	NA	0	NA	NA	NA	NA	1	1	2	2	1	0	1
No	PotVar0000014	PGSC0003DMB000000001	1161816	G	C	SNP_2	CONT0002	1	NonSynonymous	Q/H	1	1	111	32990196	PGSC0003DMG400008611	81	32	0.099688	0.17950	chr01		NA	0	0	0	0	0	0	0	0	1	0	1	0	0	0	0	0	0	NA	0	1	0	1	0	0	1	1	0
No	PotVar0000015	PGSC0003DMB000000001	1161826	A	G	SNP_2	CONT0002	1	NonSynonymous	S/G	1	1	111	32990196	PGSC0003DMG400008611	82	108	0.332308	0.44376	chr01		3	2	1	4	3	3	4	3	4	3	2	4	1	2	2	3	1	2	NA	3	1	3	4	2	4	4	3	3
No	PotVar0000016	PGSC0003DMB000000001	1161856	G	A	SNP_2	CONT0002	1	NonSynonymous	V/I	1	1	111	32990196	PGSC0003DMG400008611	83	114	0.346505	0.45288	chr01		2	3	1	3	1	1	2	2	0	2	0	2	1	1	2	2	1	2	NA	1	1	2	2	1	2	1	2	2
No	PotVar0000017	PGSC0003DMB000000001	1161876	G	A	SNP_2	CONT0002	1	Synonymous	K/K	1	1	111	32990196	PGSC0003DMG400008611	83	8	0.024316	0.04745	chr01		0	0	0	3	0	0	0	0	0	0	0	0	0	0	0	0	0	0	NA	0	0	0	0	0	0	0	0	1
No	PotVar0000018	PGSC0003DMB000000001	1161882	G	A	SNP_2	CONT0002	1	Synonymous	G/G	1	1	111	32990196	PGSC0003DMG400008611	82	47	0.144615	0.24740	chr01		1	1	0	0	0	NA	1	0	0	1	2	0	1	0	1	0	2	1	NA	0	2	1	0	1	0	0	0	0
No	PotVar0000019	PGSC0003DMB000000001	1161886	G	A	SNP_2	CONT0002	1	NonSynonymous	G/R	1	1	111	32990196	PGSC0003DMG400008611	80	92	0.290221	0.41199	chr01		2	0	1	1	2	NA	1	1	2	2	2	2	1	1	0	1	0	0	NA	1	1	1	2	1	1	2	1	1
No	PotVar0000020	PGSC0003DMB000000001	1161907	G	A	SNP_2	CONT0002	1	NonSynonymous	V/I	1	1	111	32990196	PGSC0003DMG400008611	81	95	0.295950	0.41673	chr01		2	0	1	1	2	NA	1	1	2	2	2	2	1	1	0	1	0	0	NA	1	1	1	2	1	2	2	1	1
No	PotVar0000021	PGSC0003DMB000000001	1161914	G	C	SNP_2	CONT0002	1	NonSynonymous	R/T	1	1	111	32990196	PGSC0003DMG400008611	81	31	0.096573	0.17449	chr01		2	0	0	0	0	NA	0	0	0	1	0	1	0	0	0	0	0	0	NA	0	1	0	1	0	0	1	1	0
No	PotVar0000022	PGSC0003DMB000000001	1161925	G	A	SNP_2	CONT0002	1	NonSynonymous	A/T	1	1	111	32990196	PGSC0003DMG400008611	82	19	0.058462	0.11009	chr01		0	0	0	0	0	NA	1	0	2	0	0	0	0	0	0	0	0	0	NA	0	0	0	0	0	0	1	0	0
No	PotVar0000023	PGSC0003DMB000000001	1161970	A	G	SNP_2	CONT0002	1	NonSynonymous	I/V	1	1	111	32990196	PGSC0003DMG400008611	83	105	0.319149	0.43459	chr01		1	2	1	0	1	1	1	2	0	2	1	2	1	1	2	2	1	2	NA	2	1	2	2	1	2	1	2	1
No	PotVar0000024	PGSC0003DMB000000001	1161981	G	A	SNP_2	CONT0002	1	Synonymous	K/K	1	1	111	32990196	PGSC0003DMG400008611	83	3	0.009119	0.01807	chr01		0	0	0	0	0	0	0	0	0	0	1	0	0	0	0	0	0	0	NA	0	0	0	0	0	0	0	0	0
No	PotVar0000025	PGSC0003DMB000000001	1162026	G	A	SNP_2	CONT0002	0	Non-coding	Non-coding	0	1	111	32990196	PGSC0003DMG400008611	72	111	0.389474	0.47557	chr01		3	3	1	4	3	NA	3	2	2	4	NA	NA	2	2	1	2	1	2	NA	3	2	3	4	3	4	3	3	3
No	PotVar0000026	PGSC0003DMB000000001	1162032	G	A	SNP_2	CONT0002	0	Non-coding	Non-coding	0	1	111	32990196	PGSC0003DMG400008611	58	113	0.493450	0.49991	chr01		3	3	1	4	2	NA	NA	2	NA	4	NA	NA	1	1	1	NA	1	2	NA	NA	1	3	NA	2	4	2	3	3
No	PotVar0000027	PGSC0003DMB000000001	1162040	T	A	SNP_2	CONT0002	0	Non-coding	Non-coding	0	1	111	32990196	PGSC0003DMG400008611	67	48	0.181132	0.29665	chr01		0	0	3	0	2	NA	0	2	0	0	NA	NA	1	2	2	2	2	1	NA	1	0	0	NA	1	0	0	1	0
No	PotVar0000028	PGSC0003DMB000000001	1162076	G	A	SNP_2	CONT0002	0	Non-coding	Non-coding	0	1	111	32990196	PGSC0003DMG400008611	30	59	0.491667	0.49986	chr01		NA	NA	NA	4	2	NA	NA	2	NA	NA	NA	NA	NA	2	NA	NA	NA	NA	NA	NA	NA	NA	NA	NA	4	NA	2	3
No	PotVar0000029	PGSC0003DMB000000001	1162089	A	T	SNP_2	CONT0002	0	Non-coding	Non-coding	0	1	111	32990196	PGSC0003DMG400008611	25	45	0.450000	0.49500	chr01		NA	NA	NA	0	NA	NA	NA	2	NA	NA	NA	NA	NA	1	NA	NA	NA	NA	NA	NA	NA	NA	NA	NA	NA	NA	3	1
No	PotVar0000030	PGSC0003DMB000000001	1162117	T	G	SNP_2	CONT0002	0	Non-coding	Non-coding	0	1	111	32990196	PGSC0003DMG400008611	18	8	0.111111	0.19753	chr01		NA	NA	NA	4	NA	NA	NA	NA	NA	NA	NA	NA	NA	NA	NA	NA	NA	NA	NA	NA	NA	NA	NA	NA	NA	NA	0	2
No	PotVar0000031	PGSC0003DMB000000001	1162474	G	C	SNP_2	CONT0003	0	Non-coding	Non-coding	0	1	111	32990881	PGSC0003DMG400008611	23	33	0.358696	0.46007	chr01		NA	NA	NA	0	NA	NA	NA	3	NA	NA	NA	NA	NA	NA	NA	NA	NA	NA	NA	NA	NA	NA	NA	NA	NA	NA	1	NA
No	PotVar0000032	PGSC0003DMB000000001	1162498	A	T	SNP_2	CONT0003	0	Non-coding	Non-coding	0	1	111	32990881	PGSC0003DMG400008611	43	57	0.331395	0.44314	chr01		NA	NA	1	0	1	NA	NA	3	NA	2	1	2	NA	NA	NA	NA	NA	NA	NA	NA	NA	NA	NA	NA	NA	NA	2	2
No	PotVar0000033	PGSC0003DMB000000001	1162510	G	A	SNP_2	CONT0003	0	Non-coding	Non-coding	0	1	111	32990881	PGSC0003DMG400008611	59	80	0.338983	0.44815	chr01		NA	NA	2	4	3	NA	NA	3	2	4	2	3	2	1	NA	NA	NA	NA	NA	NA	NA	3	4	NA	4	NA	3	3
No	PotVar0000034	PGSC0003DMB000000001	1162521	C	T	SNP_2	CONT0003	0	Non-coding	Non-coding	0	1	111	32990881	PGSC0003DMG400008611	59	5	0.021186	0.04148	chr01		NA	NA	0	0	0	NA	NA	0	0	0	0	0	0	0	NA	NA	NA	NA	NA	NA	NA	0	0	NA	0	NA	1	0
No	PotVar0000035	PGSC0003DMB000000001	1162529	G	A	SNP_2	CONT0003	0	Non-coding	Non-coding	0	1	111	32990881	PGSC0003DMG400008611	64	7	0.027344	0.05319	chr01		NA	NA	0	2	0	NA	0	0	0	0	0	0	0	0	NA	NA	NA	NA	NA	NA	NA	0	0	NA	0	0	0	1
No	PotVar0000036	PGSC0003DMB000000001	1162530	T	C	SNP_2	CONT0003	0	Non-coding	Non-coding	0	1	111	32990881	PGSC0003DMG400008611	62	72	0.290323	0.41207	chr01		NA	NA	1	0	1	NA	1	2	1	2	0	1	1	1	NA	NA	NA	NA	NA	NA	NA	1	1	NA	2	1	2	1
No	PotVar0000037	PGSC0003DMB000000001	1162533	T	A	SNP_2	CONT0003	0	Non-coding	Non-coding	0	1	111	32990881	PGSC0003DMG400008611	65	92	0.353846	0.45728	chr01		NA	NA	1	2	2	NA	2	1	2	2	2	3	1	1	NA	NA	NA	NA	NA	NA	NA	2	3	NA	2	2	1	1
No	PotVar0000038	PGSC0003DMB000000001	1162563	A	G	SNP_2	CONT0003	0	Non-coding	Non-coding	0	1	111	32990881	PGSC0003DMG400008611	74	89	0.303754	0.42298	chr01		NA	NA	1	1	2	NA	1	1	2	2	2	2	1	1	0	NA	0	NA	NA	1	NA	1	2	NA	2	2	1	1
No	PotVar0000039	PGSC0003DMB000000001	1162570	A	G	SNP_2	CONT0003	0	Non-coding	Non-coding	0	1	111	32990881	PGSC0003DMG400008611	77	91	0.298361	0.41868	chr01		NA	NA	1	1	2	NA	1	1	1	2	2	2	1	1	0	1	0	NA	NA	1	1	1	2	1	2	2	1	1
No	PotVar0000040	PGSC0003DMB000000001	1162576	C	T	SNP_2	CONT0003	0	Non-coding	Non-coding	0	1	111	32990881	PGSC0003DMG400008611	79	99	0.316294	0.43250	chr01		2	NA	1	1	2	NA	1	1	1	2	2	2	1	2	0	1	0	NA	NA	1	1	1	2	1	2	2	1	1
No	PotVar0000041	PGSC0003DMB000000001	1162692	T	C	SNP_2	CONT0003	1	Synonymous	A/A	1	1	111	32990881	PGSC0003DMG400008611	84	34	0.102102	0.18335	chr01		2	0	0	0	0	0	0	0	0	1	0	1	0	0	0	0	0	0	2	0	1	0	1	0	0	1	1	0
No	PotVar0000042	PGSC0003DMB000000001	1162694	A	G	SNP_2	CONT0003	1	NonSynonymous	Q/R	1	1	111	32990881	PGSC0003DMG400008611	84	96	0.288288	0.41036	chr01		1	2	1	3	1	1	2	2	1	1	0	2	1	1	1	2	1	2	2	1	1	1	2	1	1	1	1	2
No	PotVar0000043	PGSC0003DMB000000001	1162740	T	A	SNP_3	CONT0003	1	Synonymous	S/S	No-binary var	1	111	32990881	PGSC0003DMG400008611	83	121	0.367781		chr01		3	2	2	4	3	3	3	3	2	4	3	4	2	2	2	3	1	2	NA	3	2	2	4	2	4	3	2	3
No	PotVar0000044	PGSC0003DMB000000001	1162740	T	C	SNP_3	CONT0003	1	Synonymous	S/S	No-binary var	1	111	32990881	PGSC0003DMG400008611	83	18	0.054711		chr01		0	0	0	0	0	0	1	0	2	0	0	0	0	0	0	0	0	0	NA	0	0	0	0	0	0	1	0	0
No	PotVar0000045	PGSC0003DMB000000001	1162780	A	C	SNP_2	CONT0003	1	NonSynonymous	N/H	1	1	111	32990881	PGSC0003DMG400008611	84	104	0.312312	0.42955	chr01		1	2	1	0	1	1	2	2	0	2	1	2	1	1	2	2	1	2	1	1	1	2	2	1	2	1	2	1
No	PotVar0000046	PGSC0003DMB000000001	1162801	G	T	SNP_2	CONT0003	1	NonSynonymous	A/S	1	1	111	32990881	PGSC0003DMG400008611	83	96	0.291793	0.41330	chr01		2	0	1	1	2	1	1	1	2	2	2	1	1	1	0	1	0	0	NA	2	1	1	2	1	2	2	1	1
No	PotVar0000047	PGSC0003DMB000000001	1162802	C	T	SNP_2	CONT0003	1	NonSynonymous	A/V	1	1	111	32990881	PGSC0003DMG400008611	84	108	0.324324	0.43828	chr01		1	2	1	0	1	2	2	2	0	2	1	3	1	1	2	2	1	2	1	1	1	2	2	1	2	1	2	1
No	PotVar0000048	PGSC0003DMB000000001	1162839	A	G	SNP_2	CONT0003	1	Synonymous	Q/Q	1	1	111	32990881	PGSC0003DMG400008611	83	87	0.264438	0.38902	chr01		2	0	1	1	1	1	1	1	2	2	1	1	1	1	0	1	0	0	NA	1	1	1	2	1	1	2	1	1
No	PotVar0000049	PGSC0003DMB000000001	1162854	C	T	SNP_2	CONT0003	1	Synonymous	T/T	1	1	111	32990881	PGSC0003DMG400008611	83	82	0.249240	0.37424	chr01		2	0	1	1	1	1	1	1	2	2	1	1	1	1	0	1	0	0	NA	1	1	1	2	1	1	2	1	1
No	PotVar0000050	PGSC0003DMB000000001	1162857	T	C	SNP_2	CONT0003	1	Synonymous	Y/Y	1	1	111	32990881	PGSC0003DMG400008611	83	116	0.352584	0.45654	chr01		3	3	2	4	2	2	4	3	4	4	1	3	1	2	2	2	1	2	NA	2	2	3	4	2	4	4	3	3
No	PotVar0000051	PGSC0003DMB000000001	1162884	T	C	SNP_2	CONT0003	1	Synonymous	D/D	1	1	111	32990881	PGSC0003DMG400008611	80	55	0.173502	0.28680	chr01		0	0	1	4	1	NA	1	1	1	1	1	0	0	1	0	1	0	0	NA	1	0	1	1	1	1	1	0	1
No	PotVar0000052	PGSC0003DMB000000001	1162888	G	A	SNP_2	CONT0003	1	NonSynonymous	G/S	1	1	111	32990881	PGSC0003DMG400008611	80	93	0.293375	0.41461	chr01		2	0	1	4	2	NA	1	1	2	2	1	1	1	1	0	0	0	0	NA	1	1	1	2	1	1	2	1	2
No	PotVar0000053	PGSC0003DMB000000001	1162889	G	A	SNP_2	CONT0003	0	NonSynonymous	G/D	1	1	111	32990881	PGSC0003DMG400008611	80	103	0.324921	0.43869	chr01		1	2	1	0	1	NA	2	2	0	2	0	3	1	1	1	2	1	2	NA	1	1	3	2	1	3	1	2	1
No	PotVar0000054	PGSC0003DMB000000001	1162910	T	C	SNP_2	CONT0003	0	NonSynonymous	L/S	1	1	111	32990881	PGSC0003DMG400008611	82	10	0.030769	0.05964	chr01		4	4	3	4	4	3	4	4	4	4	4	4	4	4	4	4	4	4	NA	4	4	4	4	4	4	4	4	3
No	PotVar0000055	PGSC0003DMB000000001	1162927	GT	TC	MNP	CONT0003	0	NonSynonymous	V/F	1	1	111	32990881	PGSC0003DMG400008611	77	62	0.203279	0.32391	chr01		NA	0	1	1	1	2	NA	1	1	1	2	1	1	1	0	NA	0	0	NA	2	1	1	1	1	1	1	1	1
No	PotVar0000056	PGSC0003DMB000000001	1162928	T	C	SNP_2	CONT0003	0	NonSynonymous	V/A	No-binary var	1	111	32990881	PGSC0003DMG400008611	73	12	0.041522		chr01		NA	0	0	3	0	NA	NA	0	1	0	0	0	0	1	0	NA	0	0	NA	NA	0	0	1	0	0	0	0	1
No	PotVar0000057	PGSC0003DMB000000001	1162928	TTG	CAT	MNP	CONT0003	0	NonSynonymous	V/A	No-binary var	1	111	32990881	PGSC0003DMG400008611	73	32	0.110727		chr01		NA	0	0	0	0	NA	NA	0	0	1	0	1	0	0	0	NA	0	0	NA	NA	1	0	1	0	0	1	1	0
No	PotVar0000058	PGSC0003DMB000000001	1162930	G	T	SNP_2	CONT0003	0	NonSynonymous	D/Y	1	1	111	32990881	PGSC0003DMG400008611	73	70	0.242215	0.36709	chr01		NA	0	1	3	1	2	NA	1	1	2	2	1	1	1	0	NA	0	0	NA	2	1	1	2	1	1	1	1	2
No	PotVar0000059	PGSC0003DMB000000001	1162934	G	A	SNP_2	CONT0003	0	NonSynonymous	R/H	1	1	111	32990881	PGSC0003DMG400008611	78	14	0.045307	0.08651	chr01		NA	0	0	3	0	0	NA	0	0	0	0	1	0	0	0	NA	0	0	NA	0	0	0	0	0	0	0	0	1
No	PotVar0000060	PGSC0003DMB000000001	1162953	C	T	SNP_2	CONT0003	0	Synonymous	T/T	1	1	111	32990881	PGSC0003DMG400008611	75	100	0.336700	0.44667	chr01		NA	0	1	3	1	NA	NA	1	2	2	2	2	1	1	0	NA	0	NA	NA	2	1	1	2	2	2	1	1	2
No	PotVar0000061	PGSC0003DMB000000001	1162982	A	G	SNP_2	CONT0003	0	NonSynonymous	Y/C	1	1	111	32990881	PGSC0003DMG400008611	73	8	0.027682	0.05383	chr01		NA	0	0	3	0	NA	NA	0	0	0	0	0	0	0	0	NA	0	NA	NA	NA	0	0	0	0	0	0	0	1
No	PotVar0000062	PGSC0003DMB000000001	1162993	G	A	SNP_2	CONT0003	0	NonSynonymous	G/S	1	1	111	32990881	PGSC0003DMG400008611	67	60	0.226415	0.35030	chr01		NA	NA	1	1	2	NA	NA	1	2	2	2	1	1	1	0	NA	0	NA	NA	NA	NA	1	1	NA	2	1	1	1
No	PotVar0000063	PGSC0003DMB000000001	1163015	A	G	SNP_2	CONT0003	0	NonSynonymous	K/R	1	1	111	32990881	PGSC0003DMG400008611	51	8	0.039216	0.07536	chr01		NA	NA	0	2	0	NA	NA	0	0	NA	NA	NA	0	0	0	NA	NA	NA	NA	NA	NA	NA	NA	NA	0	NA	0	1
No	PotVar0000064	PGSC0003DMB000000001	1163022	C	T	SNP_2	CONT0003	0	Synonymous	L/L	1	1	111	32990881	PGSC0003DMG400008611	47	71	0.377660	0.47007	chr01		NA	NA	1	4	3	NA	NA	3	NA	NA	NA	NA	NA	2	NA	NA	NA	NA	NA	NA	NA	NA	NA	2	4	NA	3	3
No	PotVar0000065	PGSC0003DMB000000001	1163037	G	A	SNP_2	CONT0003	0	Synonymous	E/E	1	1	111	32990881	PGSC0003DMG400008611	43	60	0.348837	0.45430	chr01		NA	NA	1	4	2	NA	1	NA	NA	NA	NA	NA	NA	NA	NA	NA	NA	NA	NA	NA	NA	NA	NA	1	2	NA	1	2
No	PotVar0000066	PGSC0003DMB000000001	1163049	T	C	SNP_2	CONT0003	0	Synonymous	S/S	1	1	111	32990881	PGSC0003DMG400008611	36	56	0.388889	0.47531	chr01		NA	NA	1	4	NA	NA	NA	NA	NA	NA	NA	NA	NA	NA	NA	NA	NA	NA	NA	NA	NA	NA	NA	NA	4	NA	3	2
No	PotVar0000067	PGSC0003DMB000000001	3226779	C	T	SNP_2	CONT0004	0	Non-coding	Non-coding	0	1	111	35055131	None	80	93	0.293375	0.41461	chr01		1	2	2	NA	0	NA	2	3	0	2	0	2	1	0	2	2	1	1	NA	1	1	1	1	1	3	0	2	2
No	PotVar0000068	PGSC0003DMB000000001	3226792	T	A	SNP_2	CONT0004	0	Non-coding	Non-coding	0	1	111	35055131	None	80	139	0.438486	0.49243	chr01		2	2	0	NA	2	NA	1	0	3	2	3	1	3	2	1	2	2	2	NA	0	3	3	2	2	0	4	1	0
No	PotVar0000069	PGSC0003DMB000000001	3226821	T	C	SNP_2	CONT0004	0	Non-coding	Non-coding	0	1	111	35055131	None	79	57	0.182109	0.29789	chr01		0	1	2	NA	2	NA	0	1	0	0	0	0	2	2	1	1	1	1	NA	2	0	0	0	1	0	0	1	0
No	PotVar0000070	PGSC0003DMB000000001	3226842	C	T	SNP_2	CONT0004	0	Non-coding	Non-coding	0	1	111	35055131	None	79	5	0.015974	0.03144	chr01		0	0	0	NA	0	NA	0	0	NA	0	0	0	0	0	0	0	0	0	NA	0	0	0	0	0	0	0	0	0
No	PotVar0000071	PGSC0003DMB000000001	3226870	G	T	SNP_2	CONT0004	0	Non-coding	Non-coding	0	1	111	35055131	None	79	122	0.389776	0.47570	chr01		NA	2	0	NA	2	NA	1	0	0	2	3	2	2	2	1	2	2	2	NA	0	2	3	2	1	0	2	2	0
No	PotVar0000072	PGSC0003DMB000000001	3226871	G	A	SNP_2	CONT0004	0	Non-coding	Non-coding	0	1	111	35055131	None	79	1	0.003195	0.00637	chr01		NA	0	0	NA	0	NA	0	0	0	0	0	0	0	0	0	0	0	0	NA	0	0	0	0	0	0	0	0	0
No	PotVar0000073	PGSC0003DMB000000001	3226882	G	A	SNP_2	CONT0004	0	Non-coding	Non-coding	0	1	111	35055131	None	79	44	0.140575	0.24163	chr01		NA	0	0	NA	1	NA	1	0	3	0	0	0	0	0	0	0	0	0	NA	0	1	0	1	0	0	2	0	0
No	PotVar0000074	PGSC0003DMB000000001	3226917	C	T	SNP_2	CONT0004	0	Non-coding	Non-coding	0	1	111	35055131	None	80	29	0.091483	0.16623	chr01		1	0	0	NA	0	NA	0	0	0	1	NA	1	0	0	0	1	0	0	1	0	1	0	1	0	0	1	1	0
No	PotVar0000075	PGSC0003DMB000000001	3226920	A	G	SNP_2	CONT0004	0	Non-coding	Non-coding	0	1	111	35055131	None	80	23	0.072555	0.13458	chr01		0	0	0	NA	0	NA	1	0	3	0	NA	0	0	0	0	0	0	0	0	0	0	0	0	0	0	2	0	0
No	PotVar0000076	PGSC0003DMB000000001	3226924	C	T	SNP_2	CONT0004	0	Non-coding	Non-coding	0	1	111	35055131	None	80	103	0.324921	0.43869	chr01		2	2	1	NA	1	NA	2	3	1	2	NA	2	1	1	3	1	1	1	2	2	1	1	1	2	3	0	1	2
No	PotVar0000077	PGSC0003DMB000000001	3226928	A	C	SNP_2	CONT0004	0	Non-coding	Non-coding	0	1	111	35055131	None	80	27	0.085174	0.15584	chr01		1	0	0	NA	0	NA	0	0	0	1	0	1	0	0	0	0	0	0	1	0	1	0	1	0	0	1	1	0
No	PotVar0000078	PGSC0003DMB000000001	3226955	G	A	SNP_2	CONT0004	0	Non-coding	Non-coding	0	1	111	35055131	None	82	1	0.003077	0.00613	chr01		0	0	0	NA	0	NA	0	0	0	0	0	0	0	0	0	0	0	0	0	0	0	0	0	0	0	0	0	0
No	PotVar0000079	PGSC0003DMB000000001	3226982	A	C	SNP_2	CONT0004	0	Non-coding	Non-coding	0	1	111	35055131	None	80	86	0.271293	0.39539	chr01		3	2	1	NA	0	NA	2	3	0	2	1	2	0	0	2	2	1	1	NA	2	2	1	2	1	3	0	1	2
No	PotVar0000080	PGSC0003DMB000000001	3227003	G	A	SNP_2	CONT0004	0	Non-coding	Non-coding	0	1	111	35055131	None	79	10	0.031949	0.06186	chr01		NA	4	4	NA	4	NA	4	4	4	4	4	4	4	4	4	4	4	4	NA	4	4	4	4	4	4	4	4	3
No	PotVar0000081	PGSC0003DMB000000001	3227033	C	T	SNP_2	CONT0004	0	Non-coding	Non-coding	0	1	111	35055131	None	79	58	0.185304	0.30193	chr01		NA	1	0	NA	1	NA	1	0	0	2	1	2	2	1	0	1	0	1	NA	0	1	1	2	0	0	2	1	0
No	PotVar0000082	PGSC0003DMB000000001	3227057	C	A	SNP_2	CONT0004	0	Non-coding	Non-coding	0	1	111	35055131	None	78	57	0.184466	0.30088	chr01		NA	0	2	NA	2	NA	0	1	0	0	0	0	1	3	1	NA	1	1	NA	2	0	0	1	1	0	0	1	0
No	PotVar0000083	PGSC0003DMB000000001	3227079	C	CA	INS	CONT0004	0	Non-coding	Non-coding	0	1	111	35055131	None	72	83	0.291228	0.41283	chr01		NA	3	3	NA	3	NA	3	3	NA	3	3	3	3	3	3	NA	3	3	NA	NA	3	3	3	3	3	3	3	1
No	PotVar0000084	PGSC0003DMB000000001	3227087	G	A	SNP_2	CONT0004	0	Non-coding	Non-coding	0	1	111	35055131	None	73	1	0.003460	0.00690	chr01		NA	0	0	NA	0	NA	0	0	NA	0	0	0	0	0	0	NA	0	0	NA	NA	0	0	0	0	0	0	0	0
No	PotVar0000085	PGSC0003DMB000000001	3227105	A	C	SNP_2	CONT0004	0	Non-coding	Non-coding	0	1	111	35055131	None	75	67	0.225589	0.34940	chr01		NA	NA	1	NA	1	NA	1	1	1	1	1	1	1	1	0	1	1	1	NA	NA	1	1	0	1	0	1	1	1
No	PotVar0000086	PGSC0003DMB000000001	3227116	A	G	SNP_2	CONT0004	0	Non-coding	Non-coding	0	1	111	35055131	None	72	70	0.245614	0.37058	chr01		NA	NA	1	NA	0	NA	1	3	NA	1	0	2	0	0	2	1	1	1	NA	NA	1	1	NA	1	4	0	1	2
No	PotVar0000087	PGSC0003DMB000000001	3227145	T	C	SNP_2	CONT0004	0	Non-coding	Non-coding	0	1	111	35055131	None	70	61	0.220217	0.34344	chr01		NA	NA	1	NA	1	NA	1	1	NA	1	1	1	1	1	0	1	1	1	NA	NA	1	1	NA	1	0	1	1	1
No	PotVar0000088	PGSC0003DMB000000001	3227147	G	T	SNP_2	CONT0004	0	Non-coding	Non-coding	0	1	111	35055131	None	70	96	0.346570	0.45292	chr01		NA	NA	1	NA	1	NA	2	0	NA	2	2	2	2	1	1	1	2	1	NA	NA	2	2	NA	1	0	3	1	0
No	PotVar0000089	PGSC0003DMB000000001	3227152	CA	GC	MNP	CONT0004	0	Non-coding	Non-coding	0	1	111	35055131	None	72	21	0.073684	0.13651	chr01		NA	NA	0	NA	0	NA	0	0	NA	0	1	0	0	1	0	0	0	0	NA	0	1	0	NA	1	0	0	0	0
No	PotVar0000090	PGSC0003DMB000000001	3227156	C	A	SNP_2	CONT0004	0	Non-coding	Non-coding	0	1	111	35055131	None	71	21	0.074733	0.13830	chr01		NA	NA	0	NA	0	NA	0	0	NA	0	1	0	0	1	0	0	0	0	NA	NA	1	0	NA	1	0	0	0	0
No	PotVar0000091	PGSC0003DMB000000001	3227185	G	A	SNP_2	CONT0004	0	Non-coding	Non-coding	0	1	111	35055131	None	62	47	0.191837	0.31007	chr01		NA	NA	2	NA	2	NA	NA	1	NA	NA	NA	NA	1	2	1	NA	1	NA	NA	NA	0	0	NA	1	0	0	1	0
No	PotVar0000092	PGSC0003DMB000000001	3227216	T	G	SNP_2	CONT0004	0	Non-coding	Non-coding	0	1	111	35055131	None	50	35	0.175000	0.28875	chr01		NA	NA	1	NA	1	NA	NA	0	NA	NA	NA	NA	1	1	NA	NA	1	NA	NA	NA	NA	1	NA	1	0	1	0	1
Yes	PotVar0000093	PGSC0003DMB000000001	4217369	C	T	SNP_2	CONT0005	0	Non-coding	Non-coding	0	#N/A	#N/A	#N/A	None	23	14	0.152	0.25803	chr01		NA	NA	0	NA	NA	NA	NA	0	NA	NA	NA	NA	NA	NA	NA	NA	NA	NA	NA	NA	NA	NA	NA	NA	0	NA	1	NA
Yes	PotVar0000094	PGSC0003DMB000000001	4217387	T	A	SNP_2	CONT0005	0	Non-coding	Non-coding	0	#N/A	#N/A	#N/A	None	30	13	0.108	0.19319	chr01		NA	NA	0	NA	0	NA	NA	0	NA	NA	NA	NA	0	NA	NA	NA	NA	NA	NA	NA	NA	NA	NA	NA	0	NA	1	0
Yes	PotVar0000095	PGSC0003DMB000000001	4217396	G	A	SNP_2	CONT0005	0	Non-coding	Non-coding	0	#N/A	#N/A	#N/A	None	34	40	0.294	0.41522	chr01		NA	NA	1	NA	1	NA	NA	1	NA	NA	NA	NA	1	NA	NA	NA	NA	NA	NA	NA	NA	NA	NA	NA	1	NA	1	1
Yes	PotVar0000096	PGSC0003DMB000000001	4217416	C	T	SNP_2	CONT0005	0	Non-coding	Non-coding	0	#N/A	#N/A	#N/A	None	43	17	0.099	0.17814	chr01		NA	NA	0	NA	1	NA	NA	1	NA	NA	NA	NA	1	NA	NA	NA	NA	NA	NA	NA	NA	NA	NA	NA	0	0	0	1
Yes	PotVar0000097	PGSC0003DMB000000001	4217429	C	T	SNP_2	CONT0005	0	Non-coding	Non-coding	0	#N/A	#N/A	#N/A	None	43	58	0.337	0.44700	chr01		NA	NA	1	4	1	NA	NA	1	NA	2	NA	NA	1	NA	NA	NA	NA	NA	NA	NA	NA	NA	NA	NA	2	2	1	2
Yes	PotVar0000098	PGSC0003DMB000000001	4217433	T	A	SNP_2	CONT0005	0	Non-coding	Non-coding	0	#N/A	#N/A	#N/A	None	46	59	0.321	0.43567	chr01		NA	NA	1	4	1	NA	NA	1	NA	NA	NA	NA	1	NA	NA	NA	NA	NA	NA	NA	NA	NA	NA	NA	2	2	1	2
Yes	PotVar0000099	PGSC0003DMB000000001	4217478	G	A	SNP_2	CONT0005	0	Non-coding	Non-coding	0	#N/A	#N/A	#N/A	None	59	23	0.097	0.17592	chr01		NA	0	0	0	0	NA	0	0	NA	1	NA	NA	0	0	0	NA	0	NA	NA	NA	1	0	1	0	NA	1	1	0
Yes	PotVar0000100	PGSC0003DMB000000001	4217501	T	C	SNP_2	CONT0005	0	Non-coding	Non-coding	0	#N/A	#N/A	#N/A	None	64	74	0.292	0.41388	chr01		NA	NA	3	4	3	NA	2	2	NA	3	NA	NA	3	4	1	NA	4	4	NA	NA	3	3	4	3	NA	2	3	2
Yes	PotVar0000101	PGSC0003DMB000000001	4217505	C	T	SNP_2	CONT0005	0	Non-coding	Non-coding	0	#N/A	#N/A	#N/A	None	63	75	0.301	0.42096	chr01		NA	NA	1	4	2	NA	1	1	NA	2	NA	NA	2	1	0	NA	0	0	NA	NA	1	0	2	1	NA	2	1	1
Yes	PotVar0000102	PGSC0003DMB000000001	4217545	C	T	SNP_2	CONT0005	0	Non-coding	Non-coding	0	#N/A	#N/A	#N/A	None	75	49	0.165	0.27553	chr01		0	0	0	1	2	NA	1	1	NA	1	1	1	1	1	0	1	0	0	NA	2	0	0	1	1	1	1	0	1
Yes	PotVar0000103	PGSC0003DMB000000001	4217554	G	GGA	INS	CONT0005	0	Non-coding	Non-coding	0	#N/A	#N/A	#N/A	None	74	48	0.164	0.27397	chr01		0	0	0	1	1	NA	0	1	NA	1	1	1	1	1	0	1	0	0	NA	1	0	0	1	1	2	1	0	1
Yes	PotVar0000104	PGSC0003DMB000000001	4217579	G	A	SNP_2	CONT0005	0	Non-coding	Non-coding	0	#N/A	#N/A	#N/A	None	79	3	0.010	0.01899	chr01		0	0	0	0	0	NA	0	0	0	0	0	0	0	0	0	0	0	0	NA	0	0	0	0	0	0	1	0	0
Yes	PotVar0000105	PGSC0003DMB000000001	4217581	G	A	SNP_2	CONT0005	0	Non-coding	Non-coding	0	#N/A	#N/A	#N/A	None	78	90	0.291	0.41286	chr01		3	0	1	4	2	NA	1	1	1	2	1	2	1	1	0	1	0	0	NA	1	1	0	2	1	1	2	1	2
Yes	PotVar0000106	PGSC0003DMB000000001	4217589	T	C	SNP_2	CONT0005	0	Non-coding	Non-coding	0	#N/A	#N/A	#N/A	None	78	28	0.091	0.16481	chr01		0	0	0	0	1	NA	1	1	1	0	1	0	1	1	0	1	0	0	NA	0	0	0	1	1	0	0	0	1
Yes	PotVar0000107	PGSC0003DMB000000001	4217593	A	T	SNP_2	CONT0005	0	Non-coding	Non-coding	0	#N/A	#N/A	#N/A	None	77	28	0.092	0.16675	chr01		2	0	0	0	0	NA	0	0	0	1	0	1	0	0	0	0	0	0	NA	0	1	0	1	0	0	1	1	0
Yes	PotVar0000108	PGSC0003DMB000000001	4217601	T	C	SNP_2	CONT0005	0	Non-coding	Non-coding	0	#N/A	#N/A	#N/A	None	78	2	0.006	0.01286	chr01		0	0	0	0	0	NA	0	0	0	0	0	0	0	0	0	0	0	0	NA	NA	0	0	0	0	0	0	0	0
Yes	PotVar0000109	PGSC0003DMB000000001	4217607	C	T	SNP_2	CONT0005	0	Non-coding	Non-coding	0	#N/A	#N/A	#N/A	None	79	60	0.192	0.30989	chr01		0	0	1	3	2	NA	1	1	1	1	1	1	1	1	0	1	0	0	NA	1	0	0	1	1	1	1	0	2
Yes	PotVar0000110	PGSC0003DMB000000001	4217622	C	T	SNP_2	CONT0005	0	Non-coding	Non-coding	0	#N/A	#N/A	#N/A	None	75	57	0.192	0.31017	chr01		NA	0	1	3	2	NA	NA	1	1	1	1	1	1	1	0	NA	0	0	NA	1	0	0	1	1	1	1	0	1
Yes	PotVar0000111	PGSC0003DMB000000001	4217637	G	A	SNP_2	CONT0005	0	Non-coding	Non-coding	0	#N/A	#N/A	#N/A	None	70	16	0.058	0.10885	chr01		NA	0	0	1	0	NA	NA	0	0	1	0	0	0	0	0	NA	0	0	NA	NA	0	0	0	0	1	1	0	0
Yes	PotVar0000112	PGSC0003DMB000000001	4217641	C	T	SNP_2	CONT0005	0	Non-coding	Non-coding	0	#N/A	#N/A	#N/A	None	70	51	0.184	0.30043	chr01		NA	0	1	3	2	NA	NA	1	1	1	NA	1	1	1	0	NA	0	0	NA	1	0	0	1	1	1	1	0	1
Yes	PotVar0000113	PGSC0003DMB000000001	4217654	C	G	SNP_2	CONT0005	0	Non-coding	Non-coding	0	#N/A	#N/A	#N/A	None	68	22	0.082	0.15019	chr01		NA	0	0	0	0	NA	NA	0	0	1	0	1	0	0	0	NA	0	0	NA	NA	1	0	1	0	0	1	1	0
Yes	PotVar0000114	PGSC0003DMB000000001	4217659	C	A	SNP_2	CONT0005	0	Non-coding	Non-coding	0	#N/A	#N/A	#N/A	None	66	23	0.088	0.16071	chr01		NA	0	0	0	0	NA	NA	0	0	1	NA	1	0	0	0	NA	0	0	NA	NA	1	0	1	0	0	1	1	0
Yes	PotVar0000115	PGSC0003DMB000000001	4217661	A	T	SNP_2	CONT0005	0	Non-coding	Non-coding	0	#N/A	#N/A	#N/A	None	66	21	0.080	0.14797	chr01		NA	0	0	0	0	NA	NA	0	0	1	0	1	0	0	0	NA	0	0	NA	NA	1	0	1	0	0	1	1	0
Yes	PotVar0000116	PGSC0003DMB000000001	4217664	C	T	SNP_2	CONT0005	0	Non-coding	Non-coding	0	#N/A	#N/A	#N/A	None	65	15	0.058	0.10992	chr01		NA	1	0	0	0	NA	NA	0	0	0	NA	1	0	0	0	NA	2	1	NA	NA	0	0	1	0	0	0	0	1
Yes	PotVar0000117	PGSC0003DMB000000001	4217675	G	T	SNP_2	CONT0005	0	Non-coding	Non-coding	0	#N/A	#N/A	#N/A	None	64	24	0.095	0.17173	chr01		NA	0	0	0	0	NA	NA	0	NA	1	NA	1	0	0	0	NA	0	0	NA	NA	1	0	2	0	0	1	1	0
Yes	PotVar0000118	PGSC0003DMB000000001	4217715	T	C	SNP_2	CONT0005	0	Non-coding	Non-coding	0	#N/A	#N/A	#N/A	None	54	1	0.005	0.00922	chr01		NA	0	0	NA	0	NA	NA	0	NA	0	NA	NA	0	0	0	NA	0	0	NA	NA	0	NA	0	0	0	0	0	0
Yes	PotVar0000119	PGSC0003DMB000000001	4217718	C	T	SNP_2	CONT0005	0	Non-coding	Non-coding	0	#N/A	#N/A	#N/A	None	52	1	0.005	0.00957	chr01		NA	0	0	NA	0	NA	NA	0	NA	0	NA	NA	0	0	0	NA	0	0	NA	NA	0	NA	0	NA	NA	0	0	0
Yes	PotVar0000120	PGSC0003DMB000000001	4217723	A	G	SNP_2	CONT0005	0	Non-coding	Non-coding	0	#N/A	#N/A	#N/A	None	52	1	0.005	0.00957	chr01		NA	NA	0	NA	0	NA	NA	0	NA	0	NA	NA	0	0	0	NA	0	NA	NA	NA	0	NA	0	NA	0	0	0	0
Yes	PotVar0000121	PGSC0003DMB000000001	4217731	G	A	SNP_2	CONT0005	0	Non-coding	Non-coding	0	#N/A	#N/A	#N/A	None	51	6	0.029	0.05709	chr01		NA	NA	1	NA	0	NA	NA	1	NA	0	NA	NA	0	0	NA	NA	0	NA	NA	NA	NA	NA	0	NA	0	0	0	1
Yes	PotVar0000122	PGSC0003DMB000000001	4217752	A	G	SNP_2	CONT0005	0	Non-coding	Non-coding	0	#N/A	#N/A	#N/A	None	46	40	0.217	0.34026	chr01		NA	NA	1	NA	2	NA	NA	1	NA	1	NA	NA	1	1	NA	NA	NA	NA	NA	NA	NA	NA	1	NA	2	NA	0	2
Yes	PotVar0000123	PGSC0003DMB000000001	4217759	A	G	SNP_2	CONT0005	0	Non-coding	Non-coding	0	#N/A	#N/A	#N/A	None	44	7	0.040	0.07638	chr01		NA	NA	1	NA	0	NA	NA	0	NA	0	NA	NA	0	0	NA	NA	NA	NA	NA	NA	NA	NA	NA	NA	0	NA	0	1
Yes	PotVar0000124	PGSC0003DMB000000001	4217761	G	A	SNP_2	CONT0005	0	Non-coding	Non-coding	0	#N/A	#N/A	#N/A	None	43	22	0.128	0.22309	chr01		NA	NA	0	NA	1	NA	NA	0	NA	NA	NA	NA	1	1	NA	NA	NA	NA	NA	NA	NA	NA	NA	NA	0	NA	1	0
Yes	PotVar0000125	PGSC0003DMB000000001	4217780	T	A	SNP_2	CONT0005	0	Non-coding	Non-coding	0	#N/A	#N/A	#N/A	None	30	4	0.033	0.06444	chr01		NA	NA	NA	NA	NA	NA	NA	0	NA	NA	NA	NA	NA	NA	NA	NA	NA	NA	NA	NA	NA	NA	NA	NA	NA	NA	0	1
Yes	PotVar0000126	PGSC0003DMB000000001	4217782	T	C	SNP_2	CONT0005	0	Non-coding	Non-coding	0	#N/A	#N/A	#N/A	None	30	11	0.092	0.16653	chr01		NA	NA	NA	NA	NA	NA	NA	0	NA	NA	NA	NA	NA	NA	NA	NA	NA	NA	NA	NA	NA	NA	NA	NA	NA	NA	1	0
No	PotVar0000127	PGSC0003DMB000000001	4266012	T	C	SNP_2	CONT0006	0	Synonymous	G/G	1	1	111	36094458	PGSC0003DMG400020005	20	8	0.100000	0.18000	chr01		NA	NA	NA	NA	NA	NA	NA	NA	NA	NA	NA	NA	3	4	NA	NA	NA	NA	NA	NA	NA	NA	NA	NA	NA	NA	4	NA
No	PotVar0000128	PGSC0003DMB000000001	4266071	C	G	SNP_2	CONT0006	0	NonSynonymous	A/G	1	1	111	36094458	PGSC0003DMG400020005	46	13	0.070652	0.13132	chr01		NA	NA	0	NA	0	NA	NA	0	NA	NA	NA	NA	1	1	1	NA	0	NA	NA	NA	1	0	NA	0	0	NA	0	0
No	PotVar0000129	PGSC0003DMB000000001	4266119	G	A	SNP_2	CONT0006	0	NonSynonymous	G/E	1	1	111	36094458	PGSC0003DMG400020005	63	46	0.184739	0.30122	chr01		NA	NA	2	NA	1	NA	0	1	NA	0	0	NA	1	2	1	1	1	1	NA	NA	0	0	NA	1	0	NA	2	0
No	PotVar0000130	PGSC0003DMB000000001	4266125	G	A	SNP_2	CONT0006	0	NonSynonymous	C/Y	1	1	111	36094458	PGSC0003DMG400020005	63	49	0.196787	0.31612	chr01		NA	NA	1	NA	0	NA	1	2	NA	1	0	NA	0	0	3	1	0	0	NA	NA	1	1	NA	2	2	NA	1	0
No	PotVar0000131	PGSC0003DMB000000001	4266128	G	A	SNP_2	CONT0006	0	NonSynonymous	R/K	1	1	111	36094458	PGSC0003DMG400020005	63	31	0.124498	0.21800	chr01		NA	NA	0	NA	0	NA	0	0	NA	0	0	NA	1	1	0	1	0	0	NA	NA	1	0	NA	1	1	NA	1	0
No	PotVar0000132	PGSC0003DMB000000001	4266131	C	T	SNP_2	CONT0006	0	NonSynonymous	A/V	1	1	111	36094458	PGSC0003DMG400020005	62	34	0.138776	0.23903	chr01		NA	NA	0	NA	1	NA	1	0	NA	1	NA	NA	1	1	0	1	0	1	NA	NA	0	1	NA	1	0	NA	1	0
No	PotVar0000133	PGSC0003DMB000000001	4266147	G	A	SNP_2	CONT0006	0	Synonymous	L/L	1	1	111	36094458	PGSC0003DMG400020005	61	30	0.122951	0.21567	chr01		NA	NA	0	0	0	NA	0	1	NA	1	0	NA	1	0	0	1	0	0	NA	NA	1	0	NA	1	1	NA	1	0
No	PotVar0000134	PGSC0003DMB000000001	4266150	GG	CA	MNP	CONT0006	0	Synonymous	A/A	1	1	111	36094458	PGSC0003DMG400020005	61	38	0.157676	0.26563	chr01		NA	NA	0	1	1	NA	1	1	NA	1	NA	NA	1	1	0	1	0	0	NA	NA	0	1	NA	1	2	NA	0	1
No	PotVar0000135	PGSC0003DMB000000001	4266151	G	A	SNP_2	CONT0006	0	NonSynonymous	E/K	1	1	111	36094458	PGSC0003DMG400020005	52	19	0.092683	0.16819	chr01		NA	NA	0	3	0	NA	NA	0	NA	NA	NA	NA	1	0	0	0	1	0	NA	NA	1	0	NA	NA	NA	NA	0	1
No	PotVar0000136	PGSC0003DMB000000001	4266174	T	C	SNP_2	CONT0006	0	Synonymous	G/G	1	1	111	36094458	PGSC0003DMG400020005	60	11	0.046414	0.08852	chr01		NA	NA	1	2	0	NA	0	0	NA	NA	0	NA	0	0	0	0	0	0	NA	NA	0	0	0	0	0	NA	0	1
No	PotVar0000137	PGSC0003DMB000000001	4266213	C	A	SNP_2	CONT0006	0	Synonymous	G/G	1	1	111	36094458	PGSC0003DMG400020005	48	25	0.130208	0.22651	chr01		NA	NA	0	1	1	NA	1	1	NA	NA	NA	NA	1	1	NA	NA	0	NA	NA	NA	0	1	0	1	NA	NA	0	1
No	PotVar0000138	PGSC0003DMB000000001	4266222	A	AT	INS	CONT0006	0	OutOfFrame_Insertion	OutOfFrame_Insertion	1	1	111	36094458	PGSC0003DMG400020005	33	16	0.121212	0.21304	chr01		NA	NA	0	NA	NA	NA	NA	1	NA	NA	NA	NA	1	1	NA	NA	0	NA	NA	NA	0	1	NA	1	NA	NA	NA	1
No	PotVar0000139	PGSC0003DMB000000001	4266223	C	A	SNP_3	CONT0006	0	Synonymous	R/R	No-binary var	1	111	36094458	PGSC0003DMG400020005	42	21	0.125000		chr01		NA	NA	0	NA	1	NA	NA	1	NA	NA	NA	NA	1	1	NA	NA	0	NA	NA	NA	0	1	0	1	NA	NA	0	1
No	PotVar0000140	PGSC0003DMB000000001	4266223	C	T	SNP_3	CONT0006	0	Novel_Stop-OK	R/*	No-binary var	1	111	36094458	PGSC0003DMG400020005	42	27	0.160714		chr01		NA	NA	0	NA	2	NA	NA	0	NA	NA	NA	NA	1	1	NA	NA	0	NA	NA	NA	0	1	2	0	NA	NA	2	0
No	PotVar0000141	PGSC0003DMB000000001	4266228	G	C	SNP_2	CONT0006	0	NonSynonymous	Q/H	No-binary var	1	111	36094458	PGSC0003DMG400020005	41	1	0.006098		chr01		NA	NA	0	NA	0	NA	NA	0	NA	NA	NA	NA	0	0	NA	NA	0	NA	NA	NA	0	0	0	0	NA	NA	0	NA
No	PotVar0000142	PGSC0003DMB000000001	4266232	G	A	SNP_2	CONT0006	0	NonSynonymous	E/K	1	1	111	36094458	PGSC0003DMG400020005	41	6	0.036585	0.07049	chr01		NA	NA	NA	NA	0	NA	NA	0	NA	NA	NA	NA	0	0	NA	NA	0	NA	NA	NA	1	0	0	0	NA	NA	1	NA
No	PotVar0000143	PGSC0003DMB000000001	4266249	G	T	SNP_2	CONT0006	0	NonSynonymous	Q/H	1	1	111	36094458	PGSC0003DMG400020005	38	32	0.210526	0.33241	chr01		NA	NA	NA	NA	NA	NA	NA	1	NA	NA	NA	NA	2	1	NA	NA	0	NA	NA	NA	0	1	NA	1	NA	NA	2	1
No	PotVar0000144	PGSC0003DMB000000001	4266251	AC	A	DEL	CONT0006	0	OutOfFrame_Deletion	OutOfFrame_Deletion	1	1	111	36094458	PGSC0003DMG400020005	37	29	0.195946	0.31510	chr01		NA	NA	NA	NA	NA	NA	NA	2	NA	NA	NA	NA	0	0	NA	NA	0	NA	NA	NA	1	1	NA	1	NA	NA	2	1
No	PotVar0000145	PGSC0003DMB000000001	4266272	C	T	SNP_2	CONT0006	0	NonSynonymous	S/F	1	1	111	36094458	PGSC0003DMG400020005	30	31	0.258333	0.38319	chr01		NA	NA	NA	NA	NA	NA	NA	NA	NA	NA	NA	NA	2	3	NA	NA	1	NA	NA	NA	0	NA	NA	NA	NA	NA	1	1
No	PotVar0000146	PGSC0003DMB000000001	4266351	C	T	SNP_2	CONT0006	0	Non-coding	Non-coding	0	1	111	36094458	PGSC0003DMG400020005	21	11	0.130952	0.22761	chr01		NA	NA	NA	NA	NA	NA	NA	NA	NA	NA	NA	NA	NA	NA	NA	NA	NA	NA	NA	NA	NA	NA	NA	NA	NA	NA	0	NA
No	PotVar0000147	PGSC0003DMB000000001	5152176	TA	CG	MNP	CONT0007	0	Non-coding	Non-coding	No-binary var	1	111	36980625	None	29	15	0.129310		chr01		NA	NA	NA	NA	NA	NA	NA	NA	NA	NA	NA	NA	NA	1	NA	NA	NA	NA	NA	NA	NA	NA	NA	NA	NA	1	0	2
No	PotVar0000148	PGSC0003DMB000000001	5152176	T	C	SNP_2	CONT0007	0	Non-coding	Non-coding	No-binary var	1	111	36980625	None	29	29	0.250000		chr01		NA	NA	NA	NA	NA	NA	NA	NA	NA	NA	NA	NA	NA	0	NA	NA	NA	NA	NA	NA	NA	NA	NA	NA	NA	1	2	0
No	PotVar0000149	PGSC0003DMB000000001	5152222	G	C	SNP_2	CONT0007	0	Non-coding	Non-coding	0	1	111	36980625	None	49	56	0.285714	0.40816	chr01		NA	NA	1	NA	2	NA	NA	NA	NA	2	NA	NA	1	1	NA	NA	0	0	NA	NA	0	NA	1	1	2	2	1	1
No	PotVar0000150	PGSC0003DMB000000001	5152259	C	T	SNP_2	CONT0007	0	Non-coding	Non-coding	0	1	111	36980625	None	60	65	0.274262	0.39808	chr01		NA	NA	0	NA	1	NA	NA	0	NA	1	NA	NA	1	2	NA	NA	2	2	NA	NA	1	2	1	1	0	1	2	0
No	PotVar0000151	PGSC0003DMB000000001	5152269	A	C	SNP_2	CONT0007	0	Non-coding	Non-coding	0	1	111	36980625	None	63	9	0.036145	0.06968	chr01		NA	NA	0	NA	0	NA	NA	0	NA	0	NA	NA	0	0	NA	0	0	0	NA	NA	0	0	0	0	0	0	1	1
No	PotVar0000152	PGSC0003DMB000000001	5152279	A	G	SNP_2	CONT0007	0	Non-coding	Non-coding	0	1	111	36980625	None	65	44	0.171206	0.28379	chr01		NA	NA	0	1	2	NA	NA	1	NA	1	NA	NA	1	1	0	1	0	0	NA	NA	0	1	1	1	2	1	0	1
No	PotVar0000153	PGSC0003DMB000000001	5152290	C	A	SNP_2	CONT0007	0	Non-coding	Non-coding	0	1	111	36980625	None	71	3	0.010676	0.02112	chr01		NA	0	1	0	0	NA	NA	0	NA	0	NA	NA	0	0	0	0	0	0	NA	NA	0	0	0	0	0	0	0	0
No	PotVar0000154	PGSC0003DMB000000001	5152294	C	A	SNP_2	CONT0007	0	Non-coding	Non-coding	0	1	111	36980625	None	72	49	0.171930	0.28474	chr01		NA	0	0	2	2	NA	NA	1	2	NA	NA	NA	1	1	0	1	0	0	NA	NA	0	1	1	1	2	1	0	1
No	PotVar0000155	PGSC0003DMB000000001	5152304	A	G	SNP_2	CONT0007	0	Non-coding	Non-coding	0	1	111	36980625	None	73	28	0.096886	0.17500	chr01		NA	4	4	4	4	NA	3	4	2	NA	NA	NA	4	4	4	4	4	4	NA	NA	4	4	4	4	4	2	4	3
No	PotVar0000156	PGSC0003DMB000000001	5152306	A	G	SNP_2	CONT0007	0	Non-coding	Non-coding	0	1	111	36980625	None	74	75	0.255973	0.38090	chr01		NA	0	1	4	2	NA	1	1	2	NA	NA	NA	1	1	0	1	0	0	NA	NA	1	1	1	1	2	1	1	2
No	PotVar0000157	PGSC0003DMB000000001	5152318	G	A	SNP_2	CONT0007	0	Non-coding	Non-coding	0	1	111	36980625	None	77	82	0.268852	0.39314	chr01		NA	0	1	4	2	NA	2	1	2	1	1	NA	1	1	0	1	0	0	NA	2	1	1	1	1	2	1	1	2
No	PotVar0000158	PGSC0003DMB000000001	5152328	C	G	SNP_3	CONT0007	0	Non-coding	Non-coding	No-binary var	1	111	36980625	None	80	71	0.223975		chr01		NA	0	1	4	2	1	2	1	2	1	1	NA	1	1	0	1	0	0	NA	2	0	1	1	1	1	1	0	2
No	PotVar0000159	PGSC0003DMB000000001	5152328	C	T	SNP_3	CONT0007	0	Non-coding	Non-coding	No-binary var	1	111	36980625	None	80	9	0.028391		chr01		NA	0	0	0	0	0	0	0	0	0	1	NA	1	0	0	0	0	0	NA	0	1	0	0	0	0	0	0	0
No	PotVar0000160	PGSC0003DMB000000001	5152330	A	T	SNP_2	CONT0007	0	Non-coding	Non-coding	0	1	111	36980625	None	80	9	0.028391	0.05517	chr01		NA	0	0	2	0	0	0	0	0	0	0	NA	0	0	0	0	0	0	NA	0	0	0	0	0	0	0	0	1
No	PotVar0000161	PGSC0003DMB000000001	5152360	G	T	SNP_2	CONT0007	0	Non-coding	Non-coding	0	1	111	36980625	None	79	10	0.031949	0.06186	chr01		0	0	0	1	0	NA	0	0	0	0	0	NA	0	0	0	0	0	0	NA	0	0	0	0	0	0	0	0	1
No	PotVar0000162	PGSC0003DMB000000001	5152372	G	A	SNP_2	CONT0007	0	Non-coding	Non-coding	0	1	111	36980625	None	79	26	0.083067	0.15233	chr01		1	0	0	0	0	NA	0	0	0	1	0	NA	0	0	0	0	0	0	NA	0	1	0	1	0	0	1	1	0
No	PotVar0000163	PGSC0003DMB000000001	5152376	G	T	SNP_2	CONT0007	0	Non-coding	Non-coding	0	1	111	36980625	None	79	26	0.083067	0.15233	chr01		1	0	0	0	0	NA	0	0	0	1	0	NA	0	0	0	0	0	0	NA	0	1	0	1	0	0	1	1	0
No	PotVar0000164	PGSC0003DMB000000001	5152378	C	G	SNP_2	CONT0007	0	Non-coding	Non-coding	0	1	111	36980625	None	79	26	0.083067	0.15233	chr01		1	0	0	0	0	NA	0	0	0	1	0	NA	0	0	0	0	0	0	NA	0	1	0	1	0	0	1	1	0
No	PotVar0000165	PGSC0003DMB000000001	5152385	A	C	SNP_2	CONT0007	0	Non-coding	Non-coding	0	1	111	36980625	None	80	150	0.473186	0.49856	chr01		3	1	2	3	2	NA	2	3	3	3	2	NA	1	1	3	1	0	0	2	3	2	2	1	2	4	1	2	2
No	PotVar0000166	PGSC0003DMB000000001	5152395	T	A	SNP_2	CONT0007	0	Non-coding	Non-coding	0	1	111	36980625	None	73	1	0.003460	0.00690	chr01		NA	0	0	0	0	NA	0	0	0	0	NA	NA	0	0	0	0	0	0	NA	NA	0	0	0	0	0	0	0	0
No	PotVar0000167	PGSC0003DMB000000001	5152404	GC	AA	MNP	CONT0007	0	Non-coding	Non-coding	0	1	111	36980625	None	80	93	0.293375	0.41461	chr01		1	0	1	3	2	NA	1	1	3	2	2	NA	1	1	0	1	0	0	1	2	1	1	1	1	1	2	1	2
No	PotVar0000168	PGSC0003DMB000000001	5152405	C	G	SNP_3	CONT0007	0	Non-coding	Non-coding	No-binary var	1	111	36980625	None	68	67	0.249071		chr01		NA	1	1	NA	0	NA	NA	3	NA	2	NA	NA	0	0	3	1	1	0	NA	NA	2	2	0	2	4	0	1	0
No	PotVar0000169	PGSC0003DMB000000001	5152405	C	T	SNP_3	CONT0007	0	Non-coding	Non-coding	No-binary var	1	111	36980625	None	68	53	0.197026		chr01		NA	1	3	NA	2	NA	NA	1	NA	0	NA	NA	1	2	1	1	1	1	NA	NA	0	0	0	1	0	0	1	0
No	PotVar0000170	PGSC0003DMB000000001	5152425	A	G	SNP_2	CONT0007	0	Non-coding	Non-coding	0	1	111	36980625	None	76	64	0.212625	0.33483	chr01		NA	0	0	3	2	NA	2	1	3	1	NA	NA	1	1	0	1	0	0	NA	NA	0	1	1	1	2	1	0	2
No	PotVar0000171	PGSC0003DMB000000001	5152437	G	C	SNP_2	CONT0007	0	Non-coding	Non-coding	0	1	111	36980625	None	76	16	0.053156	0.10066	chr01		NA	0	0	1	0	NA	0	0	0	1	NA	NA	0	0	0	0	0	0	NA	NA	0	0	0	0	1	1	0	0
No	PotVar0000172	PGSC0003DMB000000001	5152448	TC	T	DEL	CONT0007	0	Non-coding	Non-coding	No-binary var	1	111	36980625	None	74	3	0.010239		chr01		NA	0	0	0	0	NA	0	0	0	0	NA	NA	0	0	0	0	0	0	NA	NA	0	0	0	0	0	0	0	0
No	PotVar0000173	PGSC0003DMB000000001	5152458	G	A	SNP_2	CONT0007	0	Non-coding	Non-coding	0	1	111	36980625	None	77	29	0.095082	0.17208	chr01		NA	4	4	4	4	NA	3	4	2	4	NA	4	4	4	4	4	4	4	NA	NA	4	4	4	4	4	2	4	3
No	PotVar0000174	PGSC0003DMB000000001	5152460	A	C	SNP_2	CONT0007	0	Non-coding	Non-coding	0	1	111	36980625	None	76	78	0.259136	0.38397	chr01		NA	0	2	3	2	NA	1	1	2	2	NA	NA	1	1	0	1	0	0	NA	NA	1	1	1	1	2	1	0	2
No	PotVar0000175	PGSC0003DMB000000001	5152464	C	T	SNP_2	CONT0007	0	Non-coding	Non-coding	0	1	111	36980625	None	76	9	0.029900	0.05801	chr01		NA	0	0	0	0	NA	0	0	0	0	NA	NA	1	0	0	NA	0	0	NA	NA	1	0	0	1	0	0	0	0
No	PotVar0000176	PGSC0003DMB000000001	5152488	G	C	SNP_2	CONT0007	0	Non-coding	Non-coding	0	1	111	36980625	None	76	52	0.172757	0.28582	chr01		NA	1	1	0	0	NA	NA	2	0	1	NA	0	0	0	2	NA	0	0	NA	1	2	1	0	1	2	0	1	0
No	PotVar0000177	PGSC0003DMB000000001	5152504	G	A	SNP_2	CONT0007	0	Non-coding	Non-coding	0	1	111	36980625	None	71	60	0.213523	0.33586	chr01		NA	0	1	3	2	NA	NA	1	2	1	NA	NA	1	1	NA	NA	0	0	NA	NA	0	1	1	1	2	1	0	2
No	PotVar0000178	PGSC0003DMB000000001	5152533	G	T	SNP_2	CONT0007	0	Non-coding	Non-coding	0	1	111	36980625	None	71	52	0.185053	0.30162	chr01		NA	0	0	3	2	NA	NA	1	2	1	NA	NA	1	1	NA	NA	0	0	NA	NA	0	1	1	1	2	1	0	1
No	PotVar0000179	PGSC0003DMB000000001	5152536	GT	G	DEL	CONT0007	0	Non-coding	Non-coding	0	1	111	36980625	None	63	2	0.008032	0.01594	chr01		NA	0	0	NA	0	NA	NA	0	0	0	NA	NA	0	0	NA	NA	0	0	NA	NA	NA	0	0	0	0	0	0	0
No	PotVar0000180	PGSC0003DMB000000001	5152538	TA	T	DEL	CONT0007	0	Non-coding	Non-coding	No-binary var	1	111	36980625	None	70	46	0.166065		chr01		NA	1	1	0	0	NA	NA	2	0	2	NA	NA	0	0	NA	NA	0	0	NA	NA	1	1	0	1	2	0	1	0
No	PotVar0000181	PGSC0003DMB000000001	5152550	T	C	SNP_2	CONT0007	0	Non-coding	Non-coding	0	1	111	36980625	None	71	50	0.177936	0.29255	chr01		NA	1	1	0	0	NA	NA	2	0	2	NA	NA	0	0	NA	NA	0	0	2	NA	1	1	0	2	2	0	1	0
No	PotVar0000182	PGSC0003DMB000000001	5152563	CTA	C	DEL	CONT0007	0	Non-coding	Non-coding	No-binary var	1	111	36980625	None	70	52	0.187726		chr01		NA	0	0	3	1	NA	1	1	1	1	NA	NA	1	1	NA	NA	0	0	NA	NA	0	1	1	1	1	1	0	2
No	PotVar0000183	PGSC0003DMB000000001	5152574	A	T	SNP_2	CONT0007	0	Non-coding	Non-coding	0	1	111	36980625	None	70	69	0.249097	0.37410	chr01		NA	2	0	1	1	NA	1	0	0	1	NA	NA	1	1	0	NA	NA	2	NA	NA	1	2	1	1	0	1	1	0
No	PotVar0000184	PGSC0003DMB000000001	5152578	G	A	SNP_2	CONT0007	0	Non-coding	Non-coding	0	1	111	36980625	None	65	51	0.198444	0.31813	chr01		NA	0	0	3	1	NA	NA	1	2	1	NA	NA	1	1	0	NA	NA	0	NA	NA	NA	1	1	1	1	1	0	2
No	PotVar0000185	PGSC0003DMB000000001	5152581	C	A	SNP_2	CONT0007	0	Non-coding	Non-coding	0	1	111	36980625	None	67	4	0.015094	0.02973	chr01		NA	0	1	0	0	NA	NA	0	0	0	NA	NA	0	0	0	NA	NA	0	NA	NA	NA	0	0	0	0	1	0	0
No	PotVar0000186	PGSC0003DMB000000001	5152592	G	T	SNP_2	CONT0007	0	Non-coding	Non-coding	0	1	111	36980625	None	63	105	0.421687	0.48773	chr01		NA	NA	2	3	NA	NA	2	3	2	3	NA	NA	1	1	NA	NA	NA	0	NA	NA	NA	2	2	2	4	1	1	2
No	PotVar0000187	PGSC0003DMB000000001	5152598	A	AG	INS	CONT0007	0	Non-coding	Non-coding	0	1	111	36980625	None	56	22	0.099548	0.17928	chr01		NA	NA	0	1	NA	NA	0	0	0	NA	NA	NA	0	0	0	NA	NA	1	NA	NA	NA	NA	NA	1	0	0	0	0
No	PotVar0000188	PGSC0003DMB000000001	5152599	T	A	SNP_2	CONT0007	0	Non-coding	Non-coding	0	1	111	36980625	None	63	43	0.172691	0.28574	chr01		NA	NA	0	1	NA	NA	0	0	0	1	NA	NA	0	0	0	NA	NA	1	NA	NA	NA	NA	NA	1	0	1	1	0
No	PotVar0000189	PGSC0003DMB000000001	5152605	A	T	SNP_2	CONT0007	0	Non-coding	Non-coding	0	1	111	36980625	None	63	3	0.012048	0.02381	chr01		NA	NA	1	0	NA	NA	0	0	0	0	NA	NA	0	0	0	NA	NA	0	NA	NA	NA	NA	NA	0	0	0	0	0
No	PotVar0000190	PGSC0003DMB000000001	5152608	G	A	SNP_2	CONT0007	0	Non-coding	Non-coding	0	1	111	36980625	None	60	6	0.025316	0.04935	chr01		NA	NA	0	0	NA	NA	0	0	0	0	NA	NA	1	0	0	NA	NA	0	NA	NA	NA	NA	NA	0	0	0	0	0
No	PotVar0000191	PGSC0003DMB000000001	5152635	C	T	SNP_2	CONT0007	0	Non-coding	Non-coding	0	1	111	36980625	None	49	37	0.188776	0.30628	chr01		NA	NA	2	0	NA	NA	1	3	0	1	NA	NA	0	0	NA	NA	NA	NA	NA	NA	NA	NA	NA	NA	2	NA	1	0
No	PotVar0000192	PGSC0003DMB000000001	5152637	G	C	SNP_2	CONT0007	0	Non-coding	Non-coding	0	1	111	36980625	None	45	8	0.044444	0.08494	chr01		NA	NA	0	2	NA	NA	0	0	0	0	NA	NA	0	0	NA	NA	NA	NA	NA	NA	NA	NA	NA	NA	0	NA	0	1
No	PotVar0000193	PGSC0003DMB000000001	5152691	G	A	SNP_2	CONT0007	0	Non-coding	Non-coding	0	1	111	36980625	None	21	7	0.083333	0.15278	chr01		NA	NA	0	NA	NA	NA	NA	NA	NA	NA	NA	NA	NA	NA	NA	NA	NA	NA	NA	NA	NA	NA	NA	NA	NA	NA	NA	1
No	PotVar0000194	PGSC0003DMB000000001	5727892	A	T	SNP_2	CONT0008	0	Non-coding	Non-coding	0	1	111	37556303	None	28	13	0.116071	0.20520	chr01		NA	NA	NA	NA	NA	NA	NA	2	NA	0	NA	NA	1	NA	NA	NA	NA	NA	NA	NA	NA	NA	NA	NA	0	0	NA	NA
No	PotVar0000195	PGSC0003DMB000000001	5727973	C	A	SNP_2	CONT0008	0	Non-coding	Non-coding	0	1	111	37556303	None	60	7	0.029167	0.05663	chr01		NA	0	1	NA	1	NA	0	0	0	0	NA	0	0	1	NA	0	0	0	NA	0	0	0	0	0	1	0	0	0
No	PotVar0000196	PGSC0003DMB000000001	5727978	T	A	SNP_2	CONT0008	0	Non-coding	Non-coding	0	1	111	37556303	None	63	1	0.004016	0.00800	chr01		NA	0	0	NA	0	NA	0	0	0	0	NA	0	0	0	NA	0	0	0	NA	0	0	0	0	0	0	0	0	0
No	PotVar0000197	PGSC0003DMB000000001	5727992	G	A	SNP_2	CONT0008	0	Non-coding	Non-coding	0	1	111	37556303	None	65	56	0.217899	0.34084	chr01		NA	2	0	NA	1	NA	1	0	1	1	NA	1	1	1	NA	1	2	2	NA	0	1	1	1	1	0	1	1	0
No	PotVar0000198	PGSC0003DMB000000001	5728048	A	C	SNP_2	CONT0008	0	Non-coding	Non-coding	0	1	111	37556303	None	57	1	0.004444	0.00885	chr01		NA	0	0	NA	0	NA	0	0	0	0	NA	NA	0	0	NA	0	0	0	NA	0	NA	NA	0	0	0	0	0	0
No	PotVar0000199	PGSC0003DMB000000001	5728057	C	A	SNP_3	CONT0008	0	Non-coding	Non-coding	No-binary var	1	111	37556303	None	55	1	0.004545		chr01		NA	0	0	NA	0	NA	0	0	0	0	NA	NA	0	0	0	NA	0	0	NA	0	NA	NA	0	0	0	0	0	0
No	PotVar0000200	PGSC0003DMB000000001	5728057	C	G	SNP_3	CONT0008	0	Non-coding	Non-coding	No-binary var	1	111	37556303	None	55	51	0.231818		chr01		NA	0	0	NA	2	NA	1	1	1	2	NA	NA	1	1	0	NA	0	0	NA	1	NA	NA	2	2	2	2	0	2
No	PotVar0000201	PGSC0003DMB000000001	5728067	T	C	SNP_2	CONT0008	0	Non-coding	Non-coding	0	1	111	37556303	None	50	18	0.090000	0.16380	chr01		NA	0	0	NA	0	NA	0	0	NA	2	NA	NA	0	0	0	NA	NA	0	NA	1	NA	NA	0	0	2	2	0	0
No	PotVar0000202	PGSC0003DMB000000001	5728090	G	A	SNP_2	CONT0008	0	Non-coding	Non-coding	0	1	111	37556303	None	37	2	0.013514	0.02666	chr01		NA	NA	NA	NA	0	NA	NA	0	NA	0	NA	NA	0	NA	NA	NA	NA	NA	NA	NA	NA	NA	0	NA	0	NA	0	0
No	PotVar0000203	PGSC0003DMB000000001	5728099	A	C	SNP_2	CONT0008	0	Non-coding	Non-coding	0	1	111	37556303	None	43	43	0.250000	0.37500	chr01		NA	NA	NA	NA	2	NA	NA	1	NA	2	NA	NA	2	1	NA	NA	NA	0	NA	NA	NA	NA	2	1	2	NA	0	2
No	PotVar0000204	PGSC0003DMB000000001	5728161	T	C	SNP_2	CONT0008	0	Non-coding	Non-coding	0	1	111	37556303	None	21	26	0.309524	0.42744	chr01		NA	NA	NA	NA	NA	NA	NA	NA	NA	NA	NA	NA	NA	NA	NA	NA	NA	NA	NA	NA	NA	NA	NA	NA	3	NA	0	2
No	PotVar0000205	PGSC0003DMB000000001	5733415	C	T	SNP_2	CONT0009	0	Non-coding	Non-coding	0	1	111	37561868	None	14	7	0.125000	0.21875	chr01		NA	NA	NA	NA	NA	NA	NA	0	NA	NA	NA	NA	NA	NA	NA	NA	NA	NA	NA	NA	NA	NA	NA	NA	NA	NA	NA	NA
No	PotVar0000206	PGSC0003DMB000000001	5733420	T	C	SNP_2	CONT0009	0	Non-coding	Non-coding	0	1	111	37561868	None	20	17	0.212500	0.33469	chr01		NA	NA	NA	NA	2	NA	NA	1	NA	NA	NA	NA	NA	NA	NA	NA	NA	NA	NA	NA	NA	NA	NA	NA	3	NA	NA	NA
No	PotVar0000207	PGSC0003DMB000000001	5733454	G	A	SNP_2	CONT0009	0	Non-coding	Non-coding	0	1	111	37561868	None	32	10	0.078125	0.14404	chr01		NA	NA	1	NA	NA	NA	NA	0	NA	1	NA	1	NA	NA	NA	NA	NA	NA	NA	NA	NA	NA	NA	NA	NA	NA	1	0
No	PotVar0000208	PGSC0003DMB000000001	5733473	T	A	SNP_2	CONT0009	0	Non-coding	Non-coding	0	1	111	37561868	None	38	10	0.065789	0.12292	chr01		NA	NA	0	NA	0	NA	NA	0	NA	1	NA	1	0	NA	NA	NA	NA	NA	NA	NA	NA	NA	NA	NA	0	NA	1	0
No	PotVar0000209	PGSC0003DMB000000001	5733482	C	T	SNP_2	CONT0009	0	Non-coding	Non-coding	0	1	111	37561868	None	43	33	0.191860	0.31010	chr01		NA	NA	0	NA	1	NA	NA	1	NA	1	NA	1	1	NA	NA	NA	0	NA	NA	NA	NA	NA	NA	NA	2	NA	0	2
No	PotVar0000210	PGSC0003DMB000000001	5733483	G	A	SNP_2	CONT0009	0	Non-coding	Non-coding	0	1	111	37561868	None	45	5	0.028249	0.05490	chr01		NA	NA	1	NA	0	NA	NA	0	NA	0	NA	0	0	NA	NA	NA	0	NA	NA	NA	NA	NA	0	NA	0	NA	0	0
No	PotVar0000211	PGSC0003DMB000000001	5733516	T	A	SNP_2	CONT0009	0	Non-coding	Non-coding	0	1	111	37561868	None	59	62	0.266094	0.39058	chr01		NA	1	0	NA	1	NA	1	0	0	1	NA	1	2	NA	NA	NA	2	NA	NA	NA	NA	2	1	1	0	NA	2	0
No	PotVar0000212	PGSC0003DMB000000001	5733523	CT	TC	MNP	CONT0009	0	Non-coding	Non-coding	0	1	111	37561868	None	60	17	0.071730	0.13317	chr01		NA	0	0	NA	0	NA	0	0	0	1	NA	1	0	NA	NA	NA	0	NA	NA	NA	NA	0	1	0	0	NA	0	0
No	PotVar0000213	PGSC0003DMB000000001	5733524	T	C	SNP_2	CONT0009	0	Non-coding	Non-coding	0	1	111	37561868	None	59	52	0.223176	0.34674	chr01		NA	0	2	NA	2	NA	1	1	1	1	NA	3	1	NA	0	NA	0	NA	NA	NA	NA	1	1	1	2	NA	0	1
No	PotVar0000214	PGSC0003DMB000000001	5733533	C	T	SNP_2	CONT0009	0	Non-coding	Non-coding	0	1	111	37561868	None	67	1	0.003774	0.00752	chr01		NA	0	0	NA	0	NA	0	0	0	0	0	0	0	0	0	NA	0	NA	NA	NA	0	0	0	0	0	NA	0	0
No	PotVar0000215	PGSC0003DMB000000001	5733545	A	T	SNP_2	CONT0009	0	Non-coding	Non-coding	0	1	111	37561868	None	68	29	0.107807	0.19237	chr01		NA	4	4	NA	4	NA	3	4	1	4	4	4	4	4	4	4	4	NA	NA	NA	4	4	4	4	4	3	4	2
No	PotVar0000216	PGSC0003DMB000000001	5733548	G	A	SNP_2	CONT0009	0	Non-coding	Non-coding	0	1	111	37561868	None	70	68	0.245487	0.37045	chr01		NA	1	0	NA	1	NA	1	0	0	1	1	1	1	1	0	1	3	2	NA	NA	1	2	1	1	0	2	1	0
No	PotVar0000217	PGSC0003DMB000000001	5733555	AC	A	DEL	CONT0009	0	Non-coding	Non-coding	No-binary var	1	111	37561868	None	72	41	0.143860		chr01		NA	0	1	NA	1	NA	0	1	0	0	0	0	1	2	1	1	1	1	NA	2	0	0	0	1	0	0	1	0
No	PotVar0000218	PGSC0003DMB000000001	5733557	C	T	SNP_2	CONT0009	0	Non-coding	Non-coding	0	1	111	37561868	None	72	23	0.080702	0.14838	chr01		NA	0	0	NA	0	NA	0	0	0	1	0	1	0	0	0	0	0	0	NA	0	1	0	1	0	0	1	1	0
No	PotVar0000219	PGSC0003DMB000000001	5733561	G	A	SNP_2	CONT0009	0	Non-coding	Non-coding	0	1	111	37561868	None	71	25	0.088968	0.16211	chr01		NA	0	0	NA	0	NA	0	0	0	1	0	1	0	0	0	0	0	0	NA	NA	1	0	1	0	0	1	1	0
No	PotVar0000220	PGSC0003DMB000000001	5733570	G	C	SNP_2	CONT0009	0	Non-coding	Non-coding	0	1	111	37561868	None	75	23	0.077441	0.14289	chr01		NA	0	0	NA	0	NA	0	0	0	1	0	1	0	0	0	0	0	0	NA	0	1	0	1	0	0	1	1	0
No	PotVar0000221	PGSC0003DMB000000001	5733576	T	C	SNP_2	CONT0009	0	Non-coding	Non-coding	0	1	111	37561868	None	75	145	0.488215	0.49972	chr01		NA	2	1	NA	3	NA	2	1	2	3	4	3	3	2	0	2	3	2	NA	1	3	3	3	2	2	2	2	1
No	PotVar0000222	PGSC0003DMB000000001	5733595	G	A	SNP_2	CONT0009	0	Non-coding	Non-coding	0	1	111	37561868	None	78	66	0.213592	0.33594	chr01		NA	1	1	NA	2	NA	1	1	1	1	2	1	1	1	0	1	0	0	NA	1	0	1	1	1	2	1	0	1
No	PotVar0000223	PGSC0003DMB000000001	5733600	C	T	SNP_2	CONT0009	0	Non-coding	Non-coding	0	1	111	37561868	None	77	24	0.078689	0.14499	chr01		NA	0	1	NA	0	NA	0	0	0	1	0	1	0	0	0	0	0	0	NA	0	1	0	1	0	0	1	1	0
No	PotVar0000224	PGSC0003DMB000000001	5733611	C	T	SNP_2	CONT0009	0	Non-coding	Non-coding	0	1	111	37561868	None	75	22	0.074074	0.13717	chr01		NA	0	0	NA	0	NA	0	0	0	1	NA	NA	0	0	0	0	0	0	NA	0	1	0	0	0	0	1	1	0
No	PotVar0000225	PGSC0003DMB000000001	5733617	G	T	SNP_2	CONT0009	0	Non-coding	Non-coding	0	1	111	37561868	None	75	58	0.195286	0.31430	chr01		NA	1	1	NA	0	NA	1	2	0	1	NA	0	0	0	3	1	0	0	NA	2	1	1	0	1	2	0	1	0
No	PotVar0000226	PGSC0003DMB000000001	5733632	C	T	SNP_2	CONT0009	0	Non-coding	Non-coding	0	1	111	37561868	None	71	27	0.096085	0.17371	chr01		NA	0	1	NA	0	NA	1	0	0	1	0	1	0	0	0	0	0	0	NA	NA	1	0	1	0	0	NA	1	0
No	PotVar0000227	PGSC0003DMB000000001	5733643	C	T	SNP_2	CONT0009	0	Non-coding	Non-coding	0	1	111	37561868	None	72	1	0.003509	0.00699	chr01		NA	0	0	NA	0	NA	0	0	0	0	NA	0	0	0	0	0	0	0	NA	0	0	0	0	0	0	0	0	0
No	PotVar0000228	PGSC0003DMB000000001	5733645	G	A	SNP_2	CONT0009	0	Non-coding	Non-coding	0	1	111	37561868	None	71	57	0.202847	0.32340	chr01		NA	0	0	NA	2	NA	1	1	2	1	NA	1	1	1	0	1	0	0	NA	1	0	1	1	1	2	1	1	2
No	PotVar0000229	PGSC0003DMB000000001	5733652	C	T	SNP_2	CONT0009	0	Non-coding	Non-coding	0	1	111	37561868	None	66	7	0.026820	0.05220	chr01		NA	0	0	NA	0	NA	0	0	NA	0	NA	1	0	0	NA	0	0	0	NA	NA	0	0	0	0	0	0	0	0
No	PotVar0000230	PGSC0003DMB000000001	5733657	C	T	SNP_2	CONT0009	0	Non-coding	Non-coding	0	1	111	37561868	None	65	67	0.260700	0.38547	chr01		NA	0	1	NA	2	NA	1	1	NA	1	NA	2	1	1	NA	1	0	0	NA	NA	1	1	1	1	2	1	1	2
No	PotVar0000231	PGSC0003DMB000000001	5733662	G	A	SNP_2	CONT0009	0	Non-coding	Non-coding	0	1	111	37561868	None	66	7	0.026820	0.05220	chr01		NA	0	1	NA	0	NA	0	0	NA	0	NA	0	1	0	0	0	0	0	NA	NA	0	0	0	0	0	0	0	0
No	PotVar0000232	PGSC0003DMB000000001	5733668	C	T	SNP_2	CONT0009	0	Non-coding	Non-coding	0	1	111	37561868	None	65	22	0.084615	0.15491	chr01		NA	0	0	NA	0	NA	NA	0	NA	1	NA	1	0	0	0	0	0	0	NA	NA	1	0	1	0	0	1	1	0
No	PotVar0000233	PGSC0003DMB000000001	5733692	A	T	SNP_2	CONT0009	0	Non-coding	Non-coding	0	1	111	37561868	None	58	45	0.193966	0.31269	chr01		NA	0	0	NA	2	NA	NA	1	NA	1	NA	1	1	1	NA	NA	0	0	NA	NA	NA	1	1	1	3	1	1	2
No	PotVar0000234	PGSC0003DMB000000001	5733703	G	T	SNP_2	CONT0009	0	Non-coding	Non-coding	0	1	111	37561868	None	57	108	0.473684	0.49861	chr01		NA	NA	1	NA	3	NA	NA	1	NA	2	NA	3	3	2	NA	NA	3	2	NA	NA	NA	3	3	2	3	2	1	2
No	PotVar0000235	PGSC0003DMB000000001	5733713	C	T	SNP_2	CONT0009	0	Non-coding	Non-coding	0	1	111	37561868	None	51	17	0.083333	0.15278	chr01		NA	NA	0	NA	0	NA	NA	0	NA	1	NA	NA	0	NA	NA	NA	0	NA	NA	NA	NA	0	1	0	0	1	1	0
No	PotVar0000236	PGSC0003DMB000000001	5733714	G	A	SNP_2	CONT0009	0	Non-coding	Non-coding	0	1	111	37561868	None	52	37	0.177885	0.29248	chr01		NA	NA	2	NA	2	NA	NA	1	NA	0	NA	NA	1	2	NA	NA	0	NA	NA	NA	NA	0	0	1	0	0	1	0
No	PotVar0000237	PGSC0003DMB000000001	5733727	C	T	SNP_2	CONT0009	0	Non-coding	Non-coding	0	1	111	37561868	None	43	12	0.069767	0.12980	chr01		NA	NA	NA	NA	0	NA	NA	0	NA	NA	NA	NA	0	NA	NA	NA	NA	NA	NA	NA	NA	0	1	NA	0	1	0	0
No	PotVar0000238	PGSC0003DMB000000001	5733777	C	A	SNP_2	CONT0009	0	Non-coding	Non-coding	0	1	111	37561868	None	27	13	0.120370	0.21176	chr01		NA	NA	NA	NA	2	NA	1	NA	NA	NA	NA	NA	NA	NA	NA	NA	NA	NA	NA	NA	NA	NA	NA	NA	0	NA	0	NA
No	PotVar0000239	PGSC0003DMB000000001	5903590	C	T	SNP_2	CONT0010	0	Non-coding	Non-coding	0	1	111	37732041	AFLP	30	9	0.076923	0.14201	chr01		NA	NA	0	NA	0	NA	NA	NA	NA	NA	NA	NA	NA	0	NA	NA	NA	NA	NA	NA	NA	NA	NA	NA	NA	NA	0	2
No	PotVar0000240	PGSC0003DMB000000001	5903622	T	C	SNP_2	CONT0010	1	Non-coding	Non-coding	0	1	111	37732041	AFLP	49	75	0.388601	0.47518	chr01		NA	4	1	NA	2	NA	3	2	NA	NA	4	4	NA	1	NA	NA	3	3	NA	NA	NA	4	NA	2	NA	2	2	2
No	PotVar0000241	PGSC0003DMB000000001	5903629	C	T	SNP_2	CONT0010	1	Non-coding	Non-coding	0	1	111	37732041	AFLP	57	32	0.142222	0.24399	chr01		NA	1	1	NA	0	NA	1	2	NA	NA	0	0	NA	0	NA	NA	0	0	NA	NA	NA	1	NA	0	NA	0	1	1
No	PotVar0000242	PGSC0003DMB000000001	5903632	T	A	SNP_2	CONT0010	1	Non-coding	Non-coding	0	1	111	37732041	AFLP	58	53	0.231441	0.35575	chr01		NA	1	1	NA	1	NA	1	2	NA	NA	1	1	1	1	NA	NA	0	0	NA	NA	NA	1	NA	0	NA	1	1	1
No	PotVar0000243	PGSC0003DMB000000001	5903644	A	G	SNP_2	CONT0010	1	Non-coding	Non-coding	0	1	111	37732041	AFLP	62	34	0.138776	0.23903	chr01		NA	4	4	NA	4	NA	3	4	NA	NA	4	4	4	4	NA	NA	4	4	NA	NA	NA	4	NA	4	4	3	4	2
No	PotVar0000244	PGSC0003DMB000000001	5903654	A	C	SNP_2	CONT0010	1	Non-coding	Non-coding	0	1	111	37732041	AFLP	66	60	0.229885	0.35408	chr01		NA	1	1	NA	1	NA	1	2	1	NA	1	1	1	1	NA	NA	1	0	NA	NA	NA	1	0	0	4	1	1	1
No	PotVar0000245	PGSC0003DMB000000001	5903685	A	G	SNP_2	CONT0010	1	Non-coding	Non-coding	0	1	111	37732041	AFLP	64	39	0.154150	0.26078	chr01		NA	1	1	NA	0	NA	1	2	0	NA	0	NA	1	0	NA	1	0	0	NA	NA	1	1	0	1	4	0	1	0
No	PotVar0000246	PGSC0003DMB000000001	5903688	C	T	SNP_2	CONT0010	1	Non-coding	Non-coding	0	1	111	37732041	AFLP	65	29	0.112840	0.20021	chr01		NA	1	1	NA	0	NA	1	1	0	1	0	NA	0	0	NA	1	0	0	NA	NA	NA	1	0	1	2	0	1	0
No	PotVar0000247	PGSC0003DMB000000001	5903690	G	A	SNP_2	CONT0010	1	Non-coding	Non-coding	0	1	111	37732041	AFLP	68	28	0.104089	0.18651	chr01		NA	1	1	NA	0	NA	1	1	0	0	0	1	0	0	NA	1	1	1	NA	NA	0	1	1	0	NA	0	0	2
No	PotVar0000248	PGSC0003DMB000000001	5903725	G	T	SNP_2	CONT0010	1	Non-coding	Non-coding	0	1	111	37732041	AFLP	66	85	0.325670	0.43922	chr01		NA	NA	0	NA	2	NA	1	0	0	2	1	1	1	1	NA	2	2	2	NA	NA	NA	3	3	1	0	2	2	0
No	PotVar0000249	PGSC0003DMB000000001	5903727	G	T	SNP_2	CONT0010	1	Non-coding	Non-coding	0	1	111	37732041	AFLP	66	25	0.095785	0.17322	chr01		NA	NA	0	NA	0	NA	0	0	0	0	1	2	1	0	NA	0	1	1	NA	NA	NA	0	1	0	0	0	0	1
No	PotVar0000250	PGSC0003DMB000000001	5903751	C	CATTGCAGA	INS	CONT0010	1	Non-coding	Non-coding	0	1	111	37732041	AFLP	60	73	0.308017	0.42628	chr01		NA	NA	3	NA	3	NA	2	3	1	3	3	3	3	3	NA	NA	3	3	NA	NA	NA	3	3	3	NA	2	3	2
No	PotVar0000251	PGSC0003DMB000000001	5903771	C	T	SNP_2	CONT0010	1	Non-coding	Non-coding	0	1	111	37732041	AFLP	71	95	0.338078	0.44756	chr01		NA	3	1	NA	3	NA	2	3	1	4	4	4	3	1	3	2	3	2	NA	NA	NA	4	4	3	4	2	2	2
No	PotVar0000252	PGSC0003DMB000000001	5903781	C	T	SNP_2	CONT0010	1	Non-coding	Non-coding	0	1	111	37732041	AFLP	74	36	0.122867	0.21554	chr01		NA	1	0	NA	2	NA	1	1	1	0	1	1	1	1	0	1	0	0	NA	0	NA	1	2	1	0	0	0	1
No	PotVar0000253	PGSC0003DMB000000001	5903808	C	T	SNP_2	CONT0010	1	Non-coding	Non-coding	0	1	111	37732041	AFLP	80	109	0.343849	0.45123	chr01		1	2	1	NA	1	NA	1	2	0	2	0	2	1	1	3	1	1	2	NA	1	1	2	3	1	2	1	3	2
No	PotVar0000254	PGSC0003DMB000000001	5903830	C	T	SNP_2	CONT0010	1	Non-coding	Non-coding	0	1	111	37732041	AFLP	82	66	0.203077	0.32367	chr01		0	0	0	4	2	NA	1	1	1	1	2	1	1	1	0	1	0	0	NA	2	0	1	1	1	2	1	0	1
No	PotVar0000255	PGSC0003DMB000000001	5903837	C	T	SNP_2	CONT0010	1	Non-coding	Non-coding	0	1	111	37732041	AFLP	82	54	0.166154	0.27709	chr01		0	0	2	0	1	NA	0	2	0	0	0	0	1	2	1	2	1	1	NA	1	0	0	0	1	0	0	1	0
No	PotVar0000256	PGSC0003DMB000000001	5903841	A	G	SNP_2	CONT0010	1	Non-coding	Non-coding	0	1	111	37732041	AFLP	83	44	0.133739	0.23171	chr01		0	0	0	0	2	1	1	1	1	1	1	2	1	1	0	1	0	0	NA	0	0	1	1	1	0	0	0	1
No	PotVar0000257	PGSC0003DMB000000001	5903850	C	T	SNP_2	CONT0010	1	Non-coding	Non-coding	0	1	111	37732041	AFLP	83	147	0.446809	0.49434	chr01		0	2	0	4	3	2	2	1	1	3	3	3	2	2	0	2	2	2	NA	2	1	3	3	2	2	3	2	1
No	PotVar0000258	PGSC0003DMB000000001	5903857	TG	CA	MNP	CONT0010	1	Non-coding	Non-coding	0	1	111	37732041	AFLP	83	60	0.182371	0.29822	chr01		1	1	1	0	0	1	1	1	0	1	0	0	0	0	3	1	0	0	NA	1	1	1	0	1	2	0	1	0
No	PotVar0000259	PGSC0003DMB000000001	5903864	G	T	SNP_2	CONT0010	1	Non-coding	Non-coding	0	1	111	37732041	AFLP	83	17	0.051672	0.09800	chr01		0	1	0	0	0	NA	0	0	0	0	0	1	0	0	0	0	1	1	0	0	0	0	1	0	0	0	0	2
No	PotVar0000260	PGSC0003DMB000000001	5903877	C	G	SNP_2	CONT0010	1	Non-coding	Non-coding	0	1	111	37732041	AFLP	83	59	0.179331	0.29434	chr01		2	1	1	0	0	1	1	2	0	1	0	0	0	0	3	1	0	0	2	1	1	1	0	1	2	0	1	0
No	PotVar0000261	PGSC0003DMB000000001	5903880	T	C	SNP_2	CONT0010	1	Non-coding	Non-coding	0	1	111	37732041	AFLP	82	62	0.190769	0.30875	chr01		2	1	1	1	0	1	1	2	0	1	0	0	0	0	3	1	0	0	NA	1	1	1	0	1	2	0	1	0
No	PotVar0000262	PGSC0003DMB000000001	5903888	G	A	SNP_2	CONT0010	1	Non-coding	Non-coding	0	1	111	37732041	AFLP	82	66	0.203077	0.32367	chr01		NA	0	0	3	2	1	1	1	2	1	2	1	1	1	0	1	0	0	NA	2	0	1	1	1	2	1	0	1
No	PotVar0000263	PGSC0003DMB000000001	5903892	C	T	SNP_2	CONT0010	1	Non-coding	Non-coding	0	1	111	37732041	AFLP	83	66	0.200608	0.32073	chr01		0	0	1	3	2	1	1	1	2	1	2	1	1	1	0	1	0	0	NA	2	0	1	1	1	2	1	0	1
No	PotVar0000264	PGSC0003DMB000000001	5903906	G	A	SNP_2	CONT0010	1	Non-coding	Non-coding	0	1	111	37732041	AFLP	67	5	0.018868	0.03702	chr01		NA	0	1	NA	0	NA	0	0	0	0	0	0	0	0	1	NA	0	0	NA	0	0	0	0	0	0	0	0	0
No	PotVar0000265	PGSC0003DMB000000001	5903930	G	A	SNP_2	CONT0010	1	Non-coding	Non-coding	0	1	111	37732041	AFLP	76	14	0.046512	0.08870	chr01		NA	0	1	NA	0	NA	0	0	0	0	1	0	1	0	0	0	0	0	NA	0	1	0	0	0	0	0	0	0
No	PotVar0000266	PGSC0003DMB000000001	5903938	A	C	SNP_2	CONT0010	1	Non-coding	Non-coding	0	1	111	37732041	AFLP	77	33	0.108197	0.19298	chr01		NA	4	4	NA	4	NA	3	4	2	4	4	4	4	4	4	4	4	3	NA	4	4	3	4	4	4	2	4	2
No	PotVar0000267	PGSC0003DMB000000001	5903944	G	A	SNP_2	CONT0010	1	Non-coding	Non-coding	0	1	111	37732041	AFLP	77	70	0.229508	0.35367	chr01		NA	0	1	NA	2	NA	1	1	2	1	2	1	1	1	0	1	1	1	NA	2	1	1	1	1	2	1	0	1
No	PotVar0000268	PGSC0003DMB000000001	5903969	T	A	SNP_3	CONT0010	1	Non-coding	Non-coding	No-binary var	1	111	37732041	AFLP	77	57	0.186885		chr01		NA	1	1	NA	0	NA	1	2	0	2	0	NA	0	0	3	1	0	0	NA	1	1	1	0	1	2	0	1	0
No	PotVar0000269	PGSC0003DMB000000001	5903969	T	G	SNP_3	CONT0010	1	Non-coding	Non-coding	No-binary var	1	111	37732041	AFLP	77	69	0.226230		chr01		NA	0	1	NA	2	NA	1	1	2	1	2	NA	1	1	0	1	0	1	NA	2	1	1	1	1	2	1	0	1
No	PotVar0000270	PGSC0003DMB000000001	5903976	C	T	SNP_2	CONT0010	1	Non-coding	Non-coding	0	1	111	37732041	AFLP	76	10	0.033223	0.06424	chr01		NA	0	0	NA	0	NA	0	0	0	0	1	NA	1	0	0	0	0	0	NA	0	1	0	0	0	0	0	0	0
No	PotVar0000271	PGSC0003DMB000000001	5903978	G	A	SNP_2	CONT0010	1	Non-coding	Non-coding	0	1	111	37732041	AFLP	75	8	0.026936	0.05242	chr01		NA	0	1	NA	0	NA	0	0	0	0	0	NA	0	0	0	0	0	1	NA	0	0	0	0	0	0	0	0	0
No	PotVar0000272	PGSC0003DMB000000001	5903985	C	T	SNP_2	CONT0010	1	Non-coding	Non-coding	0	1	111	37732041	AFLP	75	1	0.003367	0.00671	chr01		NA	0	0	NA	0	NA	0	0	0	0	0	NA	0	0	0	0	0	0	NA	0	0	0	0	0	0	0	0	0
No	PotVar0000273	PGSC0003DMB000000001	5903988	C	T	SNP_2	CONT0010	1	Non-coding	Non-coding	0	1	111	37732041	AFLP	75	19	0.063973	0.11976	chr01		NA	1	0	NA	0	NA	0	0	0	0	0	NA	0	0	0	0	1	1	NA	0	0	0	2	0	0	0	0	2
No	PotVar0000274	PGSC0003DMB000000001	5904003	C	A	SNP_3	CONT0010	1	Non-coding	Non-coding	No-binary var	1	111	37732041	AFLP	75	81	0.272727		chr01		NA	2	0	0	2	NA	1	0	0	2	1	NA	1	1	0	1	2	1	NA	0	2	2	2	1	0	1	2	0
No	PotVar0000275	PGSC0003DMB000000001	5904003	C	T	SNP_3	CONT0010	1	Non-coding	Non-coding	No-binary var	1	111	37732041	AFLP	56	3	0.013393		chr01		NA	0	1	NA	0	NA	0	0	0	0	0	NA	0	0	0	NA	0	0	NA	0	0	0	0	0	0	0	0	0
No	PotVar0000276	PGSC0003DMB000000001	5904005	G	A	SNP_2	CONT0010	1	Non-coding	Non-coding	0	1	111	37732041	AFLP	75	60	0.202020	0.32242	chr01		NA	1	1	0	1	NA	1	2	0	1	0	NA	0	0	3	1	0	1	NA	1	1	1	0	1	2	0	1	0
No	PotVar0000277	PGSC0003DMB000000001	5904029	C	T	SNP_2	CONT0010	1	Non-coding	Non-coding	0	1	111	37732041	AFLP	74	78	0.266212	0.39069	chr01		NA	2	0	0	2	NA	2	0	0	1	1	1	1	1	0	2	2	2	NA	0	1	2	2	1	0	NA	1	0
No	PotVar0000278	PGSC0003DMB000000001	5904035	G	A	SNP_2	CONT0010	1	Non-coding	Non-coding	0	1	111	37732041	AFLP	71	49	0.174377	0.28794	chr01		NA	0	2	1	1	NA	0	1	0	0	0	NA	1	2	1	1	1	1	NA	1	0	0	0	1	0	NA	1	0
No	PotVar0000279	PGSC0003DMB000000001	5904039	G	C	SNP_2	CONT0010	1	Non-coding	Non-coding	0	1	111	37732041	AFLP	72	3	0.010526	0.02083	chr01		NA	0	1	0	0	NA	0	0	0	0	0	NA	0	0	0	0	0	0	NA	0	0	0	0	0	0	0	0	0
No	PotVar0000280	PGSC0003DMB000000001	5904060	C	T	SNP_2	CONT0010	0	Non-coding	Non-coding	0	1	111	37732041	AFLP	66	5	0.019157	0.03758	chr01		NA	0	0	1	0	NA	0	0	0	0	1	NA	0	0	0	0	0	0	NA	NA	0	0	0	0	0	NA	0	0
No	PotVar0000281	PGSC0003DMB000000001	5904062	G	T	SNP_2	CONT0010	0	Non-coding	Non-coding	0	1	111	37732041	AFLP	66	47	0.180077	0.29530	chr01		NA	0	0	3	1	NA	1	1	2	1	1	NA	1	1	0	1	1	0	NA	NA	1	1	1	1	2	NA	0	1
No	PotVar0000282	PGSC0003DMB000000001	5904064	C	T	SNP_2	CONT0010	0	Non-coding	Non-coding	0	1	111	37732041	AFLP	65	45	0.175097	0.28888	chr01		NA	0	0	3	2	NA	1	1	NA	1	1	NA	1	1	0	1	1	0	NA	NA	1	1	1	1	2	NA	0	1
No	PotVar0000283	PGSC0003DMB000000001	5904070	A	G	SNP_2	CONT0010	0	Non-coding	Non-coding	0	1	111	37732041	AFLP	66	55	0.210728	0.33264	chr01		NA	0	1	3	1	NA	NA	1	NA	1	2	NA	1	1	0	1	1	1	NA	NA	1	1	2	1	2	1	0	1
No	PotVar0000284	PGSC0003DMB000000001	5904072	G	A	SNP_2	CONT0010	0	Non-coding	Non-coding	0	1	111	37732041	AFLP	65	42	0.163424	0.27343	chr01		NA	0	0	2	1	NA	NA	1	NA	1	1	NA	1	1	0	1	1	0	NA	NA	1	1	1	1	2	1	0	1
No	PotVar0000285	PGSC0003DMB000000001	5904084	C	A	SNP_2	CONT0010	0	Non-coding	Non-coding	0	1	111	37732041	AFLP	64	29	0.114625	0.20297	chr01		NA	1	0	NA	0	NA	NA	0	NA	0	1	NA	1	0	0	0	1	1	NA	NA	3	0	1	0	0	0	0	1
No	PotVar0000286	PGSC0003DMB000000001	5904105	C	A	SNP_2	CONT0010	0	Non-coding	Non-coding	0	1	111	37732041	AFLP	56	8	0.036199	0.06978	chr01		NA	0	0	NA	NA	NA	NA	0	NA	1	1	NA	0	0	0	NA	0	0	NA	NA	0	NA	0	0	0	0	0	1
No	PotVar0000287	PGSC0003DMB000000001	5904110	C	T	SNP_2	CONT0010	0	Non-coding	Non-coding	0	1	111	37732041	AFLP	57	42	0.186667	0.30364	chr01		NA	0	0	2	NA	NA	NA	1	NA	1	1	NA	0	1	0	NA	1	0	NA	NA	1	NA	1	1	2	1	0	1
No	PotVar0000288	PGSC0003DMB000000001	5904112	G	A	SNP_2	CONT0010	0	Non-coding	Non-coding	0	1	111	37732041	AFLP	55	2	0.009217	0.01826	chr01		NA	0	0	0	NA	NA	NA	0	NA	0	0	NA	1	0	NA	NA	NA	0	NA	NA	0	NA	0	0	0	0	0	0
No	PotVar0000289	PGSC0003DMB000000001	5904118	C	T	SNP_2	CONT0010	0	Non-coding	Non-coding	0	1	111	37732041	AFLP	54	1	0.004695	0.00935	chr01		NA	0	0	NA	NA	NA	NA	0	NA	0	NA	NA	0	0	0	NA	NA	0	NA	NA	0	NA	0	0	0	0	0	0
No	PotVar0000290	PGSC0003DMB000000001	5904133	C	T	SNP_2	CONT0010	0	Non-coding	Non-coding	0	1	111	37732041	AFLP	40	62	0.387500	0.47469	chr01		NA	2	2	NA	NA	NA	NA	2	NA	NA	NA	NA	1	1	NA	NA	NA	2	NA	NA	NA	NA	NA	NA	4	1	1	1
No	PotVar0000291	PGSC0003DMB000000001	5904134	G	A	SNP_2	CONT0010	0	Non-coding	Non-coding	0	1	111	37732041	AFLP	38	40	0.263158	0.38781	chr01		NA	1	0	NA	NA	NA	NA	1	NA	NA	NA	NA	1	1	NA	NA	NA	1	NA	NA	NA	NA	NA	NA	0	NA	2	1
No	PotVar0000292	PGSC0003DMB000000001	5904139	A	C	SNP_2	CONT0010	0	Non-coding	Non-coding	0	1	111	37732041	AFLP	39	35	0.224359	0.34804	chr01		NA	3	4	NA	NA	NA	NA	3	NA	NA	NA	NA	3	3	NA	NA	NA	3	NA	NA	NA	NA	NA	NA	4	NA	4	3
No	PotVar0000293	PGSC0003DMB000000001	6140259	G	C	SNP_2	CONT0011	0	Non-coding	Non-coding	0	1	111	37968707	None	36	44	0.305556	0.42438	chr01		NA	NA	1	4	3	NA	3	2	NA	4	NA	NA	NA	NA	NA	NA	NA	NA	NA	NA	NA	NA	NA	NA	NA	NA	3	NA
No	PotVar0000294	PGSC0003DMB000000001	6140263	T	C	SNP_2	CONT0011	0	Non-coding	Non-coding	0	1	111	37968707	None	36	10	0.069444	0.12924	chr01		NA	NA	0	2	0	NA	0	0	NA	0	NA	NA	NA	NA	NA	NA	NA	NA	NA	NA	NA	NA	NA	NA	NA	NA	1	NA
No	PotVar0000295	PGSC0003DMB000000001	6140264	T	C	SNP_2	CONT0011	0	Non-coding	Non-coding	0	1	111	37968707	None	38	19	0.125000	0.21875	chr01		NA	NA	1	0	0	NA	1	1	NA	0	NA	NA	NA	0	NA	NA	NA	NA	NA	NA	NA	NA	NA	NA	NA	NA	1	NA
No	PotVar0000296	PGSC0003DMB000000001	6140311	C	T	SNP_2	CONT0011	0	Non-coding	Non-coding	0	1	111	37968707	None	60	8	0.033333	0.06444	chr01		NA	NA	0	0	0	0	0	0	NA	0	NA	NA	NA	0	NA	NA	NA	NA	NA	NA	NA	NA	NA	0	0	1	0	1
No	PotVar0000297	PGSC0003DMB000000001	6140313	G	A	SNP_2	CONT0011	0	Non-coding	Non-coding	0	1	111	37968707	None	38	4	0.026316	0.05125	chr01		NA	NA	0	0	0	NA	NA	0	NA	NA	NA	NA	NA	NA	NA	NA	NA	NA	NA	NA	NA	NA	NA	NA	NA	NA	0	0
No	PotVar0000298	PGSC0003DMB000000001	6140320	A	T	SNP_2	CONT0011	0	Non-coding	Non-coding	0	1	111	37968707	None	65	107	0.411538	0.48435	chr01		NA	NA	1	2	2	1	3	2	NA	3	2	NA	2	3	2	NA	3	NA	NA	NA	NA	NA	NA	3	2	3	2	1
No	PotVar0000299	PGSC0003DMB000000001	6140337	A	G	SNP_2	CONT0011	0	Non-coding	Non-coding	0	1	111	37968707	None	70	89	0.317857	0.43365	chr01		NA	NA	1	4	3	NA	3	2	2	3	3	NA	3	3	2	NA	3	NA	NA	NA	2	3	3	3	3	3	3	2
No	PotVar0000300	PGSC0003DMB000000001	6140339	C	G	SNP_2	CONT0011	0	Non-coding	Non-coding	0	1	111	37968707	None	69	39	0.141304	0.24267	chr01		NA	NA	0	1	1	NA	1	1	1	1	1	NA	1	1	0	NA	0	NA	NA	NA	NA	1	1	0	1	1	0	1
No	PotVar0000301	PGSC0003DMB000000001	6140354	C	G	SNP_2	CONT0011	0	Non-coding	Non-coding	0	1	111	37968707	None	54	3	0.013889	0.02739	chr01		NA	NA	1	0	0	NA	NA	0	0	0	NA	NA	0	0	0	NA	NA	NA	NA	NA	NA	NA	NA	0	0	NA	0	0
No	PotVar0000302	PGSC0003DMB000000001	6140357	G	A	SNP_2	CONT0011	0	Non-coding	Non-coding	0	1	111	37968707	None	76	64	0.212625	0.33483	chr01		NA	4	3	4	3	NA	3	3	2	4	3	NA	2	3	3	NA	3	NA	NA	3	3	4	3	3	4	3	3	3
No	PotVar0000303	PGSC0003DMB000000001	6140359	G	A	SNP_2	CONT0011	0	Non-coding	Non-coding	0	1	111	37968707	None	55	1	0.004545	0.00905	chr01		NA	NA	0	0	0	NA	0	0	0	0	NA	NA	0	0	0	NA	NA	NA	NA	NA	NA	NA	NA	0	0	NA	0	0
No	PotVar0000304	PGSC0003DMB000000001	6140398	C	T	SNP_2	CONT0011	0	Non-coding	Non-coding	0	1	111	37968707	None	77	153	0.496753	0.49998	chr01		3	NA	1	2	2	2	2	2	1	2	1	3	2	2	2	NA	3	1	NA	NA	2	2	2	3	2	2	2	2
No	PotVar0000305	PGSC0003DMB000000001	6140400	C	A	SNP_2	CONT0011	0	Non-coding	Non-coding	0	1	111	37968707	None	53	2	0.009434	0.01869	chr01		NA	NA	0	0	0	NA	NA	0	0	0	NA	NA	0	0	0	NA	NA	NA	NA	NA	NA	NA	NA	0	0	0	0	0
No	PotVar0000306	PGSC0003DMB000000001	6140404	G	A	SNP_2	CONT0011	0	Non-coding	Non-coding	0	1	111	37968707	None	78	154	0.498382	0.49999	chr01		2	NA	1	2	2	2	2	2	1	2	1	3	1	2	2	NA	3	NA	NA	2	2	2	3	3	2	2	2	2
No	PotVar0000307	PGSC0003DMB000000001	6140415	T	C	SNP_2	CONT0011	0	Non-coding	Non-coding	0	1	111	37968707	None	81	148	0.461059	0.49697	chr01		3	1	1	2	2	2	1	2	1	2	1	3	2	2	2	3	3	1	NA	2	2	2	2	3	2	2	2	2
No	PotVar0000308	PGSC0003DMB000000001	6140418	A	T	SNP_2	CONT0011	0	Non-coding	Non-coding	0	1	111	37968707	None	81	8	0.024922	0.04860	chr01		0	0	0	1	0	0	0	0	0	0	0	0	0	0	0	0	0	0	NA	0	0	0	0	0	0	0	0	1
No	PotVar0000309	PGSC0003DMB000000001	6140431	G	C	SNP_2	CONT0011	0	Non-coding	Non-coding	0	1	111	37968707	None	79	135	0.431310	0.49056	chr01		2	NA	1	2	2	2	1	2	1	2	1	3	1	2	2	NA	2	1	NA	2	2	1	2	3	2	2	2	1
No	PotVar0000310	PGSC0003DMB000000001	6140440	A	C	SNP_2	CONT0011	0	Non-coding	Non-coding	0	1	111	37968707	None	78	90	0.291262	0.41286	chr01		3	NA	2	4	3	3	3	3	2	4	3	3	2	2	3	NA	2	1	NA	3	3	4	3	3	4	3	3	2
No	PotVar0000311	PGSC0003DMB000000001	6140443	T	C	SNP_2	CONT0011	0	Non-coding	Non-coding	No-binary var	1	111	37968707	None	62	4	0.016327		chr01		NA	NA	0	0	0	NA	0	0	0	0	NA	NA	0	0	0	NA	0	NA	NA	NA	0	NA	0	0	1	0	0	0
No	PotVar0000312	PGSC0003DMB000000001	6140443	TT	CA	MNP	CONT0011	0	Non-coding	Non-coding	No-binary var	1	111	37968707	None	79	133	0.424920		chr01		2	NA	1	2	1	2	2	2	1	2	1	3	1	2	2	NA	2	1	NA	2	2	1	2	2	2	1	2	1
No	PotVar0000313	PGSC0003DMB000000001	6140456	G	A	SNP_2	CONT0011	0	Non-coding	Non-coding	0	1	111	37968707	None	66	3	0.011494	0.02272	chr01		NA	NA	1	0	0	0	0	0	0	0	0	NA	0	0	0	NA	0	NA	NA	0	0	NA	0	0	0	0	0	0
No	PotVar0000314	PGSC0003DMB000000001	6140458	C	T	SNP_2	CONT0011	0	Non-coding	Non-coding	0	1	111	37968707	None	83	56	0.170213	0.28248	chr01		0	0	0	2	1	1	1	1	1	1	2	1	1	1	0	1	0	0	NA	1	0	1	1	1	1	1	0	1
No	PotVar0000315	PGSC0003DMB000000001	6140463	A	G	SNP_2	CONT0011	0	Non-coding	Non-coding	No-binary var	1	111	37968707	None	83	52	0.158055		chr01		1	1	1	0	0	1	1	1	0	1	0	0	0	0	2	1	1	1	NA	1	1	2	0	1	1	0	1	0
No	PotVar0000316	PGSC0003DMB000000001	6140463	AT	GC	MNP	CONT0011	0	Non-coding	Non-coding	No-binary var	1	111	37968707	None	83	3	0.009119		chr01		0	0	1	0	0	0	0	0	0	0	0	0	0	0	0	0	0	0	NA	0	0	0	0	0	0	0	0	0
No	PotVar0000317	PGSC0003DMB000000001	6140482	T	A	SNP_2	CONT0011	0	Non-coding	Non-coding	0	1	111	37968707	None	84	143	0.429429	0.49004	chr01		3	1	1	1	2	1	2	1	1	2	1	2	1	2	2	2	2	1	1	2	2	2	2	2	2	1	2	1
No	PotVar0000318	PGSC0003DMB000000001	6140500	G	A	SNP_2	CONT0011	0	Non-coding	Non-coding	0	1	111	37968707	None	84	75	0.225225	0.34900	chr01		1	0	1	1	1	0	1	1	1	1	0	2	1	1	1	1	1	1	1	1	2	1	0	1	1	1	1	1
No	PotVar0000319	PGSC0003DMB000000001	6140503	C	A	SNP_2	CONT0011	0	Non-coding	Non-coding	0	1	111	37968707	None	84	71	0.213213	0.33551	chr01		1	0	0	1	1	1	1	1	1	1	1	0	1	1	1	1	1	1	1	1	1	0	1	1	1	1	1	1
No	PotVar0000320	PGSC0003DMB000000001	6140510	T	G	SNP_2	CONT0011	0	Non-coding	Non-coding	0	1	111	37968707	None	84	139	0.417417	0.48636	chr01		2	1	1	1	2	1	2	1	1	2	1	2	1	2	2	2	2	1	1	2	2	1	2	2	2	2	2	1
No	PotVar0000321	PGSC0003DMB000000001	6140518	T	A	SNP_2	CONT0011	0	Non-coding	Non-coding	0	1	111	37968707	None	84	152	0.456456	0.49621	chr01		3	1	1	4	3	2	3	2	2	3	2	3	2	2	2	2	2	1	1	2	2	2	3	2	3	3	2	2
No	PotVar0000322	PGSC0003DMB000000001	6140520	C	A	SNP_2	CONT0011	0	Non-coding	Non-coding	0	1	111	37968707	None	84	112	0.336336	0.44643	chr01		2	2	2	1	1	1	1	2	1	1	0	2	1	1	2	2	1	1	3	1	3	3	0	1	2	1	2	1
No	PotVar0000323	PGSC0003DMB000000001	6140526	T	TTTAA	INS	CONT0011	0	Non-coding	Non-coding	0	1	111	37968707	None	84	49	0.147147	0.25099	chr01		0	0	0	1	1	1	1	1	1	1	1	1	1	1	0	1	0	0	0	1	0	1	1	0	1	1	0	1
No	PotVar0000324	PGSC0003DMB000000001	6140539	T	C	SNP_2	CONT0011	0	Non-coding	Non-coding	0	1	111	37968707	None	84	67	0.201201	0.32144	chr01		1	1	0	1	1	1	1	1	0	1	1	1	1	1	1	1	1	1	0	1	1	0	1	1	1	1	1	1
No	PotVar0000325	PGSC0003DMB000000001	6140541	C	T	SNP_2	CONT0011	0	Non-coding	Non-coding	0	1	111	37968707	None	74	3	0.010239	0.02027	chr01		NA	0	1	0	0	NA	0	0	0	0	0	NA	0	0	0	NA	0	0	NA	NA	0	0	0	0	0	0	0	0
No	PotVar0000326	PGSC0003DMB000000001	6140544	C	CT	INS	CONT0011	0	Non-coding	Non-coding	0	1	111	37968707	None	83	45	0.136778	0.23614	chr01		0	0	1	0	1	0	0	1	0	0	0	0	1	2	1	1	1	1	0	1	0	0	0	1	0	1	1	0
No	PotVar0000327	PGSC0003DMB000000001	6140547	G	C	SNP_2	CONT0011	0	Non-coding	Non-coding	0	1	111	37968707	None	83	55	0.167173	0.27845	chr01		0	0	0	2	1	1	1	1	1	1	1	1	1	1	0	1	0	0	0	1	0	1	1	1	1	1	0	1
No	PotVar0000328	PGSC0003DMB000000001	6140550	C	T	SNP_2	CONT0011	0	Non-coding	Non-coding	0	1	111	37968707	None	83	58	0.176292	0.29043	chr01		0	0	0	2	1	1	1	1	1	1	1	1	1	1	0	1	0	0	0	1	1	1	1	1	1	1	0	1
No	PotVar0000329	PGSC0003DMB000000001	6140552	C	T	SNP_2	CONT0011	0	Non-coding	Non-coding	0	1	111	37968707	None	84	54	0.162162	0.27173	chr01		1	2	1	0	0	1	1	1	0	1	0	0	0	0	2	1	0	0	3	1	1	2	0	1	1	0	1	0
No	PotVar0000330	PGSC0003DMB000000001	6140553	C	T	SNP_2	CONT0011	0	Non-coding	Non-coding	0	1	111	37968707	None	84	141	0.423423	0.48827	chr01		2	1	1	1	2	2	2	2	1	3	1	2	1	1	2	2	2	1	1	2	2	2	2	2	1	2	2	1
No	PotVar0000331	PGSC0003DMB000000001	6140555	A	T	SNP_2	CONT0011	0	Non-coding	Non-coding	0	1	111	37968707	None	84	138	0.414414	0.48535	chr01		2	1	1	1	2	2	2	2	1	3	1	2	1	1	2	2	2	1	1	2	2	2	2	2	1	2	2	1
No	PotVar0000332	PGSC0003DMB000000001	6140561	C	T	SNP_2	CONT0011	0	Non-coding	Non-coding	0	1	111	37968707	None	84	56	0.168168	0.27978	chr01		0	0	0	2	1	1	1	1	1	1	1	1	1	1	0	1	0	0	0	1	0	1	1	1	1	1	0	1
No	PotVar0000333	PGSC0003DMB000000001	6140568	G	T	SNP_2	CONT0011	0	Non-coding	Non-coding	0	1	111	37968707	None	84	135	0.405405	0.48210	chr01		3	1	1	1	2	2	2	2	1	2	1	2	1	1	1	2	2	1	1	2	1	2	2	2	1	2	2	1
No	PotVar0000334	PGSC0003DMB000000001	6140573	T	G	SNP_2	CONT0011	0	Non-coding	Non-coding	0	1	111	37968707	None	83	102	0.310030	0.42782	chr01		3	3	2	4	3	3	3	3	2	4	2	3	2	2	3	3	2	1	NA	3	3	4	3	3	4	3	3	2
No	PotVar0000335	PGSC0003DMB000000001	6140596	C	T	SNP_2	CONT0011	0	Non-coding	Non-coding	0	1	111	37968707	None	81	130	0.404984	0.48194	chr01		1	1	1	1	1	2	2	2	1	2	2	3	1	2	2	2	2	1	NA	2	2	2	2	2	1	2	2	1
No	PotVar0000336	PGSC0003DMB000000001	6140598	T	A	SNP_2	CONT0011	0	Non-coding	Non-coding	0	1	111	37968707	None	83	52	0.158055	0.26615	chr01		1	2	1	0	0	1	1	1	0	1	0	0	0	0	2	1	0	0	NA	1	1	1	0	1	1	0	1	0
No	PotVar0000337	PGSC0003DMB000000001	6140613	T	TC	INS	CONT0011	0	Non-coding	Non-coding	0	1	111	37968707	None	82	61	0.187692	0.30493	chr01		1	1	1	0	1	0	0	1	1	0	0	1	1	1	1	1	1	0	NA	1	1	1	0	1	1	1	1	1
No	PotVar0000338	PGSC0003DMB000000001	6140615	T	C	SNP_2	CONT0011	0	Non-coding	Non-coding	0	1	111	37968707	None	81	99	0.308411	0.42659	chr01		3	2	2	4	3	3	3	3	2	4	2	3	2	2	3	3	1	2	NA	3	3	4	3	3	4	3	3	2
No	PotVar0000339	PGSC0003DMB000000001	6140620	A	G	SNP_2	CONT0011	0	Non-coding	Non-coding	0	1	111	37968707	None	81	98	0.305296	0.42418	chr01		3	2	1	4	3	3	3	3	3	4	3	3	2	2	3	3	1	2	NA	3	3	4	3	3	4	3	3	2
No	PotVar0000340	PGSC0003DMB000000001	6140626	C	T	SNP_2	CONT0011	0	Non-coding	Non-coding	0	1	111	37968707	None	82	139	0.427692	0.48954	chr01		3	1	1	1	2	2	2	2	2	2	2	2	1	2	2	2	1	2	NA	2	2	1	2	2	1	2	2	1
No	PotVar0000341	PGSC0003DMB000000001	6140640	A	G	SNP_2	CONT0011	0	Non-coding	Non-coding	0	1	111	37968707	None	83	142	0.431611	0.49065	chr01		2	1	1	4	3	3	3	2	3	3	3	3	2	2	2	3	1	2	NA	3	2	2	3	2	3	3	2	2
No	PotVar0000342	PGSC0003DMB000000001	6140641	T	A	SNP_2	CONT0011	0	Non-coding	Non-coding	0	1	111	37968707	None	83	52	0.158055	0.26615	chr01		1	1	1	0	0	1	1	1	0	1	0	0	0	0	2	1	1	0	NA	1	1	2	0	1	1	0	1	0
No	PotVar0000343	PGSC0003DMB000000001	6140663	C	G	SNP_2	CONT0011	0	Non-coding	Non-coding	0	1	111	37968707	None	83	164	0.498480	0.50000	chr01		2	1	1	2	2	2	2	2	2	3	2	2	2	2	2	2	2	2	NA	2	3	2	3	3	2	2	3	1
No	PotVar0000344	PGSC0003DMB000000001	6140676	A	T	SNP_2	CONT0011	0	Non-coding	Non-coding	0	1	111	37968707	None	83	71	0.215805	0.33847	chr01		1	0	0	1	1	1	1	1	0	1	1	1	1	1	1	1	1	1	NA	1	1	0	2	1	1	1	1	1
No	PotVar0000345	PGSC0003DMB000000001	6140680	A	G	SNP_2	CONT0011	0	Non-coding	Non-coding	0	1	111	37968707	None	83	52	0.158055	0.26615	chr01		1	0	0	2	1	1	1	1	1	1	1	1	1	1	0	1	0	0	NA	1	0	1	1	0	1	1	0	1
No	PotVar0000346	PGSC0003DMB000000001	6140685	C	T	SNP_2	CONT0011	0	Non-coding	Non-coding	0	1	111	37968707	None	83	161	0.489362	0.49977	chr01		2	1	1	2	2	2	2	2	2	2	2	2	2	2	2	2	2	2	NA	2	3	2	3	2	2	2	3	1
No	PotVar0000347	PGSC0003DMB000000001	6140699	CC	GT	MNP	CONT0011	0	Non-coding	Non-coding	No-binary var	1	111	37968707	None	83	55	0.167173		chr01		1	0	1	2	1	1	1	1	1	1	1	1	1	1	0	1	0	1	NA	1	0	1	1	1	1	1	0	1
No	PotVar0000348	PGSC0003DMB000000001	6140699	C	G	SNP_2	CONT0011	0	Non-coding	Non-coding	No-binary var	1	111	37968707	None	83	80	0.243161		chr01		3	4	3	2	3	2	2	3	2	3	3	3	3	3	4	3	4	3	NA	3	4	3	3	3	3	2	4	2
No	PotVar0000349	PGSC0003DMB000000001	6140723	CC	TG	MNP	CONT0011	0	Non-coding	Non-coding	0	1	111	37968707	None	83	161	0.489362	0.49977	chr01		3	1	1	2	2	2	2	2	2	3	2	2	2	2	2	3	2	2	NA	2	2	2	2	2	2	2	2	1
No	PotVar0000350	PGSC0003DMB000000001	6140724	CC	AT	MNP	CONT0011	0	Non-coding	Non-coding	0	1	111	37968707	None	74	71	0.242321	0.36720	chr01		NA	0	0	4	2	NA	1	1	2	1	2	2	1	1	0	NA	0	NA	NA	1	0	1	1	1	1	2	0	1
No	PotVar0000351	PGSC0003DMB000000001	6140739	T	C	SNP_2	CONT0011	0	Non-coding	Non-coding	0	1	111	37968707	None	83	52	0.158055	0.26615	chr01		1	1	1	0	0	1	1	2	0	1	0	0	0	0	1	1	1	0	NA	1	1	2	0	1	2	0	1	0
No	PotVar0000352	PGSC0003DMB000000001	6140747	C	G	SNP_2	CONT0011	0	Non-coding	Non-coding	0	1	111	37968707	None	83	51	0.155015	0.26197	chr01		0	0	0	2	1	1	0	1	1	1	1	1	1	1	0	1	0	0	NA	1	0	1	1	1	1	1	0	1
No	PotVar0000353	PGSC0003DMB000000001	6140768	CT	TA	MNP	CONT0011	0	Non-coding	Non-coding	0	1	111	37968707	None	83	3	0.009119	0.01807	chr01		0	0	1	0	0	0	0	0	0	0	0	0	0	0	0	0	0	0	NA	0	0	0	0	0	0	0	0	0
No	PotVar0000354	PGSC0003DMB000000001	6140775	A	G	SNP_2	CONT0011	0	Non-coding	Non-coding	0	1	111	37968707	None	83	100	0.303951	0.42313	chr01		3	2	2	4	3	3	3	3	2	3	2	2	2	3	3	3	2	2	NA	3	3	4	3	3	4	3	3	2
No	PotVar0000355	PGSC0003DMB000000001	6140785	G	A	SNP_2	CONT0011	0	Non-coding	Non-coding	0	1	111	37968707	None	84	71	0.213213	0.33551	chr01		2	1	1	0	1	0	0	1	1	0	0	1	1	1	1	1	1	1	1	1	2	1	0	1	1	1	1	1
No	PotVar0000356	PGSC0003DMB000000001	6140788	G	A	SNP_2	CONT0011	0	Non-coding	Non-coding	0	1	111	37968707	None	84	53	0.159159	0.26766	chr01		0	0	0	2	1	1	1	1	1	1	1	1	1	1	0	1	0	0	0	1	0	1	1	1	1	1	0	1
No	PotVar0000357	PGSC0003DMB000000001	6140801	A	G	SNP_2	CONT0011	0	Non-coding	Non-coding	0	1	111	37968707	None	84	69	0.207207	0.32854	chr01		1	0	0	1	1	1	1	1	0	1	1	1	1	1	1	1	1	1	1	1	1	1	1	1	1	1	1	1
No	PotVar0000358	PGSC0003DMB000000001	6140813	C	G	SNP_2	CONT0011	0	Non-coding	Non-coding	0	1	111	37968707	None	84	157	0.471471	0.49837	chr01		2	1	1	2	2	2	3	2	1	3	2	2	2	3	2	2	3	2	2	3	3	2	3	3	2	2	2	1
No	PotVar0000359	PGSC0003DMB000000001	6140819	G	A	SNP_2	CONT0011	0	Non-coding	Non-coding	0	1	111	37968707	None	83	3	0.009119	0.01807	chr01		0	0	1	0	0	0	0	0	0	0	0	0	0	0	0	0	0	0	NA	0	0	0	0	0	0	0	0	0
No	PotVar0000360	PGSC0003DMB000000001	6140824	T	C	SNP_2	CONT0011	0	Non-coding	Non-coding	0	1	111	37968707	None	83	89	0.270517	0.39467	chr01		3	2	2	4	3	3	3	3	2	4	3	2	2	3	3	3	3	2	NA	3	3	4	3	3	4	3	3	2
No	PotVar0000361	PGSC0003DMB000000001	6140830	G	GT	INS	CONT0011	0	Non-coding	Non-coding	No-binary var	1	111	37968707	None	83	28	0.085106		chr01		1	1	0	1	0	0	1	0	1	1	0	1	0	0	0	0	1	1	NA	0	0	0	1	0	0	0	0	1
No	PotVar0000362	PGSC0003DMB000000001	6140830	G	GTT	INS	CONT0011	0	Non-coding	Non-coding	No-binary var	1	111	37968707	None	83	51	0.155015		chr01		0	0	0	1	1	1	1	1	1	1	1	1	1	1	0	1	0	0	NA	1	0	1	1	1	1	1	0	1
No	PotVar0000363	PGSC0003DMB000000001	6140831	T	C	SNP_2	CONT0011	0	Non-coding	Non-coding	0	1	111	37968707	None	83	3	0.009119	0.01807	chr01		0	0	1	0	0	0	0	0	0	0	0	0	0	0	0	0	0	0	NA	0	0	0	0	0	0	0	0	0
No	PotVar0000364	PGSC0003DMB000000001	6140833	T	TG	INS	CONT0011	0	Non-coding	Non-coding	0	1	111	37968707	None	83	74	0.224924	0.34867	chr01		1	1	1	0	1	0	0	1	1	0	0	1	1	1	1	1	1	1	NA	1	1	2	1	1	1	1	1	1
No	PotVar0000365	PGSC0003DMB000000001	6140835	C	T	SNP_2	CONT0011	0	Non-coding	Non-coding	0	1	111	37968707	None	83	25	0.075988	0.14043	chr01		4	4	4	4	4	3	3	4	3	4	4	4	4	4	4	4	4	4	NA	4	4	4	4	4	4	3	4	3
No	PotVar0000366	PGSC0003DMB000000001	6140838	T	A	SNP_2	CONT0011	0	Non-coding	Non-coding	0	1	111	37968707	None	83	80	0.243161	0.36807	chr01		2	1	3	0	1	1	1	2	0	1	1	0	2	1	2	1	1	1	NA	1	2	1	0	1	1	0	2	0
No	PotVar0000367	PGSC0003DMB000000001	6140843	A	C	SNP_2	CONT0011	0	Non-coding	Non-coding	0	1	111	37968707	None	83	45	0.136778	0.23614	chr01		1	2	1	0	0	1	1	1	0	1	0	0	0	0	2	1	0	0	NA	1	1	1	0	1	1	0	1	0
No	PotVar0000368	PGSC0003DMB000000001	6140856	G	A	SNP_2	CONT0011	0	Non-coding	Non-coding	0	1	111	37968707	None	77	1	0.003279	0.00654	chr01		1	NA	0	0	0	NA	0	0	0	0	0	0	0	0	0	0	0	NA	NA	0	0	0	0	0	0	0	0	0
No	PotVar0000369	PGSC0003DMB000000001	6140864	G	A	SNP_2	CONT0011	0	Non-coding	Non-coding	0	1	111	37968707	None	83	14	0.042553	0.08148	chr01		0	1	0	0	0	0	0	0	0	0	0	1	0	0	0	0	1	1	NA	0	0	0	1	0	0	0	0	1
No	PotVar0000370	PGSC0003DMB000000001	6140870	GC	G	DEL	CONT0011	0	Non-coding	Non-coding	No-binary var	1	111	37968707	None	83	155	0.471125		chr01		1	1	1	2	2	2	2	1	1	2	1	2	2	2	2	2	2	2	NA	2	2	2	2	2	1	2	2	2
No	PotVar0000371	PGSC0003DMB000000001	6140872	A	G	SNP_2	CONT0011	0	Non-coding	Non-coding	0	1	111	37968707	None	83	156	0.474164	0.49867	chr01		1	1	2	2	2	2	3	2	1	2	1	3	2	2	2	2	2	3	NA	3	3	2	3	2	1	2	2	2
No	PotVar0000372	PGSC0003DMB000000001	6140891	A	C	SNP_2	CONT0011	0	Non-coding	Non-coding	0	1	111	37968707	None	83	16	0.048632	0.09253	chr01		0	1	0	0	0	0	0	0	0	0	0	1	0	0	0	0	1	1	NA	0	0	0	1	0	0	0	0	1
No	PotVar0000373	PGSC0003DMB000000001	6140892	AC	A	DEL	CONT0011	0	Non-coding	Non-coding	0	1	111	37968707	None	82	2	0.006154	0.01223	chr01		1	NA	0	0	0	0	0	0	0	0	0	0	0	0	0	0	0	0	NA	0	0	0	0	0	0	0	0	0
No	PotVar0000374	PGSC0003DMB000000001	6140903	C	T	SNP_2	CONT0011	0	Non-coding	Non-coding	0	1	111	37968707	None	83	17	0.051672	0.09800	chr01		0	1	1	0	0	0	0	0	0	0	0	1	0	0	0	0	1	1	NA	0	0	0	1	0	0	0	0	1
No	PotVar0000375	PGSC0003DMB000000001	6140905	G	T	SNP_2	CONT0011	0	Non-coding	Non-coding	0	1	111	37968707	None	83	150	0.455927	0.49612	chr01		3	1	1	2	2	2	2	2	2	3	1	3	2	2	2	2	3	3	NA	2	3	2	3	3	1	2	2	2
No	PotVar0000376	PGSC0003DMB000000001	6140914	G	T	SNP_2	CONT0011	0	Non-coding	Non-coding	0	1	111	37968707	None	83	64	0.194529	0.31337	chr01		1	0	0	1	1	1	1	1	0	1	1	1	1	1	1	1	1	1	NA	1	1	0	1	1	0	0	1	1
No	PotVar0000377	PGSC0003DMB000000001	6140916	T	C	SNP_2	CONT0011	0	Non-coding	Non-coding	0	1	111	37968707	None	84	10	0.030030	0.05826	chr01		1	0	0	0	0	0	0	0	0	1	1	0	1	0	0	0	0	0	0	0	1	0	0	0	0	0	0	0
No	PotVar0000378	PGSC0003DMB000000001	6140919	T	G	SNP_2	CONT0011	0	Non-coding	Non-coding	0	1	111	37968707	None	84	63	0.189189	0.30679	chr01		1	0	0	1	1	1	1	1	0	1	1	1	1	1	1	0	1	1	1	1	1	0	1	1	0	0	1	0
No	PotVar0000379	PGSC0003DMB000000001	6140927	T	C	SNP_2	CONT0011	0	Non-coding	Non-coding	0	1	111	37968707	None	84	111	0.333333	0.44444	chr01		3	1	2	4	3	3	3	2	3	3	3	3	2	3	2	3	3	2	2	3	3	3	3	3	2	3	3	2
No	PotVar0000380	PGSC0003DMB000000001	6140936	A	C	SNP_2	CONT0011	0	Non-coding	Non-coding	0	1	111	37968707	None	84	65	0.195195	0.31419	chr01		1	0	0	1	1	1	1	1	0	1	1	1	1	1	1	0	1	1	1	1	1	0	1	1	1	1	1	1
No	PotVar0000381	PGSC0003DMB000000001	6140937	C	G	SNP_2	CONT0011	0	Non-coding	Non-coding	0	1	111	37968707	None	84	4	0.012012	0.02374	chr01		1	0	0	0	0	0	0	0	0	0	0	0	0	0	0	0	0	0	0	0	0	0	0	0	0	0	0	0
No	PotVar0000382	PGSC0003DMB000000001	6140949	C	A	SNP_2	CONT0011	0	Non-coding	Non-coding	0	1	111	37968707	None	84	52	0.156156	0.26354	chr01		0	0	0	2	1	1	1	1	1	1	1	1	1	1	0	1	0	0	0	1	0	1	1	1	1	1	0	1
No	PotVar0000383	PGSC0003DMB000000001	6140953	T	G	SNP_2	CONT0011	0	Non-coding	Non-coding	0	1	111	37968707	None	84	82	0.246246	0.37122	chr01		3	3	3	4	3	3	3	3	3	3	2	3	2	3	3	3	3	3	3	3	3	4	3	3	4	3	3	2
No	PotVar0000384	PGSC0003DMB000000001	6140982	C	A	SNP_2	CONT0011	0	Non-coding	Non-coding	0	1	111	37968707	None	84	146	0.438438	0.49242	chr01		2	2	1	2	3	3	2	2	2	3	2	2	2	3	2	3	3	2	2	3	3	3	3	2	2	2	2	2
No	PotVar0000385	PGSC0003DMB000000001	6140986	G	A	SNP_2	CONT0011	0	Non-coding	Non-coding	0	1	111	37968707	None	84	50	0.150150	0.25521	chr01		0	0	0	2	1	1	1	1	1	1	1	1	1	1	0	1	0	0	0	1	0	1	1	1	1	1	0	1
No	PotVar0000386	PGSC0003DMB000000001	6140991	C	A	SNP_2	CONT0011	0	Non-coding	Non-coding	0	1	111	37968707	None	84	144	0.432432	0.49087	chr01		2	2	1	2	3	3	2	2	2	3	2	2	2	3	2	3	3	2	2	3	3	3	3	3	2	2	2	2
No	PotVar0000387	PGSC0003DMB000000001	6140998	A	G	SNP_2	CONT0011	0	Non-coding	Non-coding	0	1	111	37968707	None	84	26	0.078078	0.14396	chr01		0	0	0	1	1	1	1	1	1	0	1	1	0	1	0	1	0	0	0	0	0	1	0	0	1	1	0	1
No	PotVar0000388	PGSC0003DMB000000001	6141001	G	T	SNP_2	CONT0011	0	Non-coding	Non-coding	0	1	111	37968707	None	83	8	0.024316	0.04745	chr01		0	NA	1	0	0	0	0	0	0	0	0	0	0	0	0	1	0	0	0	0	0	0	0	0	1	0	0	0
No	PotVar0000389	PGSC0003DMB000000001	6141014	T	A	SNP_2	CONT0011	0	Non-coding	Non-coding	0	1	111	37968707	None	83	1	0.003040	0.00606	chr01		0	NA	0	0	0	0	0	0	0	0	0	0	0	0	0	0	0	1	0	0	0	0	0	0	0	0	0	0
No	PotVar0000390	PGSC0003DMB000000001	6141017	G	A	SNP_2	CONT0011	0	Non-coding	Non-coding	0	1	111	37968707	None	83	141	0.428571	0.48980	chr01		2	NA	1	2	3	2	2	2	2	3	2	3	2	3	2	3	2	2	2	2	3	3	3	3	2	3	2	2
No	PotVar0000391	PGSC0003DMB000000001	6141026	A	C	SNP_2	CONT0011	0	Non-coding	Non-coding	0	1	111	37968707	None	84	84	0.252252	0.37724	chr01		3	3	2	4	3	3	3	3	2	4	3	3	3	3	3	3	2	2	3	3	3	4	3	3	4	3	3	2
No	PotVar0000392	PGSC0003DMB000000001	6141031	A	G	SNP_2	CONT0011	0	Non-coding	Non-coding	0	1	111	37968707	None	84	68	0.204204	0.32501	chr01		1	0	0	1	1	1	1	1	0	1	1	1	1	1	1	1	1	1	1	1	1	0	1	1	1	1	1	1
No	PotVar0000393	PGSC0003DMB000000001	6141058	G	A	SNP_2	CONT0011	0	Non-coding	Non-coding	0	1	111	37968707	None	82	146	0.449231	0.49484	chr01		2	2	1	2	2	NA	2	2	2	3	2	3	2	2	2	2	3	2	NA	2	2	3	3	3	2	3	2	2
No	PotVar0000394	PGSC0003DMB000000001	6141066	G	A	SNP_2	CONT0011	0	Non-coding	Non-coding	0	1	111	37968707	None	81	15	0.046729	0.08909	chr01		0	1	0	0	0	NA	0	0	0	0	0	1	0	0	0	0	1	1	NA	0	0	0	1	0	0	0	0	1
No	PotVar0000395	PGSC0003DMB000000001	6141083	ATG	A	DEL	CONT0011	0	Non-coding	Non-coding	0	1	111	37968707	None	74	10	0.034130	0.06593	chr01		0	NA	0	0	0	NA	0	0	0	0	0	NA	1	0	0	0	0	NA	NA	0	1	0	0	1	0	0	0	0
No	PotVar0000396	PGSC0003DMB000000001	6141087	GTT	G	DEL	CONT0011	0	Non-coding	Non-coding	0	1	111	37968707	None	73	115	0.397924	0.47916	chr01		NA	NA	1	1	1	NA	2	1	1	2	1	NA	2	2	1	1	2	NA	NA	1	1	2	2	2	1	2	2	1
No	PotVar0000397	PGSC0003DMB000000001	6141098	G	A	SNP_2	CONT0011	0	Non-coding	Non-coding	0	1	111	37968707	None	73	123	0.425606	0.48893	chr01		NA	NA	1	4	2	NA	3	1	3	3	3	NA	3	2	2	2	2	NA	NA	2	2	2	3	2	2	3	2	2
No	PotVar0000398	PGSC0003DMB000000001	6141111	C	G	SNP_2	CONT0011	0	Non-coding	Non-coding	No-binary var	1	111	37968707	None	69	41	0.150183		chr01		NA	NA	2	0	1	NA	0	1	0	0	1	NA	1	1	0	NA	1	NA	NA	1	1	0	0	1	0	0	1	0
No	PotVar0000399	PGSC0003DMB000000001	6141119	C	T	SNP_2	CONT0011	0	Non-coding	Non-coding	0	1	111	37968707	None	66	116	0.439394	0.49265	chr01		NA	NA	1	4	2	NA	2	1	2	2	2	NA	3	3	1	NA	NA	NA	NA	2	2	3	3	2	2	3	2	2
No	PotVar0000400	PGSC0003DMB000000001	6141123	A	C	SNP_2	CONT0011	0	Non-coding	Non-coding	0	1	111	37968707	None	65	3	0.011538	0.02281	chr01		NA	NA	1	0	0	NA	0	0	0	0	0	NA	0	0	0	NA	NA	NA	NA	0	0	NA	0	0	0	0	0	0
No	PotVar0000401	PGSC0003DMB000000001	6141131	C	A	SNP_2	CONT0011	0	Non-coding	Non-coding	0	1	111	37968707	None	59	5	0.021186	0.04148	chr01		NA	NA	1	0	0	NA	0	0	NA	0	0	NA	0	0	0	NA	NA	NA	NA	1	NA	NA	NA	0	0	NA	0	0
No	PotVar0000402	PGSC0003DMB000000001	6141132	A	G	SNP_2	CONT0011	0	Non-coding	Non-coding	0	1	111	37968707	None	58	88	0.379310	0.47087	chr01		NA	NA	0	1	1	NA	1	1	NA	2	1	NA	NA	2	1	NA	NA	NA	NA	1	NA	NA	NA	1	1	NA	2	1
No	PotVar0000403	PGSC0003DMB000000001	6141138	A	G	SNP_2	CONT0011	0	Non-coding	Non-coding	0	1	111	37968707	None	55	109	0.495455	0.49996	chr01		NA	NA	1	4	2	NA	2	1	NA	2	NA	NA	NA	2	1	NA	NA	NA	NA	2	NA	NA	NA	2	2	NA	2	2
No	PotVar0000404	PGSC0003DMB000000001	6141144	C	T	SNP_2	CONT0011	0	Non-coding	Non-coding	0	1	111	37968707	None	53	3	0.014151	0.02790	chr01		NA	NA	1	0	0	NA	0	0	NA	0	NA	NA	NA	0	NA	NA	NA	NA	NA	0	NA	NA	NA	0	0	NA	0	0
No	PotVar0000405	PGSC0003DMB000000001	6212834	G	A	SNP_2	CONT0012	0	Non-coding	Non-coding	0	1	111	38041259	None	21	17	0.209877	0.33166	chr01		NA	NA	NA	NA	NA	NA	NA	NA	NA	NA	NA	NA	0	0	NA	NA	NA	NA	NA	NA	NA	NA	NA	1	NA	NA	NA	NA
No	PotVar0000406	PGSC0003DMB000000001	6212952	G	A	SNP_2	CONT0012	0	Non-coding	Non-coding	0	1	111	38041259	None	31	41	0.338843	0.44806	chr01		NA	NA	NA	NA	NA	NA	NA	1	NA	NA	NA	NA	1	2	NA	NA	2	2	NA	NA	NA	NA	NA	1	NA	NA	2	NA
No	PotVar0000407	PGSC0003DMB000000001	6212995	G	T	SNP_2	CONT0012	0	Non-coding	Non-coding	0	1	111	38041259	None	17	4	0.058824	0.11073	chr01		NA	NA	NA	NA	NA	NA	NA	NA	NA	NA	NA	NA	0	0	NA	NA	NA	1	NA	NA	NA	NA	NA	NA	NA	NA	NA	NA
No	PotVar0000408	PGSC0003DMB000000001	6213013	T	C	SNP_2	CONT0012	0	Non-coding	Non-coding	0	1	111	38041259	None	13	2	0.038462	0.07396	chr01		NA	NA	NA	NA	NA	NA	NA	NA	NA	NA	NA	NA	NA	0	NA	NA	NA	1	NA	NA	NA	NA	NA	NA	NA	NA	NA	NA
No	PotVar0000409	PGSC0003DMB000000001	6213052	G	A	SNP_2	CONT0012	0	Non-coding	Non-coding	0	1	111	38041259	None	17	16	0.246154	0.37112	chr01		NA	NA	NA	NA	NA	NA	NA	NA	NA	NA	NA	NA	NA	0	NA	NA	NA	0	NA	NA	NA	NA	NA	NA	NA	NA	NA	NA
No	PotVar0000410	PGSC0003DMB000000001	6213082	G	A	SNP_2	CONT0012	0	Non-coding	Non-coding	0	1	111	38041259	None	9	1	0.030303	0.05877	chr01		NA	NA	NA	NA	NA	NA	NA	NA	NA	NA	NA	NA	NA	0	NA	NA	NA	1	NA	NA	NA	NA	NA	NA	NA	NA	NA	NA
No	PotVar0000411	PGSC0003DMB000000001	6822375	G	A	SNP_2	CONT0013	0	Non-coding	Non-coding	No-binary var	1	111	38650818	None	35	60	0.428571		chr01		NA	1	2	NA	3	NA	NA	NA	NA	1	NA	NA	2	NA	NA	NA	NA	3	NA	NA	NA	NA	NA	1	0	NA	2	1
No	PotVar0000412	PGSC0003DMB000000001	6822386	G	T	SNP_2	CONT0013	0	Non-coding	Non-coding	0	1	111	38650818	None	38	6	0.039474	0.07583	chr01		NA	NA	0	NA	NA	NA	NA	0	NA	0	NA	NA	1	NA	NA	0	NA	0	NA	NA	NA	NA	NA	0	0	NA	0	NA
No	PotVar0000413	PGSC0003DMB000000001	6822411	T	A	SNP_3	CONT0013	0	Non-coding	Non-coding	No-binary var	1	111	38650818	None	39	37	0.237179		chr01		NA	2	0	NA	NA	NA	NA	0	NA	NA	NA	NA	1	1	NA	1	2	1	NA	NA	NA	NA	NA	1	0	NA	1	NA
No	PotVar0000414	PGSC0003DMB000000001	6822411	T	C	SNP_3	CONT0013	0	Non-coding	Non-coding	No-binary var	1	111	38650818	None	39	44	0.282051		chr01		NA	1	1	NA	NA	NA	NA	3	NA	NA	NA	NA	0	1	NA	1	0	1	NA	NA	NA	NA	NA	1	4	NA	1	NA
No	PotVar0000415	PGSC0003DMB000000001	6822413	G	C	SNP_2	CONT0013	0	Non-coding	Non-coding	0	1	111	38650818	None	42	78	0.464286	0.49745	chr01		NA	3	2	NA	NA	NA	NA	2	NA	NA	NA	NA	2	3	NA	3	2	2	NA	NA	NA	NA	NA	2	1	NA	2	NA
No	PotVar0000416	PGSC0003DMB000000001	6822416	G	T	SNP_2	CONT0013	0	Non-coding	Non-coding	0	1	111	38650818	None	43	84	0.488372	0.49973	chr01		NA	3	2	NA	NA	NA	NA	2	NA	NA	NA	NA	2	3	NA	3	2	2	NA	NA	NA	NA	NA	2	2	NA	2	NA
No	PotVar0000417	PGSC0003DMB000000001	6822422	C	T	SNP_2	CONT0013	0	Non-coding	Non-coding	0	1	111	38650818	None	47	29	0.154255	0.26092	chr01		NA	0	1	NA	NA	NA	NA	0	NA	NA	NA	NA	1	1	NA	1	1	1	NA	NA	NA	NA	0	1	0	NA	1	NA
No	PotVar0000418	PGSC0003DMB000000001	6822434	C	G	SNP_2	CONT0013	0	Non-coding	Non-coding	0	1	111	38650818	None	51	76	0.372549	0.46751	chr01		NA	2	1	NA	NA	NA	NA	1	NA	NA	NA	NA	1	2	1	2	2	2	NA	NA	2	1	1	2	2	NA	2	NA
No	PotVar0000419	PGSC0003DMB000000001	6822444	T	A	SNP_2	CONT0013	0	Non-coding	Non-coding	0	1	111	38650818	None	53	2	0.009434	0.01869	chr01		NA	0	1	NA	NA	NA	NA	0	NA	NA	NA	NA	0	0	0	0	0	0	NA	NA	0	0	0	0	0	NA	0	NA
No	PotVar0000420	PGSC0003DMB000000001	6822452	C	T	SNP_2	CONT0013	0	Non-coding	Non-coding	0	1	111	38650818	None	56	74	0.330357	0.44244	chr01		NA	1	1	NA	NA	NA	0	1	NA	NA	NA	NA	2	2	1	2	2	2	NA	NA	2	1	1	2	0	NA	2	NA
No	PotVar0000421	PGSC0003DMB000000001	6822453	A	AT	INS	CONT0013	0	Non-coding	Non-coding	0	1	111	38650818	None	57	53	0.232456	0.35684	chr01		NA	1	1	NA	NA	NA	1	1	NA	1	NA	NA	1	1	0	1	1	1	NA	NA	1	1	1	1	1	NA	1	NA
No	PotVar0000422	PGSC0003DMB000000001	6822465	A	G	SNP_2	CONT0013	0	Non-coding	Non-coding	0	1	111	38650818	None	54	107	0.495370	0.49996	chr01		NA	2	2	NA	NA	NA	2	2	NA	NA	NA	NA	2	2	1	3	2	2	NA	NA	2	2	2	2	3	NA	3	NA
No	PotVar0000423	PGSC0003DMB000000001	6822479	C	A	SNP_2	CONT0013	0	Non-coding	Non-coding	No-binary var	1	111	38650818	None	53	29	0.136792		chr01		NA	1	0	NA	NA	NA	1	0	NA	NA	NA	NA	1	1	0	1	1	1	NA	NA	0	1	1	0	0	NA	1	NA
No	PotVar0000424	PGSC0003DMB000000001	6822499	G	A	SNP_2	CONT0013	0	Non-coding	Non-coding	0	1	111	38650818	None	58	35	0.150862	0.25621	chr01		NA	1	0	NA	1	NA	1	0	NA	1	NA	NA	1	1	0	1	1	1	NA	NA	0	1	2	0	0	1	1	NA
No	PotVar0000425	PGSC0003DMB000000001	6822507	G	A	SNP_2	CONT0013	0	Non-coding	Non-coding	0	1	111	38650818	None	57	34	0.149123	0.25377	chr01		NA	1	0	NA	1	NA	1	0	NA	1	NA	NA	1	1	0	1	1	1	NA	NA	0	1	2	0	0	1	1	NA
No	PotVar0000426	PGSC0003DMB000000001	6822515	C	T	SNP_2	CONT0013	0	Non-coding	Non-coding	0	1	111	38650818	None	56	38	0.169643	0.28173	chr01		NA	1	0	NA	1	NA	1	0	NA	1	NA	NA	1	1	0	1	1	1	NA	NA	0	1	2	0	0	2	1	NA
No	PotVar0000427	PGSC0003DMB000000001	6822522	A	G	SNP_2	CONT0013	0	Non-coding	Non-coding	0	1	111	38650818	None	56	110	0.491071	0.49984	chr01		NA	2	2	NA	2	NA	2	2	NA	2	NA	NA	2	2	1	2	2	2	NA	NA	2	2	2	2	3	2	2	2
No	PotVar0000428	PGSC0003DMB000000001	6822562	C	A	SNP_2	CONT0013	0	Non-coding	Non-coding	0	1	111	38650818	None	61	100	0.409836	0.48374	chr01		NA	1	1	NA	1	NA	2	2	NA	1	NA	NA	2	2	1	2	2	1	NA	NA	2	3	2	2	2	1	2	2
No	PotVar0000429	PGSC0003DMB000000001	6822566	C	A	SNP_2	CONT0013	0	Non-coding	Non-coding	0	1	111	38650818	None	63	66	0.261905	0.38662	chr01		NA	1	1	NA	0	NA	1	1	NA	1	NA	NA	1	0	1	1	1	1	NA	NA	2	2	0	1	2	0	1	1
No	PotVar0000430	PGSC0003DMB000000001	6822569	A	G	SNP_2	CONT0013	0	Non-coding	Non-coding	0	1	111	38650818	None	59	45	0.190678	0.30864	chr01		NA	3	3	NA	4	NA	3	3	NA	3	NA	NA	3	4	3	3	4	4	NA	NA	3	3	4	3	2	3	3	3
No	PotVar0000431	PGSC0003DMB000000001	6822584	G	A	SNP_2	CONT0013	0	Non-coding	Non-coding	0	1	111	38650818	None	62	101	0.412245	0.48460	chr01		NA	1	1	NA	1	NA	2	2	NA	1	NA	NA	2	2	1	2	2	1	NA	NA	2	3	2	2	3	NA	1	2
No	PotVar0000432	PGSC0003DMB000000001	6822586	G	T	SNP_2	CONT0013	0	Non-coding	Non-coding	0	1	111	38650818	None	60	31	0.130802	0.22739	chr01		NA	1	0	NA	0	NA	1	0	NA	1	NA	NA	1	1	0	1	1	0	NA	NA	0	1	NA	0	NA	NA	1	1
No	PotVar0000433	PGSC0003DMB000000001	6822594	A	C	SNP_2	CONT0013	0	Non-coding	Non-coding	0	1	111	38650818	None	55	9	0.041475	0.07951	chr01		NA	1	0	NA	0	NA	0	0	NA	0	NA	NA	0	0	0	0	1	0	NA	NA	0	0	NA	0	NA	NA	0	1
No	PotVar0000434	PGSC0003DMB000000001	6822606	G	A	SNP_3	CONT0013	0	Non-coding	Non-coding	No-binary var	1	111	38650818	None	50	29	0.145000		chr01		NA	1	1	NA	NA	NA	1	1	NA	1	NA	NA	1	0	1	NA	0	0	NA	NA	NA	1	NA	1	NA	NA	1	0
No	PotVar0000435	PGSC0003DMB000000001	6822606	G	T	SNP_3	CONT0013	0	Non-coding	Non-coding	No-binary var	1	111	38650818	None	50	32	0.160000		chr01		NA	1	1	NA	NA	NA	0	1	NA	0	NA	NA	1	1	1	NA	1	1	NA	NA	NA	0	NA	1	NA	NA	1	0
No	PotVar0000436	PGSC0003DMB000000001	6822607	A	G	SNP_2	CONT0013	0	Non-coding	Non-coding	0	1	111	38650818	None	35	1	0.007299	0.01449	chr01		NA	NA	0	NA	NA	NA	NA	NA	NA	NA	NA	NA	0	0	NA	NA	0	0	NA	NA	NA	NA	NA	0	NA	NA	0	NA
No	PotVar0000437	PGSC0003DMB000000001	6822615	C	T	SNP_2	CONT0013	0	Non-coding	Non-coding	0	1	111	38650818	None	48	33	0.171875	0.28467	chr01		NA	1	1	NA	NA	NA	1	1	NA	1	NA	NA	1	1	1	NA	0	0	NA	NA	NA	1	NA	1	NA	NA	1	NA
No	PotVar0000438	PGSC0003DMB000000001	6822616	G	A	SNP_2	CONT0013	0	Non-coding	Non-coding	0	1	111	38650818	None	46	29	0.157609	0.26554	chr01		NA	1	1	NA	NA	NA	0	1	NA	NA	NA	NA	1	1	1	NA	1	1	NA	NA	NA	NA	NA	0	NA	NA	1	NA
No	PotVar0000439	PGSC0003DMB000000001	6822625	C	T	SNP_2	CONT0013	0	Non-coding	Non-coding	0	1	111	38650818	None	43	14	0.081395	0.14954	chr01		NA	4	4	NA	NA	NA	4	4	NA	4	NA	NA	4	4	NA	NA	3	4	NA	NA	NA	NA	NA	4	NA	NA	4	NA
No	PotVar0000440	PGSC0003DMB000000001	6822635	C	A	SNP_3	CONT0013	0	Non-coding	Non-coding	No-binary var	1	111	38650818	None	41	40	0.243902		chr01		NA	2	1	NA	NA	NA	1	0	NA	1	NA	NA	1	1	NA	NA	1	1	NA	NA	NA	NA	NA	1	NA	NA	1	NA
No	PotVar0000441	PGSC0003DMB000000001	6822635	C	G	SNP_3	CONT0013	0	Non-coding	Non-coding	No-binary var	1	111	38650818	None	41	23	0.140244		chr01		NA	1	1	NA	NA	NA	1	1	NA	1	NA	NA	0	0	NA	NA	0	0	NA	NA	NA	NA	NA	1	NA	NA	1	NA
No	PotVar0000442	PGSC0003DMB000000001	6822637	C	T	SNP_2	CONT0013	0	Non-coding	Non-coding	0	1	111	38650818	None	43	21	0.122093	0.21437	chr01		NA	1	0	NA	NA	NA	1	0	NA	1	NA	NA	1	1	NA	NA	0	0	NA	NA	NA	NA	NA	0	NA	NA	1	NA
No	PotVar0000443	PGSC0003DMB000000002	155583	C	T	SNP_2	CONT0014	0	Non-coding	Non-coding	0	4	226	65472743	AFLP	22	12	0.136364	0.23554	chr04		NA	NA	NA	NA	1	NA	NA	NA	NA	NA	NA	NA	NA	NA	NA	NA	NA	NA	NA	NA	NA	NA	NA	NA	0	NA	NA	0
No	PotVar0000444	PGSC0003DMB000000002	155646	T	A	SNP_2	CONT0014	0	Non-coding	Non-coding	0	4	226	65472743	AFLP	56	2	0.008929	0.01770	chr04		NA	0	0	0	1	NA	0	0	NA	0	0	NA	0	NA	NA	NA	NA	NA	NA	NA	NA	NA	0	NA	0	0	0	0
No	PotVar0000445	PGSC0003DMB000000002	155676	AA	GC	MNP	CONT0014	0	Non-coding	Non-coding	0	4	226	65472743	AFLP	68	49	0.180147	0.29539	chr04		NA	4	1	3	3	NA	3	3	4	4	4	4	4	2	NA	NA	3	NA	NA	NA	NA	2	3	2	4	2	4	4
No	PotVar0000446	PGSC0003DMB000000002	155787	A	G	SNP_2	CONT0014	0	Non-coding	Non-coding	0	4	226	65472743	AFLP	83	13	0.039514	0.07590	chr04		4	4	3	3	4	NA	4	4	4	4	4	4	4	4	4	4	3	4	2	4	3	4	4	4	4	4	4	4
No	PotVar0000447	PGSC0003DMB000000002	155817	G	A	SNP_2	CONT0014	1	Non-coding	Non-coding	0	4	226	65472743	AFLP	84	3	0.009009	0.01786	chr04		0	0	0	0	1	0	0	0	0	0	0	0	0	0	0	0	0	0	0	0	0	0	0	0	0	0	0	0
No	PotVar0000448	PGSC0003DMB000000002	155859	C	T	SNP_2	CONT0014	1	Non-coding	Non-coding	0	4	226	65472743	AFLP	84	94	0.282282	0.40520	chr04		2	1	0	1	0	1	0	1	1	1	0	2	1	0	1	1	0	2	2	1	2	1	1	1	1	1	2	1
No	PotVar0000449	PGSC0003DMB000000002	155877	C	A	SNP_2	CONT0014	1	Non-coding	Non-coding	0	4	226	65472743	AFLP	84	5	0.015015	0.02958	chr04		0	0	0	0	0	0	0	0	0	0	0	0	0	0	0	0	0	0	1	0	0	0	0	0	0	0	0	0
No	PotVar0000450	PGSC0003DMB000000002	155883	G	A	SNP_2	CONT0014	1	Non-coding	Non-coding	0	4	226	65472743	AFLP	84	2	0.006006	0.01194	chr04		1	0	0	0	0	0	0	0	0	0	0	0	0	0	0	0	0	0	0	0	0	0	0	0	0	0	0	0
No	PotVar0000451	PGSC0003DMB000000002	155907	C	T	SNP_2	CONT0014	1	Non-coding	Non-coding	0	4	226	65472743	AFLP	84	59	0.177177	0.29157	chr04		1	1	0	1	0	2	1	1	1	2	1	2	0	1	1	2	1	0	0	0	0	0	1	1	0	1	1	1
No	PotVar0000452	PGSC0003DMB000000002	155919	T	C	SNP_2	CONT0014	1	Non-coding	Non-coding	0	4	226	65472743	AFLP	84	58	0.174174	0.28768	chr04		1	1	0	1	0	2	1	1	1	2	1	2	0	1	1	2	1	0	0	0	0	0	1	1	0	1	1	1
No	PotVar0000453	PGSC0003DMB000000002	155922	A	G	SNP_2	CONT0014	1	Non-coding	Non-coding	0	4	226	65472743	AFLP	84	59	0.177177	0.29157	chr04		4	3	1	3	3	3	3	3	4	4	4	4	4	2	4	4	3	2	3	3	4	3	3	2	4	2	4	4
No	PotVar0000454	PGSC0003DMB000000002	155935	G	A	SNP_2	CONT0014	1	Non-coding	Non-coding	0	4	226	65472743	AFLP	84	59	0.177177	0.29157	chr04		4	3	1	3	3	3	3	3	4	4	4	4	4	2	4	4	3	2	3	3	4	3	3	2	4	2	4	4
No	PotVar0000455	PGSC0003DMB000000002	155961	A	T	SNP_2	CONT0014	1	Non-coding	Non-coding	0	4	226	65472743	AFLP	84	3	0.009009	0.01786	chr04		0	0	1	0	1	0	0	0	0	0	0	0	1	0	0	0	0	0	0	0	0	0	0	0	0	0	0	0
No	PotVar0000456	PGSC0003DMB000000002	155964	C	T	SNP_2	CONT0014	1	Non-coding	Non-coding	0	4	226	65472743	AFLP	84	157	0.471471	0.49837	chr04		2	3	1	2	3	2	2	2	3	3	4	2	3	2	3	3	3	0	0	2	2	2	2	1	3	1	2	3
No	PotVar0000457	PGSC0003DMB000000002	155970	C	T	SNP_2	CONT0014	1	Non-coding	Non-coding	0	4	226	65472743	AFLP	84	4	0.012012	0.02374	chr04		0	0	1	0	1	0	0	0	0	0	0	0	1	0	1	0	0	0	0	0	0	0	0	0	0	0	0	0
No	PotVar0000458	PGSC0003DMB000000002	156045	A	T	SNP_2	CONT0014	1	Non-coding	Non-coding	0	4	226	65472743	AFLP	84	107	0.321321	0.43615	chr04		0	1	0	0	1	0	2	1	2	1	3	0	2	1	2	1	2	0	0	2	2	2	1	0	3	0	1	2
No	PotVar0000459	PGSC0003DMB000000002	156078	G	A	SNP_2	CONT0014	1	Non-coding	Non-coding	0	4	226	65472743	AFLP	84	96	0.288288	0.41036	chr04		2	1	0	1	0	2	0	1	1	1	0	2	1	0	1	1	0	2	3	1	2	1	1	1	1	1	2	1
No	PotVar0000460	PGSC0003DMB000000002	156363	C	T	SNP_2	CONT0014	1	Non-coding	Non-coding	0	4	226	65472743	AFLP	84	61	0.183183	0.29925	chr04		1	2	0	1	0	2	1	1	1	2	1	2	0	1	1	2	1	0	0	0	0	0	1	1	0	1	1	1
No	PotVar0000461	PGSC0003DMB000000002	156549	G	T	SNP_2	CONT0014	0	Non-coding	Non-coding	0	4	226	65472743	AFLP	46	31	0.168478	0.28019	chr04		NA	NA	0	1	0	NA	NA	1	1	2	NA	NA	0	NA	NA	NA	NA	NA	NA	NA	NA	NA	NA	NA	0	1	1	1
No	PotVar0000462	PGSC0003DMB000000002	156558	G	A	SNP_2	CONT0014	0	Non-coding	Non-coding	0	4	226	65472743	AFLP	44	14	0.079545	0.14644	chr04		NA	NA	0	0	0	NA	NA	1	0	0	NA	NA	0	NA	NA	NA	NA	NA	NA	NA	NA	NA	NA	NA	2	0	0	0
No	PotVar0000463	PGSC0003DMB000000002	156615	C	T	SNP_2	CONT0014	0	Non-coding	Non-coding	0	4	226	65472743	AFLP	14	2	0.035714	0.06888	chr04		NA	NA	NA	1	NA	NA	NA	NA	NA	0	NA	NA	NA	NA	NA	NA	NA	NA	NA	NA	NA	NA	NA	NA	NA	NA	1	0
No	PotVar0000464	PGSC0003DMB000000002	157037	G	C	SNP_2	CONT0015	0	Non-coding	Non-coding	0	4	226	65471389	AFLP	57	13	0.057018	0.10753	chr04		NA	NA	0	0	0	NA	1	2	0	0	NA	0	NA	0	NA	NA	0	NA	NA	NA	NA	NA	0	0	2	0	0	0
No	PotVar0000465	PGSC0003DMB000000002	157053	T	G	SNP_2	CONT0015	0	Non-coding	Non-coding	0	4	226	65471389	AFLP	64	71	0.280632	0.40376	chr04		NA	NA	0	1	1	NA	0	1	1	1	NA	2	NA	0	NA	NA	0	NA	NA	1	NA	1	1	1	2	1	3	1
No	PotVar0000466	PGSC0003DMB000000002	157055	A	G	SNP_2	CONT0015	0	Non-coding	Non-coding	0	4	226	65471389	AFLP	63	10	0.040161	0.07710	chr04		NA	NA	4	3	4	NA	4	4	4	4	NA	4	NA	4	NA	NA	3	NA	NA	4	NA	4	4	4	4	4	4	4
No	PotVar0000467	PGSC0003DMB000000002	157058	A	T	SNP_2	CONT0015	0	Non-coding	Non-coding	0	4	226	65471389	AFLP	62	77	0.314286	0.43102	chr04		NA	NA	0	0	1	NA	2	2	2	1	NA	0	NA	1	NA	NA	2	NA	NA	2	NA	1	1	0	2	0	1	2
No	PotVar0000468	PGSC0003DMB000000002	157059	T	G	SNP_2	CONT0015	0	Non-coding	Non-coding	0	4	226	65471389	AFLP	62	2	0.008163	0.01619	chr04		NA	NA	0	1	0	NA	0	0	0	0	NA	0	NA	0	NA	NA	0	NA	NA	0	NA	0	0	0	0	0	0	0
No	PotVar0000469	PGSC0003DMB000000002	157072	TGAA	T	DEL	CONT0015	0	Non-coding	Non-coding	0	4	226	65471389	AFLP	60	4	0.016878	0.03319	chr04		NA	NA	0	0	0	NA	0	0	NA	0	NA	NA	NA	1	NA	NA	0	NA	NA	0	NA	0	0	0	0	0	0	0
No	PotVar0000470	PGSC0003DMB000000002	157088	C	T	SNP_2	CONT0015	0	Non-coding	Non-coding	0	4	226	65471389	AFLP	79	57	0.182109	0.29789	chr04		4	3	1	3	3	NA	3	3	4	4	4	4	4	2	4	4	3	2	NA	2	4	3	2	2	4	2	4	4
No	PotVar0000471	PGSC0003DMB000000002	157122	A	T	SNP_2	CONT0015	1	Non-coding	Non-coding	0	4	226	65471389	AFLP	82	2	0.006154	0.01223	chr04		0	0	0	0	0	0	0	0	0	0	0	0	0	0	0	0	0	0	NA	0	0	0	0	0	0	0	0	0
No	PotVar0000472	PGSC0003DMB000000002	157238	G	A	SNP_2	CONT0015	1	Non-coding	Non-coding	0	4	226	65471389	AFLP	84	3	0.009009	0.01786	chr04		0	0	0	0	1	0	0	0	0	0	0	0	0	0	0	0	0	0	0	0	0	0	0	0	0	0	0	0
No	PotVar0000473	PGSC0003DMB000000002	157309	C	T	SNP_2	CONT0015	1	Non-coding	Non-coding	0	4	226	65471389	AFLP	84	96	0.288288	0.41036	chr04		2	1	0	1	0	2	0	1	1	1	1	2	1	0	2	1	0	2	2	1	2	1	1	1	1	1	2	1
No	PotVar0000474	PGSC0003DMB000000002	157315	A	G	SNP_2	CONT0015	1	Non-coding	Non-coding	0	4	226	65471389	AFLP	84	57	0.171171	0.28374	chr04		4	3	1	3	3	4	3	3	4	4	4	4	4	2	4	4	3	2	3	3	4	3	3	2	4	2	4	4
No	PotVar0000475	PGSC0003DMB000000002	157366	C	T	SNP_2	CONT0015	1	Non-coding	Non-coding	0	4	226	65471389	AFLP	84	3	0.009009	0.01786	chr04		0	0	1	0	1	0	0	0	0	0	0	0	1	0	0	0	0	0	0	0	0	0	0	0	0	0	0	0
No	PotVar0000476	PGSC0003DMB000000002	157425	T	A	SNP_2	CONT0015	1	Non-coding	Non-coding	0	4	226	65471389	AFLP	82	55	0.169231	0.28118	chr04		4	3	1	3	3	NA	3	3	4	4	4	4	4	2	4	4	3	2	NA	3	4	3	3	2	4	2	4	4
No	PotVar0000477	PGSC0003DMB000000002	157432	A	T	SNP_2	CONT0015	1	Non-coding	Non-coding	0	4	226	65471389	AFLP	82	3	0.009231	0.01829	chr04		0	0	0	0	1	NA	0	0	0	0	0	0	0	0	0	0	0	0	NA	0	0	0	0	0	0	0	0	0
No	PotVar0000478	PGSC0003DMB000000002	157525	C	T	SNP_2	CONT0015	0	Non-coding	Non-coding	0	4	226	65471389	AFLP	22	4	0.045455	0.08678	chr04		NA	NA	NA	3	4	NA	4	4	NA	4	NA	NA	NA	4	NA	NA	NA	NA	NA	NA	NA	NA	NA	NA	NA	NA	NA	NA
No	PotVar0000479	PGSC0003DMB000000002	157527	C	T	SNP_2	CONT0015	0	Non-coding	Non-coding	0	4	226	65471389	AFLP	19	1	0.013158	0.02597	chr04		NA	NA	NA	0	1	NA	0	0	NA	0	NA	NA	NA	0	NA	NA	NA	NA	NA	NA	NA	NA	NA	NA	NA	NA	NA	NA
No	PotVar0000480	PGSC0003DMB000000002	157581	C	T	SNP_2	CONT0015	0	Non-coding	Non-coding	0	4	226	65471389	AFLP	49	2	0.010204	0.02020	chr04		NA	NA	NA	NA	1	NA	NA	0	0	0	NA	NA	1	0	NA	NA	NA	NA	NA	NA	NA	NA	NA	NA	0	0	0	0
No	PotVar0000481	PGSC0003DMB000000002	223082	A	G	SNP_2	CONT0016	0	Non-coding	Non-coding	0	4	226	65405269	None	39	32	0.205128	0.32610	chr04		0	NA	NA	0	0	NA	NA	1	2	1	NA	NA	NA	NA	NA	NA	NA	NA	NA	NA	NA	1	NA	NA	0	0	2	1
No	PotVar0000482	PGSC0003DMB000000002	223087	G	T	SNP_2	CONT0016	0	Non-coding	Non-coding	0	4	226	65405269	None	39	33	0.211538	0.33358	chr04		0	NA	NA	0	0	NA	NA	1	2	NA	NA	NA	NA	NA	NA	NA	NA	NA	NA	NA	NA	2	NA	NA	NA	0	2	1
No	PotVar0000483	PGSC0003DMB000000002	223101	C	T	SNP_2	CONT0016	0	Non-coding	Non-coding	0	4	226	65405269	None	46	43	0.233696	0.35816	chr04		NA	NA	NA	2	1	NA	1	0	NA	0	NA	NA	NA	NA	NA	NA	NA	NA	NA	NA	NA	1	NA	NA	NA	NA	1	2
No	PotVar0000484	PGSC0003DMB000000002	223144	G	A	SNP_2	CONT0016	0	Non-coding	Non-coding	0	4	226	65405269	None	65	60	0.233463	0.35792	chr04		NA	NA	0	1	2	NA	2	0	2	0	NA	NA	2	NA	NA	NA	NA	NA	NA	NA	NA	1	1	0	0	0	1	2
No	PotVar0000485	PGSC0003DMB000000002	223213	T	G	SNP_2	CONT0016	0	Non-coding	Non-coding	0	4	226	65405269	None	72	3	0.010526	0.02083	chr04		NA	NA	0	1	0	NA	0	0	0	0	1	NA	0	0	0	0	0	0	NA	NA	0	0	0	0	0	0	0	0
No	PotVar0000486	PGSC0003DMB000000002	223220	AT	A	DEL	CONT0016	0	Non-coding	Non-coding	0	4	226	65405269	None	74	62	0.211604	0.33366	chr04		NA	NA	0	1	1	NA	1	0	2	0	2	NA	2	1	0	NA	0	0	NA	NA	1	1	1	0	0	0	1	2
No	PotVar0000487	PGSC0003DMB000000002	223261	C	T	SNP_2	CONT0016	0	Non-coding	Non-coding	0	4	226	65405269	None	78	2	0.006472	0.01286	chr04		NA	NA	0	1	0	0	0	0	0	0	0	0	0	0	0	0	0	0	NA	0	0	0	0	0	0	0	0	0
No	PotVar0000488	PGSC0003DMB000000002	223264	AG	TA	MNP	CONT0016	0	Non-coding	Non-coding	0	4	226	65405269	None	78	57	0.184466	0.30088	chr04		NA	NA	0	0	0	1	0	1	1	1	0	2	1	0	1	1	0	3	NA	1	1	1	1	1	1	0	2	1
No	PotVar0000489	PGSC0003DMB000000002	223265	G	A	SNP_2	CONT0016	0	Non-coding	Non-coding	0	4	226	65405269	None	68	96	0.356877	0.45903	chr04		NA	NA	1	2	2	NA	1	2	1	2	2	3	1	2	2	NA	2	NA	NA	NA	0	NA	1	1	2	1	3	2
No	PotVar0000490	PGSC0003DMB000000002	223268	G	A	SNP_3	CONT0016	0	Non-coding	Non-coding	No-binary var	4	226	65405269	None	79	5	0.015974		chr04		0	NA	0	0	1	NA	0	0	0	0	0	0	0	0	0	0	0	0	NA	0	0	0	0	0	0	0	0	0
No	PotVar0000491	PGSC0003DMB000000002	223268	G	T	SNP_3	CONT0016	0	Non-coding	Non-coding	No-binary var	4	226	65405269	None	79	54	0.172524		chr04		0	NA	0	0	0	NA	0	1	1	1	0	2	1	0	1	1	0	3	NA	1	1	1	1	1	1	0	2	1
No	PotVar0000492	PGSC0003DMB000000002	223284	T	C	SNP_2	CONT0016	0	Non-coding	Non-coding	0	4	226	65405269	None	81	58	0.180685	0.29608	chr04		0	2	0	0	0	2	0	1	1	1	0	2	1	0	1	1	0	2	NA	1	1	1	1	1	1	0	2	1
No	PotVar0000493	PGSC0003DMB000000002	223288	G	C	SNP_2	CONT0016	0	Non-coding	Non-coding	0	4	226	65405269	None	81	57	0.177570	0.29208	chr04		0	2	0	0	0	2	0	1	1	1	0	1	1	0	1	1	0	2	NA	1	1	2	1	1	1	0	2	1
No	PotVar0000494	PGSC0003DMB000000002	223315	A	G	SNP_2	CONT0016	0	Non-coding	Non-coding	0	4	226	65405269	None	78	124	0.401294	0.48051	chr04		2	NA	1	3	3	NA	3	2	4	3	3	3	4	3	2	4	2	2	NA	NA	2	3	3	2	2	1	4	4
No	PotVar0000495	PGSC0003DMB000000002	223326	G	A	SNP_2	CONT0016	0	Non-coding	Non-coding	0	4	226	65405269	None	74	63	0.215017	0.33757	chr04		1	NA	0	1	0	NA	2	1	1	2	1	1	0	1	1	NA	2	0	NA	NA	NA	0	0	1	1	NA	1	1
No	PotVar0000496	PGSC0003DMB000000002	223363	G	A	SNP_2	CONT0016	0	Non-coding	Non-coding	0	4	226	65405269	None	63	60	0.240964	0.36580	chr04		1	NA	1	2	1	NA	NA	1	1	1	1	2	1	2	NA	NA	1	NA	NA	NA	NA	NA	0	NA	NA	1	1	1
No	PotVar0000497	PGSC0003DMB000000002	223378	C	A	SNP_2	CONT0016	0	Non-coding	Non-coding	0	4	226	65405269	None	59	48	0.206009	0.32714	chr04		NA	NA	0	0	0	NA	NA	2	1	2	0	1	2	0	NA	NA	0	NA	NA	NA	NA	NA	NA	NA	1	0	2	2
No	PotVar0000498	PGSC0003DMB000000002	223381	A	T	SNP_2	CONT0016	0	Non-coding	Non-coding	0	4	226	65405269	None	60	45	0.189873	0.30764	chr04		0	NA	0	0	0	NA	NA	1	1	2	NA	1	2	0	NA	NA	0	NA	NA	NA	NA	NA	NA	NA	1	0	2	2
No	PotVar0000499	PGSC0003DMB000000002	223396	C	T	SNP_2	CONT0016	0	Non-coding	Non-coding	0	4	226	65405269	None	54	35	0.162037	0.27156	chr04		NA	NA	0	1	0	NA	NA	1	1	1	NA	2	0	2	NA	NA	NA	NA	NA	NA	NA	NA	NA	NA	NA	1	1	1
No	PotVar0000500	PGSC0003DMB000000002	223404	T	G	SNP_2	CONT0016	0	Non-coding	Non-coding	0	4	226	65405269	None	51	85	0.416667	0.48611	chr04		NA	NA	1	3	2	NA	NA	3	1	3	NA	2	3	2	NA	NA	NA	NA	NA	NA	NA	NA	NA	NA	NA	NA	3	3
No	PotVar0000501	PGSC0003DMB000000002	223406	C	T	SNP_2	CONT0016	0	Non-coding	Non-coding	0	4	226	65405269	None	51	10	0.049020	0.09323	chr04		NA	NA	0	0	0	NA	NA	1	0	0	NA	0	0	0	NA	NA	NA	NA	NA	NA	NA	NA	NA	NA	NA	NA	0	0
No	PotVar0000502	PGSC0003DMB000000002	223423	G	A	SNP_2	CONT0016	0	Non-coding	Non-coding	0	4	226	65405269	None	39	26	0.166667	0.27778	chr04		NA	NA	0	1	0	NA	NA	1	NA	NA	NA	2	NA	2	NA	NA	NA	NA	NA	NA	NA	NA	NA	NA	NA	NA	1	1
No	PotVar0000503	PGSC0003DMB000000002	223429	G	A	SNP_2	CONT0016	0	Non-coding	Non-coding	0	4	226	65405269	None	34	28	0.205882	0.32699	chr04		NA	NA	0	1	0	NA	NA	NA	NA	NA	NA	2	NA	2	NA	NA	NA	NA	NA	NA	NA	NA	NA	NA	NA	NA	1	1
No	PotVar0000504	PGSC0003DMB000000002	223453	C	T	SNP_2	CONT0016	0	Non-coding	Non-coding	0	4	226	65405269	None	24	16	0.166667	0.27778	chr04		NA	NA	0	NA	0	NA	NA	1	NA	NA	NA	NA	NA	NA	NA	NA	NA	NA	NA	NA	NA	NA	NA	NA	NA	NA	1	1
No	PotVar0000505	PGSC0003DMB000000002	459733	T	A	SNP_2	CONT0017	0	Non-coding	Non-coding	0	4	226	65168592	PGSC0003DMG400009343	27	26	0.240741	0.36557	chr04		NA	NA	0	NA	1	NA	0	1	NA	NA	NA	NA	NA	NA	NA	NA	NA	NA	NA	NA	NA	NA	NA	0	NA	0	3	1
No	PotVar0000506	PGSC0003DMB000000002	459749	A	G	SNP_2	CONT0017	0	Non-coding	Non-coding	0	4	226	65168592	PGSC0003DMG400009343	53	14	0.066038	0.12335	chr04		NA	NA	0	0	0	NA	0	0	0	1	NA	0	0	NA	NA	NA	NA	NA	NA	NA	NA	NA	NA	0	1	0	0	0
No	PotVar0000507	PGSC0003DMB000000002	459763	G	A	SNP_2	CONT0017	0	Non-coding	Non-coding	0	4	226	65168592	PGSC0003DMG400009343	62	69	0.278226	0.40163	chr04		NA	NA	2	4	3	NA	3	2	4	4	NA	3	4	2	NA	NA	NA	NA	NA	NA	NA	NA	NA	1	4	2	4	4
No	PotVar0000508	PGSC0003DMB000000002	459792	T	G	SNP_2	CONT0017	0	Non-coding	Non-coding	0	4	226	65168592	PGSC0003DMG400009343	74	69	0.235495	0.36007	chr04		0	1	0	0	0	NA	0	1	1	2	0	2	1	0	NA	NA	1	NA	NA	1	1	NA	2	1	2	0	2	1
No	PotVar0000509	PGSC0003DMB000000002	459803	C	T	SNP_2	CONT0017	0	Non-coding	Non-coding	0	4	226	65168592	PGSC0003DMG400009343	75	126	0.424242	0.48852	chr04		NA	3	3	2	2	NA	2	2	2	4	2	3	2	2	NA	3	3	NA	NA	2	2	NA	2	2	4	2	3	3
No	PotVar0000510	PGSC0003DMB000000002	459811	C	T	SNP_2	CONT0017	0	Non-coding	Non-coding	0	4	226	65168592	PGSC0003DMG400009343	80	18	0.056782	0.10712	chr04		0	0	3	1	0	0	0	0	0	0	0	0	1	1	0	0	0	NA	NA	0	0	1	0	0	0	1	0	0
No	PotVar0000511	PGSC0003DMB000000002	459813	T	A	SNP_2	CONT0017	0	Non-coding	Non-coding	0	4	226	65168592	PGSC0003DMG400009343	79	55	0.175719	0.28968	chr04		1	2	0	0	0	2	1	1	1	2	1	2	0	1	1	2	1	NA	NA	0	0	0	0	1	0	1	1	1
No	PotVar0000512	PGSC0003DMB000000002	459814	C	T	SNP_2	CONT0017	0	Non-coding	Non-coding	0	4	226	65168592	PGSC0003DMG400009343	81	51	0.158879	0.26727	chr04		0	1	0	1	1	0	1	0	2	0	2	0	2	1	0	1	0	0	NA	1	1	0	1	0	0	0	1	1
No	PotVar0000513	PGSC0003DMB000000002	459847	G	A	SNP_2	CONT0017	1	Non-coding	Non-coding	0	4	226	65168592	PGSC0003DMG400009343	82	78	0.240000	0.36480	chr04		2	3	3	4	3	4	2	2	4	4	4	3	4	3	4	4	3	4	NA	3	3	4	3	2	4	2	4	4
No	PotVar0000514	PGSC0003DMB000000002	459871	C	A	SNP_2	CONT0017	1	Synonymous	S/S	1	4	226	65168592	PGSC0003DMG400009343	83	98	0.297872	0.41829	chr04		2	3	3	4	3	4	3	2	4	3	4	3	4	3	3	4	2	4	NA	3	3	4	2	2	3	2	4	4
No	PotVar0000515	PGSC0003DMB000000002	459885	C	T	SNP_2	CONT0017	1	NonSynonymous	T/I	1	4	226	65168592	PGSC0003DMG400009343	83	23	0.069909	0.13004	chr04		0	0	0	0	0	0	0	0	0	1	0	0	0	0	1	0	1	0	NA	0	0	0	1	0	1	0	0	0
No	PotVar0000516	PGSC0003DMB000000002	459889	A	T	SNP_2	CONT0017	1	Synonymous	T/T	1	4	226	65168592	PGSC0003DMG400009343	83	81	0.246201	0.37117	chr04		2	3	3	4	3	4	3	2	4	4	4	3	4	3	4	4	2	4	NA	3	3	4	3	2	4	2	4	4
No	PotVar0000517	PGSC0003DMB000000002	459902	T	C	SNP_2	CONT0017	1	NonSynonymous	S/P	1	4	226	65168592	PGSC0003DMG400009343	83	64	0.194529	0.31337	chr04		2	1	1	1	0	3	1	1	1	2	1	2	1	1	1	2	1	0	NA	0	0	0	0	1	0	1	2	1
No	PotVar0000518	PGSC0003DMB000000002	459924	C	A	SNP_2	CONT0017	1	NonSynonymous	T/N	1	4	226	65168592	PGSC0003DMG400009343	84	2	0.006006	0.01194	chr04		0	0	1	0	0	0	0	0	0	0	0	0	1	0	0	0	0	0	0	0	0	0	0	0	0	0	0	0
No	PotVar0000519	PGSC0003DMB000000002	459944	A	T	SNP_2	CONT0017	1	NonSynonymous	T/S	1	4	226	65168592	PGSC0003DMG400009343	84	86	0.258258	0.38312	chr04		0	1	0	1	0	1	0	1	1	2	0	1	1	0	1	1	1	2	3	1	1	1	2	1	2	0	2	1
No	PotVar0000520	PGSC0003DMB000000002	459945	C	T	SNP_2	CONT0017	1	NonSynonymous	T/I	1	4	226	65168592	PGSC0003DMG400009343	84	3	0.009009	0.01786	chr04		0	0	0	0	1	0	0	0	0	0	0	0	0	0	0	0	0	0	0	0	0	0	0	0	0	0	0	0
No	PotVar0000521	PGSC0003DMB000000002	459952	C	T	SNP_2	CONT0017	1	Synonymous	N/N	1	4	226	65168592	PGSC0003DMG400009343	84	23	0.069069	0.12860	chr04		0	0	0	0	0	0	0	0	0	1	0	0	0	0	1	0	1	0	0	0	0	0	1	0	1	0	0	0
No	PotVar0000522	PGSC0003DMB000000002	459953	T	A	SNP_2	CONT0017	1	NonSynonymous	S/T	1	4	226	65168592	PGSC0003DMG400009343	84	2	0.006006	0.01194	chr04		1	0	0	0	0	0	0	0	0	0	0	0	0	0	0	0	0	0	0	0	0	0	0	0	0	0	0	0
No	PotVar0000523	PGSC0003DMB000000002	459955	C	T	SNP_2	CONT0017	1	Synonymous	S/S	1	4	226	65168592	PGSC0003DMG400009343	84	1	0.003003	0.00599	chr04		0	0	0	0	1	0	0	0	0	0	0	0	0	0	0	0	0	0	0	0	0	0	0	0	0	0	0	0
No	PotVar0000524	PGSC0003DMB000000002	459960	C	G	SNP_2	CONT0017	1	NonSynonymous	A/G	1	4	226	65168592	PGSC0003DMG400009343	84	113	0.339339	0.44838	chr04		1	1	2	1	0	3	2	2	1	2	2	2	0	2	3	2	2	2	0	1	1	3	0	1	2	2	1	2
No	PotVar0000525	PGSC0003DMB000000002	459964	C	T	SNP_2	CONT0017	1	Synonymous	R/R	1	4	226	65168592	PGSC0003DMG400009343	84	90	0.270270	0.39445	chr04		1	1	0	2	0	1	0	1	1	2	0	1	1	0	1	1	1	1	2	1	1	1	2	1	2	0	2	1
No	PotVar0000526	PGSC0003DMB000000002	459970	A	G	SNP_2	CONT0017	1	Synonymous	V/V	1	4	226	65168592	PGSC0003DMG400009343	84	3	0.009009	0.01786	chr04		0	0	0	0	1	0	0	0	0	0	0	0	0	0	0	0	0	0	0	0	0	0	0	0	0	0	0	0
No	PotVar0000527	PGSC0003DMB000000002	459974	C	T	SNP_2	CONT0017	1	NonSynonymous	L/F	1	4	226	65168592	PGSC0003DMG400009343	84	91	0.273273	0.39719	chr04		1	1	0	2	0	1	1	1	1	2	0	1	1	0	1	1	1	2	2	1	1	1	2	1	2	0	2	1
No	PotVar0000528	PGSC0003DMB000000002	459979	C	A	SNP_2	CONT0017	1	Synonymous	T/T	1	4	226	65168592	PGSC0003DMG400009343	84	51	0.153153	0.25939	chr04		0	1	0	1	1	0	1	0	2	0	2	0	2	1	0	1	0	0	0	1	1	0	1	0	0	0	1	1
No	PotVar0000529	PGSC0003DMB000000002	460017	C	A	SNP_2	CONT0017	1	NonSynonymous	A/E	1	4	226	65168592	PGSC0003DMG400009343	84	9	0.027027	0.05259	chr04		1	0	0	2	0	0	1	0	0	0	0	0	0	0	0	0	0	0	1	0	0	0	0	0	0	0	0	0
No	PotVar0000530	PGSC0003DMB000000002	460051	C	A	SNP_3	CONT0017	1	Synonymous	G/G	No-binary var	4	226	65168592	PGSC0003DMG400009343	84	4	0.012012		chr04		0	0	0	1	0	0	1	0	0	0	0	0	0	0	0	0	0	0	0	0	0	0	0	0	0	0	0	0
No	PotVar0000531	PGSC0003DMB000000002	460051	C	T	SNP_3	CONT0017	1	Synonymous	G/G	No-binary var	4	226	65168592	PGSC0003DMG400009343	84	61	0.183183		chr04		0	1	0	0	0	2	0	1	1	1	1	1	1	0	0	1	0	2	3	1	1	1	1	1	1	0	2	1
No	PotVar0000532	PGSC0003DMB000000002	460054	T	C	SNP_2	CONT0017	1	Synonymous	R/R	1	4	226	65168592	PGSC0003DMG400009343	84	55	0.165165	0.27577	chr04		0	1	2	1	0	0	1	1	0	0	1	1	0	1	1	0	1	2	0	1	1	3	0	0	2	1	0	1
No	PotVar0000533	PGSC0003DMB000000002	460060	A	G	SNP_2	CONT0017	1	Synonymous	E/E	1	4	226	65168592	PGSC0003DMG400009343	84	6	0.018018	0.03539	chr04		0	0	0	1	0	0	1	0	0	0	0	0	0	0	0	0	0	0	0	0	0	0	0	0	0	0	0	0
No	PotVar0000534	PGSC0003DMB000000002	460072	C	T	SNP_2	CONT0017	1	Synonymous	T/T	1	4	226	65168592	PGSC0003DMG400009343	84	3	0.009009	0.01786	chr04		0	0	0	1	0	0	0	0	0	0	0	0	0	0	0	0	0	0	0	0	0	0	0	0	0	0	0	0
No	PotVar0000535	PGSC0003DMB000000002	460076	G	T	SNP_2	CONT0017	1	NonSynonymous	A/S	1	4	226	65168592	PGSC0003DMG400009343	84	51	0.153153	0.25939	chr04		0	1	0	1	1	0	1	0	2	0	2	0	2	1	0	1	0	0	0	1	1	0	1	0	0	0	1	1
No	PotVar0000536	PGSC0003DMB000000002	460078	T	C	SNP_2	CONT0017	1	Synonymous	A/A	1	4	226	65168592	PGSC0003DMG400009343	84	3	0.009009	0.01786	chr04		0	0	0	1	0	0	0	0	0	0	0	0	0	0	0	0	0	0	0	0	0	0	0	0	0	0	0	0
No	PotVar0000537	PGSC0003DMB000000002	460081	G	T	SNP_2	CONT0017	1	Synonymous	V/V	1	4	226	65168592	PGSC0003DMG400009343	84	3	0.009009	0.01786	chr04		0	0	0	1	0	0	0	0	0	0	0	0	0	0	0	0	0	0	0	0	0	0	0	0	0	0	0	0
No	PotVar0000538	PGSC0003DMB000000002	460093	T	C	SNP_2	CONT0017	1	Synonymous	T/T	1	4	226	65168592	PGSC0003DMG400009343	84	1	0.003003	0.00599	chr04		0	0	0	0	1	0	0	0	0	0	0	0	0	0	0	0	0	0	0	0	0	0	0	0	0	0	0	0
No	PotVar0000539	PGSC0003DMB000000002	460116	C	T	SNP_2	CONT0017	1	NonSynonymous	A/V	1	4	226	65168592	PGSC0003DMG400009343	83	3	0.009119	0.01807	chr04		0	0	0	0	1	NA	0	0	0	0	0	0	0	0	0	0	0	0	0	0	0	0	0	0	0	0	0	0
No	PotVar0000540	PGSC0003DMB000000002	460126	A	G	SNP_2	CONT0017	1	Synonymous	K/K	1	4	226	65168592	PGSC0003DMG400009343	84	2	0.006006	0.01194	chr04		0	0	1	0	0	0	0	0	0	0	0	0	1	0	0	0	0	0	0	0	0	0	0	0	0	0	0	0
No	PotVar0000541	PGSC0003DMB000000002	460141	T	C	SNP_2	CONT0017	1	Synonymous	G/G	1	4	226	65168592	PGSC0003DMG400009343	84	2	0.006006	0.01194	chr04		0	0	0	0	0	0	0	0	0	0	0	0	0	0	0	0	0	0	0	0	0	0	0	0	0	0	0	0
No	PotVar0000542	PGSC0003DMB000000002	460165	C	T	SNP_2	CONT0017	1	Synonymous	L/L	1	4	226	65168592	PGSC0003DMG400009343	82	113	0.347692	0.45360	chr04		3	2	1	3	2	2	2	1	3	2	3	2	2	2	1	2	1	0	NA	1	1	0	1	1	0	1	2	2
No	PotVar0000543	PGSC0003DMB000000002	460178	A	G	SNP_2	CONT0017	0	Non-coding	Non-coding	0	4	226	65168592	PGSC0003DMG400009343	83	24	0.072948	0.13525	chr04		0	0	0	0	0	0	0	0	0	1	1	0	0	0	1	0	1	0	NA	0	0	0	1	1	1	0	0	0
No	PotVar0000544	PGSC0003DMB000000002	460186	A	C	SNP_2	CONT0017	0	Non-coding	Non-coding	0	4	226	65168592	PGSC0003DMG400009343	81	109	0.339564	0.44852	chr04		3	2	1	3	2	2	2	1	3	2	3	2	2	2	1	NA	1	0	NA	1	1	0	1	1	0	1	2	2
No	PotVar0000545	PGSC0003DMB000000002	460192	T	C	SNP_2	CONT0017	0	Non-coding	Non-coding	0	4	226	65168592	PGSC0003DMG400009343	81	109	0.339564	0.44852	chr04		3	2	1	3	2	2	2	1	3	2	3	2	2	2	1	NA	1	0	NA	1	1	0	1	1	0	1	2	2
No	PotVar0000546	PGSC0003DMB000000002	460216	G	T	SNP_2	CONT0017	0	Non-coding	Non-coding	0	4	226	65168592	PGSC0003DMG400009343	79	24	0.076677	0.14160	chr04		0	0	1	0	0	NA	0	0	0	1	1	0	0	0	1	NA	1	0	NA	0	0	0	1	0	1	0	0	0
No	PotVar0000547	PGSC0003DMB000000002	460228	T	TA	INS	CONT0017	0	Non-coding	Non-coding	0	4	226	65168592	PGSC0003DMG400009343	39	19	0.121795	0.21392	chr04		NA	NA	2	4	0	NA	NA	NA	NA	NA	NA	NA	NA	1	NA	NA	NA	NA	NA	NA	NA	NA	0	0	NA	1	NA	NA
No	PotVar0000548	PGSC0003DMB000000002	460229	G	A	SNP_2	CONT0017	0	Non-coding	Non-coding	0	4	226	65168592	PGSC0003DMG400009343	66	124	0.469697	0.49816	chr04		NA	NA	2	4	2	NA	3	3	NA	2	NA	3	4	1	3	NA	2	4	NA	3	2	4	1	1	3	2	4	4
No	PotVar0000549	PGSC0003DMB000000002	460241	T	A	SNP_2	CONT0017	0	Non-coding	Non-coding	0	4	226	65168592	PGSC0003DMG400009343	78	2	0.006410	0.01274	chr04		0	0	0	0	1	NA	0	0	0	0	0	0	0	0	0	NA	0	0	NA	0	0	0	0	0	0	0	0	0
No	PotVar0000550	PGSC0003DMB000000002	460266	C	T	SNP_2	CONT0017	0	Non-coding	Non-coding	0	4	226	65168592	PGSC0003DMG400009343	78	99	0.320388	0.43548	chr04		2	2	1	1	2	NA	1	1	NA	2	3	2	2	2	1	NA	1	NA	NA	1	1	0	1	1	0	1	2	2
No	PotVar0000551	PGSC0003DMB000000002	460277	G	GTGT	INS	CONT0017	0	Non-coding	Non-coding	0	4	226	65168592	PGSC0003DMG400009343	69	22	0.080586	0.14818	chr04		NA	NA	0	0	0	NA	0	0	NA	1	NA	0	0	0	1	NA	1	NA	NA	0	0	0	1	0	1	0	0	0
No	PotVar0000552	PGSC0003DMB000000002	460278	T	TG	INS	CONT0017	0	Non-coding	Non-coding	0	4	226	65168592	PGSC0003DMG400009343	54	75	0.352113	0.45626	chr04		NA	NA	0	NA	NA	NA	NA	2	NA	2	NA	3	4	0	NA	NA	NA	NA	NA	2	NA	NA	1	1	1	0	4	4
No	PotVar0000553	PGSC0003DMB000000002	460279	T	A	SNP_3	CONT0017	0	Non-coding	Non-coding	No-binary var	4	226	65168592	PGSC0003DMG400009343	67	52	0.196226		chr04		NA	NA	0	0	0	NA	0	1	NA	1	NA	3	3	0	0	NA	0	NA	NA	1	1	1	1	1	1	0	2	1
No	PotVar0000554	PGSC0003DMB000000002	460279	T	G	SNP_3	CONT0017	0	Non-coding	Non-coding	No-binary var	4	226	65168592	PGSC0003DMG400009343	67	81	0.305660		chr04		NA	NA	2	3	2	NA	2	1	NA	1	NA	0	0	1	3	NA	2	NA	NA	1	1	2	1	0	2	1	1	2
No	PotVar0000555	PGSC0003DMB000000002	460279	TT	GA	MNP	CONT0017	0	Non-coding	Non-coding	No-binary var	4	226	65168592	PGSC0003DMG400009343	55	29	0.131818		chr04		NA	NA	0	0	0	NA	NA	1	NA	0	NA	1	1	0	NA	NA	0	NA	NA	1	NA	1	1	NA	1	0	1	1
No	PotVar0000556	PGSC0003DMB000000002	460289	T	A	SNP_2	CONT0017	0	Non-coding	Non-coding	0	4	226	65168592	PGSC0003DMG400009343	78	3	0.009709	0.01923	chr04		0	0	0	1	0	NA	0	0	0	0	0	0	0	0	0	NA	0	NA	NA	0	0	0	0	0	0	0	0	0
No	PotVar0000557	PGSC0003DMB000000002	460290	A	T	SNP_2	CONT0017	0	Non-coding	Non-coding	0	4	226	65168592	PGSC0003DMG400009343	76	41	0.134868	0.23336	chr04		1	0	0	0	0	NA	0	0	0	1	0	1	0	0	1	NA	1	NA	NA	1	0	0	1	0	1	1	1	0
No	PotVar0000558	PGSC0003DMB000000002	460317	TT	CA	MNP	CONT0017	0	Non-coding	Non-coding	0	4	226	65168592	PGSC0003DMG400009343	78	106	0.343042	0.45073	chr04		2	1	1	2	1	NA	2	1	3	2	3	2	2	2	1	3	1	NA	NA	1	1	0	1	1	0	1	2	2
No	PotVar0000559	PGSC0003DMB000000002	460325	G	A	SNP_2	CONT0017	0	Non-coding	Non-coding	0	4	226	65168592	PGSC0003DMG400009343	79	3	0.009585	0.01899	chr04		0	0	0	1	0	NA	0	0	0	0	0	0	0	0	0	0	0	NA	NA	0	0	0	0	0	0	0	0	0
No	PotVar0000560	PGSC0003DMB000000002	460338	A	T	SNP_2	CONT0017	0	Non-coding	Non-coding	0	4	226	65168592	PGSC0003DMG400009343	81	49	0.152648	0.25869	chr04		0	1	0	1	1	NA	2	0	2	0	2	0	1	1	0	1	0	NA	NA	1	1	0	1	0	0	0	1	1
No	PotVar0000561	PGSC0003DMB000000002	460350	A	G	SNP_2	CONT0017	1	Synonymous	G/G	1	4	226	65168592	PGSC0003DMG400009343	82	52	0.160000	0.26880	chr04		1	1	0	0	0	NA	1	1	1	2	1	2	0	1	1	1	1	0	NA	0	0	0	0	1	0	1	1	1
No	PotVar0000562	PGSC0003DMB000000002	460364	G	A	SNP_2	CONT0017	1	NonSynonymous	S/N	1	4	226	65168592	PGSC0003DMG400009343	83	53	0.161094	0.27029	chr04		1	1	0	0	0	NA	1	1	1	2	1	2	0	1	1	2	1	0	0	0	0	0	0	1	0	1	1	1
No	PotVar0000563	PGSC0003DMB000000002	460378	A	G	SNP_2	CONT0017	1	NonSynonymous	I/V	1	4	226	65168592	PGSC0003DMG400009343	83	3	0.009119	0.01807	chr04		0	0	0	1	0	NA	0	0	0	0	0	0	0	0	0	0	0	0	0	0	0	0	0	0	0	0	0	0
No	PotVar0000564	PGSC0003DMB000000002	460395	C	A	SNP_2	CONT0017	1	NonSynonymous	D/E	1	4	226	65168592	PGSC0003DMG400009343	84	103	0.309309	0.42727	chr04		2	3	3	4	3	4	3	3	4	3	4	3	4	3	3	4	2	4	2	3	3	4	2	2	3	2	4	4
No	PotVar0000565	PGSC0003DMB000000002	460398	G	A	SNP_2	CONT0017	1	Synonymous	E/E	1	4	226	65168592	PGSC0003DMG400009343	72	1	0.003472	0.00692	chr04		0	0	0	1	0	NA	0	0	0	0	0	0	0	0	0	0	0	0	NA	0	0	0	0	0	0	0	0	0
No	PotVar0000566	PGSC0003DMB000000002	460402	C	G	SNP_2	CONT0017	1	NonSynonymous	Q/E	1	4	226	65168592	PGSC0003DMG400009343	84	104	0.312312	0.42955	chr04		2	3	3	4	3	4	3	3	4	3	4	3	4	3	3	4	2	4	3	3	3	4	2	2	3	2	4	4
No	PotVar0000567	PGSC0003DMB000000002	460423	G	C	SNP_2	CONT0017	1	NonSynonymous	E/Q	1	4	226	65168592	PGSC0003DMG400009343	84	47	0.141141	0.24244	chr04		0	1	0	1	1	0	1	0	1	0	1	0	2	1	0	1	0	0	0	1	1	0	1	0	0	0	1	1
No	PotVar0000568	PGSC0003DMB000000002	460509	G	A	SNP_2	CONT0017	1	Synonymous	K/K	1	4	226	65168592	PGSC0003DMG400009343	84	3	0.009009	0.01786	chr04		0	0	0	1	0	0	0	0	0	0	0	0	0	0	0	0	0	0	0	0	0	0	0	0	0	0	0	0
No	PotVar0000569	PGSC0003DMB000000002	460521	G	T	SNP_2	CONT0017	1	Synonymous	A/A	1	4	226	65168592	PGSC0003DMG400009343	83	149	0.452888	0.49556	chr04		3	2	3	4	3	1	3	2	3	2	4	2	3	3	3	3	2	2	NA	2	2	3	1	1	2	2	2	3
No	PotVar0000570	PGSC0003DMB000000002	460557	C	T	SNP_2	CONT0017	1	Synonymous	R/R	1	4	226	65168592	PGSC0003DMG400009343	83	40	0.121581	0.21360	chr04		0	0	0	1	0	0	1	1	0	0	1	0	0	0	2	0	1	0	NA	1	1	2	0	0	2	0	0	1
No	PotVar0000571	PGSC0003DMB000000002	460582	G	A	SNP_2	CONT0017	1	NonSynonymous	G/R	1	4	226	65168592	PGSC0003DMG400009343	83	56	0.170213	0.28248	chr04		1	1	0	0	0	2	1	1	1	2	1	2	0	1	1	2	1	0	NA	0	0	0	0	1	0	1	1	1
No	PotVar0000572	PGSC0003DMB000000002	460595	G	A	SNP_2	CONT0017	1	NonSynonymous	R/H	1	4	226	65168592	PGSC0003DMG400009343	83	4	0.012158	0.02402	chr04		0	0	0	1	0	0	0	0	0	0	0	0	0	0	0	0	0	0	NA	0	0	0	0	0	0	0	0	0
No	PotVar0000573	PGSC0003DMB000000002	460619	C	A	SNP_3	CONT0017	0	Non-coding	Non-coding	No-binary var	4	226	65168592	PGSC0003DMG400009343	82	3	0.009231		chr04		0	0	0	0	1	0	0	0	0	0	0	0	0	0	0	0	0	0	NA	0	0	0	0	0	0	0	0	0
No	PotVar0000574	PGSC0003DMB000000002	460619	C	G	SNP_3	CONT0017	0	Non-coding	Non-coding	No-binary var	4	226	65168592	PGSC0003DMG400009343	82	112	0.344615		chr04		2	3	2	4	2	4	3	3	4	3	3	3	4	3	3	4	1	4	NA	3	2	4	2	2	2	2	4	4
No	PotVar0000575	PGSC0003DMB000000002	460627	T	A	SNP_2	CONT0017	0	Non-coding	Non-coding	0	4	226	65168592	PGSC0003DMG400009343	82	113	0.347692	0.45360	chr04		2	3	2	4	3	4	3	3	4	3	3	3	4	3	3	4	1	4	NA	3	2	4	2	2	2	1	4	4
No	PotVar0000576	PGSC0003DMB000000002	460733	G	A	SNP_2	CONT0017	0	Non-coding	Non-coding	0	4	226	65168592	PGSC0003DMG400009343	54	85	0.399061	0.47962	chr04		NA	NA	3	4	2	NA	NA	1	2	2	NA	NA	NA	2	NA	NA	2	NA	NA	NA	NA	NA	1	1	2	1	2	3
No	PotVar0000577	PGSC0003DMB000000002	460736	C	T	SNP_2	CONT0017	0	Non-coding	Non-coding	0	4	226	65168592	PGSC0003DMG400009343	49	94	0.487047	0.49966	chr04		NA	NA	3	4	2	NA	NA	2	4	3	NA	NA	4	2	NA	NA	NA	NA	NA	NA	NA	NA	2	1	NA	1	4	4
No	PotVar0000578	PGSC0003DMB000000002	460742	A	T	SNP_2	CONT0017	1	Non-coding	Non-coding	0	4	226	65168592	PGSC0003DMG400009343	56	95	0.429864	0.49016	chr04		NA	NA	3	4	2	NA	NA	2	4	3	NA	NA	4	1	NA	NA	NA	NA	NA	NA	NA	NA	1	1	3	2	4	4
No	PotVar0000579	PGSC0003DMB000000002	460747	G	A	SNP_2	CONT0017	1	Non-coding	Non-coding	0	4	226	65168592	PGSC0003DMG400009343	57	40	0.177778	0.29235	chr04		NA	NA	0	0	0	NA	NA	1	1	1	NA	NA	1	0	NA	NA	NA	NA	NA	NA	NA	NA	1	1	1	0	2	1
No	PotVar0000580	PGSC0003DMB000000002	460769	A	T	SNP_2	CONT0017	1	Non-coding	Non-coding	0	4	226	65168592	PGSC0003DMG400009343	55	91	0.413636	0.48508	chr04		NA	NA	3	4	2	NA	NA	2	4	3	NA	NA	4	1	NA	NA	1	NA	NA	NA	NA	4	1	NA	NA	2	4	4
No	PotVar0000581	PGSC0003DMB000000002	460782	C	T	SNP_2	CONT0017	1	Non-coding	Non-coding	0	4	226	65168592	PGSC0003DMG400009343	58	36	0.155172	0.26219	chr04		NA	1	0	0	0	NA	NA	1	1	2	NA	NA	0	1	NA	NA	1	NA	NA	NA	NA	0	0	1	0	1	1	1
No	PotVar0000582	PGSC0003DMB000000002	460804	C	T	SNP_2	CONT0017	1	Synonymous	L/L	1	4	226	65168592	PGSC0003DMG400009343	58	88	0.379310	0.47087	chr04		NA	2	3	4	2	NA	NA	3	4	3	NA	NA	4	2	3	NA	1	NA	NA	NA	NA	4	2	1	2	2	4	4
No	PotVar0000583	PGSC0003DMB000000002	460810	C	A	SNP_2	CONT0017	1	NonSynonymous	L/I	1	4	226	65168592	PGSC0003DMG400009343	59	25	0.105932	0.18942	chr04		NA	0	0	0	0	NA	1	1	0	1	NA	NA	0	0	2	NA	1	NA	NA	NA	NA	2	0	0	2	0	0	1
No	PotVar0000584	PGSC0003DMB000000002	463041	AT	A	DEL	CONT0018	0	Non-coding	Non-coding	0	4	226	65165349	PGSC0003DMG400009343	28	17	0.151786	0.25749	chr04		NA	NA	NA	NA	NA	NA	NA	NA	NA	NA	NA	NA	0	NA	NA	NA	NA	NA	NA	NA	NA	NA	1	0	NA	0	0	NA
No	PotVar0000585	PGSC0003DMB000000002	463068	CA	C	DEL	CONT0018	0	Non-coding	Non-coding	No-binary var	4	226	65165349	PGSC0003DMG400009343	51	57	0.283582		chr04		NA	NA	1	NA	1	NA	1	2	NA	NA	1	NA	1	1	NA	NA	1	NA	NA	1	NA	NA	1	1	NA	1	1	1
No	PotVar0000586	PGSC0003DMB000000002	463103	A	C	SNP_2	CONT0018	1	Synonymous	V/V	1	4	226	65165349	PGSC0003DMG400009343	76	13	0.043189	0.08265	chr04		0	0	1	1	0	NA	0	0	0	0	0	0	0	1	0	NA	0	NA	NA	0	0	1	0	0	0	1	0	0
No	PotVar0000587	PGSC0003DMB000000002	463139	A	G	SNP_2	CONT0018	1	Synonymous	E/E	1	4	226	65165349	PGSC0003DMG400009343	80	145	0.457413	0.49637	chr04		1	1	2	2	1	NA	1	2	2	3	1	3	1	1	3	2	1	4	NA	1	2	4	1	2	3	1	2	2
No	PotVar0000588	PGSC0003DMB000000002	463157	G	A	SNP_2	CONT0018	1	Synonymous	A/A	1	4	226	65165349	PGSC0003DMG400009343	80	148	0.466877	0.49781	chr04		1	2	3	2	1	NA	1	2	2	3	1	3	2	1	3	3	1	4	NA	2	2	3	1	2	3	1	2	3
No	PotVar0000589	PGSC0003DMB000000002	463181	A	G	SNP_2	CONT0018	1	Synonymous	E/E	1	4	226	65165349	PGSC0003DMG400009343	75	109	0.367003	0.46462	chr04		1	3	3	4	3	NA	3	2	4	3	3	3	4	3	3	NA	1	4	NA	3	3	4	1	1	2	1	4	4
No	PotVar0000590	PGSC0003DMB000000002	463184	G	A	SNP_2	CONT0018	1	Synonymous	R/R	1	4	226	65165349	PGSC0003DMG400009343	73	124	0.429066	0.48994	chr04		1	1	3	2	1	NA	1	2	2	3	2	3	1	1	3	NA	1	4	NA	1	2	4	1	1	2	1	2	3
No	PotVar0000591	PGSC0003DMB000000002	463193	G	A	SNP_2	CONT0018	1	Synonymous	K/K	1	4	226	65165349	PGSC0003DMG400009343	74	127	0.433447	0.49114	chr04		1	1	3	3	1	NA	2	2	2	3	2	3	1	1	2	NA	1	NA	NA	2	2	4	1	1	2	1	2	2
No	PotVar0000592	PGSC0003DMB000000002	463202	A	T	SNP_2	CONT0018	1	Synonymous	P/P	1	4	226	65165349	PGSC0003DMG400009343	71	54	0.192171	0.31048	chr04		0	1	0	1	1	NA	2	0	2	0	2	NA	3	2	0	NA	0	NA	NA	1	1	0	1	0	0	0	1	1
No	PotVar0000593	PGSC0003DMB000000002	463270	A	T	SNP_2	CONT0018	0	NonSynonymous	E/V	1	4	226	65165349	PGSC0003DMG400009343	36	50	0.354610	0.45772	chr04		NA	1	NA	NA	2	NA	2	NA	4	NA	NA	NA	4	NA	NA	NA	NA	NA	NA	NA	NA	NA	1	NA	NA	0	NA	NA
No	PotVar0000594	PGSC0003DMB000000002	463295	G	A	SNP_2	CONT0018	0	NonSynonymous	M/I	1	4	226	65165349	PGSC0003DMG400009343	29	44	0.389381	0.47553	chr04		NA	NA	0	NA	2	NA	2	NA	4	NA	NA	NA	NA	NA	NA	NA	NA	NA	NA	NA	NA	NA	1	NA	NA	0	NA	NA
No	PotVar0000595	PGSC0003DMB000000002	463311	A	G	SNP_2	CONT0018	0	Non-coding	Non-coding	0	4	226	65165349	PGSC0003DMG400009343	32	39	0.304688	0.42371	chr04		NA	NA	0	3	2	NA	2	NA	3	NA	NA	NA	NA	NA	NA	NA	NA	NA	NA	NA	NA	NA	NA	NA	NA	0	NA	NA
No	PotVar0000596	PGSC0003DMB000000002	463319	T	G	SNP_2	CONT0018	0	Non-coding	Non-coding	0	4	226	65165349	PGSC0003DMG400009343	30	30	0.250000	0.37500	chr04		NA	NA	0	NA	2	NA	NA	0	3	NA	NA	NA	NA	NA	NA	NA	NA	NA	NA	NA	NA	NA	NA	NA	NA	0	NA	NA
No	PotVar0000597	PGSC0003DMB000000002	463384	T	C	SNP_2	CONT0018	0	Non-coding	Non-coding	0	4	226	65165349	PGSC0003DMG400009343	20	28	0.350000	0.45500	chr04		NA	NA	NA	NA	3	NA	NA	NA	NA	NA	NA	NA	NA	NA	NA	NA	NA	NA	NA	NA	NA	NA	NA	NA	NA	0	4	NA
No	PotVar0000598	PGSC0003DMB000000002	463412	A	C	SNP_2	CONT0018	0	Non-coding	Non-coding	0	4	226	65165349	PGSC0003DMG400009343	43	74	0.430233	0.49027	chr04		NA	NA	1	3	1	NA	NA	3	NA	2	NA	NA	NA	NA	NA	NA	NA	NA	NA	NA	NA	NA	NA	NA	NA	1	2	2
No	PotVar0000599	PGSC0003DMB000000002	463417	C	G	SNP_2	CONT0018	0	Non-coding	Non-coding	0	4	226	65165349	PGSC0003DMG400009343	40	12	0.075000	0.13875	chr04		NA	NA	0	0	0	NA	NA	0	NA	NA	NA	NA	NA	NA	NA	NA	NA	NA	NA	NA	NA	NA	NA	NA	NA	0	0	0
No	PotVar0000600	PGSC0003DMB000000002	463478	AT	A	DEL	CONT0018	0	Non-coding	Non-coding	0	4	226	65165349	PGSC0003DMG400009343	60	108	0.450000	0.49500	chr04		NA	2	2	3	1	NA	3	3	1	NA	2	NA	1	2	NA	NA	NA	NA	NA	NA	NA	4	1	NA	NA	1	3	2
No	PotVar0000601	PGSC0003DMB000000002	463480	A	C	SNP_2	CONT0018	0	Non-coding	Non-coding	0	4	226	65165349	PGSC0003DMG400009343	59	98	0.415254	0.48564	chr04		NA	2	2	2	1	NA	2	3	1	NA	2	NA	1	2	NA	NA	NA	NA	NA	NA	NA	NA	1	NA	NA	1	2	2
No	PotVar0000602	PGSC0003DMB000000002	463484	T	A	SNP_2	CONT0018	0	Non-coding	Non-coding	0	4	226	65165349	PGSC0003DMG400009343	61	116	0.475410	0.49879	chr04		NA	2	2	2	1	NA	3	3	1	3	2	NA	1	2	NA	NA	NA	NA	NA	NA	NA	4	NA	NA	2	1	2	2
No	PotVar0000603	PGSC0003DMB000000002	463490	G	C	SNP_2	CONT0018	0	Non-coding	Non-coding	0	4	226	65165349	PGSC0003DMG400009343	68	135	0.496324	0.49997	chr04		NA	2	3	3	1	NA	2	3	1	3	2	2	1	2	NA	NA	2	NA	NA	NA	NA	4	1	NA	2	1	3	2
No	PotVar0000604	PGSC0003DMB000000002	463509	C	T	SNP_2	CONT0018	0	Non-coding	Non-coding	0	4	226	65165349	PGSC0003DMG400009343	72	139	0.487719	0.49970	chr04		NA	1	3	3	1	NA	2	3	2	3	2	2	1	2	2	NA	2	NA	NA	NA	2	4	1	NA	3	1	2	2
No	PotVar0000605	PGSC0003DMB000000002	463521	T	C	SNP_2	CONT0018	0	Non-coding	Non-coding	0	4	226	65165349	PGSC0003DMG400009343	74	142	0.484642	0.49953	chr04		NA	1	3	3	1	NA	2	3	2	3	2	2	1	2	2	NA	2	NA	NA	1	2	4	1	1	3	1	2	2
No	PotVar0000606	PGSC0003DMB000000002	463524	TTA	T	DEL	CONT0018	0	Non-coding	Non-coding	0	4	226	65165349	PGSC0003DMG400009343	74	52	0.177474	0.29195	chr04		NA	2	0	1	1	NA	1	0	2	0	2	0	2	1	0	NA	0	NA	NA	1	1	0	2	0	0	0	1	1
No	PotVar0000607	PGSC0003DMB000000002	463527	T	C	SNP_2	CONT0018	0	Non-coding	Non-coding	0	4	226	65165349	PGSC0003DMG400009343	74	145	0.494881	0.49995	chr04		NA	1	2	3	1	NA	1	3	2	3	2	2	1	2	3	NA	2	NA	NA	1	2	4	1	1	3	2	2	2
No	PotVar0000608	PGSC0003DMB000000002	463534	T	C	SNP_2	CONT0018	0	Non-coding	Non-coding	0	4	226	65165349	PGSC0003DMG400009343	76	147	0.488372	0.49973	chr04		2	1	2	3	1	NA	1	3	2	3	2	2	2	2	3	NA	2	NA	NA	1	1	4	1	2	3	2	3	2
No	PotVar0000609	PGSC0003DMB000000002	463545	A	G	SNP_2	CONT0018	0	Non-coding	Non-coding	0	4	226	65165349	PGSC0003DMG400009343	78	3	0.009709	0.01923	chr04		0	0	1	0	1	NA	0	0	0	0	0	0	1	0	0	0	0	NA	NA	0	0	0	0	0	0	0	0	0
No	PotVar0000610	PGSC0003DMB000000002	463559	TC	T	DEL	CONT0018	0	Non-coding	Non-coding	0	4	226	65165349	PGSC0003DMG400009343	81	3	0.009346	0.01852	chr04		0	0	0	0	0	NA	0	0	0	0	0	1	0	0	0	0	1	0	NA	0	0	0	0	0	0	0	0	0
No	PotVar0000611	PGSC0003DMB000000002	463560	CT	C	DEL	CONT0018	0	Non-coding	Non-coding	No-binary var	4	226	65165349	PGSC0003DMG400009343	82	89	0.273846		chr04		1	1	0	0	0	NA	1	2	1	2	2	1	0	1	3	3	1	0	NA	1	1	2	0	1	2	1	1	2
No	PotVar0000612	PGSC0003DMB000000002	463596	A	T	SNP_2	CONT0018	1	Synonymous	I/I	1	4	226	65165349	PGSC0003DMG400009343	83	23	0.069909	0.13004	chr04		0	0	0	0	0	0	0	0	0	1	0	0	0	0	1	0	1	0	NA	0	0	0	1	0	1	0	0	0
No	PotVar0000613	PGSC0003DMB000000002	463608	T	C	SNP_2	CONT0018	1	Synonymous	S/S	1	4	226	65165349	PGSC0003DMG400009343	83	57	0.173252	0.28647	chr04		0	1	0	0	0	2	0	1	1	1	0	1	1	0	1	1	0	2	NA	1	1	1	1	1	1	0	2	1
No	PotVar0000614	PGSC0003DMB000000002	463611	C	T	SNP_2	CONT0018	1	Synonymous	V/V	1	4	226	65165349	PGSC0003DMG400009343	83	3	0.009119	0.01807	chr04		0	0	0	0	1	0	0	0	0	0	0	0	0	0	0	0	0	0	NA	0	0	0	0	0	0	0	0	0
No	PotVar0000615	PGSC0003DMB000000002	463647	C	T	SNP_2	CONT0018	1	Synonymous	D/D	1	4	226	65165349	PGSC0003DMG400009343	83	150	0.455927	0.49612	chr04		2	2	3	3	2	4	2	3	1	3	2	3	2	2	3	3	2	4	NA	2	2	4	1	2	3	2	3	3
No	PotVar0000616	PGSC0003DMB000000002	463701	C	T	SNP_2	CONT0018	1	Synonymous	Y/Y	1	4	226	65165349	PGSC0003DMG400009343	84	2	0.006006	0.01194	chr04		0	0	1	0	0	0	0	0	0	0	0	0	1	0	0	0	0	0	0	0	0	0	0	0	0	0	0	0
No	PotVar0000617	PGSC0003DMB000000002	463749	C	A	SNP_3	CONT0018	1	Synonymous	G/G	No-binary var	4	226	65165349	PGSC0003DMG400009343	84	2	0.006006		chr04		0	0	1	0	0	0	0	0	0	0	0	0	1	0	0	0	0	0	0	0	0	0	0	0	0	0	0	0
No	PotVar0000618	PGSC0003DMB000000002	463749	C	T	SNP_3	CONT0018	1	Synonymous	G/G	No-binary var	4	226	65165349	PGSC0003DMG400009343	84	56	0.168168		chr04		0	1	0	0	0	2	0	1	1	1	0	1	1	0	0	1	0	2	2	1	1	1	1	1	1	0	2	1
No	PotVar0000619	PGSC0003DMB000000002	463794	G	T	SNP_2	CONT0018	1	NonSynonymous	M/I	1	4	226	65165349	PGSC0003DMG400009343	84	81	0.243243	0.36815	chr04		2	3	3	4	3	4	3	2	4	4	4	3	4	2	4	4	3	4	3	3	3	4	3	1	4	1	4	4
No	PotVar0000620	PGSC0003DMB000000002	463803	A	T	SNP_2	CONT0018	1	Synonymous	L/L	1	4	226	65165349	PGSC0003DMG400009343	83	80	0.243161	0.36807	chr04		2	3	3	4	3	4	3	2	4	4	4	3	4	2	4	4	3	4	NA	3	3	4	3	1	4	1	4	4
No	PotVar0000621	PGSC0003DMB000000002	463805	G	A	SNP_2	CONT0018	1	NonSynonymous	S/N	1	4	226	65165349	PGSC0003DMG400009343	83	23	0.069909	0.13004	chr04		0	0	0	0	0	0	0	0	0	1	1	0	0	0	1	0	1	0	NA	0	0	0	1	0	1	0	0	0
No	PotVar0000622	PGSC0003DMB000000002	463825	T	TTC	INS	CONT0018	1	Non-coding	Non-coding	0	4	226	65165349	PGSC0003DMG400009343	83	3	0.009119	0.01807	chr04		0	0	0	0	1	0	0	0	0	0	0	0	0	0	0	0	0	0	NA	0	0	0	0	0	0	0	0	0
No	PotVar0000623	PGSC0003DMB000000002	463828	T	A	SNP_2	CONT0018	1	Non-coding	Non-coding	0	4	226	65165349	PGSC0003DMG400009343	83	48	0.145897	0.24922	chr04		0	1	0	1	1	0	1	0	2	0	1	0	2	1	0	1	0	0	NA	1	1	0	1	0	0	0	1	1
No	PotVar0000624	PGSC0003DMB000000002	463835	A	AG	INS	CONT0018	1	Non-coding	Non-coding	0	4	226	65165349	PGSC0003DMG400009343	82	61	0.187692	0.30493	chr04		0	1	0	1	0	2	0	1	1	2	0	1	1	0	1	NA	0	1	NA	1	1	1	1	1	1	0	2	1
No	PotVar0000625	PGSC0003DMB000000002	463836	GTAGAAAATTCTATGGT	G	DEL	CONT0018	1	Non-coding	Non-coding	0	4	226	65165349	PGSC0003DMG400009343	66	1	0.003831	0.00763	chr04		0	NA	0	0	0	NA	0	0	NA	0	NA	0	NA	0	0	NA	0	NA	NA	0	0	0	0	0	0	0	NA	0
No	PotVar0000626	PGSC0003DMB000000002	463849	TG	T	DEL	CONT0018	1	Non-coding	Non-coding	0	4	226	65165349	PGSC0003DMG400009343	82	10	0.030769	0.05964	chr04		0	0	0	0	0	0	0	0	0	0	0	0	1	0	1	NA	0	0	NA	0	0	0	0	0	2	0	0	0
No	PotVar0000627	PGSC0003DMB000000002	463851	GT	G	DEL	CONT0018	1	Non-coding	Non-coding	No-binary var	4	226	65165349	PGSC0003DMG400009343	82	132	0.406154		chr04		1	2	2	3	1	2	2	2	1	2	2	2	1	1	2	NA	1	4	NA	1	2	4	1	1	1	1	2	3
No	PotVar0000628	PGSC0003DMB000000002	463855	C	T	SNP_2	CONT0018	1	Non-coding	Non-coding	0	4	226	65165349	PGSC0003DMG400009343	82	17	0.052308	0.09914	chr04		0	0	1	1	0	0	0	0	0	0	0	0	0	1	0	NA	0	1	NA	0	0	1	0	0	0	1	0	0
No	PotVar0000629	PGSC0003DMB000000002	463867	T	G	SNP_2	CONT0018	1	Non-coding	Non-coding	0	4	226	65165349	PGSC0003DMG400009343	82	104	0.320000	0.43520	chr04		1	2	2	4	2	4	2	2	4	4	4	2	4	2	4	NA	3	4	NA	2	2	4	2	1	4	2	4	4
No	PotVar0000630	PGSC0003DMB000000002	463871	G	A	SNP_2	CONT0018	1	Non-coding	Non-coding	0	4	226	65165349	PGSC0003DMG400009343	65	1	0.003891	0.00775	chr04		0	0	0	0	1	NA	0	0	NA	NA	NA	0	NA	0	NA	NA	0	NA	NA	0	0	NA	0	0	0	0	0	0
No	PotVar0000631	PGSC0003DMB000000002	463885	G	C	SNP_2	CONT0018	1	Non-coding	Non-coding	0	4	226	65165349	PGSC0003DMG400009343	82	57	0.175385	0.28925	chr04		1	0	1	1	0	0	1	1	0	0	1	0	0	1	2	NA	1	2	NA	1	1	2	0	0	2	1	0	1
No	PotVar0000632	PGSC0003DMB000000002	463913	T	C	SNP_2	CONT0018	1	Non-coding	Non-coding	0	4	226	65165349	PGSC0003DMG400009343	82	47	0.144615	0.24740	chr04		0	1	0	1	1	0	1	0	2	0	1	0	1	1	0	NA	0	0	NA	1	1	0	1	0	0	0	1	1
No	PotVar0000633	PGSC0003DMB000000002	463920	G	C	SNP_2	CONT0018	1	Non-coding	Non-coding	0	4	226	65165349	PGSC0003DMG400009343	81	24	0.074766	0.13835	chr04		0	0	0	0	0	NA	0	0	0	1	0	0	0	0	1	NA	1	0	NA	0	0	0	1	0	1	0	0	0
No	PotVar0000634	PGSC0003DMB000000002	463927	A	T	SNP_2	CONT0018	1	Non-coding	Non-coding	0	4	226	65165349	PGSC0003DMG400009343	82	1	0.003077	0.00613	chr04		0	0	0	1	0	0	0	0	0	0	0	0	0	0	0	NA	0	0	NA	0	0	0	0	0	0	0	0	0
No	PotVar0000635	PGSC0003DMB000000002	463938	A	C	SNP_2	CONT0018	1	Non-coding	Non-coding	0	4	226	65165349	PGSC0003DMG400009343	81	54	0.168224	0.27985	chr04		0	1	0	0	0	NA	0	1	1	1	0	1	1	0	0	NA	0	2	NA	2	1	2	1	1	1	0	2	1
No	PotVar0000636	PGSC0003DMB000000002	463948	A	G	SNP_2	CONT0018	1	Non-coding	Non-coding	0	4	226	65165349	PGSC0003DMG400009343	81	53	0.165109	0.27570	chr04		0	1	0	0	0	NA	0	1	1	1	0	1	1	0	0	NA	0	2	NA	2	1	2	1	1	1	0	2	1
No	PotVar0000637	PGSC0003DMB000000002	463962	A	T	SNP_2	CONT0018	1	Non-coding	Non-coding	0	4	226	65165349	PGSC0003DMG400009343	80	137	0.432177	0.49080	chr04		1	3	2	4	3	NA	2	3	4	3	3	3	4	2	1	NA	1	NA	NA	3	2	4	2	1	2	1	4	4
No	PotVar0000638	PGSC0003DMB000000002	463976	T	A	SNP_2	CONT0018	1	Non-coding	Non-coding	0	4	226	65165349	PGSC0003DMG400009343	81	153	0.476636	0.49891	chr04		1	2	1	3	2	NA	2	2	4	3	3	3	4	1	1	NA	1	2	NA	2	2	2	2	1	1	1	4	3
No	PotVar0000639	PGSC0003DMB000000002	463980	C	A	SNP_2	CONT0018	1	Non-coding	Non-coding	No-binary var	4	226	65165349	PGSC0003DMG400009343	81	101	0.314642		chr04		0	2	0	2	1	NA	1	1	3	2	2	1	3	1	0	NA	0	2	NA	2	2	2	2	1	1	0	3	2
No	PotVar0000640	PGSC0003DMB000000002	463980	CT	AC	MNP	CONT0018	1	Non-coding	Non-coding	No-binary var	4	226	65165349	PGSC0003DMG400009343	81	12	0.037383		chr04		1	0	1	1	1	NA	0	0	0	0	0	0	1	0	1	NA	0	0	NA	0	0	0	0	0	0	0	0	0
No	PotVar0000641	PGSC0003DMB000000002	463980	CTT	ACC	MNP	CONT0018	1	Non-coding	Non-coding	No-binary var	4	226	65165349	PGSC0003DMG400009343	81	50	0.155763		chr04		1	1	0	0	0	NA	1	1	1	1	1	2	0	1	1	NA	1	0	NA	0	0	0	0	1	0	1	1	1
No	PotVar0000642	PGSC0003DMB000000002	463999	T	A	SNP_2	CONT0018	1	Non-coding	Non-coding	0	4	226	65165349	PGSC0003DMG400009343	78	44	0.142395	0.24424	chr04		0	1	0	1	1	NA	1	0	2	0	NA	0	1	1	0	NA	0	0	NA	1	1	0	1	0	0	0	1	1
No	PotVar0000643	PGSC0003DMB000000002	464010	G	T	SNP_2	CONT0018	1	Non-coding	Non-coding	0	4	226	65165349	PGSC0003DMG400009343	78	59	0.190939	0.30896	chr04		1	1	1	2	1	NA	1	1	1	1	NA	2	1	1	1	NA	1	0	NA	0	1	0	0	1	1	1	1	1
No	PotVar0000644	PGSC0003DMB000000002	464012	G	GGT	INS	CONT0018	1	Non-coding	Non-coding	0	4	226	65165349	PGSC0003DMG400009343	76	43	0.142857	0.24490	chr04		0	NA	0	2	1	NA	1	0	1	0	NA	0	1	1	NA	NA	0	0	NA	1	1	0	1	0	0	0	1	1
No	PotVar0000645	PGSC0003DMB000000002	464022	A	AT	INS	CONT0018	1	Non-coding	Non-coding	0	4	226	65165349	PGSC0003DMG400009343	74	50	0.170648	0.28306	chr04		NA	NA	1	2	1	NA	1	1	NA	1	NA	2	1	1	1	NA	1	NA	NA	0	0	0	0	1	0	1	1	1
No	PotVar0000646	PGSC0003DMB000000002	464026	G	A	SNP_2	CONT0018	1	Non-coding	Non-coding	0	4	226	65165349	PGSC0003DMG400009343	70	52	0.187726	0.30497	chr04		NA	NA	0	1	0	NA	0	1	NA	2	NA	1	1	0	NA	NA	NA	NA	NA	1	1	1	1	1	1	0	3	2
No	PotVar0000647	PGSC0003DMB000000002	464051	T	TA	INS	CONT0018	1	Non-coding	Non-coding	0	4	226	65165349	PGSC0003DMG400009343	64	115	0.454545	0.49587	chr04		NA	NA	3	3	2	NA	2	2	NA	4	NA	2	3	3	NA	NA	NA	NA	NA	2	NA	NA	2	1	3	1	3	3
No	PotVar0000648	PGSC0003DMB000000002	464056	T	A	SNP_2	CONT0018	1	Non-coding	Non-coding	0	4	226	65165349	PGSC0003DMG400009343	59	29	0.124464	0.21794	chr04		NA	NA	0	0	0	NA	0	0	NA	1	NA	NA	1	0	NA	NA	NA	NA	NA	0	NA	0	1	0	1	0	1	0
No	PotVar0000649	PGSC0003DMB000000002	464069	A	G	SNP_2	CONT0018	0	Non-coding	Non-coding	0	4	226	65165349	PGSC0003DMG400009343	49	18	0.093264	0.16913	chr04		NA	NA	0	NA	0	NA	0	0	NA	NA	NA	NA	NA	0	NA	NA	NA	NA	NA	NA	NA	NA	NA	0	1	0	0	0
No	PotVar0000650	PGSC0003DMB000000002	464084	A	AG	INS	CONT0018	0	Non-coding	Non-coding	0	4	226	65165349	PGSC0003DMG400009343	38	7	0.046053	0.08786	chr04		NA	NA	0	1	0	NA	NA	1	NA	NA	NA	NA	NA	0	NA	NA	NA	NA	NA	NA	NA	NA	NA	NA	0	0	NA	0
No	PotVar0000651	PGSC0003DMB000000002	464091	G	A	SNP_2	CONT0018	0	Non-coding	Non-coding	0	4	226	65165349	PGSC0003DMG400009343	40	2	0.012739	0.02515	chr04		NA	NA	0	1	0	NA	NA	0	NA	NA	NA	NA	NA	0	NA	NA	NA	NA	NA	NA	NA	NA	NA	NA	0	0	0	0
No	PotVar0000652	PGSC0003DMB000000002	654917	T	G	SNP_2	CONT0019	0	NonSynonymous	L/V	1	4	226	64973403	PGSC0003DMG401012897	29	23	0.198276	0.31793	chr04		NA	NA	0	NA	NA	NA	NA	1	NA	NA	NA	NA	NA	NA	NA	NA	NA	NA	NA	NA	NA	NA	NA	NA	NA	NA	1	1
No	PotVar0000653	PGSC0003DMB000000002	654946	T	G	SNP_2	CONT0019	1	NonSynonymous	D/E	1	4	226	64973403	PGSC0003DMG401012897	50	56	0.284264	0.40692	chr04		NA	NA	4	NA	1	NA	0	1	1	1	NA	NA	1	NA	NA	NA	NA	NA	NA	NA	NA	NA	2	2	1	1	2	1
No	PotVar0000654	PGSC0003DMB000000002	654948	A	G	SNP_2	CONT0019	1	NonSynonymous	D/G	1	4	226	64973403	PGSC0003DMG401012897	51	25	0.124378	0.21782	chr04		NA	NA	0	NA	0	NA	1	1	0	0	NA	NA	0	0	NA	NA	NA	NA	NA	NA	NA	NA	0	0	3	0	0	1
No	PotVar0000655	PGSC0003DMB000000002	654997	A	T	SNP_2	CONT0019	1	NonSynonymous	E/D	1	4	226	64973403	PGSC0003DMG401012897	66	86	0.329502	0.44186	chr04		NA	NA	2	1	2	NA	1	1	NA	NA	NA	NA	2	2	1	NA	1	NA	NA	1	NA	1	2	1	1	1	3	1
No	PotVar0000656	PGSC0003DMB000000002	654999	AT	GC	MNP	CONT0019	1	NonSynonymous	D/G	1	4	226	64973403	PGSC0003DMG401012897	67	13	0.049057	0.09330	chr04		NA	NA	2	1	0	NA	0	0	NA	NA	NA	NA	0	1	0	NA	0	NA	NA	0	NA	1	0	0	0	1	0	0
No	PotVar0000657	PGSC0003DMB000000002	655000	T	C	SNP_2	CONT0019	1	Synonymous	D/D	1	4	226	64973403	PGSC0003DMG401012897	64	76	0.300395	0.42032	chr04		NA	NA	NA	1	2	NA	1	1	NA	NA	NA	NA	2	NA	1	NA	1	NA	NA	1	NA	1	2	1	2	0	3	1
No	PotVar0000658	PGSC0003DMB000000002	655025	T	G	SNP_2	CONT0019	1	NonSynonymous	S/A	1	4	226	64973403	PGSC0003DMG401012897	63	9	0.035714	0.06888	chr04		NA	NA	2	0	1	NA	0	0	NA	0	0	0	1	1	0	NA	0	NA	NA	0	0	0	0	1	NA	0	0	0
No	PotVar0000659	PGSC0003DMB000000002	655030	G	C	SNP_2	CONT0019	1	Synonymous	A/A	1	4	226	64973403	PGSC0003DMG401012897	69	135	0.494505	0.49994	chr04		NA	NA	4	1	2	NA	1	1	4	4	2	2	4	4	2	NA	2	NA	NA	1	2	1	2	2	1	1	4	2
No	PotVar0000660	PGSC0003DMB000000002	655055	G	T	SNP_2	CONT0019	1	Non-coding	Non-coding	0	4	226	64973403	PGSC0003DMG401012897	77	48	0.157377	0.26522	chr04		0	0	0	0	0	NA	0	1	1	1	0	1	0	0	1	NA	1	NA	NA	1	1	1	1	1	1	0	1	1
No	PotVar0000661	PGSC0003DMB000000002	655063	T	TTAG	INS	CONT0019	1	Non-coding	Non-coding	No-binary var	4	226	64973403	PGSC0003DMG401012897	75	108	0.363636		chr04		0	1	4	1	2	NA	1	1	NA	4	0	2	2	2	2	NA	1	NA	NA	1	1	1	1	2	1	2	2	2
No	PotVar0000662	PGSC0003DMB000000002	655074	C	A	SNP_3	CONT0019	1	Non-coding	Non-coding	No-binary var	4	226	64973403	PGSC0003DMG401012897	82	62	0.190769		chr04		1	0	0	0	0	NA	0	1	1	2	0	1	0	0	1	0	1	2	NA	1	1	1	1	1	2	0	2	2
No	PotVar0000663	PGSC0003DMB000000002	655074	C	T	SNP_3	CONT0019	1	Non-coding	Non-coding	No-binary var	4	226	64973403	PGSC0003DMG401012897	82	123	0.378462		chr04		1	2	4	1	2	NA	2	1	3	2	2	1	4	4	1	4	1	2	NA	1	1	1	1	2	0	2	2	1
No	PotVar0000664	PGSC0003DMB000000002	655087	T	C	SNP_2	CONT0019	1	Non-coding	Non-coding	0	4	226	64973403	PGSC0003DMG401012897	82	94	0.289231	0.41115	chr04		0	2	4	1	2	NA	1	1	3	3	1	2	2	3	1	3	1	2	NA	0	0	1	0	2	0	2	1	1
No	PotVar0000665	PGSC0003DMB000000002	655089	G	A	SNP_2	CONT0019	1	Non-coding	Non-coding	0	4	226	64973403	PGSC0003DMG401012897	82	49	0.150769	0.25608	chr04		1	1	0	0	1	NA	1	0	1	0	2	0	2	1	0	1	0	0	NA	1	1	0	1	0	0	0	1	1
No	PotVar0000666	PGSC0003DMB000000002	655095	G	A	SNP_2	CONT0019	1	Non-coding	Non-coding	0	4	226	64973403	PGSC0003DMG401012897	82	44	0.135385	0.23411	chr04		0	0	0	0	0	NA	1	1	0	0	1	0	0	0	2	0	1	0	NA	2	1	2	0	0	2	0	0	1
No	PotVar0000667	PGSC0003DMB000000002	655106	T	C	SNP_2	CONT0019	1	Non-coding	Non-coding	0	4	226	64973403	PGSC0003DMG401012897	82	116	0.356923	0.45906	chr04		1	2	1	0	2	NA	1	1	3	3	3	2	4	3	1	4	1	0	NA	1	1	0	1	2	0	1	2	1
No	PotVar0000668	PGSC0003DMB000000002	655114	G	T	SNP_2	CONT0019	1	Non-coding	Non-coding	0	4	226	64973403	PGSC0003DMG401012897	82	137	0.421538	0.48769	chr04		0	2	4	1	1	NA	2	2	4	4	3	3	4	4	2	4	2	4	NA	1	2	2	2	3	2	2	4	3
No	PotVar0000669	PGSC0003DMB000000002	655118	T	C	SNP_2	CONT0019	1	Non-coding	Non-coding	No-binary var	4	226	64973403	PGSC0003DMG401012897	82	140	0.430769		chr04		0	2	4	1	1	NA	1	2	4	4	3	3	4	4	2	3	2	4	NA	1	2	2	2	3	2	2	4	3
No	PotVar0000670	PGSC0003DMB000000002	655133	T	TTG	INS	CONT0019	1	Non-coding	Non-coding	0	4	226	64973403	PGSC0003DMG401012897	82	97	0.298462	0.41876	chr04		0	1	1	0	2	NA	1	1	3	2	2	1	3	2	1	3	1	0	NA	1	1	0	1	2	0	1	2	1
No	PotVar0000671	PGSC0003DMB000000002	655141	A	G	SNP_2	CONT0019	1	Non-coding	Non-coding	0	4	226	64973403	PGSC0003DMG401012897	83	39	0.118541	0.20898	chr04		0	0	0	0	0	0	1	1	0	0	1	0	0	0	2	0	1	0	NA	1	1	2	0	0	2	0	0	1
No	PotVar0000672	PGSC0003DMB000000002	655148	A	G	SNP_2	CONT0019	1	Non-coding	Non-coding	0	4	226	64973403	PGSC0003DMG401012897	84	65	0.195195	0.31419	chr04		0	0	0	0	0	1	0	1	0	1	0	1	0	0	1	0	1	2	0	1	1	1	2	1	2	0	2	1
No	PotVar0000673	PGSC0003DMB000000002	655192	T	A	SNP_2	CONT0019	1	Non-coding	Non-coding	0	4	226	64973403	PGSC0003DMG401012897	84	3	0.009009	0.01786	chr04		0	0	0	0	1	0	0	0	0	0	0	0	0	0	0	0	0	0	0	0	0	0	0	0	0	0	0	0
No	PotVar0000674	PGSC0003DMB000000002	655196	C	G	SNP_2	CONT0019	1	Non-coding	Non-coding	0	4	226	64973403	PGSC0003DMG401012897	83	66	0.200608	0.32073	chr04		0	0	0	0	0	1	0	1	0	1	0	1	0	0	1	0	1	2	NA	1	1	1	2	1	2	0	2	1
No	PotVar0000675	PGSC0003DMB000000002	655219	A	C	SNP_2	CONT0019	1	Non-coding	Non-coding	0	4	226	64973403	PGSC0003DMG401012897	81	50	0.155763	0.26300	chr04		NA	1	0	0	1	NA	1	0	2	1	2	0	1	1	0	1	0	0	0	1	1	0	1	0	0	0	1	1
No	PotVar0000676	PGSC0003DMB000000002	655232	A	T	SNP_2	CONT0019	1	Non-coding	Non-coding	0	4	226	64973403	PGSC0003DMG401012897	82	1	0.003077	0.00613	chr04		0	0	0	1	0	NA	0	0	0	0	0	0	0	0	0	0	0	0	NA	0	0	0	0	0	0	0	0	0
No	PotVar0000677	PGSC0003DMB000000002	655261	C	G	SNP_2	CONT0019	0	Non-coding	Non-coding	0	4	226	64973403	PGSC0003DMG401012897	83	1	0.003040	0.00606	chr04		0	0	0	0	0	0	0	0	0	0	0	0	0	0	0	0	0	0	NA	0	0	0	0	0	0	0	0	0
No	PotVar0000678	PGSC0003DMB000000002	655264	T	G	SNP_2	CONT0019	0	Non-coding	Non-coding	0	4	226	64973403	PGSC0003DMG401012897	83	53	0.161094	0.27029	chr04		1	1	0	0	1	1	1	0	2	0	2	0	2	1	0	1	0	0	NA	1	1	0	1	0	0	0	1	1
No	PotVar0000679	PGSC0003DMB000000002	655269	G	GA	INS	CONT0019	0	Non-coding	Non-coding	No-binary var	4	226	64973403	PGSC0003DMG401012897	82	38	0.116923		chr04		1	0	0	1	0	NA	0	0	0	0	0	1	0	0	0	0	0	0	NA	0	1	0	0	1	0	1	0	0
No	PotVar0000680	PGSC0003DMB000000002	655269	G	GAA	INS	CONT0019	0	Non-coding	Non-coding	No-binary var	4	226	64973403	PGSC0003DMG401012897	82	23	0.070769		chr04		0	1	0	0	1	NA	2	1	0	0	0	0	0	0	0	0	0	0	NA	1	0	0	1	1	0	1	0	0
No	PotVar0000681	PGSC0003DMB000000002	655276	A	C	SNP_2	CONT0019	0	Non-coding	Non-coding	0	4	226	64973403	PGSC0003DMG401012897	83	53	0.161094	0.27029	chr04		1	1	0	0	1	1	1	0	2	0	2	0	2	1	0	1	0	0	NA	1	1	0	1	0	0	0	1	1
No	PotVar0000682	PGSC0003DMB000000002	655282	A	C	SNP_2	CONT0019	1	Non-coding	Non-coding	0	4	226	64973403	PGSC0003DMG401012897	84	53	0.159159	0.26766	chr04		1	1	0	0	1	1	1	0	2	0	2	0	2	1	0	1	0	0	0	1	1	0	1	0	0	0	1	1
No	PotVar0000683	PGSC0003DMB000000002	655287	A	G	SNP_2	CONT0019	1	Non-coding	Non-coding	0	4	226	64973403	PGSC0003DMG401012897	83	62	0.188450	0.30587	chr04		0	0	0	0	0	2	0	1	0	2	0	1	0	0	1	0	1	1	NA	1	1	1	2	1	1	0	1	1
No	PotVar0000684	PGSC0003DMB000000002	655295	CATATGGTT	C	DEL	CONT0019	1	Non-coding	Non-coding	0	4	226	64973403	PGSC0003DMG401012897	84	58	0.174174	0.28768	chr04		0	0	0	0	0	2	0	1	0	2	0	0	0	0	1	0	1	1	0	1	1	1	1	1	1	0	1	1
No	PotVar0000685	PGSC0003DMB000000002	655330	C	A	SNP_2	CONT0019	1	Non-coding	Non-coding	0	4	226	64973403	PGSC0003DMG401012897	84	67	0.201201	0.32144	chr04		0	0	0	0	0	2	0	1	0	2	0	1	0	0	1	0	1	1	0	2	1	1	2	1	2	0	2	1
No	PotVar0000686	PGSC0003DMB000000002	655345	AG	A	DEL	CONT0019	1	Non-coding	Non-coding	0	4	226	64973403	PGSC0003DMG401012897	84	3	0.009009	0.01786	chr04		0	0	2	0	0	0	0	0	0	0	0	0	1	0	0	0	0	0	0	0	0	0	0	0	0	0	0	0
No	PotVar0000687	PGSC0003DMB000000002	655347	GT	G	DEL	CONT0019	1	Non-coding	Non-coding	No-binary var	4	226	64973403	PGSC0003DMG401012897	84	7	0.021021		chr04		0	0	0	0	1	0	0	0	0	0	0	0	1	1	0	0	0	0	0	0	0	0	0	1	0	0	0	0
No	PotVar0000688	PGSC0003DMB000000002	655351	T	A	SNP_2	CONT0019	1	Non-coding	Non-coding	0	4	226	64973403	PGSC0003DMG401012897	84	9	0.027027	0.05259	chr04		0	0	2	0	1	0	0	0	0	0	0	0	1	1	0	0	0	0	0	0	0	0	0	1	0	0	0	0
No	PotVar0000689	PGSC0003DMB000000002	655365	T	C	SNP_2	CONT0019	1	Non-coding	Non-coding	0	4	226	64973403	PGSC0003DMG401012897	84	4	0.012012	0.02374	chr04		0	0	0	0	1	0	0	0	0	0	0	0	0	0	0	0	0	0	0	0	0	0	0	0	0	0	0	0
No	PotVar0000690	PGSC0003DMB000000002	655389	C	CGTATAGT	INS	CONT0019	1	Non-coding	Non-coding	0	4	226	64973403	PGSC0003DMG401012897	84	2	0.006006	0.01194	chr04		0	0	0	0	0	0	0	0	0	0	0	0	0	0	0	0	0	0	0	0	0	0	0	0	0	0	0	0
No	PotVar0000691	PGSC0003DMB000000002	655394	A	C	SNP_2	CONT0019	1	Non-coding	Non-coding	0	4	226	64973403	PGSC0003DMG401012897	84	39	0.117117	0.20680	chr04		0	0	0	0	0	0	1	1	0	0	1	0	0	0	2	0	1	0	1	1	1	2	0	0	2	0	0	1
No	PotVar0000692	PGSC0003DMB000000002	655401	A	G	SNP_2	CONT0019	1	Non-coding	Non-coding	0	4	226	64973403	PGSC0003DMG401012897	84	64	0.192192	0.31051	chr04		0	2	0	0	0	1	1	1	2	2	1	2	1	1	1	3	1	0	2	0	0	0	0	1	0	1	1	1
No	PotVar0000693	PGSC0003DMB000000002	655407	G	A	SNP_2	CONT0019	1	Non-coding	Non-coding	0	4	226	64973403	PGSC0003DMG401012897	84	67	0.201201	0.32144	chr04		1	2	0	0	0	1	1	1	2	2	1	2	1	1	1	3	1	0	1	0	0	0	0	1	0	1	1	1
No	PotVar0000694	PGSC0003DMB000000002	655417	A	T	SNP_2	CONT0019	1	Non-coding	Non-coding	0	4	226	64973403	PGSC0003DMG401012897	84	38	0.114114	0.20218	chr04		0	0	0	0	0	0	1	1	0	0	1	0	0	0	2	0	1	0	1	1	1	2	0	0	2	0	0	1
No	PotVar0000695	PGSC0003DMB000000002	655427	TG	AA	MNP	CONT0019	1	Non-coding	Non-coding	0	4	226	64973403	PGSC0003DMG401012897	84	70	0.210210	0.33204	chr04		0	0	0	0	0	1	0	1	0	2	0	1	0	0	1	0	1	2	0	1	1	1	2	1	2	0	2	1
No	PotVar0000696	PGSC0003DMB000000002	655461	T	C	SNP_2	CONT0019	1	Non-coding	Non-coding	0	4	226	64973403	PGSC0003DMG401012897	84	75	0.225225	0.34900	chr04		0	2	2	1	1	2	1	1	2	2	1	2	2	2	1	3	1	0	2	0	0	0	0	2	0	1	1	1
No	PotVar0000697	PGSC0003DMB000000002	655476	A	G	SNP_2	CONT0019	1	Non-coding	Non-coding	0	4	226	64973403	PGSC0003DMG401012897	84	19	0.057057	0.10760	chr04		0	1	2	1	0	0	0	0	0	0	0	0	0	1	0	0	0	2	0	0	0	1	0	0	0	1	0	0
No	PotVar0000698	PGSC0003DMB000000002	655486	G	A	SNP_3	CONT0019	1	Non-coding	Non-coding	No-binary var	4	226	64973403	PGSC0003DMG401012897	84	19	0.057057		chr04		0	1	2	1	0	0	0	0	0	0	0	0	0	1	0	0	0	2	0	0	0	1	0	0	0	1	0	0
No	PotVar0000699	PGSC0003DMB000000002	655486	G	T	SNP_3	CONT0019	1	Non-coding	Non-coding	No-binary var	4	226	64973403	PGSC0003DMG401012897	84	40	0.120120		chr04		0	0	0	0	0	0	1	1	0	0	1	0	0	0	2	0	1	0	1	1	1	2	0	0	2	0	0	1
No	PotVar0000700	PGSC0003DMB000000002	655496	T	G	SNP_2	CONT0019	1	Non-coding	Non-coding	0	4	226	64973403	PGSC0003DMG401012897	84	76	0.228228	0.35228	chr04		0	2	2	1	1	2	1	1	3	2	1	2	2	2	1	3	1	0	2	0	0	0	0	2	0	1	1	1
No	PotVar0000701	PGSC0003DMB000000002	655498	G	C	SNP_2	CONT0019	1	Non-coding	Non-coding	0	4	226	64973403	PGSC0003DMG401012897	84	48	0.144144	0.24673	chr04		1	1	0	0	1	1	1	0	1	0	1	0	1	1	0	1	0	0	1	1	1	0	1	0	0	0	1	1
No	PotVar0000702	PGSC0003DMB000000002	655500	A	G	SNP_2	CONT0019	1	Non-coding	Non-coding	0	4	226	64973403	PGSC0003DMG401012897	84	3	0.009009	0.01786	chr04		0	0	0	0	1	0	0	0	0	0	0	0	0	0	0	0	0	0	0	0	0	0	0	0	0	0	0	0
No	PotVar0000703	PGSC0003DMB000000002	655530	G	A	SNP_2	CONT0019	1	Non-coding	Non-coding	0	4	226	64973403	PGSC0003DMG401012897	84	46	0.138138	0.23811	chr04		1	0	0	1	1	0	1	1	0	0	2	0	0	0	2	0	1	0	1	1	1	2	0	0	2	0	0	1
No	PotVar0000704	PGSC0003DMB000000002	655535	C	T	SNP_2	CONT0019	1	Non-coding	Non-coding	0	4	226	64973403	PGSC0003DMG401012897	84	63	0.189189	0.30679	chr04		1	1	2	1	1	1	1	0	1	0	1	0	1	1	0	1	0	2	0	1	1	1	1	0	0	1	1	1
No	PotVar0000705	PGSC0003DMB000000002	655553	G	T	SNP_2	CONT0019	1	Non-coding	Non-coding	0	4	226	64973403	PGSC0003DMG401012897	84	17	0.051051	0.09689	chr04		0	0	1	1	0	0	0	0	0	0	0	0	0	1	0	0	0	2	0	0	0	1	0	0	0	1	0	0
No	PotVar0000706	PGSC0003DMB000000002	655558	G	A	SNP_2	CONT0019	1	Non-coding	Non-coding	0	4	226	64973403	PGSC0003DMG401012897	84	84	0.252252	0.37724	chr04		0	0	0	1	0	2	0	1	1	2	0	1	0	0	1	0	1	2	0	2	1	1	3	1	2	0	2	2
No	PotVar0000707	PGSC0003DMB000000002	655573	A	T	SNP_2	CONT0019	1	Non-coding	Non-coding	0	4	226	64973403	PGSC0003DMG401012897	84	74	0.222222	0.34568	chr04		0	0	0	0	0	1	0	1	1	2	1	1	0	0	1	0	1	2	0	2	1	1	2	1	2	0	2	2
No	PotVar0000708	PGSC0003DMB000000002	655576	G	T	SNP_2	CONT0019	1	Non-coding	Non-coding	0	4	226	64973403	PGSC0003DMG401012897	84	16	0.048048	0.09148	chr04		0	0	1	1	0	0	0	0	0	0	0	0	0	1	0	0	0	1	0	0	0	1	0	0	0	1	0	0
No	PotVar0000709	PGSC0003DMB000000002	655600	TA	T	DEL	CONT0019	1	Non-coding	Non-coding	0	4	226	64973403	PGSC0003DMG401012897	83	1	0.003040	0.00606	chr04		0	0	0	1	0	NA	0	0	0	0	0	0	0	0	0	0	0	0	0	0	0	0	0	0	0	0	0	0
No	PotVar0000710	PGSC0003DMB000000002	655602	T	G	SNP_2	CONT0019	1	Non-coding	Non-coding	0	4	226	64973403	PGSC0003DMG401012897	83	1	0.003040	0.00606	chr04		0	0	0	1	0	NA	0	0	0	0	0	0	0	0	0	0	0	0	0	0	0	0	0	0	0	0	0	0
No	PotVar0000711	PGSC0003DMB000000002	655626	T	C	SNP_2	CONT0019	1	Non-coding	Non-coding	0	4	226	64973403	PGSC0003DMG401012897	83	2	0.006079	0.01208	chr04		1	0	0	0	0	NA	0	0	0	0	0	0	0	0	0	0	0	0	0	0	0	0	0	0	0	0	0	0
No	PotVar0000712	PGSC0003DMB000000002	655654	G	T	SNP_2	CONT0019	1	Non-coding	Non-coding	0	4	226	64973403	PGSC0003DMG401012897	84	2	0.006006	0.01194	chr04		0	0	0	1	0	0	0	0	0	0	0	0	0	0	0	1	0	0	0	0	0	0	0	0	0	0	0	0
No	PotVar0000713	PGSC0003DMB000000002	655668	T	C	SNP_2	CONT0019	1	Non-coding	Non-coding	0	4	226	64973403	PGSC0003DMG401012897	84	82	0.246246	0.37122	chr04		2	3	4	2	3	4	3	2	4	4	4	3	4	4	4	4	3	4	3	3	3	4	3	3	4	2	4	4
No	PotVar0000714	PGSC0003DMB000000002	655669	T	TG	INS	CONT0019	1	Non-coding	Non-coding	0	4	226	64973403	PGSC0003DMG401012897	84	61	0.183183	0.29925	chr04		1	1	0	1	1	0	1	1	0	0	0	1	0	0	0	0	0	0	0	1	1	0	1	1	0	2	0	0
No	PotVar0000715	PGSC0003DMB000000002	655678	A	G	SNP_2	CONT0019	1	Non-coding	Non-coding	0	4	226	64973403	PGSC0003DMG401012897	84	78	0.234234	0.35874	chr04		0	0	0	0	1	2	0	1	0	2	0	1	0	0	1	0	1	2	0	1	1	1	2	1	2	0	3	2
No	PotVar0000716	PGSC0003DMB000000002	655732	G	T	SNP_2	CONT0019	1	Non-coding	Non-coding	0	4	226	64973403	PGSC0003DMG401012897	84	41	0.123123	0.21593	chr04		0	0	0	0	0	0	1	1	0	0	2	0	0	0	2	0	1	0	1	1	1	2	0	0	2	0	0	1
No	PotVar0000717	PGSC0003DMB000000002	655767	A	G	SNP_2	CONT0019	1	Non-coding	Non-coding	0	4	226	64973403	PGSC0003DMG401012897	84	4	0.012012	0.02374	chr04		0	0	0	0	1	0	0	0	0	0	0	0	0	0	0	0	0	0	0	0	0	0	0	0	0	0	0	0
No	PotVar0000718	PGSC0003DMB000000002	655810	A	T	SNP_2	CONT0019	1	Non-coding	Non-coding	0	4	226	64973403	PGSC0003DMG401012897	84	20	0.060060	0.11291	chr04		0	1	2	1	0	0	0	0	0	0	0	0	0	1	0	0	0	2	0	1	0	1	0	0	0	1	0	0
No	PotVar0000719	PGSC0003DMB000000002	655817	A	G	SNP_2	CONT0019	1	Non-coding	Non-coding	0	4	226	64973403	PGSC0003DMG401012897	84	126	0.378378	0.47042	chr04		2	2	4	2	3	4	1	2	4	4	3	3	4	4	2	4	2	4	1	2	2	2	3	3	2	2	4	3
No	PotVar0000720	PGSC0003DMB000000002	655828	C	T	SNP_2	CONT0019	1	Non-coding	Non-coding	0	4	226	64973403	PGSC0003DMG401012897	84	42	0.126126	0.22044	chr04		0	0	0	0	0	0	1	1	0	0	1	0	0	0	2	0	1	0	1	1	1	2	0	0	2	0	0	1
No	PotVar0000721	PGSC0003DMB000000002	655841	T	C	SNP_2	CONT0019	1	Non-coding	Non-coding	0	4	226	64973403	PGSC0003DMG401012897	83	18	0.054711	0.10344	chr04		0	0	2	1	0	NA	0	0	0	0	0	0	0	1	0	0	0	2	0	0	0	1	0	0	0	1	0	0
No	PotVar0000722	PGSC0003DMB000000002	655849	TG	T	DEL	CONT0019	1	Non-coding	Non-coding	0	4	226	64973403	PGSC0003DMG401012897	84	3	0.009009	0.01786	chr04		0	0	0	0	0	0	0	0	0	0	0	0	0	0	0	0	0	0	0	0	0	0	0	0	0	0	0	0
No	PotVar0000723	PGSC0003DMB000000002	655851	C	T	SNP_2	CONT0019	1	Non-coding	Non-coding	0	4	226	64973403	PGSC0003DMG401012897	84	48	0.144144	0.24673	chr04		1	1	0	0	1	1	1	0	1	0	1	0	2	1	0	1	0	0	0	1	1	0	1	0	0	0	1	1
No	PotVar0000724	PGSC0003DMB000000002	655852	GT	G	DEL	CONT0019	1	Non-coding	Non-coding	0	4	226	64973403	PGSC0003DMG401012897	84	46	0.138138	0.23811	chr04		1	1	0	0	1	1	1	0	1	0	1	0	1	1	0	1	0	0	0	1	1	0	1	0	0	0	1	1
No	PotVar0000725	PGSC0003DMB000000002	655858	C	T	SNP_2	CONT0019	1	Non-coding	Non-coding	0	4	226	64973403	PGSC0003DMG401012897	84	122	0.366366	0.46428	chr04		1	3	2	0	3	1	1	1	3	2	3	2	4	3	1	4	1	0	1	1	1	0	1	2	0	1	1	2
No	PotVar0000726	PGSC0003DMB000000002	655860	C	T	SNP_2	CONT0019	1	Non-coding	Non-coding	0	4	226	64973403	PGSC0003DMG401012897	84	48	0.144144	0.24673	chr04		1	1	0	0	1	1	1	0	2	0	2	0	1	1	0	1	0	0	0	1	1	0	1	0	0	0	1	1
No	PotVar0000727	PGSC0003DMB000000002	655861	G	A	SNP_3	CONT0019	1	Non-coding	Non-coding	No-binary var	4	226	64973403	PGSC0003DMG401012897	84	93	0.279279		chr04		0	0	2	1	0	2	0	1	0	2	1	1	0	1	1	0	1	4	0	1	2	2	2	1	2	1	3	1
No	PotVar0000728	PGSC0003DMB000000002	655861	G	T	SNP_3	CONT0019	1	Non-coding	Non-coding	No-binary var	4	226	64973403	PGSC0003DMG401012897	84	1	0.003003		chr04		0	0	0	1	0	0	0	0	0	0	0	0	0	0	0	0	0	0	0	0	0	0	0	0	0	0	0	0
No	PotVar0000729	PGSC0003DMB000000002	655866	T	A	SNP_2	CONT0019	1	Non-coding	Non-coding	0	4	226	64973403	PGSC0003DMG401012897	84	41	0.123123	0.21593	chr04		0	0	0	0	0	0	1	1	0	0	1	0	0	0	2	0	1	0	2	1	1	2	0	0	2	0	0	1
No	PotVar0000730	PGSC0003DMB000000002	655893	G	A	SNP_2	CONT0019	1	Synonymous	L/L	1	4	226	64973403	PGSC0003DMG401012897	83	1	0.003040	0.00606	chr04		0	0	0	1	0	0	0	0	0	0	0	0	0	0	0	0	0	0	NA	0	0	0	0	0	0	0	0	0
No	PotVar0000731	PGSC0003DMB000000002	655917	T	C	SNP_2	CONT0019	1	Synonymous	D/D	1	4	226	64973403	PGSC0003DMG401012897	83	53	0.161094	0.27029	chr04		1	1	0	0	1	1	1	0	2	0	1	0	2	1	0	1	0	0	NA	1	1	0	1	0	0	0	1	1
No	PotVar0000732	PGSC0003DMB000000002	655939	T	G	SNP_2	CONT0019	1	NonSynonymous	S/A	1	4	226	64973403	PGSC0003DMG401012897	83	76	0.231003	0.35528	chr04		2	3	4	2	3	4	3	3	4	4	4	3	4	4	4	4	3	4	NA	3	3	4	3	3	4	2	4	4
No	PotVar0000733	PGSC0003DMB000000002	655956	G	A	SNP_2	CONT0019	1	Synonymous	P/P	1	4	226	64973403	PGSC0003DMG401012897	83	8	0.024316	0.04745	chr04		1	0	0	1	0	0	0	0	1	0	0	0	0	0	0	0	0	0	NA	0	0	0	0	0	0	0	0	0
No	PotVar0000734	PGSC0003DMB000000002	655986	G	A	SNP_2	CONT0019	1	Non-coding	Non-coding	0	4	226	64973403	PGSC0003DMG401012897	83	1	0.003040	0.00606	chr04		0	0	0	0	0	0	0	0	0	0	0	0	0	0	0	0	0	0	NA	0	0	0	0	0	0	0	0	0
No	PotVar0000735	PGSC0003DMB000000002	655997	T	TATG	INS	CONT0019	1	Non-coding	Non-coding	0	4	226	64973403	PGSC0003DMG401012897	80	54	0.170347	0.28266	chr04		1	2	0	0	1	NA	1	0	3	0	2	0	3	1	0	NA	0	0	NA	1	1	0	1	0	0	0	1	1
No	PotVar0000736	PGSC0003DMB000000002	655998	A	G	SNP_2	CONT0019	1	Non-coding	Non-coding	0	4	226	64973403	PGSC0003DMG401012897	83	79	0.240122	0.36493	chr04		0	2	2	0	2	2	1	1	3	2	1	2	2	2	1	3	1	0	NA	0	0	0	0	2	0	1	1	1
No	PotVar0000737	PGSC0003DMB000000002	655999	C	CTA	INS	CONT0019	1	Non-coding	Non-coding	0	4	226	64973403	PGSC0003DMG401012897	83	49	0.148936	0.25351	chr04		1	1	0	0	1	1	1	0	1	0	2	0	2	1	0	1	0	0	NA	1	1	0	1	0	0	0	1	1
No	PotVar0000738	PGSC0003DMB000000002	656022	C	A	SNP_2	CONT0019	1	Non-coding	Non-coding	0	4	226	64973403	PGSC0003DMG401012897	83	64	0.194529	0.31337	chr04		0	2	0	0	0	2	1	1	2	2	1	2	1	1	1	2	1	0	NA	0	0	0	0	1	0	1	1	1
No	PotVar0000739	PGSC0003DMB000000002	656034	C	G	SNP_2	CONT0019	1	Non-coding	Non-coding	0	4	226	64973403	PGSC0003DMG401012897	84	54	0.162162	0.27173	chr04		1	1	0	0	1	1	1	0	1	1	2	0	2	1	0	2	0	0	0	1	1	0	1	0	0	0	1	1
No	PotVar0000740	PGSC0003DMB000000002	656041	G	A	SNP_2	CONT0019	1	Non-coding	Non-coding	0	4	226	64973403	PGSC0003DMG401012897	83	62	0.188450	0.30587	chr04		0	2	0	0	0	NA	1	1	2	2	1	2	1	1	1	2	1	0	1	0	0	0	0	1	0	1	1	1
No	PotVar0000741	PGSC0003DMB000000002	656058	T	G	SNP_2	CONT0019	1	Non-coding	Non-coding	0	4	226	64973403	PGSC0003DMG401012897	83	1	0.003040	0.00606	chr04		0	0	0	1	0	NA	0	0	0	0	0	0	0	0	0	0	0	0	0	0	0	0	0	0	0	0	0	0
No	PotVar0000742	PGSC0003DMB000000002	656059	A	T	SNP_2	CONT0019	1	Non-coding	Non-coding	0	4	226	64973403	PGSC0003DMG401012897	83	32	0.097264	0.17561	chr04		0	0	0	0	0	NA	0	0	0	0	0	0	0	0	0	0	0	0	0	0	0	0	0	0	1	1	1	1
No	PotVar0000743	PGSC0003DMB000000002	656062	G	C	SNP_2	CONT0019	1	Non-coding	Non-coding	0	4	226	64973403	PGSC0003DMG401012897	84	19	0.057057	0.10760	chr04		0	1	2	1	0	0	0	0	0	0	0	0	0	1	0	0	0	2	0	0	0	1	0	0	0	1	0	0
No	PotVar0000744	PGSC0003DMB000000002	656067	G	A	SNP_2	CONT0019	1	Non-coding	Non-coding	0	4	226	64973403	PGSC0003DMG401012897	83	62	0.188450	0.30587	chr04		0	2	0	0	0	2	1	1	2	2	1	2	1	1	1	2	1	0	NA	0	0	0	0	1	0	1	1	1
No	PotVar0000745	PGSC0003DMB000000002	656068	T	C	SNP_2	CONT0019	1	SPLICE_SITE_ACCEPTOR: PGSC0003DME400089251	SPLICE_SITE_ACCEPTOR: PGSC0003DME400089251	0	4	226	64973403	PGSC0003DMG401012897	83	2	0.006079	0.01208	chr04		0	0	1	0	0	0	0	0	0	0	0	0	1	0	0	0	0	0	NA	0	0	0	0	0	0	0	0	0
No	PotVar0000746	PGSC0003DMB000000002	656084	G	A	SNP_2	CONT0019	1	Synonymous	S/S	1	4	226	64973403	PGSC0003DMG401012897	83	4	0.012158	0.02402	chr04		1	0	0	0	0	NA	1	0	0	0	0	0	0	0	0	0	0	0	0	0	0	0	0	0	0	0	0	0
No	PotVar0000747	PGSC0003DMB000000002	656094	G	A	SNP_2	CONT0019	1	NonSynonymous	V/I	1	4	226	64973403	PGSC0003DMG401012897	84	54	0.162162	0.27173	chr04		1	1	0	0	1	1	1	0	2	0	2	0	2	1	0	1	0	0	0	1	1	0	1	0	0	0	1	1
No	PotVar0000748	PGSC0003DMB000000002	656125	A	T	SNP_2	CONT0019	1	NonSynonymous	D/V	1	4	226	64973403	PGSC0003DMG401012897	84	88	0.264264	0.38886	chr04		0	1	2	1	0	1	0	1	0	2	0	1	0	1	1	0	1	4	0	1	1	2	2	1	2	1	2	1
No	PotVar0000749	PGSC0003DMB000000002	656154	T	G	SNP_2	CONT0019	1	NonSynonymous	L/V	1	4	226	64973403	PGSC0003DMG401012897	83	21	0.063830	0.11951	chr04		0	1	2	1	0	0	0	0	0	0	0	0	0	1	0	0	0	2	NA	0	0	1	0	0	0	1	0	0
No	PotVar0000750	PGSC0003DMB000000002	656211	T	C	SNP_2	CONT0019	1	Synonymous	L/L	1	4	226	64973403	PGSC0003DMG401012897	80	2	0.006309	0.01254	chr04		NA	NA	0	0	0	NA	0	0	0	0	0	0	0	0	0	0	0	0	NA	0	0	0	1	0	0	0	0	0
No	PotVar0000751	PGSC0003DMB000000002	656234	A	G	SNP_2	CONT0019	0	SPLICE_SITE_DONOR	SPLICE_SITE_DONOR	0	4	226	64973403	PGSC0003DMG401012897	81	2	0.006231	0.01238	chr04		0	0	0	0	0	NA	0	0	0	0	0	0	0	0	0	0	0	0	NA	0	0	0	0	0	0	0	0	0
No	PotVar0000752	PGSC0003DMB000000002	656237	T	A	SNP_2	CONT0019	0	Non-coding	Non-coding	0	4	226	64973403	PGSC0003DMG401012897	80	67	0.211356	0.33337	chr04		0	0	0	0	0	NA	0	1	0	2	0	1	0	0	1	0	1	2	NA	1	1	2	2	1	2	0	2	1
No	PotVar0000753	PGSC0003DMB000000002	656242	T	C	SNP_2	CONT0019	0	Non-coding	Non-coding	0	4	226	64973403	PGSC0003DMG401012897	81	10	0.031153	0.06036	chr04		0	0	1	0	1	NA	0	0	0	0	0	0	0	1	0	0	1	0	NA	0	0	0	0	2	0	0	0	0
No	PotVar0000754	PGSC0003DMB000000002	656257	A	T	SNP_2	CONT0019	0	Non-coding	Non-coding	0	4	226	64973403	PGSC0003DMG401012897	77	3	0.009836	0.01948	chr04		0	0	0	0	1	NA	0	0	0	0	0	0	0	0	0	0	0	NA	NA	0	0	0	0	0	0	0	0	0
No	PotVar0000755	PGSC0003DMB000000002	656262	T	G	SNP_2	CONT0019	0	Non-coding	Non-coding	0	4	226	64973403	PGSC0003DMG401012897	78	2	0.006472	0.01286	chr04		0	0	0	1	0	NA	0	0	0	0	0	0	0	0	0	0	1	NA	NA	0	0	0	0	0	0	0	0	0
No	PotVar0000756	PGSC0003DMB000000002	656273	C	T	SNP_2	CONT0019	0	Non-coding	Non-coding	0	4	226	64973403	PGSC0003DMG401012897	76	50	0.166113	0.27704	chr04		1	1	0	0	1	NA	1	0	2	0	2	0	2	1	0	2	0	NA	NA	NA	1	0	1	0	0	0	1	1
No	PotVar0000757	PGSC0003DMB000000002	656283	T	A	SNP_2	CONT0019	0	Non-coding	Non-coding	0	4	226	64973403	PGSC0003DMG401012897	77	58	0.190164	0.30800	chr04		0	2	0	0	0	NA	1	1	2	2	1	2	1	1	1	2	1	NA	NA	0	0	0	0	1	0	1	1	1
No	PotVar0000758	PGSC0003DMB000000002	656288	G	A	SNP_2	CONT0019	0	Non-coding	Non-coding	0	4	226	64973403	PGSC0003DMG401012897	73	1	0.003460	0.00690	chr04		0	0	0	1	0	NA	0	0	0	0	0	0	0	0	NA	0	0	NA	NA	NA	0	0	0	0	0	0	0	0
No	PotVar0000759	PGSC0003DMB000000002	656313	A	G	SNP_2	CONT0019	0	Non-coding	Non-coding	0	4	226	64973403	PGSC0003DMG401012897	68	45	0.165441	0.27614	chr04		1	1	0	0	1	NA	1	0	1	0	2	0	2	1	NA	NA	0	NA	NA	1	NA	0	NA	0	0	0	1	2
No	PotVar0000760	PGSC0003DMB000000002	656373	A	G	SNP_2	CONT0019	0	Non-coding	Non-coding	0	4	226	64973403	PGSC0003DMG401012897	46	40	0.217391	0.34026	chr04		NA	NA	0	NA	0	NA	0	1	NA	NA	0	NA	NA	NA	NA	NA	NA	NA	NA	NA	NA	NA	NA	NA	2	0	1	1
No	PotVar0000761	PGSC0003DMB000000002	656377	A	T	SNP_2	CONT0019	0	Non-coding	Non-coding	0	4	226	64973403	PGSC0003DMG401012897	40	38	0.237500	0.36219	chr04		NA	NA	0	NA	0	NA	NA	1	NA	NA	NA	NA	NA	NA	NA	NA	NA	NA	NA	NA	NA	NA	NA	NA	2	0	1	1
No	PotVar0000762	PGSC0003DMB000000002	656390	C	G	SNP_2	CONT0019	0	Non-coding	Non-coding	0	4	226	64973403	PGSC0003DMG401012897	38	36	0.236842	0.36150	chr04		NA	NA	0	NA	0	NA	NA	1	NA	NA	NA	NA	NA	NA	NA	NA	NA	NA	NA	NA	NA	NA	NA	NA	2	0	1	1
No	PotVar0000763	PGSC0003DMB000000002	656409	A	T	SNP_2	CONT0019	0	Non-coding	Non-coding	0	4	226	64973403	PGSC0003DMG401012897	29	20	0.172414	0.28537	chr04		NA	NA	NA	NA	1	NA	NA	0	NA	NA	NA	NA	NA	NA	NA	NA	NA	NA	NA	NA	NA	NA	NA	NA	0	0	1	1
No	PotVar0000764	PGSC0003DMB000000002	657279	T	G	SNP_2	CONT0020	0	Non-coding	Non-coding	0	4	226	64971049	PGSC0003DMG402012897	29	35	0.301724	0.42137	chr04		NA	NA	NA	NA	3	NA	NA	1	2	NA	NA	NA	NA	NA	NA	NA	NA	NA	NA	NA	NA	NA	NA	NA	0	NA	NA	1
No	PotVar0000765	PGSC0003DMB000000002	657299	C	G	SNP_3	CONT0020	0	Non-coding	Non-coding	No-binary var	4	226	64971049	PGSC0003DMG402012897	38	42	0.276316		chr04		NA	NA	NA	NA	0	NA	NA	1	0	2	NA	NA	NA	NA	NA	NA	NA	NA	NA	NA	NA	NA	NA	NA	2	NA	2	1
No	PotVar0000766	PGSC0003DMB000000002	657299	C	T	SNP_3	CONT0020	0	Non-coding	Non-coding	No-binary var	4	226	64971049	PGSC0003DMG402012897	38	6	0.039474		chr04		NA	NA	NA	NA	0	NA	NA	0	0	0	NA	NA	NA	NA	NA	NA	NA	NA	NA	NA	NA	NA	NA	NA	0	NA	0	0
No	PotVar0000767	PGSC0003DMB000000002	657323	G	T	SNP_2	CONT0020	0	Non-coding	Non-coding	0	4	226	64971049	PGSC0003DMG402012897	47	53	0.281915	0.40488	chr04		NA	0	0	0	0	NA	NA	1	0	2	NA	2	NA	NA	NA	NA	NA	NA	NA	NA	NA	NA	NA	NA	3	NA	2	1
No	PotVar0000768	PGSC0003DMB000000002	657328	G	T	SNP_2	CONT0020	0	Non-coding	Non-coding	0	4	226	64971049	PGSC0003DMG402012897	49	1	0.005102	0.01015	chr04		NA	0	0	0	0	NA	0	0	0	0	NA	0	NA	NA	NA	NA	NA	NA	NA	NA	NA	NA	NA	NA	0	NA	0	0
No	PotVar0000769	PGSC0003DMB000000002	657360	G	A	SNP_2	CONT0020	0	Non-coding	Non-coding	0	4	226	64971049	PGSC0003DMG402012897	58	88	0.379310	0.47087	chr04		0	3	1	1	3	NA	2	1	4	2	NA	2	NA	3	NA	NA	NA	NA	NA	NA	NA	NA	NA	3	0	1	2	2
No	PotVar0000770	PGSC0003DMB000000002	657369	T	A	SNP_2	CONT0020	0	Non-coding	Non-coding	0	4	226	64971049	PGSC0003DMG402012897	62	8	0.032258	0.06243	chr04		0	0	1	0	1	NA	0	0	0	0	NA	0	NA	1	NA	NA	0	NA	NA	NA	NA	NA	NA	1	0	0	0	0
No	PotVar0000771	PGSC0003DMB000000002	657404	G	A	SNP_2	CONT0020	0	Non-coding	Non-coding	0	4	226	64971049	PGSC0003DMG402012897	73	35	0.121107	0.21288	chr04		0	0	0	0	0	NA	1	1	0	0	2	0	0	0	NA	NA	1	NA	NA	NA	NA	2	0	0	2	0	0	1
No	PotVar0000772	PGSC0003DMB000000002	657417	TCTC	T	DEL	CONT0020	1	Non-coding	Non-coding	0	4	226	64971049	PGSC0003DMG402012897	76	3	0.009868	0.01954	chr04		0	0	0	0	0	NA	0	0	0	0	0	0	0	0	0	NA	0	NA	NA	0	NA	0	0	0	0	0	0	0
No	PotVar0000773	PGSC0003DMB000000002	657443	C	A	SNP_2	CONT0020	1	Non-coding	Non-coding	0	4	226	64971049	PGSC0003DMG402012897	81	50	0.155763	0.26300	chr04		NA	1	0	0	1	NA	1	0	1	0	1	0	1	1	0	1	0	0	0	1	1	0	1	0	0	0	1	1
No	PotVar0000774	PGSC0003DMB000000002	657493	T	C	SNP_2	CONT0020	1	Non-coding	Non-coding	0	4	226	64971049	PGSC0003DMG402012897	83	49	0.148936	0.25351	chr04		1	1	0	0	1	NA	1	0	1	0	1	0	1	1	0	1	0	0	0	1	1	0	1	0	0	0	1	1
No	PotVar0000775	PGSC0003DMB000000002	657499	A	G	SNP_2	CONT0020	1	Non-coding	Non-coding	0	4	226	64971049	PGSC0003DMG402012897	83	18	0.054711	0.10344	chr04		0	1	2	1	0	NA	0	0	0	0	0	0	0	1	0	0	0	1	0	0	0	1	0	0	0	1	0	0
No	PotVar0000776	PGSC0003DMB000000002	657517	C	A	SNP_2	CONT0020	1	Non-coding	Non-coding	0	4	226	64971049	PGSC0003DMG402012897	83	47	0.142857	0.24490	chr04		1	1	0	0	1	NA	1	0	1	1	1	0	1	1	0	1	0	0	0	1	1	0	1	0	0	0	1	1
No	PotVar0000777	PGSC0003DMB000000002	657528	T	C	SNP_2	CONT0020	1	Non-coding	Non-coding	0	4	226	64971049	PGSC0003DMG402012897	83	72	0.218845	0.34190	chr04		0	0	0	1	0	NA	0	1	1	2	0	1	0	0	1	0	1	2	0	2	2	1	2	1	2	0	2	1
No	PotVar0000778	PGSC0003DMB000000002	657532	GATAC	G	DEL	CONT0020	1	Non-coding	Non-coding	0	4	226	64971049	PGSC0003DMG402012897	83	3	0.009119	0.01807	chr04		0	0	0	0	0	NA	0	0	0	0	0	1	0	0	0	0	0	0	0	0	0	0	1	0	0	0	0	0
No	PotVar0000779	PGSC0003DMB000000002	657533	ATACT	A	DEL	CONT0020	1	Non-coding	Non-coding	0	4	226	64971049	PGSC0003DMG402012897	83	58	0.176292	0.29043	chr04		1	1	0	1	1	NA	1	1	0	0	0	0	0	0	0	0	0	0	0	1	1	0	1	1	0	2	0	0
No	PotVar0000780	PGSC0003DMB000000002	657551	T	C	SNP_2	CONT0020	1	Non-coding	Non-coding	0	4	226	64971049	PGSC0003DMG402012897	83	64	0.194529	0.31337	chr04		0	2	0	0	0	NA	1	1	2	2	1	2	1	1	1	3	1	0	1	0	0	0	0	1	0	1	1	1
No	PotVar0000781	PGSC0003DMB000000002	657571	A	C	SNP_2	CONT0020	1	Non-coding	Non-coding	0	4	226	64971049	PGSC0003DMG402012897	83	45	0.136778	0.23614	chr04		1	1	0	0	1	NA	1	0	1	0	1	0	1	1	0	1	0	0	0	1	1	0	1	0	0	0	1	1
No	PotVar0000782	PGSC0003DMB000000002	657587	A	C	SNP_3	CONT0020	1	Non-coding	Non-coding	No-binary var	4	226	64971049	PGSC0003DMG402012897	84	70	0.210210		chr04		0	0	0	0	0	1	0	1	1	2	1	1	0	0	1	0	1	2	0	1	1	1	2	1	2	0	2	1
No	PotVar0000783	PGSC0003DMB000000002	657587	A	G	SNP_3	CONT0020	1	Non-coding	Non-coding	No-binary var	4	226	64971049	PGSC0003DMG402012897	84	48	0.144144		chr04		1	1	0	0	1	1	1	0	1	0	1	0	1	1	0	1	0	0	0	1	1	0	1	0	0	0	1	1
No	PotVar0000784	PGSC0003DMB000000002	657597	C	T	SNP_2	CONT0020	1	Non-coding	Non-coding	0	4	226	64971049	PGSC0003DMG402012897	84	49	0.147147	0.25099	chr04		1	1	0	0	1	1	1	0	1	0	1	0	2	1	0	1	0	0	0	2	1	0	1	0	0	0	1	1
No	PotVar0000785	PGSC0003DMB000000002	657614	G	C	SNP_2	CONT0020	1	Non-coding	Non-coding	0	4	226	64971049	PGSC0003DMG402012897	83	65	0.197568	0.31707	chr04		0	2	0	0	0	NA	1	1	2	2	1	2	1	1	1	3	1	0	2	0	0	0	0	1	0	1	1	1
No	PotVar0000786	PGSC0003DMB000000002	657698	T	A	SNP_2	CONT0020	1	Synonymous	V/V	1	4	226	64971049	PGSC0003DMG401012897	84	69	0.207207	0.32854	chr04		0	0	0	0	0	1	0	1	1	2	0	1	0	0	1	0	1	2	1	1	1	1	2	1	2	0	2	1
No	PotVar0000787	PGSC0003DMB000000002	657728	A	T	SNP_2	CONT0020	1	Synonymous	T/T	1	4	226	64971049	PGSC0003DMG401012897	80	1	0.003155	0.00629	chr04		0	NA	0	1	0	NA	0	0	0	0	0	0	0	0	0	0	0	0	NA	0	0	0	0	0	0	0	0	0
No	PotVar0000788	PGSC0003DMB000000002	657746	T	C	SNP_2	CONT0020	0	Non-coding	Non-coding	0	4	226	64971049	PGSC0003DMG402012897	81	74	0.230530	0.35477	chr04		2	3	4	2	3	NA	3	3	4	4	4	3	4	4	4	4	3	4	NA	3	3	4	3	3	4	2	4	4
No	PotVar0000789	PGSC0003DMB000000002	657761	A	G	SNP_2	CONT0020	0	Non-coding	Non-coding	0	4	226	64971049	PGSC0003DMG402012897	73	1	0.003460	0.00690	chr04		NA	NA	0	1	0	NA	0	0	0	0	NA	0	0	0	0	0	0	0	NA	0	0	0	0	0	0	0	0	0
No	PotVar0000790	PGSC0003DMB000000002	657775	A	C	SNP_2	CONT0020	0	Non-coding	Non-coding	0	4	226	64971049	PGSC0003DMG402012897	80	47	0.148265	0.25256	chr04		1	1	0	0	1	NA	1	0	2	0	2	0	1	1	0	1	0	0	NA	1	1	0	1	0	0	0	1	1
No	PotVar0000791	PGSC0003DMB000000002	657793	A	G	SNP_2	CONT0020	0	Non-coding	Non-coding	0	4	226	64971049	PGSC0003DMG402012897	74	17	0.058020	0.10931	chr04		NA	NA	4	3	4	NA	3	4	4	4	NA	4	4	4	4	4	3	4	NA	4	4	4	4	4	4	4	4	4
No	PotVar0000792	PGSC0003DMB000000002	657799	G	A	SNP_2	CONT0020	0	Non-coding	Non-coding	0	4	226	64971049	PGSC0003DMG402012897	77	2	0.006494	0.01290	chr04		NA	0	0	0	0	NA	0	0	0	0	0	0	0	0	0	0	0	0	NA	0	0	0	0	0	0	0	0	0
No	PotVar0000793	PGSC0003DMB000000002	657803	T	C	SNP_2	CONT0020	0	Non-coding	Non-coding	0	4	226	64971049	PGSC0003DMG402012897	76	84	0.276316	0.39993	chr04		NA	1	2	1	0	NA	0	1	0	2	1	1	0	2	1	0	1	3	NA	1	1	2	2	1	2	1	2	1
No	PotVar0000794	PGSC0003DMB000000002	657809	T	C	SNP_2	CONT0020	0	Non-coding	Non-coding	0	4	226	64971049	PGSC0003DMG402012897	73	10	0.034247	0.06615	chr04		NA	0	2	0	1	NA	0	0	0	0	0	0	1	1	0	0	0	0	NA	0	0	0	0	1	0	0	0	0
No	PotVar0000795	PGSC0003DMB000000002	657822	A	C	SNP_2	CONT0020	0	Non-coding	Non-coding	No-binary var	4	226	64971049	PGSC0003DMG402012897	70	96	0.342857		chr04		NA	NA	4	2	2	NA	2	2	2	4	NA	3	3	4	4	NA	2	4	NA	2	2	4	NA	3	4	2	3	3
No	PotVar0000796	PGSC0003DMB000000002	657837	C	T	SNP_2	CONT0020	0	Non-coding	Non-coding	0	4	226	64971049	PGSC0003DMG402012897	64	4	0.015625	0.03076	chr04		NA	NA	0	0	0	NA	0	0	NA	0	NA	NA	0	0	NA	NA	0	NA	NA	NA	0	0	0	0	0	0	0	0
No	PotVar0000797	PGSC0003DMB000000002	657838	AGAGAT	A	DEL	CONT0020	0	Non-coding	Non-coding	0	4	226	64971049	PGSC0003DMG402012897	64	2	0.007813	0.01550	chr04		NA	NA	0	0	0	NA	0	0	0	0	NA	NA	0	0	NA	NA	0	NA	NA	NA	0	0	NA	0	0	0	0	0
No	PotVar0000798	PGSC0003DMB000000002	657841	GATGAC	G	DEL	CONT0020	0	Non-coding	Non-coding	0	4	226	64971049	PGSC0003DMG402012897	64	50	0.195313	0.31433	chr04		NA	NA	0	0	0	NA	0	1	0	2	NA	NA	0	0	NA	NA	1	NA	NA	NA	1	1	NA	1	2	0	1	1
No	PotVar0000799	PGSC0003DMB000000002	657864	G	GT	INS	CONT0020	0	Non-coding	Non-coding	0	4	226	64971049	PGSC0003DMG402012897	42	26	0.154762	0.26162	chr04		NA	NA	0	0	1	NA	NA	0	NA	NA	NA	NA	NA	NA	NA	NA	NA	NA	NA	NA	NA	NA	NA	NA	0	0	1	1
No	PotVar0000800	PGSC0003DMB000000002	657865	T	G	SNP_2	CONT0020	0	Non-coding	Non-coding	0	4	226	64971049	PGSC0003DMG402012897	53	39	0.183962	0.30024	chr04		NA	NA	0	0	0	NA	NA	1	NA	2	NA	NA	NA	NA	NA	NA	1	NA	NA	NA	0	NA	NA	NA	0	1	1	1
No	PotVar0000801	PGSC0003DMB000000002	657893	T	G	SNP_2	CONT0020	0	Non-coding	Non-coding	0	4	226	64971049	PGSC0003DMG402012897	43	27	0.156977	0.26467	chr04		NA	NA	0	0	1	NA	NA	0	NA	0	NA	NA	NA	NA	NA	NA	NA	NA	NA	NA	NA	NA	NA	NA	0	0	1	1
No	PotVar0000802	PGSC0003DMB000000002	657906	T	C	SNP_2	CONT0020	0	Non-coding	Non-coding	0	4	226	64971049	PGSC0003DMG402012897	38	1	0.006579	0.01307	chr04		NA	NA	NA	1	0	NA	NA	0	NA	0	NA	NA	NA	NA	NA	NA	NA	NA	NA	NA	NA	NA	NA	NA	NA	0	0	0
No	PotVar0000803	PGSC0003DMB000000002	658623	C	T	SNP_2	CONT0021	0	Non-coding	Non-coding	0	4	226	64969720	PGSC0003DMG402012897	52	2	0.009756	0.01932	chr04		NA	NA	NA	0	1	NA	NA	0	NA	0	0	NA	0	NA	NA	NA	NA	NA	NA	NA	NA	NA	NA	NA	0	0	0	0
No	PotVar0000804	PGSC0003DMB000000002	658629	G	A	SNP_2	CONT0021	0	Non-coding	Non-coding	0	4	226	64969720	PGSC0003DMG402012897	54	43	0.201878	0.32225	chr04		NA	NA	2	1	1	NA	1	0	NA	1	1	NA	2	NA	NA	NA	NA	NA	NA	NA	NA	NA	NA	NA	0	1	1	1
No	PotVar0000805	PGSC0003DMB000000002	658641	G	A	SNP_2	CONT0021	0	Non-coding	Non-coding	0	4	226	64969720	PGSC0003DMG402012897	53	13	0.062201	0.11666	chr04		NA	NA	2	1	0	NA	0	0	NA	0	0	NA	0	NA	NA	NA	NA	NA	NA	NA	NA	NA	NA	NA	0	1	0	0
No	PotVar0000806	PGSC0003DMB000000002	658670	C	T	SNP_2	CONT0021	0	Non-coding	Non-coding	0	4	226	64969720	PGSC0003DMG402012897	69	44	0.161172	0.27039	chr04		NA	NA	0	0	0	NA	NA	1	NA	2	1	NA	1	1	NA	NA	1	NA	NA	NA	0	NA	0	NA	0	1	1	1
No	PotVar0000807	PGSC0003DMB000000002	658674	T	A	SNP_2	CONT0021	0	Non-coding	Non-coding	0	4	226	64969720	PGSC0003DMG402012897	70	3	0.010830	0.02143	chr04		NA	NA	0	0	1	NA	NA	0	NA	0	0	0	0	0	0	NA	0	NA	NA	NA	0	NA	0	NA	0	0	0	0
No	PotVar0000808	PGSC0003DMB000000002	658681	C	T	SNP_2	CONT0021	0	Non-coding	Non-coding	0	4	226	64969720	PGSC0003DMG402012897	70	57	0.205776	0.32686	chr04		NA	2	2	0	1	NA	NA	1	NA	1	1	NA	2	2	1	NA	1	NA	NA	NA	0	NA	0	2	0	1	1	1
No	PotVar0000809	PGSC0003DMB000000002	658682	AT	A	DEL	CONT0021	0	Non-coding	Non-coding	No-binary var	4	226	64969720	PGSC0003DMG402012897	71	91	0.323843		chr04		NA	1	2	2	1	NA	NA	1	NA	0	3	NA	1	2	NA	NA	1	NA	NA	NA	2	2	1	0	1	1	1	2
No	PotVar0000810	PGSC0003DMB000000002	658687	C	G	SNP_2	CONT0021	0	Non-coding	Non-coding	0	4	226	64969720	PGSC0003DMG402012897	74	47	0.160410	0.26936	chr04		0	2	0	0	0	NA	NA	1	NA	2	1	NA	1	1	NA	NA	1	NA	NA	0	0	0	0	1	0	1	1	1
No	PotVar0000811	PGSC0003DMB000000002	658693	C	T	SNP_2	CONT0021	0	Non-coding	Non-coding	0	4	226	64969720	PGSC0003DMG402012897	75	105	0.353535	0.45710	chr04		1	1	2	2	1	NA	1	2	NA	0	3	NA	1	2	2	NA	2	3	NA	2	1	3	1	0	1	2	1	2
No	PotVar0000812	PGSC0003DMB000000002	658696	A	G	SNP_2	CONT0021	0	Non-coding	Non-coding	0	4	226	64969720	PGSC0003DMG402012897	75	102	0.343434	0.45097	chr04		1	1	2	1	1	NA	1	2	NA	0	3	NA	1	2	2	NA	1	3	NA	NA	1	3	1	0	1	2	1	1
No	PotVar0000813	PGSC0003DMB000000002	658718	C	T	SNP_2	CONT0021	1	Synonymous	M/M	1	4	226	64969720	PGSC0003DMG402012897	79	3	0.009585	0.01899	chr04		0	0	0	0	0	NA	0	0	0	0	0	0	0	0	0	NA	0	0	NA	0	0	0	0	0	0	0	0	0
No	PotVar0000814	PGSC0003DMB000000002	658727	A	G	SNP_2	CONT0021	1	NonSynonymous	M/L	1	4	226	64969720	PGSC0003DMG402012897	81	57	0.177570	0.29208	chr04		0	2	0	0	0	NA	1	1	2	1	0	1	1	1	1	3	1	0	NA	0	0	0	0	1	0	1	1	1
No	PotVar0000815	PGSC0003DMB000000002	658739	T	A	SNP_2	CONT0021	1	NonSynonymous	M/L	1	4	226	64969720	PGSC0003DMG402012897	81	146	0.454829	0.49592	chr04		1	1	2	2	2	NA	2	2	2	2	3	1	2	2	3	1	2	4	NA	3	2	4	3	1	4	1	3	3
No	PotVar0000816	PGSC0003DMB000000002	658749	G	A	SNP_2	CONT0021	1	NonSynonymous	A/T	1	4	226	64969720	PGSC0003DMG401012897	81	55	0.171340	0.28396	chr04		1	1	0	0	1	NA	1	0	2	1	2	0	2	1	0	1	0	0	NA	1	1	0	1	0	0	0	1	1
No	PotVar0000817	PGSC0003DMB000000002	658766	C	T	SNP_2	CONT0021	1	Synonymous	M/M	1	4	226	64969720	PGSC0003DMG402012897	81	56	0.174455	0.28804	chr04		1	1	0	0	1	NA	1	0	2	1	2	0	2	1	0	1	0	0	NA	1	1	0	1	0	0	1	1	1
No	PotVar0000818	PGSC0003DMB000000002	658775	A	T	SNP_2	CONT0021	1	Synonymous	M/M	1	4	226	64969720	PGSC0003DMG402012897	83	68	0.206687	0.32793	chr04		1	1	2	2	0	0	2	1	0	0	1	0	0	1	2	0	1	2	NA	1	1	3	0	0	2	1	0	1
No	PotVar0000819	PGSC0003DMB000000002	658781	A	G	SNP_2	CONT0021	1	NonSynonymous	M/L	1	4	226	64969720	PGSC0003DMG402012897	82	65	0.200000	0.32000	chr04		0	1	2	1	0	NA	2	1	0	0	1	0	0	1	2	NA	1	2	1	1	1	3	0	0	2	1	0	1
No	PotVar0000820	PGSC0003DMB000000002	658824	T	G	SNP_2	CONT0021	1	Non-coding	Non-coding	0	4	226	64969720	PGSC0003DMG402012897	82	23	0.070769	0.13152	chr04		2	4	4	3	4	NA	4	4	4	4	4	4	4	4	4	NA	2	4	2	4	4	4	4	4	4	4	4	4
No	PotVar0000821	PGSC0003DMB000000002	658826	C	CT	INS	CONT0021	1	Non-coding	Non-coding	0	4	226	64969720	PGSC0003DMG402012897	77	134	0.439344	0.49264	chr04		1	NA	1	1	2	NA	2	3	NA	4	1	3	3	1	1	NA	1	2	1	1	3	1	3	3	1	2	3	3
No	PotVar0000822	PGSC0003DMB000000002	658830	G	A	SNP_2	CONT0021	1	Non-coding	Non-coding	0	4	226	64969720	PGSC0003DMG402012897	81	3	0.009346	0.01852	chr04		0	0	0	0	1	NA	0	0	0	0	0	NA	0	0	0	NA	0	0	0	0	0	0	0	0	0	0	0	0
No	PotVar0000823	PGSC0003DMB000000002	658834	G	A	SNP_2	CONT0021	1	Non-coding	Non-coding	0	4	226	64969720	PGSC0003DMG402012897	81	3	0.009346	0.01852	chr04		0	0	0	0	1	NA	0	0	0	0	0	NA	0	0	0	NA	0	0	0	0	0	0	0	0	0	0	0	0
No	PotVar0000824	PGSC0003DMB000000002	658836	A	T	SNP_2	CONT0021	1	Non-coding	Non-coding	0	4	226	64969720	PGSC0003DMG402012897	81	57	0.177570	0.29208	chr04		1	1	0	1	1	NA	1	1	0	0	0	NA	0	0	0	NA	0	0	0	1	1	0	1	1	0	1	0	0
No	PotVar0000825	PGSC0003DMB000000002	658839	T	A	SNP_2	CONT0021	1	Non-coding	Non-coding	No-binary var	4	226	64969720	PGSC0003DMG402012897	81	118	0.367601		chr04		1	2	0	1	1	NA	1	2	0	2	1	NA	0	0	1	NA	1	2	0	1	2	1	3	3	1	1	2	1
No	PotVar0000826	PGSC0003DMB000000002	658846	A	G	SNP_3	CONT0021	1	Non-coding	Non-coding	No-binary var	4	226	64969720	PGSC0003DMG402012897	82	119	0.366154		chr04		0	1	1	0	1	NA	1	2	2	3	1	3	2	1	1	NA	1	2	1	1	1	1	2	3	1	1	3	2
No	PotVar0000827	PGSC0003DMB000000002	658846	A	T	SNP_3	CONT0021	1	Non-coding	Non-coding	No-binary var	4	226	64969720	PGSC0003DMG402012897	82	56	0.172308		chr04		1	1	0	1	1	NA	1	1	0	0	0	1	0	0	0	NA	0	0	0	0	1	0	1	1	0	2	0	0
No	PotVar0000828	PGSC0003DMB000000002	658862	T	C	SNP_2	CONT0021	1	Non-coding	Non-coding	0	4	226	64969720	PGSC0003DMG402012897	81	121	0.376947	0.46972	chr04		1	4	0	1	2	NA	2	2	NA	3	2	4	3	1	1	4	1	2	NA	2	3	1	4	3	1	2	4	3
No	PotVar0000829	PGSC0003DMB000000002	658865	A	T	SNP_2	CONT0021	1	Non-coding	Non-coding	0	4	226	64969720	PGSC0003DMG402012897	80	151	0.476341	0.49888	chr04		1	3	1	1	1	NA	2	2	NA	4	1	NA	2	1	1	2	1	2	NA	1	2	1	3	4	2	2	3	2
No	PotVar0000830	PGSC0003DMB000000002	658881	A	G	SNP_3	CONT0021	1	Non-coding	Non-coding	No-binary var	4	226	64969720	PGSC0003DMG402012897	82	89	0.273846		chr04		1	0	3	1	1	NA	2	2	0	0	2	NA	0	2	3	0	1	2	1	2	1	3	0	0	2	2	0	2
No	PotVar0000831	PGSC0003DMB000000002	658881	A	T	SNP_3	CONT0021	1	Non-coding	Non-coding	No-binary var	4	226	64969720	PGSC0003DMG402012897	82	114	0.350769		chr04		1	4	1	1	3	NA	2	2	4	4	2	NA	4	2	1	4	1	2	1	2	3	1	4	4	2	2	4	2
No	PotVar0000832	PGSC0003DMB000000002	658898	A	G	SNP_2	CONT0021	1	Non-coding	Non-coding	0	4	226	64969720	PGSC0003DMG402012897	81	146	0.454829	0.49592	chr04		1	3	1	1	2	NA	2	2	NA	4	1	4	2	1	1	NA	1	2	1	2	2	1	3	4	2	2	3	2
No	PotVar0000833	PGSC0003DMB000000002	658901	T	C	SNP_2	CONT0021	1	Non-coding	Non-coding	0	4	226	64969720	PGSC0003DMG402012897	79	141	0.450479	0.49510	chr04		1	NA	1	1	2	NA	2	2	NA	1	2	3	4	2	1	NA	1	0	1	1	1	0	2	3	0	2	1	1
No	PotVar0000834	PGSC0003DMB000000002	658906	C	A	SNP_2	CONT0021	1	Non-coding	Non-coding	0	4	226	64969720	PGSC0003DMG402012897	82	56	0.172308	0.28524	chr04		0	2	0	0	0	NA	1	1	3	1	1	1	1	1	1	2	1	0	1	0	0	0	0	1	0	1	1	1
No	PotVar0000835	PGSC0003DMB000000002	658917	C	G	SNP_2	CONT0021	1	Non-coding	Non-coding	0	4	226	64969720	PGSC0003DMG402012897	82	48	0.147692	0.25176	chr04		1	1	0	0	1	NA	1	0	1	0	1	0	2	1	0	1	0	0	0	1	1	0	1	0	0	0	1	1
No	PotVar0000836	PGSC0003DMB000000002	658931	A	G	SNP_2	CONT0021	1	Non-coding	Non-coding	0	4	226	64969720	PGSC0003DMG402012897	80	64	0.201893	0.32226	chr04		2	3	4	3	3	NA	3	4	NA	4	3	4	2	3	4	3	3	4	NA	3	3	4	3	4	4	4	3	3
No	PotVar0000837	PGSC0003DMB000000002	658962	G	A	SNP_2	CONT0021	1	Non-coding	Non-coding	0	4	226	64969720	PGSC0003DMG402012897	81	50	0.155763	0.26300	chr04		1	1	0	0	1	NA	1	1	1	0	2	0	2	1	0	NA	0	0	0	1	1	0	1	0	0	0	1	1
No	PotVar0000838	PGSC0003DMB000000002	658971	CTGA	C	DEL	CONT0021	1	Non-coding	Non-coding	0	4	226	64969720	PGSC0003DMG402012897	80	8	0.025237	0.04920	chr04		0	0	1	0	1	NA	0	0	0	0	0	0	1	1	0	NA	0	0	NA	0	0	0	0	1	0	0	0	0
No	PotVar0000839	PGSC0003DMB000000002	658982	G	GTTTGA	INS	CONT0021	1	Non-coding	Non-coding	0	4	226	64969720	PGSC0003DMG402012897	77	1	0.003279	0.00654	chr04		0	NA	0	0	0	NA	0	0	NA	0	0	0	0	0	0	NA	0	0	NA	0	0	0	0	0	0	0	0	0
No	PotVar0000840	PGSC0003DMB000000002	658995	T	A	SNP_2	CONT0021	1	Non-coding	Non-coding	0	4	226	64969720	PGSC0003DMG402012897	78	116	0.375405	0.46895	chr04		1	3	4	2	3	NA	2	3	2	4	1	4	2	3	1	NA	1	4	NA	2	1	1	3	4	1	4	3	1
No	PotVar0000841	PGSC0003DMB000000002	659009	C	T	SNP_2	CONT0021	1	Non-coding	Non-coding	0	4	226	64969720	PGSC0003DMG402012897	72	67	0.235088	0.35964	chr04		1	NA	4	2	3	NA	3	3	NA	4	2	4	2	3	4	NA	2	4	NA	3	3	4	NA	4	4	4	3	2
No	PotVar0000842	PGSC0003DMB000000002	659012	A	T	SNP_2	CONT0021	1	Non-coding	Non-coding	0	4	226	64969720	PGSC0003DMG402012897	70	50	0.180505	0.29585	chr04		0	NA	0	1	0	NA	1	1	NA	0	1	0	0	0	2	NA	1	NA	NA	1	2	3	NA	0	2	0	0	1
No	PotVar0000843	PGSC0003DMB000000002	659025	G	A	SNP_2	CONT0021	0	Non-coding	Non-coding	0	4	226	64969720	PGSC0003DMG402012897	60	63	0.265823	0.39032	chr04		1	NA	3	1	1	NA	1	1	NA	0	3	NA	2	2	NA	NA	0	NA	NA	1	1	1	NA	0	0	2	1	2
Yes	PotVar0000844	PGSC0003DMB000000002	778830	C	T	SNP_2	CONT0022	0	Non-coding	Non-coding	0	#N/A	#N/A	#N/A	None	19	12	0.158	0.26593	chr04		NA	NA	NA	NA	NA	NA	NA	1	NA	NA	NA	NA	NA	NA	NA	NA	NA	NA	NA	NA	NA	NA	NA	NA	NA	NA	0	1
Yes	PotVar0000845	PGSC0003DMB000000002	778844	G	T	SNP_2	CONT0022	0	Non-coding	Non-coding	0	#N/A	#N/A	#N/A	None	17	10	0.147	0.25087	chr04		NA	NA	NA	NA	NA	NA	NA	0	NA	NA	NA	NA	NA	1	NA	NA	NA	NA	NA	NA	NA	NA	NA	NA	NA	NA	NA	1
Yes	PotVar0000846	PGSC0003DMB000000002	778848	G	T	SNP_2	CONT0022	0	Non-coding	Non-coding	0	#N/A	#N/A	#N/A	None	19	29	0.382	0.47195	chr04		NA	NA	NA	NA	NA	NA	NA	2	NA	NA	NA	NA	NA	4	NA	NA	NA	NA	NA	NA	NA	NA	NA	NA	NA	NA	NA	2
Yes	PotVar0000847	PGSC0003DMB000000002	778855	G	A	SNP_2	CONT0022	0	Non-coding	Non-coding	0	#N/A	#N/A	#N/A	None	20	13	0.163	0.27219	chr04		NA	NA	NA	NA	NA	NA	NA	1	NA	NA	NA	NA	NA	0	NA	NA	NA	NA	NA	NA	NA	NA	NA	NA	NA	NA	0	1
Yes	PotVar0000848	PGSC0003DMB000000002	778858	A	G	SNP_2	CONT0022	0	Non-coding	Non-coding	0	#N/A	#N/A	#N/A	None	21	18	0.214	0.33673	chr04		NA	NA	NA	NA	NA	NA	NA	4	NA	NA	NA	NA	NA	3	NA	NA	NA	NA	NA	NA	NA	NA	NA	NA	NA	NA	3	NA
Yes	PotVar0000849	PGSC0003DMB000000002	778874	C	T	SNP_2	CONT0022	0	Non-coding	Non-coding	0	#N/A	#N/A	#N/A	None	35	24	0.171	0.28408	chr04		NA	NA	NA	NA	NA	NA	NA	NA	0	NA	NA	NA	0	1	NA	NA	NA	NA	NA	NA	NA	NA	0	NA	NA	NA	0	NA
Yes	PotVar0000850	PGSC0003DMB000000002	778886	G	A	SNP_2	CONT0022	0	Non-coding	Non-coding	0	#N/A	#N/A	#N/A	None	45	34	0.189	0.30642	chr04		NA	2	0	NA	NA	NA	NA	0	1	NA	NA	NA	1	1	NA	NA	NA	NA	NA	NA	1	NA	1	NA	NA	NA	1	1
Yes	PotVar0000851	PGSC0003DMB000000002	778905	CA	C	DEL	CONT0022	0	Non-coding	Non-coding	0	#N/A	#N/A	#N/A	None	54	8	0.038	0.07230	chr04		NA	0	0	0	NA	NA	0	0	0	0	NA	NA	0	1	0	NA	NA	0	NA	NA	0	NA	0	0	0	NA	1	NA
Yes	PotVar0000852	PGSC0003DMB000000002	778906	AT	A	DEL	CONT0022	0	Non-coding	Non-coding	No-binary var	#N/A	#N/A	#N/A	None	55	39	0.180		chr04		NA	1	0	0	NA	NA	1	1	3	2	NA	NA	1	1	1	NA	NA	0	NA	NA	0	0	0	NA	0	NA	1	1
Yes	PotVar0000853	PGSC0003DMB000000002	778958	A	C	SNP_2	CONT0022	0	Non-coding	Non-coding	0	#N/A	#N/A	#N/A	None	71	120	0.427	0.48936	chr04		NA	2	4	3	2	NA	1	2	3	2	NA	2	3	3	3	NA	2	3	NA	NA	1	3	1	2	2	2	1	2
Yes	PotVar0000854	PGSC0003DMB000000002	778960	TG	T	DEL	CONT0022	0	Non-coding	Non-coding	0	#N/A	#N/A	#N/A	None	71	1	0.004	0.00709	chr04		NA	0	0	1	0	NA	0	0	0	0	NA	0	0	0	0	NA	0	0	NA	NA	0	0	0	0	0	0	0	0
Yes	PotVar0000855	PGSC0003DMB000000002	778983	A	G	SNP_2	CONT0022	0	Non-coding	Non-coding	0	#N/A	#N/A	#N/A	None	73	60	0.208	0.32902	chr04		0	2	0	0	0	NA	1	1	NA	2	NA	2	1	1	1	3	1	0	NA	NA	0	0	1	1	0	1	1	2
Yes	PotVar0000856	PGSC0003DMB000000002	779020	T	G	SNP_2	CONT0022	0	Non-coding	Non-coding	0	#N/A	#N/A	#N/A	None	70	27	0.097	0.17594	chr04		NA	4	4	4	4	NA	4	4	NA	4	NA	NA	4	4	4	4	4	4	4	4	3	4	4	4	4	NA	4	4
Yes	PotVar0000857	PGSC0003DMB000000002	779029	T	C	SNP_2	CONT0022	0	Non-coding	Non-coding	0	#N/A	#N/A	#N/A	None	67	27	0.102	0.18301	chr04		NA	4	4	3	4	NA	4	4	NA	4	NA	NA	4	4	4	4	4	4	NA	4	3	4	4	4	4	NA	4	4
Yes	PotVar0000858	PGSC0003DMB000000002	779074	G	A	SNP_2	CONT0022	0	Non-coding	Non-coding	0	#N/A	#N/A	#N/A	None	56	8	0.036	0.06978	chr04		NA	0	1	0	1	NA	0	0	0	0	NA	NA	1	1	0	0	0	0	NA	NA	0	0	0	1	NA	NA	0	0
Yes	PotVar0000859	PGSC0003DMB000000002	779078	T	A	SNP_2	CONT0022	0	Non-coding	Non-coding	0	#N/A	#N/A	#N/A	None	51	9	0.045	0.08554	chr04		NA	0	1	0	1	NA	NA	0	NA	0	NA	NA	1	1	0	NA	0	0	NA	NA	0	NA	0	1	0	NA	0	0
Yes	PotVar0000860	PGSC0003DMB000000002	779083	A	G	SNP_2	CONT0022	0	Non-coding	Non-coding	0	#N/A	#N/A	#N/A	None	53	35	0.167	0.27884	chr04		NA	1	0	0	1	NA	NA	0	1	0	NA	NA	2	2	0	NA	0	0	NA	NA	2	NA	1	0	0	NA	1	1
Yes	PotVar0000861	PGSC0003DMB000000002	779089	C	G	SNP_2	CONT0022	0	Non-coding	Non-coding	0	#N/A	#N/A	#N/A	None	49	18	0.093	0.16913	chr04		NA	4	NA	4	4	NA	NA	4	NA	4	NA	NA	4	4	NA	NA	4	4	NA	NA	3	NA	4	4	4	NA	4	4
Yes	PotVar0000862	PGSC0003DMB000000002	779105	A	G	SNP_2	CONT0022	0	Non-coding	Non-coding	0	#N/A	#N/A	#N/A	None	44	36	0.208	0.32958	chr04		NA	2	NA	0	0	NA	NA	1	NA	NA	NA	NA	1	NA	NA	NA	1	NA	NA	NA	NA	NA	0	1	0	1	1	1
Yes	PotVar0000863	PGSC0003DMB000000002	779115	G	A	SNP_3	CONT0022	0	Non-coding	Non-coding	No-binary var	#N/A	#N/A	#N/A	None	42	30	0.182		chr04		NA	1	NA	0	NA	NA	NA	0	2	NA	NA	NA	2	NA	NA	NA	0	NA	NA	NA	NA	NA	1	NA	0	NA	1	2
Yes	PotVar0000864	PGSC0003DMB000000002	779115	G	T	SNP_3	CONT0022	0	Non-coding	Non-coding	No-binary var	#N/A	#N/A	#N/A	None	42	62	0.376		chr04		NA	2	NA	3	NA	NA	NA	2	2	NA	NA	NA	2	NA	NA	NA	2	NA	NA	NA	NA	NA	0	NA	3	NA	1	1
Yes	PotVar0000865	PGSC0003DMB000000002	779125	A	G	SNP_2	CONT0022	0	Non-coding	Non-coding	0	#N/A	#N/A	#N/A	None	39	71	0.455	0.49597	chr04		NA	3	NA	3	NA	NA	NA	2	NA	NA	NA	NA	4	NA	NA	NA	2	NA	NA	NA	NA	NA	1	NA	2	NA	2	3
Yes	PotVar0000866	PGSC0003DMB000000002	779147	A	G	SNP_2	CONT0022	0	Non-coding	Non-coding	0	#N/A	#N/A	#N/A	None	37	5	0.034	0.06528	chr04		NA	NA	1	NA	NA	NA	0	0	NA	NA	NA	NA	1	NA	NA	NA	NA	0	NA	NA	NA	NA	NA	NA	0	NA	0	0
No	PotVar0000867	PGSC0003DMB000000002	1382774	C	T	SNP_2	CONT0023	0	Non-coding	Non-coding	0	5	56	27002111	None	32	44	0.352000	0.45619	chr05		NA	NA	NA	NA	NA	NA	NA	2	NA	NA	NA	NA	4	2	NA	NA	2	NA	NA	NA	NA	1	1	2	NA	2	2	0
No	PotVar0000868	PGSC0003DMB000000002	1382777	G	A	SNP_2	CONT0023	0	Non-coding	Non-coding	0	5	56	27002111	None	33	44	0.341085	0.44949	chr05		NA	NA	NA	NA	NA	NA	NA	2	NA	NA	NA	1	4	2	NA	NA	2	NA	NA	NA	NA	1	1	2	NA	2	2	0
No	PotVar0000869	PGSC0003DMB000000002	1382786	G	C	SNP_2	CONT0023	0	Non-coding	Non-coding	0	5	56	27002111	None	31	44	0.363636	0.46281	chr05		NA	NA	NA	1	NA	NA	NA	2	NA	NA	NA	NA	NA	2	NA	NA	2	NA	NA	NA	NA	1	1	2	NA	2	2	1
No	PotVar0000870	PGSC0003DMB000000002	1382793	C	T	SNP_2	CONT0023	0	Non-coding	Non-coding	0	5	56	27002111	None	33	4	0.031008	0.06009	chr05		NA	NA	NA	0	NA	NA	NA	0	NA	NA	NA	2	NA	0	0	NA	0	NA	NA	NA	NA	0	0	NA	NA	0	0	0
No	PotVar0000871	PGSC0003DMB000000002	1382794	C	T	SNP_2	CONT0023	0	Non-coding	Non-coding	0	5	56	27002111	None	33	39	0.302326	0.42185	chr05		NA	NA	NA	0	NA	NA	NA	2	NA	2	NA	NA	NA	2	1	NA	2	NA	NA	NA	NA	1	1	NA	NA	2	2	0
No	PotVar0000872	PGSC0003DMB000000002	1382802	G	T	SNP_2	CONT0023	0	Non-coding	Non-coding	0	5	56	27002111	None	34	12	0.090226	0.16417	chr05		NA	NA	NA	1	NA	NA	NA	0	NA	NA	NA	NA	NA	0	0	NA	0	NA	NA	NA	NA	0	0	NA	NA	0	0	0
No	PotVar0000873	PGSC0003DMB000000002	1382809	G	A	SNP_2	CONT0023	0	Non-coding	Non-coding	0	5	56	27002111	None	35	5	0.036496	0.07033	chr05		NA	NA	NA	0	NA	NA	NA	0	NA	NA	NA	2	NA	0	0	NA	0	NA	NA	NA	NA	0	0	NA	NA	0	0	0
No	PotVar0000874	PGSC0003DMB000000002	1382817	G	A	SNP_2	CONT0023	0	Non-coding	Non-coding	0	5	56	27002111	None	39	12	0.078431	0.14456	chr05		NA	NA	2	2	NA	NA	NA	0	NA	0	NA	NA	0	0	0	NA	0	NA	NA	NA	NA	0	0	0	NA	0	0	0
No	PotVar0000875	PGSC0003DMB000000002	1382844	T	A	SNP_2	CONT0023	0	Non-coding	Non-coding	0	5	56	27002111	None	33	41	0.317829	0.43363	chr05		NA	NA	0	1	NA	NA	NA	2	NA	NA	NA	NA	NA	1	1	NA	2	NA	NA	NA	NA	NA	1	NA	NA	2	2	1
No	PotVar0000876	PGSC0003DMB000000002	1382877	A	G	SNP_2	CONT0023	0	Non-coding	Non-coding	0	5	56	27002111	None	28	17	0.155963	0.26328	chr05		NA	1	0	0	NA	NA	NA	NA	NA	NA	NA	NA	NA	1	NA	NA	NA	NA	NA	NA	NA	NA	0	NA	NA	NA	1	0
No	PotVar0000877	PGSC0003DMB000000002	1382891	G	A	SNP_2	CONT0023	0	Non-coding	Non-coding	0	5	56	27002111	None	48	8	0.042328	0.08107	chr05		NA	1	0	0	0	NA	NA	0	NA	0	NA	2	0	0	0	NA	0	NA	NA	NA	0	0	0	0	NA	0	0	0
No	PotVar0000878	PGSC0003DMB000000002	1382906	C	T	SNP_2	CONT0023	0	Non-coding	Non-coding	0	5	56	27002111	None	50	7	0.035533	0.06854	chr05		NA	1	0	0	0	NA	NA	0	NA	0	NA	1	0	0	NA	NA	0	NA	NA	NA	0	0	0	0	NA	0	0	0
No	PotVar0000879	PGSC0003DMB000000002	1382924	C	G	SNP_2	CONT0023	0	Non-coding	Non-coding	0	5	56	27002111	None	50	90	0.456853	0.49628	chr05		NA	1	0	NA	4	NA	NA	3	NA	4	NA	3	4	2	2	NA	2	NA	NA	NA	2	2	1	2	NA	3	2	1
No	PotVar0000880	PGSC0003DMB000000002	1382933	C	G	SNP_2	CONT0023	0	Non-coding	Non-coding	0	5	56	27002111	None	52	83	0.404878	0.48190	chr05		NA	0	0	NA	3	NA	NA	2	NA	3	NA	1	4	2	2	NA	2	NA	NA	NA	2	2	1	2	NA	3	2	0
No	PotVar0000881	PGSC0003DMB000000002	1382982	T	C	SNP_2	CONT0023	0	Non-coding	Non-coding	0	5	56	27002111	None	43	83	0.491124	0.49984	chr05		NA	1	0	0	4	NA	NA	2	NA	NA	NA	NA	4	2	2	NA	2	NA	NA	NA	3	NA	1	3	NA	3	2	1
No	PotVar0000882	PGSC0003DMB000000002	1382984	G	A	SNP_2	CONT0023	0	Non-coding	Non-coding	0	5	56	27002111	None	43	65	0.384615	0.47337	chr05		NA	0	0	0	3	NA	NA	2	NA	NA	NA	NA	4	2	1	NA	2	NA	NA	NA	3	NA	1	3	NA	3	1	0
No	PotVar0000883	PGSC0003DMB000000002	1382986	C	T	SNP_2	CONT0023	0	Non-coding	Non-coding	0	5	56	27002111	None	43	79	0.467456	0.49788	chr05		NA	0	0	0	4	NA	NA	2	NA	NA	NA	NA	4	2	1	NA	2	NA	NA	NA	3	NA	1	3	NA	NA	2	1
No	PotVar0000884	PGSC0003DMB000000002	1383001	A	C	SNP_2	CONT0023	0	Non-coding	Non-coding	0	5	56	27002111	None	36	55	0.390071	0.47583	chr05		NA	NA	0	0	4	NA	NA	2	NA	NA	NA	NA	4	2	2	NA	2	NA	NA	NA	3	NA	2	3	NA	NA	2	1
No	PotVar0000885	PGSC0003DMB000000002	1383033	A	T	SNP_2	CONT0023	0	Non-coding	Non-coding	0	5	56	27002111	None	46	10	0.054348	0.10279	chr05		NA	NA	4	4	4	NA	NA	4	NA	4	NA	NA	4	2	4	NA	4	NA	NA	NA	4	NA	4	3	NA	4	4	2
No	PotVar0000886	PGSC0003DMB000000002	1383035	C	T	SNP_2	CONT0023	0	Non-coding	Non-coding	0	5	56	27002111	None	51	7	0.034826	0.06723	chr05		NA	NA	0	0	0	NA	NA	0	NA	0	NA	NA	0	0	0	NA	0	NA	NA	0	0	NA	0	0	NA	0	0	0
No	PotVar0000887	PGSC0003DMB000000002	1383072	G	A	SNP_2	CONT0023	0	Non-coding	Non-coding	0	5	56	27002111	None	55	58	0.267281	0.39168	chr05		NA	2	2	2	3	NA	NA	3	NA	3	NA	NA	4	2	3	NA	3	NA	NA	NA	3	3	4	3	NA	3	3	2
No	PotVar0000888	PGSC0003DMB000000002	1383105	GA	G	DEL	CONT0023	0	Non-coding	Non-coding	No-binary var	5	56	27002111	None	52	3	0.014634		chr05		NA	0	0	0	0	NA	NA	0	NA	0	NA	NA	0	0	0	NA	0	NA	NA	NA	0	NA	0	0	0	0	0	0
No	PotVar0000889	PGSC0003DMB000000002	1383121	T	G	SNP_2	CONT0023	0	Non-coding	Non-coding	0	5	56	27002111	None	44	65	0.375723	0.46911	chr05		NA	0	1	1	4	NA	NA	3	NA	4	NA	NA	4	3	NA	NA	2	NA	NA	NA	NA	NA	2	3	4	2	3	1
No	PotVar0000890	PGSC0003DMB000000002	1383139	G	A	SNP_2	CONT0023	0	Non-coding	Non-coding	0	5	56	27002111	None	37	48	0.324324	0.43828	chr05		NA	NA	1	1	4	NA	NA	3	NA	4	NA	NA	4	NA	NA	NA	2	NA	NA	NA	NA	NA	2	NA	NA	2	3	2
No	PotVar0000891	PGSC0003DMB000000002	1390433	A	C	SNP_2	CONT0024	0	Non-coding	Non-coding	0	5	56	27009755	AFLP	31	32	0.258065	0.38293	chr05		NA	NA	NA	1	NA	NA	NA	1	NA	NA	NA	NA	0	NA	NA	NA	NA	NA	NA	NA	NA	NA	0	NA	NA	NA	1	1
No	PotVar0000892	PGSC0003DMB000000002	1390453	AC	TT	MNP	CONT0024	0	Non-coding	Non-coding	0	5	56	27009755	AFLP	29	29	0.250000	0.37500	chr05		NA	NA	NA	1	0	NA	NA	1	NA	NA	NA	NA	0	NA	NA	NA	NA	NA	NA	NA	NA	NA	0	NA	NA	NA	1	1
No	PotVar0000893	PGSC0003DMB000000002	1390473	A	G	SNP_2	CONT0024	0	Non-coding	Non-coding	0	5	56	27009755	AFLP	35	41	0.292857	0.41418	chr05		NA	NA	NA	1	0	NA	NA	1	NA	3	NA	NA	0	NA	NA	NA	NA	NA	NA	NA	NA	NA	0	0	NA	NA	1	1
No	PotVar0000894	PGSC0003DMB000000002	1390475	A	G	SNP_2	CONT0024	0	Non-coding	Non-coding	0	5	56	27009755	AFLP	35	43	0.307143	0.42561	chr05		NA	NA	NA	1	4	NA	NA	3	NA	4	NA	NA	4	NA	NA	NA	NA	NA	NA	NA	NA	NA	2	3	NA	NA	3	1
No	PotVar0000895	PGSC0003DMB000000002	1390479	C	T	SNP_2	CONT0024	0	Non-coding	Non-coding	0	5	56	27009755	AFLP	38	64	0.421053	0.48753	chr05		NA	0	NA	0	4	NA	NA	2	NA	2	NA	2	4	NA	NA	NA	NA	NA	NA	NA	NA	NA	2	3	3	NA	2	0
No	PotVar0000896	PGSC0003DMB000000002	1390497	T	G	SNP_2	CONT0024	0	Non-coding	Non-coding	0	5	56	27009755	AFLP	46	40	0.220994	0.34431	chr05		NA	NA	NA	1	1	NA	NA	1	NA	2	NA	NA	0	NA	NA	NA	NA	NA	NA	NA	0	0	0	0	1	0	1	1
No	PotVar0000897	PGSC0003DMB000000002	1390513	T	G	SNP_2	CONT0024	0	Non-coding	Non-coding	0	5	56	27009755	AFLP	50	38	0.192893	0.31137	chr05		NA	NA	NA	1	0	NA	NA	1	NA	0	NA	NA	0	NA	NA	0	1	NA	NA	NA	0	2	2	0	0	1	1	2
No	PotVar0000898	PGSC0003DMB000000002	1390535	C	T	SNP_2	CONT0024	0	Non-coding	Non-coding	0	5	56	27009755	AFLP	56	93	0.420814	0.48746	chr05		NA	0	NA	1	4	NA	NA	2	NA	2	NA	1	4	NA	NA	3	3	NA	NA	2	3	2	2	3	2	3	3	0
No	PotVar0000899	PGSC0003DMB000000002	1390540	C	T	SNP_2	CONT0024	0	Non-coding	Non-coding	0	5	56	27009755	AFLP	57	48	0.213333	0.33564	chr05		NA	0	NA	1	0	NA	NA	2	NA	2	NA	0	0	NA	NA	1	0	NA	NA	0	1	0	0	0	2	0	1	2
No	PotVar0000900	PGSC0003DMB000000002	1390555	T	A	SNP_2	CONT0024	0	Non-coding	Non-coding	0	5	56	27009755	AFLP	60	49	0.206751	0.32801	chr05		NA	0	NA	1	0	NA	NA	1	NA	2	NA	1	0	0	NA	1	0	NA	NA	0	1	0	0	0	2	1	1	2
No	PotVar0000901	PGSC0003DMB000000002	1390559	T	C	SNP_2	CONT0024	0	Non-coding	Non-coding	0	5	56	27009755	AFLP	61	51	0.211618	0.33367	chr05		NA	0	NA	1	0	NA	NA	1	NA	2	NA	1	0	0	NA	1	0	NA	NA	0	1	0	0	1	1	1	1	1
No	PotVar0000902	PGSC0003DMB000000002	1390561	A	G	SNP_2	CONT0024	0	Non-coding	Non-coding	No-binary var	5	56	27009755	AFLP	61	43	0.178423		chr05		NA	0	NA	1	0	NA	NA	1	NA	2	NA	0	0	0	NA	1	1	NA	NA	0	1	0	0	0	2	0	1	1
No	PotVar0000903	PGSC0003DMB000000002	1390570	A	G	SNP_2	CONT0024	0	Non-coding	Non-coding	0	5	56	27009755	AFLP	60	78	0.329114	0.44160	chr05		NA	1	NA	1	3	NA	NA	3	NA	4	NA	3	4	2	NA	4	3	NA	NA	3	3	2	2	3	4	3	3	1
No	PotVar0000904	PGSC0003DMB000000002	1390572	C	T	SNP_2	CONT0024	1	Non-coding	Non-coding	0	5	56	27009755	AFLP	62	27	0.110204	0.19612	chr05		NA	1	0	1	0	NA	NA	1	NA	1	NA	1	0	1	NA	1	0	NA	NA	0	0	0	0	1	0	1	0	0
No	PotVar0000905	PGSC0003DMB000000002	1390579	T	C	SNP_2	CONT0024	1	Non-coding	Non-coding	0	5	56	27009755	AFLP	63	67	0.269076	0.39335	chr05		NA	0	0	2	1	NA	NA	1	NA	3	NA	1	0	1	NA	1	0	NA	NA	0	1	0	0	1	2	1	1	2
No	PotVar0000906	PGSC0003DMB000000002	1390599	G	C	SNP_2	CONT0024	1	Non-coding	Non-coding	0	5	56	27009755	AFLP	72	51	0.178947	0.29385	chr05		NA	0	0	1	0	NA	NA	1	0	2	NA	0	0	0	1	1	0	1	NA	0	1	0	0	0	2	0	1	2
No	PotVar0000907	PGSC0003DMB000000002	1390610	C	A	SNP_2	CONT0024	1	Non-coding	Non-coding	0	5	56	27009755	AFLP	76	37	0.122924	0.21563	chr05		NA	1	0	1	0	NA	NA	1	0	1	0	1	0	1	1	1	0	1	NA	0	0	0	0	1	0	1	0	0
No	PotVar0000908	PGSC0003DMB000000002	1390624	G	C	SNP_2	CONT0024	1	Non-coding	Non-coding	0	5	56	27009755	AFLP	77	99	0.324590	0.43846	chr05		NA	1	1	1	1	NA	NA	2	0	3	3	1	0	1	2	2	0	1	NA	0	2	0	0	1	2	1	1	2
No	PotVar0000909	PGSC0003DMB000000002	1390634	C	T	SNP_2	CONT0024	1	Non-coding	Non-coding	0	5	56	27009755	AFLP	77	81	0.265574	0.39009	chr05		NA	1	1	1	1	NA	NA	2	0	2	3	0	0	0	2	1	1	1	NA	0	2	0	0	0	2	0	2	2
No	PotVar0000910	PGSC0003DMB000000002	1390647	T	C	SNP_2	CONT0024	1	Non-coding	Non-coding	0	5	56	27009755	AFLP	77	57	0.186885	0.30392	chr05		NA	1	0	1	1	NA	NA	1	0	1	1	1	0	1	1	1	0	1	NA	0	0	1	0	1	1	1	1	1
No	PotVar0000911	PGSC0003DMB000000002	1390653	G	A	SNP_2	CONT0024	1	Non-coding	Non-coding	0	5	56	27009755	AFLP	77	119	0.390164	0.47587	chr05		NA	0	0	1	4	NA	NA	1	4	1	1	1	3	1	1	2	3	2	NA	3	2	2	2	3	2	2	2	0
No	PotVar0000912	PGSC0003DMB000000002	1390659	C	T	SNP_2	CONT0024	1	Non-coding	Non-coding	0	5	56	27009755	AFLP	76	13	0.043189	0.08265	chr05		NA	1	0	0	0	NA	NA	0	0	0	0	1	0	0	0	0	0	0	NA	0	0	1	1	0	0	0	0	0
No	PotVar0000913	PGSC0003DMB000000002	1390665	A	G	SNP_2	CONT0024	1	Non-coding	Non-coding	0	5	56	27009755	AFLP	75	38	0.127946	0.22315	chr05		NA	1	0	1	0	NA	NA	1	0	1	0	1	0	1	1	1	0	1	NA	0	0	0	0	1	0	1	0	0
No	PotVar0000914	PGSC0003DMB000000002	1390667	G	GC	INS	CONT0024	1	Non-coding	Non-coding	0	5	56	27009755	AFLP	74	102	0.348123	0.45387	chr05		NA	1	0	2	1	NA	NA	2	0	3	3	1	0	2	1	2	0	1	NA	0	1	1	0	1	2	1	2	2
No	PotVar0000915	PGSC0003DMB000000002	1390687	A	T	SNP_2	CONT0024	1	Non-coding	Non-coding	0	5	56	27009755	AFLP	75	58	0.195286	0.31430	chr05		NA	0	0	1	0	NA	NA	2	0	2	3	0	0	0	1	1	0	1	NA	0	1	0	0	0	2	0	1	1
No	PotVar0000916	PGSC0003DMB000000002	1390695	C	A	SNP_2	CONT0024	0	Non-coding	Non-coding	0	5	56	27009755	AFLP	74	55	0.187713	0.30495	chr05		NA	0	0	1	0	NA	NA	1	0	2	2	0	0	0	1	1	0	1	NA	0	1	0	0	0	2	0	1	1
No	PotVar0000917	PGSC0003DMB000000002	1390699	C	G	SNP_2	CONT0024	0	Non-coding	Non-coding	0	5	56	27009755	AFLP	75	99	0.333333	0.44444	chr05		NA	1	0	2	1	NA	NA	1	0	3	3	0	0	1	1	2	0	1	NA	0	1	0	0	1	2	1	1	2
No	PotVar0000918	PGSC0003DMB000000002	1390712	G	A	SNP_2	CONT0024	0	Non-coding	Non-coding	0	5	56	27009755	AFLP	73	54	0.186851	0.30388	chr05		NA	0	0	1	0	NA	NA	1	0	2	2	0	0	0	1	1	0	1	0	0	1	0	0	0	1	0	1	1
No	PotVar0000919	PGSC0003DMB000000002	1390727	C	T	SNP_2	CONT0024	0	Non-coding	Non-coding	0	5	56	27009755	AFLP	69	54	0.197802	0.31735	chr05		NA	0	0	1	0	NA	NA	1	NA	2	3	0	0	0	1	1	0	1	0	0	1	0	0	0	2	0	1	1
No	PotVar0000920	PGSC0003DMB000000002	1390744	C	T	SNP_2	CONT0024	0	Non-coding	Non-coding	0	5	56	27009755	AFLP	70	15	0.054152	0.10244	chr05		NA	1	0	0	0	NA	NA	0	NA	0	0	2	0	0	0	0	0	0	NA	0	0	0	0	0	0	0	0	0
No	PotVar0000921	PGSC0003DMB000000002	1390745	G	T	SNP_2	CONT0024	0	Non-coding	Non-coding	0	5	56	27009755	AFLP	69	110	0.402930	0.48115	chr05		NA	0	0	0	4	NA	NA	2	NA	1	0	1	4	2	1	3	3	NA	NA	2	2	3	2	2	2	3	3	0
No	PotVar0000922	PGSC0003DMB000000002	1390776	C	T	SNP_2	CONT0024	0	Non-coding	Non-coding	0	5	56	27009755	AFLP	52	102	0.497561	0.49999	chr05		NA	0	0	0	3	NA	NA	2	NA	3	NA	1	3	2	NA	4	3	3	NA	2	3	2	2	3	NA	3	3	0
No	PotVar0000923	PGSC0003DMB000000002	1390780	G	C	SNP_2	CONT0024	0	Non-coding	Non-coding	No-binary var	5	56	27009755	AFLP	53	28	0.133971		chr05		NA	1	1	1	0	NA	NA	0	NA	1	NA	0	0	1	NA	0	1	1	NA	0	0	0	0	0	NA	0	0	1
No	PotVar0000924	PGSC0003DMB000000002	1390797	C	G	SNP_2	CONT0024	0	Non-coding	Non-coding	0	5	56	27009755	AFLP	61	48	0.199170	0.31900	chr05		1	1	1	1	1	NA	NA	1	NA	1	NA	1	0	1	1	1	1	1	NA	0	0	0	0	1	NA	1	0	1
No	PotVar0000925	PGSC0003DMB000000002	1390816	C	T	SNP_2	CONT0024	1	Non-coding	Non-coding	0	5	56	27009755	AFLP	76	46	0.152824	0.25894	chr05		0	1	1	1	1	NA	NA	0	1	0	1	1	0	1	1	1	1	1	NA	0	1	0	0	0	1	0	0	1
No	PotVar0000926	PGSC0003DMB000000002	1390818	G	A	SNP_2	CONT0024	1	Non-coding	Non-coding	0	5	56	27009755	AFLP	77	39	0.127869	0.22304	chr05		1	1	0	1	0	NA	NA	1	0	1	0	1	0	1	1	1	0	1	NA	0	0	0	0	1	0	1	0	0
No	PotVar0000927	PGSC0003DMB000000002	1390825	G	A	SNP_2	CONT0024	1	Non-coding	Non-coding	0	5	56	27009755	AFLP	76	40	0.132890	0.23046	chr05		1	1	0	1	0	NA	NA	1	0	1	0	1	0	1	1	1	0	1	NA	0	0	0	0	1	0	1	0	0
No	PotVar0000928	PGSC0003DMB000000002	1390837	GT	G	DEL	CONT0024	1	Non-coding	Non-coding	No-binary var	5	56	27009755	AFLP	67	9	0.033962		chr05		0	0	0	0	0	NA	NA	0	0	0	NA	0	0	1	0	0	0	NA	NA	0	0	0	0	0	0	0	1	1
No	PotVar0000929	PGSC0003DMB000000002	1390838	TG	T	DEL	CONT0024	1	Non-coding	Non-coding	No-binary var	5	56	27009755	AFLP	79	57	0.182109		chr05		0	0	0	1	0	NA	NA	1	0	2	1	0	0	0	1	1	0	1	NA	0	1	0	0	0	2	0	1	1
No	PotVar0000930	PGSC0003DMB000000002	1390850	C	A	SNP_2	CONT0024	1	Non-coding	Non-coding	0	5	56	27009755	AFLP	79	57	0.182109	0.29789	chr05		0	0	0	1	0	NA	NA	1	0	2	2	0	0	0	1	1	0	1	NA	0	1	0	0	0	2	0	1	1
No	PotVar0000931	PGSC0003DMB000000002	1390851	G	A	SNP_2	CONT0024	1	Non-coding	Non-coding	0	5	56	27009755	AFLP	79	35	0.111821	0.19863	chr05		1	1	0	1	0	0	NA	1	0	1	0	1	0	0	1	1	0	1	NA	0	0	0	0	1	0	1	0	0
No	PotVar0000932	PGSC0003DMB000000002	1390853	A	G	SNP_2	CONT0024	1	Non-coding	Non-coding	0	5	56	27009755	AFLP	79	58	0.185304	0.30193	chr05		0	0	0	1	0	1	NA	1	0	2	2	0	0	0	1	1	0	1	NA	0	1	0	0	0	2	0	1	1
No	PotVar0000933	PGSC0003DMB000000002	1390883	GT	TA	MNP	CONT0024	1	Non-coding	Non-coding	0	5	56	27009755	AFLP	61	2	0.008299	0.01646	chr05		NA	0	0	0	0	NA	NA	0	0	0	NA	0	0	0	NA	NA	0	NA	NA	NA	0	0	0	0	0	0	0	0
No	PotVar0000934	PGSC0003DMB000000002	1390917	A	T	SNP_2	CONT0024	1	Non-coding	Non-coding	0	5	56	27009755	AFLP	57	49	0.217778	0.34070	chr05		NA	0	NA	1	0	NA	NA	1	NA	2	NA	0	0	NA	2	NA	0	NA	NA	NA	1	0	0	0	NA	0	1	2
No	PotVar0000935	PGSC0003DMB000000002	1390919	C	T	SNP_2	CONT0024	0	Non-coding	Non-coding	0	5	56	27009755	AFLP	58	71	0.310044	0.42783	chr05		NA	1	NA	1	1	NA	NA	1	NA	2	NA	1	1	NA	2	NA	0	NA	NA	NA	1	1	0	0	NA	1	1	2
No	PotVar0000936	PGSC0003DMB000000002	1390939	CC	TT	MNP	CONT0024	0	Non-coding	Non-coding	0	5	56	27009755	AFLP	46	72	0.397790	0.47911	chr05		NA	0	NA	0	3	NA	NA	2	NA	3	NA	NA	NA	1	NA	NA	NA	NA	NA	NA	2	NA	NA	2	NA	2	2	0
No	PotVar0000937	PGSC0003DMB000000002	1390940	C	T	SNP_2	CONT0024	0	Non-coding	Non-coding	0	5	56	27009755	AFLP	24	20	0.215054	0.33761	chr05		NA	2	NA	2	NA	NA	NA	4	NA	NA	NA	NA	NA	NA	NA	NA	NA	NA	NA	NA	NA	NA	NA	NA	NA	NA	4	3
No	PotVar0000938	PGSC0003DMB000000002	1390955	C	G	SNP_2	CONT0024	0	Non-coding	Non-coding	0	5	56	27009755	AFLP	36	32	0.222222	0.34568	chr05		NA	0	NA	1	1	NA	NA	1	NA	1	NA	NA	NA	NA	NA	NA	NA	NA	NA	NA	1	NA	NA	NA	NA	0	1	2
No	PotVar0000939	PGSC0003DMB000000002	2038947	C	T	SNP_2	CONT0025	0	Non-coding	Non-coding	0	5	56	27658279	None	32	17	0.136000	0.23501	chr05		NA	1	NA	NA	1	NA	NA	NA	NA	NA	NA	NA	0	NA	NA	NA	NA	NA	NA	NA	1	NA	NA	1	NA	NA	0	1
No	PotVar0000940	PGSC0003DMB000000002	2038948	G	A	SNP_2	CONT0025	0	Non-coding	Non-coding	0	5	56	27658279	None	31	25	0.206612	0.32785	chr05		NA	0	NA	NA	0	NA	NA	NA	NA	NA	NA	NA	0	NA	NA	NA	NA	NA	NA	NA	1	NA	NA	0	NA	NA	1	1
No	PotVar0000941	PGSC0003DMB000000002	2038961	C	A	SNP_2	CONT0025	0	Non-coding	Non-coding	0	5	56	27658279	None	35	9	0.065693	0.12276	chr05		NA	NA	NA	NA	1	NA	NA	0	NA	NA	NA	NA	0	0	NA	NA	NA	NA	NA	NA	0	NA	NA	0	NA	NA	0	1
No	PotVar0000942	PGSC0003DMB000000002	2038974	T	C	SNP_2	CONT0025	0	Non-coding	Non-coding	No-binary var	5	56	27658279	None	35	65	0.474453		chr05		NA	NA	NA	NA	NA	NA	NA	2	NA	NA	NA	NA	2	NA	NA	NA	NA	NA	NA	NA	NA	NA	2	2	NA	NA	3	2
No	PotVar0000943	PGSC0003DMB000000002	2038974	TC	CT	MNP	CONT0025	0	Non-coding	Non-coding	No-binary var	5	56	27658279	None	35	17	0.124088		chr05		NA	NA	NA	NA	NA	NA	NA	0	NA	NA	NA	NA	2	NA	NA	NA	NA	NA	NA	NA	NA	NA	0	0	NA	NA	0	0
No	PotVar0000944	PGSC0003DMB000000002	2038978	C	T	SNP_2	CONT0025	0	Non-coding	Non-coding	0	5	56	27658279	None	37	35	0.241379	0.36623	chr05		NA	0	NA	NA	2	NA	NA	1	NA	NA	NA	NA	2	NA	NA	NA	NA	NA	NA	NA	NA	NA	NA	2	NA	NA	2	0
No	PotVar0000945	PGSC0003DMB000000002	2038981	G	A	SNP_2	CONT0025	0	Non-coding	Non-coding	0	5	56	27658279	None	41	44	0.273292	0.39721	chr05		NA	0	NA	0	NA	NA	NA	1	NA	NA	NA	NA	2	NA	NA	NA	NA	NA	NA	NA	2	NA	2	3	NA	NA	2	0
No	PotVar0000946	PGSC0003DMB000000002	2038982	G	A	SNP_2	CONT0025	0	Non-coding	Non-coding	0	5	56	27658279	None	40	36	0.229299	0.35344	chr05		NA	0	NA	NA	NA	NA	NA	1	NA	NA	NA	NA	0	NA	NA	NA	NA	NA	NA	NA	1	NA	0	0	NA	NA	1	1
No	PotVar0000947	PGSC0003DMB000000002	2038994	C	T	SNP_2	CONT0025	0	Non-coding	Non-coding	0	5	56	27658279	None	44	17	0.098266	0.17722	chr05		NA	0	NA	0	0	NA	NA	0	NA	NA	NA	NA	2	NA	NA	NA	NA	NA	NA	NA	0	NA	0	0	NA	NA	0	0
No	PotVar0000948	PGSC0003DMB000000002	2038997	G	A	SNP_2	CONT0025	0	Non-coding	Non-coding	0	5	56	27658279	None	43	53	0.313609	0.43052	chr05		NA	0	NA	1	2	NA	NA	NA	NA	NA	NA	NA	2	NA	NA	NA	NA	1	NA	NA	NA	NA	2	3	1	NA	2	0
No	PotVar0000949	PGSC0003DMB000000002	2039006	TCCG	T	DEL	CONT0025	0	Non-coding	Non-coding	0	5	56	27658279	None	46	8	0.044199	0.08449	chr05		NA	0	NA	NA	2	NA	NA	0	NA	0	NA	NA	0	NA	NA	NA	NA	0	NA	NA	0	NA	0	0	0	NA	0	1
No	PotVar0000950	PGSC0003DMB000000002	2039011	C	A	SNP_2	CONT0025	0	Non-coding	Non-coding	0	5	56	27658279	None	50	42	0.213198	0.33549	chr05		NA	0	NA	1	0	NA	NA	1	NA	2	NA	NA	0	0	NA	NA	NA	1	NA	NA	1	NA	0	0	3	NA	1	1
No	PotVar0000951	PGSC0003DMB000000002	2039013	C	T	SNP_2	CONT0025	0	Non-coding	Non-coding	0	5	56	27658279	None	48	47	0.248677	0.37367	chr05		NA	0	NA	1	0	NA	NA	1	NA	1	NA	NA	0	0	NA	NA	NA	2	NA	NA	NA	NA	0	0	3	NA	1	1
No	PotVar0000952	PGSC0003DMB000000002	2039025	A	C	SNP_2	CONT0025	0	Non-coding	Non-coding	0	5	56	27658279	None	53	16	0.076555	0.14139	chr05		NA	0	NA	0	0	NA	NA	0	NA	0	NA	0	1	2	NA	NA	0	0	NA	NA	0	NA	0	0	0	NA	0	0
No	PotVar0000953	PGSC0003DMB000000002	2039027	G	A	SNP_2	CONT0025	0	Non-coding	Non-coding	0	5	56	27658279	None	53	15	0.071770	0.13324	chr05		NA	0	NA	0	2	NA	NA	1	NA	0	NA	0	0	0	NA	NA	0	0	NA	NA	0	NA	0	0	0	NA	0	1
No	PotVar0000954	PGSC0003DMB000000002	2039038	G	A	SNP_2	CONT0025	0	Non-coding	Non-coding	0	5	56	27658279	None	55	38	0.175115	0.28890	chr05		NA	NA	NA	1	0	NA	NA	1	NA	NA	NA	0	0	0	NA	NA	0	1	NA	NA	1	NA	0	1	3	NA	1	1
No	PotVar0000955	PGSC0003DMB000000002	2039087	C	A	SNP_2	CONT0025	0	Non-coding	Non-coding	0	5	56	27658279	None	70	98	0.353791	0.45725	chr05		NA	NA	NA	0	2	NA	NA	1	NA	2	0	1	3	1	1	NA	2	2	NA	NA	1	1	2	3	2	3	2	0
No	PotVar0000956	PGSC0003DMB000000002	2039089	G	GGT	INS	CONT0025	0	Non-coding	Non-coding	0	5	56	27658279	None	48	46	0.243386	0.36830	chr05		NA	NA	NA	1	0	NA	NA	2	NA	NA	0	1	NA	0	1	NA	NA	NA	NA	NA	1	3	NA	1	NA	NA	2	1
No	PotVar0000957	PGSC0003DMB000000002	2039094	G	A	SNP_2	CONT0025	0	Non-coding	Non-coding	0	5	56	27658279	None	70	94	0.339350	0.44838	chr05		NA	NA	NA	1	2	NA	NA	2	NA	2	3	0	1	2	3	NA	0	1	NA	NA	1	1	0	0	2	0	1	2
No	PotVar0000958	PGSC0003DMB000000002	2039123	A	T	SNP_2	CONT0025	0	Non-coding	Non-coding	0	5	56	27658279	None	69	99	0.362637	0.46226	chr05		NA	NA	0	1	3	NA	2	1	NA	2	3	NA	1	1	3	NA	0	1	NA	NA	1	1	0	0	NA	0	1	2
No	PotVar0000959	PGSC0003DMB000000002	2039136	T	A	SNP_2	CONT0025	0	Non-coding	Non-coding	0	5	56	27658279	None	69	16	0.058608	0.11035	chr05		NA	1	2	1	0	NA	0	0	NA	0	0	NA	0	0	0	NA	0	0	NA	NA	1	0	0	0	0	0	0	0
No	PotVar0000960	PGSC0003DMB000000002	2039152	A	G	SNP_2	CONT0025	0	Non-coding	Non-coding	0	5	56	27658279	None	69	104	0.380952	0.47166	chr05		NA	0	NA	2	3	NA	1	1	NA	2	3	NA	1	1	3	NA	0	2	NA	NA	1	NA	1	0	3	NA	1	2
No	PotVar0000961	PGSC0003DMB000000002	2039158	A	G	SNP_2	CONT0025	0	Non-coding	Non-coding	0	5	56	27658279	None	69	12	0.043956	0.08405	chr05		NA	0	NA	0	0	NA	0	0	NA	0	0	NA	0	0	0	NA	0	0	NA	NA	0	NA	0	0	0	0	0	0
No	PotVar0000962	PGSC0003DMB000000002	2039163	T	G	SNP_2	CONT0025	0	Non-coding	Non-coding	0	5	56	27658279	None	70	12	0.043321	0.08289	chr05		NA	0	NA	0	3	NA	0	0	NA	0	1	NA	0	0	NA	NA	0	0	NA	NA	0	NA	0	0	0	0	0	1
No	PotVar0000963	PGSC0003DMB000000002	2039179	C	T	SNP_2	CONT0025	0	Non-coding	Non-coding	0	5	56	27658279	None	69	84	0.307692	0.42604	chr05		NA	0	NA	0	1	NA	0	1	NA	1	NA	NA	3	1	1	NA	2	2	NA	NA	2	NA	NA	2	1	3	2	0
No	PotVar0000964	PGSC0003DMB000000002	2039187	C	A	SNP_2	CONT0025	0	Non-coding	Non-coding	0	5	56	27658279	None	66	48	0.183908	0.30017	chr05		NA	1	0	1	0	NA	0	1	NA	2	NA	NA	0	0	1	NA	0	1	NA	NA	1	NA	NA	0	2	NA	1	1
No	PotVar0000965	PGSC0003DMB000000002	2039239	T	C	SNP_2	CONT0025	0	Non-coding	Non-coding	0	5	56	27658279	None	60	68	0.286920	0.40919	chr05		NA	0	0	0	1	NA	0	2	NA	1	0	NA	3	1	1	NA	2	2	NA	NA	2	NA	NA	2	1	NA	2	0
No	PotVar0000966	PGSC0003DMB000000002	2039251	G	A	SNP_2	CONT0025	0	Non-coding	Non-coding	0	5	56	27658279	None	59	64	0.274678	0.39846	chr05		NA	0	0	NA	1	NA	0	2	NA	1	0	NA	3	1	1	NA	NA	2	NA	NA	1	1	2	2	1	NA	2	0
No	PotVar0000967	PGSC0003DMB000000002	2039275	A	G	SNP_2	CONT0025	0	Non-coding	Non-coding	0	5	56	27658279	None	56	83	0.375566	0.46903	chr05		NA	0	0	NA	3	NA	2	1	NA	2	2	NA	1	2	2	NA	NA	NA	NA	NA	1	NA	0	0	NA	0	1	2
No	PotVar0000968	PGSC0003DMB000000002	2039332	G	A	SNP_2	CONT0025	0	Non-coding	Non-coding	0	5	56	27658279	None	41	18	0.111801	0.19860	chr05		NA	0	0	NA	3	NA	NA	NA	NA	0	NA	NA	0	0	NA	NA	NA	NA	NA	NA	NA	NA	NA	1	NA	NA	0	2
No	PotVar0000969	PGSC0003DMB000000002	2039345	T	C	SNP_2	CONT0025	0	Non-coding	Non-coding	0	5	56	27658279	None	36	57	0.404255	0.48167	chr05		NA	0	0	NA	3	NA	NA	NA	NA	2	NA	NA	1	2	NA	NA	NA	NA	NA	NA	NA	NA	NA	NA	NA	NA	1	2
No	PotVar0000970	PGSC0003DMB000000002	2039357	G	T	SNP_2	CONT0025	0	Non-coding	Non-coding	0	5	56	27658279	None	31	24	0.198347	0.31801	chr05		NA	0	NA	NA	0	NA	NA	NA	NA	NA	NA	NA	0	0	NA	NA	NA	NA	NA	NA	NA	NA	NA	NA	NA	NA	1	1
No	PotVar0000971	PGSC0003DMB000000002	2039363	A	T	SNP_2	CONT0025	0	Non-coding	Non-coding	0	5	56	27658279	None	32	22	0.176000	0.29005	chr05		NA	0	NA	NA	0	NA	NA	NA	NA	NA	NA	NA	1	2	NA	NA	NA	NA	NA	NA	NA	NA	NA	NA	NA	NA	0	0
No	PotVar0000972	PGSC0003DMB000000002	2039364	G	A	SNP_2	CONT0025	0	Non-coding	Non-coding	0	5	56	27658279	None	32	23	0.184000	0.30029	chr05		NA	0	NA	NA	0	NA	NA	NA	NA	NA	NA	NA	0	0	NA	NA	NA	NA	NA	NA	NA	NA	NA	NA	NA	NA	2	1
No	PotVar0000973	PGSC0003DMB000000002	2039367	C	T	SNP_2	CONT0025	0	Non-coding	Non-coding	0	5	56	27658279	None	33	1	0.007752	0.01538	chr05		NA	0	NA	NA	0	NA	NA	NA	NA	NA	NA	NA	0	0	NA	NA	NA	NA	NA	NA	NA	NA	NA	NA	NA	NA	0	0
No	PotVar0000974	PGSC0003DMB000000002	2039419	C	T	SNP_2	CONT0025	0	Non-coding	Non-coding	0	5	56	27658279	None	16	31	0.484375	0.49951	chr05		NA	NA	NA	NA	4	NA	NA	NA	NA	NA	NA	NA	NA	NA	NA	NA	NA	NA	NA	NA	NA	NA	NA	NA	NA	NA	NA	3
No	PotVar0000975	PGSC0003DMB000000002	2478177	A	G	SNP_2	CONT0026	0	Non-coding	Non-coding	0	5	56	28097508	None	20	6	0.075000	0.13875	chr05		NA	NA	NA	NA	3	NA	0	0	NA	NA	NA	NA	NA	NA	NA	NA	NA	NA	NA	NA	NA	NA	NA	NA	NA	NA	NA	1
No	PotVar0000976	PGSC0003DMB000000002	2478193	C	A	SNP_3	CONT0026	0	Non-coding	Non-coding	No-binary var	5	56	28097508	None	24	18	0.187500		chr05		NA	NA	NA	0	NA	NA	3	0	NA	NA	NA	NA	NA	NA	NA	NA	NA	NA	NA	NA	NA	NA	NA	NA	NA	NA	NA	0
No	PotVar0000977	PGSC0003DMB000000002	2478193	C	G	SNP_3	CONT0026	0	Non-coding	Non-coding	No-binary var	5	56	28097508	None	24	14	0.145833		chr05		NA	NA	NA	1	NA	NA	1	0	NA	NA	NA	NA	NA	NA	NA	NA	NA	NA	NA	NA	NA	NA	NA	NA	NA	NA	NA	0
No	PotVar0000978	PGSC0003DMB000000002	2478202	C	G	SNP_2	CONT0026	0	Non-coding	Non-coding	0	5	56	28097508	None	21	2	0.023810	0.04649	chr05		NA	NA	NA	0	NA	NA	0	NA	NA	NA	NA	NA	NA	NA	NA	NA	NA	NA	NA	NA	NA	NA	NA	NA	NA	NA	NA	1
No	PotVar0000979	PGSC0003DMB000000002	2478252	A	C	SNP_2	CONT0026	0	Non-coding	Non-coding	0	5	56	28097508	None	28	17	0.151786	0.25749	chr05		NA	NA	2	1	0	NA	2	NA	NA	NA	NA	NA	NA	1	NA	NA	NA	NA	NA	NA	NA	NA	NA	NA	NA	NA	NA	0
No	PotVar0000980	PGSC0003DMB000000002	2478264	A	C	SNP_2	CONT0026	0	Non-coding	Non-coding	0	5	56	28097508	None	29	15	0.132743	0.23025	chr05		NA	NA	3	3	4	NA	4	NA	NA	NA	NA	NA	NA	3	NA	NA	NA	NA	NA	NA	NA	NA	NA	NA	NA	NA	NA	3
No	PotVar0000981	PGSC0003DMB000000002	2478267	G	T	SNP_2	CONT0026	0	Non-coding	Non-coding	0	5	56	28097508	None	32	19	0.152000	0.25779	chr05		NA	NA	0	0	0	NA	2	NA	NA	NA	NA	NA	NA	2	NA	NA	NA	NA	NA	NA	NA	NA	NA	NA	NA	NA	NA	0
No	PotVar0000982	PGSC0003DMB000000002	2478276	C	T	SNP_2	CONT0026	0	Non-coding	Non-coding	0	5	56	28097508	None	35	26	0.189781	0.30753	chr05		NA	NA	2	1	0	NA	2	NA	NA	NA	NA	NA	NA	1	NA	NA	NA	NA	NA	NA	NA	NA	NA	NA	NA	NA	NA	0
No	PotVar0000983	PGSC0003DMB000000002	2478281	C	G	SNP_2	CONT0026	0	Non-coding	Non-coding	0	5	56	28097508	None	37	7	0.048276	0.09189	chr05		NA	NA	0	0	3	NA	0	NA	NA	1	NA	NA	NA	0	NA	NA	NA	NA	NA	NA	NA	NA	NA	NA	NA	NA	NA	1
No	PotVar0000984	PGSC0003DMB000000002	2478302	T	C	SNP_2	CONT0026	0	Non-coding	Non-coding	No-binary var	5	56	28097508	None	39	52	0.339869		chr05		NA	NA	2	1	4	NA	3	3	NA	3	NA	NA	NA	3	NA	NA	NA	NA	NA	NA	NA	NA	NA	NA	NA	NA	NA	2
No	PotVar0000985	PGSC0003DMB000000002	2478326	A	C	SNP_2	CONT0026	0	Non-coding	Non-coding	0	5	56	28097508	None	43	65	0.384615	0.47337	chr05		NA	NA	2	1	3	NA	3	NA	NA	3	NA	NA	NA	3	2	NA	NA	NA	NA	NA	NA	NA	0	NA	NA	NA	1	3
No	PotVar0000986	PGSC0003DMB000000002	2478329	A	G	SNP_2	CONT0026	0	Non-coding	Non-coding	0	5	56	28097508	None	44	71	0.410405	0.48395	chr05		NA	NA	2	1	3	NA	3	NA	NA	3	NA	NA	NA	3	2	NA	NA	NA	NA	NA	NA	NA	0	NA	NA	NA	1	2
No	PotVar0000987	PGSC0003DMB000000002	2478370	C	T	SNP_2	CONT0026	0	Non-coding	Non-coding	0	5	56	28097508	None	44	31	0.179191	0.29416	chr05		NA	NA	2	1	NA	NA	2	NA	NA	0	0	NA	NA	2	0	NA	NA	NA	NA	NA	NA	NA	NA	NA	2	NA	0	0
No	PotVar0000988	PGSC0003DMB000000002	2478372	A	G	SNP_2	CONT0026	0	Non-coding	Non-coding	0	5	56	28097508	None	43	58	0.343195	0.45082	chr05		NA	NA	2	1	NA	NA	3	NA	NA	4	3	NA	NA	3	2	NA	NA	NA	NA	NA	NA	NA	NA	NA	3	NA	2	2
No	PotVar0000989	PGSC0003DMB000000002	2478377	A	G	SNP_2	CONT0026	0	Non-coding	Non-coding	0	5	56	28097508	None	41	6	0.037267	0.07176	chr05		NA	NA	0	0	NA	NA	0	NA	NA	1	1	NA	NA	0	0	NA	NA	NA	NA	NA	NA	NA	NA	NA	0	NA	0	1
No	PotVar0000990	PGSC0003DMB000000002	2478389	G	A	SNP_2	CONT0026	0	Non-coding	Non-coding	0	5	56	28097508	None	40	7	0.044586	0.08520	chr05		NA	NA	0	0	NA	NA	NA	NA	NA	1	1	NA	NA	0	0	NA	NA	NA	NA	NA	NA	NA	NA	NA	0	NA	0	1
No	PotVar0000991	PGSC0003DMB000000002	2478393	G	A	SNP_2	CONT0026	0	Non-coding	Non-coding	0	5	56	28097508	None	38	29	0.194631	0.31350	chr05		NA	NA	0	0	NA	NA	NA	NA	NA	1	2	NA	NA	1	1	NA	NA	NA	NA	NA	NA	NA	0	NA	0	NA	0	1
No	PotVar0000992	PGSC0003DMB000000002	2478411	T	C	SNP_2	CONT0026	0	Non-coding	Non-coding	0	5	56	28097508	None	34	35	0.263158	0.38781	chr05		NA	NA	2	2	NA	NA	NA	2	NA	4	NA	NA	NA	3	3	NA	NA	NA	NA	NA	NA	NA	NA	NA	4	NA	2	2
No	PotVar0000993	PGSC0003DMB000000002	2478421	A	T	SNP_2	CONT0026	0	Non-coding	Non-coding	0	5	56	28097508	None	36	6	0.042553	0.08148	chr05		NA	NA	0	0	NA	NA	NA	0	NA	1	1	NA	0	0	NA	NA	NA	NA	NA	NA	NA	NA	NA	NA	0	NA	0	1
No	PotVar0000994	PGSC0003DMB000000002	2478437	G	A	SNP_2	CONT0026	0	Non-coding	Non-coding	0	5	56	28097508	None	33	20	0.155039	0.26200	chr05		NA	NA	NA	1	NA	NA	NA	0	NA	0	NA	NA	0	1	NA	NA	NA	NA	NA	NA	NA	NA	NA	NA	2	NA	0	0
No	PotVar0000995	PGSC0003DMB000000002	2478457	T	C	SNP_2	CONT0026	0	Non-coding	Non-coding	0	5	56	28097508	None	29	31	0.274336	0.39815	chr05		NA	NA	NA	2	NA	NA	3	2	NA	NA	NA	NA	NA	NA	NA	NA	NA	NA	NA	NA	NA	NA	NA	NA	4	NA	2	3
No	PotVar0000996	PGSC0003DMB000000002	3290098	A	G	SNP_2	CONT0027	0	Non-coding	Non-coding	0	5	56	28909407	PGSC0003DMG400005597	45	6	0.033333	0.06444	chr05		0	NA	0	0	0	NA	NA	0	0	0	0	NA	NA	NA	NA	NA	NA	NA	NA	NA	NA	NA	NA	NA	0	NA	0	0
No	PotVar0000997	PGSC0003DMB000000002	3290110	G	C	SNP_2	CONT0027	0	Non-coding	Non-coding	0	5	56	28909407	PGSC0003DMG400005597	50	18	0.090000	0.16380	chr05		NA	0	0	0	0	NA	NA	0	0	0	1	0	NA	NA	NA	NA	NA	NA	NA	NA	NA	NA	NA	NA	0	NA	0	0
No	PotVar0000998	PGSC0003DMB000000002	3290119	TC	T	DEL	CONT0027	0	Non-coding	Non-coding	0	5	56	28909407	PGSC0003DMG400005597	56	23	0.102679	0.18427	chr05		1	0	0	0	0	NA	NA	0	0	0	1	0	NA	1	NA	NA	NA	NA	NA	NA	NA	NA	NA	NA	0	NA	0	0
No	PotVar0000999	PGSC0003DMB000000002	3290130	G	A	SNP_2	CONT0027	0	Non-coding	Non-coding	0	5	56	28909407	PGSC0003DMG400005597	63	28	0.111111	0.19753	chr05		1	0	0	0	0	NA	1	0	0	0	1	0	1	1	NA	NA	NA	NA	NA	NA	NA	NA	0	0	0	NA	0	0
No	PotVar0001000	PGSC0003DMB000000002	3290167	G	A	SNP_2	CONT0027	0	Non-coding	Non-coding	0	5	56	28909407	PGSC0003DMG400005597	71	48	0.170819	0.28328	chr05		NA	0	0	1	0	NA	0	1	0	2	1	0	0	0	NA	NA	0	NA	NA	NA	NA	0	0	0	1	0	1	1
No	PotVar0001001	PGSC0003DMB000000002	3290189	T	G	SNP_2	CONT0027	0	Non-coding	Non-coding	0	5	56	28909407	PGSC0003DMG400005597	78	50	0.161812	0.27126	chr05		NA	2	2	1	0	NA	1	1	0	0	0	1	0	0	1	0	1	NA	NA	NA	0	2	2	0	0	1	1	1
No	PotVar0001002	PGSC0003DMB000000002	3290205	A	C	SNP_2	CONT0027	1	Non-coding	Non-coding	0	5	56	28909407	PGSC0003DMG400005597	82	44	0.135385	0.23411	chr05		1	1	1	1	0	0	2	0	2	0	0	1	0	1	1	NA	1	0	NA	0	0	1	0	0	1	1	0	0
No	PotVar0001003	PGSC0003DMB000000002	3290214	T	G	SNP_2	CONT0027	1	Non-coding	Non-coding	0	5	56	28909407	PGSC0003DMG400005597	82	40	0.123077	0.21586	chr05		1	1	1	1	0	0	2	0	2	0	0	0	0	1	0	NA	1	0	NA	0	0	1	0	0	1	1	0	0
No	PotVar0001004	PGSC0003DMB000000002	3290276	A	G	SNP_2	CONT0027	1	NonSynonymous	N/S	1	5	56	28909407	PGSC0003DMG400005597	84	57	0.171171	0.28374	chr05		0	0	0	1	0	1	0	1	1	2	1	0	0	0	1	1	0	1	0	0	1	0	0	0	1	0	1	1
No	PotVar0001005	PGSC0003DMB000000002	3290299	G	A	SNP_2	CONT0027	1	NonSynonymous	E/K	1	5	56	28909407	PGSC0003DMG400005597	84	13	0.039039	0.07503	chr05		0	0	0	0	2	0	0	0	0	1	1	0	0	0	0	0	0	0	0	0	0	0	0	0	0	1	0	1
No	PotVar0001006	PGSC0003DMB000000002	3290317	A	G	SNP_2	CONT0027	1	NonSynonymous	T/A	1	5	56	28909407	PGSC0003DMG400005597	83	137	0.416413	0.48603	chr05		2	1	2	1	4	1	3	1	4	2	2	3	4	3	2	3	3	3	NA	3	2	3	1	3	3	3	2	1
No	PotVar0001007	PGSC0003DMB000000002	3290323	G	A	SNP_2	CONT0027	1	NonSynonymous	G/R	1	5	56	28909407	PGSC0003DMG400005597	83	43	0.130699	0.22723	chr05		1	1	2	1	0	0	3	0	2	0	0	0	0	1	0	1	1	0	NA	0	0	1	0	0	2	1	0	0
No	PotVar0001008	PGSC0003DMB000000002	3290340	G	A	SNP_2	CONT0027	1	Synonymous	P/P	1	5	56	28909407	PGSC0003DMG400005597	84	135	0.405405	0.48210	chr05		1	1	1	2	2	1	3	1	2	2	2	0	1	2	2	2	1	1	1	1	1	2	0	0	3	1	1	2
No	PotVar0001009	PGSC0003DMB000000002	3290342	T	C	SNP_2	CONT0027	1	NonSynonymous	I/T	1	5	56	28909407	PGSC0003DMG400005597	84	35	0.105105	0.18812	chr05		1	0	0	0	0	0	1	0	0	0	1	0	1	1	1	0	0	0	1	1	0	1	0	0	0	0	0	0
No	PotVar0001010	PGSC0003DMB000000002	3290354	C	T	SNP_2	CONT0027	1	NonSynonymous	P/L	1	5	56	28909407	PGSC0003DMG400005597	83	35	0.106383	0.19013	chr05		1	1	0	0	0	0	1	0	0	0	1	0	1	1	1	0	0	0	NA	1	0	1	0	0	0	0	0	0
No	PotVar0001011	PGSC0003DMB000000002	3290376	T	C	SNP_2	CONT0027	1	Synonymous	P/P	1	5	56	28909407	PGSC0003DMG400005597	84	4	0.012012	0.02374	chr05		0	0	0	0	0	0	0	0	0	0	0	0	0	0	0	0	0	0	0	0	0	0	0	0	0	0	0	0
No	PotVar0001012	PGSC0003DMB000000002	3290379	G	A	SNP_2	CONT0027	1	Synonymous	R/R	1	5	56	28909407	PGSC0003DMG400005597	84	109	0.327327	0.44037	chr05		1	0	0	0	2	2	0	2	2	2	1	1	3	1	1	2	2	3	3	2	2	1	2	3	1	2	2	0
No	PotVar0001013	PGSC0003DMB000000002	3290424	C	T	SNP_2	CONT0027	1	Synonymous	S/S	1	5	56	28909407	PGSC0003DMG400005597	84	75	0.225225	0.34900	chr05		3	2	2	2	4	2	3	3	4	4	3	3	4	3	3	4	3	4	4	3	3	3	2	3	4	3	3	2
No	PotVar0001014	PGSC0003DMB000000002	3290457	G	T	SNP_2	CONT0027	1	Synonymous	S/S	1	5	56	28909407	PGSC0003DMG400005597	82	1	0.003077	0.00613	chr05		0	0	0	0	0	NA	0	0	0	0	0	0	0	0	0	0	0	1	NA	0	0	0	0	0	0	0	0	0
No	PotVar0001015	PGSC0003DMB000000002	3290459	C	T	SNP_2	CONT0027	1	NonSynonymous	P/L	1	5	56	28909407	PGSC0003DMG400005597	83	4	0.012158	0.02402	chr05		0	0	0	0	0	0	0	0	0	0	0	0	0	0	0	0	0	0	NA	0	0	0	0	0	0	0	0	0
No	PotVar0001016	PGSC0003DMB000000002	3290540	C	G	SNP_2	CONT0027	1	NonSynonymous	T/S	1	5	56	28909407	PGSC0003DMG400005597	80	47	0.148265	0.25256	chr05		2	2	1	1	0	NA	1	1	0	0	0	1	0	0	1	0	2	0	NA	1	0	1	2	0	0	1	1	1
No	PotVar0001017	PGSC0003DMB000000002	3290581	T	C	SNP_2	CONT0027	0	Non-coding	Non-coding	0	5	56	28909407	PGSC0003DMG400005597	66	72	0.275862	0.39952	chr05		1	NA	2	1	2	NA	3	0	2	NA	NA	NA	1	2	1	NA	1	NA	NA	1	0	2	0	0	2	1	0	1
No	PotVar0001018	PGSC0003DMB000000002	3290589	G	A	SNP_2	CONT0027	0	Non-coding	Non-coding	0	5	56	28909407	PGSC0003DMG400005597	63	27	0.108434	0.19335	chr05		1	NA	0	0	0	NA	1	0	0	NA	NA	NA	1	1	1	NA	0	NA	NA	1	0	1	0	0	0	0	0	0
No	PotVar0001019	PGSC0003DMB000000002	3290595	G	T	SNP_2	CONT0027	0	Non-coding	Non-coding	0	5	56	28909407	PGSC0003DMG400005597	61	8	0.033195	0.06419	chr05		NA	NA	0	0	0	NA	0	0	0	0	NA	NA	0	0	NA	NA	1	NA	NA	0	0	0	0	0	0	0	0	0
No	PotVar0001020	PGSC0003DMB000000002	3290601	T	A	SNP_2	CONT0027	0	Non-coding	Non-coding	0	5	56	28909407	PGSC0003DMG400005597	66	30	0.114943	0.20346	chr05		NA	NA	2	1	0	NA	2	0	1	0	NA	NA	0	1	NA	NA	1	NA	NA	0	0	1	0	0	2	1	0	0
No	PotVar0001021	PGSC0003DMB000000002	3290607	C	T	SNP_2	CONT0027	0	Non-coding	Non-coding	0	5	56	28909407	PGSC0003DMG400005597	67	32	0.120755	0.21235	chr05		NA	NA	2	1	0	NA	2	0	1	0	NA	NA	0	1	NA	NA	1	NA	NA	0	0	1	0	0	2	1	0	0
No	PotVar0001022	PGSC0003DMB000000002	3290641	TTT	AAA	MNP	CONT0027	0	Non-coding	Non-coding	0	5	56	28909407	PGSC0003DMG400005597	46	20	0.108696	0.19376	chr05		NA	NA	1	1	0	NA	NA	0	1	0	NA	NA	0	NA	NA	NA	1	NA	NA	NA	NA	NA	0	NA	2	0	0	0
No	PotVar0001023	PGSC0003DMB000000002	3290642	TT	AA	MNP	CONT0027	0	Non-coding	Non-coding	0	5	56	28909407	PGSC0003DMG400005597	38	11	0.072368	0.13426	chr05		NA	NA	NA	1	0	NA	NA	0	NA	0	NA	NA	0	NA	NA	NA	0	NA	NA	NA	NA	NA	1	NA	NA	0	0	0
No	PotVar0001024	PGSC0003DMB000000002	3290643	T	A	SNP_2	CONT0027	0	Non-coding	Non-coding	0	5	56	28909407	PGSC0003DMG400005597	36	62	0.430556	0.49035	chr05		NA	NA	NA	3	2	NA	NA	2	NA	2	NA	NA	3	NA	NA	NA	3	NA	NA	NA	NA	NA	3	NA	NA	4	3	1
No	PotVar0001025	PGSC0003DMB000000002	3290644	AA	TC	MNP	CONT0027	0	Non-coding	Non-coding	No-binary var	5	56	28909407	PGSC0003DMG400005597	45	34	0.188889		chr05		NA	NA	NA	1	0	NA	NA	1	0	2	NA	NA	0	NA	NA	NA	0	NA	NA	NA	NA	NA	0	NA	1	0	1	1
No	PotVar0001026	PGSC0003DMB000000002	3290644	AA	TT	MNP	CONT0027	0	Non-coding	Non-coding	No-binary var	5	56	28909407	PGSC0003DMG400005597	45	7	0.038889		chr05		NA	NA	NA	0	2	NA	NA	0	0	0	NA	NA	0	NA	NA	NA	0	NA	NA	NA	NA	NA	0	NA	0	0	0	1
No	PotVar0001027	PGSC0003DMB000000002	3290644	A	T	SNP_2	CONT0027	0	Non-coding	Non-coding	No-binary var	5	56	28909407	PGSC0003DMG400005597	45	12	0.066667		chr05		NA	NA	NA	0	0	NA	NA	0	0	0	NA	NA	1	NA	NA	NA	0	NA	NA	NA	NA	NA	0	NA	0	0	0	0
No	PotVar0001028	PGSC0003DMB000000002	3290647	A	T	SNP_2	CONT0027	0	Non-coding	Non-coding	0	5	56	28909407	PGSC0003DMG400005597	47	64	0.340426	0.44907	chr05		NA	NA	0	0	2	NA	NA	2	3	2	NA	NA	3	NA	NA	NA	1	NA	NA	NA	NA	NA	2	NA	1	3	2	0
No	PotVar0001029	PGSC0003DMB000000002	3290670	T	G	SNP_2	CONT0027	0	Non-coding	Non-coding	0	5	56	28909407	PGSC0003DMG400005597	32	26	0.203125	0.32373	chr05		NA	NA	NA	1	0	NA	NA	1	0	2	NA	NA	NA	NA	NA	NA	NA	NA	NA	NA	NA	NA	NA	NA	1	0	1	1
No	PotVar0001030	PGSC0003DMB000000002	3290690	A	G	SNP_2	CONT0027	0	Non-coding	Non-coding	0	5	56	28909407	PGSC0003DMG400005597	30	13	0.108333	0.19319	chr05		NA	NA	NA	1	0	NA	NA	0	NA	0	NA	NA	NA	NA	NA	NA	NA	NA	NA	NA	NA	NA	NA	NA	2	1	0	0
No	PotVar0001031	PGSC0003DMB000000002	3290701	G	A	SNP_2	CONT0027	0	Non-coding	Non-coding	0	5	56	28909407	PGSC0003DMG400005597	25	10	0.100000	0.18000	chr05		NA	NA	NA	NA	0	NA	NA	0	NA	NA	NA	NA	NA	NA	NA	NA	NA	NA	NA	NA	NA	NA	NA	NA	2	1	0	0
No	PotVar0001032	PGSC0003DMB000000002	3290840	T	A	SNP_2	CONT0028	0	Non-coding	Non-coding	0	5	56	28910162	PGSC0003DMG400005597	29	11	0.094828	0.17167	chr05		NA	NA	NA	0	0	NA	NA	0	NA	NA	1	NA	NA	NA	NA	NA	NA	NA	NA	NA	NA	NA	NA	NA	NA	NA	0	NA
No	PotVar0001033	PGSC0003DMB000000002	3290866	C	T	SNP_2	CONT0028	0	Non-coding	Non-coding	0	5	56	28910162	PGSC0003DMG400005597	40	10	0.062500	0.11719	chr05		NA	NA	0	0	3	NA	NA	0	NA	NA	1	NA	NA	NA	NA	NA	NA	NA	NA	NA	NA	NA	NA	NA	NA	NA	0	1
No	PotVar0001034	PGSC0003DMB000000002	3290924	G	A	SNP_2	CONT0028	0	Non-coding	Non-coding	0	5	56	28910162	PGSC0003DMG400005597	60	10	0.041667	0.07986	chr05		NA	0	0	0	0	NA	NA	0	0	0	0	2	NA	NA	NA	0	NA	NA	NA	NA	NA	0	NA	NA	0	0	0	0
No	PotVar0001035	PGSC0003DMB000000002	3290927	A	C	SNP_2	CONT0028	0	Non-coding	Non-coding	0	5	56	28910162	PGSC0003DMG400005597	61	36	0.147541	0.25155	chr05		NA	1	2	1	0	NA	NA	0	2	0	0	0	NA	1	NA	0	NA	NA	NA	NA	NA	1	NA	NA	2	1	0	0
No	PotVar0001036	PGSC0003DMB000000002	3290952	AT	A	DEL	CONT0028	0	Non-coding	Non-coding	0	5	56	28910162	PGSC0003DMG400005597	74	37	0.125000	0.21875	chr05		1	1	2	1	0	NA	3	0	2	0	0	0	0	1	0	0	1	NA	NA	NA	0	1	0	0	2	1	0	0
No	PotVar0001037	PGSC0003DMB000000002	3291015	A	G	SNP_2	CONT0028	1	Non-coding	Non-coding	0	5	56	28910162	PGSC0003DMG400005597	82	54	0.166154	0.27709	chr05		0	0	0	1	0	1	0	1	0	2	1	0	0	0	1	1	0	1	NA	0	1	0	0	0	1	0	1	1
No	PotVar0001038	PGSC0003DMB000000002	3291039	C	CTT	INS	CONT0028	1	Non-coding	Non-coding	0	5	56	28910162	PGSC0003DMG400005597	83	11	0.033435	0.06463	chr05		0	0	1	0	0	0	0	1	1	0	0	0	0	1	0	0	1	0	NA	0	0	0	0	0	0	0	0	0
No	PotVar0001039	PGSC0003DMB000000002	3291055	G	A	SNP_2	CONT0028	1	Non-coding	Non-coding	0	5	56	28910162	PGSC0003DMG400005597	74	11	0.037543	0.07227	chr05		4	4	4	4	4	NA	4	4	NA	4	3	4	4	3	3	4	4	4	NA	NA	4	4	4	3	4	4	4	3
No	PotVar0001040	PGSC0003DMB000000002	3291089	G	A	SNP_2	CONT0028	1	Non-coding	Non-coding	0	5	56	28910162	PGSC0003DMG400005597	83	32	0.097264	0.17561	chr05		1	0	0	0	0	0	1	0	0	0	1	0	1	1	1	0	0	0	NA	1	0	1	0	0	0	0	0	0
No	PotVar0001041	PGSC0003DMB000000002	3291108	G	A	SNP_2	CONT0028	1	Non-coding	Non-coding	0	5	56	28910162	PGSC0003DMG400005597	84	42	0.126126	0.22044	chr05		1	1	2	1	0	0	2	0	2	0	0	0	0	1	0	1	1	0	0	0	0	1	0	0	2	1	0	0
No	PotVar0001042	PGSC0003DMB000000002	3291144	G	A	SNP_2	CONT0028	1	Non-coding	Non-coding	0	5	56	28910162	PGSC0003DMG400005597	84	42	0.126126	0.22044	chr05		1	1	2	1	0	0	2	0	2	0	0	0	0	1	0	1	1	0	0	0	0	1	0	0	2	1	0	0
No	PotVar0001043	PGSC0003DMB000000002	3291158	G	A	SNP_2	CONT0028	1	Non-coding	Non-coding	0	5	56	28910162	PGSC0003DMG400005597	84	10	0.030030	0.05826	chr05		0	0	0	0	0	0	0	0	0	0	0	2	0	0	0	0	0	0	0	0	0	0	0	0	0	0	0	0
No	PotVar0001044	PGSC0003DMB000000002	3291163	C	G	SNP_2	CONT0028	1	Non-coding	Non-coding	0	5	56	28910162	PGSC0003DMG400005597	84	138	0.414414	0.48535	chr05		2	1	2	2	2	2	3	1	2	2	3	0	1	2	2	2	1	1	1	1	1	2	0	0	3	1	1	2
No	PotVar0001045	PGSC0003DMB000000002	3291171	A	T	SNP_2	CONT0028	1	Non-coding	Non-coding	0	5	56	28910162	PGSC0003DMG400005597	84	16	0.048048	0.09148	chr05		0	1	1	1	0	1	0	0	0	0	0	0	0	0	0	0	0	0	0	0	1	0	0	0	0	0	0	0
No	PotVar0001046	PGSC0003DMB000000002	3291211	TTAT	CGTA	MNP	CONT0028	1	Non-coding	Non-coding	0	5	56	28910162	PGSC0003DMG400005597	84	40	0.120120	0.21138	chr05		1	1	1	1	0	0	1	0	2	0	0	0	0	1	0	1	1	0	0	0	0	1	0	0	2	1	0	0
No	PotVar0001047	PGSC0003DMB000000002	3291214	T	A	SNP_2	CONT0028	1	Non-coding	Non-coding	No-binary var	5	56	28910162	PGSC0003DMG400005597	84	59	0.177177		chr05		4	2	2	2	4	3	3	4	3	4	3	4	4	2	4	4	3	4	4	4	3	3	4	3	3	3	4	3
No	PotVar0001048	PGSC0003DMB000000002	3291242	G	T	SNP_2	CONT0028	1	Non-coding	Non-coding	0	5	56	28910162	PGSC0003DMG400005597	84	10	0.030030	0.05826	chr05		0	0	0	0	2	0	0	0	0	0	1	0	0	0	0	0	0	0	0	0	0	0	0	0	0	0	0	1
No	PotVar0001049	PGSC0003DMB000000002	3291251	T	C	SNP_2	CONT0028	1	Non-coding	Non-coding	0	5	56	28910162	PGSC0003DMG400005597	84	35	0.105105	0.18812	chr05		1	0	0	0	0	0	1	0	0	0	1	0	1	2	1	0	0	0	1	1	0	1	0	0	0	0	0	0
No	PotVar0001050	PGSC0003DMB000000002	3291290	GT	G	DEL	CONT0028	1	Non-coding	Non-coding	0	5	56	28910162	PGSC0003DMG400005597	84	4	0.012012	0.02374	chr05		0	0	0	0	0	0	0	0	0	0	0	0	0	0	0	0	0	0	0	0	0	0	0	0	0	0	0	0
No	PotVar0001051	PGSC0003DMB000000002	3291310	T	C	SNP_2	CONT0028	1	Non-coding	Non-coding	0	5	56	28910162	PGSC0003DMG400005597	84	109	0.327327	0.44037	chr05		2	0	0	0	2	2	0	2	2	2	1	1	3	1	1	2	2	2	3	2	2	1	2	3	1	2	2	0
No	PotVar0001052	PGSC0003DMB000000002	3291340	CAATTTGGGAT	C	DEL	CONT0028	1	Non-coding	Non-coding	0	5	56	28910162	PGSC0003DMG400005597	84	35	0.105105	0.18812	chr05		1	1	1	1	0	0	2	0	0	0	0	0	0	1	0	1	1	0	0	0	0	1	0	0	1	1	0	0
No	PotVar0001053	PGSC0003DMB000000002	3291352	TG	T	DEL	CONT0028	1	Non-coding	Non-coding	0	5	56	28910162	PGSC0003DMG400005597	84	6	0.018018	0.03539	chr05		0	0	0	0	0	0	0	0	0	0	0	0	0	0	0	1	0	0	0	1	0	0	0	0	0	0	1	0
No	PotVar0001054	PGSC0003DMB000000002	3291354	GT	G	DEL	CONT0028	1	Non-coding	Non-coding	No-binary var	5	56	28910162	PGSC0003DMG400005597	84	52	0.156156		chr05		0	0	0	1	0	1	0	1	0	1	1	0	0	0	1	1	0	1	0	0	1	0	0	0	1	0	1	1
No	PotVar0001055	PGSC0003DMB000000002	3291362	A	G	SNP_2	CONT0028	1	Non-coding	Non-coding	0	5	56	28910162	PGSC0003DMG400005597	84	136	0.408408	0.48322	chr05		2	1	2	2	2	1	3	1	2	2	3	0	1	2	2	2	1	1	1	1	1	2	0	0	3	1	1	2
No	PotVar0001056	PGSC0003DMB000000002	3291369	G	C	SNP_2	CONT0028	1	Non-coding	Non-coding	0	5	56	28910162	PGSC0003DMG400005597	84	35	0.105105	0.18812	chr05		1	0	0	0	0	0	1	0	0	1	1	0	1	1	1	0	0	0	1	1	0	1	0	0	0	0	0	0
No	PotVar0001057	PGSC0003DMB000000002	3291384	G	A	SNP_2	CONT0028	1	Non-coding	Non-coding	0	5	56	28910162	PGSC0003DMG400005597	84	40	0.120120	0.21138	chr05		1	1	1	1	0	0	2	0	2	0	0	0	0	1	0	1	1	0	1	0	0	1	0	0	1	1	0	0
No	PotVar0001058	PGSC0003DMB000000002	3291415	T	A	SNP_2	CONT0028	1	Non-coding	Non-coding	0	5	56	28910162	PGSC0003DMG400005597	84	10	0.030030	0.05826	chr05		0	0	0	0	2	0	0	0	0	0	1	0	0	0	0	0	0	0	0	0	0	0	0	0	0	0	0	1
No	PotVar0001059	PGSC0003DMB000000002	3291419	T	C	SNP_2	CONT0028	1	Non-coding	Non-coding	0	5	56	28910162	PGSC0003DMG400005597	84	139	0.417417	0.48636	chr05		2	1	2	2	2	1	3	1	2	2	3	0	1	2	2	2	1	1	1	1	1	2	0	0	3	1	1	2
No	PotVar0001060	PGSC0003DMB000000002	3291426	G	A	SNP_2	CONT0028	1	Non-coding	Non-coding	0	5	56	28910162	PGSC0003DMG400005597	84	139	0.417417	0.48636	chr05		2	1	2	2	2	1	3	1	2	2	3	0	1	2	2	2	1	1	1	1	1	2	0	0	3	1	1	2
No	PotVar0001061	PGSC0003DMB000000002	3291437	T	C	SNP_2	CONT0028	1	Non-coding	Non-coding	0	5	56	28910162	PGSC0003DMG400005597	84	42	0.126126	0.22044	chr05		1	1	2	1	0	0	2	0	2	0	0	0	0	1	0	1	1	0	0	0	0	1	0	0	2	1	0	0
No	PotVar0001062	PGSC0003DMB000000002	3291454	C	G	SNP_2	CONT0028	1	Non-coding	Non-coding	0	5	56	28910162	PGSC0003DMG400005597	84	141	0.423423	0.48827	chr05		2	1	2	2	2	2	3	1	2	2	2	0	1	2	2	2	1	2	1	1	1	2	0	0	3	1	1	2
No	PotVar0001063	PGSC0003DMB000000002	3291457	T	TAC	INS	CONT0028	1	Non-coding	Non-coding	0	5	56	28910162	PGSC0003DMG400005597	84	105	0.315315	0.43178	chr05		1	0	0	0	2	1	0	2	2	2	0	1	3	1	1	2	2	2	3	2	2	1	2	3	1	2	2	0
No	PotVar0001064	PGSC0003DMB000000002	3291460	A	G	SNP_2	CONT0028	1	Non-coding	Non-coding	0	5	56	28910162	PGSC0003DMG400005597	84	10	0.030030	0.05826	chr05		0	0	0	0	0	0	0	0	0	0	0	2	0	0	0	0	0	0	0	0	0	0	0	0	0	0	0	0
No	PotVar0001065	PGSC0003DMB000000002	3291461	C	T	SNP_2	CONT0028	1	Non-coding	Non-coding	0	5	56	28910162	PGSC0003DMG400005597	84	41	0.123123	0.21593	chr05		1	1	2	1	0	0	1	0	2	0	0	0	0	1	0	1	1	0	0	0	0	1	0	0	2	1	0	0
No	PotVar0001066	PGSC0003DMB000000002	3291486	T	C	SNP_2	CONT0028	1	Non-coding	Non-coding	0	5	56	28910162	PGSC0003DMG400005597	84	42	0.126126	0.22044	chr05		1	1	2	1	0	0	2	0	2	0	0	0	0	1	0	1	1	0	0	0	0	1	0	0	2	1	0	0
No	PotVar0001067	PGSC0003DMB000000002	3291527	T	C	SNP_2	CONT0028	1	Non-coding	Non-coding	0	5	56	28910162	PGSC0003DMG400005597	84	106	0.318318	0.43398	chr05		1	0	0	0	2	1	0	2	2	2	0	1	3	1	1	2	2	2	2	2	2	1	2	3	1	2	2	0
No	PotVar0001068	PGSC0003DMB000000002	3291533	C	T	SNP_2	CONT0028	1	Non-coding	Non-coding	0	5	56	28910162	PGSC0003DMG400005597	84	10	0.030030	0.05826	chr05		0	0	0	0	0	0	0	0	0	0	0	2	0	0	0	0	0	0	0	0	0	0	0	0	0	0	0	0
No	PotVar0001069	PGSC0003DMB000000002	3291548	T	TG	INS	CONT0028	1	Non-coding	Non-coding	0	5	56	28910162	PGSC0003DMG400005597	84	10	0.030030	0.05826	chr05		0	0	0	0	2	0	0	0	0	0	1	0	0	0	0	0	0	0	0	0	0	0	0	0	0	0	0	1
No	PotVar0001070	PGSC0003DMB000000002	3291560	G	GT	INS	CONT0028	1	Non-coding	Non-coding	0	5	56	28910162	PGSC0003DMG400005597	84	35	0.105105	0.18812	chr05		1	0	0	0	0	0	1	0	0	0	1	0	1	1	1	0	0	0	1	1	0	2	0	0	0	0	0	0
No	PotVar0001071	PGSC0003DMB000000002	3291579	T	C	SNP_2	CONT0028	1	Non-coding	Non-coding	0	5	56	28910162	PGSC0003DMG400005597	84	107	0.321321	0.43615	chr05		1	0	0	0	2	2	0	2	2	2	0	1	3	1	1	2	2	3	2	2	2	1	2	3	1	2	2	0
No	PotVar0001072	PGSC0003DMB000000002	3291627	C	A	SNP_2	CONT0028	1	Non-coding	Non-coding	0	5	56	28910162	PGSC0003DMG400005597	84	51	0.153153	0.25939	chr05		0	0	0	1	0	1	0	1	0	2	1	0	0	0	1	1	0	1	0	0	1	0	0	0	1	0	1	1
No	PotVar0001073	PGSC0003DMB000000002	3291657	A	G	SNP_2	CONT0028	1	Non-coding	Non-coding	0	5	56	28910162	PGSC0003DMG400005597	84	10	0.030030	0.05826	chr05		0	0	0	0	0	0	0	0	0	0	0	2	0	0	0	0	0	0	0	0	0	0	0	0	0	0	0	0
No	PotVar0001074	PGSC0003DMB000000002	3291677	T	C	SNP_2	CONT0028	1	Non-coding	Non-coding	0	5	56	28910162	PGSC0003DMG400005597	84	138	0.414414	0.48535	chr05		2	1	2	2	2	1	3	1	2	2	3	0	1	2	2	2	1	1	1	1	1	2	0	0	2	1	1	2
No	PotVar0001075	PGSC0003DMB000000002	3291765	C	CGT	INS	CONT0028	1	Non-coding	Non-coding	No-binary var	5	56	28910162	PGSC0003DMG400005597	84	37	0.111111		chr05		1	0	0	0	0	0	1	0	0	1	1	1	1	1	1	0	0	0	1	1	0	1	0	0	0	0	0	0
No	PotVar0001076	PGSC0003DMB000000002	3291765	C	CTT	INS	CONT0028	1	Non-coding	Non-coding	No-binary var	5	56	28910162	PGSC0003DMG400005597	84	100	0.300300		chr05		1	1	2	2	2	1	1	1	2	1	2	0	0	1	1	1	1	1	0	0	1	1	0	0	2	1	1	2
No	PotVar0001077	PGSC0003DMB000000002	3291796	T	C	SNP_2	CONT0028	1	Non-coding	Non-coding	0	5	56	28910162	PGSC0003DMG400005597	84	10	0.030030	0.05826	chr05		0	0	0	0	2	0	0	0	0	0	1	0	0	0	0	0	0	0	0	0	0	0	0	0	0	0	0	1
No	PotVar0001078	PGSC0003DMB000000002	3291802	TCAA	T	DEL	CONT0028	1	Non-coding	Non-coding	0	5	56	28910162	PGSC0003DMG400005597	84	5	0.015015	0.02958	chr05		0	0	0	0	0	0	0	0	1	0	0	0	0	0	0	1	0	0	0	0	0	0	0	0	0	0	0	0
No	PotVar0001079	PGSC0003DMB000000002	3291804	AACT	A	DEL	CONT0028	1	Non-coding	Non-coding	0	5	56	28910162	PGSC0003DMG400005597	84	40	0.120120	0.21138	chr05		1	1	1	1	0	0	2	0	1	0	0	0	0	1	0	1	1	0	0	0	0	1	0	0	2	1	0	0
No	PotVar0001080	PGSC0003DMB000000002	3291866	A	T	SNP_2	CONT0028	1	Non-coding	Non-coding	0	5	56	28910162	PGSC0003DMG400005597	84	117	0.351351	0.45581	chr05		1	1	2	2	2	2	2	1	2	2	3	0	0	1	1	2	1	2	0	1	1	1	0	0	3	1	1	2
No	PotVar0001081	PGSC0003DMB000000002	3291874	T	G	SNP_2	CONT0028	1	Non-coding	Non-coding	0	5	56	28910162	PGSC0003DMG400005597	84	10	0.030030	0.05826	chr05		0	0	0	0	0	0	0	0	0	0	0	2	0	0	0	0	0	0	0	0	0	0	0	0	0	0	0	0
No	PotVar0001082	PGSC0003DMB000000002	3291877	G	T	SNP_2	CONT0028	1	Non-coding	Non-coding	0	5	56	28910162	PGSC0003DMG400005597	84	35	0.105105	0.18812	chr05		4	3	3	3	4	3	4	4	3	4	3	4	4	3	4	4	4	3	4	4	3	4	4	3	4	4	4	3
No	PotVar0001083	PGSC0003DMB000000002	3291880	G	GT	INS	CONT0028	1	Non-coding	Non-coding	0	5	56	28910162	PGSC0003DMG400005597	84	55	0.165165	0.27577	chr05		0	0	0	1	0	1	0	1	0	2	1	0	0	0	1	1	0	1	0	0	1	1	0	0	1	0	1	1
No	PotVar0001084	PGSC0003DMB000000002	3291891	T	G	SNP_2	CONT0028	1	Non-coding	Non-coding	0	5	56	28910162	PGSC0003DMG400005597	84	27	0.081081	0.14901	chr05		0	1	1	1	2	1	0	0	0	0	1	0	0	0	0	0	0	0	0	0	1	0	0	0	0	0	0	1
No	PotVar0001085	PGSC0003DMB000000002	3291898	A	G	SNP_2	CONT0028	1	Non-coding	Non-coding	0	5	56	28910162	PGSC0003DMG400005597	84	107	0.321321	0.43615	chr05		1	0	0	0	2	2	0	2	2	2	0	1	3	1	1	2	2	2	3	2	1	1	2	3	1	2	2	0
No	PotVar0001086	PGSC0003DMB000000002	3291907	A	G	SNP_2	CONT0028	1	Non-coding	Non-coding	0	5	56	28910162	PGSC0003DMG400005597	84	81	0.243243	0.36815	chr05		3	1	2	2	4	3	3	3	4	4	3	3	4	3	2	4	3	4	4	3	2	3	2	3	4	3	3	2
No	PotVar0001087	PGSC0003DMB000000002	3291930	A	C	SNP_2	CONT0028	1	Non-coding	Non-coding	0	5	56	28910162	PGSC0003DMG400005597	84	107	0.321321	0.43615	chr05		1	0	0	0	2	3	0	2	2	2	0	1	3	1	1	2	2	2	3	2	1	1	2	3	1	2	2	0
No	PotVar0001088	PGSC0003DMB000000002	3291937	T	TA	INS	CONT0028	1	Non-coding	Non-coding	0	5	56	28910162	PGSC0003DMG400005597	37	53	0.365517	0.46383	chr05		NA	NA	3	4	NA	NA	3	NA	3	NA	0	NA	NA	2	NA	NA	4	NA	NA	NA	NA	3	NA	0	3	3	NA	0
No	PotVar0001089	PGSC0003DMB000000002	3291943	TTTG	T	DEL	CONT0028	1	Non-coding	Non-coding	0	5	56	28910162	PGSC0003DMG400005597	84	14	0.042042	0.08055	chr05		0	1	0	0	0	0	0	0	0	0	0	2	0	0	0	0	0	0	1	0	0	0	0	0	0	0	0	0
No	PotVar0001090	PGSC0003DMB000000002	3291957	A	C	SNP_2	CONT0028	1	Non-coding	Non-coding	0	5	56	28910162	PGSC0003DMG400005597	84	34	0.102102	0.18335	chr05		1	0	0	0	0	0	1	0	0	0	1	0	1	1	1	0	0	0	1	1	0	1	0	0	0	0	0	0
No	PotVar0001091	PGSC0003DMB000000002	3291981	C	A	SNP_2	CONT0028	1	Non-coding	Non-coding	0	5	56	28910162	PGSC0003DMG400005597	84	44	0.132132	0.22935	chr05		1	1	2	1	0	0	2	0	2	0	1	0	0	1	0	1	1	0	0	0	0	1	0	0	2	1	0	0
No	PotVar0001092	PGSC0003DMB000000002	3291995	GCCCGTCT	G	DEL	CONT0028	1	Non-coding	Non-coding	0	5	56	28910162	PGSC0003DMG400005597	84	48	0.144144	0.24673	chr05		1	2	1	1	0	0	1	1	0	0	0	1	0	0	1	0	1	0	0	1	0	1	2	0	0	1	1	1
No	PotVar0001093	PGSC0003DMB000000002	3292012	C	CAGG	INS	CONT0028	1	Non-coding	Non-coding	0	5	56	28910162	PGSC0003DMG400005597	84	32	0.096096	0.17372	chr05		1	0	0	0	0	0	1	0	0	0	1	0	1	1	1	0	0	0	1	1	0	1	0	0	0	0	0	0
No	PotVar0001094	PGSC0003DMB000000002	3292048	T	C	SNP_2	CONT0028	1	Synonymous	S/S	1	5	56	28910162	PGSC0003DMG400005597	84	1	0.003003	0.00599	chr05		0	0	0	1	0	0	0	0	0	0	0	0	0	0	0	0	0	0	0	0	0	0	0	0	0	0	0	0
No	PotVar0001095	PGSC0003DMB000000002	3292087	C	T	SNP_2	CONT0028	1	Synonymous	S/S	1	5	56	28910162	PGSC0003DMG400005597	83	53	0.161094	0.27029	chr05		0	0	0	1	0	1	0	1	0	2	1	0	0	0	1	1	0	1	NA	0	1	0	0	0	1	0	1	1
No	PotVar0001096	PGSC0003DMB000000002	3292104	T	C	SNP_2	CONT0028	1	NonSynonymous	V/A	1	5	56	28910162	PGSC0003DMG400005597	83	44	0.133739	0.23171	chr05		1	1	2	1	0	0	2	0	2	0	0	0	0	1	0	1	1	0	NA	0	0	1	0	0	2	1	0	0
No	PotVar0001097	PGSC0003DMB000000002	3292145	C	T	SNP_2	CONT0028	1	NonSynonymous	L/F	1	5	56	28910162	PGSC0003DMG400005597	83	1	0.003040	0.00606	chr05		0	0	0	0	0	0	0	0	0	0	0	0	0	0	0	0	0	1	NA	0	0	0	0	0	0	0	0	0
No	PotVar0001098	PGSC0003DMB000000002	3292166	G	A	SNP_2	CONT0028	1	NonSynonymous	G/S	No-binary var	5	56	28910162	PGSC0003DMG400005597	84	87	0.261261		chr05		1	0	0	1	0	1	1	1	0	2	1	1	1	1	2	1	0	1	1	1	1	1	0	0	1	0	1	1
No	PotVar0001099	PGSC0003DMB000000002	3292166	GG	AC	MNP	CONT0028	1	NonSynonymous	G/S	No-binary var	5	56	28910162	PGSC0003DMG400005597	84	10	0.030030		chr05		0	0	0	0	2	0	0	0	0	0	1	0	0	0	0	0	0	0	0	0	0	0	0	0	0	0	0	1
No	PotVar0001100	PGSC0003DMB000000002	3292174	T	C	SNP_2	CONT0028	1	Synonymous	N/N	1	5	56	28910162	PGSC0003DMG400005597	84	43	0.129129	0.22491	chr05		1	1	2	1	0	0	2	0	2	0	0	0	0	1	0	1	1	0	0	0	0	1	0	0	2	1	0	0
No	PotVar0001101	PGSC0003DMB000000002	3292175	C	A	SNP_2	CONT0028	1	NonSynonymous	R/S	1	5	56	28910162	PGSC0003DMG400005597	84	11	0.033033	0.06388	chr05		0	1	0	0	0	0	0	0	0	0	0	2	0	0	0	0	0	0	0	0	0	0	0	0	0	0	0	0
No	PotVar0001102	PGSC0003DMB000000002	3292182	A	G	SNP_2	CONT0028	1	NonSynonymous	Y/C	1	5	56	28910162	PGSC0003DMG400005597	84	35	0.105105	0.18812	chr05		1	0	0	0	0	0	1	0	0	0	1	0	1	1	1	0	0	0	1	1	0	1	0	0	0	0	0	0
No	PotVar0001103	PGSC0003DMB000000002	3292186	C	T	SNP_2	CONT0028	1	Synonymous	L/L	1	5	56	28910162	PGSC0003DMG400005597	84	107	0.321321	0.43615	chr05		1	0	0	0	2	1	0	2	2	2	1	1	3	1	1	2	2	2	2	2	2	1	2	3	1	2	2	0
No	PotVar0001104	PGSC0003DMB000000002	3292222	G	A	SNP_2	CONT0028	1	Synonymous	P/P	1	5	56	28910162	PGSC0003DMG400005597	84	55	0.165165	0.27577	chr05		0	0	0	1	0	1	0	1	1	2	1	0	0	0	1	1	0	1	0	0	1	0	0	0	1	0	1	1
No	PotVar0001105	PGSC0003DMB000000002	3292233	G	C	SNP_2	CONT0028	1	NonSynonymous	R/T	1	5	56	28910162	PGSC0003DMG400005597	84	35	0.105105	0.18812	chr05		1	0	0	0	0	0	1	0	0	0	1	0	1	1	1	0	0	0	2	1	0	1	0	0	0	0	0	0
No	PotVar0001106	PGSC0003DMB000000002	3292245	C	T	SNP_2	CONT0028	1	NonSynonymous	A/V	1	5	56	28910162	PGSC0003DMG400005597	84	52	0.156156	0.26354	chr05		0	0	0	1	0	1	0	1	0	2	1	0	0	0	1	1	0	1	0	0	1	0	0	0	1	0	1	1
No	PotVar0001107	PGSC0003DMB000000002	3292270	C	T	SNP_2	CONT0028	1	Synonymous	S/S	1	5	56	28910162	PGSC0003DMG400005597	84	2	0.006006	0.01194	chr05		0	0	0	0	0	0	0	0	1	0	0	0	0	0	0	0	0	1	0	0	0	0	0	0	0	0	0	0
No	PotVar0001108	PGSC0003DMB000000002	3292288	CA	TG	MNP	CONT0028	1	Synonymous	S/S	1	5	56	28910162	PGSC0003DMG400005597	84	1	0.003003	0.00599	chr05		0	0	0	0	0	0	0	0	0	0	0	0	0	0	0	0	0	1	0	0	0	0	0	0	0	0	0	0
No	PotVar0001109	PGSC0003DMB000000002	3292300	C	T	SNP_2	CONT0028	1	Synonymous	N/N	1	5	56	28910162	PGSC0003DMG400005597	84	102	0.306306	0.42497	chr05		1	0	0	1	2	1	1	1	0	2	3	1	1	1	2	1	0	1	2	1	1	1	0	0	1	1	1	2
No	PotVar0001110	PGSC0003DMB000000002	3292315	G	A	SNP_2	CONT0028	1	Synonymous	S/S	1	5	56	28910162	PGSC0003DMG400005597	84	3	0.009009	0.01786	chr05		0	0	0	0	0	0	0	0	0	0	0	0	0	0	0	0	0	1	0	0	0	0	0	0	0	0	0	0
No	PotVar0001111	PGSC0003DMB000000002	3292330	T	A	SNP_2	CONT0028	1	Synonymous	R/R	1	5	56	28910162	PGSC0003DMG400005597	84	107	0.321321	0.43615	chr05		1	0	0	0	2	2	0	2	2	2	0	1	3	1	1	2	2	2	2	2	2	1	2	3	1	2	2	0
No	PotVar0001112	PGSC0003DMB000000002	3292359	A	G	SNP_2	CONT0028	1	NonSynonymous	Y/C	1	5	56	28910162	PGSC0003DMG400005597	84	1	0.003003	0.00599	chr05		0	0	0	0	0	0	0	0	0	0	0	0	0	0	0	0	0	1	0	0	0	0	0	0	0	0	0	0
No	PotVar0001113	PGSC0003DMB000000002	3292376	T	G	SNP_2	CONT0028	1	NonSynonymous	L/V	1	5	56	28910162	PGSC0003DMG400005597	84	36	0.108108	0.19284	chr05		1	0	0	0	0	0	1	0	0	0	1	1	1	1	1	0	0	0	1	1	0	1	0	0	0	0	0	0
No	PotVar0001114	PGSC0003DMB000000002	3292387	T	A	SNP_2	CONT0028	1	Synonymous	P/P	1	5	56	28910162	PGSC0003DMG400005597	84	49	0.147147	0.25099	chr05		1	2	1	1	0	0	1	1	0	0	0	1	0	0	1	0	1	0	0	1	0	1	2	0	0	1	1	1
No	PotVar0001115	PGSC0003DMB000000002	3292436	G	A	SNP_2	CONT0028	1	NonSynonymous	G/S	1	5	56	28910162	PGSC0003DMG400005597	84	35	0.105105	0.18812	chr05		1	0	0	0	0	0	1	0	0	0	1	1	1	1	1	0	0	0	1	1	0	1	0	0	0	0	0	0
No	PotVar0001116	PGSC0003DMB000000002	3292453	C	T	SNP_2	CONT0028	1	Synonymous	P/P	1	5	56	28910162	PGSC0003DMG400005597	84	4	0.012012	0.02374	chr05		0	0	0	0	0	0	0	0	0	0	0	0	0	0	0	0	0	0	0	0	0	0	0	0	0	0	0	0
No	PotVar0001117	PGSC0003DMB000000002	3292496	A	T	SNP_2	CONT0028	1	Non-coding	Non-coding	0	5	56	28910162	PGSC0003DMG400005597	84	139	0.417417	0.48636	chr05		2	1	2	2	2	1	3	1	2	2	3	0	1	2	2	2	1	1	1	1	1	2	0	0	3	1	1	2
No	PotVar0001118	PGSC0003DMB000000002	3292511	A	G	SNP_2	CONT0028	1	Non-coding	Non-coding	0	5	56	28910162	PGSC0003DMG400005597	83	33	0.100304	0.18049	chr05		1	0	0	0	0	0	1	0	0	0	1	0	1	1	1	0	0	0	NA	1	0	1	0	0	0	0	0	0
No	PotVar0001119	PGSC0003DMB000000002	3292526	TG	T	DEL	CONT0028	1	Non-coding	Non-coding	0	5	56	28910162	PGSC0003DMG400005597	83	10	0.030395	0.05894	chr05		0	0	0	0	0	0	0	0	0	0	0	0	0	0	0	1	0	0	NA	1	0	0	0	0	1	0	0	0
No	PotVar0001120	PGSC0003DMB000000002	3292527	GT	G	DEL	CONT0028	1	Non-coding	Non-coding	No-binary var	5	56	28910162	PGSC0003DMG400005597	83	131	0.398176		chr05		2	1	2	2	2	1	3	1	2	2	3	0	1	2	2	2	1	1	NA	1	1	2	0	0	2	1	1	2
No	PotVar0001121	PGSC0003DMB000000002	3292552	A	T	SNP_2	CONT0028	1	Non-coding	Non-coding	0	5	56	28910162	PGSC0003DMG400005597	84	39	0.117117	0.20680	chr05		1	0	0	0	0	0	1	0	0	0	1	0	1	1	1	0	0	1	1	1	0	1	0	0	0	0	1	0
No	PotVar0001122	PGSC0003DMB000000002	3292576	T	C	SNP_2	CONT0028	1	Non-coding	Non-coding	0	5	56	28910162	PGSC0003DMG400005597	84	41	0.123123	0.21593	chr05		1	1	2	1	0	0	2	0	2	0	0	0	0	1	0	1	1	0	0	0	0	1	0	0	2	1	0	0
No	PotVar0001123	PGSC0003DMB000000002	3292577	G	C	SNP_2	CONT0028	1	Non-coding	Non-coding	0	5	56	28910162	PGSC0003DMG400005597	84	34	0.102102	0.18335	chr05		1	0	0	0	0	0	1	0	0	0	1	0	1	1	1	0	0	0	1	1	0	1	0	0	0	0	0	0
No	PotVar0001124	PGSC0003DMB000000002	3292579	G	GTC	INS	CONT0028	1	Non-coding	Non-coding	0	5	56	28910162	PGSC0003DMG400005597	84	148	0.444444	0.49383	chr05		3	1	1	1	2	2	2	2	3	2	0	1	3	2	1	3	3	3	3	2	2	2	2	3	3	3	2	0
No	PotVar0001125	PGSC0003DMB000000002	3292581	C	CTG	INS	CONT0028	1	Non-coding	Non-coding	0	5	56	28910162	PGSC0003DMG400005597	84	103	0.309309	0.42727	chr05		1	1	0	1	2	1	1	1	0	2	2	2	1	1	2	1	0	1	1	1	1	1	1	0	1	0	1	2
No	PotVar0001126	PGSC0003DMB000000002	3292616	A	G	SNP_2	CONT0028	1	Non-coding	Non-coding	0	5	56	28910162	PGSC0003DMG400005597	84	4	0.012012	0.02374	chr05		0	0	0	0	0	0	0	0	0	0	0	0	0	0	0	0	0	0	0	0	0	0	0	0	0	0	0	0
No	PotVar0001127	PGSC0003DMB000000002	3292709	T	G	SNP_2	CONT0028	0	Non-coding	Non-coding	0	5	56	28910162	PGSC0003DMG400005597	79	53	0.169329	0.28131	chr05		NA	1	1	2	0	NA	1	1	0	0	0	1	0	0	2	NA	2	0	NA	1	0	2	2	0	0	1	1	1
No	PotVar0001128	PGSC0003DMB000000002	3292715	C	A	SNP_2	CONT0028	0	Non-coding	Non-coding	0	5	56	28910162	PGSC0003DMG400005597	76	108	0.358804	0.46013	chr05		NA	1	2	1	2	NA	3	1	2	2	3	0	1	1	1	NA	1	1	NA	1	1	1	1	0	3	1	1	2
No	PotVar0001129	PGSC0003DMB000000002	3292721	T	TA	INS	CONT0028	0	Non-coding	Non-coding	0	5	56	28910162	PGSC0003DMG400005597	72	11	0.038596	0.07421	chr05		NA	NA	1	1	0	NA	0	0	0	0	NA	0	0	0	0	NA	0	0	NA	0	1	0	0	0	0	0	0	0
No	PotVar0001130	PGSC0003DMB000000002	3292725	T	A	SNP_2	CONT0028	0	Non-coding	Non-coding	0	5	56	28910162	PGSC0003DMG400005597	71	47	0.167260	0.27857	chr05		NA	NA	2	3	4	NA	3	4	2	4	NA	4	4	3	3	NA	4	4	NA	4	3	3	4	3	3	3	4	2
No	PotVar0001131	PGSC0003DMB000000002	3292727	T	A	SNP_2	CONT0028	0	Non-coding	Non-coding	0	5	56	28910162	PGSC0003DMG400005597	70	11	0.039711	0.07627	chr05		NA	NA	1	1	0	NA	0	0	0	0	NA	0	0	0	0	NA	0	0	NA	0	1	0	0	0	0	0	0	0
No	PotVar0001132	PGSC0003DMB000000002	3292808	T	A	SNP_2	CONT0028	0	Non-coding	Non-coding	0	5	56	28910162	PGSC0003DMG400005597	38	53	0.348684	0.45421	chr05		NA	NA	NA	0	2	NA	NA	2	NA	2	NA	NA	NA	NA	NA	NA	NA	NA	NA	NA	NA	NA	NA	NA	NA	2	2	0
No	PotVar0001133	PGSC0003DMB000000002	3506826	A	T	SNP_2	CONT0029	0	Non-coding	Non-coding	0	5	56	29126158	None	30	55	0.470085	0.49821	chr05		NA	NA	NA	NA	3	NA	NA	2	NA	NA	NA	NA	2	NA	NA	NA	NA	NA	NA	NA	NA	NA	NA	NA	NA	3	2	NA
No	PotVar0001134	PGSC0003DMB000000002	3506831	C	T	SNP_2	CONT0029	0	Non-coding	Non-coding	0	5	56	29126158	None	30	8	0.068376	0.12740	chr05		NA	NA	NA	NA	4	NA	NA	4	NA	NA	NA	NA	4	NA	NA	NA	NA	NA	NA	NA	NA	NA	NA	NA	NA	NA	4	NA
No	PotVar0001135	PGSC0003DMB000000002	3506842	G	A	SNP_2	CONT0029	0	Non-coding	Non-coding	0	5	56	29126158	None	35	11	0.080292	0.14769	chr05		NA	NA	NA	NA	0	NA	NA	0	NA	0	NA	NA	0	NA	NA	NA	NA	NA	NA	NA	0	NA	NA	0	NA	1	0	NA
No	PotVar0001136	PGSC0003DMB000000002	3506888	A	G	SNP_2	CONT0029	0	Non-coding	Non-coding	0	5	56	29126158	None	55	5	0.023041	0.04502	chr05		NA	NA	NA	0	0	NA	NA	0	0	0	NA	NA	0	0	NA	0	0	NA	NA	NA	0	NA	NA	0	0	0	0	0
No	PotVar0001137	PGSC0003DMB000000002	3506910	A	T	SNP_2	CONT0029	0	Non-coding	Non-coding	0	5	56	29126158	None	56	108	0.488688	0.49974	chr05		NA	NA	NA	1	2	NA	NA	2	3	2	NA	NA	2	1	2	2	2	2	NA	NA	1	NA	NA	2	3	3	2	2
No	PotVar0001138	PGSC0003DMB000000002	3506915	G	C	SNP_2	CONT0029	0	Non-coding	Non-coding	0	5	56	29126158	None	55	107	0.493088	0.49990	chr05		NA	NA	NA	2	2	NA	NA	2	3	2	NA	NA	2	1	NA	2	2	1	NA	NA	1	NA	NA	1	3	3	2	2
No	PotVar0001139	PGSC0003DMB000000002	3506920	C	T	SNP_2	CONT0029	0	Non-coding	Non-coding	0	5	56	29126158	None	56	33	0.149321	0.25405	chr05		NA	NA	NA	1	0	NA	NA	1	0	1	NA	NA	0	0	NA	0	0	1	NA	NA	1	NA	NA	0	1	0	1	1
No	PotVar0001140	PGSC0003DMB000000002	3506934	A	G	SNP_2	CONT0029	0	Non-coding	Non-coding	0	5	56	29126158	None	58	65	0.283843	0.40655	chr05		NA	NA	NA	2	1	NA	NA	1	2	1	NA	0	0	1	NA	1	NA	1	NA	NA	1	NA	0	0	2	0	1	2
No	PotVar0001141	PGSC0003DMB000000002	3506943	T	C	SNP_2	CONT0029	0	Non-coding	Non-coding	0	5	56	29126158	None	56	77	0.348416	0.45404	chr05		NA	NA	NA	0	2	NA	NA	2	NA	2	NA	1	2	1	NA	NA	2	2	NA	NA	2	NA	2	2	1	2	2	0
No	PotVar0001142	PGSC0003DMB000000002	3506953	T	G	SNP_2	CONT0029	0	Non-coding	Non-coding	0	5	56	29126158	None	61	108	0.448133	0.49462	chr05		NA	NA	NA	3	2	NA	NA	2	NA	2	NA	2	2	2	2	2	1	2	NA	2	1	NA	2	1	3	2	2	2
No	PotVar0001143	PGSC0003DMB000000002	3506965	A	G	SNP_2	CONT0029	0	Non-coding	Non-coding	0	5	56	29126158	None	60	7	0.029536	0.05733	chr05		NA	NA	NA	NA	0	NA	NA	0	NA	0	NA	1	0	0	0	0	0	0	NA	NA	0	NA	0	0	0	0	0	0
No	PotVar0001144	PGSC0003DMB000000002	3506966	T	C	SNP_2	CONT0029	0	Non-coding	Non-coding	0	5	56	29126158	None	60	115	0.485232	0.49956	chr05		NA	NA	NA	NA	2	NA	NA	2	NA	2	NA	2	2	1	1	2	1	2	NA	1	1	NA	2	2	3	2	2	2
No	PotVar0001145	PGSC0003DMB000000002	3506983	C	T	SNP_2	CONT0029	0	Non-coding	Non-coding	0	5	56	29126158	None	61	61	0.253112	0.37809	chr05		NA	NA	NA	2	1	NA	NA	1	1	1	NA	0	0	1	NA	1	1	1	NA	NA	1	NA	0	0	2	0	1	2
No	PotVar0001146	PGSC0003DMB000000002	3506988	T	G	SNP_2	CONT0029	0	Non-coding	Non-coding	0	5	56	29126158	None	63	7	0.028112	0.05464	chr05		NA	NA	NA	0	0	NA	NA	0	0	0	NA	1	0	0	NA	0	0	0	NA	NA	0	NA	0	0	0	0	0	0
No	PotVar0001147	PGSC0003DMB000000002	3507010	C	T	SNP_2	CONT0029	0	Non-coding	Non-coding	0	5	56	29126158	None	60	63	0.265823	0.39032	chr05		NA	NA	NA	NA	1	NA	NA	1	2	1	NA	NA	1	1	NA	1	1	1	NA	NA	1	NA	NA	1	1	1	1	0
No	PotVar0001148	PGSC0003DMB000000002	3507012	C	A	SNP_2	CONT0029	0	Non-coding	Non-coding	No-binary var	5	56	29126158	None	58	114	0.497817		chr05		NA	NA	NA	NA	3	NA	NA	2	2	2	NA	NA	1	1	NA	NA	1	1	NA	NA	2	NA	NA	1	2	2	2	2
No	PotVar0001149	PGSC0003DMB000000002	3507012	CG	AA	MNP	CONT0029	0	Non-coding	Non-coding	No-binary var	5	56	29126158	None	58	1	0.004367		chr05		NA	NA	NA	NA	0	NA	NA	0	0	0	NA	NA	0	0	NA	NA	0	1	NA	NA	0	NA	NA	0	0	0	0	0
No	PotVar0001150	PGSC0003DMB000000002	3507029	G	T	SNP_2	CONT0029	0	Non-coding	Non-coding	0	5	56	29126158	None	64	62	0.245059	0.37001	chr05		NA	NA	NA	0	1	NA	NA	1	2	1	NA	NA	1	1	NA	1	1	1	NA	NA	1	NA	1	1	1	1	1	0
No	PotVar0001151	PGSC0003DMB000000002	3507045	C	T	SNP_2	CONT0029	0	Non-coding	Non-coding	No-binary var	5	56	29126158	None	65	1	0.003891		chr05		NA	NA	0	NA	0	NA	NA	0	0	0	NA	NA	0	0	NA	0	0	1	NA	NA	0	NA	NA	0	0	0	0	0
No	PotVar0001152	PGSC0003DMB000000002	3507048	C	A	SNP_2	CONT0029	0	Non-coding	Non-coding	0	5	56	29126158	None	65	117	0.455253	0.49600	chr05		NA	NA	1	2	2	NA	NA	2	2	2	NA	NA	1	1	NA	2	2	1	NA	NA	1	NA	NA	1	2	2	2	2
No	PotVar0001153	PGSC0003DMB000000002	3507051	G	C	SNP_2	CONT0029	0	Non-coding	Non-coding	0	5	56	29126158	None	65	123	0.478599	0.49908	chr05		NA	NA	1	2	2	NA	NA	2	2	2	NA	NA	1	1	NA	2	2	3	NA	NA	1	NA	NA	1	3	2	2	2
No	PotVar0001154	PGSC0003DMB000000002	3507054	G	T	SNP_2	CONT0029	0	Non-coding	Non-coding	0	5	56	29126158	None	66	49	0.187739	0.30499	chr05		NA	NA	0	1	0	NA	NA	1	0	1	NA	NA	1	0	NA	1	0	1	NA	NA	1	NA	NA	0	1	0	1	1
No	PotVar0001155	PGSC0003DMB000000002	3507055	CA	C	DEL	CONT0029	0	Non-coding	Non-coding	0	5	56	29126158	None	65	3	0.011673	0.02307	chr05		NA	NA	0	0	1	NA	NA	0	0	0	NA	NA	0	0	NA	0	0	0	NA	NA	0	NA	NA	0	0	0	0	0
No	PotVar0001156	PGSC0003DMB000000002	3507056	AT	A	DEL	CONT0029	0	Non-coding	Non-coding	No-binary var	5	56	29126158	None	65	66	0.256809		chr05		NA	NA	0	0	1	NA	NA	1	1	1	NA	NA	2	1	NA	2	1	1	NA	NA	1	NA	NA	2	1	1	1	0
No	PotVar0001157	PGSC0003DMB000000002	3507067	A	T	SNP_2	CONT0029	0	Non-coding	Non-coding	0	5	56	29126158	None	65	59	0.229572	0.35374	chr05		NA	NA	0	0	1	NA	NA	1	1	1	NA	NA	1	1	NA	1	1	1	NA	NA	1	NA	NA	1	1	2	1	0
No	PotVar0001158	PGSC0003DMB000000002	3507073	T	A	SNP_2	CONT0029	0	Non-coding	Non-coding	No-binary var	5	56	29126158	None	72	137	0.480702		chr05		NA	NA	2	2	2	NA	NA	2	2	2	NA	NA	2	1	3	1	2	1	NA	1	2	2	1	2	2	2	2	2
No	PotVar0001159	PGSC0003DMB000000002	3507077	G	A	SNP_3	CONT0029	0	Non-coding	Non-coding	No-binary var	5	56	29126158	None	73	47	0.162630		chr05		NA	NA	0	1	1	NA	NA	1	0	1	NA	0	0	0	1	1	0	1	NA	0	1	0	0	0	1	0	1	1
No	PotVar0001160	PGSC0003DMB000000002	3507077	G	T	SNP_3	CONT0029	0	Non-coding	Non-coding	No-binary var	5	56	29126158	None	73	69	0.238754		chr05		NA	NA	0	0	1	NA	NA	1	2	1	NA	1	1	1	1	1	2	1	NA	1	1	1	1	2	1	2	2	0
No	PotVar0001161	PGSC0003DMB000000002	3507088	C	G	SNP_2	CONT0029	0	Non-coding	Non-coding	0	5	56	29126158	None	73	8	0.027682	0.05383	chr05		NA	NA	0	0	0	NA	NA	0	0	0	NA	NA	0	0	0	0	0	0	NA	0	0	0	0	0	0	0	0	0
No	PotVar0001162	PGSC0003DMB000000002	3507097	G	C	SNP_2	CONT0029	0	Non-coding	Non-coding	0	5	56	29126158	None	73	1	0.003460	0.00690	chr05		NA	NA	0	0	0	NA	NA	0	0	0	NA	NA	0	0	0	0	0	1	NA	0	0	0	0	0	0	0	0	0
No	PotVar0001163	PGSC0003DMB000000002	3507124	A	C	SNP_2	CONT0029	0	Non-coding	Non-coding	0	5	56	29126158	None	77	87	0.285246	0.40776	chr05		NA	NA	0	0	1	1	NA	1	1	1	0	1	2	1	1	2	1	2	NA	2	1	1	3	2	1	1	2	0
No	PotVar0001164	PGSC0003DMB000000002	3507128	T	G	SNP_2	CONT0029	0	Non-coding	Non-coding	0	5	56	29126158	None	76	124	0.411960	0.48450	chr05		NA	NA	2	2	3	3	NA	3	2	2	3	1	2	2	3	2	3	2	NA	2	2	3	1	2	3	3	2	3
No	PotVar0001165	PGSC0003DMB000000002	3507146	A	T	SNP_2	CONT0029	0	Non-coding	Non-coding	0	5	56	29126158	None	76	121	0.401993	0.48079	chr05		NA	NA	2	2	3	3	NA	2	3	2	3	1	2	2	3	2	3	3	NA	2	2	2	1	2	3	3	2	3
No	PotVar0001166	PGSC0003DMB000000002	3507154	C	T	SNP_2	CONT0029	0	Non-coding	Non-coding	0	5	56	29126158	None	72	58	0.203509	0.32419	chr05		NA	NA	0	2	2	1	NA	1	0	1	2	0	0	0	1	1	0	1	NA	NA	1	0	0	0	1	0	1	2
No	PotVar0001167	PGSC0003DMB000000002	3507156	G	A	SNP_2	CONT0029	0	Non-coding	Non-coding	0	5	56	29126158	None	73	131	0.453287	0.49564	chr05		NA	NA	0	0	2	2	NA	3	3	3	0	4	3	2	2	3	3	3	NA	3	2	2	3	3	2	3	3	0
No	PotVar0001168	PGSC0003DMB000000002	3507165	T	G	SNP_2	CONT0029	0	Non-coding	Non-coding	0	5	56	29126158	None	66	11	0.042146	0.08074	chr05		NA	NA	0	0	0	NA	NA	0	0	0	NA	2	0	0	0	0	0	0	NA	NA	0	0	0	0	0	0	0	0
No	PotVar0001169	PGSC0003DMB000000002	3507167	G	T	SNP_2	CONT0029	0	Non-coding	Non-coding	0	5	56	29126158	None	66	72	0.275862	0.39952	chr05		NA	NA	0	0	1	NA	NA	2	1	2	NA	1	2	1	1	2	1	1	NA	NA	1	2	2	2	1	1	2	0
No	PotVar0001170	PGSC0003DMB000000002	3507169	G	A	SNP_2	CONT0029	0	Non-coding	Non-coding	0	5	56	29126158	None	64	10	0.039526	0.07593	chr05		NA	NA	NA	0	0	NA	NA	0	0	0	NA	2	0	0	0	0	0	0	NA	NA	0	NA	0	0	0	0	0	0
No	PotVar0001171	PGSC0003DMB000000002	3507173	C	A	SNP_2	CONT0029	0	Non-coding	Non-coding	0	5	56	29126158	None	64	48	0.189723	0.30746	chr05		NA	NA	NA	2	0	NA	NA	1	0	1	NA	0	0	0	1	1	0	1	NA	NA	1	NA	0	0	1	0	1	1
No	PotVar0001172	PGSC0003DMB000000002	3507174	C	T	SNP_2	CONT0029	0	Non-coding	Non-coding	0	5	56	29126158	None	64	9	0.035573	0.06862	chr05		NA	NA	NA	0	0	NA	NA	0	0	0	NA	2	0	0	0	0	0	0	NA	NA	0	NA	0	0	0	0	0	0
No	PotVar0001173	PGSC0003DMB000000002	3507177	A	T	SNP_2	CONT0029	0	Non-coding	Non-coding	0	5	56	29126158	None	65	29	0.112840	0.20021	chr05		NA	NA	NA	1	0	NA	NA	0	1	0	NA	0	0	1	0	1	1	0	NA	NA	0	2	0	0	1	1	1	0
No	PotVar0001174	PGSC0003DMB000000002	3507199	T	C	SNP_2	CONT0029	0	Non-coding	Non-coding	0	5	56	29126158	None	59	116	0.497854	0.49999	chr05		NA	NA	NA	3	2	NA	NA	1	NA	2	NA	1	2	1	NA	2	2	1	NA	NA	2	NA	2	1	3	2	2	2
No	PotVar0001175	PGSC0003DMB000000002	3507216	G	T	SNP_2	CONT0029	0	Non-coding	Non-coding	0	5	56	29126158	None	55	39	0.179724	0.29485	chr05		NA	NA	NA	2	0	NA	NA	0	NA	1	NA	NA	0	0	NA	1	0	1	NA	NA	1	NA	0	0	1	0	1	1
No	PotVar0001176	PGSC0003DMB000000002	3507231	A	T	SNP_2	CONT0029	0	Non-coding	Non-coding	No-binary var	5	56	29126158	None	44	64	0.369942		chr05		NA	NA	NA	2	2	NA	NA	1	NA	1	NA	NA	1	1	NA	NA	1	2	NA	NA	1	NA	NA	1	NA	2	1	NA
No	PotVar0001177	PGSC0003DMB000000002	3507235	G	A	SNP_2	CONT0029	0	Non-coding	Non-coding	0	5	56	29126158	None	41	23	0.142857	0.24490	chr05		NA	NA	NA	1	0	NA	NA	0	NA	1	NA	NA	0	0	NA	NA	0	1	NA	NA	1	NA	NA	0	NA	0	1	NA
No	PotVar0001178	PGSC0003DMB000000002	3507251	GT	TC	MNP	CONT0029	0	Non-coding	Non-coding	0	5	56	29126158	None	32	41	0.328000	0.44083	chr05		NA	NA	NA	1	2	NA	NA	NA	NA	NA	NA	NA	1	0	NA	NA	NA	NA	NA	NA	2	NA	NA	1	NA	NA	1	NA
No	PotVar0001179	PGSC0003DMB000000002	5584389	AA	TC	MNP	CONT0030	0	Non-coding	Non-coding	0	5	56	31203689	PGSC0003DMG400019552	67	10	0.037736	0.07262	chr05		4	4	4	4	4	NA	NA	4	4	4	NA	4	4	3	NA	NA	4	NA	NA	NA	4	4	4	3	4	4	4	3
No	PotVar0001180	PGSC0003DMB000000002	5584399	A	C	SNP_2	CONT0030	0	Non-coding	Non-coding	0	5	56	31203689	PGSC0003DMG400019552	71	49	0.174377	0.28794	chr05		0	0	0	1	0	NA	NA	1	0	2	1	0	0	0	NA	1	0	NA	NA	0	NA	0	0	0	1	0	1	1
No	PotVar0001181	PGSC0003DMB000000002	5584401	G	A	SNP_2	CONT0030	0	Non-coding	Non-coding	0	5	56	31203689	PGSC0003DMG400019552	70	38	0.137184	0.23673	chr05		1	1	2	1	0	NA	NA	0	2	0	0	0	0	1	NA	NA	1	NA	NA	NA	NA	2	0	0	2	1	0	0
No	PotVar0001182	PGSC0003DMB000000002	5584422	C	T	SNP_2	CONT0030	0	Non-coding	Non-coding	0	5	56	31203689	PGSC0003DMG400019552	78	134	0.433657	0.49120	chr05		2	1	2	2	2	NA	2	1	2	2	3	1	1	2	2	2	1	2	NA	1	1	2	0	0	3	1	1	2
No	PotVar0001183	PGSC0003DMB000000002	5584443	C	G	SNP_2	CONT0030	0	START_GAINED: ATG, UTR_5_PRIME: 1022 bases from TSS	START_GAINED: ATG, UTR_5_PRIME: 1022 bases from TSS	0	5	56	31203689	PGSC0003DMG400019552	82	107	0.329231	0.44168	chr05		1	0	0	0	2	NA	0	2	2	2	0	1	3	1	2	2	2	3	NA	2	2	1	2	3	1	2	2	0
No	PotVar0001184	PGSC0003DMB000000002	5584479	A	C	SNP_2	CONT0030	0	Non-coding	Non-coding	0	5	56	31203689	PGSC0003DMG400019552	83	108	0.328267	0.44102	chr05		1	0	0	0	3	2	0	2	2	2	0	1	3	1	1	2	1	3	NA	2	2	1	2	3	1	2	2	0
No	PotVar0001185	PGSC0003DMB000000002	5584486	G	A	SNP_2	CONT0030	0	Non-coding	Non-coding	0	5	56	31203689	PGSC0003DMG400019552	83	34	0.103343	0.18533	chr05		1	0	0	0	0	0	1	0	0	0	1	0	1	1	1	0	0	0	NA	1	0	1	0	0	0	0	0	0
No	PotVar0001186	PGSC0003DMB000000002	5584491	A	G	SNP_2	CONT0030	0	START_GAINED: ATG, UTR_5_PRIME: 974 bases from TSS	START_GAINED: ATG, UTR_5_PRIME: 974 bases from TSS	0	5	56	31203689	PGSC0003DMG400019552	83	11	0.033435	0.06463	chr05		4	4	4	4	4	4	4	4	4	4	3	4	4	3	4	4	4	4	NA	4	4	4	4	3	4	4	4	3
No	PotVar0001187	PGSC0003DMB000000002	5584534	C	T	SNP_2	CONT0030	0	Non-coding	Non-coding	0	5	56	31203689	PGSC0003DMG400019552	83	35	0.106383	0.19013	chr05		1	0	0	0	0	0	1	0	0	0	2	0	1	1	1	0	0	0	1	1	0	1	0	0	0	0	0	0
No	PotVar0001188	PGSC0003DMB000000002	5584546	C	T	SNP_2	CONT0030	0	START_GAINED: ATG, UTR_5_PRIME: 919 bases from TSS	START_GAINED: ATG, UTR_5_PRIME: 919 bases from TSS	0	5	56	31203689	PGSC0003DMG400019552	83	43	0.130699	0.22723	chr05		1	0	0	0	1	0	1	0	0	0	2	0	1	1	1	0	0	0	1	1	0	1	0	0	0	0	0	1
No	PotVar0001189	PGSC0003DMB000000002	5584574	TG	T	DEL	CONT0030	0	Non-coding	Non-coding	0	5	56	31203689	PGSC0003DMG400019552	83	34	0.103343	0.18533	chr05		1	0	0	0	0	0	1	0	0	0	1	0	1	1	1	0	0	0	1	NA	0	1	0	0	0	0	0	0
No	PotVar0001190	PGSC0003DMB000000002	5584576	C	T	SNP_2	CONT0030	0	Non-coding	Non-coding	0	5	56	31203689	PGSC0003DMG400019552	82	14	0.043077	0.08244	chr05		0	0	0	0	1	0	0	0	0	0	1	0	0	0	1	0	0	0	0	NA	0	0	0	0	0	0	0	1
No	PotVar0001191	PGSC0003DMB000000002	5584580	A	G	SNP_2	CONT0030	0	Non-coding	Non-coding	0	5	56	31203689	PGSC0003DMG400019552	82	144	0.443077	0.49352	chr05		3	2	2	2	1	1	3	1	2	2	3	0	1	2	2	3	1	1	NA	NA	1	2	0	0	3	1	1	2
No	PotVar0001192	PGSC0003DMB000000002	5584584	T	G	SNP_2	CONT0030	0	Non-coding	Non-coding	0	5	56	31203689	PGSC0003DMG400019552	80	144	0.454259	0.49582	chr05		3	2	2	2	1	NA	3	1	3	2	3	0	1	2	2	3	2	1	NA	NA	1	3	0	0	3	1	1	2
No	PotVar0001193	PGSC0003DMB000000002	5584608	GA	G	DEL	CONT0030	0	Non-coding	Non-coding	0	5	56	31203689	PGSC0003DMG400019552	75	8	0.026936	0.05242	chr05		0	0	0	0	0	NA	0	0	0	0	NA	NA	0	0	0	0	0	0	NA	NA	0	NA	1	0	0	0	0	0
No	PotVar0001194	PGSC0003DMB000000002	5584610	GG	CC	MNP	CONT0030	0	Non-coding	Non-coding	0	5	56	31203689	PGSC0003DMG400019552	75	8	0.026936	0.05242	chr05		0	0	0	0	0	NA	0	0	0	0	NA	NA	0	0	0	0	0	0	NA	NA	0	NA	1	0	0	0	0	0
No	PotVar0001195	PGSC0003DMB000000002	5584655	C	T	SNP_2	CONT0030	0	Non-coding	Non-coding	0	5	56	31203689	PGSC0003DMG400019552	75	20	0.067340	0.12561	chr05		0	0	0	0	1	NA	0	0	0	0	1	1	0	0	0	0	0	0	NA	NA	0	NA	0	0	0	0	0	1
No	PotVar0001196	PGSC0003DMB000000003	354682	C	T	SNP_2	CONT0031	0	Non-coding	Non-coding	0	5	50	19549198	PGSC0003DMG400027426	4	2	0.125000	0.21875	chr05		NA	NA	NA	NA	NA	NA	NA	NA	NA	NA	NA	NA	NA	NA	NA	NA	NA	NA	NA	NA	NA	NA	NA	NA	NA	NA	NA	NA
No	PotVar0001197	PGSC0003DMB000000003	354707	A	G	SNP_2	CONT0031	0	Non-coding	Non-coding	0	5	50	19549198	PGSC0003DMG400027426	18	5	0.069444	0.12924	chr05		NA	NA	NA	NA	NA	NA	NA	0	NA	NA	NA	NA	NA	NA	NA	NA	NA	NA	NA	NA	NA	NA	NA	NA	NA	NA	0	1
No	PotVar0001198	PGSC0003DMB000000003	354722	C	G	SNP_2	CONT0031	0	Non-coding	Non-coding	0	5	50	19549198	PGSC0003DMG400027426	28	23	0.205357	0.32637	chr05		NA	NA	NA	NA	NA	NA	NA	1	NA	2	NA	NA	NA	NA	NA	NA	NA	NA	NA	NA	NA	NA	NA	NA	NA	NA	2	1
No	PotVar0001199	PGSC0003DMB000000003	354741	T	C	SNP_2	CONT0031	0	Non-coding	Non-coding	0	5	50	19549198	PGSC0003DMG400027426	43	19	0.110465	0.19653	chr05		NA	NA	0	0	3	NA	NA	0	NA	0	NA	NA	NA	1	NA	NA	NA	NA	NA	NA	NA	NA	NA	NA	NA	0	0	1
No	PotVar0001200	PGSC0003DMB000000003	354820	A	T	SNP_2	CONT0031	0	Non-coding	Non-coding	0	5	50	19549198	PGSC0003DMG400027426	69	28	0.101449	0.18231	chr05		1	0	0	1	0	NA	NA	0	0	0	2	0	2	1	NA	NA	0	NA	NA	NA	0	1	0	0	0	0	0	0
No	PotVar0001201	PGSC0003DMB000000003	354861	CA	C	DEL	CONT0031	0	Non-coding	Non-coding	0	5	50	19549198	PGSC0003DMG400027426	82	4	0.012308	0.02431	chr05		0	0	0	0	0	0	0	0	0	0	0	0	0	0	0	NA	0	0	NA	0	0	0	0	0	0	0	0	0
No	PotVar0001202	PGSC0003DMB000000003	354879	ATTTTCG	A	DEL	CONT0031	1	Non-coding	Non-coding	0	5	50	19549198	PGSC0003DMG400027426	82	30	0.092308	0.16757	chr05		1	0	0	1	0	0	1	0	0	0	2	0	1	1	1	0	0	0	NA	1	0	1	0	0	0	0	0	0
No	PotVar0001203	PGSC0003DMB000000003	354894	C	G	SNP_2	CONT0031	1	Non-coding	Non-coding	0	5	50	19549198	PGSC0003DMG400027426	83	1	0.003040	0.00606	chr05		0	0	0	0	0	0	0	0	0	0	0	0	0	0	0	0	0	1	NA	0	0	0	0	0	0	0	0	0
No	PotVar0001204	PGSC0003DMB000000003	354896	A	C	SNP_2	CONT0031	1	NonSynonymous	M/L	1	5	50	19549198	PGSC0003DMG400027426	83	4	0.012158	0.02402	chr05		0	0	0	0	0	0	0	0	0	0	0	0	0	0	0	0	0	0	NA	0	0	0	0	0	0	0	0	0
No	PotVar0001205	PGSC0003DMB000000003	354910	C	A	SNP_2	CONT0031	1	Non-coding	Non-coding	0	5	50	19549198	PGSC0003DMG400027426	83	57	0.173252	0.28647	chr05		0	0	0	1	0	1	0	1	0	2	1	0	0	0	1	1	0	1	NA	0	1	0	0	0	1	0	1	1
No	PotVar0001206	PGSC0003DMB000000003	354928	T	A	SNP_2	CONT0031	1	Non-coding	Non-coding	0	5	50	19549198	PGSC0003DMG400027426	83	1	0.003040	0.00606	chr05		0	0	0	0	0	0	0	0	0	0	0	0	0	0	0	0	0	1	NA	0	0	0	0	0	0	0	0	0
No	PotVar0001207	PGSC0003DMB000000003	354956	T	C	SNP_2	CONT0031	1	Non-coding	Non-coding	0	5	50	19549198	PGSC0003DMG400027426	83	1	0.003040	0.00606	chr05		0	0	0	0	0	0	0	0	0	0	0	0	0	0	0	0	0	1	NA	0	0	0	0	0	0	0	0	0
No	PotVar0001208	PGSC0003DMB000000003	355000	A	C	SNP_2	CONT0031	1	Non-coding	Non-coding	0	5	50	19549198	PGSC0003DMG400027426	83	21	0.063830	0.11951	chr05		4	4	3	4	4	4	4	4	4	4	3	4	4	3	4	4	4	4	NA	4	4	4	4	3	4	4	4	3
No	PotVar0001209	PGSC0003DMB000000003	355009	G	A	SNP_2	CONT0031	1	Non-coding	Non-coding	0	5	50	19549198	PGSC0003DMG400027426	83	1	0.003040	0.00606	chr05		0	0	0	0	0	0	0	0	0	0	0	0	0	0	0	0	0	1	NA	0	0	0	0	0	0	0	0	0
No	PotVar0001210	PGSC0003DMB000000003	355030	C	G	SNP_2	CONT0031	1	Non-coding	Non-coding	0	5	50	19549198	PGSC0003DMG400027426	83	106	0.322188	0.43677	chr05		1	0	0	0	2	2	0	2	2	2	0	1	3	1	1	2	2	2	NA	3	3	1	2	3	1	2	2	0
No	PotVar0001211	PGSC0003DMB000000003	355036	A	T	SNP_2	CONT0031	1	Non-coding	Non-coding	0	5	50	19549198	PGSC0003DMG400027426	83	63	0.191489	0.30964	chr05		0	0	0	1	0	1	0	1	1	2	1	0	0	0	1	1	0	1	NA	0	1	0	0	0	1	0	1	1
No	PotVar0001212	PGSC0003DMB000000003	355196	C	A	SNP_2	CONT0031	1	NonSynonymous	P/T	1	5	50	19549198	PGSC0003DMG400027426	84	58	0.174174	0.28768	chr05		0	0	1	1	0	1	0	1	1	2	1	0	0	0	1	1	1	1	0	1	1	0	0	0	1	0	1	1
No	PotVar0001213	PGSC0003DMB000000003	355220	T	G	SNP_2	CONT0031	1	NonSynonymous	S/A	1	5	50	19549198	PGSC0003DMG400027426	84	148	0.444444	0.49383	chr05		2	1	2	2	2	1	3	1	2	2	3	2	1	1	2	2	1	1	0	1	1	2	0	0	3	1	1	2
No	PotVar0001214	PGSC0003DMB000000003	355234	G	T	SNP_2	CONT0031	1	Synonymous	V/V	1	5	50	19549198	PGSC0003DMG400027426	84	46	0.138138	0.23811	chr05		1	2	1	1	0	0	1	1	0	0	0	1	0	0	1	0	1	0	0	1	0	1	2	0	0	1	1	1
No	PotVar0001215	PGSC0003DMB000000003	355292	C	A	SNP_2	CONT0031	1	NonSynonymous	P/T	1	5	50	19549198	PGSC0003DMG400027426	84	58	0.174174	0.28768	chr05		0	0	0	1	0	1	0	1	0	2	1	0	0	0	1	1	0	1	0	0	1	0	0	0	1	0	1	1
No	PotVar0001216	PGSC0003DMB000000003	355315	G	T	SNP_2	CONT0031	1	Synonymous	R/R	1	5	50	19549198	PGSC0003DMG400027426	84	2	0.006006	0.01194	chr05		0	0	0	0	0	0	0	0	0	0	0	0	0	0	0	0	0	1	1	0	0	0	0	0	0	0	0	0
No	PotVar0001217	PGSC0003DMB000000003	355362	C	T	SNP_2	CONT0031	1	Non-coding	Non-coding	0	5	50	19549198	PGSC0003DMG400027426	84	38	0.114114	0.20218	chr05		1	0	0	0	2	0	1	0	0	0	1	0	1	1	1	0	0	0	0	1	0	1	0	0	0	0	0	1
No	PotVar0001218	PGSC0003DMB000000003	355366	C	T	SNP_2	CONT0031	1	Non-coding	Non-coding	0	5	50	19549198	PGSC0003DMG400027426	84	43	0.129129	0.22491	chr05		1	1	2	1	0	0	2	0	2	0	0	0	0	1	0	1	1	0	0	0	0	1	0	0	2	1	0	0
No	PotVar0001219	PGSC0003DMB000000003	355403	G	A	SNP_2	CONT0031	1	Non-coding	Non-coding	0	5	50	19549198	PGSC0003DMG400027426	84	2	0.006006	0.01194	chr05		0	0	0	0	0	0	0	0	0	0	0	0	0	0	0	0	0	1	1	0	0	0	0	0	0	0	0	0
No	PotVar0001220	PGSC0003DMB000000003	355421	T	C	SNP_2	CONT0031	1	Non-coding	Non-coding	0	5	50	19549198	PGSC0003DMG400027426	84	43	0.129129	0.22491	chr05		1	1	2	1	0	0	2	0	2	0	0	0	0	1	0	1	1	0	0	0	0	1	0	0	2	1	0	0
No	PotVar0001221	PGSC0003DMB000000003	355461	G	T	SNP_2	CONT0031	1	Non-coding	Non-coding	0	5	50	19549198	PGSC0003DMG400027426	84	59	0.177177	0.29157	chr05		0	0	0	1	0	1	0	1	0	2	1	0	0	0	1	1	0	1	0	0	1	0	0	0	1	0	1	1
No	PotVar0001222	PGSC0003DMB000000003	355523	G	C	SNP_2	CONT0031	1	Non-coding	Non-coding	0	5	50	19549198	PGSC0003DMG400027426	84	44	0.132132	0.22935	chr05		1	1	2	1	0	0	2	0	2	0	0	0	0	1	0	1	1	0	0	0	0	1	0	0	2	1	0	0
No	PotVar0001223	PGSC0003DMB000000003	355537	CGTT	C	DEL	CONT0031	1	Non-coding	Non-coding	0	5	50	19549198	PGSC0003DMG400027426	84	4	0.012012	0.02374	chr05		0	0	0	0	0	0	0	0	0	0	0	0	0	0	0	0	0	0	0	0	0	0	0	0	0	0	0	0
No	PotVar0001224	PGSC0003DMB000000003	355539	TTGC	T	DEL	CONT0031	1	Non-coding	Non-coding	0	5	50	19549198	PGSC0003DMG400027426	84	56	0.168168	0.27978	chr05		0	0	0	1	0	1	0	1	1	2	1	0	0	0	1	1	0	1	0	0	1	0	0	0	1	0	1	1
No	PotVar0001225	PGSC0003DMB000000003	355551	G	A	SNP_2	CONT0031	1	Non-coding	Non-coding	0	5	50	19549198	PGSC0003DMG400027426	84	60	0.180180	0.29543	chr05		0	0	0	1	0	1	0	1	1	2	1	0	0	0	1	1	0	1	0	0	1	0	0	0	1	0	1	1
No	PotVar0001226	PGSC0003DMB000000003	355579	A	G	SNP_2	CONT0031	1	Non-coding	Non-coding	0	5	50	19549198	PGSC0003DMG400027426	84	159	0.477477	0.49899	chr05		2	2	1	1	2	2	1	3	2	2	0	3	3	1	2	2	3	2	3	3	3	2	4	3	1	3	3	1
No	PotVar0001227	PGSC0003DMB000000003	355590	G	A	SNP_2	CONT0031	1	Non-coding	Non-coding	0	5	50	19549198	PGSC0003DMG400027426	84	151	0.453453	0.49567	chr05		2	1	2	2	2	1	3	1	2	2	3	2	1	2	2	2	1	2	1	1	1	2	0	0	3	1	1	2
No	PotVar0001228	PGSC0003DMB000000003	355627	C	A	SNP_2	CONT0031	1	Non-coding	Non-coding	0	5	50	19549198	PGSC0003DMG400027426	84	3	0.009009	0.01786	chr05		0	0	0	0	0	0	0	0	0	0	0	0	0	0	0	0	0	1	1	0	0	0	0	0	0	0	0	0
No	PotVar0001229	PGSC0003DMB000000003	355636	C	G	SNP_3	CONT0031	1	Non-coding	Non-coding	No-binary var	5	50	19549198	PGSC0003DMG400027426	84	99	0.297297		chr05		1	0	0	1	2	1	1	1	0	2	2	0	1	1	2	1	0	2	1	1	1	1	0	0	1	0	1	2
No	PotVar0001230	PGSC0003DMB000000003	355636	C	T	SNP_3	CONT0031	1	Non-coding	Non-coding	No-binary var	5	50	19549198	PGSC0003DMG400027426	84	43	0.129129		chr05		1	1	2	1	0	0	2	0	2	0	0	0	0	1	0	1	1	0	0	0	0	1	0	0	2	1	0	0
No	PotVar0001231	PGSC0003DMB000000003	355682	C	T	SNP_2	CONT0031	1	Non-coding	Non-coding	0	5	50	19549198	PGSC0003DMG400027426	84	30	0.090090	0.16395	chr05		1	0	0	0	0	0	1	0	0	0	1	0	1	1	1	0	0	0	0	1	0	1	0	0	0	0	0	0
No	PotVar0001232	PGSC0003DMB000000003	355694	T	G	SNP_2	CONT0031	1	Non-coding	Non-coding	0	5	50	19549198	PGSC0003DMG400027426	84	43	0.129129	0.22491	chr05		1	1	2	1	0	0	2	0	1	0	0	0	0	1	0	1	1	0	1	0	0	1	0	0	2	1	0	0
No	PotVar0001233	PGSC0003DMB000000003	355696	A	G	SNP_2	CONT0031	1	Non-coding	Non-coding	0	5	50	19549198	PGSC0003DMG400027426	84	44	0.132132	0.22935	chr05		1	1	2	1	0	0	2	0	1	0	0	0	0	1	0	1	1	0	1	0	0	1	0	0	2	1	0	0
No	PotVar0001234	PGSC0003DMB000000003	355701	G	A	SNP_2	CONT0031	1	Non-coding	Non-coding	0	5	50	19549198	PGSC0003DMG400027426	84	98	0.294294	0.41537	chr05		2	0	0	1	2	1	1	1	1	2	2	0	1	1	1	1	0	1	0	1	1	1	0	0	1	0	1	2
No	PotVar0001235	PGSC0003DMB000000003	355705	A	C	SNP_2	CONT0031	1	Non-coding	Non-coding	0	5	50	19549198	PGSC0003DMG400027426	84	58	0.174174	0.28768	chr05		0	0	0	1	0	1	0	1	1	2	1	0	0	0	1	1	0	1	0	0	1	0	0	0	1	0	1	1
No	PotVar0001236	PGSC0003DMB000000003	355727	A	G	SNP_2	CONT0031	1	Non-coding	Non-coding	0	5	50	19549198	PGSC0003DMG400027426	84	4	0.012012	0.02374	chr05		0	0	0	0	0	0	0	0	0	0	0	0	0	0	0	0	0	0	0	0	0	0	0	0	0	0	0	0
No	PotVar0001237	PGSC0003DMB000000003	355763	A	AGG	INS	CONT0031	1	Non-coding	Non-coding	0	5	50	19549198	PGSC0003DMG400027426	84	3	0.009009	0.01786	chr05		0	1	0	0	0	0	0	0	0	0	0	0	0	0	0	0	0	1	1	0	0	0	0	0	0	0	0	0
No	PotVar0001238	PGSC0003DMB000000003	355766	C	T	SNP_2	CONT0031	1	Non-coding	Non-coding	0	5	50	19549198	PGSC0003DMG400027426	84	59	0.177177	0.29157	chr05		0	0	0	1	0	1	0	1	0	2	1	0	0	0	1	1	0	1	0	0	1	0	0	0	1	0	1	1
No	PotVar0001239	PGSC0003DMB000000003	355780	A	G	SNP_2	CONT0031	1	Non-coding	Non-coding	0	5	50	19549198	PGSC0003DMG400027426	84	11	0.033033	0.06388	chr05		0	1	0	0	2	0	0	0	0	0	1	0	0	0	0	0	0	0	0	0	0	0	0	0	0	0	0	1
No	PotVar0001240	PGSC0003DMB000000003	355865	C	T	SNP_2	CONT0031	1	Non-coding	Non-coding	0	5	50	19549198	PGSC0003DMG400027426	84	45	0.135135	0.23375	chr05		1	1	2	1	0	0	2	0	2	0	0	0	0	1	0	1	1	1	1	0	0	1	0	0	2	1	0	0
No	PotVar0001241	PGSC0003DMB000000003	355886	A	G	SNP_2	CONT0031	1	Non-coding	Non-coding	0	5	50	19549198	PGSC0003DMG400027426	84	43	0.129129	0.22491	chr05		1	1	2	1	0	0	2	0	1	0	0	0	0	1	0	1	1	0	1	0	0	1	0	0	2	1	0	0
No	PotVar0001242	PGSC0003DMB000000003	355888	TG	AA	MNP	CONT0031	1	Non-coding	Non-coding	0	5	50	19549198	PGSC0003DMG400027426	84	2	0.006006	0.01194	chr05		0	0	0	0	0	0	0	0	0	0	0	0	0	0	0	0	0	1	1	0	0	0	0	0	0	0	0	0
No	PotVar0001243	PGSC0003DMB000000003	355917	T	A	SNP_2	CONT0031	1	Non-coding	Non-coding	0	5	50	19549198	PGSC0003DMG400027426	84	2	0.006006	0.01194	chr05		0	0	0	0	0	0	0	0	0	0	0	0	0	0	0	0	0	1	1	0	0	0	0	0	0	0	0	0
No	PotVar0001244	PGSC0003DMB000000003	355920	T	G	SNP_2	CONT0031	1	Non-coding	Non-coding	0	5	50	19549198	PGSC0003DMG400027426	84	1	0.003003	0.00599	chr05		0	0	0	0	0	0	0	0	0	0	0	0	0	0	0	0	0	1	0	0	0	0	0	0	0	0	0	0
No	PotVar0001245	PGSC0003DMB000000003	355946	A	G	SNP_2	CONT0031	1	Non-coding	Non-coding	0	5	50	19549198	PGSC0003DMG400027426	84	43	0.129129	0.22491	chr05		1	1	2	1	0	0	2	0	2	0	0	0	0	1	0	1	1	0	0	0	0	1	0	0	2	1	0	0
No	PotVar0001246	PGSC0003DMB000000003	355947	A	C	SNP_2	CONT0031	1	Non-coding	Non-coding	0	5	50	19549198	PGSC0003DMG400027426	84	62	0.186186	0.30304	chr05		0	0	0	1	0	1	0	1	1	2	1	0	0	0	1	1	0	1	0	0	1	0	0	0	1	0	1	1
No	PotVar0001247	PGSC0003DMB000000003	356010	G	A	SNP_2	CONT0031	1	Non-coding	Non-coding	0	5	50	19549198	PGSC0003DMG400027426	83	153	0.465046	0.49756	chr05		2	2	1	1	2	2	1	3	2	2	1	2	3	1	2	2	3	2	NA	3	2	2	4	3	1	3	3	1
No	PotVar0001248	PGSC0003DMB000000003	356039	C	T	SNP_2	CONT0031	1	Non-coding	Non-coding	0	5	50	19549198	PGSC0003DMG400027426	83	47	0.142857	0.24490	chr05		2	1	2	1	0	0	2	0	2	0	0	0	0	1	0	2	1	0	NA	0	0	1	0	1	2	1	0	0
No	PotVar0001249	PGSC0003DMB000000003	356070	T	C	SNP_2	CONT0031	0	Non-coding	Non-coding	0	5	50	19549198	PGSC0003DMG400027426	83	10	0.030395	0.05894	chr05		0	0	0	0	2	0	0	0	0	0	1	0	0	0	0	0	0	0	NA	0	0	0	0	0	0	0	0	1
No	PotVar0001250	PGSC0003DMB000000003	356099	C	T	SNP_2	CONT0031	1	Non-coding	Non-coding	0	5	50	19549198	PGSC0003DMG400027426	83	11	0.033435	0.06463	chr05		0	0	0	0	2	0	0	0	0	0	1	0	0	0	0	0	0	0	NA	0	0	0	0	0	0	0	0	1
No	PotVar0001251	PGSC0003DMB000000003	356116	A	T	SNP_2	CONT0031	1	Non-coding	Non-coding	0	5	50	19549198	PGSC0003DMG400027426	82	42	0.129231	0.22506	chr05		2	0	0	0	2	NA	1	0	0	0	2	0	1	1	1	0	0	0	NA	1	0	1	0	0	0	0	0	1
No	PotVar0001252	PGSC0003DMB000000003	356175	A	G	SNP_2	CONT0031	1	Non-coding	Non-coding	0	5	50	19549198	PGSC0003DMG400027426	82	26	0.080000	0.14720	chr05		4	3	3	3	4	NA	4	4	4	3	3	4	4	3	4	4	4	4	NA	4	4	4	4	3	4	4	4	3
No	PotVar0001253	PGSC0003DMB000000003	356178	A	T	SNP_2	CONT0031	1	Non-coding	Non-coding	0	5	50	19549198	PGSC0003DMG400027426	83	9	0.027356	0.05321	chr05		0	0	0	0	0	NA	0	0	0	0	0	2	0	0	0	0	0	0	0	0	0	0	0	0	0	0	0	0
No	PotVar0001254	PGSC0003DMB000000003	356182	T	C	SNP_2	CONT0031	1	Non-coding	Non-coding	0	5	50	19549198	PGSC0003DMG400027426	84	106	0.318318	0.43398	chr05		1	1	0	1	2	1	1	1	0	2	3	2	1	1	1	1	0	1	0	1	1	1	0	0	1	0	1	2
No	PotVar0001255	PGSC0003DMB000000003	356189	C	CT	INS	CONT0031	1	Non-coding	Non-coding	0	5	50	19549198	PGSC0003DMG400027426	84	59	0.177177	0.29157	chr05		0	0	0	1	0	1	0	1	0	2	1	0	0	0	1	1	0	1	0	1	1	0	0	0	1	0	1	1
No	PotVar0001256	PGSC0003DMB000000003	356215	G	T	SNP_2	CONT0031	1	Non-coding	Non-coding	0	5	50	19549198	PGSC0003DMG400027426	84	11	0.033033	0.06388	chr05		0	1	0	0	0	0	0	0	0	0	0	2	0	0	0	0	0	0	0	0	0	0	0	0	0	0	0	0
No	PotVar0001257	PGSC0003DMB000000003	356229	A	G	SNP_2	CONT0031	1	Non-coding	Non-coding	0	5	50	19549198	PGSC0003DMG400027426	84	144	0.432432	0.49087	chr05		2	2	2	3	2	1	3	1	2	2	3	0	1	2	2	2	1	2	1	1	1	2	0	0	3	1	1	2
No	PotVar0001258	PGSC0003DMB000000003	356253	C	A	SNP_3	CONT0031	1	Non-coding	Non-coding	No-binary var	5	50	19549198	PGSC0003DMG400027426	84	41	0.123123		chr05		1	0	0	0	2	0	1	0	0	0	2	0	1	1	1	0	0	0	0	1	0	1	0	0	0	0	0	1
No	PotVar0001259	PGSC0003DMB000000003	356253	C	G	SNP_3	CONT0031	1	Non-coding	Non-coding	No-binary var	5	50	19549198	PGSC0003DMG400027426	84	114	0.342342		chr05		1	2	2	3	0	1	2	1	2	2	1	2	0	1	1	2	1	2	1	0	1	1	0	0	3	2	1	1
No	PotVar0001260	PGSC0003DMB000000003	356276	C	T	SNP_2	CONT0031	1	Non-coding	Non-coding	0	5	50	19549198	PGSC0003DMG400027426	84	41	0.123123	0.21593	chr05		1	0	0	0	2	0	1	0	0	0	2	0	1	1	1	0	0	0	0	1	0	1	0	0	0	0	0	1
No	PotVar0001261	PGSC0003DMB000000003	356311	C	G	SNP_2	CONT0031	1	Non-coding	Non-coding	0	5	50	19549198	PGSC0003DMG400027426	84	11	0.033033	0.06388	chr05		0	0	0	0	0	0	0	0	0	0	0	2	0	0	0	0	0	0	0	0	0	0	0	0	0	0	0	0
No	PotVar0001262	PGSC0003DMB000000003	356340	GCTT	G	DEL	CONT0031	1	Non-coding	Non-coding	0	5	50	19549198	PGSC0003DMG400027426	84	4	0.012012	0.02374	chr05		0	0	0	0	0	0	0	0	0	0	0	0	0	0	0	0	0	0	0	0	0	0	0	0	0	0	0	0
No	PotVar0001263	PGSC0003DMB000000003	356342	TTCC	T	DEL	CONT0031	1	Non-coding	Non-coding	0	5	50	19549198	PGSC0003DMG400027426	84	57	0.171171	0.28374	chr05		0	0	0	1	0	1	0	1	1	2	1	0	0	0	1	1	0	1	0	0	1	0	0	0	1	0	1	1
No	PotVar0001264	PGSC0003DMB000000003	356378	G	A	SNP_2	CONT0031	1	Synonymous	A/A	1	5	50	19549198	PGSC0003DMG400027426	84	6	0.018018	0.03539	chr05		0	0	0	0	0	0	1	0	0	0	0	0	0	1	0	0	0	1	1	0	0	0	0	0	0	0	1	0
No	PotVar0001265	PGSC0003DMB000000003	356396	C	T	SNP_2	CONT0031	1	Synonymous	N/N	1	5	50	19549198	PGSC0003DMG400027426	84	46	0.138138	0.23811	chr05		2	1	2	1	0	0	2	0	2	0	0	0	0	1	0	1	1	0	0	0	0	1	0	0	2	1	0	0
No	PotVar0001266	PGSC0003DMB000000003	356402	C	T	SNP_2	CONT0031	1	Synonymous	C/C	1	5	50	19549198	PGSC0003DMG400027426	84	30	0.090090	0.16395	chr05		1	0	0	0	0	0	1	0	0	0	1	0	1	1	1	0	0	0	0	1	0	1	0	0	0	0	0	0
No	PotVar0001267	PGSC0003DMB000000003	356462	C	T	SNP_2	CONT0031	1	Synonymous	P/P	1	5	50	19549198	PGSC0003DMG400027426	83	44	0.133739	0.23171	chr05		1	2	2	1	0	NA	2	0	2	0	0	0	0	1	0	1	1	0	0	0	0	1	0	0	2	1	0	0
No	PotVar0001268	PGSC0003DMB000000003	356487	A	C	SNP_2	CONT0031	1	NonSynonymous	I/L	1	5	50	19549198	PGSC0003DMG400027426	83	11	0.033435	0.06463	chr05		0	0	0	0	0	NA	0	0	0	0	0	2	0	0	0	0	0	0	0	1	0	0	0	0	0	0	0	0
No	PotVar0001269	PGSC0003DMB000000003	356495	T	A	SNP_2	CONT0031	1	Synonymous	R/R	1	5	50	19549198	PGSC0003DMG400027426	82	31	0.095385	0.17257	chr05		1	0	0	0	0	NA	1	0	0	0	2	0	1	1	1	0	0	0	NA	1	0	1	0	1	0	0	0	0
No	PotVar0001270	PGSC0003DMB000000003	356555	C	T	SNP_2	CONT0031	1	Synonymous	D/D	1	5	50	19549198	PGSC0003DMG400027426	78	4	0.012945	0.02555	chr05		0	NA	0	0	0	NA	0	0	0	0	0	0	0	0	0	0	0	0	NA	0	0	0	0	0	0	0	0	0
No	PotVar0001271	PGSC0003DMB000000003	356690	CT	TC	MNP	CONT0031	0	Synonymous	A/A	1	5	50	19549198	PGSC0003DMG400027426	37	14	0.094595	0.17129	chr05		NA	NA	NA	0	NA	NA	NA	0	NA	0	NA	NA	NA	NA	NA	NA	NA	NA	NA	NA	NA	1	NA	NA	0	0	0	1
No	PotVar0001272	PGSC0003DMB000000003	356691	T	C	SNP_2	CONT0031	0	Synonymous	L/L	1	5	50	19549198	PGSC0003DMG400027426	32	53	0.414063	0.48523	chr05		NA	NA	NA	2	NA	NA	NA	1	NA	2	NA	NA	NA	NA	NA	NA	NA	NA	NA	NA	NA	NA	NA	NA	3	1	2	1
No	PotVar0001273	PGSC0003DMB000000003	356723	C	T	SNP_2	CONT0031	0	Synonymous	D/D	1	5	50	19549198	PGSC0003DMG400027426	20	24	0.300000	0.42000	chr05		NA	NA	NA	2	NA	NA	NA	NA	NA	NA	NA	NA	NA	NA	NA	NA	NA	NA	NA	NA	NA	NA	NA	NA	2	NA	2	1
No	PotVar0001274	PGSC0003DMB000000003	356725	G	A	SNP_2	CONT0031	0	NonSynonymous	S/N	1	5	50	19549198	PGSC0003DMG400027426	19	8	0.105263	0.18837	chr05		NA	NA	NA	0	NA	NA	NA	NA	NA	NA	NA	NA	NA	NA	NA	NA	NA	NA	NA	NA	NA	NA	NA	NA	0	NA	0	1
No	PotVar0001275	PGSC0003DMB000000003	1031795	C	G	SNP_2	CONT0032	0	Non-coding	Non-coding	0	5	50	20226299	PGSC0003DMG400014966	22	16	0.181818	0.29752	chr05		NA	NA	NA	NA	NA	NA	NA	2	NA	NA	NA	NA	NA	NA	NA	NA	NA	NA	NA	NA	NA	NA	NA	NA	NA	NA	1	1
No	PotVar0001276	PGSC0003DMB000000003	1031848	G	A	SNP_2	CONT0032	0	Non-coding	Non-coding	0	5	50	20226299	PGSC0003DMG400014966	41	16	0.097561	0.17609	chr05		NA	NA	NA	0	0	NA	1	0	NA	0	NA	NA	NA	NA	NA	NA	NA	NA	NA	NA	NA	NA	NA	NA	0	0	0	0
No	PotVar0001277	PGSC0003DMB000000003	1031870	G	T	SNP_2	CONT0032	0	Non-coding	Non-coding	0	5	50	20226299	PGSC0003DMG400014966	49	25	0.127551	0.22256	chr05		NA	NA	NA	NA	0	NA	2	0	NA	0	NA	0	0	NA	NA	NA	NA	NA	NA	NA	NA	1	0	NA	2	1	0	0
No	PotVar0001278	PGSC0003DMB000000003	1031893	A	T	SNP_2	CONT0032	0	Non-coding	Non-coding	0	5	50	20226299	PGSC0003DMG400014966	62	9	0.036290	0.06995	chr05		NA	NA	0	0	0	NA	0	0	0	0	NA	2	0	0	0	NA	NA	0	NA	NA	NA	0	0	0	0	0	0	0
No	PotVar0001279	PGSC0003DMB000000003	1031964	T	G	SNP_2	CONT0032	1	Non-coding	Non-coding	0	5	50	20226299	PGSC0003DMG400014966	82	33	0.101538	0.18246	chr05		1	0	0	0	0	NA	1	1	0	0	1	0	1	1	1	0	0	0	NA	1	0	1	0	0	0	0	0	0
No	PotVar0001280	PGSC0003DMB000000003	1031966	A	G	SNP_2	CONT0032	1	Non-coding	Non-coding	0	5	50	20226299	PGSC0003DMG400014966	82	50	0.153846	0.26036	chr05		0	0	0	1	0	NA	0	1	0	1	1	0	0	0	2	1	0	1	NA	0	1	0	0	0	1	0	1	1
No	PotVar0001281	PGSC0003DMB000000003	1031987	C	T	SNP_2	CONT0032	1	Non-coding	Non-coding	0	5	50	20226299	PGSC0003DMG400014966	82	6	0.018462	0.03624	chr05		0	0	0	0	0	NA	0	0	0	0	0	0	0	0	0	0	0	0	NA	0	0	0	0	0	0	0	0	0
No	PotVar0001282	PGSC0003DMB000000003	1032003	TG	T	DEL	CONT0032	1	Non-coding	Non-coding	0	5	50	20226299	PGSC0003DMG400014966	83	54	0.164134	0.27439	chr05		0	0	0	1	0	1	0	1	0	1	1	0	0	0	1	1	0	1	NA	0	1	0	0	0	1	0	1	1
No	PotVar0001283	PGSC0003DMB000000003	1032033	G	A	SNP_2	CONT0032	1	Non-coding	Non-coding	0	5	50	20226299	PGSC0003DMG400014966	83	10	0.030395	0.05894	chr05		0	0	0	0	2	0	0	0	0	0	1	0	0	0	0	0	0	0	NA	0	0	0	0	0	0	0	0	1
No	PotVar0001284	PGSC0003DMB000000003	1032115	G	A	SNP_2	CONT0032	1	Synonymous	P/P	1	5	50	20226299	PGSC0003DMG400014966	84	2	0.006006	0.01194	chr05		0	0	0	0	0	0	0	0	0	0	0	0	0	0	0	0	0	1	1	0	0	0	0	0	0	0	0	0
No	PotVar0001285	PGSC0003DMB000000003	1032154	T	C	SNP_2	CONT0032	1	Synonymous	L/L	1	5	50	20226299	PGSC0003DMG400014966	84	10	0.030030	0.05826	chr05		0	0	0	0	0	0	0	0	0	0	0	2	0	0	0	0	0	0	0	0	0	0	0	0	0	0	0	0
No	PotVar0001286	PGSC0003DMB000000003	1032217	C	T	SNP_2	CONT0032	1	Non-coding	Non-coding	0	5	50	20226299	PGSC0003DMG400014966	84	2	0.006006	0.01194	chr05		0	0	0	0	0	0	0	0	0	0	0	0	0	0	0	0	0	1	1	0	0	0	0	0	0	0	0	0
No	PotVar0001287	PGSC0003DMB000000003	1032254	G	A	SNP_2	CONT0032	1	Synonymous	I/I	1	5	50	20226299	PGSC0003DMG400014966	84	2	0.006006	0.01194	chr05		0	0	0	0	0	0	0	0	0	0	0	0	0	0	0	0	0	1	1	0	0	0	0	0	0	0	0	0
No	PotVar0001288	PGSC0003DMB000000003	1032263	A	G	SNP_2	CONT0032	1	Synonymous	R/R	1	5	50	20226299	PGSC0003DMG400014966	84	4	0.012012	0.02374	chr05		0	0	0	0	0	0	0	0	0	0	0	0	0	0	0	0	0	0	0	0	0	0	0	0	0	0	0	0
No	PotVar0001289	PGSC0003DMB000000003	1032265	G	A	SNP_2	CONT0032	1	NonSynonymous	R/C	1	5	50	20226299	PGSC0003DMG400014966	84	98	0.294294	0.41537	chr05		1	0	0	1	2	1	1	1	0	2	3	0	1	1	2	1	0	1	0	2	1	1	0	0	1	0	1	2
No	PotVar0001290	PGSC0003DMB000000003	1032275	T	G	SNP_2	CONT0032	1	Synonymous	P/P	1	5	50	20226299	PGSC0003DMG400014966	84	56	0.168168	0.27978	chr05		0	0	0	1	0	1	0	1	0	2	1	0	0	0	1	1	0	1	0	0	1	0	0	0	1	0	1	1
No	PotVar0001291	PGSC0003DMB000000003	1032347	G	A	SNP_2	CONT0032	1	Non-coding	Non-coding	No-binary var	5	50	20226299	PGSC0003DMG400014966	84	23	0.069069		chr05		4	4	3	4	4	4	4	4	4	4	3	2	4	3	4	4	4	4	4	4	4	4	4	3	4	4	4	3
No	PotVar0001292	PGSC0003DMB000000003	1032347	GG	AA	MNP	CONT0032	1	Non-coding	Non-coding	No-binary var	5	50	20226299	PGSC0003DMG400014966	84	11	0.033033		chr05		0	0	0	0	0	0	0	0	0	0	0	2	0	0	0	0	0	0	0	0	0	0	0	0	0	0	0	0
No	PotVar0001293	PGSC0003DMB000000003	1032360	C	A	SNP_2	CONT0032	1	Non-coding	Non-coding	0	5	50	20226299	PGSC0003DMG400014966	84	10	0.030030	0.05826	chr05		0	0	0	0	0	0	0	0	0	0	0	2	0	0	0	0	0	0	0	0	0	0	0	0	0	0	0	0
No	PotVar0001294	PGSC0003DMB000000003	1032363	TG	T	DEL	CONT0032	1	Non-coding	Non-coding	0	5	50	20226299	PGSC0003DMG400014966	84	12	0.036036	0.06947	chr05		0	0	0	1	2	0	0	0	0	0	1	1	0	0	0	0	0	0	0	0	0	0	0	0	0	0	0	1
No	PotVar0001295	PGSC0003DMB000000003	1032425	T	C	SNP_2	CONT0032	0	Synonymous	T/T	1	5	50	20226299	PGSC0003DMG400014966	81	132	0.411215	0.48423	chr05		1	2	2	2	2	1	3	1	2	2	3	0	1	2	2	1	1	2	1	NA	1	2	0	0	2	1	1	2
No	PotVar0001296	PGSC0003DMB000000003	1032486	C	T	SNP_2	CONT0032	0	Non-coding	Non-coding	0	5	50	20226299	PGSC0003DMG400014966	61	22	0.090164	0.16407	chr05		NA	0	0	0	0	NA	1	0	0	0	NA	NA	1	1	NA	NA	NA	NA	NA	NA	NA	1	NA	0	0	0	0	0
No	PotVar0001297	PGSC0003DMB000000003	1032532	C	T	SNP_2	CONT0032	0	Non-coding	Non-coding	0	5	50	20226299	PGSC0003DMG400014966	34	14	0.102941	0.18469	chr05		NA	NA	NA	1	0	NA	NA	NA	NA	0	NA	NA	NA	NA	NA	NA	NA	NA	NA	NA	NA	NA	NA	NA	NA	NA	0	0
No	PotVar0001298	PGSC0003DMB000000003	1032757	C	T	SNP_2	CONT0033	0	Non-coding	Non-coding	0	5	50	20227271	PGSC0003DMG400014966	22	9	0.102273	0.18363	chr05		NA	NA	NA	NA	NA	NA	NA	0	NA	NA	NA	NA	NA	NA	NA	NA	NA	NA	NA	NA	NA	NA	NA	NA	0	0	0	0
No	PotVar0001299	PGSC0003DMB000000003	1032776	T	C	SNP_2	CONT0033	0	Non-coding	Non-coding	0	5	50	20227271	PGSC0003DMG400014966	30	4	0.033333	0.06444	chr05		NA	NA	0	NA	0	NA	NA	0	0	NA	NA	NA	NA	NA	NA	NA	NA	NA	NA	NA	NA	NA	NA	NA	0	0	0	0
No	PotVar0001300	PGSC0003DMB000000003	1032805	A	T	SNP_2	CONT0033	0	Non-coding	Non-coding	0	5	50	20227271	PGSC0003DMG400014966	41	16	0.097561	0.17609	chr05		NA	NA	0	0	0	NA	NA	0	0	0	NA	NA	NA	NA	NA	NA	NA	NA	NA	NA	NA	NA	NA	NA	0	0	0	0
No	PotVar0001301	PGSC0003DMB000000003	1032907	A	G	SNP_2	CONT0033	0	Non-coding	Non-coding	0	5	50	20227271	PGSC0003DMG400014966	71	75	0.264085	0.38869	chr05		NA	0	0	1	0	NA	1	1	0	2	2	0	1	1	1	2	0	1	NA	1	1	1	0	0	1	0	1	1
No	PotVar0001302	PGSC0003DMB000000003	1032916	TA	CG	MNP	CONT0033	0	Non-coding	Non-coding	No-binary var	5	50	20227271	PGSC0003DMG400014966	76	94	0.312292		chr05		NA	2	2	2	0	NA	2	1	2	2	1	0	0	1	1	3	2	2	NA	0	1	1	0	0	3	2	1	1
No	PotVar0001303	PGSC0003DMB000000003	1032916	T	C	SNP_2	CONT0033	0	Non-coding	Non-coding	No-binary var	5	50	20227271	PGSC0003DMG400014966	76	31	0.102990		chr05		NA	0	0	1	0	NA	1	0	0	0	1	0	1	1	1	0	0	0	NA	1	0	1	0	0	0	0	0	0
No	PotVar0001304	PGSC0003DMB000000003	1032917	A	G	SNP_2	CONT0033	0	Non-coding	Non-coding	0	5	50	20227271	PGSC0003DMG400014966	61	27	0.112033	0.19896	chr05		NA	NA	0	1	2	NA	NA	0	NA	NA	2	0	0	0	0	NA	0	NA	NA	0	0	1	0	0	NA	1	1	1
No	PotVar0001305	PGSC0003DMB000000003	1032919	G	A	SNP_2	CONT0033	0	Non-coding	Non-coding	0	5	50	20227271	PGSC0003DMG400014966	79	2	0.006390	0.01270	chr05		NA	0	0	0	0	NA	0	0	0	0	0	0	0	0	0	0	0	1	NA	0	0	0	0	0	0	0	1	0
No	PotVar0001306	PGSC0003DMB000000003	1032944	T	C	SNP_2	CONT0033	1	SPLICE_SITE_DONOR	SPLICE_SITE_DONOR	0	5	50	20227271	PGSC0003DMG400014966	79	48	0.153355	0.25967	chr05		NA	2	2	1	0	NA	1	1	0	0	0	1	0	0	1	0	1	0	NA	1	0	1	2	0	0	1	1	1
No	PotVar0001307	PGSC0003DMB000000003	1032958	A	G	SNP_2	CONT0033	1	Synonymous	L/L	1	5	50	20227271	PGSC0003DMG400014966	82	44	0.135385	0.23411	chr05		1	1	2	1	0	NA	2	0	2	0	0	0	0	1	0	1	1	0	NA	0	0	1	0	0	2	1	0	0
No	PotVar0001308	PGSC0003DMB000000003	1033000	T	G	SNP_2	CONT0033	1	NonSynonymous	N/H	1	5	50	20227271	PGSC0003DMG400014966	84	16	0.048048	0.09148	chr05		0	1	1	1	0	1	0	0	0	0	0	0	0	0	0	0	0	0	0	0	1	0	0	0	0	0	0	0
No	PotVar0001309	PGSC0003DMB000000003	1033012	C	T	SNP_2	CONT0033	1	NonSynonymous	E/K	1	5	50	20227271	PGSC0003DMG400014966	84	4	0.012012	0.02374	chr05		0	0	0	0	0	0	0	0	0	0	0	0	0	0	0	0	1	1	1	0	0	0	0	0	0	0	0	0
No	PotVar0001310	PGSC0003DMB000000003	1033013	G	A	SNP_2	CONT0033	1	Synonymous	L/L	1	5	50	20227271	PGSC0003DMG400014966	84	55	0.165165	0.27577	chr05		1	1	2	1	2	0	2	0	2	0	1	0	0	2	0	1	1	0	0	0	0	1	0	0	2	1	0	1
No	PotVar0001311	PGSC0003DMB000000003	1033041	T	G	SNP_2	CONT0033	1	NonSynonymous	E/A	1	5	50	20227271	PGSC0003DMG400014966	84	153	0.459459	0.49671	chr05		2	1	2	2	2	1	3	1	2	2	3	2	1	2	2	2	1	2	1	2	1	2	0	0	3	1	1	2
No	PotVar0001312	PGSC0003DMB000000003	1033053	A	G	SNP_2	CONT0033	1	NonSynonymous	L/P	1	5	50	20227271	PGSC0003DMG400014966	84	101	0.303303	0.42262	chr05		1	1	0	1	0	1	1	1	0	2	2	2	1	1	2	1	0	2	1	1	1	1	0	0	1	0	1	1
No	PotVar0001313	PGSC0003DMB000000003	1033058	T	C	SNP_2	CONT0033	1	Synonymous	E/E	1	5	50	20227271	PGSC0003DMG400014966	83	10	0.030395	0.05894	chr05		0	1	0	0	0	NA	0	0	0	0	0	1	0	0	0	0	0	0	0	0	0	0	0	0	0	0	0	0
No	PotVar0001314	PGSC0003DMB000000003	1033112	C	T	SNP_2	CONT0033	1	Synonymous	K/K	1	5	50	20227271	PGSC0003DMG400014966	83	1	0.003040	0.00606	chr05		0	0	0	0	0	0	0	0	0	0	0	0	0	0	0	0	0	1	NA	0	0	0	0	0	0	0	0	0
No	PotVar0001315	PGSC0003DMB000000003	1033126	C	T	SNP_2	CONT0033	1	NonSynonymous	V/I	1	5	50	20227271	PGSC0003DMG400014966	84	152	0.456456	0.49621	chr05		1	1	2	2	2	1	3	1	2	2	2	2	1	2	2	2	1	2	1	1	1	2	0	0	3	1	1	2
No	PotVar0001316	PGSC0003DMB000000003	1033130	G	A	SNP_2	CONT0033	1	Synonymous	D/D	1	5	50	20227271	PGSC0003DMG400014966	84	5	0.015015	0.02958	chr05		0	0	0	0	0	0	0	0	0	0	1	1	0	0	0	0	0	1	1	0	0	0	0	0	0	0	0	0
No	PotVar0001317	PGSC0003DMB000000003	1033189	A	G	SNP_2	CONT0033	1	Non-coding	Non-coding	0	5	50	20227271	PGSC0003DMG400014966	84	151	0.453453	0.49567	chr05		1	1	2	2	2	1	3	1	2	2	3	2	1	2	2	2	1	2	1	1	1	2	0	0	3	1	1	2
No	PotVar0001318	PGSC0003DMB000000003	1033193	C	A	SNP_2	CONT0033	1	Non-coding	Non-coding	0	5	50	20227271	PGSC0003DMG400014966	83	104	0.316109	0.43237	chr05		1	0	0	0	2	NA	0	2	2	2	0	1	3	1	1	2	2	2	3	2	2	1	2	3	1	1	2	0
No	PotVar0001319	PGSC0003DMB000000003	1033233	T	C	SNP_2	CONT0033	1	Non-coding	Non-coding	0	5	50	20227271	PGSC0003DMG400014966	84	10	0.030030	0.05826	chr05		0	0	0	0	2	0	0	0	0	0	1	0	0	0	0	0	0	0	0	0	0	0	0	0	0	0	0	1
No	PotVar0001320	PGSC0003DMB000000003	1033271	C	T	SNP_2	CONT0033	1	Non-coding	Non-coding	0	5	50	20227271	PGSC0003DMG400014966	84	44	0.132132	0.22935	chr05		1	1	2	1	0	0	2	0	2	0	0	0	0	1	0	1	1	0	0	0	0	1	0	0	2	1	0	0
No	PotVar0001321	PGSC0003DMB000000003	1033277	C	T	SNP_2	CONT0033	1	Non-coding	Non-coding	0	5	50	20227271	PGSC0003DMG400014966	84	2	0.006006	0.01194	chr05		0	0	0	0	0	0	0	0	0	0	0	0	0	0	0	0	0	1	1	0	0	0	0	0	0	0	0	0
No	PotVar0001322	PGSC0003DMB000000003	1033294	T	C	SNP_2	CONT0033	1	Non-coding	Non-coding	0	5	50	20227271	PGSC0003DMG400014966	84	10	0.030030	0.05826	chr05		0	0	0	0	2	0	0	0	0	0	1	0	0	0	0	0	0	0	0	0	0	0	0	0	0	0	0	1
No	PotVar0001323	PGSC0003DMB000000003	1033308	T	C	SNP_2	CONT0033	1	Non-coding	Non-coding	0	5	50	20227271	PGSC0003DMG400014966	84	76	0.228228	0.35228	chr05		3	1	2	2	4	3	3	3	4	4	3	3	4	3	3	4	3	4	4	3	3	3	2	3	4	3	3	2
No	PotVar0001324	PGSC0003DMB000000003	1033341	T	C	SNP_2	CONT0033	1	Non-coding	Non-coding	0	5	50	20227271	PGSC0003DMG400014966	84	4	0.012012	0.02374	chr05		0	0	0	0	0	0	0	0	0	0	0	0	0	0	0	0	0	0	0	0	0	0	0	0	0	0	0	0
No	PotVar0001325	PGSC0003DMB000000003	1033373	T	C	SNP_2	CONT0033	1	Non-coding	Non-coding	0	5	50	20227271	PGSC0003DMG400014966	83	11	0.033435	0.06463	chr05		0	1	0	0	0	0	0	0	0	0	0	2	0	0	0	0	0	0	NA	0	0	0	0	0	0	0	0	0
No	PotVar0001326	PGSC0003DMB000000003	1033395	A	G	SNP_2	CONT0033	0	Non-coding	Non-coding	0	5	50	20227271	PGSC0003DMG400014966	80	138	0.435331	0.49164	chr05		NA	1	2	2	2	1	3	1	2	2	3	0	1	2	2	2	1	2	NA	2	2	2	0	0	3	2	1	2
No	PotVar0001327	PGSC0003DMB000000003	1033408	T	C	SNP_2	CONT0033	0	Non-coding	Non-coding	0	5	50	20227271	PGSC0003DMG400014966	74	12	0.040956	0.07856	chr05		NA	1	1	1	0	NA	0	0	0	0	0	0	0	0	NA	NA	0	NA	NA	NA	1	0	0	0	0	0	0	0
No	PotVar0001328	PGSC0003DMB000000003	1033435	C	T	SNP_2	CONT0033	0	Non-coding	Non-coding	0	5	50	20227271	PGSC0003DMG400014966	69	80	0.293040	0.41434	chr05		NA	0	0	1	0	NA	2	1	NA	2	1	0	1	1	NA	NA	NA	NA	NA	NA	1	NA	NA	0	1	0	1	1
No	PotVar0001329	PGSC0003DMB000000003	1033442	A	C	SNP_2	CONT0033	0	Non-coding	Non-coding	0	5	50	20227271	PGSC0003DMG400014966	68	131	0.486989	0.49966	chr05		NA	1	2	2	2	NA	3	1	NA	2	2	2	1	2	NA	NA	NA	NA	NA	NA	NA	NA	NA	0	3	2	1	2
No	PotVar0001330	PGSC0003DMB000000003	1033469	G	A	SNP_2	CONT0033	0	Non-coding	Non-coding	0	5	50	20227271	PGSC0003DMG400014966	64	29	0.113281	0.20090	chr05		NA	0	0	0	0	NA	1	0	NA	0	1	0	1	NA	NA	NA	NA	NA	NA	NA	NA	2	NA	NA	0	0	0	0
No	PotVar0001331	PGSC0003DMB000000003	1033471	T	A	SNP_2	CONT0033	0	Non-coding	Non-coding	0	5	50	20227271	PGSC0003DMG400014966	66	82	0.310606	0.42826	chr05		NA	0	0	0	2	NA	0	2	1	2	0	1	3	1	NA	NA	NA	NA	NA	NA	NA	1	NA	NA	1	2	2	0
No	PotVar0001332	PGSC0003DMB000000003	1033489	G	C	SNP_2	CONT0033	0	Non-coding	Non-coding	0	5	50	20227271	PGSC0003DMG400014966	61	76	0.311475	0.42892	chr05		NA	0	0	0	1	NA	NA	2	1	2	0	1	2	1	NA	NA	NA	NA	NA	NA	NA	NA	NA	NA	1	2	2	0
No	PotVar0001333	PGSC0003DMB000000003	1033527	C	T	SNP_2	CONT0033	0	Non-coding	Non-coding	0	5	50	20227271	PGSC0003DMG400014966	66	39	0.147727	0.25181	chr05		1	2	2	1	0	NA	2	0	3	0	NA	0	0	1	NA	NA	NA	NA	NA	0	NA	1	0	NA	1	1	0	0
No	PotVar0001334	PGSC0003DMB000000003	1033545	C	A	SNP_2	CONT0033	0	Non-coding	Non-coding	0	5	50	20227271	PGSC0003DMG400014966	68	50	0.183824	0.30006	chr05		0	0	0	1	0	NA	0	1	0	1	1	1	0	0	NA	NA	NA	NA	NA	0	NA	0	1	0	2	0	1	1
No	PotVar0001335	PGSC0003DMB000000003	1033582	AT	CA	MNP	CONT0033	0	Non-coding	Non-coding	0	5	50	20227271	PGSC0003DMG400014966	75	39	0.130000	0.22620	chr05		1	2	2	1	0	0	1	0	2	0	NA	0	0	1	0	NA	NA	0	NA	0	0	1	0	0	2	1	0	0
No	PotVar0001336	PGSC0003DMB000000003	1033611	A	T	SNP_2	CONT0033	0	Non-coding	Non-coding	0	5	50	20227271	PGSC0003DMG400014966	81	51	0.158879	0.26727	chr05		0	0	0	1	0	1	0	1	0	2	1	0	0	0	1	1	0	1	NA	0	1	0	0	0	2	0	1	1
No	PotVar0001337	PGSC0003DMB000000003	1033616	T	A	SNP_2	CONT0033	0	Non-coding	Non-coding	0	5	50	20227271	PGSC0003DMG400014966	81	12	0.037383	0.07197	chr05		0	0	0	0	3	0	0	0	0	0	1	0	0	0	0	0	0	0	NA	0	0	0	0	0	0	0	0	2
No	PotVar0001338	PGSC0003DMB000000003	1033635	G	T	SNP_2	CONT0033	0	Non-coding	Non-coding	0	5	50	20227271	PGSC0003DMG400014966	80	43	0.135647	0.23449	chr05		1	1	2	1	0	NA	2	0	2	0	0	0	0	1	0	1	1	0	NA	0	0	1	0	0	2	1	0	0
No	PotVar0001339	PGSC0003DMB000000003	1033647	A	G	SNP_2	CONT0033	0	Non-coding	Non-coding	0	5	50	20227271	PGSC0003DMG400014966	81	86	0.267913	0.39227	chr05		2	1	2	1	2	NA	3	0	2	0	2	0	1	2	1	1	1	1	NA	1	0	2	0	0	2	1	0	1
No	PotVar0001340	PGSC0003DMB000000003	1033664	T	G	SNP_2	CONT0033	1	NonSynonymous	Q/H	1	5	50	20227271	PGSC0003DMG400014966	83	3	0.009119	0.01807	chr05		0	0	0	0	0	NA	0	0	0	0	0	0	0	0	0	0	0	1	1	0	0	0	0	0	0	0	0	0
No	PotVar0001341	PGSC0003DMB000000003	1033676	G	A	SNP_2	CONT0033	1	Synonymous	P/P	1	5	50	20227271	PGSC0003DMG400014966	83	104	0.316109	0.43237	chr05		1	0	0	0	2	NA	0	2	3	2	0	1	3	1	1	2	1	2	3	2	2	2	2	3	1	2	2	0
No	PotVar0001342	PGSC0003DMB000000003	1033697	G	A	SNP_2	CONT0033	1	Synonymous	C/C	1	5	50	20227271	PGSC0003DMG400014966	83	46	0.139818	0.24054	chr05		1	1	2	1	0	NA	2	0	2	0	0	0	0	1	0	1	1	0	0	0	0	1	0	0	2	1	0	0
No	PotVar0001343	PGSC0003DMB000000003	1033868	A	G	SNP_2	CONT0033	1	Synonymous	S/S	1	5	50	20227271	PGSC0003DMG400014966	84	2	0.006006	0.01194	chr05		0	0	0	0	0	0	0	0	0	0	0	0	0	0	0	0	0	1	1	0	0	0	0	0	0	0	0	0
No	PotVar0001344	PGSC0003DMB000000003	1033883	A	G	SNP_2	CONT0033	1	Synonymous	V/V	1	5	50	20227271	PGSC0003DMG400014966	84	2	0.006006	0.01194	chr05		0	0	0	0	0	0	0	0	0	0	0	0	0	0	0	0	0	1	1	0	0	0	0	0	0	0	0	0
No	PotVar0001345	PGSC0003DMB000000003	1033910	A	G	SNP_2	CONT0033	1	Synonymous	V/V	1	5	50	20227271	PGSC0003DMG400014966	84	2	0.006006	0.01194	chr05		0	0	0	0	0	0	0	0	0	0	0	0	0	0	0	0	0	1	1	0	0	0	0	0	0	0	0	0
No	PotVar0001346	PGSC0003DMB000000003	1033928	A	G	SNP_2	CONT0033	1	Synonymous	R/R	1	5	50	20227271	PGSC0003DMG400014966	84	2	0.006006	0.01194	chr05		0	0	0	0	0	0	0	0	0	0	0	0	0	0	0	0	0	1	1	0	0	0	0	0	0	0	0	0
No	PotVar0001347	PGSC0003DMB000000003	1033952	C	T	SNP_2	CONT0033	1	Synonymous	L/L	1	5	50	20227271	PGSC0003DMG400014966	84	2	0.006006	0.01194	chr05		0	0	0	0	0	0	0	0	0	0	0	0	0	0	0	0	0	1	1	0	0	0	0	0	0	0	0	0
No	PotVar0001348	PGSC0003DMB000000003	1033976	A	G	SNP_2	CONT0033	1	Synonymous	L/L	1	5	50	20227271	PGSC0003DMG400014966	84	2	0.006006	0.01194	chr05		0	0	0	0	0	0	0	0	0	0	0	0	0	0	0	0	0	1	1	0	0	0	0	0	0	0	0	0
No	PotVar0001349	PGSC0003DMB000000003	1033979	G	A	SNP_2	CONT0033	1	Synonymous	A/A	1	5	50	20227271	PGSC0003DMG400014966	84	2	0.006006	0.01194	chr05		0	0	0	0	0	0	0	0	0	0	0	0	0	0	0	0	0	1	1	0	0	0	0	0	0	0	0	0
No	PotVar0001350	PGSC0003DMB000000003	1034021	G	A	SNP_2	CONT0033	1	Synonymous	R/R	1	5	50	20227271	PGSC0003DMG400014966	84	2	0.006006	0.01194	chr05		0	0	0	0	0	0	0	0	0	0	0	0	0	0	0	0	0	1	1	0	0	0	0	0	0	0	0	0
No	PotVar0001351	PGSC0003DMB000000003	1034030	G	T	SNP_2	CONT0033	1	Synonymous	S/S	1	5	50	20227271	PGSC0003DMG400014966	84	2	0.006006	0.01194	chr05		0	0	0	0	0	0	0	0	0	0	0	0	0	0	0	0	0	1	1	0	0	0	0	0	0	0	0	0
No	PotVar0001352	PGSC0003DMB000000003	1034065	G	A	SNP_2	CONT0033	1	Synonymous	L/L	1	5	50	20227271	PGSC0003DMG400014966	84	2	0.006006	0.01194	chr05		0	0	0	0	0	0	0	0	0	0	0	0	0	0	0	0	0	1	1	0	0	0	0	0	0	0	0	0
No	PotVar0001353	PGSC0003DMB000000003	1034075	T	C	SNP_2	CONT0033	1	Synonymous	S/S	1	5	50	20227271	PGSC0003DMG400014966	84	43	0.129129	0.22491	chr05		1	1	2	1	0	0	2	0	2	0	0	0	0	1	0	1	1	0	0	0	0	1	0	0	2	1	0	0
No	PotVar0001354	PGSC0003DMB000000003	1034078	A	T	SNP_2	CONT0033	1	Synonymous	P/P	1	5	50	20227271	PGSC0003DMG400014966	84	86	0.258258	0.38312	chr05		1	0	0	1	0	1	1	1	0	2	2	0	1	1	2	1	0	1	0	1	1	1	0	0	1	0	1	1
No	PotVar0001355	PGSC0003DMB000000003	1034084	A	G	SNP_2	CONT0033	1	Synonymous	I/I	1	5	50	20227271	PGSC0003DMG400014966	84	2	0.006006	0.01194	chr05		0	0	0	0	0	0	0	0	0	0	0	0	0	0	0	0	0	1	1	0	0	0	0	0	0	0	0	0
No	PotVar0001356	PGSC0003DMB000000003	1034117	A	T	SNP_2	CONT0033	1	Synonymous	I/I	1	5	50	20227271	PGSC0003DMG400014966	84	12	0.036036	0.06947	chr05		0	0	0	0	2	1	0	0	0	1	1	0	0	0	0	0	0	0	0	0	0	0	0	0	0	0	0	1
No	PotVar0001357	PGSC0003DMB000000003	1034141	G	T	SNP_2	CONT0033	1	Synonymous	I/I	1	5	50	20227271	PGSC0003DMG400014966	84	3	0.009009	0.01786	chr05		0	0	0	0	0	0	0	0	0	0	0	0	0	0	0	1	0	1	1	0	0	0	0	0	0	0	0	0
No	PotVar0001358	PGSC0003DMB000000003	1034180	T	A	SNP_2	CONT0033	1	Synonymous	S/S	1	5	50	20227271	PGSC0003DMG400014966	83	88	0.267477	0.39187	chr05		1	0	0	1	0	1	1	1	0	2	2	0	1	1	2	1	0	1	0	1	1	1	0	0	1	0	1	1
No	PotVar0001359	PGSC0003DMB000000003	1034219	C	G	SNP_2	CONT0033	1	NonSynonymous	M/I	1	5	50	20227271	PGSC0003DMG400014966	82	16	0.049231	0.09361	chr05		0	2	1	1	0	1	0	0	0	0	0	0	0	0	0	0	0	0	0	0	1	0	0	0	0	0	0	0
No	PotVar0001360	PGSC0003DMB000000003	1034236	A	C	SNP_2	CONT0033	1	NonSynonymous	S/A	1	5	50	20227271	PGSC0003DMG400014966	80	146	0.460568	0.49689	chr05		2	1	1	1	2	NA	2	3	2	2	1	2	3	1	2	2	3	2	NA	3	2	2	4	3	1	3	3	1
No	PotVar0001361	PGSC0003DMB000000003	1034273	T	A	SNP_2	CONT0033	1	Synonymous	T/T	1	5	50	20227271	PGSC0003DMG400014966	73	35	0.121107	0.21288	chr05		1	1	2	1	0	NA	2	0	1	0	0	0	0	1	0	NA	2	0	NA	0	0	1	0	0	2	1	0	0
No	PotVar0001362	PGSC0003DMB000000003	1034315	A	G	SNP_2	CONT0033	1	Synonymous	A/A	1	5	50	20227271	PGSC0003DMG400014966	76	122	0.405316	0.48207	chr05		2	1	2	2	2	NA	3	1	1	2	2	0	1	2	2	1	1	1	NA	1	1	2	0	0	3	1	1	2
No	PotVar0001363	PGSC0003DMB000000003	1034324	G	A	SNP_2	CONT0033	1	Synonymous	D/D	1	5	50	20227271	PGSC0003DMG400014966	77	144	0.472131	0.49845	chr05		2	1	1	1	2	NA	1	3	3	2	1	1	3	1	2	3	3	3	NA	3	2	2	4	3	1	3	3	1
No	PotVar0001364	PGSC0003DMB000000003	1034358	C	T	SNP_2	CONT0033	1	Non-coding	Non-coding	0	5	50	20227271	PGSC0003DMG400014966	77	30	0.098361	0.17737	chr05		1	0	0	0	0	NA	1	0	0	1	1	0	1	1	1	0	0	0	NA	1	0	1	0	0	0	0	0	0
No	PotVar0001365	PGSC0003DMB000000003	1034366	T	C	SNP_2	CONT0033	1	Non-coding	Non-coding	0	5	50	20227271	PGSC0003DMG400014966	76	79	0.262458	0.38715	chr05		1	0	0	1	0	NA	1	1	0	2	2	0	1	1	2	NA	0	1	NA	1	1	1	0	0	1	0	1	1
No	PotVar0001366	PGSC0003DMB000000003	1034368	G	GA	INS	CONT0033	1	Non-coding	Non-coding	0	5	50	20227271	PGSC0003DMG400014966	74	119	0.406143	0.48238	chr05		1	1	2	2	2	NA	3	1	2	2	2	0	1	2	2	NA	1	NA	NA	1	1	2	0	0	3	1	1	2
No	PotVar0001367	PGSC0003DMB000000003	1034380	C	T	SNP_2	CONT0033	0	Non-coding	Non-coding	0	5	50	20227271	PGSC0003DMG400014966	73	37	0.128028	0.22327	chr05		1	1	2	1	0	NA	2	0	2	0	0	0	0	1	0	NA	1	NA	NA	0	0	1	0	0	2	1	0	0
No	PotVar0001368	PGSC0003DMB000000003	1034411	C	T	SNP_2	CONT0033	0	Non-coding	Non-coding	0	5	50	20227271	PGSC0003DMG400014966	66	111	0.425287	0.48884	chr05		NA	NA	2	2	3	NA	3	2	2	2	2	0	0	NA	NA	NA	1	NA	NA	1	1	2	0	NA	3	1	2	2
No	PotVar0001369	PGSC0003DMB000000003	1034416	C	A	SNP_2	CONT0033	0	Non-coding	Non-coding	0	5	50	20227271	PGSC0003DMG400014966	60	24	0.101266	0.18202	chr05		NA	NA	2	3	4	NA	4	4	4	4	2	NA	4	NA	NA	NA	4	NA	NA	4	NA	4	4	NA	4	4	4	3
No	PotVar0001370	PGSC0003DMB000000003	1034426	G	T	SNP_2	CONT0033	0	Non-coding	Non-coding	0	5	50	20227271	PGSC0003DMG400014966	45	10	0.055556	0.10494	chr05		NA	NA	NA	0	2	NA	NA	0	NA	0	NA	NA	0	NA	NA	NA	NA	NA	NA	NA	NA	NA	0	NA	NA	0	0	1
No	PotVar0001371	PGSC0003DMB000000003	1034447	G	A	SNP_2	CONT0033	0	Non-coding	Non-coding	0	5	50	20227271	PGSC0003DMG400014966	39	46	0.294872	0.41584	chr05		NA	NA	NA	1	2	NA	NA	1	NA	0	NA	NA	0	NA	NA	NA	NA	NA	NA	NA	NA	NA	NA	NA	NA	NA	1	2
No	PotVar0001372	PGSC0003DMB000000003	1034450	G	A	SNP_2	CONT0033	0	Non-coding	Non-coding	0	5	50	20227271	PGSC0003DMG400014966	35	35	0.250000	0.37500	chr05		NA	NA	NA	2	0	NA	NA	2	NA	3	NA	NA	0	NA	NA	NA	NA	NA	NA	NA	NA	NA	NA	NA	NA	NA	2	1
No	PotVar0001373	PGSC0003DMB000000003	1034456	G	A	SNP_2	CONT0033	0	Non-coding	Non-coding	0	5	50	20227271	PGSC0003DMG400014966	34	33	0.242647	0.36754	chr05		NA	NA	NA	2	0	NA	NA	2	NA	3	NA	NA	0	NA	NA	NA	NA	NA	NA	NA	NA	NA	NA	NA	NA	NA	2	1
No	PotVar0001374	PGSC0003DMB000000003	1034471	A	G	SNP_2	CONT0033	0	Non-coding	Non-coding	0	5	50	20227271	PGSC0003DMG400014966	22	20	0.227273	0.35124	chr05		NA	NA	NA	2	0	NA	NA	2	NA	NA	NA	NA	NA	NA	NA	NA	NA	NA	NA	NA	NA	NA	NA	NA	NA	NA	2	1
No	PotVar0001375	PGSC0003DMB000000003	1034487	C	T	SNP_2	CONT0033	0	Non-coding	Non-coding	0	5	50	20227271	PGSC0003DMG400014966	16	26	0.406250	0.48242	chr05		NA	NA	NA	NA	2	NA	NA	2	NA	NA	NA	NA	NA	NA	NA	NA	NA	NA	NA	NA	NA	NA	NA	NA	NA	NA	NA	3
No	PotVar0001376	PGSC0003DMB000000003	1047222	C	A	SNP_2	CONT0034	0	Non-coding	Non-coding	0	5	50	20241721	None	27	7	0.064815	0.12123	chr05		NA	NA	NA	NA	0	NA	NA	0	NA	NA	NA	NA	NA	NA	NA	NA	NA	NA	NA	NA	NA	NA	NA	NA	0	NA	0	0
No	PotVar0001377	PGSC0003DMB000000003	1047230	T	C	SNP_2	CONT0034	0	Non-coding	Non-coding	0	5	50	20241721	None	31	22	0.177419	0.29188	chr05		NA	NA	NA	NA	0	NA	NA	1	NA	NA	NA	NA	NA	NA	NA	NA	NA	NA	NA	NA	NA	NA	NA	NA	1	NA	1	1
No	PotVar0001378	PGSC0003DMB000000003	1047239	G	T	SNP_2	CONT0034	0	Non-coding	Non-coding	0	5	50	20241721	None	37	8	0.054054	0.10226	chr05		NA	NA	NA	2	0	NA	NA	0	NA	NA	NA	NA	0	NA	NA	NA	NA	NA	NA	NA	NA	NA	NA	NA	0	NA	0	0
No	PotVar0001379	PGSC0003DMB000000003	1047258	G	C	SNP_2	CONT0034	0	Non-coding	Non-coding	0	5	50	20241721	None	40	41	0.256250	0.38117	chr05		NA	NA	2	NA	4	NA	NA	3	NA	NA	NA	NA	NA	NA	NA	NA	NA	NA	NA	NA	NA	NA	2	3	4	NA	3	2
No	PotVar0001380	PGSC0003DMB000000003	1047272	C	T	SNP_2	CONT0034	0	Non-coding	Non-coding	0	5	50	20241721	None	41	36	0.219512	0.34265	chr05		NA	0	NA	NA	0	NA	NA	1	NA	NA	NA	NA	1	NA	NA	NA	NA	NA	NA	NA	NA	NA	0	0	1	NA	1	1
No	PotVar0001381	PGSC0003DMB000000003	1047274	A	G	SNP_2	CONT0034	0	Non-coding	Non-coding	0	5	50	20241721	None	42	55	0.327381	0.44041	chr05		NA	1	2	NA	2	NA	NA	1	NA	NA	NA	NA	1	NA	NA	NA	NA	NA	NA	NA	NA	NA	0	0	2	NA	1	2
No	PotVar0001382	PGSC0003DMB000000003	1047279	T	C	SNP_2	CONT0034	0	Non-coding	Non-coding	0	5	50	20241721	None	44	68	0.386364	0.47417	chr05		NA	2	NA	3	2	NA	NA	1	NA	NA	NA	NA	1	NA	NA	NA	NA	NA	NA	NA	NA	NA	0	0	2	NA	1	2
No	PotVar0001383	PGSC0003DMB000000003	1047285	G	A	SNP_2	CONT0034	0	Non-coding	Non-coding	0	5	50	20241721	None	45	18	0.100000	0.18000	chr05		NA	NA	NA	1	0	NA	NA	0	NA	NA	0	NA	0	NA	NA	NA	NA	NA	NA	NA	NA	NA	0	0	2	NA	0	0
No	PotVar0001384	PGSC0003DMB000000003	1047288	G	T	SNP_2	CONT0034	0	Non-coding	Non-coding	0	5	50	20241721	None	46	7	0.038043	0.07319	chr05		NA	NA	0	0	2	NA	NA	0	NA	NA	1	NA	0	NA	NA	NA	NA	NA	NA	NA	NA	0	0	0	0	NA	0	1
No	PotVar0001385	PGSC0003DMB000000003	1047298	C	T	SNP_2	CONT0034	0	Non-coding	Non-coding	0	5	50	20241721	None	48	12	0.063492	0.11892	chr05		NA	NA	NA	2	0	NA	NA	0	NA	NA	NA	NA	0	NA	NA	NA	0	NA	NA	0	NA	0	0	0	0	NA	0	0
No	PotVar0001386	PGSC0003DMB000000003	1047318	G	A	SNP_2	CONT0034	0	Non-coding	Non-coding	0	5	50	20241721	None	48	77	0.407407	0.48285	chr05		NA	2	2	3	2	NA	NA	1	NA	2	NA	NA	NA	NA	NA	NA	1	NA	NA	NA	NA	1	0	0	NA	NA	1	2
No	PotVar0001387	PGSC0003DMB000000003	1047340	A	G	SNP_3	CONT0034	0	Non-coding	Non-coding	No-binary var	5	50	20241721	None	60	67	0.282700		chr05		2	NA	2	2	1	NA	2	0	NA	0	NA	NA	1	2	NA	NA	1	NA	NA	NA	1	1	NA	0	2	1	0	1
No	PotVar0001388	PGSC0003DMB000000003	1047340	A	T	SNP_3	CONT0034	0	Non-coding	Non-coding	No-binary var	5	50	20241721	None	60	44	0.185654		chr05		0	NA	0	1	0	NA	0	1	NA	2	NA	NA	0	0	NA	NA	0	NA	NA	NA	1	0	NA	0	1	0	1	1
No	PotVar0001389	PGSC0003DMB000000003	1047352	C	T	SNP_2	CONT0034	0	Non-coding	Non-coding	0	5	50	20241721	None	63	87	0.349398	0.45464	chr05		1	NA	0	0	3	NA	0	2	2	2	NA	NA	3	1	NA	NA	2	NA	NA	2	2	1	NA	3	1	2	2	0
No	PotVar0001390	PGSC0003DMB000000003	1047360	T	A	SNP_2	CONT0034	0	Non-coding	Non-coding	0	5	50	20241721	None	61	45	0.186722	0.30371	chr05		NA	NA	0	1	0	NA	0	1	NA	2	NA	NA	0	0	NA	NA	0	NA	NA	0	1	0	NA	0	1	0	1	1
No	PotVar0001391	PGSC0003DMB000000003	1047370	G	A	SNP_2	CONT0034	0	Non-coding	Non-coding	0	5	50	20241721	None	65	19	0.073930	0.13693	chr05		0	NA	0	0	0	NA	1	0	NA	0	NA	NA	1	1	NA	NA	0	NA	NA	1	0	1	0	0	0	0	0	0
No	PotVar0001392	PGSC0003DMB000000003	1047388	G	A	SNP_2	CONT0034	0	Non-coding	Non-coding	0	5	50	20241721	None	71	52	0.185053	0.30162	chr05		0	NA	0	1	0	NA	0	1	NA	2	NA	0	0	0	NA	1	0	NA	NA	0	1	0	0	0	1	0	1	1
No	PotVar0001393	PGSC0003DMB000000003	1047406	G	A	SNP_2	CONT0034	0	Non-coding	Non-coding	0	5	50	20241721	None	70	5	0.018051	0.03545	chr05		0	NA	0	0	0	NA	0	0	NA	0	NA	NA	0	0	0	0	0	NA	NA	NA	0	0	0	0	0	0	0	0
No	PotVar0001394	PGSC0003DMB000000003	1047409	A	G	SNP_2	CONT0034	0	Non-coding	Non-coding	0	5	50	20241721	None	70	48	0.173285	0.28651	chr05		0	NA	0	1	0	NA	0	1	NA	2	NA	NA	0	0	1	1	0	NA	NA	NA	1	0	0	0	1	0	1	1
No	PotVar0001395	PGSC0003DMB000000003	1047421	G	A	SNP_2	CONT0034	0	Non-coding	Non-coding	No-binary var	5	50	20241721	None	71	42	0.149466		chr05		1	NA	1	1	0	NA	1	1	NA	0	0	NA	0	0	1	NA	1	NA	NA	NA	0	1	2	0	0	1	1	1
No	PotVar0001396	PGSC0003DMB000000003	1047434	T	A	SNP_2	CONT0034	0	Non-coding	Non-coding	0	5	50	20241721	None	71	27	0.096085	0.17371	chr05		1	NA	0	0	0	NA	1	0	0	0	1	NA	1	1	1	NA	0	NA	NA	NA	0	1	0	0	0	0	0	0
No	PotVar0001397	PGSC0003DMB000000003	1047455	C	A	SNP_2	CONT0034	0	Non-coding	Non-coding	0	5	50	20241721	None	71	16	0.056940	0.10739	chr05		0	NA	1	1	0	NA	0	0	0	0	0	NA	0	0	0	NA	0	NA	NA	NA	NA	0	0	0	0	0	0	0
No	PotVar0001398	PGSC0003DMB000000003	1047457	A	G	SNP_2	CONT0034	0	Non-coding	Non-coding	0	5	50	20241721	None	71	86	0.306050	0.42477	chr05		1	NA	1	1	2	NA	1	1	0	2	2	NA	1	1	2	NA	0	NA	NA	NA	NA	1	0	0	1	0	1	2
No	PotVar0001399	PGSC0003DMB000000003	1047460	T	A	SNP_2	CONT0034	0	Non-coding	Non-coding	0	5	50	20241721	None	69	111	0.406593	0.48255	chr05		2	NA	2	2	2	NA	2	1	2	2	2	NA	1	2	2	NA	1	NA	NA	NA	NA	2	0	0	2	1	1	2
No	PotVar0001400	PGSC0003DMB000000003	1047466	T	C	SNP_2	CONT0034	0	Non-coding	Non-coding	0	5	50	20241721	None	71	131	0.466192	0.49771	chr05		NA	NA	2	3	2	NA	2	1	2	2	2	NA	1	2	2	NA	1	NA	NA	NA	NA	2	0	0	2	1	1	2
No	PotVar0001401	PGSC0003DMB000000003	1047473	T	C	SNP_2	CONT0034	0	Non-coding	Non-coding	0	5	50	20241721	None	68	111	0.412639	0.48474	chr05		2	NA	2	2	2	NA	3	1	2	2	NA	NA	1	2	2	NA	1	NA	NA	NA	NA	2	1	0	3	1	1	2
No	PotVar0001402	PGSC0003DMB000000003	1047481	G	A	SNP_2	CONT0034	0	Non-coding	Non-coding	0	5	50	20241721	None	69	116	0.424908	0.48872	chr05		2	NA	2	2	2	NA	3	1	2	2	2	NA	1	2	2	NA	1	NA	NA	NA	NA	2	1	0	3	1	1	2
No	PotVar0001403	PGSC0003DMB000000003	1047485	C	T	SNP_2	CONT0034	0	Non-coding	Non-coding	0	5	50	20241721	None	68	25	0.092937	0.16860	chr05		NA	NA	0	1	0	NA	1	0	0	0	NA	NA	1	1	1	NA	0	NA	NA	1	NA	1	0	0	0	0	0	0
No	PotVar0001404	PGSC0003DMB000000003	1047492	T	G	SNP_2	CONT0034	0	Non-coding	Non-coding	0	5	50	20241721	None	68	91	0.338290	0.44770	chr05		NA	NA	2	2	2	NA	2	1	2	2	NA	NA	0	1	1	NA	1	NA	NA	0	NA	1	1	0	3	1	1	2
No	PotVar0001405	PGSC0003DMB000000003	1047506	T	A	SNP_2	CONT0034	0	Non-coding	Non-coding	0	5	50	20241721	None	67	37	0.139623	0.24026	chr05		NA	NA	2	1	0	NA	3	0	2	0	NA	NA	0	1	0	NA	1	NA	NA	NA	NA	1	0	0	2	1	0	0
No	PotVar0001406	PGSC0003DMB000000003	1047508	G	A	SNP_2	CONT0034	0	Non-coding	Non-coding	0	5	50	20241721	None	68	22	0.081784	0.15019	chr05		NA	NA	0	0	0	NA	1	0	0	0	NA	NA	1	1	1	NA	0	NA	NA	NA	NA	1	0	0	0	0	0	0
No	PotVar0001407	PGSC0003DMB000000003	1047517	C	T	SNP_2	CONT0034	0	Non-coding	Non-coding	0	5	50	20241721	None	68	52	0.193309	0.31188	chr05		NA	NA	2	1	2	NA	2	0	2	1	1	NA	0	1	NA	NA	1	NA	NA	NA	0	1	0	0	2	1	0	1
No	PotVar0001408	PGSC0003DMB000000003	1047535	G	A	SNP_2	CONT0034	0	Non-coding	Non-coding	0	5	50	20241721	None	70	43	0.155235	0.26227	chr05		NA	NA	1	1	0	NA	1	1	0	0	NA	NA	0	0	1	NA	1	NA	NA	1	0	1	2	0	0	1	1	1
No	PotVar0001409	PGSC0003DMB000000003	1047554	C	T	SNP_2	CONT0034	0	Non-coding	Non-coding	0	5	50	20241721	None	71	13	0.046263	0.08825	chr05		0	NA	1	1	0	NA	0	0	0	0	NA	NA	0	0	NA	NA	0	NA	NA	NA	1	0	0	0	0	0	0	0
No	PotVar0001410	PGSC0003DMB000000003	1047557	C	T	SNP_2	CONT0034	0	Non-coding	Non-coding	0	5	50	20241721	None	71	70	0.249110	0.37411	chr05		1	NA	3	2	2	NA	2	0	1	1	NA	NA	0	1	NA	NA	1	NA	NA	NA	1	1	0	0	2	1	0	1
No	PotVar0001411	PGSC0003DMB000000003	1047576	G	A	SNP_2	CONT0034	0	Non-coding	Non-coding	0	5	50	20241721	None	69	58	0.212454	0.33463	chr05		0	NA	0	1	0	NA	0	1	0	2	1	NA	0	0	NA	NA	NA	2	NA	NA	1	0	0	0	1	0	1	2
No	PotVar0001412	PGSC0003DMB000000003	1047586	G	A	SNP_2	CONT0034	0	Non-coding	Non-coding	0	5	50	20241721	None	67	72	0.271698	0.39576	chr05		1	NA	0	1	0	NA	1	1	0	2	NA	NA	1	1	NA	NA	0	NA	NA	NA	NA	1	0	0	1	0	1	1
No	PotVar0001413	PGSC0003DMB000000003	1047591	A	C	SNP_2	CONT0034	0	Non-coding	Non-coding	0	5	50	20241721	None	69	51	0.186813	0.30383	chr05		0	NA	0	1	0	NA	0	1	0	2	NA	NA	0	0	1	NA	0	NA	NA	NA	NA	0	0	0	1	0	1	1
No	PotVar0001414	PGSC0003DMB000000003	1047618	G	A	SNP_2	CONT0034	0	Non-coding	Non-coding	0	5	50	20241721	None	68	43	0.158088	0.26619	chr05		1	NA	2	2	0	NA	2	0	2	0	NA	NA	0	2	0	NA	1	NA	NA	NA	NA	1	0	0	2	1	0	0
No	PotVar0001415	PGSC0003DMB000000003	1047644	A	G	SNP_2	CONT0034	0	Non-coding	Non-coding	0	5	50	20241721	None	56	6	0.026786	0.05214	chr05		0	NA	0	0	1	NA	0	0	0	NA	NA	NA	0	0	0	NA	0	NA	NA	NA	NA	0	0	0	NA	NA	0	1
No	PotVar0001416	PGSC0003DMB000000003	1047647	T	C	SNP_2	CONT0034	0	Non-coding	Non-coding	0	5	50	20241721	None	56	64	0.285714	0.40816	chr05		1	NA	3	2	0	NA	3	1	2	NA	NA	NA	1	2	1	NA	NA	NA	NA	NA	NA	2	0	0	NA	1	0	0
No	PotVar0001417	PGSC0003DMB000000003	1047653	G	A	SNP_2	CONT0034	0	Non-coding	Non-coding	0	5	50	20241721	None	50	50	0.250000	0.37500	chr05		1	NA	0	1	0	NA	1	1	0	NA	NA	NA	NA	1	NA	NA	NA	NA	NA	NA	NA	1	NA	0	NA	0	1	1
No	PotVar0001418	PGSC0003DMB000000003	1047660	G	A	SNP_2	CONT0034	0	Non-coding	Non-coding	0	5	50	20241721	None	51	27	0.132353	0.22967	chr05		0	NA	1	0	2	NA	NA	1	0	NA	NA	1	NA	0	NA	NA	NA	NA	NA	NA	NA	0	NA	0	NA	0	0	1
No	PotVar0001419	PGSC0003DMB000000003	1684513	C	A	SNP_2	CONT0035	0	No-DMGv3.4 Annotation	No-DMGv3.4 Annotation	0	5	50	20879025	PGSC0003DMG200015902	31	33	0.266129	0.39061	chr05		NA	NA	NA	0	NA	NA	NA	3	NA	NA	NA	NA	NA	NA	NA	NA	NA	NA	NA	NA	NA	NA	NA	NA	1	NA	3	0
No	PotVar0001420	PGSC0003DMB000000003	1684523	A	T	SNP_2	CONT0035	0	No-DMGv3.4 Annotation	No-DMGv3.4 Annotation	0	5	50	20879025	PGSC0003DMG200015902	33	64	0.484848	0.49954	chr05		NA	NA	NA	NA	2	NA	NA	1	NA	NA	NA	NA	NA	NA	NA	NA	NA	NA	NA	NA	NA	NA	NA	NA	2	NA	1	2
No	PotVar0001421	PGSC0003DMB000000003	1684555	TA	T	DEL	CONT0035	0	No-DMGv3.4 Annotation	No-DMGv3.4 Annotation	0	5	50	20879025	PGSC0003DMG200015902	44	1	0.005682	0.01130	chr05		NA	NA	0	0	0	NA	NA	0	0	0	NA	1	NA	NA	NA	NA	NA	NA	NA	NA	NA	NA	NA	NA	0	NA	0	0
No	PotVar0001422	PGSC0003DMB000000003	1684557	A	AT	INS	CONT0035	0	No-DMGv3.4 Annotation	No-DMGv3.4 Annotation	No-binary var	5	50	20879025	PGSC0003DMG200015902	42	67	0.398810		chr05		NA	NA	2	1	0	NA	NA	1	2	2	NA	NA	NA	NA	NA	NA	NA	NA	NA	NA	NA	NA	NA	NA	3	NA	1	1
No	PotVar0001423	PGSC0003DMB000000003	1684557	A	ATT	INS	CONT0035	0	No-DMGv3.4 Annotation	No-DMGv3.4 Annotation	No-binary var	5	50	20879025	PGSC0003DMG200015902	42	8	0.047619		chr05		NA	NA	0	1	1	NA	NA	0	0	0	NA	NA	NA	NA	NA	NA	NA	NA	NA	NA	NA	NA	NA	NA	0	NA	0	1
No	PotVar0001424	PGSC0003DMB000000003	1684557	AT	A	DEL	CONT0035	0	No-DMGv3.4 Annotation	No-DMGv3.4 Annotation	No-binary var	5	50	20879025	PGSC0003DMG200015902	46	6	0.032609		chr05		NA	NA	0	0	0	NA	NA	0	0	0	NA	0	NA	NA	NA	NA	NA	NA	NA	NA	NA	NA	NA	NA	0	NA	0	0
No	PotVar0001425	PGSC0003DMB000000003	1684559	T	A	SNP_2	CONT0035	0	No-DMGv3.4 Annotation	No-DMGv3.4 Annotation	0	5	50	20879025	PGSC0003DMG200015902	49	28	0.142857	0.24490	chr05		NA	NA	1	1	0	NA	NA	1	0	0	NA	1	NA	NA	NA	NA	NA	NA	NA	NA	NA	NA	NA	NA	0	NA	1	1
No	PotVar0001426	PGSC0003DMB000000003	1684578	AC	GT	MNP	CONT0035	0	No-DMGv3.4 Annotation	No-DMGv3.4 Annotation	0	5	50	20879025	PGSC0003DMG200015902	56	38	0.169643	0.28173	chr05		NA	NA	0	1	0	NA	NA	1	0	2	NA	0	NA	0	NA	NA	NA	NA	NA	NA	NA	0	0	0	1	0	1	1
No	PotVar0001427	PGSC0003DMB000000003	1684579	C	T	SNP_2	CONT0035	0	No-DMGv3.4 Annotation	No-DMGv3.4 Annotation	0	5	50	20879025	PGSC0003DMG200015902	49	81	0.413265	0.48495	chr05		NA	2	3	3	2	NA	NA	0	2	0	NA	3	NA	3	NA	NA	NA	NA	NA	NA	NA	2	0	0	2	1	0	2
No	PotVar0001428	PGSC0003DMB000000003	1684582	C	T	SNP_2	CONT0035	0	No-DMGv3.4 Annotation	No-DMGv3.4 Annotation	0	5	50	20879025	PGSC0003DMG200015902	59	18	0.076271	0.14091	chr05		NA	0	0	0	1	NA	NA	0	0	0	NA	2	0	0	NA	NA	NA	NA	NA	NA	NA	0	0	0	0	0	0	1
No	PotVar0001429	PGSC0003DMB000000003	1684599	T	A	SNP_2	CONT0035	0	No-DMGv3.4 Annotation	No-DMGv3.4 Annotation	0	5	50	20879025	PGSC0003DMG200015902	67	45	0.169811	0.28195	chr05		NA	0	0	1	0	NA	0	2	0	2	NA	0	0	0	NA	NA	NA	NA	NA	0	NA	0	0	0	1	0	1	1
No	PotVar0001430	PGSC0003DMB000000003	1684606	A	G	SNP_2	CONT0035	0	No-DMGv3.4 Annotation	No-DMGv3.4 Annotation	0	5	50	20879025	PGSC0003DMG200015902	66	41	0.155303	0.26237	chr05		NA	2	1	1	0	NA	NA	1	0	0	NA	1	0	0	NA	NA	NA	NA	NA	1	0	1	2	1	0	1	1	1
No	PotVar0001431	PGSC0003DMB000000003	1684662	G	C	SNP_2	CONT0035	0	No-DMGv3.4 Annotation	No-DMGv3.4 Annotation	0	5	50	20879025	PGSC0003DMG200015902	79	10	0.031949	0.06186	chr05		NA	0	0	0	2	NA	0	0	0	0	1	0	0	0	0	0	0	0	NA	0	0	0	0	0	0	0	0	1
No	PotVar0001432	PGSC0003DMB000000003	1684735	A	C	SNP_2	CONT0035	1	No-DMGv3.4 Annotation	No-DMGv3.4 Annotation	0	5	50	20879025	PGSC0003DMG200015902	83	46	0.139818	0.24054	chr05		1	1	2	1	0	0	2	0	2	0	0	0	0	1	0	1	1	0	NA	1	0	1	0	0	2	1	0	0
No	PotVar0001433	PGSC0003DMB000000003	1684764	G	A	SNP_2	CONT0035	1	No-DMGv3.4 Annotation	No-DMGv3.4 Annotation	0	5	50	20879025	PGSC0003DMG200015902	84	33	0.099099	0.17856	chr05		1	0	0	1	0	0	1	0	0	0	1	0	1	1	1	0	0	0	0	1	0	1	0	0	0	0	0	0
No	PotVar0001434	PGSC0003DMB000000003	1684805	T	A	SNP_2	CONT0035	1	No-DMGv3.4 Annotation	No-DMGv3.4 Annotation	0	5	50	20879025	PGSC0003DMG200015902	84	164	0.492492	0.49989	chr05		1	1	3	3	2	2	3	1	2	2	3	2	1	2	2	2	1	2	1	1	2	2	0	0	2	1	1	2
No	PotVar0001435	PGSC0003DMB000000003	1684828	A	G	SNP_2	CONT0035	1	No-DMGv3.4 Annotation	No-DMGv3.4 Annotation	0	5	50	20879025	PGSC0003DMG200015902	84	32	0.096096	0.17372	chr05		1	0	0	0	0	0	1	0	0	0	1	0	1	1	1	0	0	0	0	1	0	1	0	0	0	0	0	0
No	PotVar0001436	PGSC0003DMB000000003	1684894	T	C	SNP_2	CONT0035	1	No-DMGv3.4 Annotation	No-DMGv3.4 Annotation	0	5	50	20879025	PGSC0003DMG200015902	84	107	0.321321	0.43615	chr05		1	1	2	2	2	1	2	1	2	2	2	0	0	1	1	1	1	2	1	0	1	1	0	0	3	1	1	2
No	PotVar0001437	PGSC0003DMB000000003	1684901	A	C	SNP_2	CONT0035	1	No-DMGv3.4 Annotation	No-DMGv3.4 Annotation	0	5	50	20879025	PGSC0003DMG200015902	84	4	0.012012	0.02374	chr05		0	0	0	0	0	0	0	0	0	0	0	0	0	0	0	0	0	1	1	1	0	0	0	0	0	0	0	0
No	PotVar0001438	PGSC0003DMB000000003	1684951	A	G	SNP_2	CONT0035	1	No-DMGv3.4 Annotation	No-DMGv3.4 Annotation	0	5	50	20879025	PGSC0003DMG200015902	84	133	0.399399	0.47976	chr05		1	1	2	2	2	1	3	1	2	2	2	0	1	2	1	2	1	2	1	1	1	2	0	0	3	1	1	2
No	PotVar0001439	PGSC0003DMB000000003	1684961	C	T	SNP_2	CONT0035	1	No-DMGv3.4 Annotation	No-DMGv3.4 Annotation	0	5	50	20879025	PGSC0003DMG200015902	84	2	0.006006	0.01194	chr05		0	0	0	0	0	0	0	0	0	0	0	0	0	0	0	0	0	1	1	0	0	0	0	0	0	0	0	0
No	PotVar0001440	PGSC0003DMB000000003	1684985	GTA	TAT	MNP	CONT0035	1	No-DMGv3.4 Annotation	No-DMGv3.4 Annotation	No-binary var	5	50	20879025	PGSC0003DMG200015902	84	9	0.027027		chr05		0	0	0	0	1	0	0	0	0	0	1	0	0	0	0	0	0	0	0	0	0	0	0	0	0	0	0	1
No	PotVar0001441	PGSC0003DMB000000003	1684986	TA	AT	MNP	CONT0035	1	No-DMGv3.4 Annotation	No-DMGv3.4 Annotation	0	5	50	20879025	PGSC0003DMG200015902	84	31	0.093093	0.16885	chr05		1	0	0	0	0	0	1	0	0	0	1	0	1	1	1	0	0	0	0	1	0	1	0	0	0	0	0	0
No	PotVar0001442	PGSC0003DMB000000003	1684996	C	T	SNP_2	CONT0035	1	No-DMGv3.4 Annotation	No-DMGv3.4 Annotation	0	5	50	20879025	PGSC0003DMG200015902	84	135	0.405405	0.48210	chr05		1	1	2	2	2	1	3	1	2	2	3	0	1	2	2	2	1	2	1	1	1	2	0	0	3	1	1	2
No	PotVar0001443	PGSC0003DMB000000003	1685028	A	G	SNP_2	CONT0035	1	No-DMGv3.4 Annotation	No-DMGv3.4 Annotation	0	5	50	20879025	PGSC0003DMG200015902	83	135	0.410334	0.48392	chr05		2	1	2	2	2	1	3	1	2	2	3	0	1	2	2	2	1	3	NA	1	1	2	0	0	3	1	1	2
No	PotVar0001444	PGSC0003DMB000000003	1685033	C	T	SNP_2	CONT0035	1	No-DMGv3.4 Annotation	No-DMGv3.4 Annotation	0	5	50	20879025	PGSC0003DMG200015902	83	41	0.124620	0.21818	chr05		1	0	0	0	2	0	1	0	1	0	1	0	1	1	1	0	0	0	NA	1	0	1	0	0	0	0	0	1
No	PotVar0001445	PGSC0003DMB000000003	1685036	T	C	SNP_2	CONT0035	1	No-DMGv3.4 Annotation	No-DMGv3.4 Annotation	0	5	50	20879025	PGSC0003DMG200015902	83	164	0.498480	0.50000	chr05		2	2	3	3	2	3	3	1	2	2	3	2	1	2	2	2	1	3	NA	1	2	2	0	0	3	1	1	2
No	PotVar0001446	PGSC0003DMB000000003	1685061	T	G	SNP_2	CONT0035	1	No-DMGv3.4 Annotation	No-DMGv3.4 Annotation	0	5	50	20879025	PGSC0003DMG200015902	83	26	0.079027	0.14556	chr05		0	1	1	1	0	1	0	0	0	0	0	2	0	0	0	0	0	0	NA	0	1	0	0	0	0	0	0	0
No	PotVar0001447	PGSC0003DMB000000003	1685093	G	A	SNP_2	CONT0035	1	No-DMGv3.4 Annotation	No-DMGv3.4 Annotation	0	5	50	20879025	PGSC0003DMG200015902	82	133	0.409231	0.48352	chr05		1	1	2	2	2	NA	3	1	2	2	3	0	1	2	1	2	1	1	NA	1	1	1	0	0	3	1	1	2
No	PotVar0001448	PGSC0003DMB000000003	1685138	A	T	SNP_2	CONT0035	0	No-DMGv3.4 Annotation	No-DMGv3.4 Annotation	0	5	50	20879025	PGSC0003DMG200015902	78	123	0.398058	0.47922	chr05		NA	1	2	2	2	NA	3	1	2	2	3	0	1	2	1	1	1	2	NA	NA	0	2	0	0	3	1	1	2
No	PotVar0001449	PGSC0003DMB000000003	1685152	C	T	SNP_2	CONT0035	0	No-DMGv3.4 Annotation	No-DMGv3.4 Annotation	0	5	50	20879025	PGSC0003DMG200015902	72	47	0.164912	0.27543	chr05		NA	0	0	1	0	NA	0	1	0	2	NA	0	0	0	1	1	NA	NA	NA	NA	NA	0	0	0	1	0	1	1
No	PotVar0001450	PGSC0003DMB000000003	1685177	A	T	SNP_2	CONT0035	0	No-DMGv3.4 Annotation	No-DMGv3.4 Annotation	0	5	50	20879025	PGSC0003DMG200015902	63	98	0.388889	0.47531	chr05		NA	NA	3	2	2	NA	3	1	1	2	NA	0	1	2	NA	NA	NA	NA	NA	1	NA	NA	0	0	3	1	1	2
No	PotVar0001451	PGSC0003DMB000000003	1685188	A	G	SNP_2	CONT0035	0	No-DMGv3.4 Annotation	No-DMGv3.4 Annotation	0	5	50	20879025	PGSC0003DMG200015902	57	98	0.429825	0.49015	chr05		NA	NA	3	2	2	NA	3	1	NA	2	NA	2	1	NA	NA	NA	NA	NA	NA	NA	NA	NA	NA	NA	3	1	1	1
No	PotVar0001452	PGSC0003DMB000000003	1685239	C	CT	INS	CONT0035	0	No-DMGv3.4 Annotation	No-DMGv3.4 Annotation	0	5	50	20879025	PGSC0003DMG200015902	27	10	0.092593	0.16804	chr05		NA	NA	NA	NA	0	NA	NA	0	NA	NA	NA	NA	NA	NA	NA	NA	NA	NA	NA	NA	NA	NA	NA	NA	NA	NA	0	0
No	PotVar0001453	PGSC0003DMB000000003	1685250	C	A	SNP_2	CONT0035	0	No-DMGv3.4 Annotation	No-DMGv3.4 Annotation	0	5	50	20879025	PGSC0003DMG200015902	28	14	0.125000	0.21875	chr05		NA	0	NA	NA	1	NA	NA	0	NA	1	NA	NA	NA	NA	NA	NA	NA	NA	NA	NA	NA	NA	NA	NA	NA	NA	0	1
No	PotVar0001454	PGSC0003DMB000000003	3631261	A	T	SNP_2	CONT0036	0	Non-coding	Non-coding	0	5	50	22825769	None	38	12	0.078947	0.14543	chr05		NA	NA	NA	0	NA	NA	NA	NA	NA	NA	NA	NA	NA	0	NA	NA	NA	NA	NA	NA	NA	NA	NA	NA	0	0	0	0
No	PotVar0001455	PGSC0003DMB000000003	3631275	G	T	SNP_2	CONT0036	0	Non-coding	Non-coding	No-binary var	5	50	22825769	None	48	55	0.286458		chr05		NA	NA	2	1	1	NA	NA	1	NA	NA	NA	NA	NA	2	NA	NA	NA	NA	NA	NA	NA	NA	NA	NA	1	1	1	1
No	PotVar0001456	PGSC0003DMB000000003	3631277	A	C	SNP_2	CONT0036	0	Non-coding	Non-coding	0	5	50	22825769	None	49	16	0.081633	0.14994	chr05		NA	NA	0	0	0	NA	NA	0	NA	NA	NA	NA	NA	0	NA	NA	NA	NA	NA	NA	NA	NA	NA	0	0	0	0	0
No	PotVar0001457	PGSC0003DMB000000003	3631294	A	T	SNP_2	CONT0036	0	Non-coding	Non-coding	0	5	50	22825769	None	53	32	0.150943	0.25632	chr05		NA	NA	0	1	0	NA	0	1	NA	NA	NA	NA	0	0	NA	NA	0	NA	NA	NA	NA	NA	NA	0	1	0	1	1
No	PotVar0001458	PGSC0003DMB000000003	3631305	TC	T	DEL	CONT0036	0	Non-coding	Non-coding	0	5	50	22825769	None	55	13	0.059091	0.11120	chr05		NA	NA	0	0	0	NA	0	1	NA	NA	NA	NA	0	1	NA	NA	0	NA	NA	NA	NA	NA	NA	1	0	1	0	1
No	PotVar0001459	PGSC0003DMB000000003	3631306	CT	C	DEL	CONT0036	0	Non-coding	Non-coding	No-binary var	5	50	22825769	None	56	84	0.375000		chr05		NA	NA	2	2	2	NA	3	0	NA	0	NA	NA	1	2	NA	NA	1	NA	NA	NA	NA	NA	NA	0	2	1	1	1
No	PotVar0001460	PGSC0003DMB000000003	3631306	CTT	C	DEL	CONT0036	0	Non-coding	Non-coding	No-binary var	5	50	22825769	None	56	29	0.129464		chr05		NA	NA	0	1	0	NA	0	0	NA	1	NA	NA	0	0	NA	NA	0	NA	NA	NA	NA	NA	NA	0	1	0	1	1
No	PotVar0001461	PGSC0003DMB000000003	3631321	A	G	SNP_2	CONT0036	0	Non-coding	Non-coding	0	5	50	22825769	None	58	89	0.383621	0.47291	chr05		NA	NA	3	3	2	NA	3	2	3	2	NA	NA	2	3	NA	NA	1	NA	NA	NA	NA	NA	1	1	3	2	2	3
No	PotVar0001462	PGSC0003DMB000000003	3631341	C	T	SNP_2	CONT0036	0	Non-coding	Non-coding	0	5	50	22825769	None	61	58	0.237705	0.36240	chr05		NA	NA	1	1	1	NA	1	1	1	1	NA	NA	1	1	1	NA	0	NA	NA	NA	NA	1	0	0	1	1	1	1
No	PotVar0001463	PGSC0003DMB000000003	3631346	C	T	SNP_2	CONT0036	0	Non-coding	Non-coding	0	5	50	22825769	None	63	53	0.210317	0.33217	chr05		NA	NA	1	1	1	NA	1	1	1	1	NA	NA	1	1	1	NA	0	NA	NA	NA	NA	1	0	0	1	1	1	1
No	PotVar0001464	PGSC0003DMB000000003	3631348	A	G	SNP_2	CONT0036	0	Non-coding	Non-coding	0	5	50	22825769	None	62	32	0.129032	0.22477	chr05		NA	NA	1	1	0	NA	1	0	1	0	NA	NA	0	1	0	NA	1	NA	NA	NA	NA	1	0	0	2	1	0	0
No	PotVar0001465	PGSC0003DMB000000003	3631352	G	T	SNP_2	CONT0036	0	Non-coding	Non-coding	0	5	50	22825769	None	65	33	0.126923	0.22163	chr05		NA	NA	0	1	0	NA	0	1	0	1	1	NA	0	0	1	NA	0	NA	NA	NA	NA	0	0	0	1	0	1	1
No	PotVar0001466	PGSC0003DMB000000003	3631387	G	C	SNP_2	CONT0036	0	Non-coding	Non-coding	0	5	50	22825769	None	68	34	0.125000	0.21875	chr05		NA	NA	1	1	0	NA	1	0	1	0	0	NA	0	1	0	NA	1	NA	NA	0	0	1	0	0	1	1	0	0
No	PotVar0001467	PGSC0003DMB000000003	3631400	T	A	SNP_2	CONT0036	0	Non-coding	Non-coding	0	5	50	22825769	None	68	28	0.102941	0.18469	chr05		NA	NA	0	0	0	NA	2	0	0	0	1	NA	1	1	1	NA	0	NA	NA	1	1	1	0	0	0	0	0	0
No	PotVar0001468	PGSC0003DMB000000003	3631410	T	A	SNP_2	CONT0036	0	Non-coding	Non-coding	No-binary var	5	50	22825769	None	69	9	0.032967		chr05		NA	NA	0	0	1	NA	0	0	0	0	1	NA	0	0	0	NA	0	0	NA	0	0	0	0	0	0	0	0	1
No	PotVar0001469	PGSC0003DMB000000003	3631416	T	C	SNP_2	CONT0036	0	Non-coding	Non-coding	0	5	50	22825769	None	71	107	0.380783	0.47157	chr05		NA	NA	0	2	2	NA	2	2	0	3	3	NA	1	1	2	NA	0	1	NA	1	1	1	0	0	1	1	1	2
No	PotVar0001470	PGSC0003DMB000000003	3631418	G	A	SNP_2	CONT0036	0	Non-coding	Non-coding	0	5	50	22825769	None	71	9	0.032028	0.06201	chr05		NA	NA	0	0	1	NA	0	0	0	0	1	NA	0	0	0	NA	0	0	NA	0	0	0	0	0	0	0	0	1
No	PotVar0001471	PGSC0003DMB000000003	3631429	G	T	SNP_2	CONT0036	0	Non-coding	Non-coding	0	5	50	22825769	None	72	10	0.035088	0.06771	chr05		NA	NA	0	0	1	NA	0	0	0	0	1	NA	0	0	0	NA	0	0	NA	0	0	0	0	0	0	0	0	1
No	PotVar0001472	PGSC0003DMB000000003	3631434	A	G	SNP_2	CONT0036	0	Non-coding	Non-coding	0	5	50	22825769	None	69	128	0.468864	0.49806	chr05		NA	NA	2	2	1	NA	3	2	2	3	3	NA	1	2	2	NA	1	2	NA	1	1	2	0	0	3	1	1	2
No	PotVar0001473	PGSC0003DMB000000003	3631444	T	C	SNP_2	CONT0036	0	Non-coding	Non-coding	0	5	50	22825769	None	76	26	0.086379	0.15783	chr05		NA	4	4	4	4	NA	3	4	4	4	3	NA	4	3	4	4	3	4	NA	3	3	4	4	3	4	3	4	3
No	PotVar0001474	PGSC0003DMB000000003	3631457	G	C	SNP_2	CONT0036	0	Non-coding	Non-coding	0	5	50	22825769	None	76	41	0.136213	0.23532	chr05		NA	2	1	1	0	NA	1	1	0	0	0	NA	0	0	1	0	1	0	NA	1	0	1	2	0	0	1	1	1
No	PotVar0001475	PGSC0003DMB000000003	3631464	T	C	SNP_2	CONT0036	0	Non-coding	Non-coding	0	5	50	22825769	None	79	52	0.166134	0.27707	chr05		0	0	0	1	0	NA	0	1	0	2	1	NA	0	1	1	1	0	1	0	0	1	0	0	0	1	0	1	1
No	PotVar0001476	PGSC0003DMB000000003	3631474	A	C	SNP_2	CONT0036	0	Non-coding	Non-coding	0	5	50	22825769	None	79	10	0.031949	0.06186	chr05		0	0	0	0	1	NA	0	1	0	0	1	NA	0	0	0	0	0	0	0	0	0	0	0	0	0	0	0	1
No	PotVar0001477	PGSC0003DMB000000003	3631477	T	C	SNP_2	CONT0036	0	Non-coding	Non-coding	0	5	50	22825769	None	79	73	0.233227	0.35766	chr05		1	1	1	1	1	NA	1	1	1	1	1	NA	1	1	1	1	1	1	0	1	1	1	1	1	1	1	1	1
No	PotVar0001478	PGSC0003DMB000000003	3631481	T	A	SNP_2	CONT0036	0	Non-coding	Non-coding	0	5	50	22825769	None	79	50	0.159744	0.26845	chr05		0	0	0	1	0	NA	0	1	0	2	1	NA	0	0	2	1	0	1	0	0	1	0	0	0	1	0	1	1
No	PotVar0001479	PGSC0003DMB000000003	3631489	G	A	SNP_2	CONT0036	0	Non-coding	Non-coding	0	5	50	22825769	None	79	32	0.102236	0.18357	chr05		2	0	0	0	0	NA	1	0	0	0	1	NA	1	1	1	0	0	0	1	1	0	1	0	0	0	0	0	0
No	PotVar0001480	PGSC0003DMB000000003	3631511	C	T	SNP_2	CONT0036	0	Non-coding	Non-coding	0	5	50	22825769	None	80	82	0.258675	0.38352	chr05		2	0	0	1	2	NA	1	1	0	2	2	NA	1	1	1	1	1	1	NA	1	1	1	0	0	1	0	1	2
No	PotVar0001481	PGSC0003DMB000000003	3631514	C	T	SNP_2	CONT0036	0	Non-coding	Non-coding	0	5	50	22825769	None	80	42	0.132492	0.22988	chr05		0	1	1	1	0	NA	1	0	1	0	0	NA	0	1	0	1	1	0	NA	0	0	1	0	1	1	1	0	0
No	PotVar0001482	PGSC0003DMB000000003	3631516	G	A	SNP_2	CONT0036	0	Non-coding	Non-coding	0	5	50	22825769	None	80	48	0.151420	0.25698	chr05		1	0	1	0	1	NA	1	1	0	0	1	NA	0	1	0	1	1	0	NA	1	1	1	1	1	1	1	0	1
No	PotVar0001483	PGSC0003DMB000000003	3631524	C	G	SNP_2	CONT0036	0	Non-coding	Non-coding	0	5	50	22825769	None	79	11	0.035144	0.06782	chr05		0	0	0	0	1	NA	0	1	0	0	1	NA	0	0	0	0	0	0	NA	0	0	0	0	0	0	0	0	1
No	PotVar0001484	PGSC0003DMB000000003	3631537	G	A	SNP_2	CONT0036	0	Non-coding	Non-coding	0	5	50	22825769	None	74	55	0.187713	0.30495	chr05		NA	NA	1	1	0	NA	0	1	0	2	1	NA	0	0	1	1	0	1	NA	0	1	0	0	1	1	0	1	1
No	PotVar0001485	PGSC0003DMB000000003	3631539	G	A	SNP_2	CONT0036	0	Non-coding	Non-coding	0	5	50	22825769	None	70	3	0.010830	0.02143	chr05		NA	NA	0	0	0	NA	0	0	0	0	NA	NA	0	0	NA	0	0	0	NA	NA	NA	0	0	0	0	0	0	0
No	PotVar0001486	PGSC0003DMB000000003	3631559	T	A	SNP_2	CONT0036	0	Non-coding	Non-coding	0	5	50	22825769	None	58	109	0.475983	0.49885	chr05		NA	NA	1	2	2	NA	1	3	NA	2	NA	NA	3	1	NA	NA	3	NA	NA	NA	NA	3	4	NA	1	3	3	1
No	PotVar0001487	PGSC0003DMB000000003	3631586	A	AT	INS	CONT0036	0	Non-coding	Non-coding	0	5	50	22825769	None	44	35	0.202312	0.32276	chr05		NA	NA	0	1	NA	NA	0	1	0	2	NA	NA	NA	NA	NA	NA	0	NA	NA	NA	NA	NA	0	NA	NA	0	1	1
No	PotVar0001488	PGSC0003DMB000000003	3631601	C	A	SNP_2	CONT0036	0	Non-coding	Non-coding	0	5	50	22825769	None	48	33	0.174603	0.28823	chr05		NA	NA	2	1	NA	NA	3	0	2	0	NA	NA	NA	NA	NA	NA	NA	NA	NA	NA	NA	1	NA	NA	2	1	0	NA
No	PotVar0001489	PGSC0003DMB000000003	3631607	A	G	SNP_2	CONT0036	0	Non-coding	Non-coding	0	5	50	22825769	None	43	24	0.142012	0.24369	chr05		NA	NA	2	1	NA	NA	NA	0	2	0	NA	NA	NA	NA	NA	NA	NA	NA	NA	NA	NA	NA	NA	NA	2	1	0	NA
No	PotVar0001490	PGSC0003DMB000000003	3631612	A	G	SNP_2	CONT0036	0	Non-coding	Non-coding	0	5	50	22825769	None	40	47	0.299363	0.41949	chr05		NA	NA	0	0	NA	NA	NA	2	2	2	NA	NA	NA	NA	NA	NA	NA	NA	NA	NA	NA	NA	NA	NA	1	2	2	0
No	PotVar0001491	PGSC0003DMB000000003	3631629	G	T	SNP_2	CONT0036	0	Non-coding	Non-coding	0	5	50	22825769	None	26	16	0.153846	0.26036	chr05		NA	NA	2	1	NA	NA	NA	0	NA	NA	NA	NA	NA	NA	NA	NA	NA	NA	NA	NA	NA	NA	NA	NA	2	NA	0	NA
No	PotVar0001492	PGSC0003DMB000000003	3631637	TC	T	DEL	CONT0036	0	Non-coding	Non-coding	0	5	50	22825769	None	31	1	0.008065	0.01600	chr05		NA	NA	0	0	NA	NA	NA	0	NA	NA	NA	NA	NA	NA	NA	NA	NA	NA	NA	NA	NA	NA	NA	NA	0	NA	0	0
No	PotVar0001493	PGSC0003DMB000000003	3631638	CT	C	DEL	CONT0036	0	Non-coding	Non-coding	0	5	50	22825769	None	32	12	0.093750	0.16992	chr05		NA	NA	0	0	NA	NA	NA	0	NA	NA	NA	NA	NA	NA	NA	NA	NA	NA	NA	NA	NA	NA	NA	NA	0	NA	0	0
No	PotVar0001494	PGSC0003DMB000000003	3631664	G	T	SNP_2	CONT0036	0	Non-coding	Non-coding	0	5	50	22825769	None	21	10	0.119048	0.20975	chr05		NA	NA	NA	NA	NA	NA	NA	NA	NA	NA	NA	NA	NA	NA	NA	NA	NA	NA	NA	NA	NA	NA	NA	NA	1	NA	0	0
No	PotVar0001495	PGSC0003DMB000000003	4013879	A	G	SNP_2	CONT0037	0	Non-coding	Non-coding	0	5	50	23208297	None	49	69	0.357513	0.45939	chr05		NA	NA	2	1	2	NA	NA	1	NA	1	NA	NA	1	2	NA	NA	1	NA	NA	NA	1	1	0	NA	NA	NA	1	2
No	PotVar0001496	PGSC0003DMB000000003	4013882	C	T	SNP_2	CONT0037	0	Non-coding	Non-coding	0	5	50	23208297	None	50	8	0.040609	0.07792	chr05		NA	NA	1	0	0	NA	NA	0	NA	0	NA	NA	0	0	NA	NA	0	NA	NA	NA	0	NA	0	NA	NA	NA	0	0
No	PotVar0001497	PGSC0003DMB000000003	4013899	C	T	SNP_2	CONT0037	0	Non-coding	Non-coding	0	5	50	23208297	None	56	30	0.135747	0.23464	chr05		NA	NA	0	1	0	NA	NA	1	NA	1	0	NA	0	0	NA	NA	0	NA	NA	NA	1	0	0	0	1	NA	1	1
No	PotVar0001498	PGSC0003DMB000000003	4013906	T	G	SNP_2	CONT0037	0	Non-coding	Non-coding	0	5	50	23208297	None	55	28	0.129032	0.22477	chr05		NA	NA	0	1	0	NA	NA	1	NA	1	1	NA	0	0	NA	NA	0	NA	NA	NA	1	0	0	0	1	NA	1	1
No	PotVar0001499	PGSC0003DMB000000003	4013934	A	G	SNP_2	CONT0037	0	Non-coding	Non-coding	0	5	50	23208297	None	57	23	0.100877	0.18140	chr05		NA	NA	0	0	0	NA	NA	0	0	0	2	NA	1	1	NA	NA	0	NA	NA	NA	0	1	0	0	0	0	0	0
No	PotVar0001500	PGSC0003DMB000000003	4013951	G	A	SNP_2	CONT0037	0	Non-coding	Non-coding	0	5	50	23208297	None	54	85	0.393519	0.47732	chr05		NA	NA	1	2	2	NA	NA	1	2	1	NA	NA	2	2	NA	NA	1	NA	NA	NA	1	2	0	0	3	1	1	2
No	PotVar0001501	PGSC0003DMB000000003	4013953	C	T	SNP_2	CONT0037	0	Non-coding	Non-coding	0	5	50	23208297	None	52	26	0.125000	0.21875	chr05		NA	NA	0	1	0	NA	NA	1	0	2	NA	NA	0	0	NA	NA	0	NA	NA	NA	1	0	0	0	1	0	1	1
No	PotVar0001502	PGSC0003DMB000000003	4013954	C	T	SNP_2	CONT0037	0	Non-coding	Non-coding	0	5	50	23208297	None	53	79	0.372642	0.46756	chr05		NA	NA	0	0	2	NA	NA	2	2	2	NA	NA	2	1	NA	NA	2	NA	NA	NA	2	1	2	3	1	3	2	0
No	PotVar0001503	PGSC0003DMB000000003	4013956	G	A	SNP_2	CONT0037	0	Non-coding	Non-coding	0	5	50	23208297	None	52	73	0.350962	0.45558	chr05		NA	NA	1	2	2	NA	NA	1	2	2	NA	NA	2	2	NA	NA	1	NA	NA	NA	1	2	0	0	3	1	1	1
No	PotVar0001504	PGSC0003DMB000000003	4013959	A	T	SNP_2	CONT0037	0	Non-coding	Non-coding	0	5	50	23208297	None	50	6	0.030000	0.05820	chr05		NA	NA	NA	0	1	NA	NA	0	0	0	NA	NA	0	0	NA	NA	0	NA	NA	NA	0	0	0	0	0	0	0	1
No	PotVar0001505	PGSC0003DMB000000003	4013995	C	G	SNP_2	CONT0037	0	Non-coding	Non-coding	0	5	50	23208297	None	40	5	0.031250	0.06055	chr05		NA	NA	NA	NA	NA	NA	NA	0	NA	NA	NA	NA	0	NA	NA	NA	0	NA	NA	NA	0	0	0	NA	0	0	0	1
No	PotVar0001506	PGSC0003DMB000000003	4014001	T	A	SNP_2	CONT0037	0	Non-coding	Non-coding	0	5	50	23208297	None	37	23	0.155405	0.26251	chr05		NA	NA	NA	NA	NA	NA	NA	0	NA	NA	NA	NA	0	NA	NA	NA	1	NA	NA	NA	NA	1	0	NA	2	NA	0	0
No	PotVar0001507	PGSC0003DMB000000003	4014026	T	C	SNP_2	CONT0037	0	Non-coding	Non-coding	0	5	50	23208297	None	33	48	0.363636	0.46281	chr05		NA	NA	NA	NA	NA	NA	NA	1	NA	NA	NA	NA	1	NA	NA	NA	1	NA	NA	NA	NA	2	0	NA	3	NA	1	2
No	PotVar0001508	PGSC0003DMB000000003	4014046	C	T	SNP_2	CONT0037	0	Non-coding	Non-coding	0	5	50	23208297	None	23	5	0.054348	0.10279	chr05		NA	NA	NA	NA	NA	NA	NA	NA	NA	NA	NA	NA	NA	NA	NA	NA	NA	NA	NA	NA	NA	NA	0	NA	0	NA	NA	NA
No	PotVar0001509	PGSC0003DMB000000003	4014068	C	T	SNP_2	CONT0037	0	Non-coding	Non-coding	0	5	50	23208297	None	16	6	0.093750	0.16992	chr05		NA	NA	NA	NA	NA	NA	NA	NA	NA	NA	NA	NA	NA	NA	NA	NA	NA	NA	NA	NA	NA	NA	NA	NA	NA	NA	NA	NA
No	PotVar0001510	PGSC0003DMB000000003	4014075	T	C	SNP_2	CONT0037	0	Non-coding	Non-coding	0	5	50	23208297	None	13	2	0.038462	0.07396	chr05		NA	NA	NA	NA	NA	NA	NA	NA	NA	NA	NA	NA	NA	NA	NA	NA	NA	NA	NA	NA	NA	NA	NA	NA	NA	NA	NA	NA
No	PotVar0001511	PGSC0003DMB000000003	4014076	G	A	SNP_2	CONT0037	0	Non-coding	Non-coding	0	5	50	23208297	None	13	3	0.057692	0.10873	chr05		NA	NA	NA	NA	NA	NA	NA	NA	NA	NA	NA	NA	NA	NA	NA	NA	NA	NA	NA	NA	NA	NA	NA	NA	NA	NA	NA	NA
No	PotVar0001512	PGSC0003DMB000000003	4442420	C	G	SNP_2	CONT0038	0	NonSynonymous	L/V	1	5	50	23636928	PGSC0003DMG400016899	21	10	0.119048	0.20975	chr05		NA	NA	NA	NA	NA	NA	NA	0	NA	NA	NA	NA	NA	NA	NA	NA	NA	NA	NA	NA	NA	NA	NA	NA	NA	NA	0	0
No	PotVar0001513	PGSC0003DMB000000003	4442447	T	G	SNP_2	CONT0038	0	NonSynonymous	Y/D	1	5	50	23636928	PGSC0003DMG400016899	35	43	0.307143	0.42561	chr05		NA	1	2	2	NA	NA	NA	3	4	NA	NA	NA	NA	NA	NA	NA	NA	NA	NA	NA	NA	NA	NA	NA	NA	3	3	2
No	PotVar0001514	PGSC0003DMB000000003	4442488	T	A	SNP_2	CONT0038	0	Synonymous	G/G	1	5	50	23636928	PGSC0003DMG400016899	59	6	0.025424	0.04955	chr05		NA	0	0	0	0	NA	0	0	0	0	NA	NA	0	0	0	NA	NA	NA	NA	NA	0	NA	NA	0	0	0	0	0
No	PotVar0001515	PGSC0003DMB000000003	4442490	T	C	SNP_2	CONT0038	0	NonSynonymous	I/T	1	5	50	23636928	PGSC0003DMG400016899	59	24	0.101695	0.18271	chr05		NA	0	0	0	0	NA	1	0	0	0	NA	NA	1	1	1	NA	0	NA	NA	NA	0	NA	NA	0	0	0	1	0
No	PotVar0001516	PGSC0003DMB000000003	4442521	A	C	SNP_2	CONT0038	0	Synonymous	S/S	1	5	50	23636928	PGSC0003DMG400016899	67	36	0.134328	0.23257	chr05		NA	1	2	1	0	NA	2	0	2	0	NA	0	0	1	0	NA	1	NA	NA	NA	0	1	NA	0	2	1	0	0
No	PotVar0001517	PGSC0003DMB000000003	4442524	CA	TG	MNP	CONT0038	0	Synonymous	L/L	1	5	50	23636928	PGSC0003DMG400016899	67	51	0.190299	0.30817	chr05		NA	0	0	2	0	NA	0	1	0	3	NA	0	0	0	1	NA	0	NA	NA	NA	1	0	NA	0	1	0	1	1
No	PotVar0001518	PGSC0003DMB000000003	4442525	A	G	SNP_2	CONT0038	0	NonSynonymous	I/V	1	5	50	23636928	PGSC0003DMG400016899	59	68	0.288136	0.41023	chr05		NA	1	2	2	4	NA	3	2	4	NA	NA	2	4	3	3	NA	3	NA	NA	NA	NA	3	NA	2	4	3	3	1
No	PotVar0001519	PGSC0003DMB000000003	4442539	T	C	SNP_2	CONT0038	0	Synonymous	L/L	1	5	50	23636928	PGSC0003DMG400016899	72	33	0.115789	0.20476	chr05		NA	NA	0	0	0	NA	2	0	1	0	2	0	1	1	1	NA	0	NA	NA	NA	0	1	NA	0	0	0	0	0
No	PotVar0001520	PGSC0003DMB000000003	4442704	A	G	SNP_2	CONT0038	1	Synonymous	E/E	1	5	50	23636928	PGSC0003DMG400016899	83	10	0.030395	0.05894	chr05		0	0	0	0	2	0	0	0	0	0	1	0	0	0	0	0	0	0	NA	0	0	0	0	0	0	0	0	1
No	PotVar0001521	PGSC0003DMB000000003	4442707	A	G	SNP_2	CONT0038	1	Synonymous	L/L	1	5	50	23636928	PGSC0003DMG400016899	84	57	0.171171	0.28374	chr05		0	0	0	1	0	2	0	1	1	2	1	0	0	0	1	1	0	2	0	0	1	0	0	0	1	0	1	1
No	PotVar0001522	PGSC0003DMB000000003	4442779	T	A	SNP_2	CONT0038	1	Synonymous	P/P	1	5	50	23636928	PGSC0003DMG400016899	84	1	0.003003	0.00599	chr05		0	0	0	0	0	0	0	0	0	0	0	0	0	0	0	0	0	1	0	0	0	0	0	0	0	0	0	0
No	PotVar0001523	PGSC0003DMB000000003	4442803	G	T	SNP_2	CONT0038	1	Synonymous	P/P	1	5	50	23636928	PGSC0003DMG400016899	84	3	0.009009	0.01786	chr05		0	0	0	0	0	0	0	0	0	0	0	0	0	0	0	0	0	1	0	1	0	0	0	0	0	0	0	0
No	PotVar0001524	PGSC0003DMB000000003	4442854	A	G	SNP_2	CONT0038	1	Synonymous	P/P	1	5	50	23636928	PGSC0003DMG400016899	84	1	0.003003	0.00599	chr05		0	0	0	0	0	0	0	0	0	0	0	0	0	0	0	0	0	1	0	0	0	0	0	0	0	0	0	0
No	PotVar0001525	PGSC0003DMB000000003	4442945	A	C	SNP_2	CONT0038	1	NonSynonymous	S/R	1	5	50	23636928	PGSC0003DMG400016899	84	107	0.321321	0.43615	chr05		1	0	0	0	2	2	0	2	2	2	0	1	3	1	1	2	2	2	3	2	2	1	2	3	1	2	2	0
No	PotVar0001526	PGSC0003DMB000000003	4442998	A	G	SNP_2	CONT0038	1	Synonymous	P/P	1	5	50	23636928	PGSC0003DMG400016899	84	44	0.132132	0.22935	chr05		1	1	2	1	0	0	2	0	2	0	1	0	0	1	0	1	1	0	0	0	0	1	0	0	2	1	0	0
No	PotVar0001527	PGSC0003DMB000000003	4443001	C	T	SNP_2	CONT0038	1	Synonymous	D/D	1	5	50	23636928	PGSC0003DMG400016899	84	1	0.003003	0.00599	chr05		0	0	0	0	0	0	0	0	0	0	0	0	0	0	0	0	0	1	0	0	0	0	0	0	0	0	0	0
No	PotVar0001528	PGSC0003DMB000000003	4443079	T	C	SNP_2	CONT0038	1	Synonymous	D/D	1	5	50	23636928	PGSC0003DMG400016899	84	141	0.423423	0.48827	chr05		3	1	2	2	2	1	3	1	2	2	2	0	1	2	2	2	1	2	1	1	1	2	0	0	3	1	1	2
No	PotVar0001529	PGSC0003DMB000000003	4443093	G	A	SNP_2	CONT0038	1	NonSynonymous	R/K	1	5	50	23636928	PGSC0003DMG400016899	84	45	0.135135	0.23375	chr05		2	1	2	1	0	0	2	0	2	0	0	0	0	1	0	1	1	0	0	0	0	1	0	0	2	1	0	0
No	PotVar0001530	PGSC0003DMB000000003	4443189	A	G	SNP_2	CONT0038	1	NonSynonymous	N/S	1	5	50	23636928	PGSC0003DMG400016899	84	135	0.405405	0.48210	chr05		2	1	2	2	2	2	2	1	2	2	2	0	1	2	2	2	1	2	2	1	1	2	0	0	2	1	1	2
No	PotVar0001531	PGSC0003DMB000000003	4443244	C	A	SNP_2	CONT0038	1	Non-coding	Non-coding	0	5	50	23636928	PGSC0003DMG400016899	83	110	0.334347	0.44512	chr05		1	0	0	0	2	NA	0	2	2	2	0	1	3	1	1	2	2	2	2	2	2	1	2	2	2	2	3	0
No	PotVar0001532	PGSC0003DMB000000003	4443249	T	A	SNP_2	CONT0038	1	Non-coding	Non-coding	No-binary var	5	50	23636928	PGSC0003DMG400016899	81	90	0.280374		chr05		2	1	2	1	2	NA	2	0	2	1	2	0	1	2	1	NA	1	1	NA	1	0	2	0	0	2	1	0	1
No	PotVar0001533	PGSC0003DMB000000003	4443249	TG	AC	MNP	CONT0038	1	Non-coding	Non-coding	No-binary var	5	50	23636928	PGSC0003DMG400016899	81	47	0.146417		chr05		0	0	0	1	0	NA	0	1	0	1	1	0	0	0	1	NA	0	1	NA	0	1	0	0	0	1	1	1	1
No	PotVar0001534	PGSC0003DMB000000003	4443250	G	T	SNP_2	CONT0038	1	Non-coding	Non-coding	0	5	50	23636928	PGSC0003DMG400016899	81	20	0.062305	0.11685	chr05		0	1	1	2	0	NA	0	0	0	1	0	0	0	0	0	NA	1	0	NA	0	1	0	0	0	0	0	0	1
No	PotVar0001535	PGSC0003DMB000000003	4443259	G	A	SNP_2	CONT0038	1	Non-coding	Non-coding	0	5	50	23636928	PGSC0003DMG400016899	80	52	0.164038	0.27426	chr05		0	0	0	1	0	NA	0	1	0	1	1	0	0	0	1	NA	0	1	NA	0	1	0	0	0	1	0	1	1
No	PotVar0001536	PGSC0003DMB000000003	4443260	G	A	SNP_2	CONT0038	1	Non-coding	Non-coding	0	5	50	23636928	PGSC0003DMG400016899	81	32	0.099688	0.17950	chr05		1	0	0	0	0	NA	1	0	0	0	1	0	1	1	1	NA	0	0	NA	1	0	1	0	0	0	0	0	0
No	PotVar0001537	PGSC0003DMB000000003	4443268	C	T	SNP_2	CONT0038	1	Non-coding	Non-coding	0	5	50	23636928	PGSC0003DMG400016899	79	11	0.035144	0.06782	chr05		0	0	0	0	1	NA	0	0	0	1	1	0	0	0	0	NA	0	0	NA	0	0	0	0	0	0	0	0	1
No	PotVar0001538	PGSC0003DMB000000003	4443278	G	A	SNP_2	CONT0038	1	Non-coding	Non-coding	0	5	50	23636928	PGSC0003DMG400016899	74	134	0.457338	0.49636	chr05		NA	1	2	2	2	NA	3	2	2	2	3	0	1	2	3	NA	1	1	NA	NA	1	2	0	0	3	1	1	2
No	PotVar0001539	PGSC0003DMB000000003	4443286	G	A	SNP_2	CONT0038	1	Non-coding	Non-coding	0	5	50	23636928	PGSC0003DMG400016899	74	28	0.095563	0.17286	chr05		NA	NA	0	0	0	NA	1	0	0	0	NA	0	1	1	1	NA	0	0	NA	1	0	1	0	0	0	0	0	0
No	PotVar0001540	PGSC0003DMB000000003	4443287	G	A	SNP_2	CONT0038	0	Non-coding	Non-coding	0	5	50	23636928	PGSC0003DMG400016899	75	50	0.168350	0.28002	chr05		NA	0	0	1	0	NA	0	2	0	1	NA	0	0	0	1	1	0	1	NA	0	1	0	0	0	1	0	1	1
No	PotVar0001541	PGSC0003DMB000000003	4443288	T	G	SNP_2	CONT0038	0	Non-coding	Non-coding	0	5	50	23636928	PGSC0003DMG400016899	74	110	0.375427	0.46896	chr05		NA	NA	0	0	3	NA	0	2	2	3	NA	1	3	1	1	3	2	2	NA	2	2	1	2	2	2	2	2	1
No	PotVar0001542	PGSC0003DMB000000003	4443290	G	GA	INS	CONT0038	0	Non-coding	Non-coding	0	5	50	23636928	PGSC0003DMG400016899	69	125	0.457875	0.49645	chr05		NA	NA	3	2	2	NA	NA	1	2	2	NA	2	2	3	1	NA	2	NA	NA	2	2	2	2	3	NA	3	2	2
No	PotVar0001543	PGSC0003DMB000000003	4443302	TC	CT	MNP	CONT0038	0	Non-coding	Non-coding	No-binary var	5	50	23636928	PGSC0003DMG400016899	65	41	0.159533		chr05		NA	NA	0	1	1	NA	1	0	0	1	NA	0	1	1	NA	NA	0	NA	NA	NA	1	1	0	0	0	0	1	1
No	PotVar0001544	PGSC0003DMB000000003	4443387	G	T	SNP_2	CONT0038	0	Non-coding	Non-coding	0	5	50	23636928	PGSC0003DMG400016899	39	25	0.160256	0.26915	chr05		NA	NA	NA	1	0	NA	NA	1	0	NA	NA	NA	NA	NA	NA	NA	NA	NA	NA	NA	NA	NA	NA	NA	NA	1	1	1
No	PotVar0001545	PGSC0003DMB000000004	434864	T	A	SNP_2	CONT0039	0	Non-coding	Non-coding	0	2	136	44564641	PGSC0003DMG400010028	19	22	0.289474	0.41136	chr02		NA	NA	NA	1	3	NA	NA	NA	NA	1	NA	NA	NA	NA	NA	NA	NA	NA	NA	NA	NA	NA	NA	NA	NA	NA	3	1
No	PotVar0001546	PGSC0003DMB000000004	434868	C	T	SNP_2	CONT0039	0	Non-coding	Non-coding	0	2	136	44564641	PGSC0003DMG400010028	21	8	0.095238	0.17234	chr02		NA	NA	NA	0	0	NA	NA	NA	NA	NA	NA	NA	NA	NA	NA	NA	NA	NA	NA	NA	NA	NA	NA	NA	NA	NA	2	0
No	PotVar0001547	PGSC0003DMB000000004	434944	GAGA	G	DEL	CONT0039	0	Non-coding	Non-coding	No-binary var	2	136	44564641	PGSC0003DMG400010028	44	22	0.125000		chr02		NA	NA	1	0	1	NA	NA	0	NA	1	NA	NA	NA	0	0	NA	0	NA	NA	NA	NA	NA	NA	0	1	NA	1	1
No	PotVar0001548	PGSC0003DMB000000004	434966	G	T	SNP_2	CONT0039	0	Non-coding	Non-coding	0	2	136	44564641	PGSC0003DMG400010028	63	27	0.108434	0.19335	chr02		NA	NA	0	1	2	NA	0	0	0	0	0	NA	2	0	1	NA	NA	0	NA	0	4	0	0	0	1	NA	1	0
No	PotVar0001549	PGSC0003DMB000000004	435004	G	A	SNP_2	CONT0039	1	Synonymous	P/P	1	2	136	44564641	PGSC0003DMG400010028	71	5	0.017794	0.03495	chr02		NA	0	0	0	2	0	0	0	0	0	0	NA	0	0	0	NA	0	NA	NA	0	0	0	0	0	0	0	0	0
No	PotVar0001550	PGSC0003DMB000000004	435029	G	A	SNP_2	CONT0039	1	NonSynonymous	D/N	1	2	136	44564641	PGSC0003DMG400010028	74	67	0.228669	0.35276	chr02		NA	1	1	0	3	2	1	0	2	1	1	0	2	0	0	NA	0	1	NA	0	4	0	0	0	2	1	3	1
No	PotVar0001551	PGSC0003DMB000000004	435113	T	G	SNP_2	CONT0039	1	NonSynonymous	F/V	1	2	136	44564641	PGSC0003DMG400010028	82	1	0.003077	0.00613	chr02		0	0	0	0	0	0	0	0	0	0	0	0	1	0	0	0	0	0	NA	0	0	0	0	0	0	0	0	0
No	PotVar0001552	PGSC0003DMB000000004	435232	A	G	SNP_2	CONT0039	0	Non-coding	Non-coding	0	2	136	44564641	PGSC0003DMG400010028	81	70	0.218069	0.34103	chr02		3	NA	4	2	2	2	3	3	4	4	4	3	2	3	3	3	4	4	NA	2	0	4	4	3	3	3	2	4
No	PotVar0001553	PGSC0003DMB000000004	435245	G	T	SNP_2	CONT0039	0	Non-coding	Non-coding	0	2	136	44564641	PGSC0003DMG400010028	80	72	0.227129	0.35108	chr02		3	NA	4	2	2	2	3	3	4	4	4	3	3	3	3	3	4	4	NA	2	0	3	4	3	3	3	2	4
No	PotVar0001554	PGSC0003DMB000000004	435253	A	G	SNP_2	CONT0039	0	Non-coding	Non-coding	0	2	136	44564641	PGSC0003DMG400010028	76	83	0.275748	0.39942	chr02		3	NA	4	2	2	2	3	3	3	4	3	3	3	3	3	3	3	4	NA	2	0	3	4	2	3	3	2	4
No	PotVar0001555	PGSC0003DMB000000004	435254	GTGT	G	DEL	CONT0039	0	Non-coding	Non-coding	0	2	136	44564641	PGSC0003DMG400010028	77	7	0.022951	0.04485	chr02		0	NA	0	0	0	0	0	0	0	0	0	0	0	0	0	0	0	0	NA	0	0	0	0	0	0	0	1	0
No	PotVar0001556	PGSC0003DMB000000004	435255	TGTA	T	DEL	CONT0039	0	Non-coding	Non-coding	0	2	136	44564641	PGSC0003DMG400010028	75	86	0.289562	0.41143	chr02		3	NA	3	3	3	NA	2	3	3	3	3	3	3	3	3	4	3	3	NA	2	3	3	3	2	3	3	3	3
No	PotVar0001557	PGSC0003DMB000000004	435265	A	AT	INS	CONT0039	0	Non-coding	Non-coding	0	2	136	44564641	PGSC0003DMG400010028	74	6	0.020478	0.04012	chr02		1	NA	0	1	0	NA	0	0	0	0	0	1	0	0	1	0	0	0	NA	0	0	0	0	0	0	0	0	0
No	PotVar0001558	PGSC0003DMB000000004	435300	A	T	SNP_2	CONT0039	0	Non-coding	Non-coding	0	2	136	44564641	PGSC0003DMG400010028	66	32	0.121212	0.21304	chr02		NA	NA	4	2	2	NA	3	3	4	4	4	3	1	3	NA	NA	4	NA	NA	NA	4	3	4	3	4	4	4	4
No	PotVar0001559	PGSC0003DMB000000004	435310	T	G	SNP_2	CONT0039	0	Non-coding	Non-coding	0	2	136	44564641	PGSC0003DMG400010028	64	1	0.003906	0.00778	chr02		NA	NA	0	0	0	NA	0	0	NA	0	0	0	1	NA	NA	NA	0	NA	NA	NA	0	0	0	0	0	0	0	0
No	PotVar0001560	PGSC0003DMB000000004	435327	C	T	SNP_2	CONT0039	0	Non-coding	Non-coding	0	2	136	44564641	PGSC0003DMG400010028	57	50	0.219298	0.34241	chr02		NA	NA	4	2	2	NA	3	3	NA	4	4	NA	1	NA	NA	NA	NA	NA	NA	NA	0	4	4	NA	3	3	2	4
No	PotVar0001561	PGSC0003DMB000000004	435338	T	G	SNP_2	CONT0039	0	Non-coding	Non-coding	0	2	136	44564641	PGSC0003DMG400010028	54	2	0.009259	0.01835	chr02		NA	NA	0	0	0	NA	0	0	NA	0	0	NA	2	NA	NA	NA	NA	NA	NA	NA	NA	0	0	NA	0	0	0	0
No	PotVar0001562	PGSC0003DMB000000004	435354	G	T	SNP_2	CONT0039	0	Non-coding	Non-coding	0	2	136	44564641	PGSC0003DMG400010028	45	19	0.105556	0.18883	chr02		NA	NA	4	3	4	NA	3	3	NA	NA	4	NA	NA	NA	NA	NA	NA	NA	NA	NA	NA	NA	4	NA	4	4	3	4
No	PotVar0001563	PGSC0003DMB000000004	435871	T	C	SNP_2	CONT0040	0	Non-coding	Non-coding	0	2	136	44565638	PGSC0003DMG400010028	18	0	0.000000	0.00000	chr02		NA	NA	NA	NA	NA	NA	NA	NA	NA	0	NA	NA	NA	NA	NA	NA	NA	NA	NA	NA	NA	NA	NA	NA	NA	NA	0	NA
No	PotVar0001564	PGSC0003DMB000000004	435938	T	C	SNP_2	CONT0040	0	Non-coding	Non-coding	0	2	136	44565638	PGSC0003DMG400010028	38	4	0.026316	0.05125	chr02		NA	NA	0	1	2	NA	NA	0	NA	0	NA	NA	0	0	NA	NA	NA	NA	NA	NA	NA	NA	NA	NA	NA	0	NA	0
No	PotVar0001565	PGSC0003DMB000000004	435941	G	C	SNP_2	CONT0040	0	Non-coding	Non-coding	0	2	136	44565638	PGSC0003DMG400010028	37	34	0.229730	0.35391	chr02		NA	NA	4	NA	1	NA	NA	3	NA	4	NA	NA	1	NA	NA	NA	NA	NA	NA	NA	NA	NA	NA	NA	NA	3	NA	4
No	PotVar0001566	PGSC0003DMB000000004	435950	T	A	SNP_2	CONT0040	0	Non-coding	Non-coding	0	2	136	44565638	PGSC0003DMG400010028	46	3	0.016304	0.03208	chr02		NA	NA	0	NA	2	NA	NA	0	0	0	NA	NA	0	0	NA	NA	NA	NA	NA	NA	NA	NA	0	0	NA	0	0	0
No	PotVar0001567	PGSC0003DMB000000004	435969	A	T	SNP_2	CONT0040	0	Non-coding	Non-coding	0	2	136	44565638	PGSC0003DMG400010028	54	48	0.222222	0.34568	chr02		NA	NA	4	1	1	NA	NA	3	NA	4	4	3	1	3	NA	NA	NA	NA	NA	NA	NA	4	4	3	NA	3	1	4
No	PotVar0001568	PGSC0003DMB000000004	436047	G	A	SNP_2	CONT0040	1	Synonymous	S/S	1	2	136	44565638	PGSC0003DMG400010028	77	8	0.025974	0.05060	chr02		NA	0	0	1	0	NA	0	0	0	0	0	NA	0	0	1	NA	0	0	NA	0	0	0	0	0	1	1	0	1
No	PotVar0001569	PGSC0003DMB000000004	436113	T	C	SNP_2	CONT0040	1	Synonymous	I/I	1	2	136	44565638	PGSC0003DMG400010028	76	30	0.099668	0.17947	chr02		NA	1	0	0	0	NA	NA	0	0	0	0	NA	0	0	0	1	0	0	NA	NA	4	0	0	0	1	1	1	0
No	PotVar0001570	PGSC0003DMB000000004	436119	G	T	SNP_2	CONT0040	1	Synonymous	T/T	1	2	136	44565638	PGSC0003DMG400010028	75	2	0.006734	0.01338	chr02		NA	0	0	0	0	NA	NA	0	0	0	0	NA	1	0	0	0	0	0	NA	0	0	0	0	0	0	0	0	1
No	PotVar0001571	PGSC0003DMB000000004	436129	G	A	SNP_2	CONT0040	1	NonSynonymous	E/K	1	2	136	44565638	PGSC0003DMG400010028	72	91	0.319298	0.43469	chr02		NA	2	1	0	0	NA	NA	2	0	3	0	NA	1	3	3	1	3	1	NA	3	0	2	2	1	1	3	1	0
No	PotVar0001572	PGSC0003DMB000000004	436164	T	A	SNP_2	CONT0040	0	Synonymous	T/T	1	2	136	44565638	PGSC0003DMG400010028	64	53	0.209486	0.33120	chr02		NA	3	4	2	2	NA	NA	3	4	4	4	NA	2	3	NA	3	4	NA	NA	NA	0	4	4	3	3	3	2	4
No	PotVar0001573	PGSC0003DMB000000004	436247	G	A	SNP_2	CONT0040	0	Non-coding	Non-coding	0	2	136	44565638	PGSC0003DMG400010028	45	9	0.050000	0.09500	chr02		NA	NA	0	0	0	NA	NA	0	NA	0	NA	NA	0	0	NA	NA	NA	NA	NA	NA	NA	0	NA	0	NA	1	1	0
No	PotVar0001574	PGSC0003DMB000000004	436284	C	T	SNP_2	CONT0040	0	Non-coding	Non-coding	0	2	136	44565638	PGSC0003DMG400010028	24	10	0.104167	0.18663	chr02		NA	NA	NA	3	4	NA	NA	NA	NA	NA	NA	NA	NA	NA	NA	NA	NA	NA	NA	NA	NA	NA	NA	NA	NA	NA	4	4
No	PotVar0001575	PGSC0003DMB000000004	436292	G	A	SNP_2	CONT0040	0	Non-coding	Non-coding	0	2	136	44565638	PGSC0003DMG400010028	18	2	0.027778	0.05401	chr02		NA	NA	NA	NA	1	NA	NA	NA	NA	NA	NA	NA	NA	NA	NA	NA	NA	NA	NA	NA	NA	NA	NA	NA	NA	NA	0	0
No	PotVar0001576	PGSC0003DMB000000004	436294	T	A	SNP_2	CONT0040	0	Non-coding	Non-coding	0	2	136	44565638	PGSC0003DMG400010028	18	13	0.180556	0.29591	chr02		NA	NA	NA	NA	1	NA	NA	NA	NA	NA	NA	NA	NA	NA	NA	NA	NA	NA	NA	NA	NA	NA	NA	NA	NA	NA	1	1
No	PotVar0001577	PGSC0003DMB000000004	437202	T	C	SNP_2	CONT0041	0	Non-coding	Non-coding	0	2	136	44566970	PGSC0003DMG400010028	57	18	0.078947	0.14543	chr02		NA	NA	0	0	0	NA	0	0	0	0	NA	0	0	0	NA	NA	NA	NA	NA	NA	NA	NA	NA	NA	2	1	2	0
No	PotVar0001578	PGSC0003DMB000000004	437207	A	C	SNP_2	CONT0041	0	Non-coding	Non-coding	0	2	136	44566970	PGSC0003DMG400010028	58	19	0.081897	0.15038	chr02		NA	NA	0	0	0	NA	0	0	0	0	NA	0	0	0	NA	NA	NA	NA	NA	NA	NA	NA	NA	NA	2	1	2	0
No	PotVar0001579	PGSC0003DMB000000004	437219	G	A	SNP_2	CONT0041	0	Non-coding	Non-coding	0	2	136	44566970	PGSC0003DMG400010028	66	1	0.003831	0.00763	chr02		NA	0	0	0	0	NA	0	0	0	0	0	0	1	0	NA	NA	0	NA	NA	NA	NA	NA	0	0	0	0	0	0
No	PotVar0001580	PGSC0003DMB000000004	437224	TGTG	T	DEL	CONT0041	0	Non-coding	Non-coding	0	2	136	44566970	PGSC0003DMG400010028	72	20	0.070175	0.13050	chr02		NA	1	0	0	0	NA	0	0	0	0	0	0	0	0	NA	NA	0	0	NA	NA	NA	NA	0	0	1	1	2	0
No	PotVar0001581	PGSC0003DMB000000004	437347	A	G	SNP_2	CONT0041	1	Non-coding	Non-coding	0	2	136	44566970	PGSC0003DMG400010028	84	70	0.210210	0.33204	chr02		3	3	4	2	2	1	3	3	4	4	4	3	2	3	3	3	4	4	2	3	0	4	4	3	3	3	3	4
No	PotVar0001582	PGSC0003DMB000000004	437353	AAATTTCAATATCTTCT	A	DEL	CONT0041	1	Non-coding	Non-coding	0	2	136	44566970	PGSC0003DMG400010028	84	22	0.066066	0.12340	chr02		0	1	0	0	0	0	0	0	0	0	0	0	0	0	0	1	0	0	0	0	3	0	0	0	1	1	1	0
No	PotVar0001583	PGSC0003DMB000000004	437373	G	A	SNP_2	CONT0041	1	Non-coding	Non-coding	0	2	136	44566970	PGSC0003DMG400010028	84	37	0.111111	0.19753	chr02		0	0	1	0	1	1	1	0	2	1	1	0	0	0	0	1	0	1	1	0	0	0	0	0	1	0	1	1
No	PotVar0001584	PGSC0003DMB000000004	437375	T	C	SNP_2	CONT0041	1	Non-coding	Non-coding	0	2	136	44566970	PGSC0003DMG400010028	84	70	0.210210	0.33204	chr02		3	3	4	2	2	1	3	3	4	4	4	3	2	3	3	3	4	4	2	3	0	4	4	3	3	3	3	4
No	PotVar0001585	PGSC0003DMB000000004	437378	G	A	SNP_2	CONT0041	1	Non-coding	Non-coding	0	2	136	44566970	PGSC0003DMG400010028	83	4	0.012158	0.02402	chr02		0	0	0	0	2	0	0	0	0	0	0	0	0	0	0	0	0	0	NA	0	0	0	0	0	0	0	0	0
No	PotVar0001586	PGSC0003DMB000000004	437380	C	T	SNP_2	CONT0041	1	Non-coding	Non-coding	0	2	136	44566970	PGSC0003DMG400010028	84	31	0.093093	0.16885	chr02		0	1	0	0	0	0	0	0	0	0	0	0	0	0	0	1	0	0	0	0	4	0	0	0	1	1	2	1
No	PotVar0001587	PGSC0003DMB000000004	437384	T	A	SNP_2	CONT0041	1	Non-coding	Non-coding	0	2	136	44566970	PGSC0003DMG400010028	84	1	0.003003	0.00599	chr02		1	0	0	0	0	0	0	0	0	0	0	0	0	0	0	0	0	0	0	0	0	0	0	0	0	0	0	0
No	PotVar0001588	PGSC0003DMB000000004	437401	C	G	SNP_2	CONT0041	1	Non-coding	Non-coding	0	2	136	44566970	PGSC0003DMG400010028	84	1	0.003003	0.00599	chr02		1	0	0	0	0	0	0	0	0	0	0	0	0	0	0	0	0	0	0	0	0	0	0	0	0	0	0	0
No	PotVar0001589	PGSC0003DMB000000004	437405	C	T	SNP_2	CONT0041	1	Non-coding	Non-coding	0	2	136	44566970	PGSC0003DMG400010028	84	26	0.078078	0.14396	chr02		0	1	0	0	0	0	0	0	0	0	0	0	0	0	0	1	0	0	0	0	4	0	0	0	1	1	2	0
No	PotVar0001590	PGSC0003DMB000000004	437430	G	A	SNP_2	CONT0041	1	Non-coding	Non-coding	0	2	136	44566970	PGSC0003DMG400010028	84	1	0.003003	0.00599	chr02		0	0	0	0	0	0	0	0	0	0	0	0	1	0	0	0	0	0	0	0	0	0	0	0	0	0	0	0
No	PotVar0001591	PGSC0003DMB000000004	437448	A	G	SNP_2	CONT0041	1	Non-coding	Non-coding	0	2	136	44566970	PGSC0003DMG400010028	84	6	0.018018	0.03539	chr02		0	0	0	1	0	0	0	0	0	0	0	1	0	0	1	0	0	0	0	0	0	0	0	0	0	0	0	0
No	PotVar0001592	PGSC0003DMB000000004	437471	T	G	SNP_2	CONT0041	1	Non-coding	Non-coding	0	2	136	44566970	PGSC0003DMG400010028	84	29	0.087087	0.15901	chr02		0	1	0	0	0	0	0	0	0	0	0	0	0	0	0	1	0	0	0	0	4	0	0	0	1	1	2	0
No	PotVar0001593	PGSC0003DMB000000004	437495	T	G	SNP_2	CONT0041	1	Non-coding	Non-coding	0	2	136	44566970	PGSC0003DMG400010028	84	8	0.024024	0.04689	chr02		1	0	0	0	2	1	0	0	0	0	0	0	1	0	0	0	0	0	0	0	0	0	0	0	0	0	0	0
No	PotVar0001594	PGSC0003DMB000000004	437529	A	G	SNP_2	CONT0041	1	Non-coding	Non-coding	0	2	136	44566970	PGSC0003DMG400010028	84	4	0.012012	0.02374	chr02		0	0	0	0	2	0	0	0	0	0	0	0	0	0	0	0	0	0	0	0	0	0	0	0	0	0	0	0
No	PotVar0001595	PGSC0003DMB000000004	437568	G	C	SNP_2	CONT0041	1	Non-coding	Non-coding	0	2	136	44566970	PGSC0003DMG400010028	84	27	0.081081	0.14901	chr02		4	4	4	3	4	3	3	3	4	4	4	4	4	3	4	4	4	4	3	3	4	4	4	3	4	4	4	4
No	PotVar0001596	PGSC0003DMB000000004	437572	C	T	SNP_2	CONT0041	1	Non-coding	Non-coding	0	2	136	44566970	PGSC0003DMG400010028	84	2	0.006006	0.01194	chr02		0	0	0	0	0	1	0	0	0	0	0	0	0	0	0	0	0	0	0	0	0	0	0	0	0	0	0	0
No	PotVar0001597	PGSC0003DMB000000004	437578	A	G	SNP_2	CONT0041	1	Non-coding	Non-coding	0	2	136	44566970	PGSC0003DMG400010028	84	74	0.222222	0.34568	chr02		3	2	4	2	2	1	3	3	4	4	4	3	2	3	3	3	4	4	2	3	0	4	4	3	3	3	2	4
No	PotVar0001598	PGSC0003DMB000000004	437582	G	A	SNP_2	CONT0041	1	Non-coding	Non-coding	0	2	136	44566970	PGSC0003DMG400010028	84	3	0.009009	0.01786	chr02		0	0	0	0	0	0	0	0	0	0	0	0	1	0	0	0	0	0	0	0	0	0	0	0	0	0	0	0
No	PotVar0001599	PGSC0003DMB000000004	437583	T	C	SNP_2	CONT0041	1	Non-coding	Non-coding	0	2	136	44566970	PGSC0003DMG400010028	84	2	0.006006	0.01194	chr02		0	0	0	0	0	1	0	0	0	0	0	0	0	0	0	0	0	0	0	0	0	0	0	0	0	0	0	0
No	PotVar0001600	PGSC0003DMB000000004	437598	G	C	SNP_2	CONT0041	1	Non-coding	Non-coding	0	2	136	44566970	PGSC0003DMG400010028	84	6	0.018018	0.03539	chr02		0	0	0	1	0	0	0	0	0	0	0	1	0	0	1	0	0	0	0	0	0	0	0	0	0	0	0	0
No	PotVar0001601	PGSC0003DMB000000004	437606	G	A	SNP_2	CONT0041	1	Non-coding	Non-coding	0	2	136	44566970	PGSC0003DMG400010028	84	2	0.006006	0.01194	chr02		0	0	0	0	0	0	0	0	0	0	0	0	1	0	0	0	0	0	1	0	0	0	0	0	0	0	0	0
No	PotVar0001602	PGSC0003DMB000000004	437657	A	T	SNP_2	CONT0041	1	Non-coding	Non-coding	0	2	136	44566970	PGSC0003DMG400010028	84	1	0.003003	0.00599	chr02		0	0	0	0	0	0	0	0	0	0	0	0	1	0	0	0	0	0	0	0	0	0	0	0	0	0	0	0
No	PotVar0001603	PGSC0003DMB000000004	437682	A	G	SNP_2	CONT0041	1	Non-coding	Non-coding	0	2	136	44566970	PGSC0003DMG400010028	84	2	0.006006	0.01194	chr02		0	0	0	0	0	0	0	0	0	0	0	0	1	0	0	0	0	0	1	0	0	0	0	0	0	0	0	0
No	PotVar0001604	PGSC0003DMB000000004	437690	AAC	TTT	MNP	CONT0041	1	Non-coding	Non-coding	0	2	136	44566970	PGSC0003DMG400010028	84	23	0.069069	0.12860	chr02		0	0	0	0	0	0	0	0	0	0	0	0	0	0	0	0	0	0	0	0	0	0	0	0	1	0	1	1
No	PotVar0001605	PGSC0003DMB000000004	437691	AC	TT	MNP	CONT0041	1	Non-coding	Non-coding	0	2	136	44566970	PGSC0003DMG400010028	84	44	0.132132	0.22935	chr02		3	4	4	2	2	2	3	3	4	4	4	3	2	3	3	4	4	4	3	3	3	4	4	3	4	4	4	4
No	PotVar0001606	PGSC0003DMB000000004	437696	T	G	SNP_2	CONT0041	1	Non-coding	Non-coding	0	2	136	44566970	PGSC0003DMG400010028	84	2	0.006006	0.01194	chr02		0	0	0	0	0	0	0	0	0	0	0	0	1	0	0	0	0	0	1	0	0	0	0	0	0	0	0	0
No	PotVar0001607	PGSC0003DMB000000004	437702	C	T	SNP_2	CONT0041	1	Non-coding	Non-coding	0	2	136	44566970	PGSC0003DMG400010028	84	71	0.213213	0.33551	chr02		3	3	4	2	2	2	3	3	4	4	4	3	2	3	3	3	4	4	3	3	0	4	4	3	3	3	2	4
No	PotVar0001608	PGSC0003DMB000000004	437717	A	G	SNP_2	CONT0041	1	Non-coding	Non-coding	0	2	136	44566970	PGSC0003DMG400010028	84	1	0.003003	0.00599	chr02		0	0	0	0	0	0	0	0	0	0	0	0	1	0	0	0	0	0	0	0	0	0	0	0	0	0	0	0
No	PotVar0001609	PGSC0003DMB000000004	437744	A	T	SNP_2	CONT0041	1	Non-coding	Non-coding	0	2	136	44566970	PGSC0003DMG400010028	84	1	0.003003	0.00599	chr02		1	0	0	0	0	0	0	0	0	0	0	0	0	0	0	0	0	0	0	0	0	0	0	0	0	0	0	0
No	PotVar0001610	PGSC0003DMB000000004	437749	T	C	SNP_2	CONT0041	1	Non-coding	Non-coding	0	2	136	44566970	PGSC0003DMG400010028	84	2	0.006006	0.01194	chr02		0	0	0	0	0	0	0	0	0	0	0	0	1	0	0	0	0	0	1	0	0	0	0	0	0	0	0	0
No	PotVar0001611	PGSC0003DMB000000004	437788	CA	TG	MNP	CONT0041	1	Non-coding	Non-coding	0	2	136	44566970	PGSC0003DMG400010028	84	6	0.018018	0.03539	chr02		0	0	0	1	0	0	0	0	0	0	0	1	0	0	1	0	0	0	0	0	0	0	0	0	0	0	0	0
No	PotVar0001612	PGSC0003DMB000000004	437789	A	G	SNP_2	CONT0041	1	Non-coding	Non-coding	0	2	136	44566970	PGSC0003DMG400010028	84	4	0.012012	0.02374	chr02		0	0	0	0	2	0	0	0	0	0	0	0	0	0	0	0	0	0	0	0	0	0	0	0	0	0	0	0
No	PotVar0001613	PGSC0003DMB000000004	437792	T	C	SNP_2	CONT0041	1	Non-coding	Non-coding	0	2	136	44566970	PGSC0003DMG400010028	84	46	0.138138	0.23811	chr02		1	1	0	1	2	1	0	0	0	0	0	1	2	0	1	1	0	0	1	0	4	0	0	0	1	1	2	0
No	PotVar0001614	PGSC0003DMB000000004	437806	G	A	SNP_2	CONT0041	1	Non-coding	Non-coding	0	2	136	44566970	PGSC0003DMG400010028	84	4	0.012012	0.02374	chr02		0	0	0	0	0	1	0	0	0	0	0	1	0	0	0	0	0	0	0	0	0	0	0	0	0	0	0	0
No	PotVar0001615	PGSC0003DMB000000004	437845	G	T	SNP_2	CONT0041	1	Non-coding	Non-coding	0	2	136	44566970	PGSC0003DMG400010028	84	2	0.006006	0.01194	chr02		0	0	0	0	0	1	0	0	0	0	0	0	0	0	0	0	0	0	0	0	0	0	0	0	0	0	0	0
No	PotVar0001616	PGSC0003DMB000000004	437851	A	T	SNP_2	CONT0041	0	Non-coding	Non-coding	0	2	136	44566970	PGSC0003DMG400010028	84	74	0.222222	0.34568	chr02		3	3	4	2	3	2	3	2	4	4	4	3	2	3	3	3	4	4	3	3	0	4	4	3	3	3	2	4
No	PotVar0001617	PGSC0003DMB000000004	437852	TA	T	DEL	CONT0041	0	Non-coding	Non-coding	0	2	136	44566970	PGSC0003DMG400010028	83	2	0.006079	0.01208	chr02		0	0	0	0	0	0	0	0	0	0	0	0	0	0	0	0	0	0	NA	0	0	0	0	0	0	0	0	0
No	PotVar0001618	PGSC0003DMB000000004	437853	AG	A	DEL	CONT0041	0	Non-coding	Non-coding	No-binary var	2	136	44566970	PGSC0003DMG400010028	83	50	0.151976		chr02		0	1	1	1	1	0	0	0	1	0	1	1	1	0	1	1	1	0	NA	0	3	0	0	1	1	1	1	0
No	PotVar0001619	PGSC0003DMB000000004	437854	G	GA	INS	CONT0041	0	Non-coding	Non-coding	No-binary var	2	136	44566970	PGSC0003DMG400010028	21	10	0.123457		chr02		NA	NA	NA	0	NA	NA	NA	0	NA	NA	NA	NA	2	1	NA	NA	NA	NA	NA	NA	NA	NA	NA	1	NA	NA	NA	NA
No	PotVar0001620	PGSC0003DMB000000004	437855	G	A	SNP_2	CONT0041	0	Non-coding	Non-coding	0	2	136	44566970	PGSC0003DMG400010028	84	77	0.231231	0.35553	chr02		4	3	4	2	3	3	3	2	3	4	3	3	4	3	3	3	3	4	3	3	1	4	4	3	3	3	2	4
No	PotVar0001621	PGSC0003DMB000000004	437866	G	A	SNP_2	CONT0041	0	Non-coding	Non-coding	0	2	136	44566970	PGSC0003DMG400010028	83	4	0.012158	0.02402	chr02		0	1	0	0	0	1	0	0	0	0	0	0	0	0	0	0	0	0	NA	0	0	0	0	0	0	0	0	0
No	PotVar0001622	PGSC0003DMB000000004	437885	A	G	SNP_2	CONT0041	1	Non-coding	Non-coding	0	2	136	44566970	PGSC0003DMG400010028	84	1	0.003003	0.00599	chr02		0	0	0	0	0	0	0	0	0	0	0	0	1	0	0	0	0	0	0	0	0	0	0	0	0	0	0	0
No	PotVar0001623	PGSC0003DMB000000004	437892	G	A	SNP_2	CONT0041	1	Non-coding	Non-coding	0	2	136	44566970	PGSC0003DMG400010028	84	1	0.003003	0.00599	chr02		0	0	0	0	0	0	0	0	0	0	0	0	1	0	0	0	0	0	0	0	0	0	0	0	0	0	0	0
No	PotVar0001624	PGSC0003DMB000000004	437910	A	T	SNP_2	CONT0041	1	Non-coding	Non-coding	0	2	136	44566970	PGSC0003DMG400010028	84	2	0.006006	0.01194	chr02		0	0	0	0	0	1	0	0	0	0	0	0	0	0	0	0	0	0	0	0	0	0	0	0	0	0	0	0
No	PotVar0001625	PGSC0003DMB000000004	437927	A	G	SNP_2	CONT0041	1	Non-coding	Non-coding	0	2	136	44566970	PGSC0003DMG400010028	84	43	0.129129	0.22491	chr02		3	3	4	3	2	2	3	3	4	4	4	3	2	3	3	4	4	4	2	3	3	4	4	3	4	4	4	4
No	PotVar0001626	PGSC0003DMB000000004	437988	G	A	SNP_2	CONT0041	1	Non-coding	Non-coding	0	2	136	44566970	PGSC0003DMG400010028	84	28	0.084084	0.15403	chr02		0	1	0	0	0	0	0	0	0	0	0	0	0	0	0	1	0	0	0	0	3	0	0	0	1	1	2	0
No	PotVar0001627	PGSC0003DMB000000004	438036	T	C	SNP_2	CONT0041	1	Non-coding	Non-coding	0	2	136	44566970	PGSC0003DMG400010028	84	71	0.213213	0.33551	chr02		0	1	1	1	1	1	1	1	1	1	0	1	1	1	1	0	1	1	0	0	1	0	1	1	1	0	1	1
No	PotVar0001628	PGSC0003DMB000000004	438038	G	T	SNP_2	CONT0041	1	Non-coding	Non-coding	0	2	136	44566970	PGSC0003DMG400010028	84	78	0.234234	0.35874	chr02		1	1	1	1	1	1	1	1	1	1	1	1	1	1	1	1	1	1	0	1	1	1	1	1	1	0	1	1
No	PotVar0001629	PGSC0003DMB000000004	438041	CTT	GGG	MNP	CONT0041	1	Non-coding	Non-coding	0	2	136	44566970	PGSC0003DMG400010028	30	24	0.205128	0.32610	chr02		NA	NA	1	1	1	NA	0	1	NA	NA	NA	NA	NA	0	NA	NA	NA	NA	NA	NA	NA	NA	NA	NA	NA	NA	1	NA
No	PotVar0001630	PGSC0003DMB000000004	438096	C	G	SNP_2	CONT0041	1	Non-coding	Non-coding	0	2	136	44566970	PGSC0003DMG400010028	84	6	0.018018	0.03539	chr02		0	0	0	1	0	0	0	0	0	0	0	1	0	0	1	0	0	0	0	0	0	0	0	0	0	0	0	0
No	PotVar0001631	PGSC0003DMB000000004	438114	C	T	SNP_2	CONT0041	1	Non-coding	Non-coding	0	2	136	44566970	PGSC0003DMG400010028	84	8	0.024024	0.04689	chr02		1	0	0	1	0	0	0	0	0	0	0	1	1	0	1	0	0	0	0	0	0	0	0	0	0	0	0	0
No	PotVar0001632	PGSC0003DMB000000004	438115	G	T	SNP_2	CONT0041	1	Non-coding	Non-coding	0	2	136	44566970	PGSC0003DMG400010028	84	73	0.219219	0.34232	chr02		3	3	4	2	2	2	3	3	4	4	4	3	2	3	3	3	4	4	2	3	0	4	4	3	3	3	2	4
No	PotVar0001633	PGSC0003DMB000000004	438153	G	A	SNP_2	CONT0041	1	Non-coding	Non-coding	0	2	136	44566970	PGSC0003DMG400010028	84	28	0.084084	0.15403	chr02		4	3	4	3	4	3	3	3	4	4	4	4	4	3	4	4	4	4	3	3	4	4	4	3	4	4	4	4
No	PotVar0001634	PGSC0003DMB000000004	438182	A	G	SNP_2	CONT0041	1	Non-coding	Non-coding	0	2	136	44566970	PGSC0003DMG400010028	84	73	0.219219	0.34232	chr02		3	3	4	2	2	3	3	3	4	4	4	3	2	3	3	3	4	4	2	3	0	4	4	3	3	3	2	4
No	PotVar0001635	PGSC0003DMB000000004	438216	C	T	SNP_2	CONT0041	1	NonSynonymous	A/V	1	2	136	44566970	PGSC0003DMG400010028	84	36	0.108108	0.19284	chr02		0	1	0	0	0	1	0	0	0	1	0	0	1	0	0	1	0	0	1	1	4	0	0	0	1	1	2	0
No	PotVar0001636	PGSC0003DMB000000004	438251	C	A	SNP_2	CONT0041	1	Synonymous	R/R	1	2	136	44566970	PGSC0003DMG400010028	84	31	0.093093	0.16885	chr02		0	1	0	0	0	0	0	0	0	0	0	0	0	0	0	1	0	0	0	1	3	0	0	0	1	1	2	0
No	PotVar0001637	PGSC0003DMB000000004	438371	TTC	T	DEL	CONT0041	1	Non-coding	Non-coding	0	2	136	44566970	PGSC0003DMG400010028	83	4	0.012158	0.02402	chr02		0	0	0	0	2	0	0	0	0	0	0	0	0	0	0	0	0	0	NA	0	0	0	0	0	0	0	0	0
No	PotVar0001638	PGSC0003DMB000000004	438390	C	T	SNP_2	CONT0041	1	Non-coding	Non-coding	0	2	136	44566970	PGSC0003DMG400010028	83	1	0.003040	0.00606	chr02		1	0	0	0	0	0	0	0	0	0	0	0	0	0	0	0	0	0	NA	0	0	0	0	0	0	0	0	0
No	PotVar0001639	PGSC0003DMB000000004	438391	G	A	SNP_2	CONT0041	1	Non-coding	Non-coding	0	2	136	44566970	PGSC0003DMG400010028	83	31	0.094225	0.17069	chr02		0	1	0	0	0	0	0	0	0	0	0	0	0	0	0	1	0	1	NA	0	4	0	0	0	1	1	2	0
No	PotVar0001640	PGSC0003DMB000000004	438403	C	CCTTT	INS	CONT0041	1	Non-coding	Non-coding	No-binary var	2	136	44566970	PGSC0003DMG400010028	83	120	0.364742		chr02		2	3	3	2	2	2	2	3	3	3	3	2	2	3	2	2	3	3	NA	3	0	3	3	3	3	2	2	3
No	PotVar0001641	PGSC0003DMB000000004	438403	C	CCTTTT	INS	CONT0041	1	Non-coding	Non-coding	No-binary var	2	136	44566970	PGSC0003DMG400010028	83	6	0.018237		chr02		0	0	0	1	0	0	0	0	0	0	0	1	0	0	1	0	0	0	NA	0	0	0	0	0	0	0	0	0
No	PotVar0001642	PGSC0003DMB000000004	438404	C	CTTTT	INS	CONT0041	1	Non-coding	Non-coding	0	2	136	44566970	PGSC0003DMG400010028	81	33	0.102804	0.18447	chr02		0	0	0	0	0	0	0	0	0	0	0	0	0	0	0	0	0	NA	NA	0	0	0	0	0	1	1	1	1
No	PotVar0001643	PGSC0003DMB000000004	438422	T	C	SNP_2	CONT0041	1	Non-coding	Non-coding	0	2	136	44566970	PGSC0003DMG400010028	83	29	0.088146	0.16075	chr02		4	3	4	3	4	3	3	3	4	4	4	4	4	3	4	4	4	4	NA	2	4	4	4	3	4	4	4	4
No	PotVar0001644	PGSC0003DMB000000004	438451	A	G	SNP_2	CONT0041	1	NonSynonymous	K/R	1	2	136	44566970	PGSC0003DMG400010028	84	47	0.141141	0.24244	chr02		3	3	4	2	2	2	2	3	4	4	4	3	2	3	3	3	4	4	1	3	4	4	4	3	4	4	4	4
No	PotVar0001645	PGSC0003DMB000000004	438461	T	C	SNP_2	CONT0041	1	Synonymous	Y/Y	1	2	136	44566970	PGSC0003DMG400010028	84	73	0.219219	0.34232	chr02		3	2	4	2	2	2	3	3	4	4	4	3	3	3	3	3	4	4	2	2	1	4	4	3	3	3	2	4
No	PotVar0001646	PGSC0003DMB000000004	438482	T	A	SNP_2	CONT0041	1	Synonymous	L/L	1	2	136	44566970	PGSC0003DMG400010028	84	28	0.084084	0.15403	chr02		4	3	4	3	4	3	3	3	4	4	4	4	4	3	4	4	4	4	3	3	4	4	4	3	4	4	4	4
No	PotVar0001647	PGSC0003DMB000000004	438499	C	T	SNP_2	CONT0041	1	NonSynonymous	A/V	1	2	136	44566970	PGSC0003DMG400010028	84	2	0.006006	0.01194	chr02		0	0	0	0	0	0	0	0	0	0	0	0	1	0	0	0	0	0	1	0	0	0	0	0	0	0	0	0
No	PotVar0001648	PGSC0003DMB000000004	438506	C	T	SNP_2	CONT0041	1	Synonymous	V/V	1	2	136	44566970	PGSC0003DMG400010028	84	6	0.018018	0.03539	chr02		0	0	0	1	0	0	0	0	0	0	0	1	0	0	1	0	0	0	0	0	0	0	0	0	0	0	0	0
No	PotVar0001649	PGSC0003DMB000000004	438507	A	T	SNP_2	CONT0041	1	NonSynonymous	S/C	1	2	136	44566970	PGSC0003DMG400010028	84	4	0.012012	0.02374	chr02		0	0	0	0	2	0	0	0	0	0	0	0	0	0	0	0	0	0	0	0	0	0	0	0	0	0	0	0
No	PotVar0001650	PGSC0003DMB000000004	438512	C	T	SNP_2	CONT0041	1	Synonymous	T/T	1	2	136	44566970	PGSC0003DMG400010028	84	1	0.003003	0.00599	chr02		0	0	0	0	0	0	0	0	0	0	0	0	1	0	0	0	0	0	0	0	0	0	0	0	0	0	0	0
No	PotVar0001651	PGSC0003DMB000000004	438533	C	T	SNP_2	CONT0041	1	Synonymous	F/F	1	2	136	44566970	PGSC0003DMG400010028	84	2	0.006006	0.01194	chr02		0	0	0	0	0	1	0	0	0	0	0	0	0	0	0	0	0	0	0	0	0	0	0	0	0	0	0	0
No	PotVar0001652	PGSC0003DMB000000004	438577	C	T	SNP_2	CONT0041	1	NonSynonymous	T/M	1	2	136	44566970	PGSC0003DMG400010028	84	4	0.012012	0.02374	chr02		0	0	0	0	0	0	0	0	0	0	0	0	2	0	0	0	0	0	1	0	0	0	0	0	0	0	0	0
No	PotVar0001653	PGSC0003DMB000000004	438591	C	T	SNP_2	CONT0041	1	NonSynonymous	L/F	1	2	136	44566970	PGSC0003DMG400010028	84	6	0.018018	0.03539	chr02		0	0	0	1	0	0	0	0	0	0	0	1	0	0	1	0	0	0	0	0	0	0	0	0	0	0	0	0
No	PotVar0001654	PGSC0003DMB000000004	438612	G	A	SNP_2	CONT0041	1	NonSynonymous	A/T	1	2	136	44566970	PGSC0003DMG400010028	84	3	0.009009	0.01786	chr02		1	0	0	0	0	0	0	0	0	0	0	0	0	0	0	0	0	0	0	0	0	0	0	0	0	0	0	0
No	PotVar0001655	PGSC0003DMB000000004	438651	A	T	SNP_2	CONT0041	1	NonSynonymous	S/C	1	2	136	44566970	PGSC0003DMG400010028	84	29	0.087087	0.15901	chr02		0	1	0	0	0	0	0	0	0	0	0	0	0	0	0	1	0	0	0	0	4	0	0	0	1	1	2	0
No	PotVar0001656	PGSC0003DMB000000004	438676	T	C	SNP_2	CONT0041	1	NonSynonymous	I/T	1	2	136	44566970	PGSC0003DMG400010028	84	1	0.003003	0.00599	chr02		0	0	0	0	0	0	0	0	0	0	0	0	1	0	0	0	0	0	0	0	0	0	0	0	0	0	0	0
No	PotVar0001657	PGSC0003DMB000000004	438689	C	T	SNP_2	CONT0041	1	Synonymous	P/P	1	2	136	44566970	PGSC0003DMG400010028	84	101	0.303303	0.42262	chr02		1	1	1	0	0	1	1	2	0	3	1	1	1	3	3	1	3	1	0	2	0	2	2	1	1	3	1	0
No	PotVar0001658	PGSC0003DMB000000004	438693	T	C	SNP_2	CONT0041	1	Synonymous	L/L	1	2	136	44566970	PGSC0003DMG400010028	84	29	0.087087	0.15901	chr02		0	1	0	0	0	0	0	0	0	0	0	0	0	0	0	1	0	0	0	0	4	0	0	0	1	1	2	0
No	PotVar0001659	PGSC0003DMB000000004	438715	A	G	SNP_2	CONT0041	1	NonSynonymous	E/G	1	2	136	44566970	PGSC0003DMG400010028	84	1	0.003003	0.00599	chr02		1	0	0	0	0	0	0	0	0	0	0	0	0	0	0	0	0	0	0	0	0	0	0	0	0	0	0	0
No	PotVar0001660	PGSC0003DMB000000004	438728	A	G	SNP_2	CONT0041	1	Synonymous	T/T	1	2	136	44566970	PGSC0003DMG400010028	84	74	0.222222	0.34568	chr02		3	2	4	2	2	3	3	3	4	4	4	3	2	3	3	3	4	4	1	3	0	4	4	3	3	3	2	4
No	PotVar0001661	PGSC0003DMB000000004	438732	C	G	SNP_2	CONT0041	1	NonSynonymous	L/V	1	2	136	44566970	PGSC0003DMG400010028	84	10	0.030030	0.05826	chr02		0	0	0	1	2	0	0	0	0	0	0	1	0	0	1	0	0	0	0	0	0	0	0	0	0	0	0	0
No	PotVar0001662	PGSC0003DMB000000004	438735	G	T	SNP_2	CONT0041	1	NonSynonymous	V/L	1	2	136	44566970	PGSC0003DMG400010028	84	31	0.093093	0.16885	chr02		0	1	0	0	0	0	0	0	0	0	0	0	0	0	0	1	0	0	0	0	4	0	0	0	1	1	2	0
No	PotVar0001663	PGSC0003DMB000000004	438742	T	C	SNP_2	CONT0041	1	NonSynonymous	L/S	1	2	136	44566970	PGSC0003DMG400010028	84	74	0.222222	0.34568	chr02		3	3	4	2	2	2	3	3	4	4	4	3	2	3	3	3	4	4	1	3	0	4	4	3	3	3	2	4
No	PotVar0001664	PGSC0003DMB000000004	438745	G	A	SNP_2	CONT0041	1	NonSynonymous	S/N	1	2	136	44566970	PGSC0003DMG400010028	84	74	0.222222	0.34568	chr02		3	2	4	2	2	3	3	3	4	4	4	3	2	3	3	3	4	4	1	3	0	4	4	3	3	3	2	4
No	PotVar0001665	PGSC0003DMB000000004	438746	C	T	SNP_2	CONT0041	1	Synonymous	S/S	1	2	136	44566970	PGSC0003DMG400010028	84	1	0.003003	0.00599	chr02		1	0	0	0	0	0	0	0	0	0	0	0	0	0	0	0	0	0	0	0	0	0	0	0	0	0	0	0
No	PotVar0001666	PGSC0003DMB000000004	438778	A	C	SNP_2	CONT0041	1	NonSynonymous	K/T	1	2	136	44566970	PGSC0003DMG400010028	84	126	0.378378	0.47042	chr02		2	2	2	2	1	1	1	1	2	0	3	2	1	0	0	1	1	2	1	1	0	2	2	2	1	0	0	3
No	PotVar0001667	PGSC0003DMB000000004	438788	T	C	SNP_2	CONT0041	1	Synonymous	N/N	1	2	136	44566970	PGSC0003DMG400010028	84	4	0.012012	0.02374	chr02		0	0	0	0	2	0	0	0	0	0	0	0	0	0	0	0	0	0	0	0	0	0	0	0	0	0	0	0
No	PotVar0001668	PGSC0003DMB000000004	438835	C	T	SNP_2	CONT0041	1	NonSynonymous	A/V	1	2	136	44566970	PGSC0003DMG400010028	83	44	0.133739	0.23171	chr02		3	3	3	2	2	3	3	3	4	4	4	3	2	3	3	4	4	4	NA	3	4	3	4	3	4	4	4	4
No	PotVar0001669	PGSC0003DMB000000004	438836	G	A	SNP_2	CONT0041	1	Synonymous	A/A	1	2	136	44566970	PGSC0003DMG400010028	83	1	0.003040	0.00606	chr02		1	0	0	0	0	0	0	0	0	0	0	0	0	0	0	0	0	0	NA	0	0	0	0	0	0	0	0	0
No	PotVar0001670	PGSC0003DMB000000004	438858	C	T	SNP_2	CONT0041	1	NonSynonymous	H/Y	1	2	136	44566970	PGSC0003DMG400010028	84	2	0.006006	0.01194	chr02		0	0	0	0	0	0	0	0	0	0	0	0	1	0	0	0	0	0	1	0	0	0	0	0	0	0	0	0
No	PotVar0001671	PGSC0003DMB000000004	438864	C	T	SNP_2	CONT0041	1	NonSynonymous	P/S	1	2	136	44566970	PGSC0003DMG400010028	84	2	0.006006	0.01194	chr02		0	0	0	0	0	1	0	0	0	0	0	0	0	0	0	0	0	0	0	0	0	0	0	0	0	0	0	0
No	PotVar0001672	PGSC0003DMB000000004	438873	G	T	SNP_2	CONT0041	1	NonSynonymous	A/S	1	2	136	44566970	PGSC0003DMG400010028	84	1	0.003003	0.00599	chr02		0	0	0	0	0	0	0	0	0	0	0	0	1	0	0	0	0	0	0	0	0	0	0	0	0	0	0	0
No	PotVar0001673	PGSC0003DMB000000004	438939	G	A	SNP_2	CONT0041	1	NonSynonymous	G/S	1	2	136	44566970	PGSC0003DMG400010028	84	1	0.003003	0.00599	chr02		1	0	0	0	0	0	0	0	0	0	0	0	0	0	0	0	0	0	0	0	0	0	0	0	0	0	0	0
No	PotVar0001674	PGSC0003DMB000000004	438940	G	A	SNP_2	CONT0041	1	NonSynonymous	G/D	1	2	136	44566970	PGSC0003DMG400010028	83	39	0.118541	0.20898	chr02		0	1	0	0	0	0	0	0	0	0	0	0	0	0	1	1	0	1	NA	1	4	0	1	1	1	1	2	0
No	PotVar0001675	PGSC0003DMB000000004	438963	C	T	SNP_2	CONT0041	0	NonSynonymous	R/C	1	2	136	44566970	PGSC0003DMG400010028	84	2	0.006006	0.01194	chr02		0	0	0	0	0	1	0	0	0	0	0	0	0	0	0	0	0	0	0	0	0	0	0	0	0	0	0	0
No	PotVar0001676	PGSC0003DMB000000004	438964	G	A	SNP_2	CONT0041	0	NonSynonymous	R/H	1	2	136	44566970	PGSC0003DMG400010028	84	40	0.120120	0.21138	chr02		0	0	1	0	1	1	1	0	2	1	1	0	0	0	0	1	0	1	1	0	0	0	0	0	1	0	1	1
No	PotVar0001677	PGSC0003DMB000000004	438967	T	C	SNP_2	CONT0041	0	NonSynonymous	V/A	1	2	136	44566970	PGSC0003DMG400010028	84	4	0.012012	0.02374	chr02		0	0	0	0	2	0	0	0	0	0	0	0	0	0	0	0	0	0	0	0	0	0	0	0	0	0	0	0
No	PotVar0001678	PGSC0003DMB000000004	438969	C	T	SNP_2	CONT0041	0	NonSynonymous	L/F	1	2	136	44566970	PGSC0003DMG400010028	83	1	0.003040	0.00606	chr02		1	0	0	0	0	0	0	0	0	0	0	0	0	0	0	0	0	0	NA	0	0	0	0	0	0	0	0	0
No	PotVar0001679	PGSC0003DMB000000004	439001	A	G	SNP_2	CONT0041	0	Synonymous	A/A	No-binary var	2	136	44566970	PGSC0003DMG400010028	84	4	0.012012		chr02		0	0	0	0	2	0	0	0	0	0	0	0	0	0	0	0	0	0	0	0	0	0	0	0	0	0	0	0
No	PotVar0001680	PGSC0003DMB000000004	439012	C	T	SNP_2	CONT0041	0	NonSynonymous	S/L	1	2	136	44566970	PGSC0003DMG400010028	84	2	0.006006	0.01194	chr02		0	0	0	0	0	1	0	0	0	0	0	0	0	0	0	0	0	0	0	0	0	0	0	0	0	0	0	0
No	PotVar0001681	PGSC0003DMB000000004	439021	A	C	SNP_2	CONT0041	0	NonSynonymous	E/A	1	2	136	44566970	PGSC0003DMG400010028	84	28	0.084084	0.15403	chr02		0	1	0	0	0	0	0	0	1	0	0	0	0	0	0	1	0	0	0	0	4	0	0	0	1	1	2	0
No	PotVar0001682	PGSC0003DMB000000004	439027	T	C	SNP_2	CONT0041	0	NonSynonymous	V/A	1	2	136	44566970	PGSC0003DMG400010028	84	7	0.021021	0.04116	chr02		1	0	0	0	0	1	0	0	0	0	0	0	1	0	0	0	0	0	0	0	0	0	0	0	0	0	0	0
No	PotVar0001683	PGSC0003DMB000000004	439033	T	A	SNP_2	CONT0041	0	NonSynonymous	L/Q	1	2	136	44566970	PGSC0003DMG400010028	84	30	0.090090	0.16395	chr02		0	1	0	0	0	0	0	0	1	0	0	0	0	0	0	1	0	0	0	0	4	1	0	0	1	1	2	0
No	PotVar0001684	PGSC0003DMB000000004	439059	A	G	SNP_2	CONT0041	0	NonSynonymous	T/A	1	2	136	44566970	PGSC0003DMG400010028	84	1	0.003003	0.00599	chr02		0	0	0	0	0	0	0	0	0	0	0	0	1	0	0	0	0	0	0	0	0	0	0	0	0	0	0	0
No	PotVar0001685	PGSC0003DMB000000004	439083	C	G	SNP_2	CONT0041	0	NonSynonymous	P/A	1	2	136	44566970	PGSC0003DMG400010028	84	3	0.009009	0.01786	chr02		0	0	0	0	1	0	0	0	0	0	0	0	0	0	0	0	0	0	0	0	0	0	0	0	0	0	0	0
No	PotVar0001686	PGSC0003DMB000000004	439156	G	A	SNP_2	CONT0041	0	NonSynonymous	S/N	1	2	136	44566970	PGSC0003DMG400010028	83	28	0.085106	0.15573	chr02		4	3	3	3	4	NA	3	3	4	4	4	4	4	3	4	4	4	4	3	3	4	4	4	3	4	4	4	4
No	PotVar0001687	PGSC0003DMB000000004	439170	C	T	SNP_2	CONT0041	0	NonSynonymous	L/F	1	2	136	44566970	PGSC0003DMG400010028	83	3	0.009119	0.01807	chr02		0	0	0	0	0	NA	0	0	0	0	0	0	1	0	0	0	0	0	1	0	0	0	0	0	0	0	0	0
No	PotVar0001688	PGSC0003DMB000000004	439171	T	C	SNP_2	CONT0041	0	NonSynonymous	L/P	1	2	136	44566970	PGSC0003DMG400010028	83	4	0.012158	0.02402	chr02		0	0	0	0	2	NA	0	0	0	0	0	0	0	0	0	0	0	0	0	0	0	0	0	0	0	0	0	0
No	PotVar0001689	PGSC0003DMB000000004	439191	G	C	SNP_2	CONT0041	0	NonSynonymous	A/P	1	2	136	44566970	PGSC0003DMG400010028	83	28	0.085106	0.15573	chr02		0	1	0	0	0	NA	0	0	0	0	0	0	0	0	0	1	1	0	0	0	4	0	0	0	1	1	2	0
No	PotVar0001690	PGSC0003DMB000000004	439200	T	A	SNP_2	CONT0041	0	NonSynonymous	F/I	1	2	136	44566970	PGSC0003DMG400010028	83	2	0.006079	0.01208	chr02		0	0	0	0	0	NA	0	0	0	0	0	0	0	0	0	0	0	0	0	0	0	0	0	0	0	0	0	0
No	PotVar0001691	PGSC0003DMB000000004	439229	A	T	SNP_2	CONT0041	0	NonSynonymous	E/D	1	2	136	44566970	PGSC0003DMG400010028	83	28	0.085106	0.15573	chr02		0	1	0	0	0	NA	0	0	0	0	0	0	0	0	0	1	0	0	0	0	4	0	0	0	1	1	2	0
No	PotVar0001692	PGSC0003DMB000000004	439248	A	G	SNP_2	CONT0041	0	NonSynonymous	S/G	1	2	136	44566970	PGSC0003DMG400010028	80	72	0.227129	0.35108	chr02		3	3	4	2	2	NA	3	3	4	4	4	2	2	3	3	3	4	4	NA	3	0	4	4	2	3	3	2	4
No	PotVar0001693	PGSC0003DMB000000004	439268	G	A	SNP_2	CONT0041	0	Synonymous	T/T	1	2	136	44566970	PGSC0003DMG400010028	75	28	0.094276	0.17078	chr02		4	3	4	3	4	NA	3	3	4	4	NA	4	4	3	4	NA	4	4	NA	3	4	4	4	3	4	4	4	4
No	PotVar0001694	PGSC0003DMB000000004	439272	G	A	SNP_2	CONT0041	0	NonSynonymous	V/M	1	2	136	44566970	PGSC0003DMG400010028	75	41	0.138047	0.23798	chr02		1	1	0	1	2	NA	0	0	0	0	NA	2	0	0	1	NA	0	0	NA	0	4	0	0	0	1	1	2	0
No	PotVar0001695	PGSC0003DMB000000004	439325	A	G	SNP_2	CONT0041	0	Synonymous	E/E	1	2	136	44566970	PGSC0003DMG400010028	60	17	0.070833	0.13163	chr02		NA	1	0	0	0	NA	NA	0	0	0	NA	NA	0	0	0	NA	NA	0	NA	NA	NA	NA	NA	0	1	1	1	0
No	PotVar0001696	PGSC0003DMB000000004	894531	G	A	SNP_2	CONT0042	0	Non-coding	Non-coding	0	2	136	45024293	PGSC0003DMG400010049	50	99	0.495000	0.49995	chr02		NA	NA	NA	1	3	NA	NA	2	2	3	NA	1	NA	NA	NA	NA	NA	NA	NA	NA	NA	NA	NA	NA	2	1	2	1
No	PotVar0001697	PGSC0003DMB000000004	894534	T	C	SNP_2	CONT0042	0	Non-coding	Non-coding	0	2	136	45024293	PGSC0003DMG400010049	49	97	0.494898	0.49995	chr02		NA	NA	NA	1	3	NA	NA	2	2	3	NA	1	2	NA	NA	NA	NA	NA	NA	NA	NA	NA	NA	NA	2	1	2	1
No	PotVar0001698	PGSC0003DMB000000004	894562	T	C	SNP_2	CONT0042	0	Non-coding	Non-coding	0	2	136	45024293	PGSC0003DMG400010049	66	130	0.498084	0.49999	chr02		NA	1	1	1	3	NA	2	2	2	3	NA	1	2	4	NA	NA	NA	NA	NA	NA	2	NA	NA	NA	1	2	2	1
No	PotVar0001699	PGSC0003DMB000000004	894578	A	G	SNP_2	CONT0042	0	Non-coding	Non-coding	0	2	136	45024293	PGSC0003DMG400010049	74	142	0.484642	0.49953	chr02		2	1	2	1	3	NA	2	2	2	3	2	1	3	3	NA	NA	3	NA	NA	NA	2	2	NA	NA	1	2	2	1
No	PotVar0001700	PGSC0003DMB000000004	894728	T	C	SNP_2	CONT0042	1	Synonymous	V/V	1	2	136	45024293	PGSC0003DMG400010049	84	122	0.366366	0.46428	chr02		1	1	1	1	0	1	2	2	0	2	1	1	1	4	3	1	3	1	2	3	2	2	2	2	0	2	1	0
No	PotVar0001701	PGSC0003DMB000000004	894758	A	T	SNP_2	CONT0042	1	Synonymous	I/I	1	2	136	45024293	PGSC0003DMG400010049	84	164	0.492492	0.49989	chr02		2	1	2	1	3	3	2	2	2	3	2	1	3	4	3	2	3	2	3	3	2	2	2	3	1	2	2	1
No	PotVar0001702	PGSC0003DMB000000004	894776	A	G	SNP_2	CONT0042	1	Synonymous	A/A	1	2	136	45024293	PGSC0003DMG400010049	84	2	0.006006	0.01194	chr02		0	0	0	0	0	0	0	0	0	0	0	0	1	0	0	0	0	0	0	0	0	0	0	0	0	0	0	0
No	PotVar0001703	PGSC0003DMB000000004	894788	C	T	SNP_2	CONT0042	1	Synonymous	F/F	1	2	136	45024293	PGSC0003DMG400010049	84	2	0.006006	0.01194	chr02		0	0	0	0	0	1	0	0	0	0	0	0	0	0	0	0	0	0	0	0	0	0	0	0	0	0	0	0
No	PotVar0001704	PGSC0003DMB000000004	894845	C	T	SNP_2	CONT0042	1	Synonymous	N/N	1	2	136	45024293	PGSC0003DMG400010049	84	45	0.135135	0.23375	chr02		1	0	1	0	3	1	0	0	2	1	1	0	2	0	0	1	0	1	1	0	0	0	0	0	1	0	1	1
No	PotVar0001705	PGSC0003DMB000000004	894929	C	T	SNP_2	CONT0042	1	Synonymous	D/D	1	2	136	45024293	PGSC0003DMG400010049	84	162	0.486486	0.49963	chr02		2	1	2	1	3	3	2	2	2	3	2	1	3	4	3	2	3	2	3	3	2	2	2	3	1	2	2	2
No	PotVar0001706	PGSC0003DMB000000004	894938	A	T	SNP_2	CONT0042	1	Synonymous	A/A	1	2	136	45024293	PGSC0003DMG400010049	84	2	0.006006	0.01194	chr02		0	0	0	0	0	1	0	0	0	0	0	0	0	0	0	0	0	0	0	0	0	0	0	0	0	0	0	0
No	PotVar0001707	PGSC0003DMB000000004	894968	C	T	SNP_2	CONT0042	1	Synonymous	N/N	1	2	136	45024293	PGSC0003DMG400010049	84	3	0.009009	0.01786	chr02		0	0	0	0	0	1	0	0	0	0	0	0	0	0	0	0	0	0	0	0	0	0	0	0	0	0	0	0
No	PotVar0001708	PGSC0003DMB000000004	894978	A	T	SNP_2	CONT0042	1	NonSynonymous	I/L	1	2	136	45024293	PGSC0003DMG400010049	84	164	0.492492	0.49989	chr02		2	1	2	1	3	3	2	2	2	3	2	1	3	4	3	2	3	2	3	3	2	2	2	3	1	2	2	1
No	PotVar0001709	PGSC0003DMB000000004	895007	A	G	SNP_2	CONT0042	1	Synonymous	L/L	1	2	136	45024293	PGSC0003DMG400010049	84	1	0.003003	0.00599	chr02		0	0	0	0	0	0	0	0	0	0	0	0	1	0	0	0	0	0	0	0	0	0	0	0	0	0	0	0
No	PotVar0001710	PGSC0003DMB000000004	895139	G	A	SNP_2	CONT0042	1	Synonymous	A/A	1	2	136	45024293	PGSC0003DMG400010049	84	165	0.495495	0.49996	chr02		2	1	2	1	3	2	2	2	2	3	2	1	3	4	3	2	3	2	3	3	2	2	2	3	1	2	2	1
No	PotVar0001711	PGSC0003DMB000000004	895248	T	A	SNP_2	CONT0042	1	Non-coding	Non-coding	0	2	136	45024293	PGSC0003DMG400010049	83	1	0.003040	0.00606	chr02		0	0	0	0	0	0	0	0	0	0	0	0	0	0	0	0	0	0	NA	0	0	0	0	0	0	0	0	0
No	PotVar0001712	PGSC0003DMB000000004	895261	G	GTCA	INS	CONT0042	1	Non-coding	Non-coding	0	2	136	45024293	PGSC0003DMG400010049	83	26	0.079027	0.14556	chr02		0	0	0	1	0	1	1	1	0	0	0	1	0	1	0	0	0	1	NA	1	0	0	0	1	0	0	0	0
No	PotVar0001713	PGSC0003DMB000000004	895267	A	G	SNP_2	CONT0042	1	Non-coding	Non-coding	0	2	136	45024293	PGSC0003DMG400010049	83	35	0.106383	0.19013	chr02		0	0	1	0	1	1	0	0	1	1	1	0	0	0	0	1	0	1	NA	0	0	0	0	0	1	0	1	1
No	PotVar0001714	PGSC0003DMB000000004	895273	TT	GA	MNP	CONT0042	1	Non-coding	Non-coding	0	2	136	45024293	PGSC0003DMG400010049	83	1	0.003040	0.00606	chr02		0	0	0	0	0	0	0	0	0	0	0	0	0	0	0	0	0	0	NA	0	0	0	0	0	0	0	0	0
No	PotVar0001715	PGSC0003DMB000000004	895274	T	A	SNP_2	CONT0042	1	Non-coding	Non-coding	0	2	136	45024293	PGSC0003DMG400010049	83	34	0.103343	0.18533	chr02		0	0	1	0	1	1	0	0	1	1	1	0	0	0	0	1	0	1	NA	0	0	0	0	0	1	0	1	1
No	PotVar0001716	PGSC0003DMB000000004	895290	T	C	SNP_2	CONT0042	1	Non-coding	Non-coding	0	2	136	45024293	PGSC0003DMG400010049	83	69	0.209726	0.33148	chr02		0	0	1	1	3	2	1	1	2	1	1	1	2	1	0	1	0	2	NA	1	0	1	0	1	1	0	1	1
No	PotVar0001717	PGSC0003DMB000000004	895297	GT	G	DEL	CONT0042	1	Non-coding	Non-coding	0	2	136	45024293	PGSC0003DMG400010049	83	28	0.085106	0.15573	chr02		0	0	0	1	0	1	1	1	0	0	0	1	0	1	0	0	0	1	NA	1	0	1	0	1	0	0	0	0
No	PotVar0001718	PGSC0003DMB000000004	895336	A	C	SNP_2	CONT0042	1	Non-coding	Non-coding	0	2	136	45024293	PGSC0003DMG400010049	83	90	0.273556	0.39745	chr02		1	1	1	0	0	0	1	1	0	2	1	0	1	3	3	2	3	0	NA	1	2	2	2	2	0	1	1	0
No	PotVar0001719	PGSC0003DMB000000004	895339	AG	A	DEL	CONT0042	1	Non-coding	Non-coding	0	2	136	45024293	PGSC0003DMG400010049	83	10	0.030395	0.05894	chr02		0	1	0	0	0	0	0	0	0	0	0	0	0	0	0	0	0	0	NA	0	0	0	1	0	0	0	0	0
No	PotVar0001720	PGSC0003DMB000000004	895340	GA	G	DEL	CONT0042	1	Non-coding	Non-coding	No-binary var	2	136	45024293	PGSC0003DMG400010049	83	82	0.249240		chr02		1	0	1	1	0	0	1	1	0	2	1	0	1	3	2	1	3	0	NA	1	2	2	1	2	0	1	1	0
No	PotVar0001721	PGSC0003DMB000000004	895347	CA	TG	MNP	CONT0042	1	Non-coding	Non-coding	No-binary var	2	136	45024293	PGSC0003DMG400010049	83	36	0.109422		chr02		0	0	1	0	1	1	0	1	2	1	1	0	0	0	0	1	0	1	NA	0	0	0	0	0	1	0	1	1
No	PotVar0001722	PGSC0003DMB000000004	895347	C	T	SNP_2	CONT0042	1	Non-coding	Non-coding	No-binary var	2	136	45024293	PGSC0003DMG400010049	83	127	0.386018		chr02		2	1	1	1	2	2	2	1	0	2	1	1	3	4	3	1	3	1	NA	3	2	2	2	2	0	1	1	0
No	PotVar0001723	PGSC0003DMB000000004	895425	T	G	SNP_2	CONT0042	1	Non-coding	Non-coding	0	2	136	45024293	PGSC0003DMG400010049	71	31	0.110320	0.19630	chr02		0	NA	1	0	1	NA	0	0	2	1	1	0	0	0	0	NA	0	NA	NA	0	0	0	0	0	1	0	1	1
No	PotVar0001724	PGSC0003DMB000000004	895478	G	T	SNP_2	CONT0042	0	Non-coding	Non-coding	0	2	136	45024293	PGSC0003DMG400010049	49	26	0.132653	0.23011	chr02		NA	NA	1	0	1	NA	NA	0	NA	1	1	0	0	NA	NA	NA	NA	NA	NA	NA	0	0	NA	NA	1	0	1	1
No	PotVar0001725	PGSC0003DMB000000004	895479	A	G	SNP_2	CONT0042	0	Non-coding	Non-coding	0	2	136	45024293	PGSC0003DMG400010049	48	0	0.000000	0.00000	chr02		NA	NA	0	0	0	NA	NA	0	NA	0	0	0	0	NA	NA	NA	NA	NA	NA	NA	0	0	NA	NA	0	0	0	0
No	PotVar0001726	PGSC0003DMB000000004	895509	A	G	SNP_2	CONT0042	0	Non-coding	Non-coding	0	2	136	45024293	PGSC0003DMG400010049	42	39	0.232143	0.35651	chr02		NA	NA	2	0	0	NA	NA	1	0	2	NA	NA	1	NA	NA	NA	NA	NA	NA	NA	NA	NA	NA	NA	0	2	1	0
No	PotVar0001727	PGSC0003DMB000000004	895522	G	T	SNP_2	CONT0042	0	Non-coding	Non-coding	0	2	136	45024293	PGSC0003DMG400010049	39	13	0.083333	0.15278	chr02		NA	NA	0	1	0	NA	NA	1	0	0	NA	1	NA	NA	NA	NA	NA	NA	NA	NA	NA	NA	NA	NA	0	0	0	0
No	PotVar0001728	PGSC0003DMB000000004	895534	C	CT	INS	CONT0042	0	Non-coding	Non-coding	0	2	136	45024293	PGSC0003DMG400010049	30	11	0.091667	0.16653	chr02		NA	NA	0	1	0	NA	NA	1	NA	NA	NA	NA	NA	NA	NA	NA	NA	NA	NA	NA	NA	NA	NA	NA	0	NA	0	0
No	PotVar0001729	PGSC0003DMB000000004	895538	A	T	SNP_2	CONT0042	0	Non-coding	Non-coding	0	2	136	45024293	PGSC0003DMG400010049	31	12	0.096774	0.17482	chr02		NA	NA	0	1	0	NA	NA	2	NA	0	NA	NA	NA	NA	NA	NA	NA	NA	NA	NA	NA	NA	NA	NA	0	NA	0	0
No	PotVar0001730	PGSC0003DMB000000004	895560	G	A	SNP_2	CONT0042	0	Non-coding	Non-coding	0	2	136	45024293	PGSC0003DMG400010049	22	43	0.488636	0.49974	chr02		NA	NA	3	NA	NA	NA	NA	NA	NA	NA	NA	NA	NA	NA	NA	NA	NA	NA	NA	NA	NA	NA	NA	NA	1	NA	NA	1
No	PotVar0001731	PGSC0003DMB000000004	895580	A	C	SNP_2	CONT0042	0	Non-coding	Non-coding	0	2	136	45024293	PGSC0003DMG400010049	13	7	0.134615	0.23299	chr02		NA	NA	1	NA	NA	NA	NA	NA	NA	NA	NA	NA	NA	NA	NA	NA	NA	NA	NA	NA	NA	NA	NA	NA	1	NA	NA	NA
No	PotVar0001732	PGSC0003DMB000000004	911230	A	T	SNP_2	CONT0043	0	Non-coding	Non-coding	0	2	136	45040991	PGSC0003DMG400010050	35	54	0.385714	0.47388	chr02		NA	NA	2	1	0	NA	2	2	NA	3	NA	NA	1	NA	NA	NA	NA	NA	NA	NA	NA	NA	NA	NA	NA	NA	1	NA
No	PotVar0001733	PGSC0003DMB000000004	911241	A	T	SNP_2	CONT0043	0	Non-coding	Non-coding	0	2	136	45040991	PGSC0003DMG400010050	41	1	0.006098	0.01212	chr02		NA	NA	0	0	0	NA	0	0	NA	0	NA	NA	1	NA	NA	NA	NA	NA	NA	NA	NA	NA	NA	NA	0	NA	0	0
No	PotVar0001734	PGSC0003DMB000000004	911258	C	T	SNP_2	CONT0043	0	Non-coding	Non-coding	0	2	136	45040991	PGSC0003DMG400010050	55	78	0.354545	0.45769	chr02		NA	NA	1	1	2	NA	2	2	0	2	NA	NA	1	NA	NA	NA	NA	NA	NA	NA	NA	NA	NA	3	0	2	1	0
No	PotVar0001735	PGSC0003DMB000000004	911281	T	C	SNP_2	CONT0043	0	Non-coding	Non-coding	0	2	136	45040991	PGSC0003DMG400010050	66	132	0.500000	0.50000	chr02		3	2	2	1	3	NA	2	2	2	3	3	1	3	4	NA	NA	NA	NA	NA	NA	NA	NA	NA	3	1	2	1	1
No	PotVar0001736	PGSC0003DMB000000004	911306	A	C	SNP_2	CONT0043	0	Non-coding	Non-coding	0	2	136	45040991	PGSC0003DMG400010050	74	143	0.488055	0.49971	chr02		3	2	2	1	3	NA	2	2	2	3	3	1	3	4	2	NA	3	NA	NA	NA	2	1	2	3	1	2	1	1
No	PotVar0001737	PGSC0003DMB000000004	911362	A	T	SNP_2	CONT0043	0	Non-coding	Non-coding	0	2	136	45040991	PGSC0003DMG400010050	82	160	0.492308	0.49988	chr02		2	2	2	1	1	NA	2	2	2	2	1	1	3	4	3	2	3	3	NA	3	2	2	2	3	1	2	2	1
No	PotVar0001738	PGSC0003DMB000000004	911408	T	C	SNP_2	CONT0043	1	Synonymous	C/C	1	2	136	45040991	PGSC0003DMG400010050	83	115	0.349544	0.45473	chr02		1	1	1	1	0	1	2	1	0	2	1	1	1	4	3	2	3	1	NA	3	2	2	2	3	0	2	1	0
No	PotVar0001739	PGSC0003DMB000000004	911532	C	T	SNP_2	CONT0043	1	NonSynonymous	P/S	1	2	136	45040991	PGSC0003DMG400010050	84	1	0.003003	0.00599	chr02		0	0	0	0	0	0	0	0	0	0	0	0	0	0	0	0	0	0	0	0	0	0	0	0	0	0	0	0
No	PotVar0001740	PGSC0003DMB000000004	911538	C	T	SNP_2	CONT0043	1	NonSynonymous	P/S	1	2	136	45040991	PGSC0003DMG400010050	84	123	0.369369	0.46587	chr02		1	1	1	1	0	1	2	2	0	2	1	1	2	4	3	1	2	2	4	3	1	1	1	2	0	1	1	0
No	PotVar0001741	PGSC0003DMB000000004	911553	A	ACCCTCC	INS	CONT0043	1	InFrame_Insertion	InFrame_Insertion	No-binary var	2	136	45040991	PGSC0003DMG400010050	83	113	0.343465		chr02		1	1	1	1	0	1	1	2	1	2	1	1	1	4	3	1	2	2	NA	2	1	1	1	2	0	1	1	0
No	PotVar0001742	PGSC0003DMB000000004	911553	A	ACCCTCCACC	INS	CONT0043	1	InFrame_Insertion	InFrame_Insertion	No-binary var	2	136	45040991	PGSC0003DMG400010050	79	10	0.031949		chr02		0	0	0	0	0	NA	0	0	0	0	1	0	1	NA	0	0	0	NA	NA	0	0	0	0	0	0	0	0	0
No	PotVar0001743	PGSC0003DMB000000004	911553	A	ACCCTCCATC	INS	CONT0043	1	InFrame_Insertion	InFrame_Insertion	No-binary var	2	136	45040991	PGSC0003DMG400010050	83	39	0.118541		chr02		1	0	1	0	3	2	0	0	1	1	1	0	1	0	0	1	0	1	NA	0	0	0	0	0	1	0	1	1
No	PotVar0001744	PGSC0003DMB000000004	911570	T	C	SNP_2	CONT0043	1	Synonymous	H/H	1	2	136	45040991	PGSC0003DMG400010050	83	121	0.367781	0.46504	chr02		1	1	1	1	0	1	2	2	0	2	1	1	2	4	3	1	2	2	NA	2	2	1	1	2	0	2	1	0
No	PotVar0001745	PGSC0003DMB000000004	911621	C	T	SNP_2	CONT0043	1	Synonymous	G/G	1	2	136	45040991	PGSC0003DMG400010050	84	4	0.012012	0.02374	chr02		0	0	0	0	2	0	0	0	0	0	0	0	0	0	0	0	0	0	0	0	0	0	0	0	0	0	0	0
No	PotVar0001746	PGSC0003DMB000000004	911626	C	G	SNP_2	CONT0043	1	NonSynonymous	P/R	1	2	136	45040991	PGSC0003DMG400010050	84	34	0.102102	0.18335	chr02		0	0	1	0	1	1	0	0	1	1	1	0	0	0	0	1	0	1	0	0	0	0	0	0	1	0	1	1
No	PotVar0001747	PGSC0003DMB000000004	911632	A	C	SNP_2	CONT0043	1	NonSynonymous	K/T	1	2	136	45040991	PGSC0003DMG400010050	84	43	0.129129	0.22491	chr02		1	0	1	0	3	1	0	0	1	1	1	0	1	0	0	1	0	1	1	0	0	0	0	0	1	0	1	1
No	PotVar0001748	PGSC0003DMB000000004	911652	A	T	SNP_2	CONT0043	1	NonSynonymous	M/L	1	2	136	45040991	PGSC0003DMG400010050	84	3	0.009009	0.01786	chr02		0	0	0	0	0	1	0	0	0	0	0	0	1	0	0	0	0	0	0	0	0	0	0	0	0	0	0	0
No	PotVar0001749	PGSC0003DMB000000004	911756	A	G	SNP_2	CONT0043	1	Synonymous	G/G	1	2	136	45040991	PGSC0003DMG400010050	84	42	0.126126	0.22044	chr02		1	0	1	0	3	1	0	0	2	1	1	0	1	0	0	1	0	1	0	0	0	0	0	0	1	0	1	1
No	PotVar0001750	PGSC0003DMB000000004	911774	T	C	SNP_2	CONT0043	1	Synonymous	F/F	1	2	136	45040991	PGSC0003DMG400010050	84	1	0.003003	0.00599	chr02		0	0	0	0	0	0	0	0	0	0	0	0	1	0	0	0	0	0	0	0	0	0	0	0	0	0	0	0
No	PotVar0001751	PGSC0003DMB000000004	911780	G	A	SNP_2	CONT0043	1	Synonymous	E/E	1	2	136	45040991	PGSC0003DMG400010050	84	44	0.132132	0.22935	chr02		1	0	1	0	3	1	0	0	1	1	1	0	2	0	0	1	0	1	1	0	0	0	0	0	1	0	1	1
No	PotVar0001752	PGSC0003DMB000000004	911804	A	G	SNP_2	CONT0043	1	Synonymous	L/L	1	2	136	45040991	PGSC0003DMG400010050	84	41	0.123123	0.21593	chr02		0	0	1	0	3	2	0	0	1	1	1	0	0	0	0	1	0	1	0	0	0	0	0	0	1	0	1	1
No	PotVar0001753	PGSC0003DMB000000004	911807	G	A	SNP_2	CONT0043	1	Synonymous	T/T	1	2	136	45040991	PGSC0003DMG400010050	84	34	0.102102	0.18335	chr02		0	0	1	0	1	1	0	0	2	1	1	0	0	0	0	1	0	1	0	0	0	0	0	0	1	0	1	1
No	PotVar0001754	PGSC0003DMB000000004	911828	C	T	SNP_2	CONT0043	1	Synonymous	T/T	1	2	136	45040991	PGSC0003DMG400010050	84	1	0.003003	0.00599	chr02		0	0	0	0	0	0	0	0	0	0	0	0	0	0	0	0	0	0	0	0	0	0	0	0	0	0	0	0
No	PotVar0001755	PGSC0003DMB000000004	911912	G	A	SNP_2	CONT0043	1	Synonymous	T/T	1	2	136	45040991	PGSC0003DMG400010050	84	120	0.360360	0.46100	chr02		2	1	1	1	0	1	2	2	0	2	1	1	1	4	3	1	3	1	1	3	2	2	2	3	0	2	1	0
No	PotVar0001756	PGSC0003DMB000000004	911915	G	C	SNP_2	CONT0043	1	Synonymous	A/A	1	2	136	45040991	PGSC0003DMG400010050	84	2	0.006006	0.01194	chr02		0	0	0	0	0	0	0	0	0	0	0	0	1	0	0	0	0	0	1	0	0	0	0	0	0	0	0	0
No	PotVar0001757	PGSC0003DMB000000004	911943	G	A	SNP_2	CONT0043	1	NonSynonymous	E/K	1	2	136	45040991	PGSC0003DMG400010050	83	156	0.474164	0.49867	chr02		2	1	2	1	3	3	2	2	2	3	2	1	3	4	3	2	3	3	NA	3	2	2	2	3	1	2	2	1
No	PotVar0001758	PGSC0003DMB000000004	911963	A	T	SNP_2	CONT0043	1	Synonymous	S/S	1	2	136	45040991	PGSC0003DMG400010050	83	163	0.495441	0.49996	chr02		2	1	2	1	3	3	2	2	2	3	1	1	3	4	3	1	3	3	NA	3	2	1	1	3	1	2	2	1
No	PotVar0001759	PGSC0003DMB000000004	911971	T	A	SNP_2	CONT0043	1	Non-coding	Non-coding	0	2	136	45040991	PGSC0003DMG400010050	83	2	0.006079	0.01208	chr02		1	0	1	0	0	0	0	0	0	0	0	0	0	0	0	0	0	0	NA	0	0	0	0	0	0	0	0	0
No	PotVar0001760	PGSC0003DMB000000004	911984	C	A	SNP_2	CONT0043	1	Non-coding	Non-coding	0	2	136	45040991	PGSC0003DMG400010050	82	3	0.009231	0.01829	chr02		1	0	1	0	0	NA	0	0	0	0	0	0	0	0	0	0	0	0	NA	0	0	0	0	0	0	0	0	0
No	PotVar0001761	PGSC0003DMB000000004	912009	T	TTTTTTTTAA	INS	CONT0043	1	Non-coding	Non-coding	No-binary var	2	136	45040991	PGSC0003DMG400010050	78	34	0.110032		chr02		NA	0	0	1	0	NA	1	1	0	1	0	1	0	1	NA	0	1	0	NA	1	1	1	1	1	0	0	1	0
No	PotVar0001762	PGSC0003DMB000000004	912010	C	T	SNP_2	CONT0043	1	Non-coding	Non-coding	0	2	136	45040991	PGSC0003DMG400010050	82	39	0.120000	0.21120	chr02		1	1	1	0	0	NA	0	0	0	0	1	0	1	1	1	1	1	0	NA	1	1	1	1	1	0	0	0	0
No	PotVar0001763	PGSC0003DMB000000004	912013	C	A	SNP_3	CONT0043	1	Non-coding	Non-coding	No-binary var	2	136	45040991	PGSC0003DMG400010050	81	42	0.130841		chr02		1	0	1	0	3	NA	0	0	1	1	1	0	2	0	0	1	0	1	NA	0	0	0	0	0	1	0	1	1
No	PotVar0001764	PGSC0003DMB000000004	912013	C	T	SNP_3	CONT0043	1	Non-coding	Non-coding	No-binary var	2	136	45040991	PGSC0003DMG400010050	81	96	0.299065		chr02		1	1	1	1	0	NA	1	1	0	2	1	1	1	4	3	1	2	1	NA	2	1	1	1	2	0	1	1	0
No	PotVar0001765	PGSC0003DMB000000004	912033	A	ATT	INS	CONT0043	1	Non-coding	Non-coding	0	2	136	45040991	PGSC0003DMG400010050	54	1	0.004695	0.00935	chr02		NA	0	0	0	0	NA	0	0	0	0	NA	NA	0	NA	NA	NA	NA	NA	NA	NA	NA	0	0	NA	0	0	0	0
No	PotVar0001766	PGSC0003DMB000000004	912037	T	A	SNP_2	CONT0043	1	Non-coding	Non-coding	0	2	136	45040991	PGSC0003DMG400010050	77	90	0.295082	0.41602	chr02		1	1	1	1	0	NA	2	1	0	2	NA	1	1	4	NA	1	2	1	NA	2	1	0	1	2	0	1	1	0
No	PotVar0001767	PGSC0003DMB000000004	912053	T	A	SNP_2	CONT0043	1	Non-coding	Non-coding	0	2	136	45040991	PGSC0003DMG400010050	75	6	0.020202	0.03959	chr02		NA	0	0	0	0	NA	0	0	0	0	NA	0	0	0	NA	0	0	NA	NA	0	0	0	0	0	0	0	0	0
No	PotVar0001768	PGSC0003DMB000000004	912059	G	A	SNP_2	CONT0043	1	Non-coding	Non-coding	0	2	136	45040991	PGSC0003DMG400010050	75	1	0.003367	0.00671	chr02		NA	0	0	0	0	NA	0	0	0	0	NA	0	0	0	NA	NA	0	0	NA	0	0	0	0	0	0	0	0	0
No	PotVar0001769	PGSC0003DMB000000004	912066	C	G	SNP_2	CONT0043	1	Non-coding	Non-coding	0	2	136	45040991	PGSC0003DMG400010050	74	87	0.296928	0.41752	chr02		NA	1	1	1	0	NA	1	1	0	2	NA	1	1	4	NA	NA	2	1	NA	NA	1	1	1	2	0	1	1	0
No	PotVar0001770	PGSC0003DMB000000004	912072	CA	C	DEL	CONT0043	0	Non-coding	Non-coding	0	2	136	45040991	PGSC0003DMG400010050	74	17	0.058020	0.10931	chr02		NA	1	0	0	0	NA	2	0	0	0	NA	0	0	1	0	NA	0	0	NA	NA	0	0	1	0	0	0	0	0
No	PotVar0001771	PGSC0003DMB000000004	912074	A	AATT	INS	CONT0043	0	Non-coding	Non-coding	No-binary var	2	136	45040991	PGSC0003DMG400010050	58	31	0.135371		chr02		NA	0	1	0	1	NA	NA	0	1	2	NA	0	0	NA	NA	NA	NA	NA	NA	NA	0	0	0	NA	1	0	1	1
No	PotVar0001772	PGSC0003DMB000000004	912074	A	AT	INS	CONT0043	0	Non-coding	Non-coding	No-binary var	2	136	45040991	PGSC0003DMG400010050	58	8	0.034934		chr02		NA	0	0	0	2	NA	NA	0	0	0	NA	0	2	NA	NA	NA	NA	NA	NA	NA	0	0	0	NA	0	0	0	0
No	PotVar0001773	PGSC0003DMB000000004	912074	AT	A	DEL	CONT0043	0	Non-coding	Non-coding	No-binary var	2	136	45040991	PGSC0003DMG400010050	73	69	0.238754		chr02		NA	0	1	1	0	NA	0	1	0	1	NA	1	1	2	2	NA	NA	1	NA	NA	1	1	1	2	0	1	1	0
No	PotVar0001774	PGSC0003DMB000000004	912109	A	G	SNP_2	CONT0043	1	Synonymous	A/A	1	2	136	45040991	PGSC0003DMG400010050	70	78	0.281588	0.40459	chr02		NA	1	1	1	0	NA	1	1	0	2	NA	1	1	4	2	1	NA	1	NA	NA	1	1	1	2	0	2	1	0
No	PotVar0001775	PGSC0003DMB000000004	912135	G	A	SNP_2	CONT0043	1	NonSynonymous	R/K	1	2	136	45040991	PGSC0003DMG400010050	70	78	0.281588	0.40459	chr02		NA	1	1	1	0	NA	1	2	0	1	1	1	1	4	3	1	2	1	NA	NA	NA	1	1	2	0	2	1	0
No	PotVar0001776	PGSC0003DMB000000004	912142	A	C	SNP_2	CONT0043	1	Synonymous	L/L	1	2	136	45040991	PGSC0003DMG400010050	66	72	0.275862	0.39952	chr02		1	1	1	1	0	NA	1	2	0	1	1	1	1	4	3	NA	NA	1	NA	NA	NA	1	1	2	0	2	1	0
No	PotVar0001777	PGSC0003DMB000000004	912187	A	G	SNP_2	CONT0043	1	Synonymous	S/S	1	2	136	45040991	PGSC0003DMG400010050	43	46	0.267442	0.39183	chr02		NA	NA	0	1	0	NA	NA	2	NA	NA	NA	NA	1	4	NA	NA	NA	NA	NA	NA	NA	NA	NA	3	0	1	1	0
No	PotVar0001778	PGSC0003DMB000000004	912199	G	A	SNP_2	CONT0043	1	Synonymous	P/P	1	2	136	45040991	PGSC0003DMG400010050	37	41	0.277027	0.40057	chr02		NA	NA	1	1	0	NA	NA	2	NA	NA	NA	NA	1	NA	NA	NA	NA	NA	NA	NA	NA	NA	NA	3	0	NA	1	0
No	PotVar0001779	PGSC0003DMB000000004	912226	C	T	SNP_2	CONT0043	0	Synonymous	F/F	1	2	136	45040991	PGSC0003DMG400010050	34	31	0.227941	0.35197	chr02		NA	NA	1	0	2	NA	NA	0	NA	3	NA	NA	NA	NA	NA	NA	NA	NA	NA	NA	NA	NA	NA	NA	1	0	1	1
No	PotVar0001780	PGSC0003DMB000000004	912242	A	G	SNP_2	CONT0043	0	NonSynonymous	I/V	1	2	136	45040991	PGSC0003DMG400010050	27	53	0.490741	0.49983	chr02		NA	NA	NA	NA	3	NA	NA	1	NA	NA	NA	NA	NA	4	NA	NA	NA	NA	NA	NA	NA	NA	NA	NA	NA	2	1	2
No	PotVar0001781	PGSC0003DMB000000004	962366	G	T	SNP_2	CONT0044	0	Non-coding	Non-coding	0	2	136	45092089	PGSC0003DMG402010056	37	2	0.013514	0.02666	chr02		NA	NA	NA	0	0	NA	NA	0	NA	0	NA	NA	NA	NA	NA	NA	NA	NA	NA	NA	NA	NA	NA	NA	0	NA	1	0
No	PotVar0001782	PGSC0003DMB000000004	962384	G	C	SNP_2	CONT0044	0	Non-coding	Non-coding	0	2	136	45092089	PGSC0003DMG402010056	47	37	0.196809	0.31615	chr02		NA	NA	NA	0	2	NA	NA	0	2	1	NA	NA	NA	0	NA	NA	NA	NA	NA	NA	NA	NA	NA	NA	2	NA	2	1
No	PotVar0001783	PGSC0003DMB000000004	962486	AGAAAG	A	DEL	CONT0044	0	Non-coding	Non-coding	0	2	136	45092089	PGSC0003DMG402010056	80	18	0.056782	0.10712	chr02		NA	2	0	0	0	0	0	0	0	0	0	0	0	0	0	0	0	0	NA	0	0	0	1	0	0	0	0	0
No	PotVar0001784	PGSC0003DMB000000004	962487	GAAAGA	G	DEL	CONT0044	0	Non-coding	Non-coding	0	2	136	45092089	PGSC0003DMG402010056	78	144	0.466019	0.49769	chr02		NA	NA	2	0	2	1	1	1	0	2	3	2	2	2	3	2	3	1	NA	2	3	2	2	2	1	3	2	1
No	PotVar0001785	PGSC0003DMB000000004	962489	A	AACT	INS	CONT0044	0	Non-coding	Non-coding	0	2	136	45092089	PGSC0003DMG402010056	57	39	0.173333	0.28658	chr02		NA	NA	1	0	2	NA	0	0	1	1	2	NA	0	0	NA	NA	0	NA	NA	NA	NA	0	0	0	1	NA	1	1
No	PotVar0001786	PGSC0003DMB000000004	962491	GA	G	DEL	CONT0044	0	Non-coding	Non-coding	No-binary var	2	136	45092089	PGSC0003DMG402010056	59	43	0.184549		chr02		NA	0	1	0	2	NA	0	0	1	1	2	NA	0	0	NA	NA	NA	NA	NA	NA	NA	0	1	0	1	NA	1	1
No	PotVar0001787	PGSC0003DMB000000004	962506	G	T	SNP_2	CONT0044	0	Non-coding	Non-coding	0	2	136	45092089	PGSC0003DMG402010056	83	2	0.006079	0.01208	chr02		0	0	0	0	0	0	0	0	0	0	0	0	1	0	0	0	0	0	1	0	0	0	0	0	0	0	0	0
No	PotVar0001788	PGSC0003DMB000000004	962508	G	A	SNP_2	CONT0044	0	Non-coding	Non-coding	0	2	136	45092089	PGSC0003DMG402010056	83	1	0.003040	0.00606	chr02		0	0	0	0	0	0	0	0	0	0	0	0	1	0	0	0	0	0	0	0	0	0	0	0	0	0	0	0
No	PotVar0001789	PGSC0003DMB000000004	962607	C	T	SNP_2	CONT0044	1	Synonymous	S/S	1	2	136	45092089	PGSC0003DMG402010056	84	44	0.132132	0.22935	chr02		0	0	1	0	3	1	0	0	2	1	1	1	1	0	0	1	0	1	0	0	0	0	0	0	1	0	1	1
No	PotVar0001790	PGSC0003DMB000000004	962619	C	T	SNP_2	CONT0044	1	Synonymous	T/T	1	2	136	45092089	PGSC0003DMG402010056	84	13	0.039039	0.07503	chr02		1	0	0	0	2	1	0	0	0	0	0	1	2	0	0	0	0	0	1	0	0	0	0	0	0	0	0	0
No	PotVar0001791	PGSC0003DMB000000004	962631	G	A	SNP_2	CONT0044	1	Synonymous	R/R	1	2	136	45092089	PGSC0003DMG402010056	82	7	0.021538	0.04215	chr02		0	0	0	0	0	0	0	0	0	0	0	0	0	0	0	0	0	1	NA	0	0	0	0	0	0	0	0	0
No	PotVar0001792	PGSC0003DMB000000004	962633	C	G	SNP_2	CONT0044	1	NonSynonymous	A/G	1	2	136	45092089	PGSC0003DMG402010056	82	76	0.233846	0.35832	chr02		1	1	0	1	1	0	1	1	0	0	1	1	1	1	1	1	1	1	NA	0	1	1	1	1	1	1	1	1
No	PotVar0001793	PGSC0003DMB000000004	962657	A	G	SNP_2	CONT0044	1	NonSynonymous	D/G	No-binary var	2	136	45092089	PGSC0003DMG402010056	81	9	0.028037		chr02		0	0	0	0	0	0	0	0	0	0	0	0	1	0	0	0	0	1	NA	0	0	0	0	0	0	0	0	0
No	PotVar0001794	PGSC0003DMB000000004	962657	AT	GC	MNP	CONT0044	1	NonSynonymous	D/G	No-binary var	2	136	45092089	PGSC0003DMG402010056	81	42	0.130841		chr02		1	0	1	0	3	2	0	0	2	1	1	0	1	0	0	1	0	1	NA	0	0	0	0	0	1	0	1	1
No	PotVar0001795	PGSC0003DMB000000004	962665	G	T	SNP_2	CONT0044	1	NonSynonymous	A/S	1	2	136	45092089	PGSC0003DMG402010056	80	41	0.129338	0.22522	chr02		2	0	1	0	3	NA	0	0	2	1	1	0	2	0	0	1	0	1	NA	0	0	0	0	0	1	0	1	1
No	PotVar0001796	PGSC0003DMB000000004	962734	C	T	SNP_2	CONT0044	1	NonSynonymous	R/C	1	2	136	45092089	PGSC0003DMG402010056	81	6	0.018692	0.03668	chr02		0	0	0	0	0	NA	0	0	0	0	0	0	0	0	0	0	0	1	NA	0	0	0	0	0	0	0	0	0
No	PotVar0001797	PGSC0003DMB000000004	962745	A	T	SNP_2	CONT0044	1	Synonymous	A/A	1	2	136	45092089	PGSC0003DMG402010056	84	1	0.003003	0.00599	chr02		1	0	0	0	0	0	0	0	0	0	0	0	0	0	0	0	0	0	0	0	0	0	0	0	0	0	0	0
No	PotVar0001798	PGSC0003DMB000000004	962757	C	T	SNP_2	CONT0044	1	Synonymous	C/C	1	2	136	45092089	PGSC0003DMG402010056	84	35	0.105105	0.18812	chr02		0	0	1	0	1	1	0	0	2	1	1	0	0	0	0	1	0	1	0	0	0	0	0	0	1	0	1	1
No	PotVar0001799	PGSC0003DMB000000004	962795	T	C	SNP_2	CONT0044	1	NonSynonymous	V/A	1	2	136	45092089	PGSC0003DMG402010056	84	103	0.309309	0.42727	chr02		2	3	3	0	4	2	1	1	2	3	3	2	4	3	3	3	3	2	3	3	4	3	3	3	2	4	4	3
No	PotVar0001800	PGSC0003DMB000000004	962875	T	A	SNP_2	CONT0044	1	Non-coding	Non-coding	0	2	136	45092089	PGSC0003DMG402010056	84	2	0.006006	0.01194	chr02		0	0	0	0	0	1	0	0	0	0	0	0	0	0	0	0	0	0	0	0	0	0	0	0	0	0	0	0
No	PotVar0001801	PGSC0003DMB000000004	962914	A	T	SNP_2	CONT0044	1	Non-coding	Non-coding	0	2	136	45092089	PGSC0003DMG402010056	84	2	0.006006	0.01194	chr02		0	0	0	0	0	0	0	0	0	0	0	0	1	0	0	0	0	0	1	0	0	0	0	0	0	0	0	0
No	PotVar0001802	PGSC0003DMB000000004	962915	T	A	SNP_2	CONT0044	1	Non-coding	Non-coding	0	2	136	45092089	PGSC0003DMG402010056	84	1	0.003003	0.00599	chr02		0	0	0	0	0	0	0	0	0	0	0	0	1	0	0	0	0	0	0	0	0	0	0	0	0	0	0	0
No	PotVar0001803	PGSC0003DMB000000004	962955	TA	T	DEL	CONT0044	1	Non-coding	Non-coding	0	2	136	45092089	PGSC0003DMG402010056	84	1	0.003003	0.00599	chr02		1	0	0	0	0	0	0	0	0	0	0	0	0	0	0	0	0	0	0	0	0	0	0	0	0	0	0	0
No	PotVar0001804	PGSC0003DMB000000004	963019	C	A	SNP_2	CONT0044	1	Synonymous	L/L	1	2	136	45092089	PGSC0003DMG402010056	84	2	0.006006	0.01194	chr02		0	0	0	0	0	1	0	0	0	0	0	0	0	0	0	0	0	0	0	0	0	0	0	0	0	0	0	0
No	PotVar0001805	PGSC0003DMB000000004	963020	T	C	SNP_2	CONT0044	1	NonSynonymous	Y/H	1	2	136	45092089	PGSC0003DMG402010056	84	7	0.021021	0.04116	chr02		0	0	0	0	0	0	0	0	0	0	0	0	0	0	0	0	0	1	1	0	0	0	0	0	0	0	0	0
No	PotVar0001806	PGSC0003DMB000000004	963032	G	A	SNP_2	CONT0044	1	NonSynonymous	A/T	1	2	136	45092089	PGSC0003DMG402010056	84	36	0.108108	0.19284	chr02		0	0	1	0	1	1	0	0	2	1	1	0	0	0	0	1	0	1	0	0	0	0	0	0	1	0	1	1
No	PotVar0001807	PGSC0003DMB000000004	963044	G	A	SNP_2	CONT0044	1	NonSynonymous	V/I	1	2	136	45092089	PGSC0003DMG402010056	84	41	0.123123	0.21593	chr02		0	0	1	0	3	1	0	0	2	1	1	0	1	0	0	1	0	1	0	0	0	0	0	0	1	0	1	1
No	PotVar0001808	PGSC0003DMB000000004	963101	G	A	SNP_2	CONT0044	1	NonSynonymous	G/R	1	2	136	45092089	PGSC0003DMG402010056	84	7	0.021021	0.04116	chr02		0	0	0	0	0	0	0	0	0	0	0	0	0	0	0	0	0	1	1	0	0	0	0	0	0	0	0	0
No	PotVar0001809	PGSC0003DMB000000004	963178	G	A	SNP_2	CONT0044	1	Synonymous	L/L	1	2	136	45092089	PGSC0003DMG402010056	84	47	0.141141	0.24244	chr02		1	0	1	0	3	2	0	0	2	1	1	0	2	0	0	1	0	1	1	0	0	0	0	0	1	0	1	1
No	PotVar0001810	PGSC0003DMB000000004	963199	G	A	SNP_2	CONT0044	0	Synonymous	K/K	1	2	136	45092089	PGSC0003DMG402010056	84	1	0.003003	0.00599	chr02		1	0	0	0	0	0	0	0	0	0	0	0	0	0	0	0	0	0	0	0	0	0	0	0	0	0	0	0
No	PotVar0001811	PGSC0003DMB000000004	963211	G	A	SNP_2	CONT0044	0	Synonymous	K/K	1	2	136	45092089	PGSC0003DMG402010056	84	1	0.003003	0.00599	chr02		0	0	0	0	0	0	0	0	0	0	0	0	0	0	0	0	0	0	0	0	0	0	0	0	0	0	0	0
No	PotVar0001812	PGSC0003DMB000000004	963254	G	A	SNP_2	CONT0044	1	NonSynonymous	G/R	1	2	136	45092089	PGSC0003DMG402010056	84	1	0.003003	0.00599	chr02		0	0	0	0	0	0	0	0	0	0	0	0	1	0	0	0	0	0	0	0	0	0	0	0	0	0	0	0
No	PotVar0001813	PGSC0003DMB000000004	963282	A	G	SNP_2	CONT0044	1	NonSynonymous	D/G	1	2	136	45092089	PGSC0003DMG402010056	84	36	0.108108	0.19284	chr02		0	0	1	0	1	1	0	0	2	1	1	0	0	0	0	1	0	1	0	0	0	0	0	0	1	0	1	1
No	PotVar0001814	PGSC0003DMB000000004	963286	A	T	SNP_2	CONT0044	1	NonSynonymous	E/D	1	2	136	45092089	PGSC0003DMG402010056	84	46	0.138138	0.23811	chr02		1	0	1	0	3	2	0	0	2	1	1	0	2	0	0	1	0	1	1	0	0	0	0	0	1	0	1	1
No	PotVar0001815	PGSC0003DMB000000004	963292	GG	AA	MNP	CONT0044	1	Synonymous	L/L	1	2	136	45092089	PGSC0003DMG402010056	84	2	0.006006	0.01194	chr02		0	0	0	0	0	0	0	0	0	0	0	0	1	0	0	0	0	0	1	0	0	0	0	0	0	0	0	0
No	PotVar0001816	PGSC0003DMB000000004	963328	C	T	SNP_2	CONT0044	1	Synonymous	N/N	1	2	136	45092089	PGSC0003DMG402010056	84	7	0.021021	0.04116	chr02		0	0	0	0	0	0	0	0	0	0	0	0	0	0	0	0	0	1	1	0	0	0	0	0	0	0	0	0
No	PotVar0001817	PGSC0003DMB000000004	963369	T	C	SNP_2	CONT0044	1	NonSynonymous	V/A	1	2	136	45092089	PGSC0003DMG402010056	84	36	0.108108	0.19284	chr02		0	0	1	0	1	1	0	0	2	1	1	0	0	0	0	1	0	1	0	0	0	0	0	0	1	0	1	1
No	PotVar0001818	PGSC0003DMB000000004	963420	A	G	SNP_2	CONT0044	1	NonSynonymous	Q/R	1	2	136	45092089	PGSC0003DMG402010056	84	4	0.012012	0.02374	chr02		0	0	0	0	2	0	0	0	0	0	0	0	0	0	0	0	0	0	0	0	0	0	0	0	0	0	0	0
No	PotVar0001819	PGSC0003DMB000000004	963450	CGCAACAACAACAACA	C	DEL	CONT0044	1	InFrame_Deletion	InFrame_Deletion	1	2	136	45092089	PGSC0003DMG402010056	83	6	0.018237	0.03581	chr02		0	0	0	0	0	0	0	0	0	0	0	0	0	0	0	0	0	1	0	0	0	0	0	0	0	0	0	0
No	PotVar0001820	PGSC0003DMB000000004	963451	GCAACAA	G	DEL	CONT0044	0	InFrame_Deletion	InFrame_Deletion	1	2	136	45092089	PGSC0003DMG402010056	84	8	0.024024	0.04689	chr02		0	0	0	0	0	1	0	0	0	0	0	0	0	0	0	0	0	0	0	0	0	0	0	0	0	0	0	0
No	PotVar0001821	PGSC0003DMB000000004	963451	G	GCAA	INS	CONT0044	0	InFrame_Insertion	InFrame_Insertion	1	2	136	45092089	PGSC0003DMG402010056	81	1	0.003115	0.00621	chr02		0	0	0	0	0	NA	0	0	0	0	0	0	1	0	0	0	0	0	NA	0	0	0	0	0	0	0	0	0
No	PotVar0001822	PGSC0003DMB000000004	963460	ACAACAG	A	DEL	CONT0044	0	InFrame_Deletion	InFrame_Deletion	1	2	136	45092089	PGSC0003DMG402010056	84	26	0.078078	0.14396	chr02		0	0	1	0	1	0	0	0	1	1	1	0	0	0	0	1	0	1	0	0	0	0	0	0	1	0	1	1
No	PotVar0001823	PGSC0003DMB000000004	963463	ACAG	A	DEL	CONT0044	0	InFrame_Deletion	InFrame_Deletion	1	2	136	45092089	PGSC0003DMG402010056	84	4	0.012012	0.02374	chr02		0	0	0	0	1	0	0	0	1	0	0	0	0	0	0	0	0	0	0	0	0	0	0	0	0	0	0	0
No	PotVar0001824	PGSC0003DMB000000004	963515	G	C	SNP_2	CONT0044	1	NonSynonymous	D/H	1	2	136	45092089	PGSC0003DMG402010056	84	1	0.003003	0.00599	chr02		0	0	0	0	0	0	0	0	0	0	0	0	0	0	0	0	0	0	0	0	0	0	0	0	0	0	0	0
No	PotVar0001825	PGSC0003DMB000000004	963519	A	G	SNP_2	CONT0044	1	NonSynonymous	N/S	1	2	136	45092089	PGSC0003DMG402010056	83	2	0.006079	0.01208	chr02		0	0	0	0	0	0	0	0	0	0	0	0	1	0	0	0	0	0	NA	0	0	0	0	0	0	0	0	0
No	PotVar0001826	PGSC0003DMB000000004	963526	C	A	SNP_2	CONT0044	1	NonSynonymous	N/K	1	2	136	45092089	PGSC0003DMG402010056	84	5	0.015015	0.02958	chr02		0	0	0	0	2	1	0	0	0	0	0	0	0	0	0	0	0	0	0	0	0	0	0	0	0	0	0	0
No	PotVar0001827	PGSC0003DMB000000004	963599	G	A	SNP_2	CONT0044	1	Non-coding	Non-coding	0	2	136	45092089	PGSC0003DMG402010056	84	2	0.006006	0.01194	chr02		0	0	0	0	0	1	0	0	0	0	0	0	0	0	0	0	0	0	0	0	0	0	0	0	0	0	0	0
No	PotVar0001828	PGSC0003DMB000000004	963616	G	A	SNP_2	CONT0044	1	Non-coding	Non-coding	0	2	136	45092089	PGSC0003DMG402010056	84	1	0.003003	0.00599	chr02		0	0	0	0	0	0	0	0	0	0	0	0	1	0	0	0	0	0	0	0	0	0	0	0	0	0	0	0
No	PotVar0001829	PGSC0003DMB000000004	963617	C	A	SNP_2	CONT0044	1	Non-coding	Non-coding	0	2	136	45092089	PGSC0003DMG402010056	84	36	0.108108	0.19284	chr02		1	0	1	0	1	1	0	0	2	1	1	0	0	0	0	1	0	1	0	0	0	0	0	0	1	0	1	1
No	PotVar0001830	PGSC0003DMB000000004	963634	A	C	SNP_2	CONT0044	1	Non-coding	Non-coding	0	2	136	45092089	PGSC0003DMG402010056	84	46	0.138138	0.23811	chr02		1	0	1	0	3	2	0	0	2	1	1	0	2	0	0	1	0	1	1	0	0	0	0	0	1	0	1	1
No	PotVar0001831	PGSC0003DMB000000004	963641	C	T	SNP_2	CONT0044	1	Non-coding	Non-coding	0	2	136	45092089	PGSC0003DMG402010056	84	54	0.162162	0.27173	chr02		1	0	1	0	3	2	0	0	2	1	1	0	2	0	0	1	0	2	1	0	0	0	0	0	1	0	1	1
No	PotVar0001832	PGSC0003DMB000000004	963648	C	T	SNP_2	CONT0044	1	Non-coding	Non-coding	0	2	136	45092089	PGSC0003DMG402010056	84	7	0.021021	0.04116	chr02		0	0	0	0	0	0	0	0	0	0	0	0	0	0	0	0	0	1	1	0	0	0	0	0	0	0	0	0
No	PotVar0001833	PGSC0003DMB000000004	963653	C	A	SNP_2	CONT0044	1	Non-coding	Non-coding	0	2	136	45092089	PGSC0003DMG402010056	84	2	0.006006	0.01194	chr02		0	0	0	0	0	0	0	0	0	0	0	0	1	0	0	0	0	0	1	0	0	0	0	0	0	0	0	0
No	PotVar0001834	PGSC0003DMB000000004	963665	T	C	SNP_2	CONT0044	1	Non-coding	Non-coding	0	2	136	45092089	PGSC0003DMG402010056	84	46	0.138138	0.23811	chr02		1	0	1	0	3	2	0	0	2	1	1	0	2	0	0	1	0	1	1	0	0	0	0	0	1	0	1	1
No	PotVar0001835	PGSC0003DMB000000004	963704	G	A	SNP_2	CONT0044	1	Non-coding	Non-coding	0	2	136	45092089	PGSC0003DMG402010056	84	2	0.006006	0.01194	chr02		0	0	0	0	0	1	0	0	0	0	0	0	0	0	0	0	0	0	0	0	0	0	0	0	0	0	0	0
No	PotVar0001836	PGSC0003DMB000000004	963722	T	G	SNP_2	CONT0044	1	Non-coding	Non-coding	0	2	136	45092089	PGSC0003DMG402010056	84	45	0.135135	0.23375	chr02		1	0	1	0	3	2	0	0	2	1	1	0	1	0	0	1	0	1	1	0	0	0	0	0	1	0	1	1
No	PotVar0001837	PGSC0003DMB000000004	963724	C	T	SNP_2	CONT0044	1	Non-coding	Non-coding	0	2	136	45092089	PGSC0003DMG402010056	83	2	0.006079	0.01208	chr02		1	0	0	0	0	0	0	0	0	0	0	0	0	0	0	0	0	0	NA	0	0	0	0	0	0	0	0	0
No	PotVar0001838	PGSC0003DMB000000004	963739	G	A	SNP_2	CONT0044	1	Non-coding	Non-coding	0	2	136	45092089	PGSC0003DMG402010056	83	1	0.003040	0.00606	chr02		1	0	0	0	0	0	0	0	0	0	0	0	0	0	0	0	0	0	NA	0	0	0	0	0	0	0	0	0
No	PotVar0001839	PGSC0003DMB000000004	963751	TAC	T	DEL	CONT0044	1	Non-coding	Non-coding	0	2	136	45092089	PGSC0003DMG402010056	84	6	0.018018	0.03539	chr02		0	0	0	0	0	0	0	0	0	0	0	0	0	0	0	1	0	0	0	0	0	0	0	0	0	0	0	0
No	PotVar0001840	PGSC0003DMB000000004	963752	ACC	A	DEL	CONT0044	1	Non-coding	Non-coding	0	2	136	45092089	PGSC0003DMG402010056	84	40	0.120120	0.21138	chr02		1	0	1	0	3	2	0	0	2	1	1	0	1	0	0	1	0	1	1	0	0	0	0	0	1	0	1	1
No	PotVar0001841	PGSC0003DMB000000004	963789	T	C	SNP_2	CONT0044	1	Non-coding	Non-coding	0	2	136	45092089	PGSC0003DMG402010056	84	45	0.135135	0.23375	chr02		1	0	1	0	3	2	0	0	2	1	1	0	2	0	0	1	0	1	1	0	0	0	0	0	1	0	1	1
No	PotVar0001842	PGSC0003DMB000000004	963819	A	T	SNP_2	CONT0044	1	Non-coding	Non-coding	0	2	136	45092089	PGSC0003DMG402010056	84	36	0.108108	0.19284	chr02		0	0	1	0	1	1	0	0	2	1	1	0	0	0	0	1	0	1	0	0	0	0	0	0	1	0	1	1
No	PotVar0001843	PGSC0003DMB000000004	963820	A	G	SNP_2	CONT0044	1	Non-coding	Non-coding	0	2	136	45092089	PGSC0003DMG402010056	84	2	0.006006	0.01194	chr02		0	0	0	0	0	1	0	0	0	0	0	0	0	0	0	0	0	0	0	0	0	0	0	0	0	0	0	0
No	PotVar0001844	PGSC0003DMB000000004	963873	A	AT	INS	CONT0044	1	Non-coding	Non-coding	0	2	136	45092089	PGSC0003DMG402010056	83	38	0.115502	0.20432	chr02		0	0	1	0	3	0	0	0	1	1	1	0	0	0	0	1	0	1	NA	0	0	0	0	0	1	0	1	1
No	PotVar0001845	PGSC0003DMB000000004	963878	T	C	SNP_2	CONT0044	1	Non-coding	Non-coding	0	2	136	45092089	PGSC0003DMG402010056	83	43	0.130699	0.22723	chr02		1	0	1	0	3	1	0	0	1	1	1	0	2	0	0	1	0	1	NA	0	0	0	0	0	1	0	1	1
No	PotVar0001846	PGSC0003DMB000000004	963953	C	T	SNP_2	CONT0044	1	Non-coding	Non-coding	0	2	136	45092089	PGSC0003DMG402010056	83	46	0.139818	0.24054	chr02		1	0	1	0	3	2	0	0	2	1	1	0	2	0	0	1	0	1	NA	0	0	0	0	0	1	0	1	1
No	PotVar0001847	PGSC0003DMB000000004	963959	T	C	SNP_2	CONT0044	1	Non-coding	Non-coding	0	2	136	45092089	PGSC0003DMG402010056	84	47	0.141141	0.24244	chr02		1	0	1	0	3	2	0	0	2	1	1	0	2	0	0	1	0	1	1	0	0	0	0	0	1	0	1	1
No	PotVar0001848	PGSC0003DMB000000004	963962	C	T	SNP_2	CONT0044	1	Non-coding	Non-coding	0	2	136	45092089	PGSC0003DMG402010056	84	1	0.003003	0.00599	chr02		0	0	0	0	0	0	0	0	0	0	0	0	1	0	0	0	0	0	0	0	0	0	0	0	0	0	0	0
No	PotVar0001849	PGSC0003DMB000000004	963971	C	T	SNP_2	CONT0044	1	Non-coding	Non-coding	0	2	136	45092089	PGSC0003DMG402010056	83	1	0.003040	0.00606	chr02		0	0	0	0	0	0	0	0	0	0	0	0	0	0	0	0	0	0	NA	0	0	0	0	0	0	0	0	0
No	PotVar0001850	PGSC0003DMB000000004	963980	G	A	SNP_2	CONT0044	1	Non-coding	Non-coding	0	2	136	45092089	PGSC0003DMG402010056	84	106	0.318318	0.43398	chr02		2	3	3	0	4	2	1	1	2	3	4	2	4	3	2	2	3	2	3	3	4	3	3	3	2	4	4	3
No	PotVar0001851	PGSC0003DMB000000004	964010	G	T	SNP_2	CONT0044	1	Non-coding	Non-coding	0	2	136	45092089	PGSC0003DMG402010056	84	35	0.105105	0.18812	chr02		0	0	1	0	1	1	0	0	2	1	1	0	0	0	0	1	0	1	0	0	0	0	0	0	1	0	1	1
No	PotVar0001852	PGSC0003DMB000000004	964013	GA	G	DEL	CONT0044	1	Non-coding	Non-coding	0	2	136	45092089	PGSC0003DMG402010056	83	1	0.003040	0.00606	chr02		1	0	0	0	0	0	0	0	0	0	0	0	0	0	0	0	0	0	NA	0	0	0	0	0	0	0	0	0
No	PotVar0001853	PGSC0003DMB000000004	964018	T	A	SNP_2	CONT0044	1	Non-coding	Non-coding	0	2	136	45092089	PGSC0003DMG402010056	83	1	0.003040	0.00606	chr02		0	0	0	0	0	0	0	0	0	0	0	0	0	0	0	0	0	0	NA	0	0	0	0	0	0	0	0	0
No	PotVar0001854	PGSC0003DMB000000004	964065	A	G	SNP_2	CONT0044	1	Non-coding	Non-coding	0	2	136	45092089	PGSC0003DMG402010056	84	1	0.003003	0.00599	chr02		0	0	0	0	0	0	0	0	0	0	0	0	1	0	0	0	0	0	0	0	0	0	0	0	0	0	0	0
No	PotVar0001855	PGSC0003DMB000000004	964068	T	C	SNP_2	CONT0044	1	Non-coding	Non-coding	0	2	136	45092089	PGSC0003DMG402010056	84	4	0.012012	0.02374	chr02		0	0	0	0	2	0	0	0	0	0	0	0	0	0	0	0	0	0	0	0	0	0	0	0	0	0	0	0
No	PotVar0001856	PGSC0003DMB000000004	964153	A	G	SNP_2	CONT0044	1	Non-coding	Non-coding	0	2	136	45092089	PGSC0003DMG402010056	84	1	0.003003	0.00599	chr02		0	0	0	0	0	0	0	0	0	0	0	0	1	0	0	0	0	0	0	0	0	0	0	0	0	0	0	0
No	PotVar0001857	PGSC0003DMB000000004	964154	G	A	SNP_2	CONT0044	1	Non-coding	Non-coding	0	2	136	45092089	PGSC0003DMG402010056	84	2	0.006006	0.01194	chr02		0	0	0	0	0	0	0	0	0	0	0	0	0	0	0	0	0	0	0	0	0	0	0	0	0	0	0	0
No	PotVar0001858	PGSC0003DMB000000004	964159	A	C	SNP_2	CONT0044	1	Non-coding	Non-coding	0	2	136	45092089	PGSC0003DMG402010056	83	2	0.006079	0.01208	chr02		0	0	0	0	0	0	0	0	0	0	0	0	0	0	0	0	0	0	NA	0	0	0	0	0	0	0	0	0
No	PotVar0001859	PGSC0003DMB000000004	964186	C	T	SNP_2	CONT0044	1	Non-coding	Non-coding	0	2	136	45092089	PGSC0003DMG402010056	84	4	0.012012	0.02374	chr02		0	0	0	0	2	0	0	0	0	0	0	0	0	0	0	0	0	0	0	0	0	0	0	0	0	0	0	0
No	PotVar0001860	PGSC0003DMB000000004	964193	G	A	SNP_2	CONT0044	1	Non-coding	Non-coding	0	2	136	45092089	PGSC0003DMG402010056	83	1	0.003040	0.00606	chr02		0	0	0	0	0	0	0	0	0	0	0	0	1	0	0	0	0	0	NA	0	0	0	0	0	0	0	0	0
No	PotVar0001861	PGSC0003DMB000000004	964199	T	A	SNP_2	CONT0044	1	Non-coding	Non-coding	0	2	136	45092089	PGSC0003DMG402010056	82	44	0.135385	0.23411	chr02		1	0	1	0	2	2	0	0	2	1	1	0	2	0	0	1	0	1	NA	0	0	0	0	0	1	0	1	1
[truncated: 133,332 more rows]
[truncated: 56 more columns]
