# Supplementary material for: A Next-Generation Sequencing Method for Genotyping-by-Sequencing of Highly Heterozygous Autotetraploid Potato
Source: PLoS One. 2013 May 8;8(5):e62355. doi: 10.1371/journal.pone.0062355 (PMC3648547; doi:10.1371/journal.pone.0062355)
Supplement: FASTA-file S1 — SureSelect RNA bait sequences. (FASTA) [file pone.0062355.s005.fasta]

>1_GG_Tbases|1:1029|1
GTCAACTATTTGTTGGCGAAGAAGATCGATCTGCTGCCCCTTTGCTTGGTTGTTGATATTTAGATGAGGAAATGGGGAAAGCTTTAGTGATTATCTACATCACAGCTGCTGTGCTCCTTC
>1_GG_Tbases|1:1029|21
GAAGATCGATCTGCTGCCCCTTTGCTTGGTTGTTGATATTTAGATGAGGAAATGGGGAAAGCTTTAGTGATTATCTACATCACAGCTGCTGTGCTCCTTCTATTCCTCATCTCTCACTCT
>1_GG_Tbases|1:1029|41
TTTGCTTGGTTGTTGATATTTAGATGAGGAAATGGGGAAAGCTTTAGTGATTATCTACATCACAGCTGCTGTGCTCCTTCTATTCCTCATCTCTCACTCTCCTTCTCCTTCCAACAAACC
>1_GG_Tbases|1:1029|61
TAGATGAGGAAATGGGGAAAGCTTTAGTGATTATCTACATCACAGCTGCTGTGCTCCTTCTATTCCTCATCTCTCACTCTCCTTCTCCTTCCAACAAACCTAAGCGTCATCGCCGACTTA
>1_GG_Tbases|1:1029|81
GCTTTAGTGATTATCTACATCACAGCTGCTGTGCTCCTTCTATTCCTCATCTCTCACTCTCCTTCTCCTTCCAACAAACCTAAGCGTCATCGCCGACTTAAATTGCGCTCCAACTTCACT
>1_GG_Tbases|1:1029|101
CACAGCTGCTGTGCTCCTTCTATTCCTCATCTCTCACTCTCCTTCTCCTTCCAACAAACCTAAGCGTCATCGCCGACTTAAATTGCGCTCCAACTTCACTTTTGACTCACATCCTACCCA
>1_GG_Tbases|1:1029|121
TATTCCTCATCTCTCACTCTCCTTCTCCTTCCAACAAACCTAAGCGTCATCGCCGACTTAAATTGCGCTCCAACTTCACTTTTGACTCACATCCTACCCACCATGAACATATTCCCTTTG
>1_GG_Tbases|1:1029|141
CCTTCTCCTTCCAACAAACCTAAGCGTCATCGCCGACTTAAATTGCGCTCCAACTTCACTTTTGACTCACATCCTACCCACCATGAACATATTCCCTTTGATCCTTTAGTTGCCCAAATC
>1_GG_Tbases|1:1029|161
TAAGCGTCATCGCCGACTTAAATTGCGCTCCAACTTCACTTTTGACTCACATCCTACCCACCATGAACATATTCCCTTTGATCCTTTAGTTGCCCAAATCGAACGCCAACGTGAGGATAA
>1_GG_Tbases|1:1029|181
AATTGCGCTCCAACTTCACTTTTGACTCACATCCTACCCACCATGAACATATTCCCTTTGATCCTTTAGTTGCCCAAATCGAACGCCAACGTGAGGATAAGGAATGGGAGAAGCAGTATA
>1_GG_Tbases|1:1029|204
GACTCACATCCTACCCACCATGAACATATTCCCTTTGATCCTTTAGTTGCCCAAATCGAACGCCAACGTGAGGATAAGGAATGGGAGAAGCAGTATATTGACGGCCATCATCATCAATTA
>1_GG_Tbases|1:1029|221
CCATGAACATATTCCCTTTGATCCTTTAGTTGCCCAAATCGAACGCCAACGTGAGGATAAGGAATGGGAGAAGCAGTATATTGACGGCCATCATCATCAATTAATACATGAACCTGCTCC
>1_GG_Tbases|1:1029|241
ATCCTTTAGTTGCCCAAATCGAACGCCAACGTGAGGATAAGGAATGGGAGAAGCAGTATATTGACGGCCATCATCATCAATTAATACATGAACCTGCTCCTGGTCAAGAATCTCAGCCTG
>1_GG_Tbases|1:1029|261
GAACGCCAACGTGAGGATAAGGAATGGGAGAAGCAGTATATTGACGGCCATCATCATCAATTAATACATGAACCTGCTCCTGGTCAAGAATCTCAGCCTGAATGGGAAGACTTTATGGAT
>1_GG_Tbases|1:1029|281
GGAATGGGAGAAGCAGTATATTGACGGCCATCATCATCAATTAATACATGAACCTGCTCCTGGTCAAGAATCTCAGCCTGAATGGGAAGACTTTATGGATGCTGAAGATTATCTCAATGA
>1_GG_Tbases|1:1029|301
TTGACGGCCATCATCATCAATTAATACATGAACCTGCTCCTGGTCAAGAATCTCAGCCTGAATGGGAAGACTTTATGGATGCTGAAGATTATCTCAATGATGAACACAAGTTCAATGTAA
>1_GG_Tbases|1:1029|321
TTAATACATGAACCTGCTCCTGGTCAAGAATCTCAGCCTGAATGGGAAGACTTTATGGATGCTGAAGATTATCTCAATGATGAACACAAGTTCAATGTAACTGATAGACTTGTATTATTG
>1_GG_Tbases|1:1029|344
TCAAGAATCTCAGCCTGAATGGGAAGACTTTATGGATGCTGAAGATTATCTCAATGATGAACACAAGTTCAATGTAACTGATAGACTTGTATTATTGTTTCCCAAGATTGATGTCCACCC
>1_GG_Tbases|1:1029|361
AATGGGAAGACTTTATGGATGCTGAAGATTATCTCAATGATGAACACAAGTTCAATGTAACTGATAGACTTGTATTATTGTTTCCCAAGATTGATGTCCACCCATCTGATGGTTTCGTCA
>1_GG_Tbases|1:1029|381
GCTGAAGATTATCTCAATGATGAACACAAGTTCAATGTAACTGATAGACTTGTATTATTGTTTCCCAAGATTGATGTCCACCCATCTGATGGTTTCGTCACTGACCATGAGTTGACGGAC
>1_GG_Tbases|1:1029|401
TGAACACAAGTTCAATGTAACTGATAGACTTGTATTATTGTTTCCCAAGATTGATGTCCACCCATCTGATGGTTTCGTCACTGACCATGAGTTGACGGACTGGAATCTGGAGCAGACCCG
>1_GG_Tbases|1:1029|421
CTGATAGACTTGTATTATTGTTTCCCAAGATTGATGTCCACCCATCTGATGGTTTCGTCACTGACCATGAGTTGACGGACTGGAATCTGGAGCAGACCCGGAAGGAGGTTTTGCATAGGA
>1_GG_Tbases|1:1029|441
TTTCCCAAGATTGATGTCCACCCATCTGATGGTTTCGTCACTGACCATGAGTTGACGGACTGGAATCTGGAGCAGACCCGGAAGGAGGTTTTGCATAGGACTCAAAGAGATATGGAAGTT
>1_GG_Tbases|1:1029|464
ATCTGATGGTTTCGTCACTGACCATGAGTTGACGGACTGGAATCTGGAGCAGACCCGGAAGGAGGTTTTGCATAGGACTCAAAGAGATATGGAAGTTCATGACAAAAATCATGATGGTTT
>1_GG_Tbases|1:1029|481
CTGACCATGAGTTGACGGACTGGAATCTGGAGCAGACCCGGAAGGAGGTTTTGCATAGGACTCAAAGAGATATGGAAGTTCATGACAAAAATCATGATGGTTTTGTCTCTTTCCATGAGT
>1_GG_Tbases|1:1029|501
TGGAATCTGGAGCAGACCCGGAAGGAGGTTTTGCATAGGACTCAAAGAGATATGGAAGTTCATGACAAAAATCATGATGGTTTTGTCTCTTTCCATGAGTATGAGCCTCCCAGTTGGGTT
>1_GG_Tbases|1:1029|521
GAAGGAGGTTTTGCATAGGACTCAAAGAGATATGGAAGTTCATGACAAAAATCATGATGGTTTTGTCTCTTTCCATGAGTATGAGCCTCCCAGTTGGGTTCGGAATTCAGGTTTTGTCTC
>1_GG_Tbases|1:1029|541
CTCAAAGAGATATGGAAGTTCATGACAAAAATCATGATGGTTTTGTCTCTTTCCATGAGTATGAGCCTCCCAGTTGGGTTCGGAATTCAGGTTTTGTCTCTTTCCACTGTTTCAGTAATC
>1_GG_Tbases|1:1029|561
CATGACAAAAATCATGATGGTTTTGTCTCTTTCCATGAGTATGAGCCTCCCAGTTGGGTTCGGAATTCAGGTTTTGTCTCTTTCCACTGTTTCAGTAATCCATTGTTTAGTAACTCACCG
>1_GG_Tbases|1:1029|581
TTTTGTCTCTTTCCATGAGTATGAGCCTCCCAGTTGGGTTCGGAATTCAGGTTTTGTCTCTTTCCACTGTTTCAGTAATCCATTGTTTAGTAACTCACCGCAATCACAGTATCTCAACTC
>1_GG_Tbases|1:1029|601
ATGAGCCTCCCAGTTGGGTTCGGAATTCAGGTTTTGTCTCTTTCCACTGTTTCAGTAATCCATTGTTTAGTAACTCACCGCAATCACAGTATCTCAACTCTATATCTGCTCACTTTCTTT
>1_GG_Tbases|1:1029|621
CGGAATTCAGGTTTTGTCTCTTTCCACTGTTTCAGTAATCCATTGTTTAGTAACTCACCGCAATCACAGTATCTCAACTCTATATCTGCTCACTTTCTTTATATATTTAATCTGTCACAA
>1_GG_Tbases|1:1029|641
TTTCCACTGTTTCAGTAATCCATTGTTTAGTAACTCACCGCAATCACAGTATCTCAACTCTATATCTGCTCACTTTCTTTATATATTTAATCTGTCACAAATTTTGATGTGGTTATGCTG
>1_GG_Tbases|1:1029|661
CATTGTTTAGTAACTCACCGCAATCACAGTATCTCAACTCTATATCTGCTCACTTTCTTTATATATTTAATCTGTCACAAATTTTGATGTGGTTATGCTGCAACAGATAATACTTCTTTT
>1_GG_Tbases|1:1029|681
CAATCACAGTATCTCAACTCTATATCTGCTCACTTTCTTTATATATTTAATCTGTCACAAATTTTGATGTGGTTATGCTGCAACAGATAATACTTCTTTTGGATATGATATGGGCTGGTG
>1_GG_Tbases|1:1029|701
TATATCTGCTCACTTTCTTTATATATTTAATCTGTCACAAATTTTGATGTGGTTATGCTGCAACAGATAATACTTCTTTTGGATATGATATGGGCTGGTGGAAAGAAGATCACTTTAATG
>1_GG_Tbases|1:1029|721
ATATATTTAATCTGTCACAAATTTTGATGTGGTTATGCTGCAACAGATAATACTTCTTTTGGATATGATATGGGCTGGTGGAAAGAAGATCACTTTAATGCGTCAGATATAGATGGAGAT
>1_GG_Tbases|1:1029|741
ATTTTGATGTGGTTATGCTGCAACAGATAATACTTCTTTTGGATATGATATGGGCTGGTGGAAAGAAGATCACTTTAATGCGTCAGATATAGATGGAGATGGGCTTCTAAACATTACTGA
>1_GG_Tbases|1:1029|761
CAACAGATAATACTTCTTTTGGATATGATATGGGCTGGTGGAAAGAAGATCACTTTAATGCGTCAGATATAGATGGAGATGGGCTTCTAAACATTACTGAGTTCAATGAGTAAGTTACTG
>1_GG_Tbases|1:1029|781
GGATATGATATGGGCTGGTGGAAAGAAGATCACTTTAATGCGTCAGATATAGATGGAGATGGGCTTCTAAACATTACTGAGTTCAATGAGTAAGTTACTGCTAGGCTAGGAAAACTTTTT
>1_GG_Tbases|1:1029|801
GAAAGAAGATCACTTTAATGCGTCAGATATAGATGGAGATGGGCTTCTAAACATTACTGAGTTCAATGAGTAAGTTACTGCTAGGCTAGGAAAACTTTTTACTACCCTTACCTCCTTTGC
>1_GG_Tbases|1:1029|821
CGTCAGATATAGATGGAGATGGGCTTCTAAACATTACTGAGTTCAATGAGTAAGTTACTGCTAGGCTAGGAAAACTTTTTACTACCCTTACCTCCTTTGCTTAATAGTTCTGTGAACTTC
>1_GG_Tbases|1:1029|841
GGGCTTCTAAACATTACTGAGTTCAATGAGTAAGTTACTGCTAGGCTAGGAAAACTTTTTACTACCCTTACCTCCTTTGCTTAATAGTTCTGTGAACTTCATTTGATGATTCCAATAACT
>1_GG_Tbases|1:1029|861
GTTCAATGAGTAAGTTACTGCTAGGCTAGGAAAACTTTTTACTACCCTTACCTCCTTTGCTTAATAGTTCTGTGAACTTCATTTGATGATTCCAATAACTTCTTTCTTTATTGTGATTTC
>1_GG_Tbases|1:1029|881
CTAGGCTAGGAAAACTTTTTACTACCCTTACCTCCTTTGCTTAATAGTTCTGTGAACTTCATTTGATGATTCCAATAACTTCTTTCTTTATTGTGATTTCTTAGCTTTCTACATCCCGCT
>1_GG_Tbases|1:1029|901
ACTACCCTTACCTCCTTTGCTTAATAGTTCTGTGAACTTCATTTGATGATTCCAATAACTTCTTTCTTTATTGTGATTTCTTAGCTTTCTACATCCCGCTGATACGAGCAACCCCAAACT
>1_GG_Tbases|1:1029|910
ACCTCCTTTGCTTAATAGTTCTGTGAACTTCATTTGATGATTCCAATAACTTCTTTCTTTATTGTGATTTCTTAGCTTTCTACATCCCGCTGATACGAGCAACCCCAAACTACTTCACTG
>1_GG_Tbases|4859:7467|1
CAAGCTTAAGGCCAAACTCCCTCTTATAACAACCTAAATAAAAATAGTAATTACCAATTAACTAAAAGACAAAAATTGAACCAAACGAGAAAAGCATGTGGTCATGTACTAGCTTGGCAG
>1_GG_Tbases|4859:7467|21
CTCTTATAACAACCTAAATAAAAATAGTAATTACCAATTAACTAAAAGACAAAAATTGAACCAAACGAGAAAAGCATGTGGTCATGTACTAGCTTGGCAGGGATAAATTGCGCTCACCAT
>1_GG_Tbases|4859:7467|44
ATAGTAATTACCAATTAACTAAAAGACAAAAATTGAACCAAACGAGAAAAGCATGTGGTCATGTACTAGCTTGGCAGGGATAAATTGCGCTCACCATTTAGTTAACTTCACCTATTTTGC
>1_GG_Tbases|4859:7467|61
ACTAAAAGACAAAAATTGAACCAAACGAGAAAAGCATGTGGTCATGTACTAGCTTGGCAGGGATAAATTGCGCTCACCATTTAGTTAACTTCACCTATTTTGCTACGCCAACGCACTTCG
>1_GG_Tbases|4859:7467|81
CCAAACGAGAAAAGCATGTGGTCATGTACTAGCTTGGCAGGGATAAATTGCGCTCACCATTTAGTTAACTTCACCTATTTTGCTACGCCAACGCACTTCGCTAACGTGCGCACTCTCCTT
>1_GG_Tbases|4859:7467|101
GTCATGTACTAGCTTGGCAGGGATAAATTGCGCTCACCATTTAGTTAACTTCACCTATTTTGCTACGCCAACGCACTTCGCTAACGTGCGCACTCTCCTTCTCTCTCGCTGCTCCCATGG
>1_GG_Tbases|4859:7467|121
GGATAAATTGCGCTCACCATTTAGTTAACTTCACCTATTTTGCTACGCCAACGCACTTCGCTAACGTGCGCACTCTCCTTCTCTCTCGCTGCTCCCATGGCTATTCCTCTCCAATTCTCT
>1_GG_Tbases|4859:7467|141
TTAGTTAACTTCACCTATTTTGCTACGCCAACGCACTTCGCTAACGTGCGCACTCTCCTTCTCTCTCGCTGCTCCCATGGCTATTCCTCTCCAATTCTCTAGTATATCCACTCGTACAGA
>1_GG_Tbases|4859:7467|161
TGCTACGCCAACGCACTTCGCTAACGTGCGCACTCTCCTTCTCTCTCGCTGCTCCCATGGCTATTCCTCTCCAATTCTCTAGTATATCCACTCGTACAGACCTCTCCTTGCCGGAGATTA
>1_GG_Tbases|4859:7467|181
CTAACGTGCGCACTCTCCTTCTCTCTCGCTGCTCCCATGGCTATTCCTCTCCAATTCTCTAGTATATCCACTCGTACAGACCTCTCCTTGCCGGAGATTAGAACTTTCCGGTTGCCCAAA
>1_GG_Tbases|4859:7467|201
CTCTCTCGCTGCTCCCATGGCTATTCCTCTCCAATTCTCTAGTATATCCACTCGTACAGACCTCTCCTTGCCGGAGATTAGAACTTTCCGGTTGCCCAAACCTTTCTCCGTCGTCAGATG
>1_GG_Tbases|4859:7467|221
CTATTCCTCTCCAATTCTCTAGTATATCCACTCGTACAGACCTCTCCTTGCCGGAGATTAGAACTTTCCGGTTGCCCAAACCTTTCTCCGTCGTCAGATGCTCCGCCGGCGAAGCTGTTC
>1_GG_Tbases|4859:7467|241
AGTATATCCACTCGTACAGACCTCTCCTTGCCGGAGATTAGAACTTTCCGGTTGCCCAAACCTTTCTCCGTCGTCAGATGCTCCGCCGGCGAAGCTGTTCCTTCCTCGTCGGCCACTGCT
>1_GG_Tbases|4859:7467|261
CCTCTCCTTGCCGGAGATTAGAACTTTCCGGTTGCCCAAACCTTTCTCCGTCGTCAGATGCTCCGCCGGCGAAGCTGTTCCTTCCTCGTCGGCCACTGCTGAGTCAGAGTTTGATGCTAA
>1_GG_Tbases|4859:7467|281
GAACTTTCCGGTTGCCCAAACCTTTCTCCGTCGTCAGATGCTCCGCCGGCGAAGCTGTTCCTTCCTCGTCGGCCACTGCTGAGTCAGAGTTTGATGCTAAGGTTTTCCGGAAGAATTTGA
>1_GG_Tbases|4859:7467|301
CCTTTCTCCGTCGTCAGATGCTCCGCCGGCGAAGCTGTTCCTTCCTCGTCGGCCACTGCTGAGTCAGAGTTTGATGCTAAGGTTTTCCGGAAGAATTTGACCAGAAGTGCTAATTACAAT
>1_GG_Tbases|4859:7467|321
CTCCGCCGGCGAAGCTGTTCCTTCCTCGTCGGCCACTGCTGAGTCAGAGTTTGATGCTAAGGTTTTCCGGAAGAATTTGACCAGAAGTGCTAATTACAATCGTAAAGGTTTTGGACACAA
>1_GG_Tbases|4859:7467|341
CTTCCTCGTCGGCCACTGCTGAGTCAGAGTTTGATGCTAAGGTTTTCCGGAAGAATTTGACCAGAAGTGCTAATTACAATCGTAAAGGTTTTGGACACAAAGAAGCTACTCTTGAACTCA
>1_GG_Tbases|4859:7467|361
GAGTCAGAGTTTGATGCTAAGGTTTTCCGGAAGAATTTGACCAGAAGTGCTAATTACAATCGTAAAGGTTTTGGACACAAAGAAGCTACTCTTGAACTCATGAATCGCGAGTATACCAGT
>1_GG_Tbases|4859:7467|381
GGTTTTCCGGAAGAATTTGACCAGAAGTGCTAATTACAATCGTAAAGGTTTTGGACACAAAGAAGCTACTCTTGAACTCATGAATCGCGAGTATACCAGTAAGTTCTTGCCTCCTTCAAT
>1_GG_Tbases|4859:7467|401
CCAGAAGTGCTAATTACAATCGTAAAGGTTTTGGACACAAAGAAGCTACTCTTGAACTCATGAATCGCGAGTATACCAGTAAGTTCTTGCCTCCTTCAATTTCAGTTACTTGAAATGCCT
>1_GG_Tbases|4859:7467|421
CGTAAAGGTTTTGGACACAAAGAAGCTACTCTTGAACTCATGAATCGCGAGTATACCAGTAAGTTCTTGCCTCCTTCAATTTCAGTTACTTGAAATGCCTACTTTAGGTTCTGTTACCGA
>1_GG_Tbases|4859:7467|444
AGCTACTCTTGAACTCATGAATCGCGAGTATACCAGTAAGTTCTTGCCTCCTTCAATTTCAGTTACTTGAAATGCCTACTTTAGGTTCTGTTACCGATCATCAATTATTTGCGATTCAAA
>1_GG_Tbases|4859:7467|461
TGAATCGCGAGTATACCAGTAAGTTCTTGCCTCCTTCAATTTCAGTTACTTGAAATGCCTACTTTAGGTTCTGTTACCGATCATCAATTATTTGCGATTCAAAATTATACAAGGCTTGGA
>1_GG_Tbases|4859:7467|486
CTTGCCTCCTTCAATTTCAGTTACTTGAAATGCCTACTTTAGGTTCTGTTACCGATCATCAATTATTTGCGATTCAAAATTATACAAGGCTTGGACATGTGAATTTAGAGAACTTGTTTG
>1_GG_Tbases|4859:7467|501
TTCAGTTACTTGAAATGCCTACTTTAGGTTCTGTTACCGATCATCAATTATTTGCGATTCAAAATTATACAAGGCTTGGACATGTGAATTTAGAGAACTTGTTTGGGTAAAAAGTCTTCC
>1_GG_Tbases|4859:7467|521
ACTTTAGGTTCTGTTACCGATCATCAATTATTTGCGATTCAAAATTATACAAGGCTTGGACATGTGAATTTAGAGAACTTGTTTGGGTAAAAAGTCTTCCGATTTCTTTTCTTCAAGAAA
>1_GG_Tbases|4859:7467|549
TATTTGCGATTCAAAATTATACAAGGCTTGGACATGTGAATTTAGAGAACTTGTTTGGGTAAAAAGTCTTCCGATTTCTTTTCTTCAAGAAACAGTTTCTTGAATTGGATGATAAATAAC
>1_GG_Tbases|4859:7467|561
AAAATTATACAAGGCTTGGACATGTGAATTTAGAGAACTTGTTTGGGTAAAAAGTCTTCCGATTTCTTTTCTTCAAGAAACAGTTTCTTGAATTGGATGATAAATAACATATTTTCTTCA
>1_GG_Tbases|4859:7467|581
CATGTGAATTTAGAGAACTTGTTTGGGTAAAAAGTCTTCCGATTTCTTTTCTTCAAGAAACAGTTTCTTGAATTGGATGATAAATAACATATTTTCTTCATTTGTTCTTATGAATTTCAG
>1_GG_Tbases|4859:7467|601
GTTTGGGTAAAAAGTCTTCCGATTTCTTTTCTTCAAGAAACAGTTTCTTGAATTGGATGATAAATAACATATTTTCTTCATTTGTTCTTATGAATTTCAGGTGATATCATCAAGAAATTG
>1_GG_Tbases|4859:7467|621
GATTTCTTTTCTTCAAGAAACAGTTTCTTGAATTGGATGATAAATAACATATTTTCTTCATTTGTTCTTATGAATTTCAGGTGATATCATCAAGAAATTGAAGGAGAATGGATTTGAGTA
>1_GG_Tbases|4859:7467|641
CAGTTTCTTGAATTGGATGATAAATAACATATTTTCTTCATTTGTTCTTATGAATTTCAGGTGATATCATCAAGAAATTGAAGGAGAATGGATTTGAGTATACTTGGGGAAACGTTACCG
>1_GG_Tbases|4859:7467|661
TAAATAACATATTTTCTTCATTTGTTCTTATGAATTTCAGGTGATATCATCAAGAAATTGAAGGAGAATGGATTTGAGTATACTTGGGGAAACGTTACCGTAAAACTTGCAGAGTCCTAT
>1_GG_Tbases|4859:7467|681
TTTGTTCTTATGAATTTCAGGTGATATCATCAAGAAATTGAAGGAGAATGGATTTGAGTATACTTGGGGAAACGTTACCGTAAAACTTGCAGAGTCCTATGGTTTTTGTTGGGGGGTTGA
>1_GG_Tbases|4859:7467|701
GTGATATCATCAAGAAATTGAAGGAGAATGGATTTGAGTATACTTGGGGAAACGTTACCGTAAAACTTGCAGAGTCCTATGGTTTTTGTTGGGGGGTTGAGCGTGCAGTTCAGATTGCTT
>1_GG_Tbases|4859:7467|721
AAGGAGAATGGATTTGAGTATACTTGGGGAAACGTTACCGTAAAACTTGCAGAGTCCTATGGTTTTTGTTGGGGGGTTGAGCGTGCAGTTCAGATTGCTTATGAAGCGAGGAAACAGTTT
>1_GG_Tbases|4859:7467|741
TACTTGGGGAAACGTTACCGTAAAACTTGCAGAGTCCTATGGTTTTTGTTGGGGGGTTGAGCGTGCAGTTCAGATTGCTTATGAAGCGAGGAAACAGTTTCCAACAGAGAGGATTTGGAT
>1_GG_Tbases|4859:7467|761
TAAAACTTGCAGAGTCCTATGGTTTTTGTTGGGGGGTTGAGCGTGCAGTTCAGATTGCTTATGAAGCGAGGAAACAGTTTCCAACAGAGAGGATTTGGATAACTAATGAAATTATTCACA
>1_GG_Tbases|4859:7467|781
GGTTTTTGTTGGGGGGTTGAGCGTGCAGTTCAGATTGCTTATGAAGCGAGGAAACAGTTTCCAACAGAGAGGATTTGGATAACTAATGAAATTATTCACAACCCCACTGTGAATAAGGTT
>1_GG_Tbases|4859:7467|801
GCGTGCAGTTCAGATTGCTTATGAAGCGAGGAAACAGTTTCCAACAGAGAGGATTTGGATAACTAATGAAATTATTCACAACCCCACTGTGAATAAGGTTTCTGCTTATAATCCTTAGAT
>1_GG_Tbases|4859:7467|821
ATGAAGCGAGGAAACAGTTTCCAACAGAGAGGATTTGGATAACTAATGAAATTATTCACAACCCCACTGTGAATAAGGTTTCTGCTTATAATCCTTAGATGTGCATGCCCATTGCTCAAG
>1_GG_Tbases|4859:7467|841
CCAACAGAGAGGATTTGGATAACTAATGAAATTATTCACAACCCCACTGTGAATAAGGTTTCTGCTTATAATCCTTAGATGTGCATGCCCATTGCTCAAGATTTTCAGTTTTTCTTTATT
>1_GG_Tbases|4859:7467|861
AACTAATGAAATTATTCACAACCCCACTGTGAATAAGGTTTCTGCTTATAATCCTTAGATGTGCATGCCCATTGCTCAAGATTTTCAGTTTTTCTTTATTGTAGGAGGAAGACTGTGAAA
>1_GG_Tbases|4859:7467|881
ACCCCACTGTGAATAAGGTTTCTGCTTATAATCCTTAGATGTGCATGCCCATTGCTCAAGATTTTCAGTTTTTCTTTATTGTAGGAGGAAGACTGTGAAATTGTATTCATCATATTGCTC
>1_GG_Tbases|4859:7467|901
TCTGCTTATAATCCTTAGATGTGCATGCCCATTGCTCAAGATTTTCAGTTTTTCTTTATTGTAGGAGGAAGACTGTGAAATTGTATTCATCATATTGCTCCTTCTTCCCTCCTCTACAAA
>1_GG_Tbases|4859:7467|921
GTGCATGCCCATTGCTCAAGATTTTCAGTTTTTCTTTATTGTAGGAGGAAGACTGTGAAATTGTATTCATCATATTGCTCCTTCTTCCCTCCTCTACAAATATCTTGGCAGTTTTAGAAA
>1_GG_Tbases|4859:7467|941
ATTTTCAGTTTTTCTTTATTGTAGGAGGAAGACTGTGAAATTGTATTCATCATATTGCTCCTTCTTCCCTCCTCTACAAATATCTTGGCAGTTTTAGAAATTACCTTCAATGTGCCTTGA
>1_GG_Tbases|4859:7467|961
GTAGGAGGAAGACTGTGAAATTGTATTCATCATATTGCTCCTTCTTCCCTCCTCTACAAATATCTTGGCAGTTTTAGAAATTACCTTCAATGTGCCTTGACTTTTAGGCTGTTAGTGGTT
>1_GG_Tbases|4859:7467|981
TTGTATTCATCATATTGCTCCTTCTTCCCTCCTCTACAAATATCTTGGCAGTTTTAGAAATTACCTTCAATGTGCCTTGACTTTTAGGCTGTTAGTGGTTTCGTATATATACTAGTTGCT
>1_GG_Tbases|4859:7467|1001
CTTCTTCCCTCCTCTACAAATATCTTGGCAGTTTTAGAAATTACCTTCAATGTGCCTTGACTTTTAGGCTGTTAGTGGTTTCGTATATATACTAGTTGCTTACTCAGAATAAGTTGCAGC
>1_GG_Tbases|4859:7467|1021
TATCTTGGCAGTTTTAGAAATTACCTTCAATGTGCCTTGACTTTTAGGCTGTTAGTGGTTTCGTATATATACTAGTTGCTTACTCAGAATAAGTTGCAGCTAAGGATAGTAACTGCTGCT
>1_GG_Tbases|4859:7467|1041
TTACCTTCAATGTGCCTTGACTTTTAGGCTGTTAGTGGTTTCGTATATATACTAGTTGCTTACTCAGAATAAGTTGCAGCTAAGGATAGTAACTGCTGCTCTCATGCTTTAAGACATTGG
>1_GG_Tbases|4859:7467|1061
CTTTTAGGCTGTTAGTGGTTTCGTATATATACTAGTTGCTTACTCAGAATAAGTTGCAGCTAAGGATAGTAACTGCTGCTCTCATGCTTTAAGACATTGGCTTTCACTCTTATGTGAGAC
>1_GG_Tbases|4859:7467|1081
TCGTATATATACTAGTTGCTTACTCAGAATAAGTTGCAGCTAAGGATAGTAACTGCTGCTCTCATGCTTTAAGACATTGGCTTTCACTCTTATGTGAGACTAGTTACACGTAGAAGAGTA
>1_GG_Tbases|4859:7467|1101
TACTCAGAATAAGTTGCAGCTAAGGATAGTAACTGCTGCTCTCATGCTTTAAGACATTGGCTTTCACTCTTATGTGAGACTAGTTACACGTAGAAGAGTAAAGACTTCTACTACTTTTTC
>1_GG_Tbases|4859:7467|1121
TAAGGATAGTAACTGCTGCTCTCATGCTTTAAGACATTGGCTTTCACTCTTATGTGAGACTAGTTACACGTAGAAGAGTAAAGACTTCTACTACTTTTTCAGATGCTGGGATCCTATAGA
>1_GG_Tbases|4859:7467|1141
CTCATGCTTTAAGACATTGGCTTTCACTCTTATGTGAGACTAGTTACACGTAGAAGAGTAAAGACTTCTACTACTTTTTCAGATGCTGGGATCCTATAGATGATTTTTGAAATGTCCTTT
>1_GG_Tbases|4859:7467|1161
CTTTCACTCTTATGTGAGACTAGTTACACGTAGAAGAGTAAAGACTTCTACTACTTTTTCAGATGCTGGGATCCTATAGATGATTTTTGAAATGTCCTTTTTCACATGTAGTTATTACTT
>1_GG_Tbases|4859:7467|1181
TAGTTACACGTAGAAGAGTAAAGACTTCTACTACTTTTTCAGATGCTGGGATCCTATAGATGATTTTTGAAATGTCCTTTTTCACATGTAGTTATTACTTCAAATCATGTATAGGTTTTC
>1_GG_Tbases|4859:7467|1205
CTTCTACTACTTTTTCAGATGCTGGGATCCTATAGATGATTTTTGAAATGTCCTTTTTCACATGTAGTTATTACTTCAAATCATGTATAGGTTTTCTCTGGTGCCCCATTCCTCTTCGAT
>1_GG_Tbases|4859:7467|1221
AGATGCTGGGATCCTATAGATGATTTTTGAAATGTCCTTTTTCACATGTAGTTATTACTTCAAATCATGTATAGGTTTTCTCTGGTGCCCCATTCCTCTTCGATAGGTTTATTGTCTGTT
>1_GG_Tbases|4859:7467|1241
TGATTTTTGAAATGTCCTTTTTCACATGTAGTTATTACTTCAAATCATGTATAGGTTTTCTCTGGTGCCCCATTCCTCTTCGATAGGTTTATTGTCTGTTTCCCTTCTTTTAGACATAAA
>1_GG_Tbases|4859:7467|1265
CATGTAGTTATTACTTCAAATCATGTATAGGTTTTCTCTGGTGCCCCATTCCTCTTCGATAGGTTTATTGTCTGTTTCCCTTCTTTTAGACATAAAAAGTCCTTGAATGGCATGAAAATT
>1_GG_Tbases|4859:7467|1281
CAAATCATGTATAGGTTTTCTCTGGTGCCCCATTCCTCTTCGATAGGTTTATTGTCTGTTTCCCTTCTTTTAGACATAAAAAGTCCTTGAATGGCATGAAAATTGAGAAGGAATATGTGA
>1_GG_Tbases|4859:7467|1301
TCTGGTGCCCCATTCCTCTTCGATAGGTTTATTGTCTGTTTCCCTTCTTTTAGACATAAAAAGTCCTTGAATGGCATGAAAATTGAGAAGGAATATGTGAGAAGAAAGGATTTTTAGTTT
>1_GG_Tbases|4859:7467|1341
TCCCTTCTTTTAGACATAAAAAGTCCTTGAATGGCATGAAAATTGAGAAGGAATATGTGAGAAGAAAGGATTTTTAGTTTACTTAATAGTATGCTGAAAAGCTAAAATAGTATAAAATTA
>1_GG_Tbases|4859:7467|1361
AAGTCCTTGAATGGCATGAAAATTGAGAAGGAATATGTGAGAAGAAAGGATTTTTAGTTTACTTAATAGTATGCTGAAAAGCTAAAATAGTATAAAATTAAATTTCTGGTGCAGAATTTT
>1_GG_Tbases|4859:7467|1381
AATTGAGAAGGAATATGTGAGAAGAAAGGATTTTTAGTTTACTTAATAGTATGCTGAAAAGCTAAAATAGTATAAAATTAAATTTCTGGTGCAGAATTTTTGAATGGGATATATAGCTGG
>1_GG_Tbases|4859:7467|1401
GAAGAAAGGATTTTTAGTTTACTTAATAGTATGCTGAAAAGCTAAAATAGTATAAAATTAAATTTCTGGTGCAGAATTTTTGAATGGGATATATAGCTGGTGAACATTCTTAATTTGAAG
>1_GG_Tbases|4859:7467|1421
ACTTAATAGTATGCTGAAAAGCTAAAATAGTATAAAATTAAATTTCTGGTGCAGAATTTTTGAATGGGATATATAGCTGGTGAACATTCTTAATTTGAAGTATATTTCCGATACCACCGA
>1_GG_Tbases|4859:7467|1441
GCTAAAATAGTATAAAATTAAATTTCTGGTGCAGAATTTTTGAATGGGATATATAGCTGGTGAACATTCTTAATTTGAAGTATATTTCCGATACCACCGATGCCATCCTCTGCATTTTGT
>1_GG_Tbases|4859:7467|1461
AATTTCTGGTGCAGAATTTTTGAATGGGATATATAGCTGGTGAACATTCTTAATTTGAAGTATATTTCCGATACCACCGATGCCATCCTCTGCATTTTGTGCTTTTTGTACTTTCTTAGG
>1_GG_Tbases|4859:7467|1481
TGAATGGGATATATAGCTGGTGAACATTCTTAATTTGAAGTATATTTCCGATACCACCGATGCCATCCTCTGCATTTTGTGCTTTTTGTACTTTCTTAGGCAGGCTATGTTCTAGTTGAT
>1_GG_Tbases|4859:7467|1501
TGAACATTCTTAATTTGAAGTATATTTCCGATACCACCGATGCCATCCTCTGCATTTTGTGCTTTTTGTACTTTCTTAGGCAGGCTATGTTCTAGTTGATGCCAGTTGTCTGTTTGTGTT
>1_GG_Tbases|4859:7467|1521
TATATTTCCGATACCACCGATGCCATCCTCTGCATTTTGTGCTTTTTGTACTTTCTTAGGCAGGCTATGTTCTAGTTGATGCCAGTTGTCTGTTTGTGTTCTATCTTATCTCATATAAAT
>1_GG_Tbases|4859:7467|1541
TGCCATCCTCTGCATTTTGTGCTTTTTGTACTTTCTTAGGCAGGCTATGTTCTAGTTGATGCCAGTTGTCTGTTTGTGTTCTATCTTATCTCATATAAATTCTGATAAATTACTTTGTCT
>1_GG_Tbases|4859:7467|1561
GCTTTTTGTACTTTCTTAGGCAGGCTATGTTCTAGTTGATGCCAGTTGTCTGTTTGTGTTCTATCTTATCTCATATAAATTCTGATAAATTACTTTGTCTGGATCAGAGGCTAGAGGATA
>1_GG_Tbases|4859:7467|1584
GCTATGTTCTAGTTGATGCCAGTTGTCTGTTTGTGTTCTATCTTATCTCATATAAATTCTGATAAATTACTTTGTCTGGATCAGAGGCTAGAGGATATGGATGTTAAGAACATTCCTCTT
>1_GG_Tbases|4859:7467|1621
CTATCTTATCTCATATAAATTCTGATAAATTACTTTGTCTGGATCAGAGGCTAGAGGATATGGATGTTAAGAACATTCCTCTTGAGGAAGGGAAGAAAAACTTTGATGTTGTTGACAAGG
>1_GG_Tbases|4859:7467|1641
TCTGATAAATTACTTTGTCTGGATCAGAGGCTAGAGGATATGGATGTTAAGAACATTCCTCTTGAGGAAGGGAAGAAAAACTTTGATGTTGTTGACAAGGATGATGTTGTGGTTTTGCCT
>1_GG_Tbases|4859:7467|1661
GGATCAGAGGCTAGAGGATATGGATGTTAAGAACATTCCTCTTGAGGAAGGGAAGAAAAACTTTGATGTTGTTGACAAGGATGATGTTGTGGTTTTGCCTGCTTTTGGGGCTGCTGTTGA
>1_GG_Tbases|4859:7467|1681
TGGATGTTAAGAACATTCCTCTTGAGGAAGGGAAGAAAAACTTTGATGTTGTTGACAAGGATGATGTTGTGGTTTTGCCTGCTTTTGGGGCTGCTGTTGATGAAATGTTGGTTTTGAGTG
>1_GG_Tbases|4859:7467|1701
CTTGAGGAAGGGAAGAAAAACTTTGATGTTGTTGACAAGGATGATGTTGTGGTTTTGCCTGCTTTTGGGGCTGCTGTTGATGAAATGTTGGTTTTGAGTGATAAAAACGTACAAATTGTT
>1_GG_Tbases|4859:7467|1721
CTTTGATGTTGTTGACAAGGATGATGTTGTGGTTTTGCCTGCTTTTGGGGCTGCTGTTGATGAAATGTTGGTTTTGAGTGATAAAAACGTACAAATTGTTGATACAACCTGCCCGTGGGT
>1_GG_Tbases|4859:7467|1741
ATGATGTTGTGGTTTTGCCTGCTTTTGGGGCTGCTGTTGATGAAATGTTGGTTTTGAGTGATAAAAACGTACAAATTGTTGATACAACCTGCCCGTGGGTGACTAAGGTTTGTGATACAG
>1_GG_Tbases|4859:7467|1761
GCTTTTGGGGCTGCTGTTGATGAAATGTTGGTTTTGAGTGATAAAAACGTACAAATTGTTGATACAACCTGCCCGTGGGTGACTAAGGTTTGTGATACAGTTGCTAAAATGAATCGTTGG
>1_GG_Tbases|4859:7467|1781
TGAAATGTTGGTTTTGAGTGATAAAAACGTACAAATTGTTGATACAACCTGCCCGTGGGTGACTAAGGTTTGTGATACAGTTGCTAAAATGAATCGTTGGCCTCTATGTCCTTTGAACTA
>1_GG_Tbases|4859:7467|1801
ATAAAAACGTACAAATTGTTGATACAACCTGCCCGTGGGTGACTAAGGTTTGTGATACAGTTGCTAAAATGAATCGTTGGCCTCTATGTCCTTTGAACTATATTAGGGTTCCTCATAATT
>1_GG_Tbases|4859:7467|1821
GATACAACCTGCCCGTGGGTGACTAAGGTTTGTGATACAGTTGCTAAAATGAATCGTTGGCCTCTATGTCCTTTGAACTATATTAGGGTTCCTCATAATTCTTAGTACAGGTTTGGAACA
>1_GG_Tbases|4859:7467|1841
GACTAAGGTTTGTGATACAGTTGCTAAAATGAATCGTTGGCCTCTATGTCCTTTGAACTATATTAGGGTTCCTCATAATTCTTAGTACAGGTTTGGAACACCGTTGAAAAGCACAAGAAG
>1_GG_Tbases|4859:7467|1861
TTGCTAAAATGAATCGTTGGCCTCTATGTCCTTTGAACTATATTAGGGTTCCTCATAATTCTTAGTACAGGTTTGGAACACCGTTGAAAAGCACAAGAAGGGAGAATATACCTCCATTAT
>1_GG_Tbases|4859:7467|1881
CCTCTATGTCCTTTGAACTATATTAGGGTTCCTCATAATTCTTAGTACAGGTTTGGAACACCGTTGAAAAGCACAAGAAGGGAGAATATACCTCCATTATCCATGGTAAATATGCTCATG
>1_GG_Tbases|4859:7467|1901
TATTAGGGTTCCTCATAATTCTTAGTACAGGTTTGGAACACCGTTGAAAAGCACAAGAAGGGAGAATATACCTCCATTATCCATGGTAAATATGCTCATGAGGAAACTGTTGCGACTGCA
>1_GG_Tbases|4859:7467|1921
CTTAGTACAGGTTTGGAACACCGTTGAAAAGCACAAGAAGGGAGAATATACCTCCATTATCCATGGTAAATATGCTCATGAGGAAACTGTTGCGACTGCATCCTTTGCTGGGAAATACAT
>1_GG_Tbases|4859:7467|1941
CCGTTGAAAAGCACAAGAAGGGAGAATATACCTCCATTATCCATGGTAAATATGCTCATGAGGAAACTGTTGCGACTGCATCCTTTGCTGGGAAATACATCATTGTGAAGAACATGGCAG
>1_GG_Tbases|4859:7467|1961
GGAGAATATACCTCCATTATCCATGGTAAATATGCTCATGAGGAAACTGTTGCGACTGCATCCTTTGCTGGGAAATACATCATTGTGAAGAACATGGCAGAGGTATTTCAACCTCACACC
>1_GG_Tbases|4859:7467|1981
CCATGGTAAATATGCTCATGAGGAAACTGTTGCGACTGCATCCTTTGCTGGGAAATACATCATTGTGAAGAACATGGCAGAGGTATTTCAACCTCACACCATAAGTGTTCTTTGCTTGAA
>1_GG_Tbases|4859:7467|2001
AGGAAACTGTTGCGACTGCATCCTTTGCTGGGAAATACATCATTGTGAAGAACATGGCAGAGGTATTTCAACCTCACACCATAAGTGTTCTTTGCTTGAAATAATGAGTTGGAATCTCAT
>1_GG_Tbases|4859:7467|2021
TCCTTTGCTGGGAAATACATCATTGTGAAGAACATGGCAGAGGTATTTCAACCTCACACCATAAGTGTTCTTTGCTTGAAATAATGAGTTGGAATCTCATCTTGCTTATTCTATGGAAAT
>1_GG_Tbases|4859:7467|2041
CATTGTGAAGAACATGGCAGAGGTATTTCAACCTCACACCATAAGTGTTCTTTGCTTGAAATAATGAGTTGGAATCTCATCTTGCTTATTCTATGGAAATTTTTCCTTGATGCAGGCAAC
>1_GG_Tbases|4859:7467|2061
AGGTATTTCAACCTCACACCATAAGTGTTCTTTGCTTGAAATAATGAGTTGGAATCTCATCTTGCTTATTCTATGGAAATTTTTCCTTGATGCAGGCAACTTATGTCTGTGATTATATTC
>1_GG_Tbases|4859:7467|2081
ATAAGTGTTCTTTGCTTGAAATAATGAGTTGGAATCTCATCTTGCTTATTCTATGGAAATTTTTCCTTGATGCAGGCAACTTATGTCTGTGATTATATTCTTGGAGGTAAACTTGATGGT
>1_GG_Tbases|4859:7467|2101
ATAATGAGTTGGAATCTCATCTTGCTTATTCTATGGAAATTTTTCCTTGATGCAGGCAACTTATGTCTGTGATTATATTCTTGGAGGTAAACTTGATGGTTCTAGCTCAACCAAAGAGGC
>1_GG_Tbases|4859:7467|2121
CTTGCTTATTCTATGGAAATTTTTCCTTGATGCAGGCAACTTATGTCTGTGATTATATTCTTGGAGGTAAACTTGATGGTTCTAGCTCAACCAAAGAGGCATTTATGCAGGTGCTGCCTG
>1_GG_Tbases|4859:7467|2141
TTTTCCTTGATGCAGGCAACTTATGTCTGTGATTATATTCTTGGAGGTAAACTTGATGGTTCTAGCTCAACCAAAGAGGCATTTATGCAGGTGCTGCCTGAGTTGTCTATTTGACCTGCC
>1_GG_Tbases|4859:7467|2161
TTATGTCTGTGATTATATTCTTGGAGGTAAACTTGATGGTTCTAGCTCAACCAAAGAGGCATTTATGCAGGTGCTGCCTGAGTTGTCTATTTGACCTGCCGTCTACAGTTGCAGTACTTT
>1_GG_Tbases|4859:7467|2181
TTGGAGGTAAACTTGATGGTTCTAGCTCAACCAAAGAGGCATTTATGCAGGTGCTGCCTGAGTTGTCTATTTGACCTGCCGTCTACAGTTGCAGTACTTTGCATTAATACTGATATTTTC
>1_GG_Tbases|4859:7467|2201
TCTAGCTCAACCAAAGAGGCATTTATGCAGGTGCTGCCTGAGTTGTCTATTTGACCTGCCGTCTACAGTTGCAGTACTTTGCATTAATACTGATATTTTCTGTGAATATTTTTCTGTATA
>1_GG_Tbases|4859:7467|2221
ATTTATGCAGGTGCTGCCTGAGTTGTCTATTTGACCTGCCGTCTACAGTTGCAGTACTTTGCATTAATACTGATATTTTCTGTGAATATTTTTCTGTATAGAAATTTAAATATGCAGTTT
>1_GG_Tbases|4859:7467|2241
AGTTGTCTATTTGACCTGCCGTCTACAGTTGCAGTACTTTGCATTAATACTGATATTTTCTGTGAATATTTTTCTGTATAGAAATTTAAATATGCAGTTTCTGAAGGGTTTGATCCGGAT
>1_GG_Tbases|4859:7467|2261
GTCTACAGTTGCAGTACTTTGCATTAATACTGATATTTTCTGTGAATATTTTTCTGTATAGAAATTTAAATATGCAGTTTCTGAAGGGTTTGATCCGGATGTTGATCTTGTAAAAGCTGG
>1_GG_Tbases|4859:7467|2281
GCATTAATACTGATATTTTCTGTGAATATTTTTCTGTATAGAAATTTAAATATGCAGTTTCTGAAGGGTTTGATCCGGATGTTGATCTTGTAAAAGCTGGTATTGCAAACCAAACTACGA
>1_GG_Tbases|4859:7467|2301
TGTGAATATTTTTCTGTATAGAAATTTAAATATGCAGTTTCTGAAGGGTTTGATCCGGATGTTGATCTTGTAAAAGCTGGTATTGCAAACCAAACTACGATGTTGAAGGGAGAAACAGAA
>1_GG_Tbases|4859:7467|2321
GAAATTTAAATATGCAGTTTCTGAAGGGTTTGATCCGGATGTTGATCTTGTAAAAGCTGGTATTGCAAACCAAACTACGATGTTGAAGGGAGAAACAGAAGATATTGGTTAGATTATATT
>1_GG_Tbases|4859:7467|2341
CTGAAGGGTTTGATCCGGATGTTGATCTTGTAAAAGCTGGTATTGCAAACCAAACTACGATGTTGAAGGGAGAAACAGAAGATATTGGTTAGATTATATTTAGAGTATCACTCCCTATTA
>1_GG_Tbases|4859:7467|2361
GTTGATCTTGTAAAAGCTGGTATTGCAAACCAAACTACGATGTTGAAGGGAGAAACAGAAGATATTGGTTAGATTATATTTAGAGTATCACTCCCTATTATAGAATTCCTCCAGACTGCA
>1_GG_Tbases|4859:7467|2381
TATTGCAAACCAAACTACGATGTTGAAGGGAGAAACAGAAGATATTGGTTAGATTATATTTAGAGTATCACTCCCTATTATAGAATTCCTCCAGACTGCAATCATGTAGTGATTTAGCTT
>1_GG_Tbases|4859:7467|2401
TGTTGAAGGGAGAAACAGAAGATATTGGTTAGATTATATTTAGAGTATCACTCCCTATTATAGAATTCCTCCAGACTGCAATCATGTAGTGATTTAGCTTCTTTTGATATACAGGGAAGT
>1_GG_Tbases|4859:7467|2421
GATATTGGTTAGATTATATTTAGAGTATCACTCCCTATTATAGAATTCCTCCAGACTGCAATCATGTAGTGATTTAGCTTCTTTTGATATACAGGGAAGTTGGTCGAGAGGACCATGATG
>1_GG_Tbases|4859:7467|2461
TAGAATTCCTCCAGACTGCAATCATGTAGTGATTTAGCTTCTTTTGATATACAGGGAAGTTGGTCGAGAGGACCATGATGCAAAAATATGGGGTGGAAAATGTTAACAACCACTTTGTAA
>1_GG_Tbases|4859:7467|2484
ATGTAGTGATTTAGCTTCTTTTGATATACAGGGAAGTTGGTCGAGAGGACCATGATGCAAAAATATGGGGTGGAAAATGTTAACAACCACTTTGTAAGTTTCAACACTATATGCGATGCG
>1_GG_Tbases|8736:9088|1
GAGCGTCAAGATGCAATGTATAAGCTGGTCGAGCAAAAGCTGGATCTTATGTTAGTGATTGGTGGTTGGAACTCAAGCAACACTTCACATCTACAGGAGATTGCAGAGGAACGTGGAATT
>1_GG_Tbases|8736:9088|21
TAAGCTGGTCGAGCAAAAGCTGGATCTTATGTTAGTGATTGGTGGTTGGAACTCAAGCAACACTTCACATCTACAGGAGATTGCAGAGGAACGTGGAATTCCCTCATACTGGATTGACAG
>1_GG_Tbases|8736:9088|41
TGGATCTTATGTTAGTGATTGGTGGTTGGAACTCAAGCAACACTTCACATCTACAGGAGATTGCAGAGGAACGTGGAATTCCCTCATACTGGATTGACAGTGAGCAGAGAGTAGGTCCTG
>1_GG_Tbases|8736:9088|61
GGTGGTTGGAACTCAAGCAACACTTCACATCTACAGGAGATTGCAGAGGAACGTGGAATTCCCTCATACTGGATTGACAGTGAGCAGAGAGTAGGTCCTGGAAACAAAATAAGTTACAAG
>1_GG_Tbases|8736:9088|81
CACTTCACATCTACAGGAGATTGCAGAGGAACGTGGAATTCCCTCATACTGGATTGACAGTGAGCAGAGAGTAGGTCCTGGAAACAAAATAAGTTACAAGTTAATGGTGAGCTGATTTAC
>1_GG_Tbases|8736:9088|101
TTGCAGAGGAACGTGGAATTCCCTCATACTGGATTGACAGTGAGCAGAGAGTAGGTCCTGGAAACAAAATAAGTTACAAGTTAATGGTGAGCTGATTTACACCCTGTGATTTGCAACTAA
>1_GG_Tbases|8736:9088|121
CCCTCATACTGGATTGACAGTGAGCAGAGAGTAGGTCCTGGAAACAAAATAAGTTACAAGTTAATGGTGAGCTGATTTACACCCTGTGATTTGCAACTAAATTTTAAGAGAGTATTTTGG
>1_GG_Tbases|8736:9088|141
TGAGCAGAGAGTAGGTCCTGGAAACAAAATAAGTTACAAGTTAATGGTGAGCTGATTTACACCCTGTGATTTGCAACTAAATTTTAAGAGAGTATTTTGGTTCTTATACCCACCTTATTT
>1_GG_Tbases|8736:9088|161
GAAACAAAATAAGTTACAAGTTAATGGTGAGCTGATTTACACCCTGTGATTTGCAACTAAATTTTAAGAGAGTATTTTGGTTCTTATACCCACCTTATTTTGACAGCATGGTGAGTTGGT
>1_GG_Tbases|8736:9088|188
TGAGCTGATTTACACCCTGTGATTTGCAACTAAATTTTAAGAGAGTATTTTGGTTCTTATACCCACCTTATTTTGACAGCATGGTGAGTTGGTTGAGAAAGAGAACTTCTTACCAGAGGG
>1_GG_Tbases|8736:9088|201
ACCCTGTGATTTGCAACTAAATTTTAAGAGAGTATTTTGGTTCTTATACCCACCTTATTTTGACAGCATGGTGAGTTGGTTGAGAAAGAGAACTTCTTACCAGAGGGTCCTATTACAATT
>1_GG_Tbases|8736:9088|221
ATTTTAAGAGAGTATTTTGGTTCTTATACCCACCTTATTTTGACAGCATGGTGAGTTGGTTGAGAAAGAGAACTTCTTACCAGAGGGTCCTATTACAATTGGGGTGACATCTGGTGCATC
>1_GG_Tbases|8736:9088|234
ATTTTGGTTCTTATACCCACCTTATTTTGACAGCATGGTGAGTTGGTTGAGAAAGAGAACTTCTTACCAGAGGGTCCTATTACAATTGGGGTGACATCTGGTGCATCCACCCCCGATAAG
>1_GG_Tbases|9248:9500|121
AAAATAATTGTAGGATATGCTGTATGTGCTAGCACAACTATGCTAAATAACATGTTCTTGTAGATGTATAACTCTAAGTTTTTTAATATTAATATGCCGCTGTCCAGCTCTCTGTAGTGA
>1_GG_Tbases|9248:9500|134
GATATGCTGTATGTGCTAGCACAACTATGCTAAATAACATGTTCTTGTAGATGTATAACTCTAAGTTTTTTAATATTAATATGCCGCTGTCCAGCTCTCTGTAGTGATGTAAACCTTGCC
>1_GG_Tbases|13501:13982|1
TTCATTCTCAAAAATAGAAGTAAAAAACACAAACACAAGAGAAACAAAAAACTGATCTCTGATTGGCTTGGTTTTTCTCATCATGGGTACCATAAAAGGAGTTTTATTTAGTATTGTTTT
>1_GG_Tbases|13501:13982|21
TAAAAAACACAAACACAAGAGAAACAAAAAACTGATCTCTGATTGGCTTGGTTTTTCTCATCATGGGTACCATAAAAGGAGTTTTATTTAGTATTGTTTTGATTAATTTGTCACTTGTTG
>1_GG_Tbases|13501:13982|41
GAAACAAAAAACTGATCTCTGATTGGCTTGGTTTTTCTCATCATGGGTACCATAAAAGGAGTTTTATTTAGTATTGTTTTGATTAATTTGTCACTTGTTGGATTTTGTGGGTATCCTAGA
>1_GG_Tbases|13501:13982|61
GATTGGCTTGGTTTTTCTCATCATGGGTACCATAAAAGGAGTTTTATTTAGTATTGTTTTGATTAATTTGTCACTTGTTGGATTTTGTGGGTATCCTAGAAGGCCAGTAGATGTACCCTT
>1_GG_Tbases|13501:13982|81
TCATGGGTACCATAAAAGGAGTTTTATTTAGTATTGTTTTGATTAATTTGTCACTTGTTGGATTTTGTGGGTATCCTAGAAGGCCAGTAGATGTACCCTTTTGGAAAAACTATGAGCCAA
>1_GG_Tbases|13501:13982|101
GTTTTATTTAGTATTGTTTTGATTAATTTGTCACTTGTTGGATTTTGTGGGTATCCTAGAAGGCCAGTAGATGTACCCTTTTGGAAAAACTATGAGCCAAGTTGGGCTAGTCACCACATT
>1_GG_Tbases|13501:13982|121
GATTAATTTGTCACTTGTTGGATTTTGTGGGTATCCTAGAAGGCCAGTAGATGTACCCTTTTGGAAAAACTATGAGCCAAGTTGGGCTAGTCACCACATTAAGTTCCTCAATGGTGGTGC
>1_GG_Tbases|13501:13982|141
GATTTTGTGGGTATCCTAGAAGGCCAGTAGATGTACCCTTTTGGAAAAACTATGAGCCAAGTTGGGCTAGTCACCACATTAAGTTCCTCAATGGTGGTGCCACTACTGATCTTATTCTTG
>1_GG_Tbases|13501:13982|161
AGGCCAGTAGATGTACCCTTTTGGAAAAACTATGAGCCAAGTTGGGCTAGTCACCACATTAAGTTCCTCAATGGTGGTGCCACTACTGATCTTATTCTTGACAGATCTTCAGGTGCTAAC
>1_GG_Tbases|13501:13982|181
TTGGAAAAACTATGAGCCAAGTTGGGCTAGTCACCACATTAAGTTCCTCAATGGTGGTGCCACTACTGATCTTATTCTTGACAGATCTTCAGGTGCTAACTAGACTATATTTTTCAATTT
>1_GG_Tbases|13501:13982|201
GTTGGGCTAGTCACCACATTAAGTTCCTCAATGGTGGTGCCACTACTGATCTTATTCTTGACAGATCTTCAGGTGCTAACTAGACTATATTTTTCAATTTGATGTCTGAGACATAATTTT
>1_GG_Tbases|13501:13982|221
AAGTTCCTCAATGGTGGTGCCACTACTGATCTTATTCTTGACAGATCTTCAGGTGCTAACTAGACTATATTTTTCAATTTGATGTCTGAGACATAATTTTTTGAGATAATAATTATTAAT
>1_GG_Tbases|13501:13982|241
CACTACTGATCTTATTCTTGACAGATCTTCAGGTGCTAACTAGACTATATTTTTCAATTTGATGTCTGAGACATAATTTTTTGAGATAATAATTATTAATTGAGTTATCGTAAACTTCAC
>1_GG_Tbases|13501:13982|261
ACAGATCTTCAGGTGCTAACTAGACTATATTTTTCAATTTGATGTCTGAGACATAATTTTTTGAGATAATAATTATTAATTGAGTTATCGTAAACTTCACATTTTCTTATTGTATTTGAA
>1_GG_Tbases|13501:13982|281
TAGACTATATTTTTCAATTTGATGTCTGAGACATAATTTTTTGAGATAATAATTATTAATTGAGTTATCGTAAACTTCACATTTTCTTATTGTATTTGAAGGAGCTGGATTTCAGTCAAA
>1_GG_Tbases|13501:13982|301
GATGTCTGAGACATAATTTTTTGAGATAATAATTATTAATTGAGTTATCGTAAACTTCACATTTTCTTATTGTATTTGAAGGAGCTGGATTTCAGTCAAAGAAATCATATCTGTTTGGGC
>1_GG_Tbases|13501:13982|321
TTGAGATAATAATTATTAATTGAGTTATCGTAAACTTCACATTTTCTTATTGTATTTGAAGGAGCTGGATTTCAGTCAAAGAAATCATATCTGTTTGGGCATTTCAGCATGAAAATGAGG
>1_GG_Tbases|13501:13982|341
TGAGTTATCGTAAACTTCACATTTTCTTATTGTATTTGAAGGAGCTGGATTTCAGTCAAAGAAATCATATCTGTTTGGGCATTTCAGCATGAAAATGAGGCTCGTTGGTGGAGACTCAGC
>1_GG_Tbases|13501:13982|361
ATTTTCTTATTGTATTTGAAGGAGCTGGATTTCAGTCAAAGAAATCATATCTGTTTGGGCATTTCAGCATGAAAATGAGGCTCGTTGGTGGAGACTCAGCTGGTGTTGTCACTGCATTTT
>1_GG_Tbases|13501:13982|363
TTTCTTATTGTATTTGAAGGAGCTGGATTTCAGTCAAAGAAATCATATCTGTTTGGGCATTTCAGCATGAAAATGAGGCTCGTTGGTGGAGACTCAGCTGGTGTTGTCACTGCATTTTAC
>1_GG_Tbases|14424:16283|5
CATCGAATAATGCAGAGCACGATGAGATAGATTTTGAATTTTTGGGGAACAGAACTGGACAGCCATACATATTGCAGACAAATGTGTTCACAGGAGGAAAAGGAAACAGAGAACAGAGAA
>1_GG_Tbases|14424:16283|21
GCACGATGAGATAGATTTTGAATTTTTGGGGAACAGAACTGGACAGCCATACATATTGCAGACAAATGTGTTCACAGGAGGAAAAGGAAACAGAGAACAGAGAATCTTTCTTTGGTTTGA
>1_GG_Tbases|14424:16283|44
TTTTGGGGAACAGAACTGGACAGCCATACATATTGCAGACAAATGTGTTCACAGGAGGAAAAGGAAACAGAGAACAGAGAATCTTTCTTTGGTTTGACCCAACCAAGGGCTACCATTCTT
>1_GG_Tbases|14424:16283|61
GGACAGCCATACATATTGCAGACAAATGTGTTCACAGGAGGAAAAGGAAACAGAGAACAGAGAATCTTTCTTTGGTTTGACCCAACCAAGGGCTACCATTCTTATTCTGTTCTTTGGAAC
>1_GG_Tbases|14424:16283|81
GACAAATGTGTTCACAGGAGGAAAAGGAAACAGAGAACAGAGAATCTTTCTTTGGTTTGACCCAACCAAGGGCTACCATTCTTATTCTGTTCTTTGGAACACATACCTCATTGTGTAAGT
>1_GG_Tbases|14424:16283|104
AAGGAAACAGAGAACAGAGAATCTTTCTTTGGTTTGACCCAACCAAGGGCTACCATTCTTATTCTGTTCTTTGGAACACATACCTCATTGTGTAAGTTATTACTACTTCTTTAGTTTTAG
>1_GG_Tbases|14424:16283|121
AGAATCTTTCTTTGGTTTGACCCAACCAAGGGCTACCATTCTTATTCTGTTCTTTGGAACACATACCTCATTGTGTAAGTTATTACTACTTCTTTAGTTTTAGTATTAACAAGTTAGTAT
>1_GG_Tbases|14424:16283|141
CCCAACCAAGGGCTACCATTCTTATTCTGTTCTTTGGAACACATACCTCATTGTGTAAGTTATTACTACTTCTTTAGTTTTAGTATTAACAAGTTAGTATTTTATTCCATATTCATCCAT
>1_GG_Tbases|14424:16283|164
ATTCTGTTCTTTGGAACACATACCTCATTGTGTAAGTTATTACTACTTCTTTAGTTTTAGTATTAACAAGTTAGTATTTTATTCCATATTCATCCATTACTTAGATACATTAATAGTGAG
>1_GG_Tbases|14424:16283|181
ACATACCTCATTGTGTAAGTTATTACTACTTCTTTAGTTTTAGTATTAACAAGTTAGTATTTTATTCCATATTCATCCATTACTTAGATACATTAATAGTGAGATGAATTATTTAATACA
>1_GG_Tbases|14424:16283|201
TATTACTACTTCTTTAGTTTTAGTATTAACAAGTTAGTATTTTATTCCATATTCATCCATTACTTAGATACATTAATAGTGAGATGAATTATTTAATACATCTAATCAAACAGCAGGATG
>1_GG_Tbases|14424:16283|221
TAGTATTAACAAGTTAGTATTTTATTCCATATTCATCCATTACTTAGATACATTAATAGTGAGATGAATTATTTAATACATCTAATCAAACAGCAGGATGAAATAATTTAGAGATTTTTA
>1_GG_Tbases|14424:16283|241
TTTATTCCATATTCATCCATTACTTAGATACATTAATAGTGAGATGAATTATTTAATACATCTAATCAAACAGCAGGATGAAATAATTTAGAGATTTTTAATCTTGTTAAATATTTTCAT
>1_GG_Tbases|14424:16283|261
TACTTAGATACATTAATAGTGAGATGAATTATTTAATACATCTAATCAAACAGCAGGATGAAATAATTTAGAGATTTTTAATCTTGTTAAATATTTTCATTATTTGTTGTTTCTGTAAAG
>1_GG_Tbases|14424:16283|281
GAGATGAATTATTTAATACATCTAATCAAACAGCAGGATGAAATAATTTAGAGATTTTTAATCTTGTTAAATATTTTCATTATTTGTTGTTTCTGTAAAGTTCTTCTTATGTGGTCCCAA
>1_GG_Tbases|14424:16283|301
TCTAATCAAACAGCAGGATGAAATAATTTAGAGATTTTTAATCTTGTTAAATATTTTCATTATTTGTTGTTTCTGTAAAGTTCTTCTTATGTGGTCCCAATCTATTTCTTGGGATGCGTG
>1_GG_Tbases|14424:16283|321
AAATAATTTAGAGATTTTTAATCTTGTTAAATATTTTCATTATTTGTTGTTTCTGTAAAGTTCTTCTTATGTGGTCCCAATCTATTTCTTGGGATGCGTGCACTTGGTTTTACTCTACGT
>1_GG_Tbases|14424:16283|341
ATCTTGTTAAATATTTTCATTATTTGTTGTTTCTGTAAAGTTCTTCTTATGTGGTCCCAATCTATTTCTTGGGATGCGTGCACTTGGTTTTACTCTACGTGGTGGTCCTACAACTACAAT
>1_GG_Tbases|14424:16283|361
TATTTGTTGTTTCTGTAAAGTTCTTCTTATGTGGTCCCAATCTATTTCTTGGGATGCGTGCACTTGGTTTTACTCTACGTGGTGGTCCTACAACTACAATGTTTAGAACTAGTGTGGTAA
>1_GG_Tbases|14424:16283|381
TTCTTCTTATGTGGTCCCAATCTATTTCTTGGGATGCGTGCACTTGGTTTTACTCTACGTGGTGGTCCTACAACTACAATGTTTAGAACTAGTGTGGTAACAATTGTTTAATACAAAATG
>1_GG_Tbases|14424:16283|401
TCTATTTCTTGGGATGCGTGCACTTGGTTTTACTCTACGTGGTGGTCCTACAACTACAATGTTTAGAACTAGTGTGGTAACAATTGTTTAATACAAAATGCACATTTGTCTAGGAATTGT
>1_GG_Tbases|14424:16283|441
GGTGGTCCTACAACTACAATGTTTAGAACTAGTGTGGTAACAATTGTTTAATACAAAATGCACATTTGTCTAGGAATTGTTTTAAGTTAAAAGGATAAAAGAAGCATGAAAACCTGTAAG
>1_GG_Tbases|14424:16283|461
GTTTAGAACTAGTGTGGTAACAATTGTTTAATACAAAATGCACATTTGTCTAGGAATTGTTTTAAGTTAAAAGGATAAAAGAAGCATGAAAACCTGTAAGGTTTAACATGGTATAAACAT
>1_GG_Tbases|14424:16283|481
CAATTGTTTAATACAAAATGCACATTTGTCTAGGAATTGTTTTAAGTTAAAAGGATAAAAGAAGCATGAAAACCTGTAAGGTTTAACATGGTATAAACATTATACTAAGAACCTTTGTCA
>1_GG_Tbases|14424:16283|501
CACATTTGTCTAGGAATTGTTTTAAGTTAAAAGGATAAAAGAAGCATGAAAACCTGTAAGGTTTAACATGGTATAAACATTATACTAAGAACCTTTGTCATGTGAGTATGTATGTTGGTC
>1_GG_Tbases|14424:16283|521
TTTAAGTTAAAAGGATAAAAGAAGCATGAAAACCTGTAAGGTTTAACATGGTATAAACATTATACTAAGAACCTTTGTCATGTGAGTATGTATGTTGGTCCTTTTGTGTTAATCAAGATT
>1_GG_Tbases|14424:16283|541
GAAGCATGAAAACCTGTAAGGTTTAACATGGTATAAACATTATACTAAGAACCTTTGTCATGTGAGTATGTATGTTGGTCCTTTTGTGTTAATCAAGATTTATGTTTTTGATTAATATAC
>1_GG_Tbases|14424:16283|561
GTTTAACATGGTATAAACATTATACTAAGAACCTTTGTCATGTGAGTATGTATGTTGGTCCTTTTGTGTTAATCAAGATTTATGTTTTTGATTAATATACTTTTAATAGTATGTATGTTA
>1_GG_Tbases|14424:16283|581
TATACTAAGAACCTTTGTCATGTGAGTATGTATGTTGGTCCTTTTGTGTTAATCAAGATTTATGTTTTTGATTAATATACTTTTAATAGTATGTATGTTAATGCTTATTATACATGTGCT
>1_GG_Tbases|14424:16283|621
CTTTTGTGTTAATCAAGATTTATGTTTTTGATTAATATACTTTTAATAGTATGTATGTTAATGCTTATTATACATGTGCTCCTTCTTGACTTCATCACAAAAATTTCAGTAAAATCCTGG
>1_GG_Tbases|14424:16283|641
TATGTTTTTGATTAATATACTTTTAATAGTATGTATGTTAATGCTTATTATACATGTGCTCCTTCTTGACTTCATCACAAAAATTTCAGTAAAATCCTGGTCAAAACTGATATCTATGAC
>1_GG_Tbases|14424:16283|664
TAATAGTATGTATGTTAATGCTTATTATACATGTGCTCCTTCTTGACTTCATCACAAAAATTTCAGTAAAATCCTGGTCAAAACTGATATCTATGACCTTCAATTTTAGATATTAAATAT
>1_GG_Tbases|14424:16283|681
ATGCTTATTATACATGTGCTCCTTCTTGACTTCATCACAAAAATTTCAGTAAAATCCTGGTCAAAACTGATATCTATGACCTTCAATTTTAGATATTAAATATTTAAATTTGTATGATGG
>1_GG_Tbases|14424:16283|701
CCTTCTTGACTTCATCACAAAAATTTCAGTAAAATCCTGGTCAAAACTGATATCTATGACCTTCAATTTTAGATATTAAATATTTAAATTTGTATGATGGTAAACATATCGTGATGATTC
>1_GG_Tbases|14424:16283|724
TTTCAGTAAAATCCTGGTCAAAACTGATATCTATGACCTTCAATTTTAGATATTAAATATTTAAATTTGTATGATGGTAAACATATCGTGATGATTCGTATGAAATTTCCAGATTTTGTG
>1_GG_Tbases|14424:16283|744
AAACTGATATCTATGACCTTCAATTTTAGATATTAAATATTTAAATTTGTATGATGGTAAACATATCGTGATGATTCGTATGAAATTTCCAGATTTTGTGTCTAAATGTCCATTTCAAAT
>1_GG_Tbases|14424:16283|761
CTTCAATTTTAGATATTAAATATTTAAATTTGTATGATGGTAAACATATCGTGATGATTCGTATGAAATTTCCAGATTTTGTGTCTAAATGTCCATTTCAAATTATTTGGTCCTACATAC
>1_GG_Tbases|14424:16283|784
TTAAATTTGTATGATGGTAAACATATCGTGATGATTCGTATGAAATTTCCAGATTTTGTGTCTAAATGTCCATTTCAAATTATTTGGTCCTACATACTTTAAGCAAGCTGGCTAATTGGT
>1_GG_Tbases|14424:16283|801
TAAACATATCGTGATGATTCGTATGAAATTTCCAGATTTTGTGTCTAAATGTCCATTTCAAATTATTTGGTCCTACATACTTTAAGCAAGCTGGCTAATTGGTGTCCTTGCGACAGAATT
>1_GG_Tbases|14424:16283|821
GTATGAAATTTCCAGATTTTGTGTCTAAATGTCCATTTCAAATTATTTGGTCCTACATACTTTAAGCAAGCTGGCTAATTGGTGTCCTTGCGACAGAATTTTTGTCTTCTATCTTGCACC
>1_GG_Tbases|14424:16283|841
GTGTCTAAATGTCCATTTCAAATTATTTGGTCCTACATACTTTAAGCAAGCTGGCTAATTGGTGTCCTTGCGACAGAATTTTTGTCTTCTATCTTGCACCTAAAAGTAATGTTTCCTCGT
>1_GG_Tbases|14424:16283|861
AATTATTTGGTCCTACATACTTTAAGCAAGCTGGCTAATTGGTGTCCTTGCGACAGAATTTTTGTCTTCTATCTTGCACCTAAAAGTAATGTTTCCTCGTAAAAAGTGATATAGTATTTT
>1_GG_Tbases|14424:16283|981
TTTCTTTCAAAAGTTCTGTGGAAGACTATTCACCACTTTGCTTTGAAATTTTAGTACAATAGTTGAAAAGATGCTCAAAAGCAATAAACAATTTTTTCTTCTATTATTCAACATTGGGCT
>1_GG_Tbases|14424:16283|1001
GAAGACTATTCACCACTTTGCTTTGAAATTTTAGTACAATAGTTGAAAAGATGCTCAAAAGCAATAAACAATTTTTTCTTCTATTATTCAACATTGGGCTTTTTCCATTGGGCCTCTACC
>1_GG_Tbases|14424:16283|1021
CTTTGAAATTTTAGTACAATAGTTGAAAAGATGCTCAAAAGCAATAAACAATTTTTTCTTCTATTATTCAACATTGGGCTTTTTCCATTGGGCCTCTACCAAATGGATTGGGCTAATATA
>1_GG_Tbases|14424:16283|1041
AGTTGAAAAGATGCTCAAAAGCAATAAACAATTTTTTCTTCTATTATTCAACATTGGGCTTTTTCCATTGGGCCTCTACCAAATGGATTGGGCTAATATATTTGTGTAAACATTATTTCA
>1_GG_Tbases|14424:16283|1061
GCAATAAACAATTTTTTCTTCTATTATTCAACATTGGGCTTTTTCCATTGGGCCTCTACCAAATGGATTGGGCTAATATATTTGTGTAAACATTATTTCAGGATCTTTGTGGACGACGTC
>1_GG_Tbases|14424:16283|1101
TTTTCCATTGGGCCTCTACCAAATGGATTGGGCTAATATATTTGTGTAAACATTATTTCAGGATCTTTGTGGACGACGTCCCAATTAGAGCATTCAAAAACTCAAAAGACCTTGGTGTGA
>1_GG_Tbases|14424:16283|1121
AAATGGATTGGGCTAATATATTTGTGTAAACATTATTTCAGGATCTTTGTGGACGACGTCCCAATTAGAGCATTCAAAAACTCAAAAGACCTTGGTGTGAAATTCCCATTCAATCAGCCA
>1_GG_Tbases|14424:16283|1141
TTTGTGTAAACATTATTTCAGGATCTTTGTGGACGACGTCCCAATTAGAGCATTCAAAAACTCAAAAGACCTTGGTGTGAAATTCCCATTCAATCAGCCAATGAAGATATACTCAAGTCT
>1_GG_Tbases|14424:16283|1161
GGATCTTTGTGGACGACGTCCCAATTAGAGCATTCAAAAACTCAAAAGACCTTGGTGTGAAATTCCCATTCAATCAGCCAATGAAGATATACTCAAGTCTTTGGGACGCAGATGATTGGG
>1_GG_Tbases|14424:16283|1181
CCAATTAGAGCATTCAAAAACTCAAAAGACCTTGGTGTGAAATTCCCATTCAATCAGCCAATGAAGATATACTCAAGTCTTTGGGACGCAGATGATTGGGCCACAAGAGGTGGGCTTGAG
>1_GG_Tbases|14424:16283|1201
CTCAAAAGACCTTGGTGTGAAATTCCCATTCAATCAGCCAATGAAGATATACTCAAGTCTTTGGGACGCAGATGATTGGGCCACAAGAGGTGGGCTTGAGAAAACCGATTGGTCCAATGC
>1_GG_Tbases|14424:16283|1221
AATTCCCATTCAATCAGCCAATGAAGATATACTCAAGTCTTTGGGACGCAGATGATTGGGCCACAAGAGGTGGGCTTGAGAAAACCGATTGGTCCAATGCCCCATTTACCGCATCATACA
>1_GG_Tbases|14424:16283|1241
ATGAAGATATACTCAAGTCTTTGGGACGCAGATGATTGGGCCACAAGAGGTGGGCTTGAGAAAACCGATTGGTCCAATGCCCCATTTACCGCATCATACACATCGTTCCACGTGGACGGA
>1_GG_Tbases|14424:16283|1261
TTGGGACGCAGATGATTGGGCCACAAGAGGTGGGCTTGAGAAAACCGATTGGTCCAATGCCCCATTTACCGCATCATACACATCGTTCCACGTGGACGGATGTGAAGCTGCCACGCCACA
>1_GG_Tbases|14424:16283|1281
CCACAAGAGGTGGGCTTGAGAAAACCGATTGGTCCAATGCCCCATTTACCGCATCATACACATCGTTCCACGTGGACGGATGTGAAGCTGCCACGCCACAAGAAGTCCAAGTTTGTAACA
>1_GG_Tbases|14424:16283|1301
AAAACCGATTGGTCCAATGCCCCATTTACCGCATCATACACATCGTTCCACGTGGACGGATGTGAAGCTGCCACGCCACAAGAAGTCCAAGTTTGTAACACTAAAGGCATGAAATGGTGG
>1_GG_Tbases|14424:16283|1321
CCCATTTACCGCATCATACACATCGTTCCACGTGGACGGATGTGAAGCTGCCACGCCACAAGAAGTCCAAGTTTGTAACACTAAAGGCATGAAATGGTGGGATCAAAAGGCCTTCCAAGA
>1_GG_Tbases|14424:16283|1341
CATCGTTCCACGTGGACGGATGTGAAGCTGCCACGCCACAAGAAGTCCAAGTTTGTAACACTAAAGGCATGAAATGGTGGGATCAAAAGGCCTTCCAAGATTTAGATGCATTACAATACA
>1_GG_Tbases|14424:16283|1361
TGTGAAGCTGCCACGCCACAAGAAGTCCAAGTTTGTAACACTAAAGGCATGAAATGGTGGGATCAAAAGGCCTTCCAAGATTTAGATGCATTACAATACAGGAGACTTCGTTGGGTCCGT
>1_GG_Tbases|14424:16283|1381
AGAAGTCCAAGTTTGTAACACTAAAGGCATGAAATGGTGGGATCAAAAGGCCTTCCAAGATTTAGATGCATTACAATACAGGAGACTTCGTTGGGTCCGTCAAAAATACACTGTTTATAA
>1_GG_Tbases|14424:16283|1401
CTAAAGGCATGAAATGGTGGGATCAAAAGGCCTTCCAAGATTTAGATGCATTACAATACAGGAGACTTCGTTGGGTCCGTCAAAAATACACTGTTTATAACTATTGCACTGATAAAGCGA
>1_GG_Tbases|14424:16283|1421
GATCAAAAGGCCTTCCAAGATTTAGATGCATTACAATACAGGAGACTTCGTTGGGTCCGTCAAAAATACACTGTTTATAACTATTGCACTGATAAAGCGAGGTACCCTGTTCCGCCACCA
>1_GG_Tbases|14424:16283|1441
TTTAGATGCATTACAATACAGGAGACTTCGTTGGGTCCGTCAAAAATACACTGTTTATAACTATTGCACTGATAAAGCGAGGTACCCTGTTCCGCCACCAGAGTGCACTAAGGACAGAGA
>1_GG_Tbases|14424:16283|1461
GGAGACTTCGTTGGGTCCGTCAAAAATACACTGTTTATAACTATTGCACTGATAAAGCGAGGTACCCTGTTCCGCCACCAGAGTGCACTAAGGACAGAGATATTTAAAATCATATTCAAA
>1_GG_Tbases|14424:16283|1481
CAAAAATACACTGTTTATAACTATTGCACTGATAAAGCGAGGTACCCTGTTCCGCCACCAGAGTGCACTAAGGACAGAGATATTTAAAATCATATTCAAAATTAAGAGGGATTTTATATA
>1_GG_Tbases|14424:16283|1621
ATGTGTGAGTATTTTAATGATCCTTAAAACAAAGTGCTTTTAATTAAGCTGTATTTCCCTAATTCTTTTTGAGTGTATCATTATTGGTGGAGTCATGAGGATATTATGTATCTCATGCCA
>1_GG_Tbases|14424:16283|1641
TCCTTAAAACAAAGTGCTTTTAATTAAGCTGTATTTCCCTAATTCTTTTTGAGTGTATCATTATTGGTGGAGTCATGAGGATATTATGTATCTCATGCCAGGCTCTTCATGTCTCTTGTG
>1_GG_Tbases|14424:16283|1661
TAATTAAGCTGTATTTCCCTAATTCTTTTTGAGTGTATCATTATTGGTGGAGTCATGAGGATATTATGTATCTCATGCCAGGCTCTTCATGTCTCTTGTGTGTCATCATCATCATGATGA
>1_GG_Tbases|14424:16283|1684
TCTTTTTGAGTGTATCATTATTGGTGGAGTCATGAGGATATTATGTATCTCATGCCAGGCTCTTCATGTCTCTTGTGTGTCATCATCATCATGATGACTGATGTATTGTAATTTATTGAA
>1_GG_Tbases|14424:16283|1701
TTATTGGTGGAGTCATGAGGATATTATGTATCTCATGCCAGGCTCTTCATGTCTCTTGTGTGTCATCATCATCATGATGACTGATGTATTGTAATTTATTGAACTATTGGTTTCTTATCT
>1_GG_Tbases|14424:16283|1721
ATATTATGTATCTCATGCCAGGCTCTTCATGTCTCTTGTGTGTCATCATCATCATGATGACTGATGTATTGTAATTTATTGAACTATTGGTTTCTTATCTGTTAATTAAAAATATGAATT
>1_GG_Tbases|20283:21866|101
TCTCGTGCTAGTAATTGATGTGACTATGGTACTCGGCCAAGGGACTCGTGTTGGATTTTATTCCAGTACGTGCCCAAGGGCCGAATCCATCGTTCAATCAACGGTGAGGTCTCATTTTCA
>1_GG_Tbases|20283:21866|121
TGACTATGGTACTCGGCCAAGGGACTCGTGTTGGATTTTATTCCAGTACGTGCCCAAGGGCCGAATCCATCGTTCAATCAACGGTGAGGTCTCATTTTCAGTCTGATCCAACGGTGGCAC
>1_GG_Tbases|20283:21866|141
GGGACTCGTGTTGGATTTTATTCCAGTACGTGCCCAAGGGCCGAATCCATCGTTCAATCAACGGTGAGGTCTCATTTTCAGTCTGATCCAACGGTGGCACCAGGATTGTTGAGAATGCAC
>1_GG_Tbases|20283:21866|161
TTCCAGTACGTGCCCAAGGGCCGAATCCATCGTTCAATCAACGGTGAGGTCTCATTTTCAGTCTGATCCAACGGTGGCACCAGGATTGTTGAGAATGCACTTTCATGATTGTTTCGTACA
>1_GG_Tbases|20283:21866|181
CCGAATCCATCGTTCAATCAACGGTGAGGTCTCATTTTCAGTCTGATCCAACGGTGGCACCAGGATTGTTGAGAATGCACTTTCATGATTGTTTCGTACAAGGTTGTGACGGTTCCATCC
>1_GG_Tbases|20283:21866|201
ACGGTGAGGTCTCATTTTCAGTCTGATCCAACGGTGGCACCAGGATTGTTGAGAATGCACTTTCATGATTGTTTCGTACAAGGTTGTGACGGTTCCATCCTCATTTCTGGTGCTGGAACT
>1_GG_Tbases|20283:21866|221
GTCTGATCCAACGGTGGCACCAGGATTGTTGAGAATGCACTTTCATGATTGTTTCGTACAAGGTTGTGACGGTTCCATCCTCATTTCTGGTGCTGGAACTGAAAGAACAGCTCCTCCGAA
>1_GG_Tbases|20283:21866|241
CAGGATTGTTGAGAATGCACTTTCATGATTGTTTCGTACAAGGTTGTGACGGTTCCATCCTCATTTCTGGTGCTGGAACTGAAAGAACAGCTCCTCCGAATACCTTGTTGAGAGGATACG
>1_GG_Tbases|20283:21866|261
TTTCATGATTGTTTCGTACAAGGTTGTGACGGTTCCATCCTCATTTCTGGTGCTGGAACTGAAAGAACAGCTCCTCCGAATACCTTGTTGAGAGGATACGAGGTTATTGACGATGCTAAG
>1_GG_Tbases|20283:21866|281
AGGTTGTGACGGTTCCATCCTCATTTCTGGTGCTGGAACTGAAAGAACAGCTCCTCCGAATACCTTGTTGAGAGGATACGAGGTTATTGACGATGCTAAGCAGCAAATTGAAGCTCTTTG
>1_GG_Tbases|20283:21866|301
TCATTTCTGGTGCTGGAACTGAAAGAACAGCTCCTCCGAATACCTTGTTGAGAGGATACGAGGTTATTGACGATGCTAAGCAGCAAATTGAAGCTCTTTGTCCTGGAGTTGTTTCATGTG
>1_GG_Tbases|20283:21866|321
GAAAGAACAGCTCCTCCGAATACCTTGTTGAGAGGATACGAGGTTATTGACGATGCTAAGCAGCAAATTGAAGCTCTTTGTCCTGGAGTTGTTTCATGTGCTGACATTCTTGCTCTTGCT
>1_GG_Tbases|20283:21866|341
TACCTTGTTGAGAGGATACGAGGTTATTGACGATGCTAAGCAGCAAATTGAAGCTCTTTGTCCTGGAGTTGTTTCATGTGCTGACATTCTTGCTCTTGCTGCTCGTGATTCCGTTCTCCT
>1_GG_Tbases|20283:21866|361
AGGTTATTGACGATGCTAAGCAGCAAATTGAAGCTCTTTGTCCTGGAGTTGTTTCATGTGCTGACATTCTTGCTCTTGCTGCTCGTGATTCCGTTCTCCTGGTAATTATATATACATGGA
>1_GG_Tbases|20283:21866|381
CAGCAAATTGAAGCTCTTTGTCCTGGAGTTGTTTCATGTGCTGACATTCTTGCTCTTGCTGCTCGTGATTCCGTTCTCCTGGTAATTATATATACATGGATATTGCATGAAAGAACGTAG
>1_GG_Tbases|20283:21866|521
TCGTTATATATATGGTCCCATGCATTAGTAACAGAGTTAACTTCACAAAATTTGACACTATCAGATCACCTAAAAAATAATTATACGTTACATTTTACCACTTTCCTACTATAACTACTA
>1_GG_Tbases|20283:21866|541
TGCATTAGTAACAGAGTTAACTTCACAAAATTTGACACTATCAGATCACCTAAAAAATAATTATACGTTACATTTTACCACTTTCCTACTATAACTACTAGTTAACATATAGTACTAGCT
>1_GG_Tbases|20283:21866|695
CGGTGTATATAAAAATTTAAGTTCTTCGTAATAATATAGTTTTTGTTAATTGATGCAGACTAAGGGACTGACCTGGTCTGTGCCCACGGGACGCAGAGATGGACGAGTTTCAAGAGCATC
>1_GG_Tbases|20283:21866|715
GTTCTTCGTAATAATATAGTTTTTGTTAATTGATGCAGACTAAGGGACTGACCTGGTCTGTGCCCACGGGACGCAGAGATGGACGAGTTTCAAGAGCATCAGACGCATCTAATCTGCCAG
>1_GG_Tbases|20283:21866|735
TTTTGTTAATTGATGCAGACTAAGGGACTGACCTGGTCTGTGCCCACGGGACGCAGAGATGGACGAGTTTCAAGAGCATCAGACGCATCTAATCTGCCAGGATTTACTGAATCTGTTGAT
>1_GG_Tbases|20283:21866|755
TAAGGGACTGACCTGGTCTGTGCCCACGGGACGCAGAGATGGACGAGTTTCAAGAGCATCAGACGCATCTAATCTGCCAGGATTTACTGAATCTGTTGATGCTCAAAAGCAAAAGTTTGC
>1_GG_Tbases|20283:21866|775
TGCCCACGGGACGCAGAGATGGACGAGTTTCAAGAGCATCAGACGCATCTAATCTGCCAGGATTTACTGAATCTGTTGATGCTCAAAAGCAAAAGTTTGCTGCAAAGGGTCTCAACACTC
>1_GG_Tbases|20283:21866|795
GGACGAGTTTCAAGAGCATCAGACGCATCTAATCTGCCAGGATTTACTGAATCTGTTGATGCTCAAAAGCAAAAGTTTGCTGCAAAGGGTCTCAACACTCAAGATCTTGTCACCCTTGTT
>1_GG_Tbases|20283:21866|815
AGACGCATCTAATCTGCCAGGATTTACTGAATCTGTTGATGCTCAAAAGCAAAAGTTTGCTGCAAAGGGTCTCAACACTCAAGATCTTGTCACCCTTGTTGGTAAGTCTAACATAACATT
>1_GG_Tbases|20283:21866|835
GATTTACTGAATCTGTTGATGCTCAAAAGCAAAAGTTTGCTGCAAAGGGTCTCAACACTCAAGATCTTGTCACCCTTGTTGGTAAGTCTAACATAACATTACTAAAACAAATAATTTTGA
>1_GG_Tbases|20283:21866|855
GCTCAAAAGCAAAAGTTTGCTGCAAAGGGTCTCAACACTCAAGATCTTGTCACCCTTGTTGGTAAGTCTAACATAACATTACTAAAACAAATAATTTTGATATGCGTATTTATTATCAAT
>1_GG_Tbases|20283:21866|875
TGCAAAGGGTCTCAACACTCAAGATCTTGTCACCCTTGTTGGTAAGTCTAACATAACATTACTAAAACAAATAATTTTGATATGCGTATTTATTATCAATACTCTGGACAAAATTTTAGT
>1_GG_Tbases|20283:21866|895
AAGATCTTGTCACCCTTGTTGGTAAGTCTAACATAACATTACTAAAACAAATAATTTTGATATGCGTATTTATTATCAATACTCTGGACAAAATTTTAGTACTAAAGACTTAAACAACGA
>1_GG_Tbases|20283:21866|915
GGTAAGTCTAACATAACATTACTAAAACAAATAATTTTGATATGCGTATTTATTATCAATACTCTGGACAAAATTTTAGTACTAAAGACTTAAACAACGATGACCTCTGAATGTAATTAT
>1_GG_Tbases|20283:21866|935
ACTAAAACAAATAATTTTGATATGCGTATTTATTATCAATACTCTGGACAAAATTTTAGTACTAAAGACTTAAACAACGATGACCTCTGAATGTAATTATGACATTAACTTTAATTTTGT
>1_GG_Tbases|20283:21866|955
TATGCGTATTTATTATCAATACTCTGGACAAAATTTTAGTACTAAAGACTTAAACAACGATGACCTCTGAATGTAATTATGACATTAACTTTAATTTTGTGTGGTCAGGTGGGCACACAA
>1_GG_Tbases|20283:21866|975
ACTCTGGACAAAATTTTAGTACTAAAGACTTAAACAACGATGACCTCTGAATGTAATTATGACATTAACTTTAATTTTGTGTGGTCAGGTGGGCACACAATTGGAACCTCAGCATGTCAA
>1_GG_Tbases|20283:21866|995
ACTAAAGACTTAAACAACGATGACCTCTGAATGTAATTATGACATTAACTTTAATTTTGTGTGGTCAGGTGGGCACACAATTGGAACCTCAGCATGTCAATTCTTCAGCTACAGGCTATA
>1_GG_Tbases|20283:21866|1015
TGACCTCTGAATGTAATTATGACATTAACTTTAATTTTGTGTGGTCAGGTGGGCACACAATTGGAACCTCAGCATGTCAATTCTTCAGCTACAGGCTATACAATTTCAACTCCACTGGTG
>1_GG_Tbases|20283:21866|1035
GACATTAACTTTAATTTTGTGTGGTCAGGTGGGCACACAATTGGAACCTCAGCATGTCAATTCTTCAGCTACAGGCTATACAATTTCAACTCCACTGGTGGCCCTGACCCTTCAATAGAT
>1_GG_Tbases|20283:21866|1055
GTGGTCAGGTGGGCACACAATTGGAACCTCAGCATGTCAATTCTTCAGCTACAGGCTATACAATTTCAACTCCACTGGTGGCCCTGACCCTTCAATAGATGCAACCTTTCTTCCTCAGCT
>1_GG_Tbases|20283:21866|1078
GAACCTCAGCATGTCAATTCTTCAGCTACAGGCTATACAATTTCAACTCCACTGGTGGCCCTGACCCTTCAATAGATGCAACCTTTCTTCCTCAGCTTCAAGCATTATGTCCACAAAACG
>1_GG_Tbases|20283:21866|1095
TTCTTCAGCTACAGGCTATACAATTTCAACTCCACTGGTGGCCCTGACCCTTCAATAGATGCAACCTTTCTTCCTCAGCTTCAAGCATTATGTCCACAAAACGGGGATGGCTCGAAGCGT
>1_GG_Tbases|20283:21866|1115
CAATTTCAACTCCACTGGTGGCCCTGACCCTTCAATAGATGCAACCTTTCTTCCTCAGCTTCAAGCATTATGTCCACAAAACGGGGATGGCTCGAAGCGTGTGGCACTAGACACTGGAAG
>1_GG_Tbases|20283:21866|1135
GCCCTGACCCTTCAATAGATGCAACCTTTCTTCCTCAGCTTCAAGCATTATGTCCACAAAACGGGGATGGCTCGAAGCGTGTGGCACTAGACACTGGAAGCGTGAACAATTTTGACACCT
>1_GG_Tbases|20283:21866|1155
GCAACCTTTCTTCCTCAGCTTCAAGCATTATGTCCACAAAACGGGGATGGCTCGAAGCGTGTGGCACTAGACACTGGAAGCGTGAACAATTTTGACACCTCGTATTTCTCTAACTTGAGG
>1_GG_Tbases|20283:21866|1175
TCAAGCATTATGTCCACAAAACGGGGATGGCTCGAAGCGTGTGGCACTAGACACTGGAAGCGTGAACAATTTTGACACCTCGTATTTCTCTAACTTGAGGAATGGTCGTGGAATTCTGGA
>1_GG_Tbases|20283:21866|1195
ACGGGGATGGCTCGAAGCGTGTGGCACTAGACACTGGAAGCGTGAACAATTTTGACACCTCGTATTTCTCTAACTTGAGGAATGGTCGTGGAATTCTGGAATCAGACCAGAAATTGTGGA
>1_GG_Tbases|20283:21866|1215
GTGGCACTAGACACTGGAAGCGTGAACAATTTTGACACCTCGTATTTCTCTAACTTGAGGAATGGTCGTGGAATTCTGGAATCAGACCAGAAATTGTGGACCGATGCTTCGACCAAGGTG
>1_GG_Tbases|20283:21866|1235
CGTGAACAATTTTGACACCTCGTATTTCTCTAACTTGAGGAATGGTCGTGGAATTCTGGAATCAGACCAGAAATTGTGGACCGATGCTTCGACCAAGGTGTTTGTCCAAAGGTATTTAGG
>1_GG_Tbases|20283:21866|1255
CGTATTTCTCTAACTTGAGGAATGGTCGTGGAATTCTGGAATCAGACCAGAAATTGTGGACCGATGCTTCGACCAAGGTGTTTGTCCAAAGGTATTTAGGCCTCAGGGGATTTCTTGGAT
>1_GG_Tbases|20283:21866|1278
GGTCGTGGAATTCTGGAATCAGACCAGAAATTGTGGACCGATGCTTCGACCAAGGTGTTTGTCCAAAGGTATTTAGGCCTCAGGGGATTTCTTGGATTGAGATTCGCCTTAGAATTCGGA
>1_GG_Tbases|20283:21866|1295
ATCAGACCAGAAATTGTGGACCGATGCTTCGACCAAGGTGTTTGTCCAAAGGTATTTAGGCCTCAGGGGATTTCTTGGATTGAGATTCGCCTTAGAATTCGGAAAGTCCATGGTTAAAAT
>1_GG_Tbases|20283:21866|1315
CCGATGCTTCGACCAAGGTGTTTGTCCAAAGGTATTTAGGCCTCAGGGGATTTCTTGGATTGAGATTCGCCTTAGAATTCGGAAAGTCCATGGTTAAAATGAGTAATATTGAAGTTTTGA
>1_GG_Tbases|20283:21866|1335
TTTGTCCAAAGGTATTTAGGCCTCAGGGGATTTCTTGGATTGAGATTCGCCTTAGAATTCGGAAAGTCCATGGTTAAAATGAGTAATATTGAAGTTTTGACAGGGACTAACGGTGAAATT
>1_GG_Tbases|20283:21866|1355
CCTCAGGGGATTTCTTGGATTGAGATTCGCCTTAGAATTCGGAAAGTCCATGGTTAAAATGAGTAATATTGAAGTTTTGACAGGGACTAACGGTGAAATTCGTAAAGTTTGCTCTGCATT
>1_GG_Tbases|20283:21866|1375
TGAGATTCGCCTTAGAATTCGGAAAGTCCATGGTTAAAATGAGTAATATTGAAGTTTTGACAGGGACTAACGGTGAAATTCGTAAAGTTTGCTCTGCATTCAACTGATGCATATATGTAT
>1_GG_Tbases|20283:21866|1395
GGAAAGTCCATGGTTAAAATGAGTAATATTGAAGTTTTGACAGGGACTAACGGTGAAATTCGTAAAGTTTGCTCTGCATTCAACTGATGCATATATGTATACTAATTAGTTTCGTTCAGT
>1_GG_Tbases|20283:21866|1415
GAGTAATATTGAAGTTTTGACAGGGACTAACGGTGAAATTCGTAAAGTTTGCTCTGCATTCAACTGATGCATATATGTATACTAATTAGTTTCGTTCAGTTAGCGCAAGCTGCAAAATGG
>1_GG_Tbases|20283:21866|1435
CAGGGACTAACGGTGAAATTCGTAAAGTTTGCTCTGCATTCAACTGATGCATATATGTATACTAATTAGTTTCGTTCAGTTAGCGCAAGCTGCAAAATGGAATTGTTAGTAGTATCCAAT
>1_GG_Tbases|20283:21866|1455
CGTAAAGTTTGCTCTGCATTCAACTGATGCATATATGTATACTAATTAGTTTCGTTCAGTTAGCGCAAGCTGCAAAATGGAATTGTTAGTAGTATCCAATATCAATAAATAAAAGCATTT
>1_GG_Tbases|20283:21866|1465
GCTCTGCATTCAACTGATGCATATATGTATACTAATTAGTTTCGTTCAGTTAGCGCAAGCTGCAAAATGGAATTGTTAGTAGTATCCAATATCAATAAATAAAAGCATTTACCCACTGAA
>1_GG_Tbases|25834:25954|1
TCTTCATTTTCCATTTCTGCTATCTTTCTCTGCTCATATCCATTAAACTTTTCCCCCTTTACTCCATTCATCATTTGTATGTGATAAAGGTGGGTGTTTTAATTTCAATGAATGTGGGTG
>1_GG_Tbases|25834:25954|2
CTTCATTTTCCATTTCTGCTATCTTTCTCTGCTCATATCCATTAAACTTTTCCCCCTTTACTCCATTCATCATTTGTATGTGATAAAGGTGGGTGTTTTAATTTCAATGAATGTGGGTGT
>1_GG_Tbases|26090:26280|1
GTGGAGGAAAGAGTACATATAGAGAAACATTTTGGGCAAATAAAAGAAGCAGTTGAGGGAGTTGCTGAGAAGGGCGATTTGGGTTTTGAAGAATGAGTGCTTCTAGGTTTATAAAGTGTG
>1_GG_Tbases|26090:26280|21
AGAGAAACATTTTGGGCAAATAAAAGAAGCAGTTGAGGGAGTTGCTGAGAAGGGCGATTTGGGTTTTGAAGAATGAGTGCTTCTAGGTTTATAAAGTGTGTTACTGTGGGAGATGGAGCT
>1_GG_Tbases|26090:26280|41
TAAAAGAAGCAGTTGAGGGAGTTGCTGAGAAGGGCGATTTGGGTTTTGAAGAATGAGTGCTTCTAGGTTTATAAAGTGTGTTACTGTGGGAGATGGAGCTGTGGGTAAAACTTGTCTTCT
>1_GG_Tbases|26090:26280|64
GCTGAGAAGGGCGATTTGGGTTTTGAAGAATGAGTGCTTCTAGGTTTATAAAGTGTGTTACTGTGGGAGATGGAGCTGTGGGTAAAACTTGTCTTCTCATTTCGTATACCAGCAACACTT
>1_GG_Tbases|26090:26280|72
GGGCGATTTGGGTTTTGAAGAATGAGTGCTTCTAGGTTTATAAAGTGTGTTACTGTGGGAGATGGAGCTGTGGGTAAAACTTGTCTTCTCATTTCGTATACCAGCAACACTTTTCCCACT
>1_GG_Tbases|28104:28392|1
GATTATGTCCCAACTGTATTTGACAATTTTAGTGCAAATGTGGTCGTCGATGGGAGCACTGTTAATCTGGGGCTCTGGGATACTGCAGGTAAAAGTTTTCCCACATCGGTAGTTTCATTT
>1_GG_Tbases|28104:28392|24
CAATTTTAGTGCAAATGTGGTCGTCGATGGGAGCACTGTTAATCTGGGGCTCTGGGATACTGCAGGTAAAAGTTTTCCCACATCGGTAGTTTCATTTTCCTTTTTGTACCATTGTTGTGT
>1_GG_Tbases|28104:28392|41
TGGTCGTCGATGGGAGCACTGTTAATCTGGGGCTCTGGGATACTGCAGGTAAAAGTTTTCCCACATCGGTAGTTTCATTTTCCTTTTTGTACCATTGTTGTGTGGAACATATTGATTCCT
>1_GG_Tbases|28104:28392|61
GTTAATCTGGGGCTCTGGGATACTGCAGGTAAAAGTTTTCCCACATCGGTAGTTTCATTTTCCTTTTTGTACCATTGTTGTGTGGAACATATTGATTCCTCTACTTTATAATTGAACAGG
>1_GG_Tbases|28104:28392|81
TACTGCAGGTAAAAGTTTTCCCACATCGGTAGTTTCATTTTCCTTTTTGTACCATTGTTGTGTGGAACATATTGATTCCTCTACTTTATAATTGAACAGGTCAGGAGGATTACAATAGAT
>1_GG_Tbases|28104:28392|101
CCACATCGGTAGTTTCATTTTCCTTTTTGTACCATTGTTGTGTGGAACATATTGATTCCTCTACTTTATAATTGAACAGGTCAGGAGGATTACAATAGATTAAGACCTTTGAGCTATCGT
>1_GG_Tbases|28104:28392|121
TCCTTTTTGTACCATTGTTGTGTGGAACATATTGATTCCTCTACTTTATAATTGAACAGGTCAGGAGGATTACAATAGATTAAGACCTTTGAGCTATCGTGGGGCAGATGTATTTATACT
>1_GG_Tbases|28104:28392|141
TGTGGAACATATTGATTCCTCTACTTTATAATTGAACAGGTCAGGAGGATTACAATAGATTAAGACCTTTGAGCTATCGTGGGGCAGATGTATTTATACTGGCATTTTCTCTCATTAGCA
>1_GG_Tbases|28104:28392|161
CTACTTTATAATTGAACAGGTCAGGAGGATTACAATAGATTAAGACCTTTGAGCTATCGTGGGGCAGATGTATTTATACTGGCATTTTCTCTCATTAGCAAGGCGAGCTATGAAAATGTC
>1_GG_Tbases|28104:28392|170
AATTGAACAGGTCAGGAGGATTACAATAGATTAAGACCTTTGAGCTATCGTGGGGCAGATGTATTTATACTGGCATTTTCTCTCATTAGCAAGGCGAGCTATGAAAATGTCTCCAAAAAG
>1_GG_Tbases|28965:29085|1
ATTTCATTTTCTTGCTATTGAATTTCAGTGGATTCCTGAATTGAGGCATTATGCTCCTGGAGTTCCAATTATTCTTGTTGGAACAAAGCTAGGTTAGCATGTCCTATTTAATCTTGTTTG
>1_GG_Tbases|28965:29085|2
TTTCATTTTCTTGCTATTGAATTTCAGTGGATTCCTGAATTGAGGCATTATGCTCCTGGAGTTCCAATTATTCTTGTTGGAACAAAGCTAGGTTAGCATGTCCTATTTAATCTTGTTTGA
>1_GG_Tbases|31042:32721|1
ATAGACAATAGATAGTAAGTAACTTGTAGCCCACCACAACCTTGAATTTCAGATGCCTTTTAAACTGGAACCAGCTCTGAAGAACTACTTATGTTGTCCCAGAGAAAAATGTGAGTTAGG
>1_GG_Tbases|31042:32721|21
AACTTGTAGCCCACCACAACCTTGAATTTCAGATGCCTTTTAAACTGGAACCAGCTCTGAAGAACTACTTATGTTGTCCCAGAGAAAAATGTGAGTTAGGTATGGTTAGGCAGAGAGGAA
>1_GG_Tbases|31042:32721|41
CTTGAATTTCAGATGCCTTTTAAACTGGAACCAGCTCTGAAGAACTACTTATGTTGTCCCAGAGAAAAATGTGAGTTAGGTATGGTTAGGCAGAGAGGAAATTCGGTTCATACAACTAGA
>1_GG_Tbases|31042:32721|61
TAAACTGGAACCAGCTCTGAAGAACTACTTATGTTGTCCCAGAGAAAAATGTGAGTTAGGTATGGTTAGGCAGAGAGGAAATTCGGTTCATACAACTAGAAGTCTTAGATCTCAGTTATG
>1_GG_Tbases|31042:32721|81
AGAACTACTTATGTTGTCCCAGAGAAAAATGTGAGTTAGGTATGGTTAGGCAGAGAGGAAATTCGGTTCATACAACTAGAAGTCTTAGATCTCAGTTATGATGACTCTCAATAACTCTAA
>1_GG_Tbases|31042:32721|101
AGAGAAAAATGTGAGTTAGGTATGGTTAGGCAGAGAGGAAATTCGGTTCATACAACTAGAAGTCTTAGATCTCAGTTATGATGACTCTCAATAACTCTAATTGTTATGTGGTCAAACTGC
>1_GG_Tbases|31042:32721|121
TATGGTTAGGCAGAGAGGAAATTCGGTTCATACAACTAGAAGTCTTAGATCTCAGTTATGATGACTCTCAATAACTCTAATTGTTATGTGGTCAAACTGCCAAAAAGTCTCTTTGAGAAG
>1_GG_Tbases|31042:32721|141
ATTCGGTTCATACAACTAGAAGTCTTAGATCTCAGTTATGATGACTCTCAATAACTCTAATTGTTATGTGGTCAAACTGCCAAAAAGTCTCTTTGAGAAGTGACCTATTGCAGATTGAGA
>1_GG_Tbases|31042:32721|161
AGTCTTAGATCTCAGTTATGATGACTCTCAATAACTCTAATTGTTATGTGGTCAAACTGCCAAAAAGTCTCTTTGAGAAGTGACCTATTGCAGATTGAGATTTGAGATAGATGAAAAAGT
>1_GG_Tbases|31042:32721|181
ATGACTCTCAATAACTCTAATTGTTATGTGGTCAAACTGCCAAAAAGTCTCTTTGAGAAGTGACCTATTGCAGATTGAGATTTGAGATAGATGAAAAAGTAAGTTTTGGTTAAAAGTTTC
>1_GG_Tbases|31042:32721|201
TTGTTATGTGGTCAAACTGCCAAAAAGTCTCTTTGAGAAGTGACCTATTGCAGATTGAGATTTGAGATAGATGAAAAAGTAAGTTTTGGTTAAAAGTTTCATGTCTCATTTAAATAAATG
>1_GG_Tbases|31042:32721|221
CAAAAAGTCTCTTTGAGAAGTGACCTATTGCAGATTGAGATTTGAGATAGATGAAAAAGTAAGTTTTGGTTAAAAGTTTCATGTCTCATTTAAATAAATGCAGCAAACGCAAAATTTATG
>1_GG_Tbases|31042:32721|241
TGACCTATTGCAGATTGAGATTTGAGATAGATGAAAAAGTAAGTTTTGGTTAAAAGTTTCATGTCTCATTTAAATAAATGCAGCAAACGCAAAATTTATGCAGTTTTACATGGCGTAGCT
>1_GG_Tbases|31042:32721|261
TTTGAGATAGATGAAAAAGTAAGTTTTGGTTAAAAGTTTCATGTCTCATTTAAATAAATGCAGCAAACGCAAAATTTATGCAGTTTTACATGGCGTAGCTAGCCTAATTTTTTAAAAGAG
>1_GG_Tbases|31042:32721|281
AAGTTTTGGTTAAAAGTTTCATGTCTCATTTAAATAAATGCAGCAAACGCAAAATTTATGCAGTTTTACATGGCGTAGCTAGCCTAATTTTTTAAAAGAGCCACCTAGGGAAGTCACTAA
>1_GG_Tbases|31042:32721|301
ATGTCTCATTTAAATAAATGCAGCAAACGCAAAATTTATGCAGTTTTACATGGCGTAGCTAGCCTAATTTTTTAAAAGAGCCACCTAGGGAAGTCACTAATCACATTACTTTGTGTCTGA
>1_GG_Tbases|31042:32721|321
CAGCAAACGCAAAATTTATGCAGTTTTACATGGCGTAGCTAGCCTAATTTTTTAAAAGAGCCACCTAGGGAAGTCACTAATCACATTACTTTGTGTCTGAATTAGAATTGGAATGTGTAT
>1_GG_Tbases|31042:32721|341
CAGTTTTACATGGCGTAGCTAGCCTAATTTTTTAAAAGAGCCACCTAGGGAAGTCACTAATCACATTACTTTGTGTCTGAATTAGAATTGGAATGTGTATCTTCAAATTTTAAGGCCAAA
>1_GG_Tbases|31042:32721|361
AGCCTAATTTTTTAAAAGAGCCACCTAGGGAAGTCACTAATCACATTACTTTGTGTCTGAATTAGAATTGGAATGTGTATCTTCAAATTTTAAGGCCAAAAACTGCTTTAAATAGTAGAA
>1_GG_Tbases|31042:32721|381
CCACCTAGGGAAGTCACTAATCACATTACTTTGTGTCTGAATTAGAATTGGAATGTGTATCTTCAAATTTTAAGGCCAAAAACTGCTTTAAATAGTAGAAAACACATTGCCTGGATTTTG
>1_GG_Tbases|31042:32721|404
CATTACTTTGTGTCTGAATTAGAATTGGAATGTGTATCTTCAAATTTTAAGGCCAAAAACTGCTTTAAATAGTAGAAAACACATTGCCTGGATTTTGAAATTGGAAGTTATTAATGAACT
>1_GG_Tbases|31042:32721|421
ATTAGAATTGGAATGTGTATCTTCAAATTTTAAGGCCAAAAACTGCTTTAAATAGTAGAAAACACATTGCCTGGATTTTGAAATTGGAAGTTATTAATGAACTTAAACAGATTAGTTTAC
>1_GG_Tbases|31042:32721|441
CTTCAAATTTTAAGGCCAAAAACTGCTTTAAATAGTAGAAAACACATTGCCTGGATTTTGAAATTGGAAGTTATTAATGAACTTAAACAGATTAGTTTACTGTAATCTATGATTGAAATT
>1_GG_Tbases|31042:32721|461
AACTGCTTTAAATAGTAGAAAACACATTGCCTGGATTTTGAAATTGGAAGTTATTAATGAACTTAAACAGATTAGTTTACTGTAATCTATGATTGAAATTCAAATGTACTACTGTTGAAC
>1_GG_Tbases|31042:32721|481
AACACATTGCCTGGATTTTGAAATTGGAAGTTATTAATGAACTTAAACAGATTAGTTTACTGTAATCTATGATTGAAATTCAAATGTACTACTGTTGAACTTAAAAGTTCACAAAATATT
>1_GG_Tbases|31042:32721|501
AAATTGGAAGTTATTAATGAACTTAAACAGATTAGTTTACTGTAATCTATGATTGAAATTCAAATGTACTACTGTTGAACTTAAAAGTTCACAAAATATTCTAAACCTAAACGTGAAGGA
>1_GG_Tbases|31042:32721|521
ACTTAAACAGATTAGTTTACTGTAATCTATGATTGAAATTCAAATGTACTACTGTTGAACTTAAAAGTTCACAAAATATTCTAAACCTAAACGTGAAGGATATATCTTCTTGATGTTACA
>1_GG_Tbases|31042:32721|541
TGTAATCTATGATTGAAATTCAAATGTACTACTGTTGAACTTAAAAGTTCACAAAATATTCTAAACCTAAACGTGAAGGATATATCTTCTTGATGTTACATCCAAGGACAATTTTTCTTA
>1_GG_Tbases|31042:32721|561
CAAATGTACTACTGTTGAACTTAAAAGTTCACAAAATATTCTAAACCTAAACGTGAAGGATATATCTTCTTGATGTTACATCCAAGGACAATTTTTCTTACATCCAAATACATAAAGAAC
>1_GG_Tbases|31042:32721|581
TTAAAAGTTCACAAAATATTCTAAACCTAAACGTGAAGGATATATCTTCTTGATGTTACATCCAAGGACAATTTTTCTTACATCCAAATACATAAAGAACTTTGTGTGGTTTCTATCCTA
>1_GG_Tbases|31042:32721|601
CTAAACCTAAACGTGAAGGATATATCTTCTTGATGTTACATCCAAGGACAATTTTTCTTACATCCAAATACATAAAGAACTTTGTGTGGTTTCTATCCTACTAATTTGCAGCTAAAATGT
>1_GG_Tbases|31042:32721|621
TATATCTTCTTGATGTTACATCCAAGGACAATTTTTCTTACATCCAAATACATAAAGAACTTTGTGTGGTTTCTATCCTACTAATTTGCAGCTAAAATGTACGTTCCTTTTCTGGCAAGT
>1_GG_Tbases|31042:32721|641
TCCAAGGACAATTTTTCTTACATCCAAATACATAAAGAACTTTGTGTGGTTTCTATCCTACTAATTTGCAGCTAAAATGTACGTTCCTTTTCTGGCAAGTTTTAATTTAAATTCTTTTCC
>1_GG_Tbases|31042:32721|664
CCAAATACATAAAGAACTTTGTGTGGTTTCTATCCTACTAATTTGCAGCTAAAATGTACGTTCCTTTTCTGGCAAGTTTTAATTTAAATTCTTTTCCTCGAAGTTCAGTTTACATGAGTC
>1_GG_Tbases|31042:32721|681
TTTGTGTGGTTTCTATCCTACTAATTTGCAGCTAAAATGTACGTTCCTTTTCTGGCAAGTTTTAATTTAAATTCTTTTCCTCGAAGTTCAGTTTACATGAGTCTAATTCCTTTTTTCCAT
>1_GG_Tbases|31042:32721|701
CTAATTTGCAGCTAAAATGTACGTTCCTTTTCTGGCAAGTTTTAATTTAAATTCTTTTCCTCGAAGTTCAGTTTACATGAGTCTAATTCCTTTTTTCCATTGCCTCCTTTAATTTTCTTC
>1_GG_Tbases|31042:32721|721
ACGTTCCTTTTCTGGCAAGTTTTAATTTAAATTCTTTTCCTCGAAGTTCAGTTTACATGAGTCTAATTCCTTTTTTCCATTGCCTCCTTTAATTTTCTTCTCATCTATTTCCATGTTCTT
>1_GG_Tbases|31042:32721|741
TTTAATTTAAATTCTTTTCCTCGAAGTTCAGTTTACATGAGTCTAATTCCTTTTTTCCATTGCCTCCTTTAATTTTCTTCTCATCTATTTCCATGTTCTTAGTCTAATACTGTTGATGTG
>1_GG_Tbases|31042:32721|761
TCGAAGTTCAGTTTACATGAGTCTAATTCCTTTTTTCCATTGCCTCCTTTAATTTTCTTCTCATCTATTTCCATGTTCTTAGTCTAATACTGTTGATGTGTTTCCATTAGATCTCCGAGA
>1_GG_Tbases|31042:32721|781
GTCTAATTCCTTTTTTCCATTGCCTCCTTTAATTTTCTTCTCATCTATTTCCATGTTCTTAGTCTAATACTGTTGATGTGTTTCCATTAGATCTCCGAGAGGATAAGCAATTCTTTGTGG
>1_GG_Tbases|31042:32721|801
TGCCTCCTTTAATTTTCTTCTCATCTATTTCCATGTTCTTAGTCTAATACTGTTGATGTGTTTCCATTAGATCTCCGAGAGGATAAGCAATTCTTTGTGGACCATCCAGGTGCTGTTCCG
>1_GG_Tbases|31042:32721|821
TCATCTATTTCCATGTTCTTAGTCTAATACTGTTGATGTGTTTCCATTAGATCTCCGAGAGGATAAGCAATTCTTTGTGGACCATCCAGGTGCTGTTCCGCTTAGCACAGCTCAGGTATA
>1_GG_Tbases|31042:32721|841
AGTCTAATACTGTTGATGTGTTTCCATTAGATCTCCGAGAGGATAAGCAATTCTTTGTGGACCATCCAGGTGCTGTTCCGCTTAGCACAGCTCAGGTATACTACCTTCAATGTGTTTTGA
>1_GG_Tbases|31042:32721|861
TTTCCATTAGATCTCCGAGAGGATAAGCAATTCTTTGTGGACCATCCAGGTGCTGTTCCGCTTAGCACAGCTCAGGTATACTACCTTCAATGTGTTTTGAGTAACAACTGTATATCTGGT
>1_GG_Tbases|31042:32721|881
GGATAAGCAATTCTTTGTGGACCATCCAGGTGCTGTTCCGCTTAGCACAGCTCAGGTATACTACCTTCAATGTGTTTTGAGTAACAACTGTATATCTGGTGTTTTCAGTTTCTGGATTAA
>1_GG_Tbases|31042:32721|901
ACCATCCAGGTGCTGTTCCGCTTAGCACAGCTCAGGTATACTACCTTCAATGTGTTTTGAGTAACAACTGTATATCTGGTGTTTTCAGTTTCTGGATTAAAATTTTTATGTAGCCCCTTA
>1_GG_Tbases|31042:32721|924
AGCACAGCTCAGGTATACTACCTTCAATGTGTTTTGAGTAACAACTGTATATCTGGTGTTTTCAGTTTCTGGATTAAAATTTTTATGTAGCCCCTTAGCCCTCTAGCAGAACCTTAAATT
>1_GG_Tbases|31042:32721|941
CTACCTTCAATGTGTTTTGAGTAACAACTGTATATCTGGTGTTTTCAGTTTCTGGATTAAAATTTTTATGTAGCCCCTTAGCCCTCTAGCAGAACCTTAAATTCCTGCTTATTTTAAAGG
>1_GG_Tbases|31042:32721|961
GTAACAACTGTATATCTGGTGTTTTCAGTTTCTGGATTAAAATTTTTATGTAGCCCCTTAGCCCTCTAGCAGAACCTTAAATTCCTGCTTATTTTAAAGGGTGAGGAGCTGAGAAAGTCG
>1_GG_Tbases|31042:32721|981
GTTTTCAGTTTCTGGATTAAAATTTTTATGTAGCCCCTTAGCCCTCTAGCAGAACCTTAAATTCCTGCTTATTTTAAAGGGTGAGGAGCTGAGAAAGTCGATTGGTGCTGCTGCTTACAT
>1_GG_Tbases|31042:32721|1001
AATTTTTATGTAGCCCCTTAGCCCTCTAGCAGAACCTTAAATTCCTGCTTATTTTAAAGGGTGAGGAGCTGAGAAAGTCGATTGGTGCTGCTGCTTACATTGAATGTAGTGCAAAAACAC
>1_GG_Tbases|31042:32721|1021
GCCCTCTAGCAGAACCTTAAATTCCTGCTTATTTTAAAGGGTGAGGAGCTGAGAAAGTCGATTGGTGCTGCTGCTTACATTGAATGTAGTGCAAAAACACAACAGGTGCTTTTCTGATTC
>1_GG_Tbases|31042:32721|1041
ATTCCTGCTTATTTTAAAGGGTGAGGAGCTGAGAAAGTCGATTGGTGCTGCTGCTTACATTGAATGTAGTGCAAAAACACAACAGGTGCTTTTCTGATTCAAAGATGACTATATGCTTTA
>1_GG_Tbases|31042:32721|1061
GTGAGGAGCTGAGAAAGTCGATTGGTGCTGCTGCTTACATTGAATGTAGTGCAAAAACACAACAGGTGCTTTTCTGATTCAAAGATGACTATATGCTTTAGTTTTCAAGTTATCTTGTTA
>1_GG_Tbases|31042:32721|1084
GGTGCTGCTGCTTACATTGAATGTAGTGCAAAAACACAACAGGTGCTTTTCTGATTCAAAGATGACTATATGCTTTAGTTTTCAAGTTATCTTGTTACATATTTCAATTGCCAAAATTGC
>1_GG_Tbases|31042:32721|1101
TGAATGTAGTGCAAAAACACAACAGGTGCTTTTCTGATTCAAAGATGACTATATGCTTTAGTTTTCAAGTTATCTTGTTACATATTTCAATTGCCAAAATTGCAGAACATTAAGGCTGTT
>1_GG_Tbases|31042:32721|1121
AACAGGTGCTTTTCTGATTCAAAGATGACTATATGCTTTAGTTTTCAAGTTATCTTGTTACATATTTCAATTGCCAAAATTGCAGAACATTAAGGCTGTTTTTGATGCCGCCATCAAGGT
>1_GG_Tbases|31042:32721|1141
AAAGATGACTATATGCTTTAGTTTTCAAGTTATCTTGTTACATATTTCAATTGCCAAAATTGCAGAACATTAAGGCTGTTTTTGATGCCGCCATCAAGGTGGTCCTACAACCACCCAAGC
>1_GG_Tbases|31042:32721|1161
GTTTTCAAGTTATCTTGTTACATATTTCAATTGCCAAAATTGCAGAACATTAAGGCTGTTTTTGATGCCGCCATCAAGGTGGTCCTACAACCACCCAAGCAAAAGAAGAAGAAGAAGAGA
>1_GG_Tbases|31042:32721|1181
CATATTTCAATTGCCAAAATTGCAGAACATTAAGGCTGTTTTTGATGCCGCCATCAAGGTGGTCCTACAACCACCCAAGCAAAAGAAGAAGAAGAAGAGAAAGGGTCAGAAAGCCTGCTC
>1_GG_Tbases|31042:32721|1221
TTTGATGCCGCCATCAAGGTGGTCCTACAACCACCCAAGCAAAAGAAGAAGAAGAAGAGAAAGGGTCAGAAAGCCTGCTCTATCTTGTGATTGCTAAAAACATTAGCTGAACGAAGGAGA
>1_GG_Tbases|31042:32721|1241
GGTCCTACAACCACCCAAGCAAAAGAAGAAGAAGAAGAGAAAGGGTCAGAAAGCCTGCTCTATCTTGTGATTGCTAAAAACATTAGCTGAACGAAGGAGATGTAGATTGTTTATCAACGT
>1_GG_Tbases|31042:32721|1261
AAAAGAAGAAGAAGAAGAGAAAGGGTCAGAAAGCCTGCTCTATCTTGTGATTGCTAAAAACATTAGCTGAACGAAGGAGATGTAGATTGTTTATCAACGTCTTCCCAAGTTCAAAAAATT
>1_GG_Tbases|31042:32721|1281
AAGGGTCAGAAAGCCTGCTCTATCTTGTGATTGCTAAAAACATTAGCTGAACGAAGGAGATGTAGATTGTTTATCAACGTCTTCCCAAGTTCAAAAAATTGCAACATAAGGTTCAATATT
>1_GG_Tbases|31042:32721|1304
CTTGTGATTGCTAAAAACATTAGCTGAACGAAGGAGATGTAGATTGTTTATCAACGTCTTCCCAAGTTCAAAAAATTGCAACATAAGGTTCAATATTGTTAGTCTTGACTGACTATAACT
>1_GG_Tbases|31042:32721|1321
CATTAGCTGAACGAAGGAGATGTAGATTGTTTATCAACGTCTTCCCAAGTTCAAAAAATTGCAACATAAGGTTCAATATTGTTAGTCTTGACTGACTATAACTGGAAAGCATCAAACCTG
>1_GG_Tbases|31042:32721|1341
TGTAGATTGTTTATCAACGTCTTCCCAAGTTCAAAAAATTGCAACATAAGGTTCAATATTGTTAGTCTTGACTGACTATAACTGGAAAGCATCAAACCTGCAGTTGTCCGTATGATTATA
>1_GG_Tbases|31042:32721|1361
CTTCCCAAGTTCAAAAAATTGCAACATAAGGTTCAATATTGTTAGTCTTGACTGACTATAACTGGAAAGCATCAAACCTGCAGTTGTCCGTATGATTATAGGCCGAGATGTATATTTGTG
>1_GG_Tbases|31042:32721|1381
GCAACATAAGGTTCAATATTGTTAGTCTTGACTGACTATAACTGGAAAGCATCAAACCTGCAGTTGTCCGTATGATTATAGGCCGAGATGTATATTTGTGATCCGAAGTATGGTTTAGGG
>1_GG_Tbases|31042:32721|1401
GTTAGTCTTGACTGACTATAACTGGAAAGCATCAAACCTGCAGTTGTCCGTATGATTATAGGCCGAGATGTATATTTGTGATCCGAAGTATGGTTTAGGGATACGAATGTGCAAAAATCA
>1_GG_Tbases|31042:32721|1421
ACTGGAAAGCATCAAACCTGCAGTTGTCCGTATGATTATAGGCCGAGATGTATATTTGTGATCCGAAGTATGGTTTAGGGATACGAATGTGCAAAAATCATCTCAGTTCGTTTTAAATCT
>1_GG_Tbases|31042:32721|1441
CAGTTGTCCGTATGATTATAGGCCGAGATGTATATTTGTGATCCGAAGTATGGTTTAGGGATACGAATGTGCAAAAATCATCTCAGTTCGTTTTAAATCTGTATAATCTATTATGTAACA
>1_GG_Tbases|31042:32721|1461
GGCCGAGATGTATATTTGTGATCCGAAGTATGGTTTAGGGATACGAATGTGCAAAAATCATCTCAGTTCGTTTTAAATCTGTATAATCTATTATGTAACACTAGTATGATGATTTCTTGT
>1_GG_Tbases|31042:32721|1481
ATCCGAAGTATGGTTTAGGGATACGAATGTGCAAAAATCATCTCAGTTCGTTTTAAATCTGTATAATCTATTATGTAACACTAGTATGATGATTTCTTGTCTTTGCGTCTGCTATATGTT
>1_GG_Tbases|31042:32721|1501
ATACGAATGTGCAAAAATCATCTCAGTTCGTTTTAAATCTGTATAATCTATTATGTAACACTAGTATGATGATTTCTTGTCTTTGCGTCTGCTATATGTTGTTTATGTAATGTACCTGAA
>1_GG_Tbases|31042:32721|1521
TCTCAGTTCGTTTTAAATCTGTATAATCTATTATGTAACACTAGTATGATGATTTCTTGTCTTTGCGTCTGCTATATGTTGTTTATGTAATGTACCTGAACATACTGATTTAGATTGTCC
>1_GG_Tbases|31042:32721|1544
TAATCTATTATGTAACACTAGTATGATGATTTCTTGTCTTTGCGTCTGCTATATGTTGTTTATGTAATGTACCTGAACATACTGATTTAGATTGTCCAACAAGTTGATTTGCTATTGTCA
>1_GG_Tbases|31042:32721|1561
CTAGTATGATGATTTCTTGTCTTTGCGTCTGCTATATGTTGTTTATGTAATGTACCTGAACATACTGATTTAGATTGTCCAACAAGTTGATTTGCTATTGTCATTGTTTTGAAACGTAAA
>1_GG_Tbases|36721:36935|1
GAGGAGAGAAGAAAGTCAGAACACAGATTTGAAACTCGGGTCGGAGGAGCAGAAGAAGAGCTACAATGGCGGAGCAAACTGGTGGAGGATGCTGTCCGCCGATGGATCTGTTCCGTTCAG
>1_GG_Tbases|36721:36935|21
ACACAGATTTGAAACTCGGGTCGGAGGAGCAGAAGAAGAGCTACAATGGCGGAGCAAACTGGTGGAGGATGCTGTCCGCCGATGGATCTGTTCCGTTCAGAGTCGATGCAACTCGTCCAA
>1_GG_Tbases|36721:36935|41
TCGGAGGAGCAGAAGAAGAGCTACAATGGCGGAGCAAACTGGTGGAGGATGCTGTCCGCCGATGGATCTGTTCCGTTCAGAGTCGATGCAACTCGTCCAAATCATCATTCCGAATGAATC
>1_GG_Tbases|36721:36935|61
CTACAATGGCGGAGCAAACTGGTGGAGGATGCTGTCCGCCGATGGATCTGTTCCGTTCAGAGTCGATGCAACTCGTCCAAATCATCATTCCGAATGAATCTGCTCATCGGACAATCGATT
>1_GG_Tbases|36721:36935|81
GGTGGAGGATGCTGTCCGCCGATGGATCTGTTCCGTTCAGAGTCGATGCAACTCGTCCAAATCATCATTCCGAATGAATCTGCTCATCGGACAATCGATTATCTTGGAGAAATCGGACTC
>1_GG_Tbases|36721:36935|96
CCGCCGATGGATCTGTTCCGTTCAGAGTCGATGCAACTCGTCCAAATCATCATTCCGAATGAATCTGCTCATCGGACAATCGATTATCTTGGAGAAATCGGACTCATTCAGTTCAAAGAC
>1_GG_Tbases|39530:39832|1
ATCAAAAGATGTGGAGAGATGGCTCGTAAATTACGTCTATTTAAGGAACAAATGTCCAAAGCAGGATTGTTATCTTCTTCTATGTCTGCCACACAAGTTGACTTAAGTTTTGATGACCTT
>1_GG_Tbases|39530:39832|21
GGCTCGTAAATTACGTCTATTTAAGGAACAAATGTCCAAAGCAGGATTGTTATCTTCTTCTATGTCTGCCACACAAGTTGACTTAAGTTTTGATGACCTTGAGGTATGTTTAGTCATCTG
>1_GG_Tbases|39530:39832|44
AGGAACAAATGTCCAAAGCAGGATTGTTATCTTCTTCTATGTCTGCCACACAAGTTGACTTAAGTTTTGATGACCTTGAGGTATGTTTAGTCATCTGTTTGTATGTCAATTGCTTTTGTT
>1_GG_Tbases|39530:39832|61
GCAGGATTGTTATCTTCTTCTATGTCTGCCACACAAGTTGACTTAAGTTTTGATGACCTTGAGGTATGTTTAGTCATCTGTTTGTATGTCAATTGCTTTTGTTCAATGGCTCAACACAGC
>1_GG_Tbases|39530:39832|81
TATGTCTGCCACACAAGTTGACTTAAGTTTTGATGACCTTGAGGTATGTTTAGTCATCTGTTTGTATGTCAATTGCTTTTGTTCAATGGCTCAACACAGCTTGTTTGTGTACTAGGTCAA
>1_GG_Tbases|39530:39832|101
ACTTAAGTTTTGATGACCTTGAGGTATGTTTAGTCATCTGTTTGTATGTCAATTGCTTTTGTTCAATGGCTCAACACAGCTTGTTTGTGTACTAGGTCAAGCTTGGAGAACTTGAATCAG
>1_GG_Tbases|39530:39832|121
GAGGTATGTTTAGTCATCTGTTTGTATGTCAATTGCTTTTGTTCAATGGCTCAACACAGCTTGTTTGTGTACTAGGTCAAGCTTGGAGAACTTGAATCAGAGCTGATTGAAATGAATGCT
>1_GG_Tbases|39530:39832|141
TTTGTATGTCAATTGCTTTTGTTCAATGGCTCAACACAGCTTGTTTGTGTACTAGGTCAAGCTTGGAGAACTTGAATCAGAGCTGATTGAAATGAATGCTAATGGCGATAAGTTACAACG
>1_GG_Tbases|39530:39832|161
GTTCAATGGCTCAACACAGCTTGTTTGTGTACTAGGTCAAGCTTGGAGAACTTGAATCAGAGCTGATTGAAATGAATGCTAATGGCGATAAGTTACAACGTTCATACAATGAGCTTGTGG
>1_GG_Tbases|39966:40324|1
GCTGGTGAGTTTTTCCACATAGCACAGAGCAGTGCTGAAGCTCTACATCGAGAACAGGCATCAAATCAAACTGGCGAACAATCATTAGAAACTCCTTTGCTATCTGAACAGGTAAACCTT
>1_GG_Tbases|39966:40324|21
AGCACAGAGCAGTGCTGAAGCTCTACATCGAGAACAGGCATCAAATCAAACTGGCGAACAATCATTAGAAACTCCTTTGCTATCTGAACAGGTAAACCTTGATACTTAGAAAATTGTATA
>1_GG_Tbases|39966:40324|41
CTCTACATCGAGAACAGGCATCAAATCAAACTGGCGAACAATCATTAGAAACTCCTTTGCTATCTGAACAGGTAAACCTTGATACTTAGAAAATTGTATATTTTCTTCCTTTGGAGTAAC
>1_GG_Tbases|39966:40324|61
TCAAATCAAACTGGCGAACAATCATTAGAAACTCCTTTGCTATCTGAACAGGTAAACCTTGATACTTAGAAAATTGTATATTTTCTTCCTTTGGAGTAACTTTGTAGTTGGATTCGGATT
>1_GG_Tbases|39966:40324|85
TTAGAAACTCCTTTGCTATCTGAACAGGTAAACCTTGATACTTAGAAAATTGTATATTTTCTTCCTTTGGAGTAACTTTGTAGTTGGATTCGGATTCTTAGGAAGCAGTGACTGATCCAT
>1_GG_Tbases|39966:40324|101
TATCTGAACAGGTAAACCTTGATACTTAGAAAATTGTATATTTTCTTCCTTTGGAGTAACTTTGTAGTTGGATTCGGATTCTTAGGAAGCAGTGACTGATCCATCCAAGCAAGTTAAGTT
>1_GG_Tbases|39966:40324|121
GATACTTAGAAAATTGTATATTTTCTTCCTTTGGAGTAACTTTGTAGTTGGATTCGGATTCTTAGGAAGCAGTGACTGATCCATCCAAGCAAGTTAAGTTGGGATTTATTACTGGACTTG
>1_GG_Tbases|39966:40324|141
TTTTCTTCCTTTGGAGTAACTTTGTAGTTGGATTCGGATTCTTAGGAAGCAGTGACTGATCCATCCAAGCAAGTTAAGTTGGGATTTATTACTGGACTTGTTCCGAGAGAAAAATCGATG
>1_GG_Tbases|39966:40324|161
TTTGTAGTTGGATTCGGATTCTTAGGAAGCAGTGACTGATCCATCCAAGCAAGTTAAGTTGGGATTTATTACTGGACTTGTTCCGAGAGAAAAATCGATGGCCTTTGAGAGGATTCTCTT
>1_GG_Tbases|39966:40324|181
CTTAGGAAGCAGTGACTGATCCATCCAAGCAAGTTAAGTTGGGATTTATTACTGGACTTGTTCCGAGAGAAAAATCGATGGCCTTTGAGAGGATTCTCTTTCGTGCTACCCGGGGTAATG
>1_GG_Tbases|39966:40324|201
CCATCCAAGCAAGTTAAGTTGGGATTTATTACTGGACTTGTTCCGAGAGAAAAATCGATGGCCTTTGAGAGGATTCTCTTTCGTGCTACCCGGGGTAATGTGTACTTGAGGCAGGCTGTA
>1_GG_Tbases|39966:40324|224
ATTTATTACTGGACTTGTTCCGAGAGAAAAATCGATGGCCTTTGAGAGGATTCTCTTTCGTGCTACCCGGGGTAATGTGTACTTGAGGCAGGCTGTAGTTGAAGAGCCTGTCATCGATCC
>1_GG_Tbases|40979:41116|1
GTTGAGAAAAACGTATTTGCAGTCTTCTTTTCTGGTGAAAGAGCAAAGAGCAAAATTCTCAAAATATGTGAAGCTTTTGGAGCAAATCGTTATTCTGTCCCCGAGGACCTTGGTAAACAG
>1_GG_Tbases|40979:41116|19
GCAGTCTTCTTTTCTGGTGAAAGAGCAAAGAGCAAAATTCTCAAAATATGTGAAGCTTTTGGAGCAAATCGTTATTCTGTCCCCGAGGACCTTGGTAAACAGGCTCAGATGATCACTGAG
>1_GG_Tbases|41513:41633|1
TTGCAGGTCTCTGGAAGAATCTCAGAGCTAAAGACTACTATAGATGCTGGCTTGGTGCACCGGGGAAATTTATTACAAACTATTGGTGAACAATATGATAGATGGAATATTTTGGTTAGT
>1_GG_Tbases|41513:41633|2
TGCAGGTCTCTGGAAGAATCTCAGAGCTAAAGACTACTATAGATGCTGGCTTGGTGCACCGGGGAAATTTATTACAAACTATTGGTGAACAATATGATAGATGGAATATTTTGGTTAGTT
>1_GG_Tbases|41802:41922|1
TTTTAGGCGAGGAAGGAGAAATCAATTTATCACACTCTCAACATGCTTAGCATTGATGTGACCAAAAAATGTCTGGTGGCTGAAGGTTGGAGTCCTGTTTTTGCAACCAACCAGGTGACT
>1_GG_Tbases|41802:41922|2
TTTAGGCGAGGAAGGAGAAATCAATTTATCACACTCTCAACATGCTTAGCATTGATGTGACCAAAAAATGTCTGGTGGCTGAAGGTTGGAGTCCTGTTTTTGCAACCAACCAGGTGACTA
>1_GG_Tbases|42170:42318|1
ATTCAGGATGCGCTGCAGCGGGCAACACATGACTCAAATTCAGAAGTTGGTGCAATCTTCCGGGTTCTGCGAACCCGAGAAATGCCACCTACATATTTTCAAACAAATAAATTTACTTCT
>1_GG_Tbases|42170:42318|21
GGCAACACATGACTCAAATTCAGAAGTTGGTGCAATCTTCCGGGTTCTGCGAACCCGAGAAATGCCACCTACATATTTTCAAACAAATAAATTTACTTCTTCTTTTCAGGATATCGTCGA
>1_GG_Tbases|42170:42318|30
TGACTCAAATTCAGAAGTTGGTGCAATCTTCCGGGTTCTGCGAACCCGAGAAATGCCACCTACATATTTTCAAACAAATAAATTTACTTCTTCTTTTCAGGATATCGTCGATGCATACGG
>1_GG_Tbases|43091:43244|1
GGTGGCCAAATATCAGGAAGCAAATCCTGGTGTTTACACTATCGTCACATTTCCATTCCTTTTCGCAGTTATGTTTGGTGACTGGGGTCATGGTATCTGTCTGTTGCTTGCTACCATGTT
>1_GG_Tbases|43091:43244|21
CAAATCCTGGTGTTTACACTATCGTCACATTTCCATTCCTTTTCGCAGTTATGTTTGGTGACTGGGGTCATGGTATCTGTCTGTTGCTTGCTACCATGTTCTTCTTATTCAATGAGAAGA
>1_GG_Tbases|43091:43244|35
TACACTATCGTCACATTTCCATTCCTTTTCGCAGTTATGTTTGGTGACTGGGGTCATGGTATCTGTCTGTTGCTTGCTACCATGTTCTTCTTATTCAATGAGAAGAAATTCTCCAGTCAG
>1_GG_Tbases|43618:45297|1
TATAAAATTACCTTATTCATCAAAACTAGGTCAGCTTCTTAAGTGAGCAAGGAATTGGTGTATGTTCATCAGGCGGGTATAACTTGAGGTACCTCTAAATGACACAACATTTTCATAGTT
>1_GG_Tbases|43618:45297|41
AAGTGAGCAAGGAATTGGTGTATGTTCATCAGGCGGGTATAACTTGAGGTACCTCTAAATGACACAACATTTTCATAGTTTCAACAAAGGAAAAATAAAACTACATGGGTTACTGTTATT
>1_GG_Tbases|43618:45297|61
TATGTTCATCAGGCGGGTATAACTTGAGGTACCTCTAAATGACACAACATTTTCATAGTTTCAACAAAGGAAAAATAAAACTACATGGGTTACTGTTATTAAGTTGACAATGTATGCTCA
>1_GG_Tbases|43618:45297|81
AACTTGAGGTACCTCTAAATGACACAACATTTTCATAGTTTCAACAAAGGAAAAATAAAACTACATGGGTTACTGTTATTAAGTTGACAATGTATGCTCAAAGGTTCTTCAATGATGAGA
>1_GG_Tbases|43618:45297|101
GACACAACATTTTCATAGTTTCAACAAAGGAAAAATAAAACTACATGGGTTACTGTTATTAAGTTGACAATGTATGCTCAAAGGTTCTTCAATGATGAGAACATTTTTCTTGGAAGATTA
>1_GG_Tbases|43618:45297|124
ACAAAGGAAAAATAAAACTACATGGGTTACTGTTATTAAGTTGACAATGTATGCTCAAAGGTTCTTCAATGATGAGAACATTTTTCTTGGAAGATTAGCAGAAATCTGAATGCGTTGGTC
>1_GG_Tbases|43618:45297|141
CTACATGGGTTACTGTTATTAAGTTGACAATGTATGCTCAAAGGTTCTTCAATGATGAGAACATTTTTCTTGGAAGATTAGCAGAAATCTGAATGCGTTGGTCTAGCATCGTCCACATTC
>1_GG_Tbases|43618:45297|161
AAGTTGACAATGTATGCTCAAAGGTTCTTCAATGATGAGAACATTTTTCTTGGAAGATTAGCAGAAATCTGAATGCGTTGGTCTAGCATCGTCCACATTCTAGTTATTCTCTTGTGCAGG
>1_GG_Tbases|43618:45297|181
AAGGTTCTTCAATGATGAGAACATTTTTCTTGGAAGATTAGCAGAAATCTGAATGCGTTGGTCTAGCATCGTCCACATTCTAGTTATTCTCTTGTGCAGGTTTTGGTAAATTGGGGTATA
>1_GG_Tbases|43618:45297|201
ACATTTTTCTTGGAAGATTAGCAGAAATCTGAATGCGTTGGTCTAGCATCGTCCACATTCTAGTTATTCTCTTGTGCAGGTTTTGGTAAATTGGGGTATACTTGGATTAAGAATATTCTT
>1_GG_Tbases|43618:45297|221
GCAGAAATCTGAATGCGTTGGTCTAGCATCGTCCACATTCTAGTTATTCTCTTGTGCAGGTTTTGGTAAATTGGGGTATACTTGGATTAAGAATATTCTTAGAACTATTAGTTTGTTATA
>1_GG_Tbases|43618:45297|241
GTCTAGCATCGTCCACATTCTAGTTATTCTCTTGTGCAGGTTTTGGTAAATTGGGGTATACTTGGATTAAGAATATTCTTAGAACTATTAGTTTGTTATAGTTTATGGCAGTAATGGGAT
>1_GG_Tbases|43618:45297|261
TAGTTATTCTCTTGTGCAGGTTTTGGTAAATTGGGGTATACTTGGATTAAGAATATTCTTAGAACTATTAGTTTGTTATAGTTTATGGCAGTAATGGGATTTTTCCAAGTGAATTACGCC
>1_GG_Tbases|43618:45297|281
TTTTGGTAAATTGGGGTATACTTGGATTAAGAATATTCTTAGAACTATTAGTTTGTTATAGTTTATGGCAGTAATGGGATTTTTCCAAGTGAATTACGCCCTTTCTGCTTGAGCATGAAT
>1_GG_Tbases|43618:45297|301
CTTGGATTAAGAATATTCTTAGAACTATTAGTTTGTTATAGTTTATGGCAGTAATGGGATTTTTCCAAGTGAATTACGCCCTTTCTGCTTGAGCATGAATGTAAATTATTTGAAACATGA
>1_GG_Tbases|43618:45297|321
AGAACTATTAGTTTGTTATAGTTTATGGCAGTAATGGGATTTTTCCAAGTGAATTACGCCCTTTCTGCTTGAGCATGAATGTAAATTATTTGAAACATGATAGATAATGATTCATGAATG
>1_GG_Tbases|43618:45297|341
GTTTATGGCAGTAATGGGATTTTTCCAAGTGAATTACGCCCTTTCTGCTTGAGCATGAATGTAAATTATTTGAAACATGATAGATAATGATTCATGAATGCAGAAACTTGGAGACATCAT
>1_GG_Tbases|43618:45297|361
TTTTCCAAGTGAATTACGCCCTTTCTGCTTGAGCATGAATGTAAATTATTTGAAACATGATAGATAATGATTCATGAATGCAGAAACTTGGAGACATCATGGAAATGACTTTTGGAGGGC
>1_GG_Tbases|43618:45297|381
CTTTCTGCTTGAGCATGAATGTAAATTATTTGAAACATGATAGATAATGATTCATGAATGCAGAAACTTGGAGACATCATGGAAATGACTTTTGGAGGGCGATATGTGATATTTATGATG
>1_GG_Tbases|43618:45297|401
GTAAATTATTTGAAACATGATAGATAATGATTCATGAATGCAGAAACTTGGAGACATCATGGAAATGACTTTTGGAGGGCGATATGTGATATTTATGATGTCCCTCTTCTCAATATACAC
>1_GG_Tbases|43618:45297|421
TAGATAATGATTCATGAATGCAGAAACTTGGAGACATCATGGAAATGACTTTTGGAGGGCGATATGTGATATTTATGATGTCCCTCTTCTCAATATACACGGGCCTGGTCTATAATGAGT
>1_GG_Tbases|43618:45297|441
CAGAAACTTGGAGACATCATGGAAATGACTTTTGGAGGGCGATATGTGATATTTATGATGTCCCTCTTCTCAATATACACGGGCCTGGTCTATAATGAGTTCTTCTCTGTGCCGTTTGAG
>1_GG_Tbases|43618:45297|461
GGAAATGACTTTTGGAGGGCGATATGTGATATTTATGATGTCCCTCTTCTCAATATACACGGGCCTGGTCTATAATGAGTTCTTCTCTGTGCCGTTTGAGTTGTTTGGAAAATCAGCATA
>1_GG_Tbases|43618:45297|481
GATATGTGATATTTATGATGTCCCTCTTCTCAATATACACGGGCCTGGTCTATAATGAGTTCTTCTCTGTGCCGTTTGAGTTGTTTGGAAAATCAGCATATGGGTGTCGTGATCCTTCTT
>1_GG_Tbases|43618:45297|501
TCCCTCTTCTCAATATACACGGGCCTGGTCTATAATGAGTTCTTCTCTGTGCCGTTTGAGTTGTTTGGAAAATCAGCATATGGGTGTCGTGATCCTTCTTGTAGGTATGGATTTATTAAA
>1_GG_Tbases|43618:45297|521
GGGCCTGGTCTATAATGAGTTCTTCTCTGTGCCGTTTGAGTTGTTTGGAAAATCAGCATATGGGTGTCGTGATCCTTCTTGTAGGTATGGATTTATTAAAATAATTTTCTTGATAGCTTA
>1_GG_Tbases|43618:45297|541
TCTTCTCTGTGCCGTTTGAGTTGTTTGGAAAATCAGCATATGGGTGTCGTGATCCTTCTTGTAGGTATGGATTTATTAAAATAATTTTCTTGATAGCTTAGAGTTGTTTCCTTTATTAAT
>1_GG_Tbases|43618:45297|561
TTGTTTGGAAAATCAGCATATGGGTGTCGTGATCCTTCTTGTAGGTATGGATTTATTAAAATAATTTTCTTGATAGCTTAGAGTTGTTTCCTTTATTAATACCTTTAGTGTCATATCTAT
>1_GG_Tbases|43618:45297|581
TGGGTGTCGTGATCCTTCTTGTAGGTATGGATTTATTAAAATAATTTTCTTGATAGCTTAGAGTTGTTTCCTTTATTAATACCTTTAGTGTCATATCTATTGCAAGTTGGCTAATCTTAG
>1_GG_Tbases|43618:45297|601
GTAGGTATGGATTTATTAAAATAATTTTCTTGATAGCTTAGAGTTGTTTCCTTTATTAATACCTTTAGTGTCATATCTATTGCAAGTTGGCTAATCTTAGTTGGCTTGATTGTAGGGATT
>1_GG_Tbases|43618:45297|621
ATAATTTTCTTGATAGCTTAGAGTTGTTTCCTTTATTAATACCTTTAGTGTCATATCTATTGCAAGTTGGCTAATCTTAGTTGGCTTGATTGTAGGGATTCTACCACTGCAGGCTTAATC
>1_GG_Tbases|43618:45297|641
GAGTTGTTTCCTTTATTAATACCTTTAGTGTCATATCTATTGCAAGTTGGCTAATCTTAGTTGGCTTGATTGTAGGGATTCTACCACTGCAGGCTTAATCAAAGTGCGTGACACTTATCC
>1_GG_Tbases|43618:45297|661
ACCTTTAGTGTCATATCTATTGCAAGTTGGCTAATCTTAGTTGGCTTGATTGTAGGGATTCTACCACTGCAGGCTTAATCAAAGTGCGTGACACTTATCCATTTGGTGTCGATCCAGCAT
>1_GG_Tbases|43618:45297|681
TGCAAGTTGGCTAATCTTAGTTGGCTTGATTGTAGGGATTCTACCACTGCAGGCTTAATCAAAGTGCGTGACACTTATCCATTTGGTGTCGATCCAGCATGGCATGGTTCACGTAGTGAG
>1_GG_Tbases|43618:45297|701
TTGGCTTGATTGTAGGGATTCTACCACTGCAGGCTTAATCAAAGTGCGTGACACTTATCCATTTGGTGTCGATCCAGCATGGCATGGTTCACGTAGTGAGCTGCCATACCTCAATTCATT
>1_GG_Tbases|43618:45297|721
CTACCACTGCAGGCTTAATCAAAGTGCGTGACACTTATCCATTTGGTGTCGATCCAGCATGGCATGGTTCACGTAGTGAGCTGCCATACCTCAATTCATTGAAGATGAAAATGTCTATCC
>1_GG_Tbases|43618:45297|741
AAAGTGCGTGACACTTATCCATTTGGTGTCGATCCAGCATGGCATGGTTCACGTAGTGAGCTGCCATACCTCAATTCATTGAAGATGAAAATGTCTATCCTTATTGGGGTGGCCCAGATG
>1_GG_Tbases|43618:45297|761
ATTTGGTGTCGATCCAGCATGGCATGGTTCACGTAGTGAGCTGCCATACCTCAATTCATTGAAGATGAAAATGTCTATCCTTATTGGGGTGGCCCAGATGAACCTTGGGATAATTCTGAG
>1_GG_Tbases|43618:45297|781
GGCATGGTTCACGTAGTGAGCTGCCATACCTCAATTCATTGAAGATGAAAATGTCTATCCTTATTGGGGTGGCCCAGATGAACCTTGGGATAATTCTGAGCTTTTTCAATGGTCTGTTCT
>1_GG_Tbases|43618:45297|801
CTGCCATACCTCAATTCATTGAAGATGAAAATGTCTATCCTTATTGGGGTGGCCCAGATGAACCTTGGGATAATTCTGAGCTTTTTCAATGGTCTGTTCTTTCGCAATGGTGTAAACATT
>1_GG_Tbases|43618:45297|827
GAAAATGTCTATCCTTATTGGGGTGGCCCAGATGAACCTTGGGATAATTCTGAGCTTTTTCAATGGTCTGTTCTTTCGCAATGGTGTAAACATTTGGTAAGTTCCATTGCATTCAGGTTG
>1_GG_Tbases|43618:45297|841
TTATTGGGGTGGCCCAGATGAACCTTGGGATAATTCTGAGCTTTTTCAATGGTCTGTTCTTTCGCAATGGTGTAAACATTTGGTAAGTTCCATTGCATTCAGGTTGCAGTCCCTAGATTT
>1_GG_Tbases|43618:45297|861
AACCTTGGGATAATTCTGAGCTTTTTCAATGGTCTGTTCTTTCGCAATGGTGTAAACATTTGGTAAGTTCCATTGCATTCAGGTTGCAGTCCCTAGATTTCTGGCAGTGTTATTTATCGA
>1_GG_Tbases|43618:45297|884
TTTCAATGGTCTGTTCTTTCGCAATGGTGTAAACATTTGGTAAGTTCCATTGCATTCAGGTTGCAGTCCCTAGATTTCTGGCAGTGTTATTTATCGATTTGGATATTTCAATCAAGATGT
>1_GG_Tbases|43618:45297|901
TTCGCAATGGTGTAAACATTTGGTAAGTTCCATTGCATTCAGGTTGCAGTCCCTAGATTTCTGGCAGTGTTATTTATCGATTTGGATATTTCAATCAAGATGTTGACAGTTAGCCAAACT
>1_GG_Tbases|43618:45297|921
TGGTAAGTTCCATTGCATTCAGGTTGCAGTCCCTAGATTTCTGGCAGTGTTATTTATCGATTTGGATATTTCAATCAAGATGTTGACAGTTAGCCAAACTTTGCAATGTCAGGTGTCAAT
>1_GG_Tbases|43618:45297|941
AGGTTGCAGTCCCTAGATTTCTGGCAGTGTTATTTATCGATTTGGATATTTCAATCAAGATGTTGACAGTTAGCCAAACTTTGCAATGTCAGGTGTCAATTTGTTCCCCAAATGATATTT
>1_GG_Tbases|43618:45297|961
CTGGCAGTGTTATTTATCGATTTGGATATTTCAATCAAGATGTTGACAGTTAGCCAAACTTTGCAATGTCAGGTGTCAATTTGTTCCCCAAATGATATTTTTGAATGCTCTGTTTGGATA
>1_GG_Tbases|43618:45297|981
TTTGGATATTTCAATCAAGATGTTGACAGTTAGCCAAACTTTGCAATGTCAGGTGTCAATTTGTTCCCCAAATGATATTTTTGAATGCTCTGTTTGGATATCTGTCCGTCCTTATCATTA
>1_GG_Tbases|43618:45297|1001
TGTTGACAGTTAGCCAAACTTTGCAATGTCAGGTGTCAATTTGTTCCCCAAATGATATTTTTGAATGCTCTGTTTGGATATCTGTCCGTCCTTATCATTATGAAGTGGTGCACCGGGTCC
>1_GG_Tbases|43618:45297|1021
TTGCAATGTCAGGTGTCAATTTGTTCCCCAAATGATATTTTTGAATGCTCTGTTTGGATATCTGTCCGTCCTTATCATTATGAAGTGGTGCACCGGGTCCAAAGCTGATTTATACCATGT
>1_GG_Tbases|43618:45297|1041
TTGTTCCCCAAATGATATTTTTGAATGCTCTGTTTGGATATCTGTCCGTCCTTATCATTATGAAGTGGTGCACCGGGTCCAAAGCTGATTTATACCATGTAATGATATACATGTTTCTTA
>1_GG_Tbases|43618:45297|1061
TTGAATGCTCTGTTTGGATATCTGTCCGTCCTTATCATTATGAAGTGGTGCACCGGGTCCAAAGCTGATTTATACCATGTAATGATATACATGTTTCTTAGCCCAACAGATGAGCTCGGT
>1_GG_Tbases|43618:45297|1081
TCTGTCCGTCCTTATCATTATGAAGTGGTGCACCGGGTCCAAAGCTGATTTATACCATGTAATGATATACATGTTTCTTAGCCCAACAGATGAGCTCGGTGAAAACGAACTTTTTCCTGG
>1_GG_Tbases|43618:45297|1101
TGAAGTGGTGCACCGGGTCCAAAGCTGATTTATACCATGTAATGATATACATGTTTCTTAGCCCAACAGATGAGCTCGGTGAAAACGAACTTTTTCCTGGTCAGAAGATGACTCAGGTTA
>1_GG_Tbases|43618:45297|1121
AAAGCTGATTTATACCATGTAATGATATACATGTTTCTTAGCCCAACAGATGAGCTCGGTGAAAACGAACTTTTTCCTGGTCAGAAGATGACTCAGGTTAAGTATCCCTTCATAACCACA
>1_GG_Tbases|43618:45297|1144
GATATACATGTTTCTTAGCCCAACAGATGAGCTCGGTGAAAACGAACTTTTTCCTGGTCAGAAGATGACTCAGGTTAAGTATCCCTTCATAACCACACTTCTTACGATTTTTCACATTTT
>1_GG_Tbases|43618:45297|1161
GCCCAACAGATGAGCTCGGTGAAAACGAACTTTTTCCTGGTCAGAAGATGACTCAGGTTAAGTATCCCTTCATAACCACACTTCTTACGATTTTTCACATTTTGATGGGAGATGTCTGAT
>1_GG_Tbases|43618:45297|1181
GAAAACGAACTTTTTCCTGGTCAGAAGATGACTCAGGTTAAGTATCCCTTCATAACCACACTTCTTACGATTTTTCACATTTTGATGGGAGATGTCTGATTTCACTTCGATTTTTGTTAA
>1_GG_Tbases|43618:45297|1204
GAAGATGACTCAGGTTAAGTATCCCTTCATAACCACACTTCTTACGATTTTTCACATTTTGATGGGAGATGTCTGATTTCACTTCGATTTTTGTTAATATTTGGCCAGCTTGTCCTGCTA
>1_GG_Tbases|43618:45297|1221
AGTATCCCTTCATAACCACACTTCTTACGATTTTTCACATTTTGATGGGAGATGTCTGATTTCACTTCGATTTTTGTTAATATTTGGCCAGCTTGTCCTGCTACTCTCGGCCCTTGTTGC
>1_GG_Tbases|43618:45297|1241
CTTCTTACGATTTTTCACATTTTGATGGGAGATGTCTGATTTCACTTCGATTTTTGTTAATATTTGGCCAGCTTGTCCTGCTACTCTCGGCCCTTGTTGCTGTCCCATGGATGCTTTTTC
>1_GG_Tbases|43618:45297|1264
GATGGGAGATGTCTGATTTCACTTCGATTTTTGTTAATATTTGGCCAGCTTGTCCTGCTACTCTCGGCCCTTGTTGCTGTCCCATGGATGCTTTTTCCAAAGCCCTTCCTATTGAAAGCT
>1_GG_Tbases|43618:45297|1281
TTCACTTCGATTTTTGTTAATATTTGGCCAGCTTGTCCTGCTACTCTCGGCCCTTGTTGCTGTCCCATGGATGCTTTTTCCAAAGCCCTTCCTATTGAAAGCTCAGCATGAAGTATGCTT
>1_GG_Tbases|43618:45297|1301
TATTTGGCCAGCTTGTCCTGCTACTCTCGGCCCTTGTTGCTGTCCCATGGATGCTTTTTCCAAAGCCCTTCCTATTGAAAGCTCAGCATGAAGTATGCTTGCTTAACTTGTTTCTTTGTC
>1_GG_Tbases|43618:45297|1321
CTACTCTCGGCCCTTGTTGCTGTCCCATGGATGCTTTTTCCAAAGCCCTTCCTATTGAAAGCTCAGCATGAAGTATGCTTGCTTAACTTGTTTCTTTGTCCTTTTCACTTATTCATAAGC
>1_GG_Tbases|43618:45297|1341
TGTCCCATGGATGCTTTTTCCAAAGCCCTTCCTATTGAAAGCTCAGCATGAAGTATGCTTGCTTAACTTGTTTCTTTGTCCTTTTCACTTATTCATAAGCTTTTGTTTGTTGAATTTTTA
>1_GG_Tbases|43618:45297|1361
CAAAGCCCTTCCTATTGAAAGCTCAGCATGAAGTATGCTTGCTTAACTTGTTTCTTTGTCCTTTTCACTTATTCATAAGCTTTTGTTTGTTGAATTTTTAATGATATTTGTTTTGCTACT
>1_GG_Tbases|43618:45297|1381
GCTCAGCATGAAGTATGCTTGCTTAACTTGTTTCTTTGTCCTTTTCACTTATTCATAAGCTTTTGTTTGTTGAATTTTTAATGATATTTGTTTTGCTACTTATTTTAGAGGCACCAAGGA
>1_GG_Tbases|43618:45297|1401
GCTTAACTTGTTTCTTTGTCCTTTTCACTTATTCATAAGCTTTTGTTTGTTGAATTTTTAATGATATTTGTTTTGCTACTTATTTTAGAGGCACCAAGGACAGTCCTACACAGCACTTCA
>1_GG_Tbases|43618:45297|1421
CTTTTCACTTATTCATAAGCTTTTGTTTGTTGAATTTTTAATGATATTTGTTTTGCTACTTATTTTAGAGGCACCAAGGACAGTCCTACACAGCACTTCAGGAGGCAGAAGAGTCTTTAT
>1_GG_Tbases|43618:45297|1441
TTTTGTTTGTTGAATTTTTAATGATATTTGTTTTGCTACTTATTTTAGAGGCACCAAGGACAGTCCTACACAGCACTTCAGGAGGCAGAAGAGTCTTTATTAGTGGAGAGTAATGATGAT
>1_GG_Tbases|43618:45297|1461
ATGATATTTGTTTTGCTACTTATTTTAGAGGCACCAAGGACAGTCCTACACAGCACTTCAGGAGGCAGAAGAGTCTTTATTAGTGGAGAGTAATGATGATTCTGGTCATCATGGGGAATT
>1_GG_Tbases|43618:45297|1481
TATTTTAGAGGCACCAAGGACAGTCCTACACAGCACTTCAGGAGGCAGAAGAGTCTTTATTAGTGGAGAGTAATGATGATTCTGGTCATCATGGGGAATTCGAGTTCAGTGAGATTTTTG
>1_GG_Tbases|43618:45297|1501
CAGTCCTACACAGCACTTCAGGAGGCAGAAGAGTCTTTATTAGTGGAGAGTAATGATGATTCTGGTCATCATGGGGAATTCGAGTTCAGTGAGATTTTTGTTCATCAGCTCATTCACACA
>1_GG_Tbases|43618:45297|1521
GGAGGCAGAAGAGTCTTTATTAGTGGAGAGTAATGATGATTCTGGTCATCATGGGGAATTCGAGTTCAGTGAGATTTTTGTTCATCAGCTCATTCACACAATTGAATTTGTACTTGGAGC
>1_GG_Tbases|43618:45297|1541
TAGTGGAGAGTAATGATGATTCTGGTCATCATGGGGAATTCGAGTTCAGTGAGATTTTTGTTCATCAGCTCATTCACACAATTGAATTTGTACTTGGAGCAGTCTCAAACACAGCTTCGT
>1_GG_Tbases|43618:45297|1561
TCTGGTCATCATGGGGAATTCGAGTTCAGTGAGATTTTTGTTCATCAGCTCATTCACACAATTGAATTTGTACTTGGAGCAGTCTCAAACACAGCTTCGTACCTTCGTCTGTGGGCTCTC
>1_GG_Tbases|49297:49441|1
CATTCTTGTTCTTTGTAGTGTTGGTGGTGTGCAAAGTCAGTCTATCACTGTTGATAGGCAAATGAGAAGATATGATGTCCCAAGACTTGCTTTTATTAATAAACTTGATCGGATGGGGGC
>1_GG_Tbases|49297:49441|21
TTGGTGGTGTGCAAAGTCAGTCTATCACTGTTGATAGGCAAATGAGAAGATATGATGTCCCAAGACTTGCTTTTATTAATAAACTTGATCGGATGGGGGCAGACCCTTGGAAAGTTCTTA
>1_GG_Tbases|49297:49441|26
GGTGTGCAAAGTCAGTCTATCACTGTTGATAGGCAAATGAGAAGATATGATGTCCCAAGACTTGCTTTTATTAATAAACTTGATCGGATGGGGGCAGACCCTTGGAAAGTTCTTAACCAG
>1_GG_Tbases|50065:50417|1
GCAAGATCAAAGCTTCGGCATCACAGTGCTGCTGTGCAAGTTCCGATTGGGCTAGAAGATGACTTCAAGGGTCTTATTGATCTCGTGCAGTCAAAAGCTTACTATTTCCATGGTTCCAAT
>1_GG_Tbases|50065:50417|21
TCACAGTGCTGCTGTGCAAGTTCCGATTGGGCTAGAAGATGACTTCAAGGGTCTTATTGATCTCGTGCAGTCAAAAGCTTACTATTTCCATGGTTCCAATGGGTCTGTGTTTAAAGATGT
>1_GG_Tbases|50065:50417|41
TTCCGATTGGGCTAGAAGATGACTTCAAGGGTCTTATTGATCTCGTGCAGTCAAAAGCTTACTATTTCCATGGTTCCAATGGGTCTGTGTTTAAAGATGTTTGGTTAGGTATGATAGGTA
>1_GG_Tbases|50065:50417|61
GACTTCAAGGGTCTTATTGATCTCGTGCAGTCAAAAGCTTACTATTTCCATGGTTCCAATGGGTCTGTGTTTAAAGATGTTTGGTTAGGTATGATAGGTAAATTTGCTCTACCAGGTTCA
>1_GG_Tbases|50065:50417|81
TCTCGTGCAGTCAAAAGCTTACTATTTCCATGGTTCCAATGGGTCTGTGTTTAAAGATGTTTGGTTAGGTATGATAGGTAAATTTGCTCTACCAGGTTCATATTCATTTTTGGCTTTTGC
>1_GG_Tbases|50065:50417|101
ACTATTTCCATGGTTCCAATGGGTCTGTGTTTAAAGATGTTTGGTTAGGTATGATAGGTAAATTTGCTCTACCAGGTTCATATTCATTTTTGGCTTTTGCAGTGAGAAGATTGTCACAGA
>1_GG_Tbases|50065:50417|121
GGGTCTGTGTTTAAAGATGTTTGGTTAGGTATGATAGGTAAATTTGCTCTACCAGGTTCATATTCATTTTTGGCTTTTGCAGTGAGAAGATTGTCACAGAAGATATTCCTGCTGATATGG
>1_GG_Tbases|50065:50417|141
TTGGTTAGGTATGATAGGTAAATTTGCTCTACCAGGTTCATATTCATTTTTGGCTTTTGCAGTGAGAAGATTGTCACAGAAGATATTCCTGCTGATATGGAAGCAATTACTTCTGAGAAG
>1_GG_Tbases|50065:50417|161
AATTTGCTCTACCAGGTTCATATTCATTTTTGGCTTTTGCAGTGAGAAGATTGTCACAGAAGATATTCCTGCTGATATGGAAGCAATTACTTCTGAGAAGCGGCGAGAGCTAATTGAAGC
>1_GG_Tbases|50065:50417|184
TCATTTTTGGCTTTTGCAGTGAGAAGATTGTCACAGAAGATATTCCTGCTGATATGGAAGCAATTACTTCTGAGAAGCGGCGAGAGCTAATTGAAGCAGTCTCTGAGGTTGATGATAAGC
>1_GG_Tbases|50065:50417|201
AGTGAGAAGATTGTCACAGAAGATATTCCTGCTGATATGGAAGCAATTACTTCTGAGAAGCGGCGAGAGCTAATTGAAGCAGTCTCTGAGGTTGATGATAAGCTTGCTGAATCATTTCTG
>1_GG_Tbases|50065:50417|224
TATTCCTGCTGATATGGAAGCAATTACTTCTGAGAAGCGGCGAGAGCTAATTGAAGCAGTCTCTGAGGTTGATGATAAGCTTGCTGAATCATTTCTGAACGATGAGCCTATATCATCTGC
>1_GG_Tbases|50065:50417|234
GATATGGAAGCAATTACTTCTGAGAAGCGGCGAGAGCTAATTGAAGCAGTCTCTGAGGTTGATGATAAGCTTGCTGAATCATTTCTGAACGATGAGCCTATATCATCTGCTGATCTTGAG
>1_GG_Tbases|51922:52349|1
GGAGTTCAAACACTTCTTGATGGCGTTCTCAGTTACTTGCCTTGTCCAGTTGAAGTTAGCAACTATGCTCTGGATCAAACAAAGGACGAAGAGAAGGTTAGTTGATAATATTTTTGGTTG
>1_GG_Tbases|51922:52349|21
TGGCGTTCTCAGTTACTTGCCTTGTCCAGTTGAAGTTAGCAACTATGCTCTGGATCAAACAAAGGACGAAGAGAAGGTTAGTTGATAATATTTTTGGTTGAGTTCTTAACTTTCTTTTCT
>1_GG_Tbases|51922:52349|41
CTTGTCCAGTTGAAGTTAGCAACTATGCTCTGGATCAAACAAAGGACGAAGAGAAGGTTAGTTGATAATATTTTTGGTTGAGTTCTTAACTTTCTTTTCTCCACGTACAGATGTAGAGTC
>1_GG_Tbases|51922:52349|61
AACTATGCTCTGGATCAAACAAAGGACGAAGAGAAGGTTAGTTGATAATATTTTTGGTTGAGTTCTTAACTTTCTTTTCTCCACGTACAGATGTAGAGTCTAATGCTTCGTGCTCATTTG
>1_GG_Tbases|51922:52349|81
AAAGGACGAAGAGAAGGTTAGTTGATAATATTTTTGGTTGAGTTCTTAACTTTCTTTTCTCCACGTACAGATGTAGAGTCTAATGCTTCGTGCTCATTTGTTGCTAGGTTACCTTAACCG
>1_GG_Tbases|51922:52349|101
GTTGATAATATTTTTGGTTGAGTTCTTAACTTTCTTTTCTCCACGTACAGATGTAGAGTCTAATGCTTCGTGCTCATTTGTTGCTAGGTTACCTTAACCGGAAACCCTTCTGGCCCTTTG
>1_GG_Tbases|51922:52349|121
AGTTCTTAACTTTCTTTTCTCCACGTACAGATGTAGAGTCTAATGCTTCGTGCTCATTTGTTGCTAGGTTACCTTAACCGGAAACCCTTCTGGCCCTTTGGTTGCCTTGGCATTTAAATT
>1_GG_Tbases|51922:52349|141
CCACGTACAGATGTAGAGTCTAATGCTTCGTGCTCATTTGTTGCTAGGTTACCTTAACCGGAAACCCTTCTGGCCCTTTGGTTGCCTTGGCATTTAAATTAGAGGAAGGGCGTTTTGGTC
>1_GG_Tbases|51922:52349|161
TAATGCTTCGTGCTCATTTGTTGCTAGGTTACCTTAACCGGAAACCCTTCTGGCCCTTTGGTTGCCTTGGCATTTAAATTAGAGGAAGGGCGTTTTGGTCAATTGACCTATTTAAGGTAT
>1_GG_Tbases|51922:52349|184
CTAGGTTACCTTAACCGGAAACCCTTCTGGCCCTTTGGTTGCCTTGGCATTTAAATTAGAGGAAGGGCGTTTTGGTCAATTGACCTATTTAAGGTATAAACTTATTTATTGTGCAATTGT
>1_GG_Tbases|51922:52349|201
GAAACCCTTCTGGCCCTTTGGTTGCCTTGGCATTTAAATTAGAGGAAGGGCGTTTTGGTCAATTGACCTATTTAAGGTATAAACTTATTTATTGTGCAATTGTTTTCTCCGTATGTGCAC
>1_GG_Tbases|51922:52349|221
GTTGCCTTGGCATTTAAATTAGAGGAAGGGCGTTTTGGTCAATTGACCTATTTAAGGTATAAACTTATTTATTGTGCAATTGTTTTCTCCGTATGTGCACTTAGCAGGGACCACACATTT
>1_GG_Tbases|51922:52349|241
AGAGGAAGGGCGTTTTGGTCAATTGACCTATTTAAGGTATAAACTTATTTATTGTGCAATTGTTTTCTCCGTATGTGCACTTAGCAGGGACCACACATTTTAACATAATCTTCCATCAAA
>1_GG_Tbases|51922:52349|261
AATTGACCTATTTAAGGTATAAACTTATTTATTGTGCAATTGTTTTCTCCGTATGTGCACTTAGCAGGGACCACACATTTTAACATAATCTTCCATCAAAGAATCTATGAAGGTGTCATC
>1_GG_Tbases|51922:52349|281
AAACTTATTTATTGTGCAATTGTTTTCTCCGTATGTGCACTTAGCAGGGACCACACATTTTAACATAATCTTCCATCAAAGAATCTATGAAGGTGTCATCCGGAAGGGCGATTTTATAAT
>1_GG_Tbases|51922:52349|304
TTTCTCCGTATGTGCACTTAGCAGGGACCACACATTTTAACATAATCTTCCATCAAAGAATCTATGAAGGTGTCATCCGGAAGGGCGATTTTATAATCAACGTGAACACGGGAAAGAAGA
>1_GG_Tbases|51922:52349|309
CCGTATGTGCACTTAGCAGGGACCACACATTTTAACATAATCTTCCATCAAAGAATCTATGAAGGTGTCATCCGGAAGGGCGATTTTATAATCAACGTGAACACGGGAAAGAAGATTAAG
>1_GG_Tbases|53543:54382|1
GATATCCAAGAGGCTCATGCTGGGCAGATAGTTGCTGTGTTTGGCGTAGATTGTGCCTCAGGTAACAAGTCGTAGGATCCTATTCTCTAGCTCAAGTCGACTTAATGAGAAAAAGCAGAG
>1_GG_Tbases|53543:54382|21
TGGGCAGATAGTTGCTGTGTTTGGCGTAGATTGTGCCTCAGGTAACAAGTCGTAGGATCCTATTCTCTAGCTCAAGTCGACTTAATGAGAAAAAGCAGAGATCTTTCCATTATGATGTAT
>1_GG_Tbases|53543:54382|41
TTGGCGTAGATTGTGCCTCAGGTAACAAGTCGTAGGATCCTATTCTCTAGCTCAAGTCGACTTAATGAGAAAAAGCAGAGATCTTTCCATTATGATGTATTCTGATGCTTAGGTCTGATC
>1_GG_Tbases|53543:54382|61
GGTAACAAGTCGTAGGATCCTATTCTCTAGCTCAAGTCGACTTAATGAGAAAAAGCAGAGATCTTTCCATTATGATGTATTCTGATGCTTAGGTCTGATCCATTTGCAGGGGATACTTTT
>1_GG_Tbases|53543:54382|85
CTCTAGCTCAAGTCGACTTAATGAGAAAAAGCAGAGATCTTTCCATTATGATGTATTCTGATGCTTAGGTCTGATCCATTTGCAGGGGATACTTTTACTGATGGATCAGTCAAATACACT
>1_GG_Tbases|53543:54382|101
CTTAATGAGAAAAAGCAGAGATCTTTCCATTATGATGTATTCTGATGCTTAGGTCTGATCCATTTGCAGGGGATACTTTTACTGATGGATCAGTCAAATACACTATGACTTCTATGAATG
>1_GG_Tbases|53543:54382|121
ATCTTTCCATTATGATGTATTCTGATGCTTAGGTCTGATCCATTTGCAGGGGATACTTTTACTGATGGATCAGTCAAATACACTATGACTTCTATGAATGTCCCTGAACCAGTGATGTCA
>1_GG_Tbases|53543:54382|141
TCTGATGCTTAGGTCTGATCCATTTGCAGGGGATACTTTTACTGATGGATCAGTCAAATACACTATGACTTCTATGAATGTCCCTGAACCAGTGATGTCATTAGCTGTTTCACCTGTTTC
>1_GG_Tbases|53543:54382|161
CATTTGCAGGGGATACTTTTACTGATGGATCAGTCAAATACACTATGACTTCTATGAATGTCCCTGAACCAGTGATGTCATTAGCTGTTTCACCTGTTTCTAAAGACTCTGGTGGACAAG
>1_GG_Tbases|53543:54382|181
ACTGATGGATCAGTCAAATACACTATGACTTCTATGAATGTCCCTGAACCAGTGATGTCATTAGCTGTTTCACCTGTTTCTAAAGACTCTGGTGGACAAGTGAGTGGTCATAGTAGAACC
>1_GG_Tbases|53543:54382|201
CACTATGACTTCTATGAATGTCCCTGAACCAGTGATGTCATTAGCTGTTTCACCTGTTTCTAAAGACTCTGGTGGACAAGTGAGTGGTCATAGTAGAACCTGTTGTTCTGTTGGGTCTAC
>1_GG_Tbases|53543:54382|221
TCCCTGAACCAGTGATGTCATTAGCTGTTTCACCTGTTTCTAAAGACTCTGGTGGACAAGTGAGTGGTCATAGTAGAACCTGTTGTTCTGTTGGGTCTACAAGGCGTGCACTCTTTGCGA
>1_GG_Tbases|53543:54382|241
TTAGCTGTTTCACCTGTTTCTAAAGACTCTGGTGGACAAGTGAGTGGTCATAGTAGAACCTGTTGTTCTGTTGGGTCTACAAGGCGTGCACTCTTTGCGATTGTTCTTTGAGCCTCTTAT
>1_GG_Tbases|53543:54382|261
TAAAGACTCTGGTGGACAAGTGAGTGGTCATAGTAGAACCTGTTGTTCTGTTGGGTCTACAAGGCGTGCACTCTTTGCGATTGTTCTTTGAGCCTCTTATAATTGTTGTGTCTGTTTGGT
>1_GG_Tbases|53543:54382|281
TGAGTGGTCATAGTAGAACCTGTTGTTCTGTTGGGTCTACAAGGCGTGCACTCTTTGCGATTGTTCTTTGAGCCTCTTATAATTGTTGTGTCTGTTTGGTTGGCAGTTTTCCAAAGCTTT
>1_GG_Tbases|53543:54382|301
TGTTGTTCTGTTGGGTCTACAAGGCGTGCACTCTTTGCGATTGTTCTTTGAGCCTCTTATAATTGTTGTGTCTGTTTGGTTGGCAGTTTTCCAAAGCTTTGAATCGTTTTCAGAAGGAGG
>1_GG_Tbases|53543:54382|321
AAGGCGTGCACTCTTTGCGATTGTTCTTTGAGCCTCTTATAATTGTTGTGTCTGTTTGGTTGGCAGTTTTCCAAAGCTTTGAATCGTTTTCAGAAGGAGGATCCTACATTCCGTGTGGGT
>1_GG_Tbases|53543:54382|341
TTGTTCTTTGAGCCTCTTATAATTGTTGTGTCTGTTTGGTTGGCAGTTTTCCAAAGCTTTGAATCGTTTTCAGAAGGAGGATCCTACATTCCGTGTGGGTTTAGATGCTGAGAGTGGTGA
>1_GG_Tbases|53543:54382|361
AATTGTTGTGTCTGTTTGGTTGGCAGTTTTCCAAAGCTTTGAATCGTTTTCAGAAGGAGGATCCTACATTCCGTGTGGGTTTAGATGCTGAGAGTGGTGAGGTATTTTTTGTCTACCCCA
>1_GG_Tbases|53543:54382|381
TGGCAGTTTTCCAAAGCTTTGAATCGTTTTCAGAAGGAGGATCCTACATTCCGTGTGGGTTTAGATGCTGAGAGTGGTGAGGTATTTTTTGTCTACCCCAGATGGGGGCTCCATATTTTG
>1_GG_Tbases|53543:54382|401
GAATCGTTTTCAGAAGGAGGATCCTACATTCCGTGTGGGTTTAGATGCTGAGAGTGGTGAGGTATTTTTTGTCTACCCCAGATGGGGGCTCCATATTTTGAATGTTATGTTCATTATTGA
>1_GG_Tbases|53543:54382|421
ATCCTACATTCCGTGTGGGTTTAGATGCTGAGAGTGGTGAGGTATTTTTTGTCTACCCCAGATGGGGGCTCCATATTTTGAATGTTATGTTCATTATTGATCTTTATGGGGAGAATCCCT
>1_GG_Tbases|53543:54382|441
TTAGATGCTGAGAGTGGTGAGGTATTTTTTGTCTACCCCAGATGGGGGCTCCATATTTTGAATGTTATGTTCATTATTGATCTTTATGGGGAGAATCCCTGAACATCTCAATGGTTTTCT
>1_GG_Tbases|53543:54382|461
GGTATTTTTTGTCTACCCCAGATGGGGGCTCCATATTTTGAATGTTATGTTCATTATTGATCTTTATGGGGAGAATCCCTGAACATCTCAATGGTTTTCTGAGCAGACAATCATATCTGG
>1_GG_Tbases|53543:54382|481
GATGGGGGCTCCATATTTTGAATGTTATGTTCATTATTGATCTTTATGGGGAGAATCCCTGAACATCTCAATGGTTTTCTGAGCAGACAATCATATCTGGCATGGGGGAGCTGCATCTGG
>1_GG_Tbases|53543:54382|504
GTTATGTTCATTATTGATCTTTATGGGGAGAATCCCTGAACATCTCAATGGTTTTCTGAGCAGACAATCATATCTGGCATGGGGGAGCTGCATCTGGACATATATGTTGAGCGCATCCGG
>1_GG_Tbases|53543:54382|521
TCTTTATGGGGAGAATCCCTGAACATCTCAATGGTTTTCTGAGCAGACAATCATATCTGGCATGGGGGAGCTGCATCTGGACATATATGTTGAGCGCATCCGGAGAGAATATAAGGTTTA
>1_GG_Tbases|53543:54382|664
TCTTTGGGTATCACGTTTGTTTGATCCTTTTCTTACTATCTTGTTGTTTCTTTAGGTTGAAGCTCAGGTTGGAAAGCCTCGTGTAAACTTCAGGGAAACCATCACTAAGCGAGCAGATTT
>1_GG_Tbases|53543:54382|681
TGTTTGATCCTTTTCTTACTATCTTGTTGTTTCTTTAGGTTGAAGCTCAGGTTGGAAAGCCTCGTGTAAACTTCAGGGAAACCATCACTAAGCGAGCAGATTTTGATTATCTACACAAGA
>1_GG_Tbases|53543:54382|707
TTGTTTCTTTAGGTTGAAGCTCAGGTTGGAAAGCCTCGTGTAAACTTCAGGGAAACCATCACTAAGCGAGCAGATTTTGATTATCTACACAAGAAGCAAAGTGGTGGGCAAGGTCAATAT
>1_GG_Tbases|53543:54382|721
TGAAGCTCAGGTTGGAAAGCCTCGTGTAAACTTCAGGGAAACCATCACTAAGCGAGCAGATTTTGATTATCTACACAAGAAGCAAAGTGGTGGGCAAGGTCAATATGGTAGAGTAATTGG
>1_GG_Tbases|55489:55614|1
GTATGTTGAACCTCTTGAACCAGGTTCAGGCAGTAAGTTTGAATTTGAGAACATGCTTGTTGGACAAACTGTTCCGTCAAACTATGTCCCTGCAATTGAAAAGGGTTTCAGGGAGGCTGC
>1_GG_Tbases|56096:56216|1
GGGTTCTCTGATTGGTCATCCTGTTGAAAATATCCGTGTTGTTTTGACGGATGGTGCCTCACATAATGTTGATTCAAGTGAACTTGCATTCAAATTAGCTTCTATTTATGCTTTTAGACA
>1_GG_Tbases|56096:56216|2
GGTTCTCTGATTGGTCATCCTGTTGAAAATATCCGTGTTGTTTTGACGGATGGTGCCTCACATAATGTTGATTCAAGTGAACTTGCATTCAAATTAGCTTCTATTTATGCTTTTAGACAG
>1_GG_Tbases|56386:56629|1
TGTTATACTGCGGCCAAGCCTATCATTTTAGAACCTGTGATGCTGGTGGATATAAAAGTGCCAACAGAATTTCAGGGCACTGTTACTGGGGATATCAATAAGTAATCTTTTTGAGACCTT
>1_GG_Tbases|56386:56629|21
TATCATTTTAGAACCTGTGATGCTGGTGGATATAAAAGTGCCAACAGAATTTCAGGGCACTGTTACTGGGGATATCAATAAGTAATCTTTTTGAGACCTTGTTATTGAGATTTGAGAATG
>1_GG_Tbases|56386:56629|41
TGCTGGTGGATATAAAAGTGCCAACAGAATTTCAGGGCACTGTTACTGGGGATATCAATAAGTAATCTTTTTGAGACCTTGTTATTGAGATTTGAGAATGTGATTTATGCTTTTCTAACC
>1_GG_Tbases|56386:56629|61
CCAACAGAATTTCAGGGCACTGTTACTGGGGATATCAATAAGTAATCTTTTTGAGACCTTGTTATTGAGATTTGAGAATGTGATTTATGCTTTTCTAACCACTTCTTTTTCTTGTTTTCA
>1_GG_Tbases|56386:56629|81
TGTTACTGGGGATATCAATAAGTAATCTTTTTGAGACCTTGTTATTGAGATTTGAGAATGTGATTTATGCTTTTCTAACCACTTCTTTTTCTTGTTTTCACAGGAGGAAAGGTGTCATAA
>1_GG_Tbases|56386:56629|101
AGTAATCTTTTTGAGACCTTGTTATTGAGATTTGAGAATGTGATTTATGCTTTTCTAACCACTTCTTTTTCTTGTTTTCACAGGAGGAAAGGTGTCATAATCGGCAATGACCAGGAAGGA
>1_GG_Tbases|56386:56629|121
GTTATTGAGATTTGAGAATGTGATTTATGCTTTTCTAACCACTTCTTTTTCTTGTTTTCACAGGAGGAAAGGTGTCATAATCGGCAATGACCAGGAAGGAGATGACTCTGTAATTACTGC
>1_GG_Tbases|62468:62889|1
ATAATATATACACAGGGGAATGCAAGTAGCGGCGATGGCGGCTCAACCAGTGATCAAGGTAGCTGGGCTTTGCGGTTCCCTCCGTAAAGGTTCCTACAATCGCGGTCTCCTCAATGCCGG
>1_GG_Tbases|62468:62889|141
GTTTATTTTTAAAAATTATAGTTTCAGTATATGCATTTGGTGCTTCCGTGCTTGTAATTGCAACTCATGTTGTGTGATTGTTGGGCTTAGCGATGGAGATATGCAAGGATTCTATAACGG
>1_GG_Tbases|62468:62889|161
GTTTCAGTATATGCATTTGGTGCTTCCGTGCTTGTAATTGCAACTCATGTTGTGTGATTGTTGGGCTTAGCGATGGAGATATGCAAGGATTCTATAACGGGAATGGAGATCGAGTACGTC
>1_GG_Tbases|62468:62889|181
TGCTTCCGTGCTTGTAATTGCAACTCATGTTGTGTGATTGTTGGGCTTAGCGATGGAGATATGCAAGGATTCTATAACGGGAATGGAGATCGAGTACGTCGACATATCGCCGTTGCCGTT
>1_GG_Tbases|62468:62889|201
CAACTCATGTTGTGTGATTGTTGGGCTTAGCGATGGAGATATGCAAGGATTCTATAACGGGAATGGAGATCGAGTACGTCGACATATCGCCGTTGCCGTTTCTGAATACGGATCTTGAGG
>1_GG_Tbases|62468:62889|224
GGCTTAGCGATGGAGATATGCAAGGATTCTATAACGGGAATGGAGATCGAGTACGTCGACATATCGCCGTTGCCGTTTCTGAATACGGATCTTGAGGTGAACGGGACTTATCCCCCGGTC
>1_GG_Tbases|62468:62889|241
ATGCAAGGATTCTATAACGGGAATGGAGATCGAGTACGTCGACATATCGCCGTTGCCGTTTCTGAATACGGATCTTGAGGTGAACGGGACTTATCCCCCGGTCGTCGAGGCTTTTCGTAA
>1_GG_Tbases|62468:62889|264
TGGAGATCGAGTACGTCGACATATCGCCGTTGCCGTTTCTGAATACGGATCTTGAGGTGAACGGGACTTATCCCCCGGTCGTCGAGGCTTTTCGTAAGAAAATTGAAGAAGCTGATTGTT
>1_GG_Tbases|62468:62889|281
GACATATCGCCGTTGCCGTTTCTGAATACGGATCTTGAGGTGAACGGGACTTATCCCCCGGTCGTCGAGGCTTTTCGTAAGAAAATTGAAGAAGCTGATTGTTTCCTTTTTGCTTCTCCA
>1_GG_Tbases|62468:62889|301
TCTGAATACGGATCTTGAGGTGAACGGGACTTATCCCCCGGTCGTCGAGGCTTTTCGTAAGAAAATTGAAGAAGCTGATTGTTTCCTTTTTGCTTCTCCAGAGTATAATTACTCCATCAC
>1_GG_Tbases|62468:62889|303
TGAATACGGATCTTGAGGTGAACGGGACTTATCCCCCGGTCGTCGAGGCTTTTCGTAAGAAAATTGAAGAAGCTGATTGTTTCCTTTTTGCTTCTCCAGAGTATAATTACTCCATCACAG
>1_GG_Tbases|63894:64733|4
ATCTTCTCTTATGTTCTTTTATGGGTTAACTTGGTTCATCTGATTGGAGGAGTGAGATTTAAATGTGTTGTATCTGTTACTACAATGGGTGTGACCGCTTGAGTTGAGGTAATCATAGTC
>1_GG_Tbases|63894:64733|21
TTTATGGGTTAACTTGGTTCATCTGATTGGAGGAGTGAGATTTAAATGTGTTGTATCTGTTACTACAATGGGTGTGACCGCTTGAGTTGAGGTAATCATAGTCTGTACATCTTAATACAA
>1_GG_Tbases|63894:64733|41
ATCTGATTGGAGGAGTGAGATTTAAATGTGTTGTATCTGTTACTACAATGGGTGTGACCGCTTGAGTTGAGGTAATCATAGTCTGTACATCTTAATACAAACAGAGAATTTGGTCCCCTA
>1_GG_Tbases|63894:64733|61
TTTAAATGTGTTGTATCTGTTACTACAATGGGTGTGACCGCTTGAGTTGAGGTAATCATAGTCTGTACATCTTAATACAAACAGAGAATTTGGTCCCCTAGTTTAAATCCAAACCATTTT
>1_GG_Tbases|63894:64733|84
TACAATGGGTGTGACCGCTTGAGTTGAGGTAATCATAGTCTGTACATCTTAATACAAACAGAGAATTTGGTCCCCTAGTTTAAATCCAAACCATTTTAATCTGAAAGTATCGTAGATTAG
>1_GG_Tbases|63894:64733|104
GAGTTGAGGTAATCATAGTCTGTACATCTTAATACAAACAGAGAATTTGGTCCCCTAGTTTAAATCCAAACCATTTTAATCTGAAAGTATCGTAGATTAGGCTGTGGATATGCAAGTAGC
>1_GG_Tbases|63894:64733|121
GTCTGTACATCTTAATACAAACAGAGAATTTGGTCCCCTAGTTTAAATCCAAACCATTTTAATCTGAAAGTATCGTAGATTAGGCTGTGGATATGCAAGTAGCTATAGGTTGGTAAACTA
>1_GG_Tbases|63894:64733|141
ACAGAGAATTTGGTCCCCTAGTTTAAATCCAAACCATTTTAATCTGAAAGTATCGTAGATTAGGCTGTGGATATGCAAGTAGCTATAGGTTGGTAAACTAGTGTTGATGGATTTTTACTT
>1_GG_Tbases|63894:64733|161
GTTTAAATCCAAACCATTTTAATCTGAAAGTATCGTAGATTAGGCTGTGGATATGCAAGTAGCTATAGGTTGGTAAACTAGTGTTGATGGATTTTTACTTCTTGTGATGACACTCTTGGT
>1_GG_Tbases|63894:64733|181
AATCTGAAAGTATCGTAGATTAGGCTGTGGATATGCAAGTAGCTATAGGTTGGTAAACTAGTGTTGATGGATTTTTACTTCTTGTGATGACACTCTTGGTACTGATGACTATCATTTTCC
>1_GG_Tbases|63894:64733|201
TAGGCTGTGGATATGCAAGTAGCTATAGGTTGGTAAACTAGTGTTGATGGATTTTTACTTCTTGTGATGACACTCTTGGTACTGATGACTATCATTTTCCTGCTCCTTGGGTAGGACCAT
>1_GG_Tbases|63894:64733|221
AGCTATAGGTTGGTAAACTAGTGTTGATGGATTTTTACTTCTTGTGATGACACTCTTGGTACTGATGACTATCATTTTCCTGCTCCTTGGGTAGGACCATTGAAGAATGCAATTGATTGG
>1_GG_Tbases|63894:64733|241
GTGTTGATGGATTTTTACTTCTTGTGATGACACTCTTGGTACTGATGACTATCATTTTCCTGCTCCTTGGGTAGGACCATTGAAGAATGCAATTGATTGGGCCTCCCGACCTCCAAATGT
>1_GG_Tbases|63894:64733|261
CTTGTGATGACACTCTTGGTACTGATGACTATCATTTTCCTGCTCCTTGGGTAGGACCATTGAAGAATGCAATTGATTGGGCCTCCCGACCTCCAAATGTTTGGGCTGATAAAGCAGCAG
>1_GG_Tbases|63894:64733|281
ACTGATGACTATCATTTTCCTGCTCCTTGGGTAGGACCATTGAAGAATGCAATTGATTGGGCCTCCCGACCTCCAAATGTTTGGGCTGATAAAGCAGCAGCAATGGTGAGCGCTGGAGGT
>1_GG_Tbases|63894:64733|301
TGCTCCTTGGGTAGGACCATTGAAGAATGCAATTGATTGGGCCTCCCGACCTCCAAATGTTTGGGCTGATAAAGCAGCAGCAATGGTGAGCGCTGGAGGTGGCTTTGGTGGAGGACGGTC
>1_GG_Tbases|63894:64733|321
TGAAGAATGCAATTGATTGGGCCTCCCGACCTCCAAATGTTTGGGCTGATAAAGCAGCAGCAATGGTGAGCGCTGGAGGTGGCTTTGGTGGAGGACGGTCACAATATCACCTCCGACAGA
>1_GG_Tbases|63894:64733|341
GCCTCCCGACCTCCAAATGTTTGGGCTGATAAAGCAGCAGCAATGGTGAGCGCTGGAGGTGGCTTTGGTGGAGGACGGTCACAATATCACCTCCGACAGATAGGAGTCTTCCTTGATCTT
>1_GG_Tbases|63894:64733|361
TTGGGCTGATAAAGCAGCAGCAATGGTGAGCGCTGGAGGTGGCTTTGGTGGAGGACGGTCACAATATCACCTCCGACAGATAGGAGTCTTCCTTGATCTTCATTTCATTAACAAACCTGA
>1_GG_Tbases|63894:64733|381
CAATGGTGAGCGCTGGAGGTGGCTTTGGTGGAGGACGGTCACAATATCACCTCCGACAGATAGGAGTCTTCCTTGATCTTCATTTCATTAACAAACCTGAATTTTTCCTGAACGCGTTCC
>1_GG_Tbases|63894:64733|401
GGCTTTGGTGGAGGACGGTCACAATATCACCTCCGACAGATAGGAGTCTTCCTTGATCTTCATTTCATTAACAAACCTGAATTTTTCCTGAACGCGTTCCAGCAACCACCAAAGTTTGAC
>1_GG_Tbases|63894:64733|421
ACAATATCACCTCCGACAGATAGGAGTCTTCCTTGATCTTCATTTCATTAACAAACCTGAATTTTTCCTGAACGCGTTCCAGCAACCACCAAAGTTTGACAGTGATGGTGTGCTGACAGA
>1_GG_Tbases|63894:64733|441
TAGGAGTCTTCCTTGATCTTCATTTCATTAACAAACCTGAATTTTTCCTGAACGCGTTCCAGCAACCACCAAAGTTTGACAGTGATGGTGTGCTGACAGATGAAGAGACCAAGCAGAGAC
>1_GG_Tbases|63894:64733|461
CATTTCATTAACAAACCTGAATTTTTCCTGAACGCGTTCCAGCAACCACCAAAGTTTGACAGTGATGGTGTGCTGACAGATGAAGAGACCAAGCAGAGACTCAGAGCAGTTCTTTTGGCT
>1_GG_Tbases|63894:64733|481
ATTTTTCCTGAACGCGTTCCAGCAACCACCAAAGTTTGACAGTGATGGTGTGCTGACAGATGAAGAGACCAAGCAGAGACTCAGAGCAGTTCTTTTGGCTTTACAAGCACTTGCCTTGAA
>1_GG_Tbases|63894:64733|501
AGCAACCACCAAAGTTTGACAGTGATGGTGTGCTGACAGATGAAGAGACCAAGCAGAGACTCAGAGCAGTTCTTTTGGCTTTACAAGCACTTGCCTTGAAACTCAAAGGCAAGTGTGAAT
>1_GG_Tbases|63894:64733|521
AGTGATGGTGTGCTGACAGATGAAGAGACCAAGCAGAGACTCAGAGCAGTTCTTTTGGCTTTACAAGCACTTGCCTTGAAACTCAAAGGCAAGTGTGAATAGTTTCTACCAGTAAATGTG
>1_GG_Tbases|63894:64733|541
TGAAGAGACCAAGCAGAGACTCAGAGCAGTTCTTTTGGCTTTACAAGCACTTGCCTTGAAACTCAAAGGCAAGTGTGAATAGTTTCTACCAGTAAATGTGGTCCATTTCTTCATCCAATG
>1_GG_Tbases|63894:64733|561
TCAGAGCAGTTCTTTTGGCTTTACAAGCACTTGCCTTGAAACTCAAAGGCAAGTGTGAATAGTTTCTACCAGTAAATGTGGTCCATTTCTTCATCCAATGTGGATGGTAAAGAATTGACA
>1_GG_Tbases|63894:64733|581
TTACAAGCACTTGCCTTGAAACTCAAAGGCAAGTGTGAATAGTTTCTACCAGTAAATGTGGTCCATTTCTTCATCCAATGTGGATGGTAAAGAATTGACATTTCCACCTCACATGGGAAA
>1_GG_Tbases|63894:64733|601
ACTCAAAGGCAAGTGTGAATAGTTTCTACCAGTAAATGTGGTCCATTTCTTCATCCAATGTGGATGGTAAAGAATTGACATTTCCACCTCACATGGGAAAAAATATCTACTTATAGACTT
>1_GG_Tbases|63894:64733|621
AGTTTCTACCAGTAAATGTGGTCCATTTCTTCATCCAATGTGGATGGTAAAGAATTGACATTTCCACCTCACATGGGAAAAAATATCTACTTATAGACTTTTGAAACATCTGTTCAGTTG
>1_GG_Tbases|63894:64733|644
CATTTCTTCATCCAATGTGGATGGTAAAGAATTGACATTTCCACCTCACATGGGAAAAAATATCTACTTATAGACTTTTGAAACATCTGTTCAGTTGATTGAGCGTGTTAGCAGGATTTA
>1_GG_Tbases|63894:64733|661
TGGATGGTAAAGAATTGACATTTCCACCTCACATGGGAAAAAATATCTACTTATAGACTTTTGAAACATCTGTTCAGTTGATTGAGCGTGTTAGCAGGATTTAAATTGTATTCAAAGTTT
>1_GG_Tbases|63894:64733|681
TTTCCACCTCACATGGGAAAAAATATCTACTTATAGACTTTTGAAACATCTGTTCAGTTGATTGAGCGTGTTAGCAGGATTTAAATTGTATTCAAAGTTTCATGGTGATTGATGTAATGG
>1_GG_Tbases|63894:64733|701
AAATATCTACTTATAGACTTTTGAAACATCTGTTCAGTTGATTGAGCGTGTTAGCAGGATTTAAATTGTATTCAAAGTTTCATGGTGATTGATGTAATGGCTCCAACATGTTTCTGTCTT
>1_GG_Tbases|63894:64733|721
TTGAAACATCTGTTCAGTTGATTGAGCGTGTTAGCAGGATTTAAATTGTATTCAAAGTTTCATGGTGATTGATGTAATGGCTCCAACATGTTTCTGTCTTTCGTTTTCTGTTCTGTCAGC
>1_GG_Tbases|68767:69082|1
GTTTCTCACTCTCCTTACTTCTACATCTTTCTCTCTCTACATTTTTCCAATGGTGTGTTTATATATATAGAGATTCACTTCTTCTATGTATACATGTATGTATAGATTACAAAAACCTGA
>1_GG_Tbases|68767:69082|21
CTACATCTTTCTCTCTCTACATTTTTCCAATGGTGTGTTTATATATATAGAGATTCACTTCTTCTATGTATACATGTATGTATAGATTACAAAAACCTGATTTTGAAGTTTCAATGAAGA
>1_GG_Tbases|68767:69082|41
ATTTTTCCAATGGTGTGTTTATATATATAGAGATTCACTTCTTCTATGTATACATGTATGTATAGATTACAAAAACCTGATTTTGAAGTTTCAATGAAGATGGTTATGGTTATCGAAGCG
>1_GG_Tbases|68767:69082|61
ATATATATAGAGATTCACTTCTTCTATGTATACATGTATGTATAGATTACAAAAACCTGATTTTGAAGTTTCAATGAAGATGGTTATGGTTATCGAAGCGATTAGTGTATGTAGCTTCTG
>1_GG_Tbases|68767:69082|81
CTTCTATGTATACATGTATGTATAGATTACAAAAACCTGATTTTGAAGTTTCAATGAAGATGGTTATGGTTATCGAAGCGATTAGTGTATGTAGCTTCTGCGATTTCTCCTCTTCTTCTG
>1_GG_Tbases|68767:69082|101
TATAGATTACAAAAACCTGATTTTGAAGTTTCAATGAAGATGGTTATGGTTATCGAAGCGATTAGTGTATGTAGCTTCTGCGATTTCTCCTCTTCTTCTGCTGCTGCTGGTGTGTTCTCA
>1_GG_Tbases|68767:69082|121
TTTTGAAGTTTCAATGAAGATGGTTATGGTTATCGAAGCGATTAGTGTATGTAGCTTCTGCGATTTCTCCTCTTCTTCTGCTGCTGCTGGTGTGTTCTCAACGTCGAAGGAGTGTTGAAG
>1_GG_Tbases|68767:69082|141
TGGTTATGGTTATCGAAGCGATTAGTGTATGTAGCTTCTGCGATTTCTCCTCTTCTTCTGCTGCTGCTGGTGTGTTCTCAACGTCGAAGGAGTGTTGAAGAAGAAATCTGTTTCGAGGCT
>1_GG_Tbases|68767:69082|161
ATTAGTGTATGTAGCTTCTGCGATTTCTCCTCTTCTTCTGCTGCTGCTGGTGTGTTCTCAACGTCGAAGGAGTGTTGAAGAAGAAATCTGTTTCGAGGCTTTGTTGTTGTGGATCTGCTA
>1_GG_Tbases|68767:69082|181
CGATTTCTCCTCTTCTTCTGCTGCTGCTGGTGTGTTCTCAACGTCGAAGGAGTGTTGAAGAAGAAATCTGTTTCGAGGCTTTGTTGTTGTGGATCTGCTAAAGCAACTATAGCTGTTGAT
>1_GG_Tbases|68767:69082|197
TCTGCTGCTGCTGGTGTGTTCTCAACGTCGAAGGAGTGTTGAAGAAGAAATCTGTTTCGAGGCTTTGTTGTTGTGGATCTGCTAAAGCAACTATAGCTGTTGATTTTTGCTTGATTTCTG
>1_GG_Tbases|70390:72820|1
TTGACTGAAGCATGTGCACTGGCCCAGAAAGACCCAACCAATCTGTTACTGATTCTACATCTAGTATGAAGGGTATTACTAAACTCACAGTTGAGACTGAAGATTCTTTTTCTAGTTTGC
>1_GG_Tbases|70390:72820|21
GGCCCAGAAAGACCCAACCAATCTGTTACTGATTCTACATCTAGTATGAAGGGTATTACTAAACTCACAGTTGAGACTGAAGATTCTTTTTCTAGTTTGCTTGAACTTGCTGCAAACAAC
>1_GG_Tbases|70390:72820|41
ATCTGTTACTGATTCTACATCTAGTATGAAGGGTATTACTAAACTCACAGTTGAGACTGAAGATTCTTTTTCTAGTTTGCTTGAACTTGCTGCAAACAACGATCTTGATGGTTTTAAAAG
>1_GG_Tbases|70390:72820|61
CTAGTATGAAGGGTATTACTAAACTCACAGTTGAGACTGAAGATTCTTTTTCTAGTTTGCTTGAACTTGCTGCAAACAACGATCTTGATGGTTTTAAAAGATCTGTTGAGCTCGATGCTT
>1_GG_Tbases|70390:72820|81
AAACTCACAGTTGAGACTGAAGATTCTTTTTCTAGTTTGCTTGAACTTGCTGCAAACAACGATCTTGATGGTTTTAAAAGATCTGTTGAGCTCGATGCTTCTGCTATTGATGAGGTGGGG
>1_GG_Tbases|70390:72820|121
TTGAACTTGCTGCAAACAACGATCTTGATGGTTTTAAAAGATCTGTTGAGCTCGATGCTTCTGCTATTGATGAGGTGGGGCTATGGTTGGTTAGGAAAAAAGGTGCAAAACAGATTGTTA
>1_GG_Tbases|70390:72820|141
GATCTTGATGGTTTTAAAAGATCTGTTGAGCTCGATGCTTCTGCTATTGATGAGGTGGGGCTATGGTTGGTTAGGAAAAAAGGTGCAAAACAGATTGTTAACGAGGAAAGGACTCCTTTA
>1_GG_Tbases|70390:72820|161
ATCTGTTGAGCTCGATGCTTCTGCTATTGATGAGGTGGGGCTATGGTTGGTTAGGAAAAAAGGTGCAAAACAGATTGTTAACGAGGAAAGGACTCCTTTAATGGTAGCTGCCACTTATGG
>1_GG_Tbases|70390:72820|181
CTGCTATTGATGAGGTGGGGCTATGGTTGGTTAGGAAAAAAGGTGCAAAACAGATTGTTAACGAGGAAAGGACTCCTTTAATGGTAGCTGCCACTTATGGAAGTTTAGATGTTTTGAAGT
>1_GG_Tbases|70390:72820|201
CTATGGTTGGTTAGGAAAAAAGGTGCAAAACAGATTGTTAACGAGGAAAGGACTCCTTTAATGGTAGCTGCCACTTATGGAAGTTTAGATGTTTTGAAGTTGATTATCTCTAACCCTGTC
>1_GG_Tbases|70390:72820|221
AGGTGCAAAACAGATTGTTAACGAGGAAAGGACTCCTTTAATGGTAGCTGCCACTTATGGAAGTTTAGATGTTTTGAAGTTGATTATCTCTAACCCTGTCGTTGATGTTAACCGTGTTTG
>1_GG_Tbases|70390:72820|241
ACGAGGAAAGGACTCCTTTAATGGTAGCTGCCACTTATGGAAGTTTAGATGTTTTGAAGTTGATTATCTCTAACCCTGTCGTTGATGTTAACCGTGTTTGTGGTCCAAACAAATGCACTG
>1_GG_Tbases|70390:72820|261
ATGGTAGCTGCCACTTATGGAAGTTTAGATGTTTTGAAGTTGATTATCTCTAACCCTGTCGTTGATGTTAACCGTGTTTGTGGTCCAAACAAATGCACTGCTCTTCACTGTGCAACCTCC
>1_GG_Tbases|70390:72820|281
AAGTTTAGATGTTTTGAAGTTGATTATCTCTAACCCTGTCGTTGATGTTAACCGTGTTTGTGGTCCAAACAAATGCACTGCTCTTCACTGTGCAACCTCCAGTGGTTCTGTCAATGCTGT
>1_GG_Tbases|70390:72820|301
TGATTATCTCTAACCCTGTCGTTGATGTTAACCGTGTTTGTGGTCCAAACAAATGCACTGCTCTTCACTGTGCAACCTCCAGTGGTTCTGTCAATGCTGTTGATGCAGTTAAGTTGCTAC
>1_GG_Tbases|70390:72820|321
GTTGATGTTAACCGTGTTTGTGGTCCAAACAAATGCACTGCTCTTCACTGTGCAACCTCCAGTGGTTCTGTCAATGCTGTTGATGCAGTTAAGTTGCTACTATCAGCTGGTGCTGATCCT
>1_GG_Tbases|70390:72820|341
TGGTCCAAACAAATGCACTGCTCTTCACTGTGCAACCTCCAGTGGTTCTGTCAATGCTGTTGATGCAGTTAAGTTGCTACTATCAGCTGGTGCTGATCCTAATGTTGAGGATGCTAATGG
>1_GG_Tbases|70390:72820|361
CTCTTCACTGTGCAACCTCCAGTGGTTCTGTCAATGCTGTTGATGCAGTTAAGTTGCTACTATCAGCTGGTGCTGATCCTAATGTTGAGGATGCTAATGGCCAGCGGCCAGCTGATGTGA
>1_GG_Tbases|70390:72820|381
AGTGGTTCTGTCAATGCTGTTGATGCAGTTAAGTTGCTACTATCAGCTGGTGCTGATCCTAATGTTGAGGATGCTAATGGCCAGCGGCCAGCTGATGTGATCGTTGTTCCACCAAAGCTT
>1_GG_Tbases|70390:72820|401
TGATGCAGTTAAGTTGCTACTATCAGCTGGTGCTGATCCTAATGTTGAGGATGCTAATGGCCAGCGGCCAGCTGATGTGATCGTTGTTCCACCAAAGCTTCCTGGTGCTAGAGCTTCTCT
>1_GG_Tbases|70390:72820|421
TATCAGCTGGTGCTGATCCTAATGTTGAGGATGCTAATGGCCAGCGGCCAGCTGATGTGATCGTTGTTCCACCAAAGCTTCCTGGTGCTAGAGCTTCTCTAGAAGAACTGCTTCTGAACA
>1_GG_Tbases|70390:72820|441
AATGTTGAGGATGCTAATGGCCAGCGGCCAGCTGATGTGATCGTTGTTCCACCAAAGCTTCCTGGTGCTAGAGCTTCTCTAGAAGAACTGCTTCTGAACAATTCATCTGATGGCTCAGTT
>1_GG_Tbases|70390:72820|461
CCAGCGGCCAGCTGATGTGATCGTTGTTCCACCAAAGCTTCCTGGTGCTAGAGCTTCTCTAGAAGAACTGCTTCTGAACAATTCATCTGATGGCTCAGTTGGTGACTGCAAATTGAGAGT
>1_GG_Tbases|70390:72820|481
TCGTTGTTCCACCAAAGCTTCCTGGTGCTAGAGCTTCTCTAGAAGAACTGCTTCTGAACAATTCATCTGATGGCTCAGTTGGTGACTGCAAATTGAGAGTATCTGTGGCTACTTCAGATG
>1_GG_Tbases|70390:72820|501
CCTGGTGCTAGAGCTTCTCTAGAAGAACTGCTTCTGAACAATTCATCTGATGGCTCAGTTGGTGACTGCAAATTGAGAGTATCTGTGGCTACTTCAGATGCATCCTCTCCCATTCTCTCC
>1_GG_Tbases|70390:72820|521
AGAAGAACTGCTTCTGAACAATTCATCTGATGGCTCAGTTGGTGACTGCAAATTGAGAGTATCTGTGGCTACTTCAGATGCATCCTCTCCCATTCTCTCCCCATCACCAGAAAATGGATC
>1_GG_Tbases|70390:72820|541
ATTCATCTGATGGCTCAGTTGGTGACTGCAAATTGAGAGTATCTGTGGCTACTTCAGATGCATCCTCTCCCATTCTCTCCCCATCACCAGAAAATGGATCTCCTTCATCATTGGAGTCCT
>1_GG_Tbases|70390:72820|561
GGTGACTGCAAATTGAGAGTATCTGTGGCTACTTCAGATGCATCCTCTCCCATTCTCTCCCCATCACCAGAAAATGGATCTCCTTCATCATTGGAGTCCTCATCTTCCCCTATGGCATTG
>1_GG_Tbases|70390:72820|581
ATCTGTGGCTACTTCAGATGCATCCTCTCCCATTCTCTCCCCATCACCAGAAAATGGATCTCCTTCATCATTGGAGTCCTCATCTTCCCCTATGGCATTGAAGTTCAGTGATATCCCTGC
>1_GG_Tbases|70390:72820|621
CCATCACCAGAAAATGGATCTCCTTCATCATTGGAGTCCTCATCTTCCCCTATGGCATTGAAGTTCAGTGATATCCCTGCAAATTCTGCACGAGAGAAAAAAGAATATCCAATAGATCCA
>1_GG_Tbases|70390:72820|641
TCCTTCATCATTGGAGTCCTCATCTTCCCCTATGGCATTGAAGTTCAGTGATATCCCTGCAAATTCTGCACGAGAGAAAAAAGAATATCCAATAGATCCATCTCTCCCTGATATCCAGAA
>1_GG_Tbases|70390:72820|666
TCCCCTATGGCATTGAAGTTCAGTGATATCCCTGCAAATTCTGCACGAGAGAAAAAAGAATATCCAATAGATCCATCTCTCCCTGATATCCAGAACAGTATATATTCAACAGATGAGTTC
>1_GG_Tbases|70390:72820|681
AAGTTCAGTGATATCCCTGCAAATTCTGCACGAGAGAAAAAAGAATATCCAATAGATCCATCTCTCCCTGATATCCAGAACAGTATATATTCAACAGATGAGTTCCGCATGTTCTCTTTT
>1_GG_Tbases|70390:72820|701
AAATTCTGCACGAGAGAAAAAAGAATATCCAATAGATCCATCTCTCCCTGATATCCAGAACAGTATATATTCAACAGATGAGTTCCGCATGTTCTCTTTTAAGGTCCGTCCATGTTCTAG
>1_GG_Tbases|70390:72820|721
AAGAATATCCAATAGATCCATCTCTCCCTGATATCCAGAACAGTATATATTCAACAGATGAGTTCCGCATGTTCTCTTTTAAGGTCCGTCCATGTTCTAGGGCCTATTCACATGACTGGA
>1_GG_Tbases|70390:72820|741
TCTCTCCCTGATATCCAGAACAGTATATATTCAACAGATGAGTTCCGCATGTTCTCTTTTAAGGTCCGTCCATGTTCTAGGGCCTATTCACATGACTGGACGGAGTGCCCATTTGTCCAC
>1_GG_Tbases|70390:72820|761
CAGTATATATTCAACAGATGAGTTCCGCATGTTCTCTTTTAAGGTCCGTCCATGTTCTAGGGCCTATTCACATGACTGGACGGAGTGCCCATTTGTCCACCCTGGAGAGAATGCTCGCAG
>1_GG_Tbases|70390:72820|781
AGTTCCGCATGTTCTCTTTTAAGGTCCGTCCATGTTCTAGGGCCTATTCACATGACTGGACGGAGTGCCCATTTGTCCACCCTGGAGAGAATGCTCGCAGAAGAGATCCAAGGAAGTACC
>1_GG_Tbases|70390:72820|801
AAGGTCCGTCCATGTTCTAGGGCCTATTCACATGACTGGACGGAGTGCCCATTTGTCCACCCTGGAGAGAATGCTCGCAGAAGAGATCCAAGGAAGTACCACTATAGCTGTGTGCCTTGT
>1_GG_Tbases|70390:72820|824
CTATTCACATGACTGGACGGAGTGCCCATTTGTCCACCCTGGAGAGAATGCTCGCAGAAGAGATCCAAGGAAGTACCACTATAGCTGTGTGCCTTGTCCTGAATTTCGCAAGGGGGCCTG
>1_GG_Tbases|70390:72820|841
CGGAGTGCCCATTTGTCCACCCTGGAGAGAATGCTCGCAGAAGAGATCCAAGGAAGTACCACTATAGCTGTGTGCCTTGTCCTGAATTTCGCAAGGGGGCCTGCCGGCGTGGTGATATGT
>1_GG_Tbases|70390:72820|861
CCTGGAGAGAATGCTCGCAGAAGAGATCCAAGGAAGTACCACTATAGCTGTGTGCCTTGTCCTGAATTTCGCAAGGGGGCCTGCCGGCGTGGTGATATGTGTGAATATGCTCATGGGGTG
>1_GG_Tbases|70390:72820|881
AAGAGATCCAAGGAAGTACCACTATAGCTGTGTGCCTTGTCCTGAATTTCGCAAGGGGGCCTGCCGGCGTGGTGATATGTGTGAATATGCTCATGGGGTGTTTGAGTGCTGGCTACACCC
>1_GG_Tbases|70390:72820|901
ACTATAGCTGTGTGCCTTGTCCTGAATTTCGCAAGGGGGCCTGCCGGCGTGGTGATATGTGTGAATATGCTCATGGGGTGTTTGAGTGCTGGCTACACCCCGCTCAGTATCGTACCCGTC
>1_GG_Tbases|70390:72820|921
CCTGAATTTCGCAAGGGGGCCTGCCGGCGTGGTGATATGTGTGAATATGCTCATGGGGTGTTTGAGTGCTGGCTACACCCCGCTCAGTATCGTACCCGTCTGTGCAAGGATGGTACAAGC
>1_GG_Tbases|70390:72820|941
CTGCCGGCGTGGTGATATGTGTGAATATGCTCATGGGGTGTTTGAGTGCTGGCTACACCCCGCTCAGTATCGTACCCGTCTGTGCAAGGATGGTACAAGCTGTGCTAGGCGAATTTGTTT
>1_GG_Tbases|70390:72820|1061
TTTTGCCCATACTACTGAGGAGCTTAGGCCCTTGTATGTCTCCACTGGATCTGCAGTTCCATCTCCTAGATCAGCTGCTTCTGCAGCTAGTGTGATGGACATGGCTGCAGCACTGAACCT
>1_GG_Tbases|70390:72820|1081
AGCTTAGGCCCTTGTATGTCTCCACTGGATCTGCAGTTCCATCTCCTAGATCAGCTGCTTCTGCAGCTAGTGTGATGGACATGGCTGCAGCACTGAACCTTTTTCCTGGTTCGCCCTCAG
>1_GG_Tbases|70390:72820|1101
TCCACTGGATCTGCAGTTCCATCTCCTAGATCAGCTGCTTCTGCAGCTAGTGTGATGGACATGGCTGCAGCACTGAACCTTTTTCCTGGTTCGCCCTCAGCGCACTCTGTGATGTCTCCT
>1_GG_Tbases|70390:72820|1121
ATCTCCTAGATCAGCTGCTTCTGCAGCTAGTGTGATGGACATGGCTGCAGCACTGAACCTTTTTCCTGGTTCGCCCTCAGCGCACTCTGTGATGTCTCCTTCTGCATTTAACCAACCAAT
>1_GG_Tbases|70390:72820|1141
CTGCAGCTAGTGTGATGGACATGGCTGCAGCACTGAACCTTTTTCCTGGTTCGCCCTCAGCGCACTCTGTGATGTCTCCTTCTGCATTTAACCAACCAATGTCCCCCAGTGCCAATGGAA
>1_GG_Tbases|70390:72820|1164
GCTGCAGCACTGAACCTTTTTCCTGGTTCGCCCTCAGCGCACTCTGTGATGTCTCCTTCTGCATTTAACCAACCAATGTCCCCCAGTGCCAATGGAATGTCTCATTCACCTGCACCATGG
>1_GG_Tbases|70390:72820|1181
TTTTCCTGGTTCGCCCTCAGCGCACTCTGTGATGTCTCCTTCTGCATTTAACCAACCAATGTCCCCCAGTGCCAATGGAATGTCTCATTCACCTGCACCATGGCCTCAACCAAATGTCCC
>1_GG_Tbases|70390:72820|1201
CGCACTCTGTGATGTCTCCTTCTGCATTTAACCAACCAATGTCCCCCAGTGCCAATGGAATGTCTCATTCACCTGCACCATGGCCTCAACCAAATGTCCCAACTCTTCATCTACCTGGAA
>1_GG_Tbases|70390:72820|1221
TCTGCATTTAACCAACCAATGTCCCCCAGTGCCAATGGAATGTCTCATTCACCTGCACCATGGCCTCAACCAAATGTCCCAACTCTTCATCTACCTGGAAGCAATCTGCAGTCTAGCCGT
>1_GG_Tbases|70390:72820|1241
GTCCCCCAGTGCCAATGGAATGTCTCATTCACCTGCACCATGGCCTCAACCAAATGTCCCAACTCTTCATCTACCTGGAAGCAATCTGCAGTCTAGCCGTCTGAGGTCTTCCCTTAGTGC
>1_GG_Tbases|70390:72820|1261
TGTCTCATTCACCTGCACCATGGCCTCAACCAAATGTCCCAACTCTTCATCTACCTGGAAGCAATCTGCAGTCTAGCCGTCTGAGGTCTTCCCTTAGTGCACGAGACATTCCGCCTGAGG
>1_GG_Tbases|70390:72820|1281
TGGCCTCAACCAAATGTCCCAACTCTTCATCTACCTGGAAGCAATCTGCAGTCTAGCCGTCTGAGGTCTTCCCTTAGTGCACGAGACATTCCGCCTGAGGATTTTAACATGTTGCAGGAT
>1_GG_Tbases|70390:72820|1304
TCTTCATCTACCTGGAAGCAATCTGCAGTCTAGCCGTCTGAGGTCTTCCCTTAGTGCACGAGACATTCCGCCTGAGGATTTTAACATGTTGCAGGATTTTGATGCCCAACAACTAGTTTT
>1_GG_Tbases|70390:72820|1324
ATCTGCAGTCTAGCCGTCTGAGGTCTTCCCTTAGTGCACGAGACATTCCGCCTGAGGATTTTAACATGTTGCAGGATTTTGATGCCCAACAACTAGTTTTCAATGACATGGCTTGCTATT
>1_GG_Tbases|70390:72820|1341
CTGAGGTCTTCCCTTAGTGCACGAGACATTCCGCCTGAGGATTTTAACATGTTGCAGGATTTTGATGCCCAACAACTAGTTTTCAATGACATGGCTTGCTATTCACAGCAGCGTCCTAAT
>1_GG_Tbases|70390:72820|1361
ACGAGACATTCCGCCTGAGGATTTTAACATGTTGCAGGATTTTGATGCCCAACAACTAGTTTTCAATGACATGGCTTGCTATTCACAGCAGCGTCCTAATTCTGCCTCTTTGAACCGATC
>1_GG_Tbases|70390:72820|1381
ATTTTAACATGTTGCAGGATTTTGATGCCCAACAACTAGTTTTCAATGACATGGCTTGCTATTCACAGCAGCGTCCTAATTCTGCCTCTTTGAACCGATCTGGTCGGTCCAAGACACTAA
>1_GG_Tbases|70390:72820|1401
TTTGATGCCCAACAACTAGTTTTCAATGACATGGCTTGCTATTCACAGCAGCGTCCTAATTCTGCCTCTTTGAACCGATCTGGTCGGTCCAAGACACTAACTCCTTCAAATCTTGAAGAG
>1_GG_Tbases|70390:72820|1424
CAATGACATGGCTTGCTATTCACAGCAGCGTCCTAATTCTGCCTCTTTGAACCGATCTGGTCGGTCCAAGACACTAACTCCTTCAAATCTTGAAGAGCTATTTTCTGCTGAGATGAACTC
>1_GG_Tbases|70390:72820|1441
ATTCACAGCAGCGTCCTAATTCTGCCTCTTTGAACCGATCTGGTCGGTCCAAGACACTAACTCCTTCAAATCTTGAAGAGCTATTTTCTGCTGAGATGAACTCTTCTCCACGATTTTCTG
>1_GG_Tbases|70390:72820|1461
TCTGCCTCTTTGAACCGATCTGGTCGGTCCAAGACACTAACTCCTTCAAATCTTGAAGAGCTATTTTCTGCTGAGATGAACTCTTCTCCACGATTTTCTGATCAGGCAGCGGCTTGTGGT
>1_GG_Tbases|70390:72820|1481
TGGTCGGTCCAAGACACTAACTCCTTCAAATCTTGAAGAGCTATTTTCTGCTGAGATGAACTCTTCTCCACGATTTTCTGATCAGGCAGCGGCTTGTGGTGTTTTTTCCCCATCACACAA
>1_GG_Tbases|70390:72820|1501
CTCCTTCAAATCTTGAAGAGCTATTTTCTGCTGAGATGAACTCTTCTCCACGATTTTCTGATCAGGCAGCGGCTTGTGGTGTTTTTTCCCCATCACACAAGTCGGCTTACTTTAATCAGT
>1_GG_Tbases|70390:72820|1521
CTATTTTCTGCTGAGATGAACTCTTCTCCACGATTTTCTGATCAGGCAGCGGCTTGTGGTGTTTTTTCCCCATCACACAAGTCGGCTTACTTTAATCAGTTCCAACAGCAACAGAACATG
>1_GG_Tbases|70390:72820|1541
CTCTTCTCCACGATTTTCTGATCAGGCAGCGGCTTGTGGTGTTTTTTCCCCATCACACAAGTCGGCTTACTTTAATCAGTTCCAACAGCAACAGAACATGCTTTCACCAATTAATACTAA
>1_GG_Tbases|70390:72820|1561
ATCAGGCAGCGGCTTGTGGTGTTTTTTCCCCATCACACAAGTCGGCTTACTTTAATCAGTTCCAACAGCAACAGAACATGCTTTCACCAATTAATACTAACGTTTTTTCGCCGAAAAACA
>1_GG_Tbases|70390:72820|1581
GTTTTTTCCCCATCACACAAGTCGGCTTACTTTAATCAGTTCCAACAGCAACAGAACATGCTTTCACCAATTAATACTAACGTTTTTTCGCCGAAAAACATTGAGCACCCTCTTTTGCAG
>1_GG_Tbases|70390:72820|1601
GTCGGCTTACTTTAATCAGTTCCAACAGCAACAGAACATGCTTTCACCAATTAATACTAACGTTTTTTCGCCGAAAAACATTGAGCACCCTCTTTTGCAGGCTTCTTTTGGTGTTTCCTC
>1_GG_Tbases|70390:72820|1621
TCCAACAGCAACAGAACATGCTTTCACCAATTAATACTAACGTTTTTTCGCCGAAAAACATTGAGCACCCTCTTTTGCAGGCTTCTTTTGGTGTTTCCTCACCTGGAAGGATGTCCCCAA
>1_GG_Tbases|70390:72820|1641
CTTTCACCAATTAATACTAACGTTTTTTCGCCGAAAAACATTGAGCACCCTCTTTTGCAGGCTTCTTTTGGTGTTTCCTCACCTGGAAGGATGTCCCCAAGAAGCATGGAGCCCATTTCT
>1_GG_Tbases|70390:72820|1661
CGTTTTTTCGCCGAAAAACATTGAGCACCCTCTTTTGCAGGCTTCTTTTGGTGTTTCCTCACCTGGAAGGATGTCCCCAAGAAGCATGGAGCCCATTTCTCCCATGAGTGCTCGCCTTTC
>1_GG_Tbases|70390:72820|1681
TTGAGCACCCTCTTTTGCAGGCTTCTTTTGGTGTTTCCTCACCTGGAAGGATGTCCCCAAGAAGCATGGAGCCCATTTCTCCCATGAGTGCTCGCCTTTCAGCATTTGTTCAGCGTGAGA
>1_GG_Tbases|70390:72820|1701
GCTTCTTTTGGTGTTTCCTCACCTGGAAGGATGTCCCCAAGAAGCATGGAGCCCATTTCTCCCATGAGTGCTCGCCTTTCAGCATTTGTTCAGCGTGAGAAGCAACAGCAACAGCAACAG
>1_GG_Tbases|70390:72820|1721
ACCTGGAAGGATGTCCCCAAGAAGCATGGAGCCCATTTCTCCCATGAGTGCTCGCCTTTCAGCATTTGTTCAGCGTGAGAAGCAACAGCAACAGCAACAGCAACAGCTGCGAAGCCTCAG
>1_GG_Tbases|70390:72820|1741
GAAGCATGGAGCCCATTTCTCCCATGAGTGCTCGCCTTTCAGCATTTGTTCAGCGTGAGAAGCAACAGCAACAGCAACAGCAACAGCTGCGAAGCCTCAGCTCTCGTGATCTTGGATCCA
>1_GG_Tbases|70390:72820|1764
ATGAGTGCTCGCCTTTCAGCATTTGTTCAGCGTGAGAAGCAACAGCAACAGCAACAGCAACAGCTGCGAAGCCTCAGCTCTCGTGATCTTGGATCCAATAATGTATCAATTGTTGGATCC
>1_GG_Tbases|70390:72820|1781
AGCATTTGTTCAGCGTGAGAAGCAACAGCAACAGCAACAGCAACAGCTGCGAAGCCTCAGCTCTCGTGATCTTGGATCCAATAATGTATCAATTGTTGGATCCCCAGTGGGTAATTCTTG
>1_GG_Tbases|70390:72820|1801
AGCAACAGCAACAGCAACAGCAACAGCTGCGAAGCCTCAGCTCTCGTGATCTTGGATCCAATAATGTATCAATTGTTGGATCCCCAGTGGGTAATTCTTGGTCCAACTGGGGGTCTCCCA
>1_GG_Tbases|70390:72820|1821
CAACAGCTGCGAAGCCTCAGCTCTCGTGATCTTGGATCCAATAATGTATCAATTGTTGGATCCCCAGTGGGTAATTCTTGGTCCAACTGGGGGTCTCCCAATGAGAAGGTTGACTGGTCT
>1_GG_Tbases|70390:72820|1841
CTCTCGTGATCTTGGATCCAATAATGTATCAATTGTTGGATCCCCAGTGGGTAATTCTTGGTCCAACTGGGGGTCTCCCAATGAGAAGGTTGACTGGTCTGTCAATGGAAATGGACTTGG
>1_GG_Tbases|70390:72820|1861
ATAATGTATCAATTGTTGGATCCCCAGTGGGTAATTCTTGGTCCAACTGGGGGTCTCCCAATGAGAAGGTTGACTGGTCTGTCAATGGAAATGGACTTGGACACCTGCCCAGATCATCTT
>1_GG_Tbases|70390:72820|1881
TCCCCAGTGGGTAATTCTTGGTCCAACTGGGGGTCTCCCAATGAGAAGGTTGACTGGTCTGTCAATGGAAATGGACTTGGACACCTGCCCAGATCATCTTCTTTTGAGCAGCTCAATAAT
>1_GG_Tbases|70390:72820|1901
GTCCAACTGGGGGTCTCCCAATGAGAAGGTTGACTGGTCTGTCAATGGAAATGGACTTGGACACCTGCCCAGATCATCTTCTTTTGAGCAGCTCAATAATGGAGAAGAGCCTGACCTATC
>1_GG_Tbases|70390:72820|1921
ATGAGAAGGTTGACTGGTCTGTCAATGGAAATGGACTTGGACACCTGCCCAGATCATCTTCTTTTGAGCAGCTCAATAATGGAGAAGAGCCTGACCTATCATGGGTGCAATCTCTTGTGA
>1_GG_Tbases|70390:72820|1941
GTCAATGGAAATGGACTTGGACACCTGCCCAGATCATCTTCTTTTGAGCAGCTCAATAATGGAGAAGAGCCTGACCTATCATGGGTGCAATCTCTTGTGAAGGAATCTCCAACCGAGATG
>1_GG_Tbases|70390:72820|1961
ACACCTGCCCAGATCATCTTCTTTTGAGCAGCTCAATAATGGAGAAGAGCCTGACCTATCATGGGTGCAATCTCTTGTGAAGGAATCTCCAACCGAGATGAAAGAGAAGCAGGCCGCTCC
>1_GG_Tbases|70390:72820|1981
CTTTTGAGCAGCTCAATAATGGAGAAGAGCCTGACCTATCATGGGTGCAATCTCTTGTGAAGGAATCTCCAACCGAGATGAAAGAGAAGCAGGCCGCTCCTAATTCAGTTGCTGCACCAT
>1_GG_Tbases|70390:72820|2001
GGAGAAGAGCCTGACCTATCATGGGTGCAATCTCTTGTGAAGGAATCTCCAACCGAGATGAAAGAGAAGCAGGCCGCTCCTAATTCAGTTGCTGCACCATCCGGTGAGAAGAGTTTGAAA
>1_GG_Tbases|70390:72820|2021
ATGGGTGCAATCTCTTGTGAAGGAATCTCCAACCGAGATGAAAGAGAAGCAGGCCGCTCCTAATTCAGTTGCTGCACCATCCGGTGAGAAGAGTTTGAAAAACAGTTCCCAAATTGATTC
>1_GG_Tbases|70390:72820|2041
AGGAATCTCCAACCGAGATGAAAGAGAAGCAGGCCGCTCCTAATTCAGTTGCTGCACCATCCGGTGAGAAGAGTTTGAAAAACAGTTCCCAAATTGATTCAGTTGATCATTCAGTTTTAG
>1_GG_Tbases|70390:72820|2061
AAAGAGAAGCAGGCCGCTCCTAATTCAGTTGCTGCACCATCCGGTGAGAAGAGTTTGAAAAACAGTTCCCAAATTGATTCAGTTGATCATTCAGTTTTAGGAGCTTGGCTCGAGCAGATG
>1_GG_Tbases|70390:72820|2081
TAATTCAGTTGCTGCACCATCCGGTGAGAAGAGTTTGAAAAACAGTTCCCAAATTGATTCAGTTGATCATTCAGTTTTAGGAGCTTGGCTCGAGCAGATGCAACTTGATCAGCTTGTCGC
>1_GG_Tbases|70390:72820|2101
CCGGTGAGAAGAGTTTGAAAAACAGTTCCCAAATTGATTCAGTTGATCATTCAGTTTTAGGAGCTTGGCTCGAGCAGATGCAACTTGATCAGCTTGTCGCCTAGCGAGATAAGACACTAT
>1_GG_Tbases|70390:72820|2121
AACAGTTCCCAAATTGATTCAGTTGATCATTCAGTTTTAGGAGCTTGGCTCGAGCAGATGCAACTTGATCAGCTTGTCGCCTAGCGAGATAAGACACTATTAACTCATTTTCGTGTTTAG
>1_GG_Tbases|70390:72820|2141
AGTTGATCATTCAGTTTTAGGAGCTTGGCTCGAGCAGATGCAACTTGATCAGCTTGTCGCCTAGCGAGATAAGACACTATTAACTCATTTTCGTGTTTAGCCAAACAAATCAAATTCATA
>1_GG_Tbases|70390:72820|2161
GAGCTTGGCTCGAGCAGATGCAACTTGATCAGCTTGTCGCCTAGCGAGATAAGACACTATTAACTCATTTTCGTGTTTAGCCAAACAAATCAAATTCATAGGGTTGGGGGTAGTATATAT
>1_GG_Tbases|70390:72820|2181
CAACTTGATCAGCTTGTCGCCTAGCGAGATAAGACACTATTAACTCATTTTCGTGTTTAGCCAAACAAATCAAATTCATAGGGTTGGGGGTAGTATATATTGTTTTATGGTACAACTTTT
>1_GG_Tbases|70390:72820|2201
CTAGCGAGATAAGACACTATTAACTCATTTTCGTGTTTAGCCAAACAAATCAAATTCATAGGGTTGGGGGTAGTATATATTGTTTTATGGTACAACTTTTTGTTTATGGAGGGGAGGAAA
>1_GG_Tbases|70390:72820|2221
TAACTCATTTTCGTGTTTAGCCAAACAAATCAAATTCATAGGGTTGGGGGTAGTATATATTGTTTTATGGTACAACTTTTTGTTTATGGAGGGGAGGAAATTTGAGAAAAACAGGGAGAA
>1_GG_Tbases|70390:72820|2241
CCAAACAAATCAAATTCATAGGGTTGGGGGTAGTATATATTGTTTTATGGTACAACTTTTTGTTTATGGAGGGGAGGAAATTTGAGAAAAACAGGGAGAACTTTGCATAATGTTTCTATT
>1_GG_Tbases|70390:72820|2261
GGGTTGGGGGTAGTATATATTGTTTTATGGTACAACTTTTTGTTTATGGAGGGGAGGAAATTTGAGAAAAACAGGGAGAACTTTGCATAATGTTTCTATTCAATTCTAATTGTTTATTTG
>1_GG_Tbases|70390:72820|2281
TGTTTTATGGTACAACTTTTTGTTTATGGAGGGGAGGAAATTTGAGAAAAACAGGGAGAACTTTGCATAATGTTTCTATTCAATTCTAATTGTTTATTTGTTTACAAGCAACAGTTTTTA
>1_GG_Tbases|70390:72820|2301
TGTTTATGGAGGGGAGGAAATTTGAGAAAAACAGGGAGAACTTTGCATAATGTTTCTATTCAATTCTAATTGTTTATTTGTTTACAAGCAACAGTTTTTAAGTTTCCTGGGCTGTATTAA
>1_GG_Tbases|70390:72820|2312
GGGAGGAAATTTGAGAAAAACAGGGAGAACTTTGCATAATGTTTCTATTCAATTCTAATTGTTTATTTGTTTACAAGCAACAGTTTTTAAGTTTCCTGGGCTGTATTAATGAAAACCCAG
>1_GG_Tbases|76821:77406|1
GTTAGAGAGAATGAAAGAAGGGAAAAGGAAAAGCTCAAGGCTTCTGTTGGAAGCCGCCGGAGCGGGGAGTAGCCGTGACACCCGCAAGTTGGATTTGGACGGAGAAGCTGCTCAGCATCA
>1_GG_Tbases|76821:77406|21
GGAAAAGGAAAAGCTCAAGGCTTCTGTTGGAAGCCGCCGGAGCGGGGAGTAGCCGTGACACCCGCAAGTTGGATTTGGACGGAGAAGCTGCTCAGCATCAAGAGAGAAATGAAGATCCTG
>1_GG_Tbases|76821:77406|41
CTTCTGTTGGAAGCCGCCGGAGCGGGGAGTAGCCGTGACACCCGCAAGTTGGATTTGGACGGAGAAGCTGCTCAGCATCAAGAGAGAAATGAAGATCCTGAAGATGCCGGCAGCGAACGC
>1_GG_Tbases|76821:77406|226
TGAAGTGCCTGAGGTGGTTCATATAGAAAAAGGAGATGGCGATAGTGTTGCTAAGAAGGTAAAACCACAACTTGCTGCAGGGTTTTACGAGATTGAAACTGTTAGGAGAAGGAGAACTCG
>1_GG_Tbases|76821:77406|386
ATTGTTGATTTAACATTCTTACTATTGATGTAGTTTTGTTTAATTAATTTTCCTGAATTTTTGGGCATTAATTTCGCTGATTTTGCTTCTGGATTTGGGGATCTTGGAAATGCTGTGGAA
>1_GG_Tbases|76821:77406|409
ATTGATGTAGTTTTGTTTAATTAATTTTCCTGAATTTTTGGGCATTAATTTCGCTGATTTTGCTTCTGGATTTGGGGATCTTGGAAATGCTGTGGAAACTAAAGGGTCAAGTCCAGTATT
>1_GG_Tbases|76821:77406|426
TAATTAATTTTCCTGAATTTTTGGGCATTAATTTCGCTGATTTTGCTTCTGGATTTGGGGATCTTGGAAATGCTGTGGAAACTAAAGGGTCAAGTCCAGTATTTGATCAAATGGTAAGTA
>1_GG_Tbases|76821:77406|446
TTGGGCATTAATTTCGCTGATTTTGCTTCTGGATTTGGGGATCTTGGAAATGCTGTGGAAACTAAAGGGTCAAGTCCAGTATTTGATCAAATGGTAAGTATTCCTATGGAATACAAAAAT
>1_GG_Tbases|76821:77406|466
TTTTGCTTCTGGATTTGGGGATCTTGGAAATGCTGTGGAAACTAAAGGGTCAAGTCCAGTATTTGATCAAATGGTAAGTATTCCTATGGAATACAAAAATTTAGCTTTTGTTGTACTCCC
>1_GG_Tbases|76821:77406|467
TTTGCTTCTGGATTTGGGGATCTTGGAAATGCTGTGGAAACTAAAGGGTCAAGTCCAGTATTTGATCAAATGGTAAGTATTCCTATGGAATACAAAAATTTAGCTTTTGTTGTACTCCCT
>1_GG_Tbases|77880:79559|1
TTCTTTAATGGTGTAAAACTCCATGTAATAAAACAAGGGTAATTTTGAAAGAATAAGATCAATACCTTCTTGAAACCCTAAAAGACCACTTATTTTGAAACAAAATGAAAAGCTAAAACA
>1_GG_Tbases|77880:79559|21
CCATGTAATAAAACAAGGGTAATTTTGAAAGAATAAGATCAATACCTTCTTGAAACCCTAAAAGACCACTTATTTTGAAACAAAATGAAAAGCTAAAACACCACTTATATAGCAACAAAG
>1_GG_Tbases|77880:79559|41
AATTTTGAAAGAATAAGATCAATACCTTCTTGAAACCCTAAAAGACCACTTATTTTGAAACAAAATGAAAAGCTAAAACACCACTTATATAGCAACAAAGGGAGTAATACTAAGGATTGG
>1_GG_Tbases|77880:79559|61
AATACCTTCTTGAAACCCTAAAAGACCACTTATTTTGAAACAAAATGAAAAGCTAAAACACCACTTATATAGCAACAAAGGGAGTAATACTAAGGATTGGGTAATGCCTGAGTTGCAACA
>1_GG_Tbases|77880:79559|81
AAAGACCACTTATTTTGAAACAAAATGAAAAGCTAAAACACCACTTATATAGCAACAAAGGGAGTAATACTAAGGATTGGGTAATGCCTGAGTTGCAACATGAAGGTTTGAGCCAAATTG
>1_GG_Tbases|77880:79559|101
CAAAATGAAAAGCTAAAACACCACTTATATAGCAACAAAGGGAGTAATACTAAGGATTGGGTAATGCCTGAGTTGCAACATGAAGGTTTGAGCCAAATTGAGCAAGGTCGGTCACTGAAA
>1_GG_Tbases|77880:79559|121
CCACTTATATAGCAACAAAGGGAGTAATACTAAGGATTGGGTAATGCCTGAGTTGCAACATGAAGGTTTGAGCCAAATTGAGCAAGGTCGGTCACTGAAAAAACTGGCTGAGTACATCAA
>1_GG_Tbases|77880:79559|141
GGAGTAATACTAAGGATTGGGTAATGCCTGAGTTGCAACATGAAGGTTTGAGCCAAATTGAGCAAGGTCGGTCACTGAAAAAACTGGCTGAGTACATCAACTAAAAACTTTCAAGTAAGG
>1_GG_Tbases|77880:79559|161
GTAATGCCTGAGTTGCAACATGAAGGTTTGAGCCAAATTGAGCAAGGTCGGTCACTGAAAAAACTGGCTGAGTACATCAACTAAAAACTTTCAAGTAAGGGAGCCAGAGAAAGAGAGAGC
>1_GG_Tbases|77880:79559|181
TGAAGGTTTGAGCCAAATTGAGCAAGGTCGGTCACTGAAAAAACTGGCTGAGTACATCAACTAAAAACTTTCAAGTAAGGGAGCCAGAGAAAGAGAGAGCGGATCTGAGGGATCAGAATG
>1_GG_Tbases|77880:79559|201
AGCAAGGTCGGTCACTGAAAAAACTGGCTGAGTACATCAACTAAAAACTTTCAAGTAAGGGAGCCAGAGAAAGAGAGAGCGGATCTGAGGGATCAGAATGAATCTGCTGCAGCATAAGAG
>1_GG_Tbases|77880:79559|221
AAACTGGCTGAGTACATCAACTAAAAACTTTCAAGTAAGGGAGCCAGAGAAAGAGAGAGCGGATCTGAGGGATCAGAATGAATCTGCTGCAGCATAAGAGTTCTATACCTCTTCCGTTCT
>1_GG_Tbases|77880:79559|247
ACTTTCAAGTAAGGGAGCCAGAGAAAGAGAGAGCGGATCTGAGGGATCAGAATGAATCTGCTGCAGCATAAGAGTTCTATACCTCTTCCGTTCTTAAATACTTGTCATGTTTTATTTTGC
>1_GG_Tbases|77880:79559|261
GAGCCAGAGAAAGAGAGAGCGGATCTGAGGGATCAGAATGAATCTGCTGCAGCATAAGAGTTCTATACCTCTTCCGTTCTTAAATACTTGTCATGTTTTATTTTGCACATTTCTTAAGAA
>1_GG_Tbases|77880:79559|281
GGATCTGAGGGATCAGAATGAATCTGCTGCAGCATAAGAGTTCTATACCTCTTCCGTTCTTAAATACTTGTCATGTTTTATTTTGCACATTTCTTAAGAAAAACATTAACTAGAGGGTAA
>1_GG_Tbases|77880:79559|301
AATCTGCTGCAGCATAAGAGTTCTATACCTCTTCCGTTCTTAAATACTTGTCATGTTTTATTTTGCACATTTCTTAAGAAAAACATTAACTAGAGGGTAATTATCCTTATTTATTACTTC
>1_GG_Tbases|77880:79559|321
TTCTATACCTCTTCCGTTCTTAAATACTTGTCATGTTTTATTTTGCACATTTCTTAAGAAAAACATTAACTAGAGGGTAATTATCCTTATTTATTACTTCTCTCTATTTAATTTTTCTCT
>1_GG_Tbases|77880:79559|341
TAAATACTTGTCATGTTTTATTTTGCACATTTCTTAAGAAAAACATTAACTAGAGGGTAATTATCCTTATTTATTACTTCTCTCTATTTAATTTTTCTCTCTTTTGCACCATTTTAATAT
>1_GG_Tbases|77880:79559|361
TTTTGCACATTTCTTAAGAAAAACATTAACTAGAGGGTAATTATCCTTATTTATTACTTCTCTCTATTTAATTTTTCTCTCTTTTGCACCATTTTAATATCTCTCCATATATATTTCTAA
>1_GG_Tbases|77880:79559|381
AAACATTAACTAGAGGGTAATTATCCTTATTTATTACTTCTCTCTATTTAATTTTTCTCTCTTTTGCACCATTTTAATATCTCTCCATATATATTTCTAAGGGCAAAGGTGCAAACAAAC
>1_GG_Tbases|77880:79559|401
TTATCCTTATTTATTACTTCTCTCTATTTAATTTTTCTCTCTTTTGCACCATTTTAATATCTCTCCATATATATTTCTAAGGGCAAAGGTGCAAACAAACAATTATTATGTCTTCATTTT
>1_GG_Tbases|77880:79559|421
TCTCTATTTAATTTTTCTCTCTTTTGCACCATTTTAATATCTCTCCATATATATTTCTAAGGGCAAAGGTGCAAACAAACAATTATTATGTCTTCATTTTTCTAAAATGACAAGTATTAT
>1_GG_Tbases|77880:79559|441
CTTTTGCACCATTTTAATATCTCTCCATATATATTTCTAAGGGCAAAGGTGCAAACAAACAATTATTATGTCTTCATTTTTCTAAAATGACAAGTATTATGGACTATCTATTTTTAGCAA
>1_GG_Tbases|77880:79559|461
CTCTCCATATATATTTCTAAGGGCAAAGGTGCAAACAAACAATTATTATGTCTTCATTTTTCTAAAATGACAAGTATTATGGACTATCTATTTTTAGCAAGTATGCCAAGCATTTAGGAA
>1_GG_Tbases|77880:79559|481
GGGCAAAGGTGCAAACAAACAATTATTATGTCTTCATTTTTCTAAAATGACAAGTATTATGGACTATCTATTTTTAGCAAGTATGCCAAGCATTTAGGAACGGAGTGAGTAATAGACAAG
>1_GG_Tbases|77880:79559|501
AATTATTATGTCTTCATTTTTCTAAAATGACAAGTATTATGGACTATCTATTTTTAGCAAGTATGCCAAGCATTTAGGAACGGAGTGAGTAATAGACAAGTATTTAAGAATGGAGAAAGT
>1_GG_Tbases|77880:79559|521
TCTAAAATGACAAGTATTATGGACTATCTATTTTTAGCAAGTATGCCAAGCATTTAGGAACGGAGTGAGTAATAGACAAGTATTTAAGAATGGAGAAAGTAATGAATTTCTCTTGATTTC
>1_GG_Tbases|77880:79559|541
GGACTATCTATTTTTAGCAAGTATGCCAAGCATTTAGGAACGGAGTGAGTAATAGACAAGTATTTAAGAATGGAGAAAGTAATGAATTTCTCTTGATTTCGTAAATTGGACAAGTAAATT
>1_GG_Tbases|77880:79559|561
GTATGCCAAGCATTTAGGAACGGAGTGAGTAATAGACAAGTATTTAAGAATGGAGAAAGTAATGAATTTCTCTTGATTTCGTAAATTGGACAAGTAAATTGGAACAACCATTATTAGTAT
>1_GG_Tbases|77880:79559|581
CGGAGTGAGTAATAGACAAGTATTTAAGAATGGAGAAAGTAATGAATTTCTCTTGATTTCGTAAATTGGACAAGTAAATTGGAACAACCATTATTAGTATGGGGGCCATGTAATATAAGA
>1_GG_Tbases|77880:79559|601
TATTTAAGAATGGAGAAAGTAATGAATTTCTCTTGATTTCGTAAATTGGACAAGTAAATTGGAACAACCATTATTAGTATGGGGGCCATGTAATATAAGATGAAGGTAGTAGTTTTTGGT
>1_GG_Tbases|77880:79559|621
AATGAATTTCTCTTGATTTCGTAAATTGGACAAGTAAATTGGAACAACCATTATTAGTATGGGGGCCATGTAATATAAGATGAAGGTAGTAGTTTTTGGTTCCAAGTTACCACCTTTAGT
>1_GG_Tbases|77880:79559|641
GTAAATTGGACAAGTAAATTGGAACAACCATTATTAGTATGGGGGCCATGTAATATAAGATGAAGGTAGTAGTTTTTGGTTCCAAGTTACCACCTTTAGTAGCTTGTAGGTGATAGTTTC
>1_GG_Tbases|77880:79559|661
GGAACAACCATTATTAGTATGGGGGCCATGTAATATAAGATGAAGGTAGTAGTTTTTGGTTCCAAGTTACCACCTTTAGTAGCTTGTAGGTGATAGTTTCCCACAGGCACGGCCCAGTGG
>1_GG_Tbases|77880:79559|681
GGGGGCCATGTAATATAAGATGAAGGTAGTAGTTTTTGGTTCCAAGTTACCACCTTTAGTAGCTTGTAGGTGATAGTTTCCCACAGGCACGGCCCAGTGGCTAAGAGCCTGACATTCGAA
>1_GG_Tbases|77880:79559|701
TGAAGGTAGTAGTTTTTGGTTCCAAGTTACCACCTTTAGTAGCTTGTAGGTGATAGTTTCCCACAGGCACGGCCCAGTGGCTAAGAGCCTGACATTCGAACTGTAGTGAACGAGTTCGTA
>1_GG_Tbases|77880:79559|721
TCCAAGTTACCACCTTTAGTAGCTTGTAGGTGATAGTTTCCCACAGGCACGGCCCAGTGGCTAAGAGCCTGACATTCGAACTGTAGTGAACGAGTTCGTATTTCTTCATGGTCATCACTG
>1_GG_Tbases|77880:79559|744
TTGTAGGTGATAGTTTCCCACAGGCACGGCCCAGTGGCTAAGAGCCTGACATTCGAACTGTAGTGAACGAGTTCGTATTTCTTCATGGTCATCACTGTCCAGTCCATTTTTTCTGCTTCC
>1_GG_Tbases|77880:79559|781
CTAAGAGCCTGACATTCGAACTGTAGTGAACGAGTTCGTATTTCTTCATGGTCATCACTGTCCAGTCCATTTTTTCTGCTTCCAGTTGACTGTGAAAAAAGAAAAATAAGTTGAAGGTAA
>1_GG_Tbases|77880:79559|1041
TTAGTTCCTTATTCTGATTAGTGTATAGGGGATAGTTCTCTTGTTAATCTTTGGTACCTTTCTGAATCTGTTTCCTTTCACTTTGTAGCTTGAAGTCAGGGAAACTACGATCAACACGCA
>1_GG_Tbases|77880:79559|1061
GTGTATAGGGGATAGTTCTCTTGTTAATCTTTGGTACCTTTCTGAATCTGTTTCCTTTCACTTTGTAGCTTGAAGTCAGGGAAACTACGATCAACACGCAAGCGTAAGCGGAAGTTTGGG
>1_GG_Tbases|77880:79559|1084
TTAATCTTTGGTACCTTTCTGAATCTGTTTCCTTTCACTTTGTAGCTTGAAGTCAGGGAAACTACGATCAACACGCAAGCGTAAGCGGAAGTTTGGGGCTACACAGACTCAACCCAAGAA
>1_GG_Tbases|77880:79559|1101
TCTGAATCTGTTTCCTTTCACTTTGTAGCTTGAAGTCAGGGAAACTACGATCAACACGCAAGCGTAAGCGGAAGTTTGGGGCTACACAGACTCAACCCAAGAAAAAGCAGCAGCAGCGTT
>1_GG_Tbases|77880:79559|1121
CTTTGTAGCTTGAAGTCAGGGAAACTACGATCAACACGCAAGCGTAAGCGGAAGTTTGGGGCTACACAGACTCAACCCAAGAAAAAGCAGCAGCAGCGTTCCCCTGCAGCAGCTACATAT
>1_GG_Tbases|77880:79559|1141
GAAACTACGATCAACACGCAAGCGTAAGCGGAAGTTTGGGGCTACACAGACTCAACCCAAGAAAAAGCAGCAGCAGCGTTCCCCTGCAGCAGCTACATATAATGTGCCAGCAGTGAGGGT
>1_GG_Tbases|77880:79559|1161
AGCGTAAGCGGAAGTTTGGGGCTACACAGACTCAACCCAAGAAAAAGCAGCAGCAGCGTTCCCCTGCAGCAGCTACATATAATGTGCCAGCAGTGAGGGTTAGGATAATTGAGGAGCCTA
>1_GG_Tbases|77880:79559|1181
GCTACACAGACTCAACCCAAGAAAAAGCAGCAGCAGCGTTCCCCTGCAGCAGCTACATATAATGTGCCAGCAGTGAGGGTTAGGATAATTGAGGAGCCTACACCCTCACCCCCTTTGAAT
>1_GG_Tbases|77880:79559|1201
GAAAAAGCAGCAGCAGCGTTCCCCTGCAGCAGCTACATATAATGTGCCAGCAGTGAGGGTTAGGATAATTGAGGAGCCTACACCCTCACCCCCTTTGAATGTTTTGAAGGCTACAAATCG
>1_GG_Tbases|77880:79559|1221
CCCCTGCAGCAGCTACATATAATGTGCCAGCAGTGAGGGTTAGGATAATTGAGGAGCCTACACCCTCACCCCCTTTGAATGTTTTGAAGGCTACAAATCGTGTGGACAGTAATGGTAGTG
>1_GG_Tbases|77880:79559|1241
AATGTGCCAGCAGTGAGGGTTAGGATAATTGAGGAGCCTACACCCTCACCCCCTTTGAATGTTTTGAAGGCTACAAATCGTGTGGACAGTAATGGTAGTGAATTGAACAGCAAAGTAGAC
>1_GG_Tbases|77880:79559|1261
TAGGATAATTGAGGAGCCTACACCCTCACCCCCTTTGAATGTTTTGAAGGCTACAAATCGTGTGGACAGTAATGGTAGTGAATTGAACAGCAAAGTAGACAAAGTGGTGAATGGAAATGG
>1_GG_Tbases|77880:79559|1281
CACCCTCACCCCCTTTGAATGTTTTGAAGGCTACAAATCGTGTGGACAGTAATGGTAGTGAATTGAACAGCAAAGTAGACAAAGTGGTGAATGGAAATGGTTTGAGATTGAGAGAGCAAA
>1_GG_Tbases|77880:79559|1301
GTTTTGAAGGCTACAAATCGTGTGGACAGTAATGGTAGTGAATTGAACAGCAAAGTAGACAAAGTGGTGAATGGAAATGGTTTGAGATTGAGAGAGCAAAATGAGTTGAATTTGAAGCTG
>1_GG_Tbases|77880:79559|1321
TGTGGACAGTAATGGTAGTGAATTGAACAGCAAAGTAGACAAAGTGGTGAATGGAAATGGTTTGAGATTGAGAGAGCAAAATGAGTTGAATTTGAAGCTGAGTGAATTAAAAGGAGCAAT
>1_GG_Tbases|77880:79559|1341
AATTGAACAGCAAAGTAGACAAAGTGGTGAATGGAAATGGTTTGAGATTGAGAGAGCAAAATGAGTTGAATTTGAAGCTGAGTGAATTAAAAGGAGCAATGTCAACCAATGGGAACCCTG
>1_GG_Tbases|77880:79559|1361
AAAGTGGTGAATGGAAATGGTTTGAGATTGAGAGAGCAAAATGAGTTGAATTTGAAGCTGAGTGAATTAAAAGGAGCAATGTCAACCAATGGGAACCCTGTGGATATATCTGGTAATGGT
>1_GG_Tbases|77880:79559|1381
TTTGAGATTGAGAGAGCAAAATGAGTTGAATTTGAAGCTGAGTGAATTAAAAGGAGCAATGTCAACCAATGGGAACCCTGTGGATATATCTGGTAATGGTCTCGCAAATGGATTTCCTAA
>1_GG_Tbases|77880:79559|1401
ATGAGTTGAATTTGAAGCTGAGTGAATTAAAAGGAGCAATGTCAACCAATGGGAACCCTGTGGATATATCTGGTAATGGTCTCGCAAATGGATTTCCTAAGGTTAATGGTGCAGAATTTT
>1_GG_Tbases|77880:79559|1424
GAATTAAAAGGAGCAATGTCAACCAATGGGAACCCTGTGGATATATCTGGTAATGGTCTCGCAAATGGATTTCCTAAGGTTAATGGTGCAGAATTTTATCAGTCTGATCGCTGTACTGGA
>1_GG_Tbases|77880:79559|1441
GTCAACCAATGGGAACCCTGTGGATATATCTGGTAATGGTCTCGCAAATGGATTTCCTAAGGTTAATGGTGCAGAATTTTATCAGTCTGATCGCTGTACTGGAGCTAAAAAGAGGAAATC
>1_GG_Tbases|77880:79559|1461
TGGATATATCTGGTAATGGTCTCGCAAATGGATTTCCTAAGGTTAATGGTGCAGAATTTTATCAGTCTGATCGCTGTACTGGAGCTAAAAAGAGGAAATCTGGTTGTGTTCGGAGATTTA
>1_GG_Tbases|77880:79559|1481
CTCGCAAATGGATTTCCTAAGGTTAATGGTGCAGAATTTTATCAGTCTGATCGCTGTACTGGAGCTAAAAAGAGGAAATCTGGTTGTGTTCGGAGATTTAAACGGGAGACTACCTCAGCT
>1_GG_Tbases|77880:79559|1501
GGTTAATGGTGCAGAATTTTATCAGTCTGATCGCTGTACTGGAGCTAAAAAGAGGAAATCTGGTTGTGTTCGGAGATTTAAACGGGAGACTACCTCAGCTGTGAAGGATGATATCCAAGA
>1_GG_Tbases|77880:79559|1521
ATCAGTCTGATCGCTGTACTGGAGCTAAAAAGAGGAAATCTGGTTGTGTTCGGAGATTTAAACGGGAGACTACCTCAGCTGTGAAGGATGATATCCAAGATGCGTTAGCAGGTGGTCCTT
>1_GG_Tbases|77880:79559|1541
GGAGCTAAAAAGAGGAAATCTGGTTGTGTTCGGAGATTTAAACGGGAGACTACCTCAGCTGTGAAGGATGATATCCAAGATGCGTTAGCAGGTGGTCCTTTGGCTACTTTTATGCAGGAC
>1_GG_Tbases|77880:79559|1561
TGGTTGTGTTCGGAGATTTAAACGGGAGACTACCTCAGCTGTGAAGGATGATATCCAAGATGCGTTAGCAGGTGGTCCTTTGGCTACTTTTATGCAGGACGGAAGTCATAATCATGAATT
>1_GG_Tbases|83558:83817|1
TACAGACAGCAGCCATACTTAACCAACGGCTTCCAGTCTCCTTCTGACTCTCAACCATCCGATCTCTGTATAATTAGGTACAGATTCGTATCTCAGGAGTCAGGACTAACGGAAAACGGG
>1_GG_Tbases|83558:83817|21
AACCAACGGCTTCCAGTCTCCTTCTGACTCTCAACCATCCGATCTCTGTATAATTAGGTACAGATTCGTATCTCAGGAGTCAGGACTAACGGAAAACGGGAAGAGAGATGGAGGTGAGAG
>1_GG_Tbases|83558:83817|41
CTTCTGACTCTCAACCATCCGATCTCTGTATAATTAGGTACAGATTCGTATCTCAGGAGTCAGGACTAACGGAAAACGGGAAGAGAGATGGAGGTGAGAGCTAGAGCCCCAGGGAAAATC
>1_GG_Tbases|83558:83817|61
GATCTCTGTATAATTAGGTACAGATTCGTATCTCAGGAGTCAGGACTAACGGAAAACGGGAAGAGAGATGGAGGTGAGAGCTAGAGCCCCAGGGAAAATCATAGTGGCTGGAGAACATGC
>1_GG_Tbases|83558:83817|84
ATTCGTATCTCAGGAGTCAGGACTAACGGAAAACGGGAAGAGAGATGGAGGTGAGAGCTAGAGCCCCAGGGAAAATCATAGTGGCTGGAGAACATGCTGTGGTTCACGGATCAGCTGCCG
>1_GG_Tbases|83558:83817|101
CAGGACTAACGGAAAACGGGAAGAGAGATGGAGGTGAGAGCTAGAGCCCCAGGGAAAATCATAGTGGCTGGAGAACATGCTGTGGTTCACGGATCAGCTGCCGTCGCTGCCTCTATCGAT
>1_GG_Tbases|83558:83817|121
AAGAGAGATGGAGGTGAGAGCTAGAGCCCCAGGGAAAATCATAGTGGCTGGAGAACATGCTGTGGTTCACGGATCAGCTGCCGTCGCTGCCTCTATCGATCTCTATACTTACGTCTCCCT
>1_GG_Tbases|83558:83817|141
CTAGAGCCCCAGGGAAAATCATAGTGGCTGGAGAACATGCTGTGGTTCACGGATCAGCTGCCGTCGCTGCCTCTATCGATCTCTATACTTACGTCTCCCTTCGCTTTCCTACTCCTGCTG
>1_GG_Tbases|84615:85198|1
ATAATGACGAAACACTAAGCCTCCAGCTTAAGGATGTGTCCTTAGAATTTTCCTGGCCAATTGCAAGAATTAAAGAGGCTTTTCCAAACTTGGAAAATCCGATTCCACCTTCCTCATGCT
>1_GG_Tbases|84615:85198|21
CTCCAGCTTAAGGATGTGTCCTTAGAATTTTCCTGGCCAATTGCAAGAATTAAAGAGGCTTTTCCAAACTTGGAAAATCCGATTCCACCTTCCTCATGCTCGCTGGAGACTCTTAAATTA
>1_GG_Tbases|84615:85198|41
CTTAGAATTTTCCTGGCCAATTGCAAGAATTAAAGAGGCTTTTCCAAACTTGGAAAATCCGATTCCACCTTCCTCATGCTCGCTGGAGACTCTTAAATTAATTGCTTCTTTAGTCGATGA
>1_GG_Tbases|84615:85198|65
AAGAATTAAAGAGGCTTTTCCAAACTTGGAAAATCCGATTCCACCTTCCTCATGCTCGCTGGAGACTCTTAAATTAATTGCTTCTTTAGTCGATGAGCAGAACATTCCTGAGGCAAATAT
>1_GG_Tbases|84615:85198|81
TTTCCAAACTTGGAAAATCCGATTCCACCTTCCTCATGCTCGCTGGAGACTCTTAAATTAATTGCTTCTTTAGTCGATGAGCAGAACATTCCTGAGGCAAATATAGGTCTCGCTGCTGGT
>1_GG_Tbases|84615:85198|101
GATTCCACCTTCCTCATGCTCGCTGGAGACTCTTAAATTAATTGCTTCTTTAGTCGATGAGCAGAACATTCCTGAGGCAAATATAGGTCTCGCTGCTGGTGTCACAGCTTTTCTTTGGCT
>1_GG_Tbases|84615:85198|121
CGCTGGAGACTCTTAAATTAATTGCTTCTTTAGTCGATGAGCAGAACATTCCTGAGGCAAATATAGGTCTCGCTGCTGGTGTCACAGCTTTTCTTTGGCTGTTCACCTCAATCCATGGGT
>1_GG_Tbases|84615:85198|141
ATTGCTTCTTTAGTCGATGAGCAGAACATTCCTGAGGCAAATATAGGTCTCGCTGCTGGTGTCACAGCTTTTCTTTGGCTGTTCACCTCAATCCATGGGTATTAACTTTCATTCCTTTAC
>1_GG_Tbases|84615:85198|161
GCAGAACATTCCTGAGGCAAATATAGGTCTCGCTGCTGGTGTCACAGCTTTTCTTTGGCTGTTCACCTCAATCCATGGGTATTAACTTTCATTCCTTTACTTGACCACTTGACATTCATA
>1_GG_Tbases|84615:85198|184
TAGGTCTCGCTGCTGGTGTCACAGCTTTTCTTTGGCTGTTCACCTCAATCCATGGGTATTAACTTTCATTCCTTTACTTGACCACTTGACATTCATAAAACAGATTCCATAATATCACAT
>1_GG_Tbases|84615:85198|201
GTCACAGCTTTTCTTTGGCTGTTCACCTCAATCCATGGGTATTAACTTTCATTCCTTTACTTGACCACTTGACATTCATAAAACAGATTCCATAATATCACATTGACTTTCTCTTTGATT
>1_GG_Tbases|84615:85198|221
GTTCACCTCAATCCATGGGTATTAACTTTCATTCCTTTACTTGACCACTTGACATTCATAAAACAGATTCCATAATATCACATTGACTTTCTCTTTGATTGCCTTATTAGATGCAAACCA
>1_GG_Tbases|84615:85198|241
ATTAACTTTCATTCCTTTACTTGACCACTTGACATTCATAAAACAGATTCCATAATATCACATTGACTTTCTCTTTGATTGCCTTATTAGATGCAAACCAGCTAAAGCAGTTGTCAATTC
>1_GG_Tbases|84615:85198|264
ACCACTTGACATTCATAAAACAGATTCCATAATATCACATTGACTTTCTCTTTGATTGCCTTATTAGATGCAAACCAGCTAAAGCAGTTGTCAATTCTGAGCTTCCATTGGGATCAGGCT
>1_GG_Tbases|84615:85198|281
AAACAGATTCCATAATATCACATTGACTTTCTCTTTGATTGCCTTATTAGATGCAAACCAGCTAAAGCAGTTGTCAATTCTGAGCTTCCATTGGGATCAGGCTTGGGTTCGTCCGCAGCT
>1_GG_Tbases|84615:85198|301
CATTGACTTTCTCTTTGATTGCCTTATTAGATGCAAACCAGCTAAAGCAGTTGTCAATTCTGAGCTTCCATTGGGATCAGGCTTGGGTTCGTCCGCAGCTTTTTGTGTTGCACTCTCCGC
>1_GG_Tbases|84615:85198|321
GCCTTATTAGATGCAAACCAGCTAAAGCAGTTGTCAATTCTGAGCTTCCATTGGGATCAGGCTTGGGTTCGTCCGCAGCTTTTTGTGTTGCACTCTCCGCAGCCATTCTTGCTTTGTCAG
>1_GG_Tbases|84615:85198|341
GCTAAAGCAGTTGTCAATTCTGAGCTTCCATTGGGATCAGGCTTGGGTTCGTCCGCAGCTTTTTGTGTTGCACTCTCCGCAGCCATTCTTGCTTTGTCAGATTCAGTCACTATGGATTTC
>1_GG_Tbases|84615:85198|361
TGAGCTTCCATTGGGATCAGGCTTGGGTTCGTCCGCAGCTTTTTGTGTTGCACTCTCCGCAGCCATTCTTGCTTTGTCAGATTCAGTCACTATGGATTTCAGCCACCAAGGGTGGCAAGT
>1_GG_Tbases|84615:85198|381
GCTTGGGTTCGTCCGCAGCTTTTTGTGTTGCACTCTCCGCAGCCATTCTTGCTTTGTCAGATTCAGTCACTATGGATTTCAGCCACCAAGGGTGGCAAGTATTTGGAGAGAATGAGCTGG
>1_GG_Tbases|84615:85198|401
TTTTGTGTTGCACTCTCCGCAGCCATTCTTGCTTTGTCAGATTCAGTCACTATGGATTTCAGCCACCAAGGGTGGCAAGTATTTGGAGAGAATGAGCTGGAATTGGTGAATAAATGGGCT
>1_GG_Tbases|84615:85198|421
AGCCATTCTTGCTTTGTCAGATTCAGTCACTATGGATTTCAGCCACCAAGGGTGGCAAGTATTTGGAGAGAATGAGCTGGAATTGGTGAATAAATGGGCTTTCGAAGGCGAGAAAATAAT
>1_GG_Tbases|84615:85198|441
ATTCAGTCACTATGGATTTCAGCCACCAAGGGTGGCAAGTATTTGGAGAGAATGAGCTGGAATTGGTGAATAAATGGGCTTTCGAAGGCGAGAAAATAATTCATGGGAAGCCATCTGGTA
>1_GG_Tbases|84615:85198|461
AGCCACCAAGGGTGGCAAGTATTTGGAGAGAATGAGCTGGAATTGGTGAATAAATGGGCTTTCGAAGGCGAGAAAATAATTCATGGGAAGCCATCTGGTATTGACAACACAGTGAGCACA
>1_GG_Tbases|84615:85198|465
ACCAAGGGTGGCAAGTATTTGGAGAGAATGAGCTGGAATTGGTGAATAAATGGGCTTTCGAAGGCGAGAAAATAATTCATGGGAAGCCATCTGGTATTGACAACACAGTGAGCACATATG
>1_GG_Tbases|86984:88713|1
GGAAACATGATCAAGTTTAAGTCAGGCGATTTGACACGCCTCAAAACAAACATGCCACTTAAAATGTTGATCACTAACACAAAGGTTGGGAGAAATACAAAGGCATTGGTGGCTAGCGTC
>1_GG_Tbases|86984:88713|21
GTCAGGCGATTTGACACGCCTCAAAACAAACATGCCACTTAAAATGTTGATCACTAACACAAAGGTTGGGAGAAATACAAAGGCATTGGTGGCTAGCGTCTCCGAGAGGACCTTGAGGCA
>1_GG_Tbases|86984:88713|41
TCAAAACAAACATGCCACTTAAAATGTTGATCACTAACACAAAGGTTGGGAGAAATACAAAGGCATTGGTGGCTAGCGTCTCCGAGAGGACCTTGAGGCATCCGACTGCAATGGCTTCTG
>1_GG_Tbases|86984:88713|64
ATGTTGATCACTAACACAAAGGTTGGGAGAAATACAAAGGCATTGGTGGCTAGCGTCTCCGAGAGGACCTTGAGGCATCCGACTGCAATGGCTTCTGTGTTTACTGCAGTGGATTCTATC
>1_GG_Tbases|86984:88713|81
AAAGGTTGGGAGAAATACAAAGGCATTGGTGGCTAGCGTCTCCGAGAGGACCTTGAGGCATCCGACTGCAATGGCTTCTGTGTTTACTGCAGTGGATTCTATCAGTAATGAGGTGGCTGC
>1_GG_Tbases|86984:88713|101
AGGCATTGGTGGCTAGCGTCTCCGAGAGGACCTTGAGGCATCCGACTGCAATGGCTTCTGTGTTTACTGCAGTGGATTCTATCAGTAATGAGGTGGCTGCAATTATTCAATCACCTGTCT
>1_GG_Tbases|86984:88713|121
TCCGAGAGGACCTTGAGGCATCCGACTGCAATGGCTTCTGTGTTTACTGCAGTGGATTCTATCAGTAATGAGGTGGCTGCAATTATTCAATCACCTGTCTCTGATGATCTTGCCATAACT
>1_GG_Tbases|86984:88713|141
TCCGACTGCAATGGCTTCTGTGTTTACTGCAGTGGATTCTATCAGTAATGAGGTGGCTGCAATTATTCAATCACCTGTCTCTGATGATCTTGCCATAACTGAGAAAGAAGAAAAACTGGC
>1_GG_Tbases|86984:88713|164
TTACTGCAGTGGATTCTATCAGTAATGAGGTGGCTGCAATTATTCAATCACCTGTCTCTGATGATCTTGCCATAACTGAGAAAGAAGAAAAACTGGCAGAGTTGATGGAGATGAACCAAG
>1_GG_Tbases|86984:88713|181
ATCAGTAATGAGGTGGCTGCAATTATTCAATCACCTGTCTCTGATGATCTTGCCATAACTGAGAAAGAAGAAAAACTGGCAGAGTTGATGGAGATGAACCAAGGATTGCTTCAGTGCATG
>1_GG_Tbases|86984:88713|201
AATTATTCAATCACCTGTCTCTGATGATCTTGCCATAACTGAGAAAGAAGAAAAACTGGCAGAGTTGATGGAGATGAACCAAGGATTGCTTCAGTGCATGGGTGTTAGCCATGCTTCCAT
>1_GG_Tbases|86984:88713|221
CTGATGATCTTGCCATAACTGAGAAAGAAGAAAAACTGGCAGAGTTGATGGAGATGAACCAAGGATTGCTTCAGTGCATGGGTGTTAGCCATGCTTCCATAGAAACTATTCTTCGAACAA
>1_GG_Tbases|86984:88713|244
AAAGAAGAAAAACTGGCAGAGTTGATGGAGATGAACCAAGGATTGCTTCAGTGCATGGGTGTTAGCCATGCTTCCATAGAAACTATTCTTCGAACAACTCTAAAGTACAAACTGTCTACC
>1_GG_Tbases|86984:88713|261
AGAGTTGATGGAGATGAACCAAGGATTGCTTCAGTGCATGGGTGTTAGCCATGCTTCCATAGAAACTATTCTTCGAACAACTCTAAAGTACAAACTGTCTACCAAGTTAACTGGAGCTGG
>1_GG_Tbases|86984:88713|281
AAGGATTGCTTCAGTGCATGGGTGTTAGCCATGCTTCCATAGAAACTATTCTTCGAACAACTCTAAAGTACAAACTGTCTACCAAGTTAACTGGAGCTGGTGGTGGAGGCTGTGTTTTGA
>1_GG_Tbases|86984:88713|301
GGTGTTAGCCATGCTTCCATAGAAACTATTCTTCGAACAACTCTAAAGTACAAACTGTCTACCAAGTTAACTGGAGCTGGTGGTGGAGGCTGTGTTTTGACATTACTACCAACCCGTATC
>1_GG_Tbases|86984:88713|325
ACTATTCTTCGAACAACTCTAAAGTACAAACTGTCTACCAAGTTAACTGGAGCTGGTGGTGGAGGCTGTGTTTTGACATTACTACCAACCCGTATCCTTTAATCTATTTTCCTTCTGATA
>1_GG_Tbases|86984:88713|341
CTCTAAAGTACAAACTGTCTACCAAGTTAACTGGAGCTGGTGGTGGAGGCTGTGTTTTGACATTACTACCAACCCGTATCCTTTAATCTATTTTCCTTCTGATAAATGCTTTCTAATCAC
>1_GG_Tbases|86984:88713|361
ACCAAGTTAACTGGAGCTGGTGGTGGAGGCTGTGTTTTGACATTACTACCAACCCGTATCCTTTAATCTATTTTCCTTCTGATAAATGCTTTCTAATCACAATGTGCTATTTATATGATA
>1_GG_Tbases|86984:88713|381
TGGTGGAGGCTGTGTTTTGACATTACTACCAACCCGTATCCTTTAATCTATTTTCCTTCTGATAAATGCTTTCTAATCACAATGTGCTATTTATATGATATCTCTACTCACTATTGACAT
>1_GG_Tbases|86984:88713|401
CATTACTACCAACCCGTATCCTTTAATCTATTTTCCTTCTGATAAATGCTTTCTAATCACAATGTGCTATTTATATGATATCTCTACTCACTATTGACATTTTTGGAGTTACTCTGTTTC
>1_GG_Tbases|86984:88713|421
CTTTAATCTATTTTCCTTCTGATAAATGCTTTCTAATCACAATGTGCTATTTATATGATATCTCTACTCACTATTGACATTTTTGGAGTTACTCTGTTTCTCCAGGATATTATACTTCTA
>1_GG_Tbases|86984:88713|441
GATAAATGCTTTCTAATCACAATGTGCTATTTATATGATATCTCTACTCACTATTGACATTTTTGGAGTTACTCTGTTTCTCCAGGATATTATACTTCTAAACTCTAATCTGCTTTACCT
>1_GG_Tbases|86984:88713|461
AATGTGCTATTTATATGATATCTCTACTCACTATTGACATTTTTGGAGTTACTCTGTTTCTCCAGGATATTATACTTCTAAACTCTAATCTGCTTTACCTGGGATGCATTGGCCATCCCC
>1_GG_Tbases|86984:88713|481
TCTCTACTCACTATTGACATTTTTGGAGTTACTCTGTTTCTCCAGGATATTATACTTCTAAACTCTAATCTGCTTTACCTGGGATGCATTGGCCATCCCCATGCACATTAAGCTTAGGTT
>1_GG_Tbases|86984:88713|505
GGAGTTACTCTGTTTCTCCAGGATATTATACTTCTAAACTCTAATCTGCTTTACCTGGGATGCATTGGCCATCCCCATGCACATTAAGCTTAGGTTCTTGAACATTACTCTAAAAAGGTA
>1_GG_Tbases|86984:88713|521
TCCAGGATATTATACTTCTAAACTCTAATCTGCTTTACCTGGGATGCATTGGCCATCCCCATGCACATTAAGCTTAGGTTCTTGAACATTACTCTAAAAAGGTAAAAAAGTTATTCACTA
>1_GG_Tbases|86984:88713|541
AACTCTAATCTGCTTTACCTGGGATGCATTGGCCATCCCCATGCACATTAAGCTTAGGTTCTTGAACATTACTCTAAAAAGGTAAAAAAGTTATTCACTAGGTCACAGTTCTATATACAG
>1_GG_Tbases|86984:88713|561
GGGATGCATTGGCCATCCCCATGCACATTAAGCTTAGGTTCTTGAACATTACTCTAAAAAGGTAAAAAAGTTATTCACTAGGTCACAGTTCTATATACAGAGATGGACAACATTCTTTAT
>1_GG_Tbases|86984:88713|581
ATGCACATTAAGCTTAGGTTCTTGAACATTACTCTAAAAAGGTAAAAAAGTTATTCACTAGGTCACAGTTCTATATACAGAGATGGACAACATTCTTTATCACTAACATTTTCTGCATAG
>1_GG_Tbases|86984:88713|601
CTTGAACATTACTCTAAAAAGGTAAAAAAGTTATTCACTAGGTCACAGTTCTATATACAGAGATGGACAACATTCTTTATCACTAACATTTTCTGCATAGTGACATTTGTTTTTTGCTTG
>1_GG_Tbases|86984:88713|621
GGTAAAAAAGTTATTCACTAGGTCACAGTTCTATATACAGAGATGGACAACATTCTTTATCACTAACATTTTCTGCATAGTGACATTTGTTTTTTGCTTGTGGAATCTACATCTTATTTA
>1_GG_Tbases|86984:88713|641
GGTCACAGTTCTATATACAGAGATGGACAACATTCTTTATCACTAACATTTTCTGCATAGTGACATTTGTTTTTTGCTTGTGGAATCTACATCTTATTTAGAAGTATGAACTGCAATTCT
>1_GG_Tbases|86984:88713|664
TGGACAACATTCTTTATCACTAACATTTTCTGCATAGTGACATTTGTTTTTTGCTTGTGGAATCTACATCTTATTTAGAAGTATGAACTGCAATTCTTGCCTTAACTAAGCGAGTCTGGA
>1_GG_Tbases|86984:88713|681
CACTAACATTTTCTGCATAGTGACATTTGTTTTTTGCTTGTGGAATCTACATCTTATTTAGAAGTATGAACTGCAATTCTTGCCTTAACTAAGCGAGTCTGGAATATGTAATATTTGCTT
>1_GG_Tbases|86984:88713|704
CATTTGTTTTTTGCTTGTGGAATCTACATCTTATTTAGAAGTATGAACTGCAATTCTTGCCTTAACTAAGCGAGTCTGGAATATGTAATATTTGCTTTCTTCTTCTCACCGTTTCACATC
>1_GG_Tbases|86984:88713|721
TGGAATCTACATCTTATTTAGAAGTATGAACTGCAATTCTTGCCTTAACTAAGCGAGTCTGGAATATGTAATATTTGCTTTCTTCTTCTCACCGTTTCACATCCCTGTGTGTCCCACTGT
>1_GG_Tbases|86984:88713|744
GTATGAACTGCAATTCTTGCCTTAACTAAGCGAGTCTGGAATATGTAATATTTGCTTTCTTCTTCTCACCGTTTCACATCCCTGTGTGTCCCACTGTTTGTCAAGTTTCTCATTTCCTTT
>1_GG_Tbases|86984:88713|761
TGCCTTAACTAAGCGAGTCTGGAATATGTAATATTTGCTTTCTTCTTCTCACCGTTTCACATCCCTGTGTGTCCCACTGTTTGTCAAGTTTCTCATTTCCTTTTTCTGGGAACAAAAAAC
>1_GG_Tbases|86984:88713|781
GGAATATGTAATATTTGCTTTCTTCTTCTCACCGTTTCACATCCCTGTGTGTCCCACTGTTTGTCAAGTTTCTCATTTCCTTTTTCTGGGAACAAAAAACATATGCACATGAAAGCATTT
>1_GG_Tbases|86984:88713|801
TCTTCTTCTCACCGTTTCACATCCCTGTGTGTCCCACTGTTTGTCAAGTTTCTCATTTCCTTTTTCTGGGAACAAAAAACATATGCACATGAAAGCATTTTGTCAAGTTTTTCTTAGAAC
>1_GG_Tbases|86984:88713|821
ATCCCTGTGTGTCCCACTGTTTGTCAAGTTTCTCATTTCCTTTTTCTGGGAACAAAAAACATATGCACATGAAAGCATTTTGTCAAGTTTTTCTTAGAACAAAGAGCATATGCGCATGAA
>1_GG_Tbases|86984:88713|841
TTGTCAAGTTTCTCATTTCCTTTTTCTGGGAACAAAAAACATATGCACATGAAAGCATTTTGTCAAGTTTTTCTTAGAACAAAGAGCATATGCGCATGAAAGCATTCGTTTTAATTGATT
>1_GG_Tbases|86984:88713|861
TTTTTCTGGGAACAAAAAACATATGCACATGAAAGCATTTTGTCAAGTTTTTCTTAGAACAAAGAGCATATGCGCATGAAAGCATTCGTTTTAATTGATTGAAATTATATGACTCTGCAA
>1_GG_Tbases|86984:88713|884
TGCACATGAAAGCATTTTGTCAAGTTTTTCTTAGAACAAAGAGCATATGCGCATGAAAGCATTCGTTTTAATTGATTGAAATTATATGACTCTGCAACTATTTTACATGGTTATATCCAA
>1_GG_Tbases|86984:88713|904
CAAGTTTTTCTTAGAACAAAGAGCATATGCGCATGAAAGCATTCGTTTTAATTGATTGAAATTATATGACTCTGCAACTATTTTACATGGTTATATCCAACTTTACTGAAATTACACAAT
>1_GG_Tbases|86984:88713|921
AAAGAGCATATGCGCATGAAAGCATTCGTTTTAATTGATTGAAATTATATGACTCTGCAACTATTTTACATGGTTATATCCAACTTTACTGAAATTACACAATTCAACAGCCTATTTTAC
>1_GG_Tbases|86984:88713|941
AGCATTCGTTTTAATTGATTGAAATTATATGACTCTGCAACTATTTTACATGGTTATATCCAACTTTACTGAAATTACACAATTCAACAGCCTATTTTACAGGTGTTATATCCATCTCTT
>1_GG_Tbases|86984:88713|961
GAAATTATATGACTCTGCAACTATTTTACATGGTTATATCCAACTTTACTGAAATTACACAATTCAACAGCCTATTTTACAGGTGTTATATCCATCTCTTCTTGCCTGGTCTACTTGATG
>1_GG_Tbases|86984:88713|981
CTATTTTACATGGTTATATCCAACTTTACTGAAATTACACAATTCAACAGCCTATTTTACAGGTGTTATATCCATCTCTTCTTGCCTGGTCTACTTGATGCTTTTGTTAATTGATTGAAA
>1_GG_Tbases|86984:88713|1001
CAACTTTACTGAAATTACACAATTCAACAGCCTATTTTACAGGTGTTATATCCATCTCTTCTTGCCTGGTCTACTTGATGCTTTTGTTAATTGATTGAAACTACATCTATTTTACAGGGT
>1_GG_Tbases|86984:88713|1021
AATTCAACAGCCTATTTTACAGGTGTTATATCCATCTCTTCTTGCCTGGTCTACTTGATGCTTTTGTTAATTGATTGAAACTACATCTATTTTACAGGGTTATATCCATCTTTACTGAAG
>1_GG_Tbases|86984:88713|1041
AGGTGTTATATCCATCTCTTCTTGCCTGGTCTACTTGATGCTTTTGTTAATTGATTGAAACTACATCTATTTTACAGGGTTATATCCATCTTTACTGAAGTTACATAATTCTACCGATAT
>1_GG_Tbases|86984:88713|1061
CTTGCCTGGTCTACTTGATGCTTTTGTTAATTGATTGAAACTACATCTATTTTACAGGGTTATATCCATCTTTACTGAAGTTACATAATTCTACCGATATTTTACAGTGTTATATCCATC
>1_GG_Tbases|86984:88713|1081
CTTTTGTTAATTGATTGAAACTACATCTATTTTACAGGGTTATATCCATCTTTACTGAAGTTACATAATTCTACCGATATTTTACAGTGTTATATCCATCTCTTCTTGGTTGATATACTT
>1_GG_Tbases|86984:88713|1101
CTACATCTATTTTACAGGGTTATATCCATCTTTACTGAAGTTACATAATTCTACCGATATTTTACAGTGTTATATCCATCTCTTCTTGGTTGATATACTTGATCTTTGACATGTCTGAAA
>1_GG_Tbases|86984:88713|1121
TATATCCATCTTTACTGAAGTTACATAATTCTACCGATATTTTACAGTGTTATATCCATCTCTTCTTGGTTGATATACTTGATCTTTGACATGTCTGAAAAACCAACCACTAGACACTAA
>1_GG_Tbases|86984:88713|1141
TTACATAATTCTACCGATATTTTACAGTGTTATATCCATCTCTTCTTGGTTGATATACTTGATCTTTGACATGTCTGAAAAACCAACCACTAGACACTAATCTTCTCTATTAATAGCATT
>1_GG_Tbases|86984:88713|1161
TTTACAGTGTTATATCCATCTCTTCTTGGTTGATATACTTGATCTTTGACATGTCTGAAAAACCAACCACTAGACACTAATCTTCTCTATTAATAGCATTAATCATGTCTGCTGCCGAGT
>1_GG_Tbases|86984:88713|1181
TCTTCTTGGTTGATATACTTGATCTTTGACATGTCTGAAAAACCAACCACTAGACACTAATCTTCTCTATTAATAGCATTAATCATGTCTGCTGCCGAGTTCCCACATTTCAGCCTAGCC
>1_GG_Tbases|86984:88713|1201
GATCTTTGACATGTCTGAAAAACCAACCACTAGACACTAATCTTCTCTATTAATAGCATTAATCATGTCTGCTGCCGAGTTCCCACATTTCAGCCTAGCCTTCTTTAAACTTTCCTTGAC
>1_GG_Tbases|86984:88713|1221
AACCAACCACTAGACACTAATCTTCTCTATTAATAGCATTAATCATGTCTGCTGCCGAGTTCCCACATTTCAGCCTAGCCTTCTTTAAACTTTCCTTGACAACAATTTCCAGTTCTATCA
>1_GG_Tbases|86984:88713|1244
TCTCTATTAATAGCATTAATCATGTCTGCTGCCGAGTTCCCACATTTCAGCCTAGCCTTCTTTAAACTTTCCTTGACAACAATTTCCAGTTCTATCAGGAACAGTCGTTGATAAAGTGAT
>1_GG_Tbases|86984:88713|1261
AATCATGTCTGCTGCCGAGTTCCCACATTTCAGCCTAGCCTTCTTTAAACTTTCCTTGACAACAATTTCCAGTTCTATCAGGAACAGTCGTTGATAAAGTGATAGCTGATTTAGAAACAT
>1_GG_Tbases|86984:88713|1281
TCCCACATTTCAGCCTAGCCTTCTTTAAACTTTCCTTGACAACAATTTCCAGTTCTATCAGGAACAGTCGTTGATAAAGTGATAGCTGATTTAGAAACATGCGGATTCCAATGCCTGCTT
>1_GG_Tbases|86984:88713|1301
TTCTTTAAACTTTCCTTGACAACAATTTCCAGTTCTATCAGGAACAGTCGTTGATAAAGTGATAGCTGATTTAGAAACATGCGGATTCCAATGCCTGCTTGCTGGAATTGGTGGAAATGG
>1_GG_Tbases|86984:88713|1321
AACAATTTCCAGTTCTATCAGGAACAGTCGTTGATAAAGTGATAGCTGATTTAGAAACATGCGGATTCCAATGCCTGCTTGCTGGAATTGGTGGAAATGGCGTAGAATTTTCATATAGCG
>1_GG_Tbases|86984:88713|1341
GGAACAGTCGTTGATAAAGTGATAGCTGATTTAGAAACATGCGGATTCCAATGCCTGCTTGCTGGAATTGGTGGAAATGGCGTAGAATTTTCATATAGCGGCATTCCTGATATAGGAGAC
>1_GG_Tbases|86984:88713|1361
GATAGCTGATTTAGAAACATGCGGATTCCAATGCCTGCTTGCTGGAATTGGTGGAAATGGCGTAGAATTTTCATATAGCGGCATTCCTGATATAGGAGACAACGGAGGCAATTTGTCATG
>1_GG_Tbases|86984:88713|1381
GCGGATTCCAATGCCTGCTTGCTGGAATTGGTGGAAATGGCGTAGAATTTTCATATAGCGGCATTCCTGATATAGGAGACAACGGAGGCAATTTGTCATGAGATCTATCTCTGCACTCTT
>1_GG_Tbases|86984:88713|1401
GCTGGAATTGGTGGAAATGGCGTAGAATTTTCATATAGCGGCATTCCTGATATAGGAGACAACGGAGGCAATTTGTCATGAGATCTATCTCTGCACTCTTGAATGTGGACATGGAGGTGC
>1_GG_Tbases|86984:88713|1421
CGTAGAATTTTCATATAGCGGCATTCCTGATATAGGAGACAACGGAGGCAATTTGTCATGAGATCTATCTCTGCACTCTTGAATGTGGACATGGAGGTGCGCTTCGCAATCTAAAGAAAC
>1_GG_Tbases|86984:88713|1441
GCATTCCTGATATAGGAGACAACGGAGGCAATTTGTCATGAGATCTATCTCTGCACTCTTGAATGTGGACATGGAGGTGCGCTTCGCAATCTAAAGAAACTCAGATCCCCGCCATCAACT
>1_GG_Tbases|86984:88713|1461
AACGGAGGCAATTTGTCATGAGATCTATCTCTGCACTCTTGAATGTGGACATGGAGGTGCGCTTCGCAATCTAAAGAAACTCAGATCCCCGCCATCAACTTGTTTTATAGTTCAGGTCTT
>1_GG_Tbases|86984:88713|1481
AGATCTATCTCTGCACTCTTGAATGTGGACATGGAGGTGCGCTTCGCAATCTAAAGAAACTCAGATCCCCGCCATCAACTTGTTTTATAGTTCAGGTCTTTGATTAAAAACTTGCAATAA
>1_GG_Tbases|86984:88713|1504
TGTGGACATGGAGGTGCGCTTCGCAATCTAAAGAAACTCAGATCCCCGCCATCAACTTGTTTTATAGTTCAGGTCTTTGATTAAAAACTTGCAATAATTATAGAGACAAATTTCATTTAG
>1_GG_Tbases|86984:88713|1521
GCTTCGCAATCTAAAGAAACTCAGATCCCCGCCATCAACTTGTTTTATAGTTCAGGTCTTTGATTAAAAACTTGCAATAATTATAGAGACAAATTTCATTTAGTTTTCTTTTTATTTCTT
>1_GG_Tbases|86984:88713|1541
TCAGATCCCCGCCATCAACTTGTTTTATAGTTCAGGTCTTTGATTAAAAACTTGCAATAATTATAGAGACAAATTTCATTTAGTTTTCTTTTTATTTCTTCTCGACAAAAATATAAATGG
>1_GG_Tbases|86984:88713|1561
TGTTTTATAGTTCAGGTCTTTGATTAAAAACTTGCAATAATTATAGAGACAAATTTCATTTAGTTTTCTTTTTATTTCTTCTCGACAAAAATATAAATGGCAATTGGAAAATTCCCCGTT
>1_GG_Tbases|86984:88713|1581
TGATTAAAAACTTGCAATAATTATAGAGACAAATTTCATTTAGTTTTCTTTTTATTTCTTCTCGACAAAAATATAAATGGCAATTGGAAAATTCCCCGTTTTGATAATTGGAAGCACACG
>1_GG_Tbases|86984:88713|1601
TTATAGAGACAAATTTCATTTAGTTTTCTTTTTATTTCTTCTCGACAAAAATATAAATGGCAATTGGAAAATTCCCCGTTTTGATAATTGGAAGCACACGTTAATTAATTTTACTTCCAA
>1_GG_Tbases|86984:88713|1611
AAATTTCATTTAGTTTTCTTTTTATTTCTTCTCGACAAAAATATAAATGGCAATTGGAAAATTCCCCGTTTTGATAATTGGAAGCACACGTTAATTAATTTTACTTCCAAAGTTACTCTT
>1_GG_Tbases|90934:91054|1
ACAAGTAGAGGATCAACAATGGCGTTGCTTCCACGTTATCTCTTACTTTCTCTTCTTGTTCTTAATTCCCTTCTCTTCTCTTTTGTCAAATCTGACGGTACGTAATTTTTCACTATACTT
>1_GG_Tbases|91708:93387|1
ATAGGAAGAAATCACCTACTATTTTTGACACCTCATGGTTGTCAACCCACTTCATTGACCATTAGGCTACACCCTTGGGTGCTTGATGGGTTTTGATCTTCAATGCAAGTGATTTCTTCT
>1_GG_Tbases|91708:93387|21
ATTTTTGACACCTCATGGTTGTCAACCCACTTCATTGACCATTAGGCTACACCCTTGGGTGCTTGATGGGTTTTGATCTTCAATGCAAGTGATTTCTTCTCGATGAGGCCACTCCATTAT
>1_GG_Tbases|91708:93387|41
GTCAACCCACTTCATTGACCATTAGGCTACACCCTTGGGTGCTTGATGGGTTTTGATCTTCAATGCAAGTGATTTCTTCTCGATGAGGCCACTCCATTATTTTGGAAGTGGCAGAACTTA
>1_GG_Tbases|91708:93387|61
ATTAGGCTACACCCTTGGGTGCTTGATGGGTTTTGATCTTCAATGCAAGTGATTTCTTCTCGATGAGGCCACTCCATTATTTTGGAAGTGGCAGAACTTACGTTAGTAAAATGGGGCGCT
>1_GG_Tbases|91708:93387|81
GCTTGATGGGTTTTGATCTTCAATGCAAGTGATTTCTTCTCGATGAGGCCACTCCATTATTTTGGAAGTGGCAGAACTTACGTTAGTAAAATGGGGCGCTATTAAAGGAACAATATTCAA
>1_GG_Tbases|91708:93387|104
TGCAAGTGATTTCTTCTCGATGAGGCCACTCCATTATTTTGGAAGTGGCAGAACTTACGTTAGTAAAATGGGGCGCTATTAAAGGAACAATATTCAAATAAGGGATAATATCTCATTTGT
>1_GG_Tbases|91708:93387|121
CGATGAGGCCACTCCATTATTTTGGAAGTGGCAGAACTTACGTTAGTAAAATGGGGCGCTATTAAAGGAACAATATTCAAATAAGGGATAATATCTCATTTGTAGGTTCTTGATCTTTAG
>1_GG_Tbases|91708:93387|141
TTTGGAAGTGGCAGAACTTACGTTAGTAAAATGGGGCGCTATTAAAGGAACAATATTCAAATAAGGGATAATATCTCATTTGTAGGTTCTTGATCTTTAGTGATAAACTGGCCTTATACA
>1_GG_Tbases|91708:93387|161
CGTTAGTAAAATGGGGCGCTATTAAAGGAACAATATTCAAATAAGGGATAATATCTCATTTGTAGGTTCTTGATCTTTAGTGATAAACTGGCCTTATACATCAGCAGTTCTTCTTATCAT
>1_GG_Tbases|91708:93387|181
ATTAAAGGAACAATATTCAAATAAGGGATAATATCTCATTTGTAGGTTCTTGATCTTTAGTGATAAACTGGCCTTATACATCAGCAGTTCTTCTTATCATCTTTATCAACCCATATGCTG
>1_GG_Tbases|91708:93387|201
ATAAGGGATAATATCTCATTTGTAGGTTCTTGATCTTTAGTGATAAACTGGCCTTATACATCAGCAGTTCTTCTTATCATCTTTATCAACCCATATGCTGAGATCATGGTGGATCATTTC
>1_GG_Tbases|91708:93387|221
TGTAGGTTCTTGATCTTTAGTGATAAACTGGCCTTATACATCAGCAGTTCTTCTTATCATCTTTATCAACCCATATGCTGAGATCATGGTGGATCATTTCTACAAATCTTATGCCATCAG
>1_GG_Tbases|91708:93387|241
TGATAAACTGGCCTTATACATCAGCAGTTCTTCTTATCATCTTTATCAACCCATATGCTGAGATCATGGTGGATCATTTCTACAAATCTTATGCCATCAGAGAAATTCATGTGACCTGGT
>1_GG_Tbases|91708:93387|261
TCAGCAGTTCTTCTTATCATCTTTATCAACCCATATGCTGAGATCATGGTGGATCATTTCTACAAATCTTATGCCATCAGAGAAATTCATGTGACCTGGTCTACTTTTACTCAGCAGTAT
>1_GG_Tbases|91708:93387|281
CTTTATCAACCCATATGCTGAGATCATGGTGGATCATTTCTACAAATCTTATGCCATCAGAGAAATTCATGTGACCTGGTCTACTTTTACTCAGCAGTATCTCAAGCAAGTCAATTCTGA
>1_GG_Tbases|91708:93387|301
AGATCATGGTGGATCATTTCTACAAATCTTATGCCATCAGAGAAATTCATGTGACCTGGTCTACTTTTACTCAGCAGTATCTCAAGCAAGTCAATTCTGAAAACCTCTCTTGGACTGAGA
>1_GG_Tbases|91708:93387|321
TACAAATCTTATGCCATCAGAGAAATTCATGTGACCTGGTCTACTTTTACTCAGCAGTATCTCAAGCAAGTCAATTCTGAAAACCTCTCTTGGACTGAGAGAGTGTGTTAATGTGTTACT
>1_GG_Tbases|91708:93387|341
AGAAATTCATGTGACCTGGTCTACTTTTACTCAGCAGTATCTCAAGCAAGTCAATTCTGAAAACCTCTCTTGGACTGAGAGAGTGTGTTAATGTGTTACTTTGAGAAATGGATATTAATT
>1_GG_Tbases|91708:93387|361
CTACTTTTACTCAGCAGTATCTCAAGCAAGTCAATTCTGAAAACCTCTCTTGGACTGAGAGAGTGTGTTAATGTGTTACTTTGAGAAATGGATATTAATTGAAACGTGGAAAGAACTTTT
>1_GG_Tbases|91708:93387|381
CTCAAGCAAGTCAATTCTGAAAACCTCTCTTGGACTGAGAGAGTGTGTTAATGTGTTACTTTGAGAAATGGATATTAATTGAAACGTGGAAAGAACTTTTAGCAGAAATTTCTTTTCAGC
>1_GG_Tbases|91708:93387|521
TTCTTTTTGGGTTCTGTGGTCTAGTTACTGTTCATCTTTTCTGTATGCTTTGTCATGCTTTATATAGTATTTTGCCATGATCTCTGCTTCAGTCAGCTTTGATATGTCTTTCCTTGATCG
>1_GG_Tbases|91708:93387|541
CTAGTTACTGTTCATCTTTTCTGTATGCTTTGTCATGCTTTATATAGTATTTTGCCATGATCTCTGCTTCAGTCAGCTTTGATATGTCTTTCCTTGATCGGAATATCGGAAAGAGCCTCT
>1_GG_Tbases|91708:93387|561
CTGTATGCTTTGTCATGCTTTATATAGTATTTTGCCATGATCTCTGCTTCAGTCAGCTTTGATATGTCTTTCCTTGATCGGAATATCGGAAAGAGCCTCTCTACCTCCCTACCTCCCAAG
>1_GG_Tbases|91708:93387|584
ATAGTATTTTGCCATGATCTCTGCTTCAGTCAGCTTTGATATGTCTTTCCTTGATCGGAATATCGGAAAGAGCCTCTCTACCTCCCTACCTCCCAAGTTATGGGTAAGGTTTGCATACAC
>1_GG_Tbases|91708:93387|601
TCTCTGCTTCAGTCAGCTTTGATATGTCTTTCCTTGATCGGAATATCGGAAAGAGCCTCTCTACCTCCCTACCTCCCAAGTTATGGGTAAGGTTTGCATACACTCTACCCTCCTAGACCC
>1_GG_Tbases|91708:93387|621
GATATGTCTTTCCTTGATCGGAATATCGGAAAGAGCCTCTCTACCTCCCTACCTCCCAAGTTATGGGTAAGGTTTGCATACACTCTACCCTCCTAGACCCCAATTGTGGGATTACACTAG
>1_GG_Tbases|91708:93387|641
GAATATCGGAAAGAGCCTCTCTACCTCCCTACCTCCCAAGTTATGGGTAAGGTTTGCATACACTCTACCCTCCTAGACCCCAATTGTGGGATTACACTAGATATGATGTTGTTGTTCTTG
>1_GG_Tbases|91708:93387|661
CTACCTCCCTACCTCCCAAGTTATGGGTAAGGTTTGCATACACTCTACCCTCCTAGACCCCAATTGTGGGATTACACTAGATATGATGTTGTTGTTCTTGGGTTCTTTGTGGTGTGGATG
>1_GG_Tbases|91708:93387|681
TTATGGGTAAGGTTTGCATACACTCTACCCTCCTAGACCCCAATTGTGGGATTACACTAGATATGATGTTGTTGTTCTTGGGTTCTTTGTGGTGTGGATGGAGAGGGATGTATCATGTAT
>1_GG_Tbases|91708:93387|701
CACTCTACCCTCCTAGACCCCAATTGTGGGATTACACTAGATATGATGTTGTTGTTCTTGGGTTCTTTGTGGTGTGGATGGAGAGGGATGTATCATGTATACTAAGGGAATAACTTGAAC
>1_GG_Tbases|91708:93387|721
CAATTGTGGGATTACACTAGATATGATGTTGTTGTTCTTGGGTTCTTTGTGGTGTGGATGGAGAGGGATGTATCATGTATACTAAGGGAATAACTTGAACTGCATGCACCACGCCTTGTA
>1_GG_Tbases|91708:93387|741
ATATGATGTTGTTGTTCTTGGGTTCTTTGTGGTGTGGATGGAGAGGGATGTATCATGTATACTAAGGGAATAACTTGAACTGCATGCACCACGCCTTGTAACATTTCATGAACATCAGTT
>1_GG_Tbases|91708:93387|761
GGTTCTTTGTGGTGTGGATGGAGAGGGATGTATCATGTATACTAAGGGAATAACTTGAACTGCATGCACCACGCCTTGTAACATTTCATGAACATCAGTTATCACTGTCTGATTCACTTC
>1_GG_Tbases|91708:93387|781
GAGAGGGATGTATCATGTATACTAAGGGAATAACTTGAACTGCATGCACCACGCCTTGTAACATTTCATGAACATCAGTTATCACTGTCTGATTCACTTCCTAGACTATATTGTGAGTGC
>1_GG_Tbases|91708:93387|801
ACTAAGGGAATAACTTGAACTGCATGCACCACGCCTTGTAACATTTCATGAACATCAGTTATCACTGTCTGATTCACTTCCTAGACTATATTGTGAGTGCACTTTAGATGTCTTTTCCAC
>1_GG_Tbases|91708:93387|821
TGCATGCACCACGCCTTGTAACATTTCATGAACATCAGTTATCACTGTCTGATTCACTTCCTAGACTATATTGTGAGTGCACTTTAGATGTCTTTTCCACATAATATCCCCTTAGGAGAC
>1_GG_Tbases|91708:93387|841
ACATTTCATGAACATCAGTTATCACTGTCTGATTCACTTCCTAGACTATATTGTGAGTGCACTTTAGATGTCTTTTCCACATAATATCCCCTTAGGAGACTAATTTTTCATCTTTTATAT
>1_GG_Tbases|91708:93387|861
ATCACTGTCTGATTCACTTCCTAGACTATATTGTGAGTGCACTTTAGATGTCTTTTCCACATAATATCCCCTTAGGAGACTAATTTTTCATCTTTTATATTGTTCAATATCTGAACTTGG
>1_GG_Tbases|91708:93387|881
CTAGACTATATTGTGAGTGCACTTTAGATGTCTTTTCCACATAATATCCCCTTAGGAGACTAATTTTTCATCTTTTATATTGTTCAATATCTGAACTTGGAGTTTCATATTTGCCACCTT
>1_GG_Tbases|91708:93387|901
ACTTTAGATGTCTTTTCCACATAATATCCCCTTAGGAGACTAATTTTTCATCTTTTATATTGTTCAATATCTGAACTTGGAGTTTCATATTTGCCACCTTGGTGCAGATGAGGAAGACAA
>1_GG_Tbases|91708:93387|921
ATAATATCCCCTTAGGAGACTAATTTTTCATCTTTTATATTGTTCAATATCTGAACTTGGAGTTTCATATTTGCCACCTTGGTGCAGATGAGGAAGACAACCTTTTTAGAAGTATTAACA
>1_GG_Tbases|91708:93387|941
TAATTTTTCATCTTTTATATTGTTCAATATCTGAACTTGGAGTTTCATATTTGCCACCTTGGTGCAGATGAGGAAGACAACCTTTTTAGAAGTATTAACAGCTACAGGGCATCCCTGAAT
>1_GG_Tbases|91708:93387|961
TGTTCAATATCTGAACTTGGAGTTTCATATTTGCCACCTTGGTGCAGATGAGGAAGACAACCTTTTTAGAAGTATTAACAGCTACAGGGCATCCCTGAATTTGACAATTCTGCGCGAGAA
>1_GG_Tbases|91708:93387|981
AGTTTCATATTTGCCACCTTGGTGCAGATGAGGAAGACAACCTTTTTAGAAGTATTAACAGCTACAGGGCATCCCTGAATTTGACAATTCTGCGCGAGAATGACAAAGCAAAATGCCTTG
>1_GG_Tbases|91708:93387|1001
GGTGCAGATGAGGAAGACAACCTTTTTAGAAGTATTAACAGCTACAGGGCATCCCTGAATTTGACAATTCTGCGCGAGAATGACAAAGCAAAATGCCTTGCTGATGAAATGGCTGACCAA
>1_GG_Tbases|91708:93387|1021
CCTTTTTAGAAGTATTAACAGCTACAGGGCATCCCTGAATTTGACAATTCTGCGCGAGAATGACAAAGCAAAATGCCTTGCTGATGAAATGGCTGACCAATTTAAAAATCAACCCTGCAC
>1_GG_Tbases|91708:93387|1041
GCTACAGGGCATCCCTGAATTTGACAATTCTGCGCGAGAATGACAAAGCAAAATGCCTTGCTGATGAAATGGCTGACCAATTTAAAAATCAACCCTGCACAAACACAACAGGTGCCAATA
>1_GG_Tbases|91708:93387|1061
TTGACAATTCTGCGCGAGAATGACAAAGCAAAATGCCTTGCTGATGAAATGGCTGACCAATTTAAAAATCAACCCTGCACAAACACAACAGGTGCCAATACTGTACTTGGCACTGAACCT
>1_GG_Tbases|91708:93387|1081
TGACAAAGCAAAATGCCTTGCTGATGAAATGGCTGACCAATTTAAAAATCAACCCTGCACAAACACAACAGGTGCCAATACTGTACTTGGCACTGAACCTCAGTTCTCTGACTATCCTAA
>1_GG_Tbases|91708:93387|1101
CTGATGAAATGGCTGACCAATTTAAAAATCAACCCTGCACAAACACAACAGGTGCCAATACTGTACTTGGCACTGAACCTCAGTTCTCTGACTATCCTAATCTACTATCCAAGTGCAAAT
>1_GG_Tbases|91708:93387|1121
TTTAAAAATCAACCCTGCACAAACACAACAGGTGCCAATACTGTACTTGGCACTGAACCTCAGTTCTCTGACTATCCTAATCTACTATCCAAGTGCAAATTGAACGTCACAACCACCAGA
>1_GG_Tbases|91708:93387|1141
AAACACAACAGGTGCCAATACTGTACTTGGCACTGAACCTCAGTTCTCTGACTATCCTAATCTACTATCCAAGTGCAAATTGAACGTCACAACCACCAGAGATGCAGTGATAATGCCTGC
>1_GG_Tbases|91708:93387|1161
CTGTACTTGGCACTGAACCTCAGTTCTCTGACTATCCTAATCTACTATCCAAGTGCAAATTGAACGTCACAACCACCAGAGATGCAGTGATAATGCCTGCTTGTGTTCCCAACCTTGTCC
>1_GG_Tbases|91708:93387|1181
CAGTTCTCTGACTATCCTAATCTACTATCCAAGTGCAAATTGAACGTCACAACCACCAGAGATGCAGTGATAATGCCTGCTTGTGTTCCCAACCTTGTCCCAGACCTCGTTCTTTCCAAC
>1_GG_Tbases|91708:93387|1201
TCTACTATCCAAGTGCAAATTGAACGTCACAACCACCAGAGATGCAGTGATAATGCCTGCTTGTGTTCCCAACCTTGTCCCAGACCTCGTTCTTTCCAACTATACAATGTCCCAGTATTC
>1_GG_Tbases|91708:93387|1221
TGAACGTCACAACCACCAGAGATGCAGTGATAATGCCTGCTTGTGTTCCCAACCTTGTCCCAGACCTCGTTCTTTCCAACTATACAATGTCCCAGTATTCTAATTCTCTGAATGATACCA
>1_GG_Tbases|91708:93387|1241
GATGCAGTGATAATGCCTGCTTGTGTTCCCAACCTTGTCCCAGACCTCGTTCTTTCCAACTATACAATGTCCCAGTATTCTAATTCTCTGAATGATACCAAGTTTACTGGTGTTGGAATT
>1_GG_Tbases|91708:93387|1261
TTGTGTTCCCAACCTTGTCCCAGACCTCGTTCTTTCCAACTATACAATGTCCCAGTATTCTAATTCTCTGAATGATACCAAGTTTACTGGTGTTGGAATTGGTTCTGACGACAACTGGAT
>1_GG_Tbases|91708:93387|1281
CAGACCTCGTTCTTTCCAACTATACAATGTCCCAGTATTCTAATTCTCTGAATGATACCAAGTTTACTGGTGTTGGAATTGGTTCTGACGACAACTGGATAGTCGTAATTTTGACCACAA
>1_GG_Tbases|91708:93387|1301
TATACAATGTCCCAGTATTCTAATTCTCTGAATGATACCAAGTTTACTGGTGTTGGAATTGGTTCTGACGACAACTGGATAGTCGTAATTTTGACCACAAACAACCTGGAGGGAAGCTTT
>1_GG_Tbases|91708:93387|1321
TAATTCTCTGAATGATACCAAGTTTACTGGTGTTGGAATTGGTTCTGACGACAACTGGATAGTCGTAATTTTGACCACAAACAACCTGGAGGGAAGCTTTACACCTGATAATAGTTCAGC
>1_GG_Tbases|91708:93387|1341
AGTTTACTGGTGTTGGAATTGGTTCTGACGACAACTGGATAGTCGTAATTTTGACCACAAACAACCTGGAGGGAAGCTTTACACCTGATAATAGTTCAGCAAACATACTTTTTCAGCTTG
>1_GG_Tbases|91708:93387|1361
GGTTCTGACGACAACTGGATAGTCGTAATTTTGACCACAAACAACCTGGAGGGAAGCTTTACACCTGATAATAGTTCAGCAAACATACTTTTTCAGCTTGGTCTAATCTCTCATGCAGTC
>1_GG_Tbases|91708:93387|1381
AGTCGTAATTTTGACCACAAACAACCTGGAGGGAAGCTTTACACCTGATAATAGTTCAGCAAACATACTTTTTCAGCTTGGTCTAATCTCTCATGCAGTCTTTCTACTCATGGCATTTCT
>1_GG_Tbases|91708:93387|1401
ACAACCTGGAGGGAAGCTTTACACCTGATAATAGTTCAGCAAACATACTTTTTCAGCTTGGTCTAATCTCTCATGCAGTCTTTCTACTCATGGCATTTCTCCTCTTACTGTGAAAACGTT
>1_GG_Tbases|91708:93387|1421
ACACCTGATAATAGTTCAGCAAACATACTTTTTCAGCTTGGTCTAATCTCTCATGCAGTCTTTCTACTCATGGCATTTCTCCTCTTACTGTGAAAACGTTGAACCTTTACACTTTTTTCT
>1_GG_Tbases|91708:93387|1441
AAACATACTTTTTCAGCTTGGTCTAATCTCTCATGCAGTCTTTCTACTCATGGCATTTCTCCTCTTACTGTGAAAACGTTGAACCTTTACACTTTTTTCTCTATTTTTCACATCTGAGTG
>1_GG_Tbases|91708:93387|1461
GTCTAATCTCTCATGCAGTCTTTCTACTCATGGCATTTCTCCTCTTACTGTGAAAACGTTGAACCTTTACACTTTTTTCTCTATTTTTCACATCTGAGTGTAGTTTCTGTTACCAGTACC
>1_GG_Tbases|91708:93387|1481
TTTCTACTCATGGCATTTCTCCTCTTACTGTGAAAACGTTGAACCTTTACACTTTTTTCTCTATTTTTCACATCTGAGTGTAGTTTCTGTTACCAGTACCTGATTTTGTTGTTAATTTGT
>1_GG_Tbases|91708:93387|1506
TACTGTGAAAACGTTGAACCTTTACACTTTTTTCTCTATTTTTCACATCTGAGTGTAGTTTCTGTTACCAGTACCTGATTTTGTTGTTAATTTGTAATATTCTAATTGAAAGAGGGAGAA
>1_GG_Tbases|91708:93387|1521
GAACCTTTACACTTTTTTCTCTATTTTTCACATCTGAGTGTAGTTTCTGTTACCAGTACCTGATTTTGTTGTTAATTTGTAATATTCTAATTGAAAGAGGGAGAATATCAGCTACTATCC
>1_GG_Tbases|91708:93387|1541
CTATTTTTCACATCTGAGTGTAGTTTCTGTTACCAGTACCTGATTTTGTTGTTAATTTGTAATATTCTAATTGAAAGAGGGAGAATATCAGCTACTATCCCTACAGAAAATGTACCTTAA
>1_GG_Tbases|91708:93387|1561
TAGTTTCTGTTACCAGTACCTGATTTTGTTGTTAATTTGTAATATTCTAATTGAAAGAGGGAGAATATCAGCTACTATCCCTACAGAAAATGTACCTTAAAAGACTACAAAACCTGTGTT
>1_GG_Tbases|100231:101070|21
TGGTTAAGCTAAGTTGTGGTCCTATTTTACTAGCTCTGGTTCTTTGCATCAGCCTAACCTCAGTTGCCAACGCACAGCAGTGCGGAAGGCAAAGGGGAGGAGCGTTATGTGGCAACAACT
>1_GG_Tbases|100231:101070|41
CCTATTTTACTAGCTCTGGTTCTTTGCATCAGCCTAACCTCAGTTGCCAACGCACAGCAGTGCGGAAGGCAAAGGGGAGGAGCGTTATGTGGCAACAACTTATGTTGCAGCCAATTCGGG
>1_GG_Tbases|100231:101070|61
TCTTTGCATCAGCCTAACCTCAGTTGCCAACGCACAGCAGTGCGGAAGGCAAAGGGGAGGAGCGTTATGTGGCAACAACTTATGTTGCAGCCAATTCGGGTGGTGTGGATCGACACCCGA
>1_GG_Tbases|100231:101070|81
CAGTTGCCAACGCACAGCAGTGCGGAAGGCAAAGGGGAGGAGCGTTATGTGGCAACAACTTATGTTGCAGCCAATTCGGGTGGTGTGGATCGACACCCGAATATTGTTCACCTAGCCAAG
>1_GG_Tbases|100231:101070|101
TGCGGAAGGCAAAGGGGAGGAGCGTTATGTGGCAACAACTTATGTTGCAGCCAATTCGGGTGGTGTGGATCGACACCCGAATATTGTTCACCTAGCCAAGGTTGCCAGAGCCAGTGTACT
>1_GG_Tbases|100231:101070|121
AGCGTTATGTGGCAACAACTTATGTTGCAGCCAATTCGGGTGGTGTGGATCGACACCCGAATATTGTTCACCTAGCCAAGGTTGCCAGAGCCAGTGTACTGGAAGTGGACCAGATCCAGG
>1_GG_Tbases|100231:101070|141
TATGTTGCAGCCAATTCGGGTGGTGTGGATCGACACCCGAATATTGTTCACCTAGCCAAGGTTGCCAGAGCCAGTGTACTGGAAGTGGACCAGATCCAGGCCAAGGGGGCAGCGCGCAAA
>1_GG_Tbases|100231:101070|161
TGGTGTGGATCGACACCCGAATATTGTTCACCTAGCCAAGGTTGCCAGAGCCAGTGTACTGGAAGTGGACCAGATCCAGGCCAAGGGGGCAGCGCGCAAAACGTTCGTGCAACATATCAT
>1_GG_Tbases|100231:101070|184
TTGTTCACCTAGCCAAGGTTGCCAGAGCCAGTGTACTGGAAGTGGACCAGATCCAGGCCAAGGGGGCAGCGCGCAAAACGTTCGTGCAACATATCATATATATAACCCACAGAATGTTGG
>1_GG_Tbases|100231:101070|201
GTTGCCAGAGCCAGTGTACTGGAAGTGGACCAGATCCAGGCCAAGGGGGCAGCGCGCAAAACGTTCGTGCAACATATCATATATATAACCCACAGAATGTTGGGTGGGATTTGAATGCTG
>1_GG_Tbases|100231:101070|221
GGAAGTGGACCAGATCCAGGCCAAGGGGGCAGCGCGCAAAACGTTCGTGCAACATATCATATATATAACCCACAGAATGTTGGGTGGGATTTGAATGCTGTTAGCGCTTACTGTTCTACT
>1_GG_Tbases|100231:101070|241
CCAAGGGGGCAGCGCGCAAAACGTTCGTGCAACATATCATATATATAACCCACAGAATGTTGGGTGGGATTTGAATGCTGTTAGCGCTTACTGTTCTACTTGGGATGCTAATAAGCCTTA
>1_GG_Tbases|100231:101070|261
ACGTTCGTGCAACATATCATATATATAACCCACAGAATGTTGGGTGGGATTTGAATGCTGTTAGCGCTTACTGTTCTACTTGGGATGCTAATAAGCCTTACGCCTGGCGGAGTAAGTATG
>1_GG_Tbases|100231:101070|281
ATATATAACCCACAGAATGTTGGGTGGGATTTGAATGCTGTTAGCGCTTACTGTTCTACTTGGGATGCTAATAAGCCTTACGCCTGGCGGAGTAAGTATGGTTGGACTGCTTTTTGTGGT
>1_GG_Tbases|100231:101070|301
TGGGTGGGATTTGAATGCTGTTAGCGCTTACTGTTCTACTTGGGATGCTAATAAGCCTTACGCCTGGCGGAGTAAGTATGGTTGGACTGCTTTTTGTGGTCCAGTCGGACCTCGTGGTCG
>1_GG_Tbases|100231:101070|321
TTAGCGCTTACTGTTCTACTTGGGATGCTAATAAGCCTTACGCCTGGCGGAGTAAGTATGGTTGGACTGCTTTTTGTGGTCCAGTCGGACCTCGTGGTCGTGACTCGTGCGGAAAGTGCT
>1_GG_Tbases|100231:101070|341
TGGGATGCTAATAAGCCTTACGCCTGGCGGAGTAAGTATGGTTGGACTGCTTTTTGTGGTCCAGTCGGACCTCGTGGTCGTGACTCGTGCGGAAAGTGCTTAAGGGTAAGATATACTAGC
>1_GG_Tbases|100231:101070|361
CGCCTGGCGGAGTAAGTATGGTTGGACTGCTTTTTGTGGTCCAGTCGGACCTCGTGGTCGTGACTCGTGCGGAAAGTGCTTAAGGGTAAGATATACTAGCTACATCCTTCCGTTTTTATT
>1_GG_Tbases|100231:101070|381
GTTGGACTGCTTTTTGTGGTCCAGTCGGACCTCGTGGTCGTGACTCGTGCGGAAAGTGCTTAAGGGTAAGATATACTAGCTACATCCTTCCGTTTTTATTTTTAGTTGAGAAAAGTTAAA
>1_GG_Tbases|100231:101070|401
CCAGTCGGACCTCGTGGTCGTGACTCGTGCGGAAAGTGCTTAAGGGTAAGATATACTAGCTACATCCTTCCGTTTTTATTTTTAGTTGAGAAAAGTTAAAATTAAAGAGTTATCAGAAAC
>1_GG_Tbases|100231:101070|421
TGACTCGTGCGGAAAGTGCTTAAGGGTAAGATATACTAGCTACATCCTTCCGTTTTTATTTTTAGTTGAGAAAAGTTAAAATTAAAGAGTTATCAGAAACAACGAATAAAGTATATATTG
>1_GG_Tbases|100231:101070|441
TAAGGGTAAGATATACTAGCTACATCCTTCCGTTTTTATTTTTAGTTGAGAAAAGTTAAAATTAAAGAGTTATCAGAAACAACGAATAAAGTATATATTGAGATTTAATTATTCGTAGCA
>1_GG_Tbases|100231:101070|461
TACATCCTTCCGTTTTTATTTTTAGTTGAGAAAAGTTAAAATTAAAGAGTTATCAGAAACAACGAATAAAGTATATATTGAGATTTAATTATTCGTAGCAAGGTCCTAATCATAATCAGG
>1_GG_Tbases|100231:101070|481
TTTAGTTGAGAAAAGTTAAAATTAAAGAGTTATCAGAAACAACGAATAAAGTATATATTGAGATTTAATTATTCGTAGCAAGGTCCTAATCATAATCAGGATAACAAATGTATTTTTCCC
>1_GG_Tbases|100231:101070|501
ATTAAAGAGTTATCAGAAACAACGAATAAAGTATATATTGAGATTTAATTATTCGTAGCAAGGTCCTAATCATAATCAGGATAACAAATGTATTTTTCCCAAGTAAGATTGCTTTACAAC
>1_GG_Tbases|100231:101070|521
AACGAATAAAGTATATATTGAGATTTAATTATTCGTAGCAAGGTCCTAATCATAATCAGGATAACAAATGTATTTTTCCCAAGTAAGATTGCTTTACAACTATGAGTTTGAATGAGTACT
>1_GG_Tbases|100231:101070|541
AGATTTAATTATTCGTAGCAAGGTCCTAATCATAATCAGGATAACAAATGTATTTTTCCCAAGTAAGATTGCTTTACAACTATGAGTTTGAATGAGTACTGGTCAACATTCACTGGTTTT
>1_GG_Tbases|100231:101070|561
AGGTCCTAATCATAATCAGGATAACAAATGTATTTTTCCCAAGTAAGATTGCTTTACAACTATGAGTTTGAATGAGTACTGGTCAACATTCACTGGTTTTGGTCAAATTGATAGAGTAAT
>1_GG_Tbases|100231:101070|701
TTTTTGGTAATTGAAGTATATGTTCCTAGACTTTCTGTGTAATTAGATCTAACTTGACTTTTACAACAAAAACCAGTCACAAAGAAAGCGATTGTTATATAATTTATTCAAAATTATTTT
>1_GG_Tbases|100231:101070|721
TGTTCCTAGACTTTCTGTGTAATTAGATCTAACTTGACTTTTACAACAAAAACCAGTCACAAAGAAAGCGATTGTTATATAATTTATTCAAAATTATTTTGAGAGTTTCATTTCCATCAA
>1_GG_Tbases|101364:101837|1
GTGACAAATACACGTACAGGAGCTCAAACGACGGTGAGAATCGTGGATCAATGCAGCAACGGCGGACTAGATTTGGACATTAACGTTTTTCAACAAATCGATACAGATGGAGTAGGAAAT
>1_GG_Tbases|101364:101837|21
AGCTCAAACGACGGTGAGAATCGTGGATCAATGCAGCAACGGCGGACTAGATTTGGACATTAACGTTTTTCAACAAATCGATACAGATGGAGTAGGAAATCAACAAGGACACCTTATTGT
>1_GG_Tbases|101364:101837|41
TCGTGGATCAATGCAGCAACGGCGGACTAGATTTGGACATTAACGTTTTTCAACAAATCGATACAGATGGAGTAGGAAATCAACAAGGACACCTTATTGTGAACTACCAATTTGTTAATT
>1_GG_Tbases|101364:101837|61
GGCGGACTAGATTTGGACATTAACGTTTTTCAACAAATCGATACAGATGGAGTAGGAAATCAACAAGGACACCTTATTGTGAACTACCAATTTGTTAATTGTGGTGACAATGTCAATGTT
>1_GG_Tbases|101364:101837|81
TAACGTTTTTCAACAAATCGATACAGATGGAGTAGGAAATCAACAAGGACACCTTATTGTGAACTACCAATTTGTTAATTGTGGTGACAATGTCAATGTTCCTCTGCTTTCTGTAGTTGA
>1_GG_Tbases|101364:101837|101
ATACAGATGGAGTAGGAAATCAACAAGGACACCTTATTGTGAACTACCAATTTGTTAATTGTGGTGACAATGTCAATGTTCCTCTGCTTTCTGTAGTTGACAAAGAATGAGAAACAACTA
>1_GG_Tbases|101364:101837|121
CAACAAGGACACCTTATTGTGAACTACCAATTTGTTAATTGTGGTGACAATGTCAATGTTCCTCTGCTTTCTGTAGTTGACAAAGAATGAGAAACAACTACATGGCTCTGTTTAGTCTAA
>1_GG_Tbases|101364:101837|141
GAACTACCAATTTGTTAATTGTGGTGACAATGTCAATGTTCCTCTGCTTTCTGTAGTTGACAAAGAATGAGAAACAACTACATGGCTCTGTTTAGTCTAATGGTTGTATAAAAGTCATCT
>1_GG_Tbases|101364:101837|311
GGTTCTTAGAAGGGGTTAGCCAATTCCATATGATCTGTTGATCATGGATGTCTTCATTTTAAGGAAAAAGTGAGTTGAAGTGTGTATTGTATTTGTGATCATTTTGTACTCGACTTATTT
>1_GG_Tbases|101364:101837|335
TCCATATGATCTGTTGATCATGGATGTCTTCATTTTAAGGAAAAAGTGAGTTGAAGTGTGTATTGTATTTGTGATCATTTTGTACTCGACTTATTTGAATTTTGAATAAGAAATTCCAAC
>1_GG_Tbases|101364:101837|351
ATCATGGATGTCTTCATTTTAAGGAAAAAGTGAGTTGAAGTGTGTATTGTATTTGTGATCATTTTGTACTCGACTTATTTGAATTTTGAATAAGAAATTCCAACAACTCTTGTTTGGGGA
>1_GG_Tbases|101364:101837|355
TGGATGTCTTCATTTTAAGGAAAAAGTGAGTTGAAGTGTGTATTGTATTTGTGATCATTTTGTACTCGACTTATTTGAATTTTGAATAAGAAATTCCAACAACTCTTGTTTGGGGATTGA
>1_GG_Tbases|114461:116140|1
TACACAAACACCAAAACTTCTTAAGAAAATGTCTTCATATTCAGAGCTATCAAATCTACCGATTCGCGAAATTCCAGGGGACTATGGTTTCCCTATAATTAGCGCGATTAAAGATCGATA
>1_GG_Tbases|114461:116140|21
TTAAGAAAATGTCTTCATATTCAGAGCTATCAAATCTACCGATTCGCGAAATTCCAGGGGACTATGGTTTCCCTATAATTAGCGCGATTAAAGATCGATACGATTATTTCTATAACCAAG
>1_GG_Tbases|114461:116140|41
TCAGAGCTATCAAATCTACCGATTCGCGAAATTCCAGGGGACTATGGTTTCCCTATAATTAGCGCGATTAAAGATCGATACGATTATTTCTATAACCAAGGTGAAGATGCTTGGTTCCAT
>1_GG_Tbases|114461:116140|61
GATTCGCGAAATTCCAGGGGACTATGGTTTCCCTATAATTAGCGCGATTAAAGATCGATACGATTATTTCTATAACCAAGGTGAAGATGCTTGGTTCCATAACAAAGCTGAAAAATACAA
>1_GG_Tbases|114461:116140|81
ACTATGGTTTCCCTATAATTAGCGCGATTAAAGATCGATACGATTATTTCTATAACCAAGGTGAAGATGCTTGGTTCCATAACAAAGCTGAAAAATACAAATCTACTGTTGTCAAAATCA
>1_GG_Tbases|114461:116140|101
AGCGCGATTAAAGATCGATACGATTATTTCTATAACCAAGGTGAAGATGCTTGGTTCCATAACAAAGCTGAAAAATACAAATCTACTGTTGTCAAAATCAACATGGCACCAGGTCCATTC
>1_GG_Tbases|114461:116140|121
CGATTATTTCTATAACCAAGGTGAAGATGCTTGGTTCCATAACAAAGCTGAAAAATACAAATCTACTGTTGTCAAAATCAACATGGCACCAGGTCCATTCACATCTAATGACTACAAATT
>1_GG_Tbases|114461:116140|141
GTGAAGATGCTTGGTTCCATAACAAAGCTGAAAAATACAAATCTACTGTTGTCAAAATCAACATGGCACCAGGTCCATTCACATCTAATGACTACAAATTGGTAGCATTTTTAGATGCCA
>1_GG_Tbases|114461:116140|164
AAAGCTGAAAAATACAAATCTACTGTTGTCAAAATCAACATGGCACCAGGTCCATTCACATCTAATGACTACAAATTGGTAGCATTTTTAGATGCCAATAGCTTTGTTTGCATGTTTGAT
>1_GG_Tbases|114461:116140|181
ATCTACTGTTGTCAAAATCAACATGGCACCAGGTCCATTCACATCTAATGACTACAAATTGGTAGCATTTTTAGATGCCAATAGCTTTGTTTGCATGTTTGATAATTCCCTCATCGATAA
>1_GG_Tbases|114461:116140|201
ACATGGCACCAGGTCCATTCACATCTAATGACTACAAATTGGTAGCATTTTTAGATGCCAATAGCTTTGTTTGCATGTTTGATAATTCCCTCATCGATAAAACTGACACTCTTGGTGGTA
>1_GG_Tbases|114461:116140|221
ACATCTAATGACTACAAATTGGTAGCATTTTTAGATGCCAATAGCTTTGTTTGCATGTTTGATAATTCCCTCATCGATAAAACTGACACTCTTGGTGGTACATTTAAGCCTGGTAAAGAA
>1_GG_Tbases|114461:116140|241
GGTAGCATTTTTAGATGCCAATAGCTTTGTTTGCATGTTTGATAATTCCCTCATCGATAAAACTGACACTCTTGGTGGTACATTTAAGCCTGGTAAAGAATACTACGGTGGTTATCGTCC
>1_GG_Tbases|114461:116140|261
ATAGCTTTGTTTGCATGTTTGATAATTCCCTCATCGATAAAACTGACACTCTTGGTGGTACATTTAAGCCTGGTAAAGAATACTACGGTGGTTATCGTCCCGTTGCGTTTATCGATACAA
>1_GG_Tbases|114461:116140|281
GATAATTCCCTCATCGATAAAACTGACACTCTTGGTGGTACATTTAAGCCTGGTAAAGAATACTACGGTGGTTATCGTCCCGTTGCGTTTATCGATACAAAAGATCCAAACCATGCAGCA
>1_GG_Tbases|114461:116140|301
AACTGACACTCTTGGTGGTACATTTAAGCCTGGTAAAGAATACTACGGTGGTTATCGTCCCGTTGCGTTTATCGATACAAAAGATCCAAACCATGCAGCATTAAAAGGCTACATTCTATC
>1_GG_Tbases|114461:116140|321
CATTTAAGCCTGGTAAAGAATACTACGGTGGTTATCGTCCCGTTGCGTTTATCGATACAAAAGATCCAAACCATGCAGCATTAAAAGGCTACATTCTATCAGCGTTCGCAAAGCGACATA
>1_GG_Tbases|114461:116140|341
TACTACGGTGGTTATCGTCCCGTTGCGTTTATCGATACAAAAGATCCAAACCATGCAGCATTAAAAGGCTACATTCTATCAGCGTTCGCAAAGCGACATAACTTATTCATTCCTCTATTC
>1_GG_Tbases|114461:116140|361
CGTTGCGTTTATCGATACAAAAGATCCAAACCATGCAGCATTAAAAGGCTACATTCTATCAGCGTTCGCAAAGCGACATAACTTATTCATTCCTCTATTCAGAAACTCATTATCTGATCA
>1_GG_Tbases|114461:116140|381
AAGATCCAAACCATGCAGCATTAAAAGGCTACATTCTATCAGCGTTCGCAAAGCGACATAACTTATTCATTCCTCTATTCAGAAACTCATTATCTGATCATCTTTTTAATAATCTCGAAA
>1_GG_Tbases|114461:116140|401
TTAAAAGGCTACATTCTATCAGCGTTCGCAAAGCGACATAACTTATTCATTCCTCTATTCAGAAACTCATTATCTGATCATCTTTTTAATAATCTCGAAAAACAGGTTACTGAACAAGGG
>1_GG_Tbases|114461:116140|421
AGCGTTCGCAAAGCGACATAACTTATTCATTCCTCTATTCAGAAACTCATTATCTGATCATCTTTTTAATAATCTCGAAAAACAGGTTACTGAACAAGGGAAATCGGATTTCAACGCCTT
>1_GG_Tbases|114461:116140|441
ACTTATTCATTCCTCTATTCAGAAACTCATTATCTGATCATCTTTTTAATAATCTCGAAAAACAGGTTACTGAACAAGGGAAATCGGATTTCAACGCCTTGCTTCCAACTATGACGTTTA
>1_GG_Tbases|114461:116140|461
AGAAACTCATTATCTGATCATCTTTTTAATAATCTCGAAAAACAGGTTACTGAACAAGGGAAATCGGATTTCAACGCCTTGCTTCCAACTATGACGTTTAATTTCATTTTTCGTTTGCTT
>1_GG_Tbases|114461:116140|481
TCTTTTTAATAATCTCGAAAAACAGGTTACTGAACAAGGGAAATCGGATTTCAACGCCTTGCTTCCAACTATGACGTTTAATTTCATTTTTCGTTTGCTTTGTGATCAGACTAATCCATC
>1_GG_Tbases|114461:116140|501
AACAGGTTACTGAACAAGGGAAATCGGATTTCAACGCCTTGCTTCCAACTATGACGTTTAATTTCATTTTTCGTTTGCTTTGTGATCAGACTAATCCATCTGATACAGTTCTTGGCGCTC
>1_GG_Tbases|114461:116140|521
AAATCGGATTTCAACGCCTTGCTTCCAACTATGACGTTTAATTTCATTTTTCGTTTGCTTTGTGATCAGACTAATCCATCTGATACAGTTCTTGGCGCTCAAGGACCAGAACATCTACGT
>1_GG_Tbases|114461:116140|544
TCCAACTATGACGTTTAATTTCATTTTTCGTTTGCTTTGTGATCAGACTAATCCATCTGATACAGTTCTTGGCGCTCAAGGACCAGAACATCTACGTAAATGGCTTTTCCCTCAGCTAAT
>1_GG_Tbases|114461:116140|561
ATTTCATTTTTCGTTTGCTTTGTGATCAGACTAATCCATCTGATACAGTTCTTGGCGCTCAAGGACCAGAACATCTACGTAAATGGCTTTTCCCTCAGCTAATTCCGTCCTTGAGCGCTA
>1_GG_Tbases|114461:116140|584
GATCAGACTAATCCATCTGATACAGTTCTTGGCGCTCAAGGACCAGAACATCTACGTAAATGGCTTTTCCCTCAGCTAATTCCGTCCTTGAGCGCTAAGAAACTTCCTAACATCATAGAA
>1_GG_Tbases|114461:116140|601
TGATACAGTTCTTGGCGCTCAAGGACCAGAACATCTACGTAAATGGCTTTTCCCTCAGCTAATTCCGTCCTTGAGCGCTAAGAAACTTCCTAACATCATAGAAGATACGCTCTTCCATAA
>1_GG_Tbases|114461:116140|621
AAGGACCAGAACATCTACGTAAATGGCTTTTCCCTCAGCTAATTCCGTCCTTGAGCGCTAAGAAACTTCCTAACATCATAGAAGATACGCTCTTCCATAATTTTTTAATACCATTTGGTT
>1_GG_Tbases|114461:116140|641
AAATGGCTTTTCCCTCAGCTAATTCCGTCCTTGAGCGCTAAGAAACTTCCTAACATCATAGAAGATACGCTCTTCCATAATTTTTTAATACCATTTGGTTTTATAAAAAGTGATTACAAC
>1_GG_Tbases|114461:116140|661
AATTCCGTCCTTGAGCGCTAAGAAACTTCCTAACATCATAGAAGATACGCTCTTCCATAATTTTTTAATACCATTTGGTTTTATAAAAAGTGATTACAACAAACTTGTTGATGCATTTAG
>1_GG_Tbases|114461:116140|681
AGAAACTTCCTAACATCATAGAAGATACGCTCTTCCATAATTTTTTAATACCATTTGGTTTTATAAAAAGTGATTACAACAAACTTGTTGATGCATTTAGCAAGTCCGCTGTGTCCATAT
>1_GG_Tbases|114461:116140|704
GATACGCTCTTCCATAATTTTTTAATACCATTTGGTTTTATAAAAAGTGATTACAACAAACTTGTTGATGCATTTAGCAAGTCCGCTGTGTCCATATTGGATGAAGCGGAAAAACTTGGA
>1_GG_Tbases|114461:116140|721
TTTTTTAATACCATTTGGTTTTATAAAAAGTGATTACAACAAACTTGTTGATGCATTTAGCAAGTCCGCTGTGTCCATATTGGATGAAGCGGAAAAACTTGGAATCAAAAGAGAAGAAGC
>1_GG_Tbases|114461:116140|741
TTATAAAAAGTGATTACAACAAACTTGTTGATGCATTTAGCAAGTCCGCTGTGTCCATATTGGATGAAGCGGAAAAACTTGGAATCAAAAGAGAAGAAGCTGTACAAAACATTCTTTTTC
>1_GG_Tbases|114461:116140|764
CTTGTTGATGCATTTAGCAAGTCCGCTGTGTCCATATTGGATGAAGCGGAAAAACTTGGAATCAAAAGAGAAGAAGCTGTACAAAACATTCTTTTTCTCGTGGGGATCAATATGTTCGCT
>1_GG_Tbases|114461:116140|781
CAAGTCCGCTGTGTCCATATTGGATGAAGCGGAAAAACTTGGAATCAAAAGAGAAGAAGCTGTACAAAACATTCTTTTTCTCGTGGGGATCAATATGTTCGCTGGCTTGAACGCCTTTTT
>1_GG_Tbases|114461:116140|801
TGGATGAAGCGGAAAAACTTGGAATCAAAAGAGAAGAAGCTGTACAAAACATTCTTTTTCTCGTGGGGATCAATATGTTCGCTGGCTTGAACGCCTTTTTCCCTCATCTCTTCAGGTTAG
>1_GG_Tbases|114461:116140|821
GGAATCAAAAGAGAAGAAGCTGTACAAAACATTCTTTTTCTCGTGGGGATCAATATGTTCGCTGGCTTGAACGCCTTTTTCCCTCATCTCTTCAGGTTAGTATCGCGATTTAAAATATAA
>1_GG_Tbases|114461:116140|841
TGTACAAAACATTCTTTTTCTCGTGGGGATCAATATGTTCGCTGGCTTGAACGCCTTTTTCCCTCATCTCTTCAGGTTAGTATCGCGATTTAAAATATAAGAATATGTTACGTGGAAGCA
>1_GG_Tbases|114461:116140|861
TCGTGGGGATCAATATGTTCGCTGGCTTGAACGCCTTTTTCCCTCATCTCTTCAGGTTAGTATCGCGATTTAAAATATAAGAATATGTTACGTGGAAGCAGTACTCATTATGTTACGTGG
>1_GG_Tbases|114461:116140|881
GCTGGCTTGAACGCCTTTTTCCCTCATCTCTTCAGGTTAGTATCGCGATTTAAAATATAAGAATATGTTACGTGGAAGCAGTACTCATTATGTTACGTGGAAGCAGTACTCATTAATGTT
>1_GG_Tbases|114461:116140|901
CCCTCATCTCTTCAGGTTAGTATCGCGATTTAAAATATAAGAATATGTTACGTGGAAGCAGTACTCATTATGTTACGTGGAAGCAGTACTCATTAATGTTGTTTTCTTCTCTTATATGTG
>1_GG_Tbases|114461:116140|921
TATCGCGATTTAAAATATAAGAATATGTTACGTGGAAGCAGTACTCATTATGTTACGTGGAAGCAGTACTCATTAATGTTGTTTTCTTCTCTTATATGTGTGATAATTAGGTTTGTGGGC
>1_GG_Tbases|114461:116140|941
GAATATGTTACGTGGAAGCAGTACTCATTATGTTACGTGGAAGCAGTACTCATTAATGTTGTTTTCTTCTCTTATATGTGTGATAATTAGGTTTGTGGGCGAAGCAGGGGCTAGTCTACA
>1_GG_Tbases|114461:116140|961
GTACTCATTATGTTACGTGGAAGCAGTACTCATTAATGTTGTTTTCTTCTCTTATATGTGTGATAATTAGGTTTGTGGGCGAAGCAGGGGCTAGTCTACACACACAACTTGCTAAAGAAA
>1_GG_Tbases|114461:116140|981
AAGCAGTACTCATTAATGTTGTTTTCTTCTCTTATATGTGTGATAATTAGGTTTGTGGGCGAAGCAGGGGCTAGTCTACACACACAACTTGCTAAAGAAATAAGGACCGTTATTAAAGAA
>1_GG_Tbases|114461:116140|1001
GTTTTCTTCTCTTATATGTGTGATAATTAGGTTTGTGGGCGAAGCAGGGGCTAGTCTACACACACAACTTGCTAAAGAAATAAGGACCGTTATTAAAGAAGAAGGTGGTGCAATCACATT
>1_GG_Tbases|114461:116140|1021
TGATAATTAGGTTTGTGGGCGAAGCAGGGGCTAGTCTACACACACAACTTGCTAAAGAAATAAGGACCGTTATTAAAGAAGAAGGTGGTGCAATCACATTATCAGCGATTAACAAAATGA
>1_GG_Tbases|114461:116140|1041
GAAGCAGGGGCTAGTCTACACACACAACTTGCTAAAGAAATAAGGACCGTTATTAAAGAAGAAGGTGGTGCAATCACATTATCAGCGATTAACAAAATGAGTTTGGTCAAATCCGTAGTG
>1_GG_Tbases|114461:116140|1061
CACACAACTTGCTAAAGAAATAAGGACCGTTATTAAAGAAGAAGGTGGTGCAATCACATTATCAGCGATTAACAAAATGAGTTTGGTCAAATCCGTAGTGTACGAGACATTGAGACTTCG
>1_GG_Tbases|114461:116140|1081
TAAGGACCGTTATTAAAGAAGAAGGTGGTGCAATCACATTATCAGCGATTAACAAAATGAGTTTGGTCAAATCCGTAGTGTACGAGACATTGAGACTTCGCCCACCAGTACCATTACAGT
>1_GG_Tbases|114461:116140|1101
GAAGGTGGTGCAATCACATTATCAGCGATTAACAAAATGAGTTTGGTCAAATCCGTAGTGTACGAGACATTGAGACTTCGCCCACCAGTACCATTACAGTATGGTAAGGCGAAGAAAGAC
>1_GG_Tbases|114461:116140|1121
ATCAGCGATTAACAAAATGAGTTTGGTCAAATCCGTAGTGTACGAGACATTGAGACTTCGCCCACCAGTACCATTACAGTATGGTAAGGCGAAGAAAGACTTCATGGTTCAAAGCCACGA
>1_GG_Tbases|114461:116140|1144
TGGTCAAATCCGTAGTGTACGAGACATTGAGACTTCGCCCACCAGTACCATTACAGTATGGTAAGGCGAAGAAAGACTTCATGGTTCAAAGCCACGATGCATCTTACAAGATCAATAAAG
>1_GG_Tbases|114461:116140|1161
TACGAGACATTGAGACTTCGCCCACCAGTACCATTACAGTATGGTAAGGCGAAGAAAGACTTCATGGTTCAAAGCCACGATGCATCTTACAAGATCAATAAAGGGCAATTCGTCGTTGGA
>1_GG_Tbases|114461:116140|1181
CCCACCAGTACCATTACAGTATGGTAAGGCGAAGAAAGACTTCATGGTTCAAAGCCACGATGCATCTTACAAGATCAATAAAGGGCAATTCGTCGTTGGATATCAGCCTATGGCTAGTAG
>1_GG_Tbases|114461:116140|1201
ATGGTAAGGCGAAGAAAGACTTCATGGTTCAAAGCCACGATGCATCTTACAAGATCAATAAAGGGCAATTCGTCGTTGGATATCAGCCTATGGCTAGTAGGGACCCTAAGATTTTCGCAA
>1_GG_Tbases|114461:116140|1221
TTCATGGTTCAAAGCCACGATGCATCTTACAAGATCAATAAAGGGCAATTCGTCGTTGGATATCAGCCTATGGCTAGTAGGGACCCTAAGATTTTCGCAAACCCTGATGAGTTTGTTCCT
>1_GG_Tbases|114461:116140|1241
TGCATCTTACAAGATCAATAAAGGGCAATTCGTCGTTGGATATCAGCCTATGGCTAGTAGGGACCCTAAGATTTTCGCAAACCCTGATGAGTTTGTTCCTGATAGGTTCATGAATGATGG
>1_GG_Tbases|114461:116140|1261
AAGGGCAATTCGTCGTTGGATATCAGCCTATGGCTAGTAGGGACCCTAAGATTTTCGCAAACCCTGATGAGTTTGTTCCTGATAGGTTCATGAATGATGGTGAGAAAATGCTGAAACATG
>1_GG_Tbases|114461:116140|1281
TATCAGCCTATGGCTAGTAGGGACCCTAAGATTTTCGCAAACCCTGATGAGTTTGTTCCTGATAGGTTCATGAATGATGGTGAGAAAATGCTGAAACATGTTCTATGGTCTAATGGAAGG
>1_GG_Tbases|114461:116140|1301
GGACCCTAAGATTTTCGCAAACCCTGATGAGTTTGTTCCTGATAGGTTCATGAATGATGGTGAGAAAATGCTGAAACATGTTCTATGGTCTAATGGAAGGGAAACAGAGAATCCAGCACC
>1_GG_Tbases|114461:116140|1321
ACCCTGATGAGTTTGTTCCTGATAGGTTCATGAATGATGGTGAGAAAATGCTGAAACATGTTCTATGGTCTAATGGAAGGGAAACAGAGAATCCAGCACCAGATAACAAGCAATGTCCAG
>1_GG_Tbases|114461:116140|1341
GATAGGTTCATGAATGATGGTGAGAAAATGCTGAAACATGTTCTATGGTCTAATGGAAGGGAAACAGAGAATCCAGCACCAGATAACAAGCAATGTCCAGGCAAAGATTTAGTGCACCTA
>1_GG_Tbases|114461:116140|1361
TGAGAAAATGCTGAAACATGTTCTATGGTCTAATGGAAGGGAAACAGAGAATCCAGCACCAGATAACAAGCAATGTCCAGGCAAAGATTTAGTGCACCTATTGGGTAGGTTAATATTGGT
>1_GG_Tbases|114461:116140|1381
TTCTATGGTCTAATGGAAGGGAAACAGAGAATCCAGCACCAGATAACAAGCAATGTCCAGGCAAAGATTTAGTGCACCTATTGGGTAGGTTAATATTGGTTGAGTTTTTCATGAGATACG
>1_GG_Tbases|114461:116140|1401
GAAACAGAGAATCCAGCACCAGATAACAAGCAATGTCCAGGCAAAGATTTAGTGCACCTATTGGGTAGGTTAATATTGGTTGAGTTTTTCATGAGATACGATACGTTCACCGTGGAAATT
>1_GG_Tbases|114461:116140|1421
AGATAACAAGCAATGTCCAGGCAAAGATTTAGTGCACCTATTGGGTAGGTTAATATTGGTTGAGTTTTTCATGAGATACGATACGTTCACCGTGGAAATTACACCTCTATTTCGTGCACC
>1_GG_Tbases|114461:116140|1441
GCAAAGATTTAGTGCACCTATTGGGTAGGTTAATATTGGTTGAGTTTTTCATGAGATACGATACGTTCACCGTGGAAATTACACCTCTATTTCGTGCACCAAATGTTGCCTTCAAGACGT
>1_GG_Tbases|114461:116140|1461
TTGGGTAGGTTAATATTGGTTGAGTTTTTCATGAGATACGATACGTTCACCGTGGAAATTACACCTCTATTTCGTGCACCAAATGTTGCCTTCAAGACGTTAACCAAAGCAAGTAAATAG
>1_GG_Tbases|114461:116140|1481
TGAGTTTTTCATGAGATACGATACGTTCACCGTGGAAATTACACCTCTATTTCGTGCACCAAATGTTGCCTTCAAGACGTTAACCAAAGCAAGTAAATAGTTTTCTATGTGATCAAAGTG
>1_GG_Tbases|114461:116140|1501
ATACGTTCACCGTGGAAATTACACCTCTATTTCGTGCACCAAATGTTGCCTTCAAGACGTTAACCAAAGCAAGTAAATAGTTTTCTATGTGATCAAAGTGTGTGTGCCCACACATTGAAT
>1_GG_Tbases|114461:116140|1525
CTCTATTTCGTGCACCAAATGTTGCCTTCAAGACGTTAACCAAAGCAAGTAAATAGTTTTCTATGTGATCAAAGTGTGTGTGCCCACACATTGAATTTCATTAATTTGTATTGTGTTGTA
>1_GG_Tbases|116547:116667|1
AATTATTATTATCATTTATTCGTTGTAGTAGTAGTATATTAGTATTAATTAAAGTTGTTGACTCGGTCACTTTCTCGGCATATCTTTGACAAAGACTTTTAAACCTCGGTCCTAGGTTAT
>1_GG_Tbases|116547:116667|2
ATTATTATTATCATTTATTCGTTGTAGTAGTAGTATATTAGTATTAATTAAAGTTGTTGACTCGGTCACTTTCTCGGCATATCTTTGACAAAGACTTTTAAACCTCGGTCCTAGGTTATA
>1_GG_Tbases|120113:120289|1
CTAGTTTCAAGTAATCAAGAAAAACACACACACAGAGAGCAGAAATGGCGATAACACTGAAGAGCGGCTACAAGATGCCGATTGTGGGATTGGGTGTTTGGCGAATGGAAGGAAAAGATA
>1_GG_Tbases|120113:120289|21
AAAACACACACACAGAGAGCAGAAATGGCGATAACACTGAAGAGCGGCTACAAGATGCCGATTGTGGGATTGGGTGTTTGGCGAATGGAAGGAAAAGATATAAAAGATCTTCTCATCAAC
>1_GG_Tbases|120113:120289|41
AGAAATGGCGATAACACTGAAGAGCGGCTACAAGATGCCGATTGTGGGATTGGGTGTTTGGCGAATGGAAGGAAAAGATATAAAAGATCTTCTCATCAACGCCATCAAGATTGGCTACCG
>1_GG_Tbases|120113:120289|58
TGAAGAGCGGCTACAAGATGCCGATTGTGGGATTGGGTGTTTGGCGAATGGAAGGAAAAGATATAAAAGATCTTCTCATCAACGCCATCAAGATTGGCTACCGTCACTTTGATTGTGCTG
>1_GG_Tbases|121191:121502|4
ACTATCAAAATGAAGCTGAAGTTGGGGAAGCACTCGCAGAAGCATTTCAGACGGGGATCGTGAAGAGGGAGGATCTTTTCATTACTACAAAGGTTAGTGCAAAAATGTTAATTTCATCTG
>1_GG_Tbases|121191:121502|21
GAAGTTGGGGAAGCACTCGCAGAAGCATTTCAGACGGGGATCGTGAAGAGGGAGGATCTTTTCATTACTACAAAGGTTAGTGCAAAAATGTTAATTTCATCTGTCGACTCAGTTTTAGCA
>1_GG_Tbases|121191:121502|41
AGAAGCATTTCAGACGGGGATCGTGAAGAGGGAGGATCTTTTCATTACTACAAAGGTTAGTGCAAAAATGTTAATTTCATCTGTCGACTCAGTTTTAGCATTTCACTGAGAATTACATAT
>1_GG_Tbases|121191:121502|64
TGAAGAGGGAGGATCTTTTCATTACTACAAAGGTTAGTGCAAAAATGTTAATTTCATCTGTCGACTCAGTTTTAGCATTTCACTGAGAATTACATATAGCTGGCAATGAGTATCGACTCT
>1_GG_Tbases|121191:121502|81
TTCATTACTACAAAGGTTAGTGCAAAAATGTTAATTTCATCTGTCGACTCAGTTTTAGCATTTCACTGAGAATTACATATAGCTGGCAATGAGTATCGACTCTCTTTTTTGCAGCTTTGG
>1_GG_Tbases|121191:121502|101
TGCAAAAATGTTAATTTCATCTGTCGACTCAGTTTTAGCATTTCACTGAGAATTACATATAGCTGGCAATGAGTATCGACTCTCTTTTTTGCAGCTTTGGAACTCAGACCATGGTCATGT
>1_GG_Tbases|121191:121502|124
TCGACTCAGTTTTAGCATTTCACTGAGAATTACATATAGCTGGCAATGAGTATCGACTCTCTTTTTTGCAGCTTTGGAACTCAGACCATGGTCATGTTCTTGAGGCCTGTAAAGACAGTC
>1_GG_Tbases|121191:121502|141
TTTCACTGAGAATTACATATAGCTGGCAATGAGTATCGACTCTCTTTTTTGCAGCTTTGGAACTCAGACCATGGTCATGTTCTTGAGGCCTGTAAAGACAGTCTTAAGAAGTTACGCCTG
>1_GG_Tbases|121191:121502|161
AGCTGGCAATGAGTATCGACTCTCTTTTTTGCAGCTTTGGAACTCAGACCATGGTCATGTTCTTGAGGCCTGTAAAGACAGTCTTAAGAAGTTACGCCTGGATTATCTGGATCTCTACCT
>1_GG_Tbases|121191:121502|181
TCTCTTTTTTGCAGCTTTGGAACTCAGACCATGGTCATGTTCTTGAGGCCTGTAAAGACAGTCTTAAGAAGTTACGCCTGGATTATCTGGATCTCTACCTTGTTCACTTCCCCATAGCCA
>1_GG_Tbases|121191:121502|193
AGCTTTGGAACTCAGACCATGGTCATGTTCTTGAGGCCTGTAAAGACAGTCTTAAGAAGTTACGCCTGGATTATCTGGATCTCTACCTTGTTCACTTCCCCATAGCCACAAAACATACAG
>1_GG_Tbases|121730:123409|1
GGTATTTTGACAAGTACTGCTTGGATCAAAGGCACATAGTGATTGTTAGCTGAATATTGATGCTTAAATTTCCTGATTTCCAATTATTTGGTGATTTGACTTTATATGACTTAAAACCCA
>1_GG_Tbases|121730:123409|21
TTGGATCAAAGGCACATAGTGATTGTTAGCTGAATATTGATGCTTAAATTTCCTGATTTCCAATTATTTGGTGATTTGACTTTATATGACTTAAAACCCAAATGAACTATTCAGCAAAAT
>1_GG_Tbases|121730:123409|41
GATTGTTAGCTGAATATTGATGCTTAAATTTCCTGATTTCCAATTATTTGGTGATTTGACTTTATATGACTTAAAACCCAAATGAACTATTCAGCAAAATCAATATTTGATTTCAATACA
>1_GG_Tbases|121730:123409|61
TGCTTAAATTTCCTGATTTCCAATTATTTGGTGATTTGACTTTATATGACTTAAAACCCAAATGAACTATTCAGCAAAATCAATATTTGATTTCAATACATATAGTATAGATTTAAACAT
>1_GG_Tbases|121730:123409|81
CAATTATTTGGTGATTTGACTTTATATGACTTAAAACCCAAATGAACTATTCAGCAAAATCAATATTTGATTTCAATACATATAGTATAGATTTAAACATCTAGTAATCAATACTCTACT
>1_GG_Tbases|121730:123409|101
TTTATATGACTTAAAACCCAAATGAACTATTCAGCAAAATCAATATTTGATTTCAATACATATAGTATAGATTTAAACATCTAGTAATCAATACTCTACTTTAATCTTGGCCTTGGCTTG
>1_GG_Tbases|121730:123409|121
AATGAACTATTCAGCAAAATCAATATTTGATTTCAATACATATAGTATAGATTTAAACATCTAGTAATCAATACTCTACTTTAATCTTGGCCTTGGCTTGAAATCAAGAATTTTCTCCTT
>1_GG_Tbases|121730:123409|141
CAATATTTGATTTCAATACATATAGTATAGATTTAAACATCTAGTAATCAATACTCTACTTTAATCTTGGCCTTGGCTTGAAATCAAGAATTTTCTCCTTTTGAAATGGCGCATTGTGTT
>1_GG_Tbases|121730:123409|161
TATAGTATAGATTTAAACATCTAGTAATCAATACTCTACTTTAATCTTGGCCTTGGCTTGAAATCAAGAATTTTCTCCTTTTGAAATGGCGCATTGTGTTTCTTATAAATGCATTCAGGA
>1_GG_Tbases|121730:123409|181
CTAGTAATCAATACTCTACTTTAATCTTGGCCTTGGCTTGAAATCAAGAATTTTCTCCTTTTGAAATGGCGCATTGTGTTTCTTATAAATGCATTCAGGAGTTGGTACAACCTCTAGTGC
>1_GG_Tbases|121730:123409|201
TTAATCTTGGCCTTGGCTTGAAATCAAGAATTTTCTCCTTTTGAAATGGCGCATTGTGTTTCTTATAAATGCATTCAGGAGTTGGTACAACCTCTAGTGCATTGGGTGAGGATGGTGTTC
>1_GG_Tbases|121730:123409|221
AAATCAAGAATTTTCTCCTTTTGAAATGGCGCATTGTGTTTCTTATAAATGCATTCAGGAGTTGGTACAACCTCTAGTGCATTGGGTGAGGATGGTGTTCTTGATATTGATACCACCATA
>1_GG_Tbases|121730:123409|241
TTGAAATGGCGCATTGTGTTTCTTATAAATGCATTCAGGAGTTGGTACAACCTCTAGTGCATTGGGTGAGGATGGTGTTCTTGATATTGATACCACCATATCATTGGAGACTACTTGGCA
>1_GG_Tbases|121730:123409|261
TCTTATAAATGCATTCAGGAGTTGGTACAACCTCTAGTGCATTGGGTGAGGATGGTGTTCTTGATATTGATACCACCATATCATTGGAGACTACTTGGCACGGAATGGAAAATCTAGTAT
>1_GG_Tbases|121730:123409|281
GTTGGTACAACCTCTAGTGCATTGGGTGAGGATGGTGTTCTTGATATTGATACCACCATATCATTGGAGACTACTTGGCACGGAATGGAAAATCTAGTATCCCTGGGCTTGGTCCGCAGC
>1_GG_Tbases|121730:123409|301
ATTGGGTGAGGATGGTGTTCTTGATATTGATACCACCATATCATTGGAGACTACTTGGCACGGAATGGAAAATCTAGTATCCCTGGGCTTGGTCCGCAGCATAGGAATCAGGTAGGCTTA
>1_GG_Tbases|121730:123409|321
TTGATATTGATACCACCATATCATTGGAGACTACTTGGCACGGAATGGAAAATCTAGTATCCCTGGGCTTGGTCCGCAGCATAGGAATCAGGTAGGCTTACGACTAAAAAACCTGTACTC
>1_GG_Tbases|121730:123409|344
TTGGAGACTACTTGGCACGGAATGGAAAATCTAGTATCCCTGGGCTTGGTCCGCAGCATAGGAATCAGGTAGGCTTACGACTAAAAAACCTGTACTCCCCTTTATTCAGCTGCTATGGCC
>1_GG_Tbases|121730:123409|361
CGGAATGGAAAATCTAGTATCCCTGGGCTTGGTCCGCAGCATAGGAATCAGGTAGGCTTACGACTAAAAAACCTGTACTCCCCTTTATTCAGCTGCTATGGCCAGCAGATTCATTCTTCT
>1_GG_Tbases|121730:123409|381
CCCTGGGCTTGGTCCGCAGCATAGGAATCAGGTAGGCTTACGACTAAAAAACCTGTACTCCCCTTTATTCAGCTGCTATGGCCAGCAGATTCATTCTTCTGCTTCATGATACTATCGTGC
>1_GG_Tbases|121730:123409|401
ATAGGAATCAGGTAGGCTTACGACTAAAAAACCTGTACTCCCCTTTATTCAGCTGCTATGGCCAGCAGATTCATTCTTCTGCTTCATGATACTATCGTGCTGTGGACAATCTTATTGCTG
>1_GG_Tbases|121730:123409|421
CGACTAAAAAACCTGTACTCCCCTTTATTCAGCTGCTATGGCCAGCAGATTCATTCTTCTGCTTCATGATACTATCGTGCTGTGGACAATCTTATTGCTGAAGTCGGGCATTGTTGACAA
>1_GG_Tbases|121730:123409|441
CCCTTTATTCAGCTGCTATGGCCAGCAGATTCATTCTTCTGCTTCATGATACTATCGTGCTGTGGACAATCTTATTGCTGAAGTCGGGCATTGTTGACAAAAACTAGATATTGTTTGGCC
>1_GG_Tbases|121730:123409|461
GCCAGCAGATTCATTCTTCTGCTTCATGATACTATCGTGCTGTGGACAATCTTATTGCTGAAGTCGGGCATTGTTGACAAAAACTAGATATTGTTTGGCCATTTATCTAGCCATTTCCTC
>1_GG_Tbases|121730:123409|481
GCTTCATGATACTATCGTGCTGTGGACAATCTTATTGCTGAAGTCGGGCATTGTTGACAAAAACTAGATATTGTTTGGCCATTTATCTAGCCATTTCCTCCACTTAGTTTGTGTTGCACC
>1_GG_Tbases|121730:123409|501
TGTGGACAATCTTATTGCTGAAGTCGGGCATTGTTGACAAAAACTAGATATTGTTTGGCCATTTATCTAGCCATTTCCTCCACTTAGTTTGTGTTGCACCAATGCTCTGACAAACTCATA
>1_GG_Tbases|121730:123409|521
AAGTCGGGCATTGTTGACAAAAACTAGATATTGTTTGGCCATTTATCTAGCCATTTCCTCCACTTAGTTTGTGTTGCACCAATGCTCTGACAAACTCATAGTGTTTCAACGAACAAACAA
>1_GG_Tbases|121730:123409|661
TTTTCAATACAAATATAGGCACTTTTTGAAAAATTGAAAATTGCGAATCACAGACTTAACTGCTCAGTATTGCTTGAAATGAATTCATCCTTCTTGAAGTCGTCTTGTCTTGTCTACAGC
>1_GG_Tbases|121730:123409|684
TTTTGAAAAATTGAAAATTGCGAATCACAGACTTAACTGCTCAGTATTGCTTGAAATGAATTCATCCTTCTTGAAGTCGTCTTGTCTTGTCTACAGCCATTATAAAATTGTGAGAAGTCA
>1_GG_Tbases|121730:123409|704
CGAATCACAGACTTAACTGCTCAGTATTGCTTGAAATGAATTCATCCTTCTTGAAGTCGTCTTGTCTTGTCTACAGCCATTATAAAATTGTGAGAAGTCAACTCTATCACCTACAACTTT
>1_GG_Tbases|121730:123409|721
TGCTCAGTATTGCTTGAAATGAATTCATCCTTCTTGAAGTCGTCTTGTCTTGTCTACAGCCATTATAAAATTGTGAGAAGTCAACTCTATCACCTACAACTTTACATGTTTACTTTCAGT
>1_GG_Tbases|121730:123409|741
GAATTCATCCTTCTTGAAGTCGTCTTGTCTTGTCTACAGCCATTATAAAATTGTGAGAAGTCAACTCTATCACCTACAACTTTACATGTTTACTTTCAGTTATGGTGCATAACTACGTTA
>1_GG_Tbases|121730:123409|761
CGTCTTGTCTTGTCTACAGCCATTATAAAATTGTGAGAAGTCAACTCTATCACCTACAACTTTACATGTTTACTTTCAGTTATGGTGCATAACTACGTTAGTTTAGGCGCAAGCAGTATG
>1_GG_Tbases|121730:123409|781
CATTATAAAATTGTGAGAAGTCAACTCTATCACCTACAACTTTACATGTTTACTTTCAGTTATGGTGCATAACTACGTTAGTTTAGGCGCAAGCAGTATGTTATCATGCTATGCTATTTA
>1_GG_Tbases|121730:123409|801
TCAACTCTATCACCTACAACTTTACATGTTTACTTTCAGTTATGGTGCATAACTACGTTAGTTTAGGCGCAAGCAGTATGTTATCATGCTATGCTATTTAACATTTGAATTATTTTTCAA
>1_GG_Tbases|121730:123409|821
TTTACATGTTTACTTTCAGTTATGGTGCATAACTACGTTAGTTTAGGCGCAAGCAGTATGTTATCATGCTATGCTATTTAACATTTGAATTATTTTTCAAACTAATGGGATTGTATTCTT
>1_GG_Tbases|121730:123409|841
TATGGTGCATAACTACGTTAGTTTAGGCGCAAGCAGTATGTTATCATGCTATGCTATTTAACATTTGAATTATTTTTCAAACTAATGGGATTGTATTCTTACTCTTGCAATGGGAGTCGA
>1_GG_Tbases|121730:123409|861
GTTTAGGCGCAAGCAGTATGTTATCATGCTATGCTATTTAACATTTGAATTATTTTTCAAACTAATGGGATTGTATTCTTACTCTTGCAATGGGAGTCGATGTGCAGCAACTACGACATC
>1_GG_Tbases|121730:123409|881
TTATCATGCTATGCTATTTAACATTTGAATTATTTTTCAAACTAATGGGATTGTATTCTTACTCTTGCAATGGGAGTCGATGTGCAGCAACTACGACATCTTTCTCACCCGAGATTGCCT
>1_GG_Tbases|121730:123409|901
ACATTTGAATTATTTTTCAAACTAATGGGATTGTATTCTTACTCTTGCAATGGGAGTCGATGTGCAGCAACTACGACATCTTTCTCACCCGAGATTGCCTAGCATATTCCAAAGTGAAGC
>1_GG_Tbases|121730:123409|921
ACTAATGGGATTGTATTCTTACTCTTGCAATGGGAGTCGATGTGCAGCAACTACGACATCTTTCTCACCCGAGATTGCCTAGCATATTCCAAAGTGAAGCCTGCTGTGAATCAAATCGAG
>1_GG_Tbases|121730:123409|941
ACTCTTGCAATGGGAGTCGATGTGCAGCAACTACGACATCTTTCTCACCCGAGATTGCCTAGCATATTCCAAAGTGAAGCCTGCTGTGAATCAAATCGAGACCCATCCTTATTTCCAGCG
>1_GG_Tbases|121730:123409|961
TGTGCAGCAACTACGACATCTTTCTCACCCGAGATTGCCTAGCATATTCCAAAGTGAAGCCTGCTGTGAATCAAATCGAGACCCATCCTTATTTCCAGCGTGAATCTCTTGTCAAATTTT
>1_GG_Tbases|121730:123409|981
TTTCTCACCCGAGATTGCCTAGCATATTCCAAAGTGAAGCCTGCTGTGAATCAAATCGAGACCCATCCTTATTTCCAGCGTGAATCTCTTGTCAAATTTTGCCAAAAGCATGACATCTGT
>1_GG_Tbases|121730:123409|1001
AGCATATTCCAAAGTGAAGCCTGCTGTGAATCAAATCGAGACCCATCCTTATTTCCAGCGTGAATCTCTTGTCAAATTTTGCCAAAAGCATGACATCTGTGTTACAGCACACACCCCACT
>1_GG_Tbases|121730:123409|1021
CTGCTGTGAATCAAATCGAGACCCATCCTTATTTCCAGCGTGAATCTCTTGTCAAATTTTGCCAAAAGCATGACATCTGTGTTACAGCACACACCCCACTTGGTGGTGCTGCTGCTAATA
>1_GG_Tbases|121730:123409|1041
ACCCATCCTTATTTCCAGCGTGAATCTCTTGTCAAATTTTGCCAAAAGCATGACATCTGTGTTACAGCACACACCCCACTTGGTGGTGCTGCTGCTAATACTGAATGGTTTGGTTCAGTG
>1_GG_Tbases|121730:123409|1061
TGAATCTCTTGTCAAATTTTGCCAAAAGCATGACATCTGTGTTACAGCACACACCCCACTTGGTGGTGCTGCTGCTAATACTGAATGGTTTGGTTCAGTGTCTTGCCTGGAAGATCCAGC
>1_GG_Tbases|121730:123409|1084
AAAAGCATGACATCTGTGTTACAGCACACACCCCACTTGGTGGTGCTGCTGCTAATACTGAATGGTTTGGTTCAGTGTCTTGCCTGGAAGATCCAGCTCTAAAAGTAAATCCTTGTGCTC
>1_GG_Tbases|121730:123409|1101
GTTACAGCACACACCCCACTTGGTGGTGCTGCTGCTAATACTGAATGGTTTGGTTCAGTGTCTTGCCTGGAAGATCCAGCTCTAAAAGTAAATCCTTGTGCTCTTATATTTTCCATATTT
>1_GG_Tbases|121730:123409|1121
TGGTGGTGCTGCTGCTAATACTGAATGGTTTGGTTCAGTGTCTTGCCTGGAAGATCCAGCTCTAAAAGTAAATCCTTGTGCTCTTATATTTTCCATATTTCGTGAACTGTTCTTCTGGAA
>1_GG_Tbases|121730:123409|1261
CATATTTGCTGGTTTGGTGTAATTGAGGTTGTTTTGTATTTTACTTATTGCATCAGGGTTTAGCTGAAAAATATAATAAGACTGTGGCCCAGGTTATTCTGCGTTGGGGTATCCAAAGAA
>1_GG_Tbases|121730:123409|1281
AATTGAGGTTGTTTTGTATTTTACTTATTGCATCAGGGTTTAGCTGAAAAATATAATAAGACTGTGGCCCAGGTTATTCTGCGTTGGGGTATCCAAAGAAACACAGTTGTGATTCCGAAA
>1_GG_Tbases|121730:123409|1301
TTACTTATTGCATCAGGGTTTAGCTGAAAAATATAATAAGACTGTGGCCCAGGTTATTCTGCGTTGGGGTATCCAAAGAAACACAGTTGTGATTCCGAAATCATCAAAACTGGAGAGACT
>1_GG_Tbases|121730:123409|1321
TAGCTGAAAAATATAATAAGACTGTGGCCCAGGTTATTCTGCGTTGGGGTATCCAAAGAAACACAGTTGTGATTCCGAAATCATCAAAACTGGAGAGACTGCAGGAGAATTTCAACGTTC
>1_GG_Tbases|121730:123409|1341
ACTGTGGCCCAGGTTATTCTGCGTTGGGGTATCCAAAGAAACACAGTTGTGATTCCGAAATCATCAAAACTGGAGAGACTGCAGGAGAATTTCAACGTTCTTGACTTCGAGCTCACTAAA
>1_GG_Tbases|121730:123409|1361
GCGTTGGGGTATCCAAAGAAACACAGTTGTGATTCCGAAATCATCAAAACTGGAGAGACTGCAGGAGAATTTCAACGTTCTTGACTTCGAGCTCACTAAAGAAGACATGGACCTCATCAA
>1_GG_Tbases|121730:123409|1381
ACACAGTTGTGATTCCGAAATCATCAAAACTGGAGAGACTGCAGGAGAATTTCAACGTTCTTGACTTCGAGCTCACTAAAGAAGACATGGACCTCATCAAAAGTTTGGACCGCAACTATA
>1_GG_Tbases|121730:123409|1401
TCATCAAAACTGGAGAGACTGCAGGAGAATTTCAACGTTCTTGACTTCGAGCTCACTAAAGAAGACATGGACCTCATCAAAAGTTTGGACCGCAACTATAGGACCAACCAACCTGCAAAG
>1_GG_Tbases|121730:123409|1421
GCAGGAGAATTTCAACGTTCTTGACTTCGAGCTCACTAAAGAAGACATGGACCTCATCAAAAGTTTGGACCGCAACTATAGGACCAACCAACCTGCAAAGTTTTGGGGCATAGATCTGTA
>1_GG_Tbases|121730:123409|1441
TTGACTTCGAGCTCACTAAAGAAGACATGGACCTCATCAAAAGTTTGGACCGCAACTATAGGACCAACCAACCTGCAAAGTTTTGGGGCATAGATCTGTATGCCTAAAAGCTTCATGTCT
>1_GG_Tbases|121730:123409|1461
GAAGACATGGACCTCATCAAAAGTTTGGACCGCAACTATAGGACCAACCAACCTGCAAAGTTTTGGGGCATAGATCTGTATGCCTAAAAGCTTCATGTCTCATTTTGACACCAAAGGCAC
>1_GG_Tbases|121730:123409|1481
AAGTTTGGACCGCAACTATAGGACCAACCAACCTGCAAAGTTTTGGGGCATAGATCTGTATGCCTAAAAGCTTCATGTCTCATTTTGACACCAAAGGCACCAGGATAGGGGACTAAGCTA
>1_GG_Tbases|121730:123409|1501
GGACCAACCAACCTGCAAAGTTTTGGGGCATAGATCTGTATGCCTAAAAGCTTCATGTCTCATTTTGACACCAAAGGCACCAGGATAGGGGACTAAGCTACTTAGACCAGCATCTCATTT
>1_GG_Tbases|121730:123409|1521
TTTTGGGGCATAGATCTGTATGCCTAAAAGCTTCATGTCTCATTTTGACACCAAAGGCACCAGGATAGGGGACTAAGCTACTTAGACCAGCATCTCATTTGAATATGGAAAAGTGAGTTT
>1_GG_Tbases|121730:123409|1541
TGCCTAAAAGCTTCATGTCTCATTTTGACACCAAAGGCACCAGGATAGGGGACTAAGCTACTTAGACCAGCATCTCATTTGAATATGGAAAAGTGAGTTTATGTTTAGCATGAGAGAGAC
>1_GG_Tbases|127377:128491|1
CAGTCTTCTAGAAAGCAAAGAAGATGCTGGTCACCAGAATTGCATAGGCGATTTGTTGATGCACTACAACAACTTGGGGGTTCACAAGGTTTGAACTTTATTCTATTGATGTGACTTTGT
>1_GG_Tbases|127377:128491|21
AAGATGCTGGTCACCAGAATTGCATAGGCGATTTGTTGATGCACTACAACAACTTGGGGGTTCACAAGGTTTGAACTTTATTCTATTGATGTGACTTTGTTTGCAAGAATCTGAATTAGG
>1_GG_Tbases|127377:128491|41
TGCATAGGCGATTTGTTGATGCACTACAACAACTTGGGGGTTCACAAGGTTTGAACTTTATTCTATTGATGTGACTTTGTTTGCAAGAATCTGAATTAGGAGAATTTAACTCTTGATTAT
>1_GG_Tbases|127377:128491|61
GCACTACAACAACTTGGGGGTTCACAAGGTTTGAACTTTATTCTATTGATGTGACTTTGTTTGCAAGAATCTGAATTAGGAGAATTTAACTCTTGATTATTGTATGGACTATTGGAGCCC
>1_GG_Tbases|127377:128491|81
TTCACAAGGTTTGAACTTTATTCTATTGATGTGACTTTGTTTGCAAGAATCTGAATTAGGAGAATTTAACTCTTGATTATTGTATGGACTATTGGAGCCCTGTGTACATTTTCATGAATG
>1_GG_Tbases|127377:128491|101
TTCTATTGATGTGACTTTGTTTGCAAGAATCTGAATTAGGAGAATTTAACTCTTGATTATTGTATGGACTATTGGAGCCCTGTGTACATTTTCATGAATGCATGATTTACAGAAGTTAGG
>1_GG_Tbases|127377:128491|121
TTGCAAGAATCTGAATTAGGAGAATTTAACTCTTGATTATTGTATGGACTATTGGAGCCCTGTGTACATTTTCATGAATGCATGATTTACAGAAGTTAGGAAATCGACGTCTTTTCTATA
>1_GG_Tbases|127377:128491|141
AGAATTTAACTCTTGATTATTGTATGGACTATTGGAGCCCTGTGTACATTTTCATGAATGCATGATTTACAGAAGTTAGGAAATCGACGTCTTTTCTATACTGAAAGTATAGTCCTACTA
>1_GG_Tbases|127377:128491|161
TGTATGGACTATTGGAGCCCTGTGTACATTTTCATGAATGCATGATTTACAGAAGTTAGGAAATCGACGTCTTTTCTATACTGAAAGTATAGTCCTACTATATATAAAACGATATGCGAA
>1_GG_Tbases|127377:128491|181
TGTGTACATTTTCATGAATGCATGATTTACAGAAGTTAGGAAATCGACGTCTTTTCTATACTGAAAGTATAGTCCTACTATATATAAAACGATATGCGAATAGCTGCCAGAATCTTGAAA
>1_GG_Tbases|127377:128491|201
CATGATTTACAGAAGTTAGGAAATCGACGTCTTTTCTATACTGAAAGTATAGTCCTACTATATATAAAACGATATGCGAATAGCTGCCAGAATCTTGAAACAGCATTGAATTAAACATTT
>1_GG_Tbases|127377:128491|221
AAATCGACGTCTTTTCTATACTGAAAGTATAGTCCTACTATATATAAAACGATATGCGAATAGCTGCCAGAATCTTGAAACAGCATTGAATTAAACATTTCCAGATTAGTTGTTCTGTTA
>1_GG_Tbases|127377:128491|241
CTGAAAGTATAGTCCTACTATATATAAAACGATATGCGAATAGCTGCCAGAATCTTGAAACAGCATTGAATTAAACATTTCCAGATTAGTTGTTCTGTTAGTTTTCAACTCTTGCTCATA
>1_GG_Tbases|127377:128491|261
TATATAAAACGATATGCGAATAGCTGCCAGAATCTTGAAACAGCATTGAATTAAACATTTCCAGATTAGTTGTTCTGTTAGTTTTCAACTCTTGCTCATAATCATTCCGACTTGTTTGCA
>1_GG_Tbases|127377:128491|281
TAGCTGCCAGAATCTTGAAACAGCATTGAATTAAACATTTCCAGATTAGTTGTTCTGTTAGTTTTCAACTCTTGCTCATAATCATTCCGACTTGTTTGCAGTTGCAACTCCTAAGCAGAT
>1_GG_Tbases|127377:128491|301
CAGCATTGAATTAAACATTTCCAGATTAGTTGTTCTGTTAGTTTTCAACTCTTGCTCATAATCATTCCGACTTGTTTGCAGTTGCAACTCCTAAGCAGATTAGAGACCTTATGCAAGTGG
>1_GG_Tbases|127377:128491|321
CCAGATTAGTTGTTCTGTTAGTTTTCAACTCTTGCTCATAATCATTCCGACTTGTTTGCAGTTGCAACTCCTAAGCAGATTAGAGACCTTATGCAAGTGGATGGCCTAACCAATGATGAA
>1_GG_Tbases|127377:128491|341
GTTTTCAACTCTTGCTCATAATCATTCCGACTTGTTTGCAGTTGCAACTCCTAAGCAGATTAGAGACCTTATGCAAGTGGATGGCCTAACCAATGATGAAGTAAAGAGTCATTTGCAGGT
>1_GG_Tbases|127377:128491|361
ATCATTCCGACTTGTTTGCAGTTGCAACTCCTAAGCAGATTAGAGACCTTATGCAAGTGGATGGCCTAACCAATGATGAAGTAAAGAGTCATTTGCAGGTGAGTTTGAACTCATACTATT
>1_GG_Tbases|127377:128491|381
GTTGCAACTCCTAAGCAGATTAGAGACCTTATGCAAGTGGATGGCCTAACCAATGATGAAGTAAAGAGTCATTTGCAGGTGAGTTTGAACTCATACTATTTTGTGAAGTACCATTATGTC
>1_GG_Tbases|127377:128491|401
TAGAGACCTTATGCAAGTGGATGGCCTAACCAATGATGAAGTAAAGAGTCATTTGCAGGTGAGTTTGAACTCATACTATTTTGTGAAGTACCATTATGTCTTTGTTTGTTTATGAATTGA
>1_GG_Tbases|127377:128491|421
ATGGCCTAACCAATGATGAAGTAAAGAGTCATTTGCAGGTGAGTTTGAACTCATACTATTTTGTGAAGTACCATTATGTCTTTGTTTGTTTATGAATTGACCATATTAATAAATACGTTT
>1_GG_Tbases|127377:128491|441
GTAAAGAGTCATTTGCAGGTGAGTTTGAACTCATACTATTTTGTGAAGTACCATTATGTCTTTGTTTGTTTATGAATTGACCATATTAATAAATACGTTTATATGATTTCAGAAATACAG
>1_GG_Tbases|127377:128491|461
GAGTTTGAACTCATACTATTTTGTGAAGTACCATTATGTCTTTGTTTGTTTATGAATTGACCATATTAATAAATACGTTTATATGATTTCAGAAATACAGGCTTCATACACGAAGAGTTC
>1_GG_Tbases|127377:128491|481
TTGTGAAGTACCATTATGTCTTTGTTTGTTTATGAATTGACCATATTAATAAATACGTTTATATGATTTCAGAAATACAGGCTTCATACACGAAGAGTTCCAAATTCACAGACTCAACCA
>1_GG_Tbases|127377:128491|501
TTTGTTTGTTTATGAATTGACCATATTAATAAATACGTTTATATGATTTCAGAAATACAGGCTTCATACACGAAGAGTTCCAAATTCACAGACTCAACCAGCAAATCAGTCTGGTGTGGC
>1_GG_Tbases|127377:128491|524
TATTAATAAATACGTTTATATGATTTCAGAAATACAGGCTTCATACACGAAGAGTTCCAAATTCACAGACTCAACCAGCAAATCAGTCTGGTGTGGCTCTAGGAAATTTATGGATGTCCC
>1_GG_Tbases|127377:128491|541
ATATGATTTCAGAAATACAGGCTTCATACACGAAGAGTTCCAAATTCACAGACTCAACCAGCAAATCAGTCTGGTGTGGCTCTAGGAAATTTATGGATGTCCCAAGGCCAATATGGGGAA
>1_GG_Tbases|127377:128491|561
GCTTCATACACGAAGAGTTCCAAATTCACAGACTCAACCAGCAAATCAGTCTGGTGTGGCTCTAGGAAATTTATGGATGTCCCAAGGCCAATATGGGGAACCCTCAAAGCAGAGCAGTTC
>1_GG_Tbases|127377:128491|581
CAAATTCACAGACTCAACCAGCAAATCAGTCTGGTGTGGCTCTAGGAAATTTATGGATGTCCCAAGGCCAATATGGGGAACCCTCAAAGCAGAGCAGTTCACAATCTGGTTCCCCTCAGG
>1_GG_Tbases|127377:128491|601
GCAAATCAGTCTGGTGTGGCTCTAGGAAATTTATGGATGTCCCAAGGCCAATATGGGGAACCCTCAAAGCAGAGCAGTTCACAATCTGGTTCCCCTCAGGGTCCTCTACACTTGGCTGGT
>1_GG_Tbases|127377:128491|621
TCTAGGAAATTTATGGATGTCCCAAGGCCAATATGGGGAACCCTCAAAGCAGAGCAGTTCACAATCTGGTTCCCCTCAGGGTCCTCTACACTTGGCTGGTAGTTGCGGAGGTACTTCCAC
>1_GG_Tbases|127377:128491|644
AAGGCCAATATGGGGAACCCTCAAAGCAGAGCAGTTCACAATCTGGTTCCCCTCAGGGTCCTCTACACTTGGCTGGTAGTTGCGGAGGTACTTCCACGACTGTGGGTGATAGCATGGAAG
>1_GG_Tbases|127377:128491|681
ACAATCTGGTTCCCCTCAGGGTCCTCTACACTTGGCTGGTAGTTGCGGAGGTACTTCCACGACTGTGGGTGATAGCATGGAAGAAGAAGATGATGTAAAATCCGAGAATCACAGCTGGAA
>1_GG_Tbases|127377:128491|701
GTCCTCTACACTTGGCTGGTAGTTGCGGAGGTACTTCCACGACTGTGGGTGATAGCATGGAAGAAGAAGATGATGTAAAATCCGAGAATCACAGCTGGAAAAACCATGTTCTCACCTCTG
>1_GG_Tbases|127377:128491|721
AGTTGCGGAGGTACTTCCACGACTGTGGGTGATAGCATGGAAGAAGAAGATGATGTAAAATCCGAGAATCACAGCTGGAAAAACCATGTTCTCACCTCTGGAAAGATTGATGTATAGATC
>1_GG_Tbases|127377:128491|741
GACTGTGGGTGATAGCATGGAAGAAGAAGATGATGTAAAATCCGAGAATCACAGCTGGAAAAACCATGTTCTCACCTCTGGAAAGATTGATGTATAGATCTCCACCATGAATTTTGCAGA
>1_GG_Tbases|127377:128491|761
AAGAAGAAGATGATGTAAAATCCGAGAATCACAGCTGGAAAAACCATGTTCTCACCTCTGGAAAGATTGATGTATAGATCTCCACCATGAATTTTGCAGATAAGATACATTGGAGAAATT
>1_GG_Tbases|127377:128491|781
TCCGAGAATCACAGCTGGAAAAACCATGTTCTCACCTCTGGAAAGATTGATGTATAGATCTCCACCATGAATTTTGCAGATAAGATACATTGGAGAAATTAATTACCATAAATCGATACC
>1_GG_Tbases|127377:128491|801
AAACCATGTTCTCACCTCTGGAAAGATTGATGTATAGATCTCCACCATGAATTTTGCAGATAAGATACATTGGAGAAATTAATTACCATAAATCGATACCCTATATTATACTTATATATA
>1_GG_Tbases|127377:128491|821
GAAAGATTGATGTATAGATCTCCACCATGAATTTTGCAGATAAGATACATTGGAGAAATTAATTACCATAAATCGATACCCTATATTATACTTATATATAAATCTTGAGAGAGATGTGAA
>1_GG_Tbases|127377:128491|841
TCCACCATGAATTTTGCAGATAAGATACATTGGAGAAATTAATTACCATAAATCGATACCCTATATTATACTTATATATAAATCTTGAGAGAGATGTGAAATTTTGCAGGATTAGATCTC
>1_GG_Tbases|127377:128491|981
TTCGAACCGTGTTCTAGTTATTTGTTGTTTCAGTATAAGGAACTTGAATTTAAGTCCCAACACTTGAGAAATGAAAGAGCAGTGCCTCTCTGGTATCAATTACTATTACTACTTGTTTTA
>1_GG_Tbases|127377:128491|996
AGTTATTTGTTGTTTCAGTATAAGGAACTTGAATTTAAGTCCCAACACTTGAGAAATGAAAGAGCAGTGCCTCTCTGGTATCAATTACTATTACTACTTGTTTTAAGTTTCTGTTAAGAA
>1_GG_Tbases|132487:134166|1
GAGCCATAGCCATACTACTGCCAAGTATTCCCAATTTCCCATTTCCGTACTGCAGCAAAAAGTTTTTTGCTGGTAGATCAGTCGAAGATCTGCAATGGAGTCTTCACTACTGACATCACC
>1_GG_Tbases|132487:134166|25
GTATTCCCAATTTCCCATTTCCGTACTGCAGCAAAAAGTTTTTTGCTGGTAGATCAGTCGAAGATCTGCAATGGAGTCTTCACTACTGACATCACCGGTGGCAATTTCTCGTTTGGCAGC
>1_GG_Tbases|132487:134166|44
TCCGTACTGCAGCAAAAAGTTTTTTGCTGGTAGATCAGTCGAAGATCTGCAATGGAGTCTTCACTACTGACATCACCGGTGGCAATTTCTCGTTTGGCAGCATCCAGAACTATCAATTGC
>1_GG_Tbases|132487:134166|61
AGTTTTTTGCTGGTAGATCAGTCGAAGATCTGCAATGGAGTCTTCACTACTGACATCACCGGTGGCAATTTCTCGTTTGGCAGCATCCAGAACTATCAATTGCAATTGCAGTCCTTTAAT
>1_GG_Tbases|132487:134166|81
GTCGAAGATCTGCAATGGAGTCTTCACTACTGACATCACCGGTGGCAATTTCTCGTTTGGCAGCATCCAGAACTATCAATTGCAATTGCAGTCCTTTAATTTCTCAGTTCCACCGCCATT
>1_GG_Tbases|132487:134166|101
TCTTCACTACTGACATCACCGGTGGCAATTTCTCGTTTGGCAGCATCCAGAACTATCAATTGCAATTGCAGTCCTTTAATTTCTCAGTTCCACCGCCATTTTTCTACTAGGTCAACTCAG
>1_GG_Tbases|132487:134166|121
GGTGGCAATTTCTCGTTTGGCAGCATCCAGAACTATCAATTGCAATTGCAGTCCTTTAATTTCTCAGTTCCACCGCCATTTTTCTACTAGGTCAACTCAGTTTGTACTGATGAGTCAACT
>1_GG_Tbases|132487:134166|141
CAGCATCCAGAACTATCAATTGCAATTGCAGTCCTTTAATTTCTCAGTTCCACCGCCATTTTTCTACTAGGTCAACTCAGTTTGTACTGATGAGTCAACTCGCTCGGTTCCATCTTCGAG
>1_GG_Tbases|132487:134166|161
TGCAATTGCAGTCCTTTAATTTCTCAGTTCCACCGCCATTTTTCTACTAGGTCAACTCAGTTTGTACTGATGAGTCAACTCGCTCGGTTCCATCTTCGAGCTGTATGTAACGGTGAGGTT
>1_GG_Tbases|132487:134166|181
TTCTCAGTTCCACCGCCATTTTTCTACTAGGTCAACTCAGTTTGTACTGATGAGTCAACTCGCTCGGTTCCATCTTCGAGCTGTATGTAACGGTGAGGTTCGAGGTCTGAACCGGTTCGG
>1_GG_Tbases|132487:134166|204
CTACTAGGTCAACTCAGTTTGTACTGATGAGTCAACTCGCTCGGTTCCATCTTCGAGCTGTATGTAACGGTGAGGTTCGAGGTCTGAACCGGTTCGGGTCGGTTTCTCTGTCGAGAAGTT
>1_GG_Tbases|132487:134166|221
TTTGTACTGATGAGTCAACTCGCTCGGTTCCATCTTCGAGCTGTATGTAACGGTGAGGTTCGAGGTCTGAACCGGTTCGGGTCGGTTTCTCTGTCGAGAAGTTTGGCAGCGGCGAATTTA
>1_GG_Tbases|132487:134166|241
CGCTCGGTTCCATCTTCGAGCTGTATGTAACGGTGAGGTTCGAGGTCTGAACCGGTTCGGGTCGGTTTCTCTGTCGAGAAGTTTGGCAGCGGCGAATTTACGCCCGGTTCGGAAGGACTT
>1_GG_Tbases|132487:134166|261
CTGTATGTAACGGTGAGGTTCGAGGTCTGAACCGGTTCGGGTCGGTTTCTCTGTCGAGAAGTTTGGCAGCGGCGAATTTACGCCCGGTTCGGAAGGACTTGCGGAGTGTTTCTGGTTCCG
>1_GG_Tbases|132487:134166|281
CGAGGTCTGAACCGGTTCGGGTCGGTTTCTCTGTCGAGAAGTTTGGCAGCGGCGAATTTACGCCCGGTTCGGAAGGACTTGCGGAGTGTTTCTGGTTCCGCAGCTTCTTTTGCAGCTAGT
>1_GG_Tbases|132487:134166|301
GTCGGTTTCTCTGTCGAGAAGTTTGGCAGCGGCGAATTTACGCCCGGTTCGGAAGGACTTGCGGAGTGTTTCTGGTTCCGCAGCTTCTTTTGCAGCTAGTGGTGGAGGAAATGATAACCC
>1_GG_Tbases|132487:134166|321
GTTTGGCAGCGGCGAATTTACGCCCGGTTCGGAAGGACTTGCGGAGTGTTTCTGGTTCCGCAGCTTCTTTTGCAGCTAGTGGTGGAGGAAATGATAACCCCGGAGGTAATGGCGACGGTG
>1_GG_Tbases|132487:134166|341
CGCCCGGTTCGGAAGGACTTGCGGAGTGTTTCTGGTTCCGCAGCTTCTTTTGCAGCTAGTGGTGGAGGAAATGATAACCCCGGAGGTAATGGCGACGGTGGCGGTGGCAACGGAGATGGT
>1_GG_Tbases|132487:134166|361
GCGGAGTGTTTCTGGTTCCGCAGCTTCTTTTGCAGCTAGTGGTGGAGGAAATGATAACCCCGGAGGTAATGGCGACGGTGGCGGTGGCAACGGAGATGGTGCGACGGACGGTGGTAAGGA
>1_GG_Tbases|132487:134166|385
TTCTTTTGCAGCTAGTGGTGGAGGAAATGATAACCCCGGAGGTAATGGCGACGGTGGCGGTGGCAACGGAGATGGTGCGACGGACGGTGGTAAGGAAAATCCTAGTGTTGTTGCTGAAAC
>1_GG_Tbases|132487:134166|401
GGTGGAGGAAATGATAACCCCGGAGGTAATGGCGACGGTGGCGGTGGCAACGGAGATGGTGCGACGGACGGTGGTAAGGAAAATCCTAGTGTTGTTGCTGAAACGGGTGAAGATATATCT
>1_GG_Tbases|132487:134166|421
CGGAGGTAATGGCGACGGTGGCGGTGGCAACGGAGATGGTGCGACGGACGGTGGTAAGGAAAATCCTAGTGTTGTTGCTGAAACGGGTGAAGATATATCTGCTTTGTCCTCTGATGTCAT
>1_GG_Tbases|132487:134166|441
GCGGTGGCAACGGAGATGGTGCGACGGACGGTGGTAAGGAAAATCCTAGTGTTGTTGCTGAAACGGGTGAAGATATATCTGCTTTGTCCTCTGATGTCATTATCCTAGATGTTACCGTAA
>1_GG_Tbases|132487:134166|461
GCGACGGACGGTGGTAAGGAAAATCCTAGTGTTGTTGCTGAAACGGGTGAAGATATATCTGCTTTGTCCTCTGATGTCATTATCCTAGATGTTACCGTAAGTTACTCAGTTTTATTTCTC
>1_GG_Tbases|132487:134166|481
AAATCCTAGTGTTGTTGCTGAAACGGGTGAAGATATATCTGCTTTGTCCTCTGATGTCATTATCCTAGATGTTACCGTAAGTTACTCAGTTTTATTTCTCCACTTGCTCTATGGATAATG
>1_GG_Tbases|132487:134166|501
AAACGGGTGAAGATATATCTGCTTTGTCCTCTGATGTCATTATCCTAGATGTTACCGTAAGTTACTCAGTTTTATTTCTCCACTTGCTCTATGGATAATGCAATAGCTGTAGTTTCGGAC
>1_GG_Tbases|132487:134166|524
TTGTCCTCTGATGTCATTATCCTAGATGTTACCGTAAGTTACTCAGTTTTATTTCTCCACTTGCTCTATGGATAATGCAATAGCTGTAGTTTCGGACCTTTGAATATTCCACAAATTTGT
>1_GG_Tbases|132487:134166|541
TATCCTAGATGTTACCGTAAGTTACTCAGTTTTATTTCTCCACTTGCTCTATGGATAATGCAATAGCTGTAGTTTCGGACCTTTGAATATTCCACAAATTTGTGTGCACATTTTTAGGGA
>1_GG_Tbases|132487:134166|561
GTTACTCAGTTTTATTTCTCCACTTGCTCTATGGATAATGCAATAGCTGTAGTTTCGGACCTTTGAATATTCCACAAATTTGTGTGCACATTTTTAGGGAATGACATGCGGTGGCTGTGC
>1_GG_Tbases|132487:134166|581
CACTTGCTCTATGGATAATGCAATAGCTGTAGTTTCGGACCTTTGAATATTCCACAAATTTGTGTGCACATTTTTAGGGAATGACATGCGGTGGCTGTGCATCGAGCGTGAAGAGAATTT
>1_GG_Tbases|132487:134166|604
TAGCTGTAGTTTCGGACCTTTGAATATTCCACAAATTTGTGTGCACATTTTTAGGGAATGACATGCGGTGGCTGTGCATCGAGCGTGAAGAGAATTTTAGAAAGTCAAGTAAGTATTCAA
>1_GG_Tbases|132487:134166|621
CTTTGAATATTCCACAAATTTGTGTGCACATTTTTAGGGAATGACATGCGGTGGCTGTGCATCGAGCGTGAAGAGAATTTTAGAAAGTCAAGTAAGTATTCAATGGTACTTCCAACTCAT
>1_GG_Tbases|132487:134166|641
TGTGTGCACATTTTTAGGGAATGACATGCGGTGGCTGTGCATCGAGCGTGAAGAGAATTTTAGAAAGTCAAGTAAGTATTCAATGGTACTTCCAACTCATGTTCTTCTCTTCAATTAAGC
>1_GG_Tbases|132487:134166|661
ATGACATGCGGTGGCTGTGCATCGAGCGTGAAGAGAATTTTAGAAAGTCAAGTAAGTATTCAATGGTACTTCCAACTCATGTTCTTCTCTTCAATTAAGCATCTCATGTTTATGCTGATT
>1_GG_Tbases|132487:134166|681
ATCGAGCGTGAAGAGAATTTTAGAAAGTCAAGTAAGTATTCAATGGTACTTCCAACTCATGTTCTTCTCTTCAATTAAGCATCTCATGTTTATGCTGATTGCCAAAATATACAGCAGTAG
>1_GG_Tbases|132487:134166|704
AAAGTCAAGTAAGTATTCAATGGTACTTCCAACTCATGTTCTTCTCTTCAATTAAGCATCTCATGTTTATGCTGATTGCCAAAATATACAGCAGTAGACTCATTACAAGGTTTCTATTAG
>1_GG_Tbases|132487:134166|721
CAATGGTACTTCCAACTCATGTTCTTCTCTTCAATTAAGCATCTCATGTTTATGCTGATTGCCAAAATATACAGCAGTAGACTCATTACAAGGTTTCTATTAGGAACTGAAGGCGAAGCT
>1_GG_Tbases|132487:134166|744
CTTCTCTTCAATTAAGCATCTCATGTTTATGCTGATTGCCAAAATATACAGCAGTAGACTCATTACAAGGTTTCTATTAGGAACTGAAGGCGAAGCTATTTCTCTTCTTATGTTGAACTT
>1_GG_Tbases|132487:134166|761
ATCTCATGTTTATGCTGATTGCCAAAATATACAGCAGTAGACTCATTACAAGGTTTCTATTAGGAACTGAAGGCGAAGCTATTTCTCTTCTTATGTTGAACTTTTTGATTCTGTAAATCA
>1_GG_Tbases|132487:134166|781
GCCAAAATATACAGCAGTAGACTCATTACAAGGTTTCTATTAGGAACTGAAGGCGAAGCTATTTCTCTTCTTATGTTGAACTTTTTGATTCTGTAAATCATAAGAAAATTGTTAACTGTA
>1_GG_Tbases|132487:134166|801
ACTCATTACAAGGTTTCTATTAGGAACTGAAGGCGAAGCTATTTCTCTTCTTATGTTGAACTTTTTGATTCTGTAAATCATAAGAAAATTGTTAACTGTATCAACATGATTATTAACTCT
>1_GG_Tbases|132487:134166|821
TAGGAACTGAAGGCGAAGCTATTTCTCTTCTTATGTTGAACTTTTTGATTCTGTAAATCATAAGAAAATTGTTAACTGTATCAACATGATTATTAACTCTCAGTCGCGAAGGGGAAAGCT
>1_GG_Tbases|132487:134166|841
ATTTCTCTTCTTATGTTGAACTTTTTGATTCTGTAAATCATAAGAAAATTGTTAACTGTATCAACATGATTATTAACTCTCAGTCGCGAAGGGGAAAGCTAAAATATACCGTAATCTTAC
>1_GG_Tbases|132487:134166|861
CTTTTTGATTCTGTAAATCATAAGAAAATTGTTAACTGTATCAACATGATTATTAACTCTCAGTCGCGAAGGGGAAAGCTAAAATATACCGTAATCTTACTTGGCCTGGATTGTTTAATG
>1_GG_Tbases|132487:134166|881
TAAGAAAATTGTTAACTGTATCAACATGATTATTAACTCTCAGTCGCGAAGGGGAAAGCTAAAATATACCGTAATCTTACTTGGCCTGGATTGTTTAATGTTTCCAACAGTGGATGTATC
>1_GG_Tbases|132487:134166|901
TCAACATGATTATTAACTCTCAGTCGCGAAGGGGAAAGCTAAAATATACCGTAATCTTACTTGGCCTGGATTGTTTAATGTTTCCAACAGTGGATGTATCCACATCAGTAGACTCAAACT
>1_GG_Tbases|132487:134166|921
CAGTCGCGAAGGGGAAAGCTAAAATATACCGTAATCTTACTTGGCCTGGATTGTTTAATGTTTCCAACAGTGGATGTATCCACATCAGTAGACTCAAACTCTCTCTATATATTGTTTAAA
>1_GG_Tbases|132487:134166|941
AAAATATACCGTAATCTTACTTGGCCTGGATTGTTTAATGTTTCCAACAGTGGATGTATCCACATCAGTAGACTCAAACTCTCTCTATATATTGTTTAAATAAAATTCCTACGCACACAT
>1_GG_Tbases|132487:134166|961
TTGGCCTGGATTGTTTAATGTTTCCAACAGTGGATGTATCCACATCAGTAGACTCAAACTCTCTCTATATATTGTTTAAATAAAATTCCTACGCACACATTCTTACAAATCAAATCCGTA
>1_GG_Tbases|132487:134166|981
TTTCCAACAGTGGATGTATCCACATCAGTAGACTCAAACTCTCTCTATATATTGTTTAAATAAAATTCCTACGCACACATTCTTACAAATCAAATCCGTATGCATTTTAACAAAGGAGTG
>1_GG_Tbases|132487:134166|1001
CACATCAGTAGACTCAAACTCTCTCTATATATTGTTTAAATAAAATTCCTACGCACACATTCTTACAAATCAAATCCGTATGCATTTTAACAAAGGAGTGGTGGGTATTGTGGTTAGAAG
>1_GG_Tbases|132487:134166|1021
CTCTCTATATATTGTTTAAATAAAATTCCTACGCACACATTCTTACAAATCAAATCCGTATGCATTTTAACAAAGGAGTGGTGGGTATTGTGGTTAGAAGTCTGAATAGGCCTCAGATTC
>1_GG_Tbases|132487:134166|1041
TAAAATTCCTACGCACACATTCTTACAAATCAAATCCGTATGCATTTTAACAAAGGAGTGGTGGGTATTGTGGTTAGAAGTCTGAATAGGCCTCAGATTCGGATCACATTGAAACATTCC
>1_GG_Tbases|132487:134166|1061
TCTTACAAATCAAATCCGTATGCATTTTAACAAAGGAGTGGTGGGTATTGTGGTTAGAAGTCTGAATAGGCCTCAGATTCGGATCACATTGAAACATTCCTAGACAGTTGGATTCTTTAG
>1_GG_Tbases|132487:134166|1081
TGCATTTTAACAAAGGAGTGGTGGGTATTGTGGTTAGAAGTCTGAATAGGCCTCAGATTCGGATCACATTGAAACATTCCTAGACAGTTGGATTCTTTAGTCGAAGACACGATTAGCTAT
>1_GG_Tbases|132487:134166|1101
GTGGGTATTGTGGTTAGAAGTCTGAATAGGCCTCAGATTCGGATCACATTGAAACATTCCTAGACAGTTGGATTCTTTAGTCGAAGACACGATTAGCTATCATAAGCCCAGAATATATTC
>1_GG_Tbases|132487:134166|1124
GAATAGGCCTCAGATTCGGATCACATTGAAACATTCCTAGACAGTTGGATTCTTTAGTCGAAGACACGATTAGCTATCATAAGCCCAGAATATATTCTCTTCATGTGGAGATTCACTAGT
>1_GG_Tbases|132487:134166|1141
GGATCACATTGAAACATTCCTAGACAGTTGGATTCTTTAGTCGAAGACACGATTAGCTATCATAAGCCCAGAATATATTCTCTTCATGTGGAGATTCACTAGTAGTTTAGAGTGGAAAAG
>1_GG_Tbases|132487:134166|1161
TAGACAGTTGGATTCTTTAGTCGAAGACACGATTAGCTATCATAAGCCCAGAATATATTCTCTTCATGTGGAGATTCACTAGTAGTTTAGAGTGGAAAAGAAACTACCCTGAGAACTGTA
>1_GG_Tbases|132487:134166|1181
TCGAAGACACGATTAGCTATCATAAGCCCAGAATATATTCTCTTCATGTGGAGATTCACTAGTAGTTTAGAGTGGAAAAGAAACTACCCTGAGAACTGTACAATTCTCTATGATTTTTTG
>1_GG_Tbases|132487:134166|1201
CATAAGCCCAGAATATATTCTCTTCATGTGGAGATTCACTAGTAGTTTAGAGTGGAAAAGAAACTACCCTGAGAACTGTACAATTCTCTATGATTTTTTGGCTGTGCATAAATTACATAA
>1_GG_Tbases|132487:134166|1221
TCTTCATGTGGAGATTCACTAGTAGTTTAGAGTGGAAAAGAAACTACCCTGAGAACTGTACAATTCTCTATGATTTTTTGGCTGTGCATAAATTACATAATTTACAGAATTGGGTTTATT
>1_GG_Tbases|132487:134166|1241
AGTAGTTTAGAGTGGAAAAGAAACTACCCTGAGAACTGTACAATTCTCTATGATTTTTTGGCTGTGCATAAATTACATAATTTACAGAATTGGGTTTATTTATATATTTAACTAGCCTTT
>1_GG_Tbases|132487:134166|1261
AAACTACCCTGAGAACTGTACAATTCTCTATGATTTTTTGGCTGTGCATAAATTACATAATTTACAGAATTGGGTTTATTTATATATTTAACTAGCCTTTTCTTCTATTACTTGTATTCC
>1_GG_Tbases|132487:134166|1281
CAATTCTCTATGATTTTTTGGCTGTGCATAAATTACATAATTTACAGAATTGGGTTTATTTATATATTTAACTAGCCTTTTCTTCTATTACTTGTATTCCTAGTGCACATGCTTTTTGTC
>1_GG_Tbases|132487:134166|1301
GCTGTGCATAAATTACATAATTTACAGAATTGGGTTTATTTATATATTTAACTAGCCTTTTCTTCTATTACTTGTATTCCTAGTGCACATGCTTTTTGTCTCTTTTATTTGTTAGTATTT
>1_GG_Tbases|132487:134166|1321
TTTACAGAATTGGGTTTATTTATATATTTAACTAGCCTTTTCTTCTATTACTTGTATTCCTAGTGCACATGCTTTTTGTCTCTTTTATTTGTTAGTATTTTTTCACTTGACATTATGAAG
>1_GG_Tbases|132487:134166|1341
TATATATTTAACTAGCCTTTTCTTCTATTACTTGTATTCCTAGTGCACATGCTTTTTGTCTCTTTTATTTGTTAGTATTTTTTCACTTGACATTATGAAGTTCTGTATCAACAGCCACAA
>1_GG_Tbases|132487:134166|1361
TCTTCTATTACTTGTATTCCTAGTGCACATGCTTTTTGTCTCTTTTATTTGTTAGTATTTTTTCACTTGACATTATGAAGTTCTGTATCAACAGCCACAAGTTTCTTCTGCTACTGTAAA
>1_GG_Tbases|132487:134166|1381
TAGTGCACATGCTTTTTGTCTCTTTTATTTGTTAGTATTTTTTCACTTGACATTATGAAGTTCTGTATCAACAGCCACAAGTTTCTTCTGCTACTGTAAATCTTACGACGGAGACAGCAA
>1_GG_Tbases|132487:134166|1401
TCTTTTATTTGTTAGTATTTTTTCACTTGACATTATGAAGTTCTGTATCAACAGCCACAAGTTTCTTCTGCTACTGTAAATCTTACGACGGAGACAGCAATAGTGTGGCCAGTATCTGAC
>1_GG_Tbases|132487:134166|1421
TTTCACTTGACATTATGAAGTTCTGTATCAACAGCCACAAGTTTCTTCTGCTACTGTAAATCTTACGACGGAGACAGCAATAGTGTGGCCAGTATCTGACGCAAAGGTTGTACCAAATTG
>1_GG_Tbases|132487:134166|1441
TTCTGTATCAACAGCCACAAGTTTCTTCTGCTACTGTAAATCTTACGACGGAGACAGCAATAGTGTGGCCAGTATCTGACGCAAAGGTTGTACCAAATTGGCAAAAGCAGTTAGGGGAGG
>1_GG_Tbases|132487:134166|1461
GTTTCTTCTGCTACTGTAAATCTTACGACGGAGACAGCAATAGTGTGGCCAGTATCTGACGCAAAGGTTGTACCAAATTGGCAAAAGCAGTTAGGGGAGGCTCTTGCAAAGCATTTGAGT
>1_GG_Tbases|132487:134166|1481
TCTTACGACGGAGACAGCAATAGTGTGGCCAGTATCTGACGCAAAGGTTGTACCAAATTGGCAAAAGCAGTTAGGGGAGGCTCTTGCAAAGCATTTGAGTACCTGTGGGTTCAAATCTAA
>1_GG_Tbases|132487:134166|1501
TAGTGTGGCCAGTATCTGACGCAAAGGTTGTACCAAATTGGCAAAAGCAGTTAGGGGAGGCTCTTGCAAAGCATTTGAGTACCTGTGGGTTCAAATCTAACGTTCGAGGTTAGCATTTGC
>1_GG_Tbases|132487:134166|1521
GCAAAGGTTGTACCAAATTGGCAAAAGCAGTTAGGGGAGGCTCTTGCAAAGCATTTGAGTACCTGTGGGTTCAAATCTAACGTTCGAGGTTAGCATTTGCTTCCAGTAGTACCATTATTT
>1_GG_Tbases|132487:134166|1541
GCAAAAGCAGTTAGGGGAGGCTCTTGCAAAGCATTTGAGTACCTGTGGGTTCAAATCTAACGTTCGAGGTTAGCATTTGCTTCCAGTAGTACCATTATTTTACACTATTGTATCATAGCA
>1_GG_Tbases|132487:134166|1561
CTCTTGCAAAGCATTTGAGTACCTGTGGGTTCAAATCTAACGTTCGAGGTTAGCATTTGCTTCCAGTAGTACCATTATTTTACACTATTGTATCATAGCAATTAACATAGCGATTTTGTT
>1_GG_Tbases|134808:135333|1
AGCTTGGTGGGTAATTGACAGGTGAGGGAGCCATTGAAGGGGAATTTCCATCATGAAATGCAAAAGCTTTCTTGAAATGAGCAACCATTGTCCTTCATGGTATGTCCCTATTATATTGAC
>1_GG_Tbases|134808:135333|21
GGTGAGGGAGCCATTGAAGGGGAATTTCCATCATGAAATGCAAAAGCTTTCTTGAAATGAGCAACCATTGTCCTTCATGGTATGTCCCTATTATATTGACTAAAACCCTTCTCAGCAGCA
>1_GG_Tbases|134808:135333|41
GGAATTTCCATCATGAAATGCAAAAGCTTTCTTGAAATGAGCAACCATTGTCCTTCATGGTATGTCCCTATTATATTGACTAAAACCCTTCTCAGCAGCACCTCTTAGTCACTTCTCCCA
>1_GG_Tbases|134808:135333|61
CAAAAGCTTTCTTGAAATGAGCAACCATTGTCCTTCATGGTATGTCCCTATTATATTGACTAAAACCCTTCTCAGCAGCACCTCTTAGTCACTTCTCCCAGTATTTGATGAAATTAGAAC
>1_GG_Tbases|134808:135333|81
GCAACCATTGTCCTTCATGGTATGTCCCTATTATATTGACTAAAACCCTTCTCAGCAGCACCTCTTAGTCACTTCTCCCAGTATTTGATGAAATTAGAACATATTAGGTCCAAATAATGA
>1_GG_Tbases|134808:135333|101
TATGTCCCTATTATATTGACTAAAACCCTTCTCAGCAGCACCTCTTAGTCACTTCTCCCAGTATTTGATGAAATTAGAACATATTAGGTCCAAATAATGATTTTGATTTTGACAACAAGG
>1_GG_Tbases|134808:135333|121
TAAAACCCTTCTCAGCAGCACCTCTTAGTCACTTCTCCCAGTATTTGATGAAATTAGAACATATTAGGTCCAAATAATGATTTTGATTTTGACAACAAGGTCCTTTTCATCTTTAGGTGA
>1_GG_Tbases|134808:135333|141
CCTCTTAGTCACTTCTCCCAGTATTTGATGAAATTAGAACATATTAGGTCCAAATAATGATTTTGATTTTGACAACAAGGTCCTTTTCATCTTTAGGTGAGAGTTTCAGCAGCAAGAATT
>1_GG_Tbases|134808:135333|161
GTATTTGATGAAATTAGAACATATTAGGTCCAAATAATGATTTTGATTTTGACAACAAGGTCCTTTTCATCTTTAGGTGAGAGTTTCAGCAGCAAGAATTGGTGGATATGTTGAAGGGAG
>1_GG_Tbases|134808:135333|181
ATATTAGGTCCAAATAATGATTTTGATTTTGACAACAAGGTCCTTTTCATCTTTAGGTGAGAGTTTCAGCAGCAAGAATTGGTGGATATGTTGAAGGGAGGAATTTCTACGAGGAGGCTC
>1_GG_Tbases|134808:135333|201
TTTTGATTTTGACAACAAGGTCCTTTTCATCTTTAGGTGAGAGTTTCAGCAGCAAGAATTGGTGGATATGTTGAAGGGAGGAATTTCTACGAGGAGGCTCATGCATTTTGAATTATTGTA
>1_GG_Tbases|134808:135333|221
TCCTTTTCATCTTTAGGTGAGAGTTTCAGCAGCAAGAATTGGTGGATATGTTGAAGGGAGGAATTTCTACGAGGAGGCTCATGCATTTTGAATTATTGTACCGAGACAAGTTTATAAATG
>1_GG_Tbases|134808:135333|241
GAGTTTCAGCAGCAAGAATTGGTGGATATGTTGAAGGGAGGAATTTCTACGAGGAGGCTCATGCATTTTGAATTATTGTACCGAGACAAGTTTATAAATGTTATTAGTTAATAGGACCTA
>1_GG_Tbases|134808:135333|261
GGTGGATATGTTGAAGGGAGGAATTTCTACGAGGAGGCTCATGCATTTTGAATTATTGTACCGAGACAAGTTTATAAATGTTATTAGTTAATAGGACCTATATTTCCATAAAAGTTTACT
>1_GG_Tbases|134808:135333|281
GAATTTCTACGAGGAGGCTCATGCATTTTGAATTATTGTACCGAGACAAGTTTATAAATGTTATTAGTTAATAGGACCTATATTTCCATAAAAGTTTACTGTAGTAGTTCAGGCCGGTGA
>1_GG_Tbases|134808:135333|301
ATGCATTTTGAATTATTGTACCGAGACAAGTTTATAAATGTTATTAGTTAATAGGACCTATATTTCCATAAAAGTTTACTGTAGTAGTTCAGGCCGGTGAAGACATTAACTTTAAGGATG
>1_GG_Tbases|134808:135333|321
CCGAGACAAGTTTATAAATGTTATTAGTTAATAGGACCTATATTTCCATAAAAGTTTACTGTAGTAGTTCAGGCCGGTGAAGACATTAACTTTAAGGATGTGCCAGTTGTGTCCTTCCTT
>1_GG_Tbases|134808:135333|341
TTATTAGTTAATAGGACCTATATTTCCATAAAAGTTTACTGTAGTAGTTCAGGCCGGTGAAGACATTAACTTTAAGGATGTGCCAGTTGTGTCCTTCCTTGTATCTTTCCCATTTACTAT
>1_GG_Tbases|134808:135333|361
TATTTCCATAAAAGTTTACTGTAGTAGTTCAGGCCGGTGAAGACATTAACTTTAAGGATGTGCCAGTTGTGTCCTTCCTTGTATCTTTCCCATTTACTATGAAAAGGGGATCTTTTAGAT
>1_GG_Tbases|134808:135333|381
GTAGTAGTTCAGGCCGGTGAAGACATTAACTTTAAGGATGTGCCAGTTGTGTCCTTCCTTGTATCTTTCCCATTTACTATGAAAAGGGGATCTTTTAGATTCTGCAATCTGATATTATGG
>1_GG_Tbases|134808:135333|401
AGACATTAACTTTAAGGATGTGCCAGTTGTGTCCTTCCTTGTATCTTTCCCATTTACTATGAAAAGGGGATCTTTTAGATTCTGCAATCTGATATTATGGTGAAATTTGCAACTGTTGTG
>1_GG_Tbases|134808:135333|407
TAACTTTAAGGATGTGCCAGTTGTGTCCTTCCTTGTATCTTTCCCATTTACTATGAAAAGGGGATCTTTTAGATTCTGCAATCTGATATTATGGTGAAATTTGCAACTGTTGTGAAATTT
>1_GG_Tbases|139228:140778|1
GTTGCTCTTGGTGCTGCAGTGCAGGTAAGACCTTTTTTGTTCCCGGTTCTTGTATTCTGGTCTTGATTAGTATTTTGGTGCACATCTCAATTTCTTCATTATTCTAGGCTGGAGTTTTGG
>1_GG_Tbases|139228:140778|21
GCAGGTAAGACCTTTTTTGTTCCCGGTTCTTGTATTCTGGTCTTGATTAGTATTTTGGTGCACATCTCAATTTCTTCATTATTCTAGGCTGGAGTTTTGGCTGGAGATGTCAGCGATATT
>1_GG_Tbases|139228:140778|41
TCCCGGTTCTTGTATTCTGGTCTTGATTAGTATTTTGGTGCACATCTCAATTTCTTCATTATTCTAGGCTGGAGTTTTGGCTGGAGATGTCAGCGATATTGTCCTTTTAGATGTCGCACC
>1_GG_Tbases|139228:140778|61
TCTTGATTAGTATTTTGGTGCACATCTCAATTTCTTCATTATTCTAGGCTGGAGTTTTGGCTGGAGATGTCAGCGATATTGTCCTTTTAGATGTCGCACCATTGTCCATTGGTTTGGAAA
>1_GG_Tbases|139228:140778|81
CACATCTCAATTTCTTCATTATTCTAGGCTGGAGTTTTGGCTGGAGATGTCAGCGATATTGTCCTTTTAGATGTCGCACCATTGTCCATTGGTTTGGAAACACTTGGTGGTGTGATGACA
>1_GG_Tbases|139228:140778|101
ATTCTAGGCTGGAGTTTTGGCTGGAGATGTCAGCGATATTGTCCTTTTAGATGTCGCACCATTGTCCATTGGTTTGGAAACACTTGGTGGTGTGATGACAAAGATCATTCCAAGAAATAC
>1_GG_Tbases|139228:140778|121
CTGGAGATGTCAGCGATATTGTCCTTTTAGATGTCGCACCATTGTCCATTGGTTTGGAAACACTTGGTGGTGTGATGACAAAGATCATTCCAAGAAATACAACATTGCCTACCTCCAAAT
>1_GG_Tbases|139228:140778|141
GTCCTTTTAGATGTCGCACCATTGTCCATTGGTTTGGAAACACTTGGTGGTGTGATGACAAAGATCATTCCAAGAAATACAACATTGCCTACCTCCAAATCAGAAGTGTTCTCTACCGCT
>1_GG_Tbases|139228:140778|161
ATTGTCCATTGGTTTGGAAACACTTGGTGGTGTGATGACAAAGATCATTCCAAGAAATACAACATTGCCTACCTCCAAATCAGAAGTGTTCTCTACCGCTGCTGATGGTCAGACAAGTGT
>1_GG_Tbases|139228:140778|181
CACTTGGTGGTGTGATGACAAAGATCATTCCAAGAAATACAACATTGCCTACCTCCAAATCAGAAGTGTTCTCTACCGCTGCTGATGGTCAGACAAGTGTAGAAATTAATGTCCTCCAAG
>1_GG_Tbases|139228:140778|201
AAGATCATTCCAAGAAATACAACATTGCCTACCTCCAAATCAGAAGTGTTCTCTACCGCTGCTGATGGTCAGACAAGTGTAGAAATTAATGTCCTCCAAGGGGAGCGAGAATTTGTTAGG
>1_GG_Tbases|139228:140778|221
AACATTGCCTACCTCCAAATCAGAAGTGTTCTCTACCGCTGCTGATGGTCAGACAAGTGTAGAAATTAATGTCCTCCAAGGGGAGCGAGAATTTGTTAGGGACAACAAATCTTTAGGCAG
>1_GG_Tbases|139228:140778|241
CAGAAGTGTTCTCTACCGCTGCTGATGGTCAGACAAGTGTAGAAATTAATGTCCTCCAAGGGGAGCGAGAATTTGTTAGGGACAACAAATCTTTAGGCAGCTTCCGGCTTGATGGAATTC
>1_GG_Tbases|139228:140778|261
GCTGATGGTCAGACAAGTGTAGAAATTAATGTCCTCCAAGGGGAGCGAGAATTTGTTAGGGACAACAAATCTTTAGGCAGCTTCCGGCTTGATGGAATTCCTCCTGCCCCAAGAGGGGTT
>1_GG_Tbases|139228:140778|281
AGAAATTAATGTCCTCCAAGGGGAGCGAGAATTTGTTAGGGACAACAAATCTTTAGGCAGCTTCCGGCTTGATGGAATTCCTCCTGCCCCAAGAGGGGTTCCTCAAATTGAAGTGAAATT
>1_GG_Tbases|139228:140778|301
GGGAGCGAGAATTTGTTAGGGACAACAAATCTTTAGGCAGCTTCCGGCTTGATGGAATTCCTCCTGCCCCAAGAGGGGTTCCTCAAATTGAAGTGAAATTTGACATTGATGCCAATGGTA
>1_GG_Tbases|139228:140778|321
GACAACAAATCTTTAGGCAGCTTCCGGCTTGATGGAATTCCTCCTGCCCCAAGAGGGGTTCCTCAAATTGAAGTGAAATTTGACATTGATGCCAATGGTATTCTTTCCGTGACTGCTATT
>1_GG_Tbases|139228:140778|344
CCGGCTTGATGGAATTCCTCCTGCCCCAAGAGGGGTTCCTCAAATTGAAGTGAAATTTGACATTGATGCCAATGGTATTCTTTCCGTGACTGCTATTGACAAGGGTACTGGGAAGAAGCA
>1_GG_Tbases|139228:140778|361
CTCCTGCCCCAAGAGGGGTTCCTCAAATTGAAGTGAAATTTGACATTGATGCCAATGGTATTCTTTCCGTGACTGCTATTGACAAGGGTACTGGGAAGAAGCAAGACATCACCATTACAG
>1_GG_Tbases|139228:140778|381
CCTCAAATTGAAGTGAAATTTGACATTGATGCCAATGGTATTCTTTCCGTGACTGCTATTGACAAGGGTACTGGGAAGAAGCAAGACATCACCATTACAGGTGCCAGCACATTGCCTGGT
>1_GG_Tbases|139228:140778|401
TGACATTGATGCCAATGGTATTCTTTCCGTGACTGCTATTGACAAGGGTACTGGGAAGAAGCAAGACATCACCATTACAGGTGCCAGCACATTGCCTGGTGATGAGGTATGATTTTGACT
>1_GG_Tbases|139228:140778|421
TTCTTTCCGTGACTGCTATTGACAAGGGTACTGGGAAGAAGCAAGACATCACCATTACAGGTGCCAGCACATTGCCTGGTGATGAGGTATGATTTTGACTTCCAATTCTACTAGGGACTG
>1_GG_Tbases|139228:140778|441
GACAAGGGTACTGGGAAGAAGCAAGACATCACCATTACAGGTGCCAGCACATTGCCTGGTGATGAGGTATGATTTTGACTTCCAATTCTACTAGGGACTGTGTCTCCTTTAGCAATTCTA
>1_GG_Tbases|139228:140778|461
GCAAGACATCACCATTACAGGTGCCAGCACATTGCCTGGTGATGAGGTATGATTTTGACTTCCAATTCTACTAGGGACTGTGTCTCCTTTAGCAATTCTAGCTAGGTAGTTGTGCGACGA
>1_GG_Tbases|139228:140778|481
GTGCCAGCACATTGCCTGGTGATGAGGTATGATTTTGACTTCCAATTCTACTAGGGACTGTGTCTCCTTTAGCAATTCTAGCTAGGTAGTTGTGCGACGAGTTGTTTCGTGTTTATCAGT
>1_GG_Tbases|139228:140778|501
GATGAGGTATGATTTTGACTTCCAATTCTACTAGGGACTGTGTCTCCTTTAGCAATTCTAGCTAGGTAGTTGTGCGACGAGTTGTTTCGTGTTTATCAGTTGCTGGAATTTGCCTTTTTA
>1_GG_Tbases|139228:140778|521
TCCAATTCTACTAGGGACTGTGTCTCCTTTAGCAATTCTAGCTAGGTAGTTGTGCGACGAGTTGTTTCGTGTTTATCAGTTGCTGGAATTTGCCTTTTTAAAATTTTTCCTTCTAATATT
>1_GG_Tbases|139228:140778|541
TGTCTCCTTTAGCAATTCTAGCTAGGTAGTTGTGCGACGAGTTGTTTCGTGTTTATCAGTTGCTGGAATTTGCCTTTTTAAAATTTTTCCTTCTAATATTGGCTTTTAATTCCTTTGGTT
>1_GG_Tbases|139228:140778|561
GCTAGGTAGTTGTGCGACGAGTTGTTTCGTGTTTATCAGTTGCTGGAATTTGCCTTTTTAAAATTTTTCCTTCTAATATTGGCTTTTAATTCCTTTGGTTGTCTATGGAGCAATATGTTG
>1_GG_Tbases|139228:140778|581
GTTGTTTCGTGTTTATCAGTTGCTGGAATTTGCCTTTTTAAAATTTTTCCTTCTAATATTGGCTTTTAATTCCTTTGGTTGTCTATGGAGCAATATGTTGTGTATCATTCCATTTTAGCT
>1_GG_Tbases|139228:140778|601
TGCTGGAATTTGCCTTTTTAAAATTTTTCCTTCTAATATTGGCTTTTAATTCCTTTGGTTGTCTATGGAGCAATATGTTGTGTATCATTCCATTTTAGCTCCCCCTGCTGCTCATATGTG
>1_GG_Tbases|139228:140778|621
AAATTTTTCCTTCTAATATTGGCTTTTAATTCCTTTGGTTGTCTATGGAGCAATATGTTGTGTATCATTCCATTTTAGCTCCCCCTGCTGCTCATATGTGATGGGATTTCTGGTTGCATG
>1_GG_Tbases|139228:140778|641
GGCTTTTAATTCCTTTGGTTGTCTATGGAGCAATATGTTGTGTATCATTCCATTTTAGCTCCCCCTGCTGCTCATATGTGATGGGATTTCTGGTTGCATGGAAACAGGTCGAGAGAATGG
>1_GG_Tbases|139228:140778|661
GTCTATGGAGCAATATGTTGTGTATCATTCCATTTTAGCTCCCCCTGCTGCTCATATGTGATGGGATTTCTGGTTGCATGGAAACAGGTCGAGAGAATGGTTAAAGAAGCTGAAAGATTT
>1_GG_Tbases|139228:140778|681
TGTATCATTCCATTTTAGCTCCCCCTGCTGCTCATATGTGATGGGATTTCTGGTTGCATGGAAACAGGTCGAGAGAATGGTTAAAGAAGCTGAAAGATTTGCCCAGGAAGACAAGGAGAA
>1_GG_Tbases|139228:140778|701
CCCCCTGCTGCTCATATGTGATGGGATTTCTGGTTGCATGGAAACAGGTCGAGAGAATGGTTAAAGAAGCTGAAAGATTTGCCCAGGAAGACAAGGAGAAGAGAGACGCCATAGACACAA
>1_GG_Tbases|139228:140778|721
ATGGGATTTCTGGTTGCATGGAAACAGGTCGAGAGAATGGTTAAAGAAGCTGAAAGATTTGCCCAGGAAGACAAGGAGAAGAGAGACGCCATAGACACAAAGAACCAGGCCGATTCTGTT
>1_GG_Tbases|139228:140778|741
GAAACAGGTCGAGAGAATGGTTAAAGAAGCTGAAAGATTTGCCCAGGAAGACAAGGAGAAGAGAGACGCCATAGACACAAAGAACCAGGCCGATTCTGTTGTCTACCAGACAGAGAAGCA
>1_GG_Tbases|139228:140778|761
TTAAAGAAGCTGAAAGATTTGCCCAGGAAGACAAGGAGAAGAGAGACGCCATAGACACAAAGAACCAGGCCGATTCTGTTGTCTACCAGACAGAGAAGCAGTTGAAAGAACTTGGAGACA
>1_GG_Tbases|139228:140778|781
GCCCAGGAAGACAAGGAGAAGAGAGACGCCATAGACACAAAGAACCAGGCCGATTCTGTTGTCTACCAGACAGAGAAGCAGTTGAAAGAACTTGGAGACAAAGTACCAGGGCCAGTGAAA
>1_GG_Tbases|139228:140778|801
GAGAGACGCCATAGACACAAAGAACCAGGCCGATTCTGTTGTCTACCAGACAGAGAAGCAGTTGAAAGAACTTGGAGACAAAGTACCAGGGCCAGTGAAAGAGAAGGTTGAGGCTAAACT
>1_GG_Tbases|139228:140778|821
AGAACCAGGCCGATTCTGTTGTCTACCAGACAGAGAAGCAGTTGAAAGAACTTGGAGACAAAGTACCAGGGCCAGTGAAAGAGAAGGTTGAGGCTAAACTTGGAGAGCTTAAAGAAGCAA
>1_GG_Tbases|139228:140778|841
GTCTACCAGACAGAGAAGCAGTTGAAAGAACTTGGAGACAAAGTACCAGGGCCAGTGAAAGAGAAGGTTGAGGCTAAACTTGGAGAGCTTAAAGAAGCAATCTCAGGAGGCTCAACTCAG
>1_GG_Tbases|139228:140778|861
GTTGAAAGAACTTGGAGACAAAGTACCAGGGCCAGTGAAAGAGAAGGTTGAGGCTAAACTTGGAGAGCTTAAAGAAGCAATCTCAGGAGGCTCAACTCAGACCATGAAGGATGCTATGGC
>1_GG_Tbases|139228:140778|881
AAGTACCAGGGCCAGTGAAAGAGAAGGTTGAGGCTAAACTTGGAGAGCTTAAAGAAGCAATCTCAGGAGGCTCAACTCAGACCATGAAGGATGCTATGGCTGCCCTTAACCAAGAAGTAA
>1_GG_Tbases|139228:140778|904
AAGGTTGAGGCTAAACTTGGAGAGCTTAAAGAAGCAATCTCAGGAGGCTCAACTCAGACCATGAAGGATGCTATGGCTGCCCTTAACCAAGAAGTAATGCAGCTTGGTCAGTCACTCTAC
>1_GG_Tbases|139228:140778|921
TGGAGAGCTTAAAGAAGCAATCTCAGGAGGCTCAACTCAGACCATGAAGGATGCTATGGCTGCCCTTAACCAAGAAGTAATGCAGCTTGGTCAGTCACTCTACAACCAGCCTGGTGCTGC
>1_GG_Tbases|139228:140778|941
TCTCAGGAGGCTCAACTCAGACCATGAAGGATGCTATGGCTGCCCTTAACCAAGAAGTAATGCAGCTTGGTCAGTCACTCTACAACCAGCCTGGTGCTGCACCAGGTGCTGGTCCAGCAC
>1_GG_Tbases|139228:140778|961
ACCATGAAGGATGCTATGGCTGCCCTTAACCAAGAAGTAATGCAGCTTGGTCAGTCACTCTACAACCAGCCTGGTGCTGCACCAGGTGCTGGTCCAGCACCTGGCAGTTCTGATGGACCT
>1_GG_Tbases|139228:140778|987
TAACCAAGAAGTAATGCAGCTTGGTCAGTCACTCTACAACCAGCCTGGTGCTGCACCAGGTGCTGGTCCAGCACCTGGCAGTTCTGATGGACCTTCAGAATCATCATCTGGGAAGGGACC
>1_GG_Tbases|139228:140778|1001
TGCAGCTTGGTCAGTCACTCTACAACCAGCCTGGTGCTGCACCAGGTGCTGGTCCAGCACCTGGCAGTTCTGATGGACCTTCAGAATCATCATCTGGGAAGGGACCTGATGGAGATGACG
>1_GG_Tbases|139228:140778|1021
TACAACCAGCCTGGTGCTGCACCAGGTGCTGGTCCAGCACCTGGCAGTTCTGATGGACCTTCAGAATCATCATCTGGGAAGGGACCTGATGGAGATGACGTAATTGATGCTGATTTCACC
>1_GG_Tbases|139228:140778|1041
ACCAGGTGCTGGTCCAGCACCTGGCAGTTCTGATGGACCTTCAGAATCATCATCTGGGAAGGGACCTGATGGAGATGACGTAATTGATGCTGATTTCACCGACAGCAAGTGAACATAGAG
>1_GG_Tbases|139228:140778|1061
CTGGCAGTTCTGATGGACCTTCAGAATCATCATCTGGGAAGGGACCTGATGGAGATGACGTAATTGATGCTGATTTCACCGACAGCAAGTGAACATAGAGGAGCAATTTTGAGGCTATAT
>1_GG_Tbases|139228:140778|1081
TCAGAATCATCATCTGGGAAGGGACCTGATGGAGATGACGTAATTGATGCTGATTTCACCGACAGCAAGTGAACATAGAGGAGCAATTTTGAGGCTATATTTAATTTTCAGCTTTTATAC
>1_GG_Tbases|139228:140778|1101
GGGACCTGATGGAGATGACGTAATTGATGCTGATTTCACCGACAGCAAGTGAACATAGAGGAGCAATTTTGAGGCTATATTTAATTTTCAGCTTTTATACTCTTGCTTAGGTTGTGTATA
>1_GG_Tbases|139228:140778|1121
TAATTGATGCTGATTTCACCGACAGCAAGTGAACATAGAGGAGCAATTTTGAGGCTATATTTAATTTTCAGCTTTTATACTCTTGCTTAGGTTGTGTATAAGGGATTTAACTTTGTGCAC
>1_GG_Tbases|139228:140778|1141
GACAGCAAGTGAACATAGAGGAGCAATTTTGAGGCTATATTTAATTTTCAGCTTTTATACTCTTGCTTAGGTTGTGTATAAGGGATTTAACTTTGTGCACAATTACGATTTTGGGGGACA
>1_GG_Tbases|139228:140778|1161
GAGCAATTTTGAGGCTATATTTAATTTTCAGCTTTTATACTCTTGCTTAGGTTGTGTATAAGGGATTTAACTTTGTGCACAATTACGATTTTGGGGGACAATTTCTGGTGGAATGGGGTA
>1_GG_Tbases|139228:140778|1181
TTAATTTTCAGCTTTTATACTCTTGCTTAGGTTGTGTATAAGGGATTTAACTTTGTGCACAATTACGATTTTGGGGGACAATTTCTGGTGGAATGGGGTACGCGAAAAAGATAATCCATA
>1_GG_Tbases|139228:140778|1204
TGCTTAGGTTGTGTATAAGGGATTTAACTTTGTGCACAATTACGATTTTGGGGGACAATTTCTGGTGGAATGGGGTACGCGAAAAAGATAATCCATACAGGGAACTAGAGGTTAGAAATG
>1_GG_Tbases|139228:140778|1221
AGGGATTTAACTTTGTGCACAATTACGATTTTGGGGGACAATTTCTGGTGGAATGGGGTACGCGAAAAAGATAATCCATACAGGGAACTAGAGGTTAGAAATGTTGAGGTAGGTGGGGTT
>1_GG_Tbases|139228:140778|1241
AATTACGATTTTGGGGGACAATTTCTGGTGGAATGGGGTACGCGAAAAAGATAATCCATACAGGGAACTAGAGGTTAGAAATGTTGAGGTAGGTGGGGTTACTCTTGATTGCAAAATGAA
>1_GG_Tbases|139228:140778|1264
TCTGGTGGAATGGGGTACGCGAAAAAGATAATCCATACAGGGAACTAGAGGTTAGAAATGTTGAGGTAGGTGGGGTTACTCTTGATTGCAAAATGAAACGGCGTCTACCCATGAATATTT
>1_GG_Tbases|139228:140778|1284
GAAAAAGATAATCCATACAGGGAACTAGAGGTTAGAAATGTTGAGGTAGGTGGGGTTACTCTTGATTGCAAAATGAAACGGCGTCTACCCATGAATATTTTTAGAAAAATGTTAGCGGTT
>1_GG_Tbases|139228:140778|1301
CAGGGAACTAGAGGTTAGAAATGTTGAGGTAGGTGGGGTTACTCTTGATTGCAAAATGAAACGGCGTCTACCCATGAATATTTTTAGAAAAATGTTAGCGGTTCAAACCCGAAGGTTAGA
>1_GG_Tbases|139228:140778|1321
ATGTTGAGGTAGGTGGGGTTACTCTTGATTGCAAAATGAAACGGCGTCTACCCATGAATATTTTTAGAAAAATGTTAGCGGTTCAAACCCGAAGGTTAGAGAAACTGCTCTTTCTGGTTC
>1_GG_Tbases|139228:140778|1341
ACTCTTGATTGCAAAATGAAACGGCGTCTACCCATGAATATTTTTAGAAAAATGTTAGCGGTTCAAACCCGAAGGTTAGAGAAACTGCTCTTTCTGGTTCTCTCACCCTACTGTTCCACA
>1_GG_Tbases|139228:140778|1361
ACGGCGTCTACCCATGAATATTTTTAGAAAAATGTTAGCGGTTCAAACCCGAAGGTTAGAGAAACTGCTCTTTCTGGTTCTCTCACCCTACTGTTCCACAATTCTATGGGTAGGGGGATC
>1_GG_Tbases|139228:140778|1381
TTTTTAGAAAAATGTTAGCGGTTCAAACCCGAAGGTTAGAGAAACTGCTCTTTCTGGTTCTCTCACCCTACTGTTCCACAATTCTATGGGTAGGGGGATCTTGTGAATCCTTCCCTATAG
>1_GG_Tbases|139228:140778|1401
GTTCAAACCCGAAGGTTAGAGAAACTGCTCTTTCTGGTTCTCTCACCCTACTGTTCCACAATTCTATGGGTAGGGGGATCTTGTGAATCCTTCCCTATAGCTCCTTGTGTTTTTGGATTA
>1_GG_Tbases|139228:140778|1421
GAAACTGCTCTTTCTGGTTCTCTCACCCTACTGTTCCACAATTCTATGGGTAGGGGGATCTTGTGAATCCTTCCCTATAGCTCCTTGTGTTTTTGGATTACTTGCTATTATTGGAGTGAA
>1_GG_Tbases|144774:144894|1
TTCTGCTTCTTCTTCTGCTCTTCTGACCAAAGGCTACGGACGACGTCGTTTTCACATCTCGTTGCCCTATGTATTCTTCAATGTAGCTCGTGATCCACCAAAGCTTCACGTTTCTGGTTC
>1_GG_Tbases|144774:144894|2
TCTGCTTCTTCTTCTGCTCTTCTGACCAAAGGCTACGGACGACGTCGTTTTCACATCTCGTTGCCCTATGTATTCTTCAATGTAGCTCGTGATCCACCAAAGCTTCACGTTTCTGGTTCA
>1_GG_Tbases|146018:146162|4
CGGGATTGGTGCAAGTTGAAGTTTGAACTTTGAAGGGAAAGTCAGTTACGGGTCCAATGGAGCAGTATGAAATATTGGAGCAAATTGGCAAAGGGGCTTTTGGCTCTGCAGTTCTTGTGA
>1_GG_Tbases|146018:146162|21
GAAGTTTGAACTTTGAAGGGAAAGTCAGTTACGGGTCCAATGGAGCAGTATGAAATATTGGAGCAAATTGGCAAAGGGGCTTTTGGCTCTGCAGTTCTTGTGAAGCATAAGCTTGAAAAG
>1_GG_Tbases|146018:146162|26
TTGAACTTTGAAGGGAAAGTCAGTTACGGGTCCAATGGAGCAGTATGAAATATTGGAGCAAATTGGCAAAGGGGCTTTTGGCTCTGCAGTTCTTGTGAAGCATAAGCTTGAAAAGAAGAA
>1_GG_Tbases|146776:148139|1
TCGTTTAATTTAACCTTTATTTTGTAGATGGCCCTTATTTCGAGTATGCAAAATCCATTCATTGTGGAGTACAAAGACTCATGGGTGGAGAAGGTTGCTAACAGTACTTATCTTTCAAGT
>1_GG_Tbases|146776:148139|21
TTTGTAGATGGCCCTTATTTCGAGTATGCAAAATCCATTCATTGTGGAGTACAAAGACTCATGGGTGGAGAAGGTTGCTAACAGTACTTATCTTTCAAGTCCTGTTCTTTTCTTTCCTTT
>1_GG_Tbases|146776:148139|41
CGAGTATGCAAAATCCATTCATTGTGGAGTACAAAGACTCATGGGTGGAGAAGGTTGCTAACAGTACTTATCTTTCAAGTCCTGTTCTTTTCTTTCCTTTCTATGATACTTCTAATATTT
>1_GG_Tbases|146776:148139|61
ATTGTGGAGTACAAAGACTCATGGGTGGAGAAGGTTGCTAACAGTACTTATCTTTCAAGTCCTGTTCTTTTCTTTCCTTTCTATGATACTTCTAATATTTTGATAGAACATTTGACATAT
>1_GG_Tbases|146776:148139|81
ATGGGTGGAGAAGGTTGCTAACAGTACTTATCTTTCAAGTCCTGTTCTTTTCTTTCCTTTCTATGATACTTCTAATATTTTGATAGAACATTTGACATATGTGTGTTTATCACTACTTGA
>1_GG_Tbases|146776:148139|101
ACAGTACTTATCTTTCAAGTCCTGTTCTTTTCTTTCCTTTCTATGATACTTCTAATATTTTGATAGAACATTTGACATATGTGTGTTTATCACTACTTGACTGCTGCGGTGTTTATCAAA
>1_GG_Tbases|146776:148139|121
CCTGTTCTTTTCTTTCCTTTCTATGATACTTCTAATATTTTGATAGAACATTTGACATATGTGTGTTTATCACTACTTGACTGCTGCGGTGTTTATCAAATGGATATATTCAAAGCTTAA
>1_GG_Tbases|146776:148139|141
CTATGATACTTCTAATATTTTGATAGAACATTTGACATATGTGTGTTTATCACTACTTGACTGCTGCGGTGTTTATCAAATGGATATATTCAAAGCTTAAATGGGATTTTCTTTTTGCGC
>1_GG_Tbases|146776:148139|161
TGATAGAACATTTGACATATGTGTGTTTATCACTACTTGACTGCTGCGGTGTTTATCAAATGGATATATTCAAAGCTTAAATGGGATTTTCTTTTTGCGCCTTCTCTTGCAGGGTTGCTA
>1_GG_Tbases|146776:148139|181
GTGTGTTTATCACTACTTGACTGCTGCGGTGTTTATCAAATGGATATATTCAAAGCTTAAATGGGATTTTCTTTTTGCGCCTTCTCTTGCAGGGTTGCTATGTGTGCATAGTCATAGGTT
>1_GG_Tbases|146776:148139|201
CTGCTGCGGTGTTTATCAAATGGATATATTCAAAGCTTAAATGGGATTTTCTTTTTGCGCCTTCTCTTGCAGGGTTGCTATGTGTGCATAGTCATAGGTTATTGCGAAGGTGGAGACATG
>1_GG_Tbases|146776:148139|221
TGGATATATTCAAAGCTTAAATGGGATTTTCTTTTTGCGCCTTCTCTTGCAGGGTTGCTATGTGTGCATAGTCATAGGTTATTGCGAAGGTGGAGACATGTTAGTGACCTTTTCCTACTT
>1_GG_Tbases|146776:148139|241
ATGGGATTTTCTTTTTGCGCCTTCTCTTGCAGGGTTGCTATGTGTGCATAGTCATAGGTTATTGCGAAGGTGGAGACATGTTAGTGACCTTTTCCTACTTTCACTATGTAGTTTGATTCC
>1_GG_Tbases|146776:148139|261
CTTCTCTTGCAGGGTTGCTATGTGTGCATAGTCATAGGTTATTGCGAAGGTGGAGACATGTTAGTGACCTTTTCCTACTTTCACTATGTAGTTTGATTCCATTCGTCTCTAATGACCTTG
>1_GG_Tbases|146776:148139|281
TGTGTGCATAGTCATAGGTTATTGCGAAGGTGGAGACATGTTAGTGACCTTTTCCTACTTTCACTATGTAGTTTGATTCCATTCGTCTCTAATGACCTTGGAAGTAGCCATAATAGCTGC
>1_GG_Tbases|146776:148139|304
GCGAAGGTGGAGACATGTTAGTGACCTTTTCCTACTTTCACTATGTAGTTTGATTCCATTCGTCTCTAATGACCTTGGAAGTAGCCATAATAGCTGCATGTTTGCTTTATTGTAATGACC
>1_GG_Tbases|146776:148139|321
TTAGTGACCTTTTCCTACTTTCACTATGTAGTTTGATTCCATTCGTCTCTAATGACCTTGGAAGTAGCCATAATAGCTGCATGTTTGCTTTATTGTAATGACCTCCATTTTCCTTCAACT
>1_GG_Tbases|146776:148139|341
TCACTATGTAGTTTGATTCCATTCGTCTCTAATGACCTTGGAAGTAGCCATAATAGCTGCATGTTTGCTTTATTGTAATGACCTCCATTTTCCTTCAACTTTGCAGGGCAGAGGCCATAA
>1_GG_Tbases|146776:148139|461
AAAAAGCAAAGGGTGTCCATTTTCTTGAAGAGGTAACCTTCTGCTGTTTGCATCTTTTGCTCCAATGTTCAATTCAAGTTTAAAGAGTTATTTTAAAAGTTGAAGTGTCATTTATCTGTC
>1_GG_Tbases|146776:148139|481
TTTCTTGAAGAGGTAACCTTCTGCTGTTTGCATCTTTTGCTCCAATGTTCAATTCAAGTTTAAAGAGTTATTTTAAAAGTTGAAGTGTCATTTATCTGTCATTGGTCTCTAACCAAGTCA
>1_GG_Tbases|146776:148139|501
CTGCTGTTTGCATCTTTTGCTCCAATGTTCAATTCAAGTTTAAAGAGTTATTTTAAAAGTTGAAGTGTCATTTATCTGTCATTGGTCTCTAACCAAGTCATGAACTGTTAATAGAAACTA
>1_GG_Tbases|146776:148139|521
TCCAATGTTCAATTCAAGTTTAAAGAGTTATTTTAAAAGTTGAAGTGTCATTTATCTGTCATTGGTCTCTAACCAAGTCATGAACTGTTAATAGAAACTATGCAAATGGCTTGTTCAACT
>1_GG_Tbases|146776:148139|541
TAAAGAGTTATTTTAAAAGTTGAAGTGTCATTTATCTGTCATTGGTCTCTAACCAAGTCATGAACTGTTAATAGAAACTATGCAAATGGCTTGTTCAACTCTTAATGGCTCTTGACTACT
>1_GG_Tbases|146776:148139|561
TGAAGTGTCATTTATCTGTCATTGGTCTCTAACCAAGTCATGAACTGTTAATAGAAACTATGCAAATGGCTTGTTCAACTCTTAATGGCTCTTGACTACTTGCACATGAATCATATCCTT
>1_GG_Tbases|146776:148139|581
ATTGGTCTCTAACCAAGTCATGAACTGTTAATAGAAACTATGCAAATGGCTTGTTCAACTCTTAATGGCTCTTGACTACTTGCACATGAATCATATCCTTCATCGTGATGTCAAGGTTTG
>1_GG_Tbases|146776:148139|601
TGAACTGTTAATAGAAACTATGCAAATGGCTTGTTCAACTCTTAATGGCTCTTGACTACTTGCACATGAATCATATCCTTCATCGTGATGTCAAGGTTTGCTGTCATTTGCTTTTCACTG
>1_GG_Tbases|146776:148139|621
TGCAAATGGCTTGTTCAACTCTTAATGGCTCTTGACTACTTGCACATGAATCATATCCTTCATCGTGATGTCAAGGTTTGCTGTCATTTGCTTTTCACTGGGTGGATTCATAGACTTATT
>1_GG_Tbases|146776:148139|641
CTTAATGGCTCTTGACTACTTGCACATGAATCATATCCTTCATCGTGATGTCAAGGTTTGCTGTCATTTGCTTTTCACTGGGTGGATTCATAGACTTATTACTTCTTAACCTTGCTTCTC
>1_GG_Tbases|146776:148139|661
TGCACATGAATCATATCCTTCATCGTGATGTCAAGGTTTGCTGTCATTTGCTTTTCACTGGGTGGATTCATAGACTTATTACTTCTTAACCTTGCTTCTCCTTTAAACTTTGTGTTTGTA
>1_GG_Tbases|146776:148139|681
CATCGTGATGTCAAGGTTTGCTGTCATTTGCTTTTCACTGGGTGGATTCATAGACTTATTACTTCTTAACCTTGCTTCTCCTTTAAACTTTGTGTTTGTAACATCTTTTGCAGTGTTCGA
>1_GG_Tbases|146776:148139|701
CTGTCATTTGCTTTTCACTGGGTGGATTCATAGACTTATTACTTCTTAACCTTGCTTCTCCTTTAAACTTTGTGTTTGTAACATCTTTTGCAGTGTTCGAATATATTTCTAACAAGAGAG
>1_GG_Tbases|146776:148139|721
GGTGGATTCATAGACTTATTACTTCTTAACCTTGCTTCTCCTTTAAACTTTGTGTTTGTAACATCTTTTGCAGTGTTCGAATATATTTCTAACAAGAGAGCAGGATATTCGTCTAGGTTA
>1_GG_Tbases|146776:148139|741
ACTTCTTAACCTTGCTTCTCCTTTAAACTTTGTGTTTGTAACATCTTTTGCAGTGTTCGAATATATTTCTAACAAGAGAGCAGGATATTCGTCTAGGTTAGTTTGCTCATTTTCCATTTC
>1_GG_Tbases|146776:148139|761
CTTTAAACTTTGTGTTTGTAACATCTTTTGCAGTGTTCGAATATATTTCTAACAAGAGAGCAGGATATTCGTCTAGGTTAGTTTGCTCATTTTCCATTTCAGGCTTCTTGAAAATTCTAT
>1_GG_Tbases|146776:148139|781
ACATCTTTTGCAGTGTTCGAATATATTTCTAACAAGAGAGCAGGATATTCGTCTAGGTTAGTTTGCTCATTTTCCATTTCAGGCTTCTTGAAAATTCTATATTATAATACTTTACTGAAG
>1_GG_Tbases|146776:148139|801
ATATATTTCTAACAAGAGAGCAGGATATTCGTCTAGGTTAGTTTGCTCATTTTCCATTTCAGGCTTCTTGAAAATTCTATATTATAATACTTTACTGAAGGACAAGAACGACATACTACT
>1_GG_Tbases|146776:148139|821
CAGGATATTCGTCTAGGTTAGTTTGCTCATTTTCCATTTCAGGCTTCTTGAAAATTCTATATTATAATACTTTACTGAAGGACAAGAACGACATACTACTTGCAGGTGATTTTGGACTTG
>1_GG_Tbases|146776:148139|841
GTTTGCTCATTTTCCATTTCAGGCTTCTTGAAAATTCTATATTATAATACTTTACTGAAGGACAAGAACGACATACTACTTGCAGGTGATTTTGGACTTGCCAAGATGTTGACTTCAGAT
>1_GG_Tbases|146776:148139|861
AGGCTTCTTGAAAATTCTATATTATAATACTTTACTGAAGGACAAGAACGACATACTACTTGCAGGTGATTTTGGACTTGCCAAGATGTTGACTTCAGATGACCTTGCTTCCTCGGTAAG
>1_GG_Tbases|146776:148139|881
ATTATAATACTTTACTGAAGGACAAGAACGACATACTACTTGCAGGTGATTTTGGACTTGCCAAGATGTTGACTTCAGATGACCTTGCTTCCTCGGTAAGTAATGTTACTGTAGCTTTTT
>1_GG_Tbases|146776:148139|901
GACAAGAACGACATACTACTTGCAGGTGATTTTGGACTTGCCAAGATGTTGACTTCAGATGACCTTGCTTCCTCGGTAAGTAATGTTACTGTAGCTTTTTACCTTAAAGATTTCATGTTT
>1_GG_Tbases|146776:148139|921
TGCAGGTGATTTTGGACTTGCCAAGATGTTGACTTCAGATGACCTTGCTTCCTCGGTAAGTAATGTTACTGTAGCTTTTTACCTTAAAGATTTCATGTTTTTCAATATTGTTTAGCTAAG
>1_GG_Tbases|146776:148139|944
AGATGTTGACTTCAGATGACCTTGCTTCCTCGGTAAGTAATGTTACTGTAGCTTTTTACCTTAAAGATTTCATGTTTTTCAATATTGTTTAGCTAAGTTATTCTTGCTTAATTTTGCAGA
>1_GG_Tbases|146776:148139|961
GACCTTGCTTCCTCGGTAAGTAATGTTACTGTAGCTTTTTACCTTAAAGATTTCATGTTTTTCAATATTGTTTAGCTAAGTTATTCTTGCTTAATTTTGCAGATTGTTGGAACCCCCAGT
>1_GG_Tbases|146776:148139|981
TAATGTTACTGTAGCTTTTTACCTTAAAGATTTCATGTTTTTCAATATTGTTTAGCTAAGTTATTCTTGCTTAATTTTGCAGATTGTTGGAACCCCCAGTTACATGTGCCCTGAGCTTCT
>1_GG_Tbases|146776:148139|1001
ACCTTAAAGATTTCATGTTTTTCAATATTGTTTAGCTAAGTTATTCTTGCTTAATTTTGCAGATTGTTGGAACCCCCAGTTACATGTGCCCTGAGCTTCTTGCAGACATACCTTATGGAT
>1_GG_Tbases|146776:148139|1021
TTCAATATTGTTTAGCTAAGTTATTCTTGCTTAATTTTGCAGATTGTTGGAACCCCCAGTTACATGTGCCCTGAGCTTCTTGCAGACATACCTTATGGATCTAAGTCGGATATATGGTCT
>1_GG_Tbases|146776:148139|1041
TTATTCTTGCTTAATTTTGCAGATTGTTGGAACCCCCAGTTACATGTGCCCTGAGCTTCTTGCAGACATACCTTATGGATCTAAGTCGGATATATGGTCTCTAGGTAATACAGATATACA
>1_GG_Tbases|146776:148139|1061
AGATTGTTGGAACCCCCAGTTACATGTGCCCTGAGCTTCTTGCAGACATACCTTATGGATCTAAGTCGGATATATGGTCTCTAGGTAATACAGATATACATCAAGTGGCACACATGTTAC
>1_GG_Tbases|146776:148139|1081
TACATGTGCCCTGAGCTTCTTGCAGACATACCTTATGGATCTAAGTCGGATATATGGTCTCTAGGTAATACAGATATACATCAAGTGGCACACATGTTACATGCTGGCACGTATCAGTGC
>1_GG_Tbases|146776:148139|1101
TGCAGACATACCTTATGGATCTAAGTCGGATATATGGTCTCTAGGTAATACAGATATACATCAAGTGGCACACATGTTACATGCTGGCACGTATCAGTGCCTGATGCTATGTTTAGTTGT
>1_GG_Tbases|146776:148139|1121
CTAAGTCGGATATATGGTCTCTAGGTAATACAGATATACATCAAGTGGCACACATGTTACATGCTGGCACGTATCAGTGCCTGATGCTATGTTTAGTTGTCATACATAGTGGGCACTAAT
>1_GG_Tbases|146776:148139|1141
CTAGGTAATACAGATATACATCAAGTGGCACACATGTTACATGCTGGCACGTATCAGTGCCTGATGCTATGTTTAGTTGTCATACATAGTGGGCACTAATGTGAAGGTGCACTGACATTT
>1_GG_Tbases|146776:148139|1161
TCAAGTGGCACACATGTTACATGCTGGCACGTATCAGTGCCTGATGCTATGTTTAGTTGTCATACATAGTGGGCACTAATGTGAAGGTGCACTGACATTTCTATGATTTTCTATCCAGGA
>1_GG_Tbases|146776:148139|1181
ATGCTGGCACGTATCAGTGCCTGATGCTATGTTTAGTTGTCATACATAGTGGGCACTAATGTGAAGGTGCACTGACATTTCTATGATTTTCTATCCAGGATGCTGTATATATGAAATGGC
>1_GG_Tbases|146776:148139|1204
ATGCTATGTTTAGTTGTCATACATAGTGGGCACTAATGTGAAGGTGCACTGACATTTCTATGATTTTCTATCCAGGATGCTGTATATATGAAATGGCTGCATTTAAGCCTGCATTCAAGG
>1_GG_Tbases|146776:148139|1221
CATACATAGTGGGCACTAATGTGAAGGTGCACTGACATTTCTATGATTTTCTATCCAGGATGCTGTATATATGAAATGGCTGCATTTAAGCCTGCATTCAAGGCATTTGTAAGTTTCTGA
>1_GG_Tbases|146776:148139|1241
GTGAAGGTGCACTGACATTTCTATGATTTTCTATCCAGGATGCTGTATATATGAAATGGCTGCATTTAAGCCTGCATTCAAGGCATTTGTAAGTTTCTGATGACCTTGTTGCTGCCTAAC
>1_GG_Tbases|146776:148139|1245
AGGTGCACTGACATTTCTATGATTTTCTATCCAGGATGCTGTATATATGAAATGGCTGCATTTAAGCCTGCATTCAAGGCATTTGTAAGTTTCTGATGACCTTGTTGCTGCCTAACCTTA
>1_GG_Tbases|150625:150745|1
CTATTTTATGCTTGTTGACATAGGATATGCAAGCACTCATCAACAAAATAAACAAGTCTATTGTGGCACCACTTCCGACAAAATACTCTGGTCCATTGTAAGTCGTTCATCTGATTGAAA
>1_GG_Tbases|151648:151768|1
CTCTGCTTATTCACTTCTCTTATTTGCCTTCCAGCCGAGGTCTTGTCAAAAGCATGCTGCGGAAAAATCCAGAACTGAGGCCAAGTGTATGATTCCTCTTTATCTGTATTTATATAGGTT
>1_GG_Tbases|151648:151768|2
TCTGCTTATTCACTTCTCTTATTTGCCTTCCAGCCGAGGTCTTGTCAAAAGCATGCTGCGGAAAAATCCAGAACTGAGGCCAAGTGTATGATTCCTCTTTATCTGTATTTATATAGGTTC
>1_GG_Tbases|152461:154140|141
TTTCCTGTATTGTATTTTATGTATTCATATGACTCGACTGGTTCAGTAACAATTGTCCTGCGTGTGACTTTCTGTCAGCAATACTCTCTAGCCTGCGATACCTGTTATTTTTAGTCTTAA
>1_GG_Tbases|152461:154140|161
GTATTCATATGACTCGACTGGTTCAGTAACAATTGTCCTGCGTGTGACTTTCTGTCAGCAATACTCTCTAGCCTGCGATACCTGTTATTTTTAGTCTTAAATTACCTATGTGGACTGATT
>1_GG_Tbases|152461:154140|184
CAGTAACAATTGTCCTGCGTGTGACTTTCTGTCAGCAATACTCTCTAGCCTGCGATACCTGTTATTTTTAGTCTTAAATTACCTATGTGGACTGATTGACATGCATAGGTGGAGAAGAAG
>1_GG_Tbases|152461:154140|201
CGTGTGACTTTCTGTCAGCAATACTCTCTAGCCTGCGATACCTGTTATTTTTAGTCTTAAATTACCTATGTGGACTGATTGACATGCATAGGTGGAGAAGAAGTCCTCTATTCAATATGT
>1_GG_Tbases|152461:154140|221
ATACTCTCTAGCCTGCGATACCTGTTATTTTTAGTCTTAAATTACCTATGTGGACTGATTGACATGCATAGGTGGAGAAGAAGTCCTCTATTCAATATGTAACAAGCCAAATGTTTTAAT
>1_GG_Tbases|152461:154140|241
CCTGTTATTTTTAGTCTTAAATTACCTATGTGGACTGATTGACATGCATAGGTGGAGAAGAAGTCCTCTATTCAATATGTAACAAGCCAAATGTTTTAATGTTCCATAAATATTGTCTGG
>1_GG_Tbases|152461:154140|261
ATTACCTATGTGGACTGATTGACATGCATAGGTGGAGAAGAAGTCCTCTATTCAATATGTAACAAGCCAAATGTTTTAATGTTCCATAAATATTGTCTGGTTGTGTAAAATATGCGAAGG
>1_GG_Tbases|152461:154140|281
GACATGCATAGGTGGAGAAGAAGTCCTCTATTCAATATGTAACAAGCCAAATGTTTTAATGTTCCATAAATATTGTCTGGTTGTGTAAAATATGCGAAGGAACTAGTCGCTCCTAAGAGC
>1_GG_Tbases|152461:154140|301
AAGTCCTCTATTCAATATGTAACAAGCCAAATGTTTTAATGTTCCATAAATATTGTCTGGTTGTGTAAAATATGCGAAGGAACTAGTCGCTCCTAAGAGCACACATCGCAGATCTGAACC
>1_GG_Tbases|152461:154140|321
AACAAGCCAAATGTTTTAATGTTCCATAAATATTGTCTGGTTGTGTAAAATATGCGAAGGAACTAGTCGCTCCTAAGAGCACACATCGCAGATCTGAACCCTTCCACATACTTGTATTTA
>1_GG_Tbases|152461:154140|341
GTTCCATAAATATTGTCTGGTTGTGTAAAATATGCGAAGGAACTAGTCGCTCCTAAGAGCACACATCGCAGATCTGAACCCTTCCACATACTTGTATTTAGTGGAGAAGGGTAGAGGGTA
>1_GG_Tbases|152461:154140|361
TTGTGTAAAATATGCGAAGGAACTAGTCGCTCCTAAGAGCACACATCGCAGATCTGAACCCTTCCACATACTTGTATTTAGTGGAGAAGGGTAGAGGGTAGAGGGTAGAGGAGGGGGCCA
>1_GG_Tbases|152461:154140|381
AACTAGTCGCTCCTAAGAGCACACATCGCAGATCTGAACCCTTCCACATACTTGTATTTAGTGGAGAAGGGTAGAGGGTAGAGGGTAGAGGAGGGGGCCATTATCCACAGAGAACAGTCA
>1_GG_Tbases|152461:154140|401
ACACATCGCAGATCTGAACCCTTCCACATACTTGTATTTAGTGGAGAAGGGTAGAGGGTAGAGGGTAGAGGAGGGGGCCATTATCCACAGAGAACAGTCACCTCAGGCTCTGAGGGATTT
>1_GG_Tbases|152461:154140|441
GTGGAGAAGGGTAGAGGGTAGAGGGTAGAGGAGGGGGCCATTATCCACAGAGAACAGTCACCTCAGGCTCTGAGGGATTTCTTTGTTATTAAATAAGAAAAAACAACTAGCTACTCCTAA
>1_GG_Tbases|152461:154140|461
GAGGGTAGAGGAGGGGGCCATTATCCACAGAGAACAGTCACCTCAGGCTCTGAGGGATTTCTTTGTTATTAAATAAGAAAAAACAACTAGCTACTCCTAAGAACTGGGAATTATACTCTG
>1_GG_Tbases|152461:154140|484
TCCACAGAGAACAGTCACCTCAGGCTCTGAGGGATTTCTTTGTTATTAAATAAGAAAAAACAACTAGCTACTCCTAAGAACTGGGAATTATACTCTGACCCTTTATTAGGGATTATAGTG
>1_GG_Tbases|152461:154140|501
CCTCAGGCTCTGAGGGATTTCTTTGTTATTAAATAAGAAAAAACAACTAGCTACTCCTAAGAACTGGGAATTATACTCTGACCCTTTATTAGGGATTATAGTGAAGAAAACCAAAGGACA
>1_GG_Tbases|152461:154140|521
CTTTGTTATTAAATAAGAAAAAACAACTAGCTACTCCTAAGAACTGGGAATTATACTCTGACCCTTTATTAGGGATTATAGTGAAGAAAACCAAAGGACATGAATAATCTCTTTCTTAGT
>1_GG_Tbases|152461:154140|541
AAACAACTAGCTACTCCTAAGAACTGGGAATTATACTCTGACCCTTTATTAGGGATTATAGTGAAGAAAACCAAAGGACATGAATAATCTCTTTCTTAGTTTTGTTGCATCTAATTTGAG
>1_GG_Tbases|152461:154140|561
GAACTGGGAATTATACTCTGACCCTTTATTAGGGATTATAGTGAAGAAAACCAAAGGACATGAATAATCTCTTTCTTAGTTTTGTTGCATCTAATTTGAGAAGTTGTAGCCTTAATTTAC
>1_GG_Tbases|152461:154140|581
ACCCTTTATTAGGGATTATAGTGAAGAAAACCAAAGGACATGAATAATCTCTTTCTTAGTTTTGTTGCATCTAATTTGAGAAGTTGTAGCCTTAATTTACGTTTATGCTAAAACTGCAAG
>1_GG_Tbases|152461:154140|601
GTGAAGAAAACCAAAGGACATGAATAATCTCTTTCTTAGTTTTGTTGCATCTAATTTGAGAAGTTGTAGCCTTAATTTACGTTTATGCTAAAACTGCAAGGATCTTTACTCATAACTTTT
>1_GG_Tbases|152461:154140|624
ATAATCTCTTTCTTAGTTTTGTTGCATCTAATTTGAGAAGTTGTAGCCTTAATTTACGTTTATGCTAAAACTGCAAGGATCTTTACTCATAACTTTTATGTAGTTGTGTAATATCAACAG
>1_GG_Tbases|152461:154140|641
TTTGTTGCATCTAATTTGAGAAGTTGTAGCCTTAATTTACGTTTATGCTAAAACTGCAAGGATCTTTACTCATAACTTTTATGTAGTTGTGTAATATCAACAGTATCGATGACATGTCTC
>1_GG_Tbases|152461:154140|661
AAGTTGTAGCCTTAATTTACGTTTATGCTAAAACTGCAAGGATCTTTACTCATAACTTTTATGTAGTTGTGTAATATCAACAGTATCGATGACATGTCTCATCATTTTGCCCACATAATG
>1_GG_Tbases|152461:154140|681
GTTTATGCTAAAACTGCAAGGATCTTTACTCATAACTTTTATGTAGTTGTGTAATATCAACAGTATCGATGACATGTCTCATCATTTTGCCCACATAATGCAAATATCTGGAGGAAGCAT
>1_GG_Tbases|152461:154140|701
GATCTTTACTCATAACTTTTATGTAGTTGTGTAATATCAACAGTATCGATGACATGTCTCATCATTTTGCCCACATAATGCAAATATCTGGAGGAAGCATTTCATGTTTTCTTGTCTTTA
>1_GG_Tbases|152461:154140|721
ATGTAGTTGTGTAATATCAACAGTATCGATGACATGTCTCATCATTTTGCCCACATAATGCAAATATCTGGAGGAAGCATTTCATGTTTTCTTGTCTTTAGCTTTGAAGTATGAAGCCTT
>1_GG_Tbases|152461:154140|741
CAGTATCGATGACATGTCTCATCATTTTGCCCACATAATGCAAATATCTGGAGGAAGCATTTCATGTTTTCTTGTCTTTAGCTTTGAAGTATGAAGCCTTTCATAATTGATGATTATCTT
>1_GG_Tbases|152461:154140|761
ATCATTTTGCCCACATAATGCAAATATCTGGAGGAAGCATTTCATGTTTTCTTGTCTTTAGCTTTGAAGTATGAAGCCTTTCATAATTGATGATTATCTTTGAGTGCTGGCTTAGAAGGA
>1_GG_Tbases|152461:154140|781
CAAATATCTGGAGGAAGCATTTCATGTTTTCTTGTCTTTAGCTTTGAAGTATGAAGCCTTTCATAATTGATGATTATCTTTGAGTGCTGGCTTAGAAGGAGCTTCTCTTCTGAAGTACAA
>1_GG_Tbases|152461:154140|801
TTCATGTTTTCTTGTCTTTAGCTTTGAAGTATGAAGCCTTTCATAATTGATGATTATCTTTGAGTGCTGGCTTAGAAGGAGCTTCTCTTCTGAAGTACAAGAGTGTTTTTTACTATATAA
>1_GG_Tbases|152461:154140|821
GCTTTGAAGTATGAAGCCTTTCATAATTGATGATTATCTTTGAGTGCTGGCTTAGAAGGAGCTTCTCTTCTGAAGTACAAGAGTGTTTTTTACTATATAACTGAGAGTAGTGATTCTAAC
>1_GG_Tbases|152461:154140|841
TCATAATTGATGATTATCTTTGAGTGCTGGCTTAGAAGGAGCTTCTCTTCTGAAGTACAAGAGTGTTTTTTACTATATAACTGAGAGTAGTGATTCTAACAAAAATGAAAGGATTAACAT
>1_GG_Tbases|152461:154140|861
TGAGTGCTGGCTTAGAAGGAGCTTCTCTTCTGAAGTACAAGAGTGTTTTTTACTATATAACTGAGAGTAGTGATTCTAACAAAAATGAAAGGATTAACATGTTAACACTTTAAACAGTAG
>1_GG_Tbases|152461:154140|881
GCTTCTCTTCTGAAGTACAAGAGTGTTTTTTACTATATAACTGAGAGTAGTGATTCTAACAAAAATGAAAGGATTAACATGTTAACACTTTAAACAGTAGGTCTTTCTGTTTATCATTTT
>1_GG_Tbases|152461:154140|901
GAGTGTTTTTTACTATATAACTGAGAGTAGTGATTCTAACAAAAATGAAAGGATTAACATGTTAACACTTTAAACAGTAGGTCTTTCTGTTTATCATTTTTCTGTAAGTTGATAAATTTC
>1_GG_Tbases|152461:154140|921
CTGAGAGTAGTGATTCTAACAAAAATGAAAGGATTAACATGTTAACACTTTAAACAGTAGGTCTTTCTGTTTATCATTTTTCTGTAAGTTGATAAATTTCTGCTTAAATTAACTTTGAAG
>1_GG_Tbases|152461:154140|941
AAAAATGAAAGGATTAACATGTTAACACTTTAAACAGTAGGTCTTTCTGTTTATCATTTTTCTGTAAGTTGATAAATTTCTGCTTAAATTAACTTTGAAGCATGAAAATACAGGAAGCGT
>1_GG_Tbases|152461:154140|961
GTTAACACTTTAAACAGTAGGTCTTTCTGTTTATCATTTTTCTGTAAGTTGATAAATTTCTGCTTAAATTAACTTTGAAGCATGAAAATACAGGAAGCGTAACGCCTTAAATTACTTTCT
>1_GG_Tbases|152461:154140|981
GTCTTTCTGTTTATCATTTTTCTGTAAGTTGATAAATTTCTGCTTAAATTAACTTTGAAGCATGAAAATACAGGAAGCGTAACGCCTTAAATTACTTTCTCGCAGAAGCTATTCAATACT
>1_GG_Tbases|152461:154140|1001
TCTGTAAGTTGATAAATTTCTGCTTAAATTAACTTTGAAGCATGAAAATACAGGAAGCGTAACGCCTTAAATTACTTTCTCGCAGAAGCTATTCAATACTGACCACAAAAGGTTAAAATA
>1_GG_Tbases|152461:154140|1021
TGCTTAAATTAACTTTGAAGCATGAAAATACAGGAAGCGTAACGCCTTAAATTACTTTCTCGCAGAAGCTATTCAATACTGACCACAAAAGGTTAAAATATGTCTATTTGGCTTCTTTAG
>1_GG_Tbases|152461:154140|1041
CATGAAAATACAGGAAGCGTAACGCCTTAAATTACTTTCTCGCAGAAGCTATTCAATACTGACCACAAAAGGTTAAAATATGTCTATTTGGCTTCTTTAGAGTGCTTCCATTGTTCCGTC
>1_GG_Tbases|152461:154140|1061
AACGCCTTAAATTACTTTCTCGCAGAAGCTATTCAATACTGACCACAAAAGGTTAAAATATGTCTATTTGGCTTCTTTAGAGTGCTTCCATTGTTCCGTCAGATTAGTTTTCTAGACTGT
>1_GG_Tbases|152461:154140|1081
CGCAGAAGCTATTCAATACTGACCACAAAAGGTTAAAATATGTCTATTTGGCTTCTTTAGAGTGCTTCCATTGTTCCGTCAGATTAGTTTTCTAGACTGTTGGTTAGTAGCCAAAATTGA
>1_GG_Tbases|152461:154140|1101
GACCACAAAAGGTTAAAATATGTCTATTTGGCTTCTTTAGAGTGCTTCCATTGTTCCGTCAGATTAGTTTTCTAGACTGTTGGTTAGTAGCCAAAATTGATCTAGTGAACTGATCAGCTC
>1_GG_Tbases|152461:154140|1121
TGTCTATTTGGCTTCTTTAGAGTGCTTCCATTGTTCCGTCAGATTAGTTTTCTAGACTGTTGGTTAGTAGCCAAAATTGATCTAGTGAACTGATCAGCTCTTAAGATATAAAGTTAAAAG
>1_GG_Tbases|152461:154140|1144
GCTTCCATTGTTCCGTCAGATTAGTTTTCTAGACTGTTGGTTAGTAGCCAAAATTGATCTAGTGAACTGATCAGCTCTTAAGATATAAAGTTAAAAGGGAATCTCCTCACAAAGACTGAA
>1_GG_Tbases|152461:154140|1161
AGATTAGTTTTCTAGACTGTTGGTTAGTAGCCAAAATTGATCTAGTGAACTGATCAGCTCTTAAGATATAAAGTTAAAAGGGAATCTCCTCACAAAGACTGAAAACTTAAGGCATATTTT
>1_GG_Tbases|152461:154140|1181
TGGTTAGTAGCCAAAATTGATCTAGTGAACTGATCAGCTCTTAAGATATAAAGTTAAAAGGGAATCTCCTCACAAAGACTGAAAACTTAAGGCATATTTTGATTGTAATATTCATACTGA
>1_GG_Tbases|152461:154140|1201
TCTAGTGAACTGATCAGCTCTTAAGATATAAAGTTAAAAGGGAATCTCCTCACAAAGACTGAAAACTTAAGGCATATTTTGATTGTAATATTCATACTGACTTAAAATATTATTTTTGTT
>1_GG_Tbases|152461:154140|1224
AGATATAAAGTTAAAAGGGAATCTCCTCACAAAGACTGAAAACTTAAGGCATATTTTGATTGTAATATTCATACTGACTTAAAATATTATTTTTGTTATACAGGCAGCAGAACTTCTTAG
>1_GG_Tbases|152461:154140|1241
GGAATCTCCTCACAAAGACTGAAAACTTAAGGCATATTTTGATTGTAATATTCATACTGACTTAAAATATTATTTTTGTTATACAGGCAGCAGAACTTCTTAGGAATCCACTTCTTCAGC
>1_GG_Tbases|152461:154140|1261
GAAAACTTAAGGCATATTTTGATTGTAATATTCATACTGACTTAAAATATTATTTTTGTTATACAGGCAGCAGAACTTCTTAGGAATCCACTTCTTCAGCCATATGTGATTAATACACAT
>1_GG_Tbases|152461:154140|1281
GATTGTAATATTCATACTGACTTAAAATATTATTTTTGTTATACAGGCAGCAGAACTTCTTAGGAATCCACTTCTTCAGCCATATGTGATTAATACACATCTCAAACTTAATGGCCCCAG
>1_GG_Tbases|152461:154140|1301
CTTAAAATATTATTTTTGTTATACAGGCAGCAGAACTTCTTAGGAATCCACTTCTTCAGCCATATGTGATTAATACACATCTCAAACTTAATGGCCCCAGACGCAACAGTTTACCTGCTT
>1_GG_Tbases|152461:154140|1324
CAGGCAGCAGAACTTCTTAGGAATCCACTTCTTCAGCCATATGTGATTAATACACATCTCAAACTTAATGGCCCCAGACGCAACAGTTTACCTGCTTGTTTGCCTGATAATGATGTAAAG
>1_GG_Tbases|152461:154140|1341
TAGGAATCCACTTCTTCAGCCATATGTGATTAATACACATCTCAAACTTAATGGCCCCAGACGCAACAGTTTACCTGCTTGTTTGCCTGATAATGATGTAAAGAAAACCAGATTTGCAAT
>1_GG_Tbases|152461:154140|1361
CATATGTGATTAATACACATCTCAAACTTAATGGCCCCAGACGCAACAGTTTACCTGCTTGTTTGCCTGATAATGATGTAAAGAAAACCAGATTTGCAATTTCTGAAAGCACACCTGTTG
>1_GG_Tbases|152461:154140|1381
CTCAAACTTAATGGCCCCAGACGCAACAGTTTACCTGCTTGTTTGCCTGATAATGATGTAAAGAAAACCAGATTTGCAATTTCTGAAAGCACACCTGTTGCAAAGAACAGAGAGAAGCGA
>1_GG_Tbases|152461:154140|1401
ACGCAACAGTTTACCTGCTTGTTTGCCTGATAATGATGTAAAGAAAACCAGATTTGCAATTTCTGAAAGCACACCTGTTGCAAAGAACAGAGAGAAGCGAATGTCATGTGGAAATGATAG
>1_GG_Tbases|152461:154140|1421
GTTTGCCTGATAATGATGTAAAGAAAACCAGATTTGCAATTTCTGAAAGCACACCTGTTGCAAAGAACAGAGAGAAGCGAATGTCATGTGGAAATGATAGGACTTTGAATCCTAGTGTCT
>1_GG_Tbases|152461:154140|1441
AAGAAAACCAGATTTGCAATTTCTGAAAGCACACCTGTTGCAAAGAACAGAGAGAAGCGAATGTCATGTGGAAATGATAGGACTTTGAATCCTAGTGTCTCTGATCACGATTATACTTTT
>1_GG_Tbases|152461:154140|1461
TTCTGAAAGCACACCTGTTGCAAAGAACAGAGAGAAGCGAATGTCATGTGGAAATGATAGGACTTTGAATCCTAGTGTCTCTGATCACGATTATACTTTTTCAAATCGTAGATATCCAAA
>1_GG_Tbases|152461:154140|1481
CAAAGAACAGAGAGAAGCGAATGTCATGTGGAAATGATAGGACTTTGAATCCTAGTGTCTCTGATCACGATTATACTTTTTCAAATCGTAGATATCCAAAAACACCAAGCAGAGTATCTG
>1_GG_Tbases|152461:154140|1501
ATGTCATGTGGAAATGATAGGACTTTGAATCCTAGTGTCTCTGATCACGATTATACTTTTTCAAATCGTAGATATCCAAAAACACCAAGCAGAGTATCTGAATTGTCTGTTGGAAGCCCT
>1_GG_Tbases|152461:154140|1521
GACTTTGAATCCTAGTGTCTCTGATCACGATTATACTTTTTCAAATCGTAGATATCCAAAAACACCAAGCAGAGTATCTGAATTGTCTGTTGGAAGCCCTGATAGAGGATCAACTGTCAC
>1_GG_Tbases|158139:159894|1
AATGAATCGGCGAAAGGGAAGAGTAGTAGTTCATTCATTTTCTCTTTCCTAATCAATTGGAGACCTCCAATATTTCTTCTCACTTCATTCATACACCTCCATTTTTGTTCCTCAGGTAGA
>1_GG_Tbases|158139:159894|21
GAGTAGTAGTTCATTCATTTTCTCTTTCCTAATCAATTGGAGACCTCCAATATTTCTTCTCACTTCATTCATACACCTCCATTTTTGTTCCTCAGGTAGAAGCCCAAAACATAAAAACAA
>1_GG_Tbases|158139:159894|41
TCTCTTTCCTAATCAATTGGAGACCTCCAATATTTCTTCTCACTTCATTCATACACCTCCATTTTTGTTCCTCAGGTAGAAGCCCAAAACATAAAAACAAGAAAAAGGAAGATCACACAG
>1_GG_Tbases|158139:159894|61
AGACCTCCAATATTTCTTCTCACTTCATTCATACACCTCCATTTTTGTTCCTCAGGTAGAAGCCCAAAACATAAAAACAAGAAAAAGGAAGATCACACAGTCATGGGTAGAAGTAAGCCA
>1_GG_Tbases|158139:159894|81
CACTTCATTCATACACCTCCATTTTTGTTCCTCAGGTAGAAGCCCAAAACATAAAAACAAGAAAAAGGAAGATCACACAGTCATGGGTAGAAGTAAGCCAACAAAATCACAATCTAAAAC
>1_GG_Tbases|158139:159894|101
ATTTTTGTTCCTCAGGTAGAAGCCCAAAACATAAAAACAAGAAAAAGGAAGATCACACAGTCATGGGTAGAAGTAAGCCAACAAAATCACAATCTAAAACTTCAAGATTGCTACAACCAC
>1_GG_Tbases|158139:159894|121
AGCCCAAAACATAAAAACAAGAAAAAGGAAGATCACACAGTCATGGGTAGAAGTAAGCCAACAAAATCACAATCTAAAACTTCAAGATTGCTACAACCACAATTTCTTGCCTCAAAAAAC
>1_GG_Tbases|158139:159894|144
AAAGGAAGATCACACAGTCATGGGTAGAAGTAAGCCAACAAAATCACAATCTAAAACTTCAAGATTGCTACAACCACAATTTCTTGCCTCAAAAAACAGGTGATTCACTAAACTTCCAAT
>1_GG_Tbases|158139:159894|181
ACAAAATCACAATCTAAAACTTCAAGATTGCTACAACCACAATTTCTTGCCTCAAAAAACAGGTGATTCACTAAACTTCCAATTTCCAAAAGCTCTAAAAGTTAGCGTTTTGTCATAGAT
>1_GG_Tbases|158139:159894|201
TTCAAGATTGCTACAACCACAATTTCTTGCCTCAAAAAACAGGTGATTCACTAAACTTCCAATTTCCAAAAGCTCTAAAAGTTAGCGTTTTGTCATAGATTTTGAGAATTTATCTGTTTG
>1_GG_Tbases|158139:159894|221
AATTTCTTGCCTCAAAAAACAGGTGATTCACTAAACTTCCAATTTCCAAAAGCTCTAAAAGTTAGCGTTTTGTCATAGATTTTGAGAATTTATCTGTTTGGTCATGAAATTTCAAAATAT
>1_GG_Tbases|158139:159894|241
AGGTGATTCACTAAACTTCCAATTTCCAAAAGCTCTAAAAGTTAGCGTTTTGTCATAGATTTTGAGAATTTATCTGTTTGGTCATGAAATTTCAAAATATGATCTTTTAAGTATTTTCAA
>1_GG_Tbases|158139:159894|261
AATTTCCAAAAGCTCTAAAAGTTAGCGTTTTGTCATAGATTTTGAGAATTTATCTGTTTGGTCATGAAATTTCAAAATATGATCTTTTAAGTATTTTCAAGTTTTTGGGACTTTCACTCA
>1_GG_Tbases|158139:159894|281
GTTAGCGTTTTGTCATAGATTTTGAGAATTTATCTGTTTGGTCATGAAATTTCAAAATATGATCTTTTAAGTATTTTCAAGTTTTTGGGACTTTCACTCACAAAACTTGGCGTATATTTA
>1_GG_Tbases|158139:159894|301
TTTGAGAATTTATCTGTTTGGTCATGAAATTTCAAAATATGATCTTTTAAGTATTTTCAAGTTTTTGGGACTTTCACTCACAAAACTTGGCGTATATTTATAGTTTGGTCATGGTTTTTG
>1_GG_Tbases|158139:159894|321
GTCATGAAATTTCAAAATATGATCTTTTAAGTATTTTCAAGTTTTTGGGACTTTCACTCACAAAACTTGGCGTATATTTATAGTTTGGTCATGGTTTTTGGCATCTCTTTTTGTTAGCAT
>1_GG_Tbases|158139:159894|341
GATCTTTTAAGTATTTTCAAGTTTTTGGGACTTTCACTCACAAAACTTGGCGTATATTTATAGTTTGGTCATGGTTTTTGGCATCTCTTTTTGTTAGCATATATAAAGGGGACTTTTTTC
>1_GG_Tbases|158139:159894|484
TGAGTATTCTTCTCATGTTAGAAAGATGGCTCAGAAAGTTGTTATCACAGTGCAAATGGAAGCAAAATCTTTAAAGCAGAAAAATGAAGGGCCTCCTTCAGATTGTTGGTCTTGGAGAAA
>1_GG_Tbases|158139:159894|501
TTAGAAAGATGGCTCAGAAAGTTGTTATCACAGTGCAAATGGAAGCAAAATCTTTAAAGCAGAAAAATGAAGGGCCTCCTTCAGATTGTTGGTCTTGGAGAAAATATGGACAAAAACCCA
>1_GG_Tbases|158139:159894|521
GTTGTTATCACAGTGCAAATGGAAGCAAAATCTTTAAAGCAGAAAAATGAAGGGCCTCCTTCAGATTGTTGGTCTTGGAGAAAATATGGACAAAAACCCATTAAAGGATCCCCTTACCCC
>1_GG_Tbases|158139:159894|541
GGAAGCAAAATCTTTAAAGCAGAAAAATGAAGGGCCTCCTTCAGATTGTTGGTCTTGGAGAAAATATGGACAAAAACCCATTAAAGGATCCCCTTACCCCAGGTAGATTTACAATTCTCT
>1_GG_Tbases|158139:159894|561
AGAAAAATGAAGGGCCTCCTTCAGATTGTTGGTCTTGGAGAAAATATGGACAAAAACCCATTAAAGGATCCCCTTACCCCAGGTAGATTTACAATTCTCTCTCCCCACCCTACCCCCACA
>1_GG_Tbases|158139:159894|581
TCAGATTGTTGGTCTTGGAGAAAATATGGACAAAAACCCATTAAAGGATCCCCTTACCCCAGGTAGATTTACAATTCTCTCTCCCCACCCTACCCCCACACCCCCACAAATCTAAATATT
>1_GG_Tbases|158139:159894|601
AAAATATGGACAAAAACCCATTAAAGGATCCCCTTACCCCAGGTAGATTTACAATTCTCTCTCCCCACCCTACCCCCACACCCCCACAAATCTAAATATTTTAACTGTTTAATACATGTA
>1_GG_Tbases|158139:159894|625
AGGATCCCCTTACCCCAGGTAGATTTACAATTCTCTCTCCCCACCCTACCCCCACACCCCCACAAATCTAAATATTTTAACTGTTTAATACATGTAGAGGCGAATTCAAGATTTAGAGTC
>1_GG_Tbases|158139:159894|641
AGGTAGATTTACAATTCTCTCTCCCCACCCTACCCCCACACCCCCACAAATCTAAATATTTTAACTGTTTAATACATGTAGAGGCGAATTCAAGATTTAGAGTCTGTTGTTCAGAATAAG
>1_GG_Tbases|158139:159894|661
CTCCCCACCCTACCCCCACACCCCCACAAATCTAAATATTTTAACTGTTTAATACATGTAGAGGCGAATTCAAGATTTAGAGTCTGTTGTTCAGAATAAGTATGATCTTGATGTATTTGG
>1_GG_Tbases|158139:159894|681
CCCCCACAAATCTAAATATTTTAACTGTTTAATACATGTAGAGGCGAATTCAAGATTTAGAGTCTGTTGTTCAGAATAAGTATGATCTTGATGTATTTGGTATGAGTTATTAGTTACTTT
>1_GG_Tbases|158139:159894|701
TTAACTGTTTAATACATGTAGAGGCGAATTCAAGATTTAGAGTCTGTTGTTCAGAATAAGTATGATCTTGATGTATTTGGTATGAGTTATTAGTTACTTTCTGAAAAATGTTTTTTGTGT
>1_GG_Tbases|158139:159894|721
GAGGCGAATTCAAGATTTAGAGTCTGTTGTTCAGAATAAGTATGATCTTGATGTATTTGGTATGAGTTATTAGTTACTTTCTGAAAAATGTTTTTTGTGTTTGATTGAATCAGTAATATG
>1_GG_Tbases|158139:159894|741
AGTCTGTTGTTCAGAATAAGTATGATCTTGATGTATTTGGTATGAGTTATTAGTTACTTTCTGAAAAATGTTTTTTGTGTTTGATTGAATCAGTAATATGAAACTAAAATTTGAGATAAT
>1_GG_Tbases|158139:159894|761
TATGATCTTGATGTATTTGGTATGAGTTATTAGTTACTTTCTGAAAAATGTTTTTTGTGTTTGATTGAATCAGTAATATGAAACTAAAATTTGAGATAATTTCGAAGGAAAACGAAAAGA
>1_GG_Tbases|158139:159894|781
TATGAGTTATTAGTTACTTTCTGAAAAATGTTTTTTGTGTTTGATTGAATCAGTAATATGAAACTAAAATTTGAGATAATTTCGAAGGAAAACGAAAAGATAAGATAATCCTGATGTATT
>1_GG_Tbases|158139:159894|801
CTGAAAAATGTTTTTTGTGTTTGATTGAATCAGTAATATGAAACTAAAATTTGAGATAATTTCGAAGGAAAACGAAAAGATAAGATAATCCTGATGTATTTTGCTTGAAAATGTACATTT
>1_GG_Tbases|158139:159894|821
TTGATTGAATCAGTAATATGAAACTAAAATTTGAGATAATTTCGAAGGAAAACGAAAAGATAAGATAATCCTGATGTATTTTGCTTGAAAATGTACATTTCACCTAACATGTATGATTTT
>1_GG_Tbases|158139:159894|841
AAACTAAAATTTGAGATAATTTCGAAGGAAAACGAAAAGATAAGATAATCCTGATGTATTTTGCTTGAAAATGTACATTTCACCTAACATGTATGATTTTGGGTACAGGGGTTACTACAG
>1_GG_Tbases|158139:159894|861
TTCGAAGGAAAACGAAAAGATAAGATAATCCTGATGTATTTTGCTTGAAAATGTACATTTCACCTAACATGTATGATTTTGGGTACAGGGGTTACTACAGATGCAGCAGTTCAAAGGGTT
>1_GG_Tbases|158139:159894|881
TAAGATAATCCTGATGTATTTTGCTTGAAAATGTACATTTCACCTAACATGTATGATTTTGGGTACAGGGGTTACTACAGATGCAGCAGTTCAAAGGGTTGTTCAGCTAAAAAACAAGTA
>1_GG_Tbases|158139:159894|901
TTGCTTGAAAATGTACATTTCACCTAACATGTATGATTTTGGGTACAGGGGTTACTACAGATGCAGCAGTTCAAAGGGTTGTTCAGCTAAAAAACAAGTAGAAAGGTGCAGTAAAGATGC
>1_GG_Tbases|158139:159894|921
CACCTAACATGTATGATTTTGGGTACAGGGGTTACTACAGATGCAGCAGTTCAAAGGGTTGTTCAGCTAAAAAACAAGTAGAAAGGTGCAGTAAAGATGCATCTTTGTTCGTCATCACAT
>1_GG_Tbases|158139:159894|941
GGGTACAGGGGTTACTACAGATGCAGCAGTTCAAAGGGTTGTTCAGCTAAAAAACAAGTAGAAAGGTGCAGTAAAGATGCATCTTTGTTCGTCATCACATATACATCCAGCCATAATCAT
>1_GG_Tbases|158139:159894|961
ATGCAGCAGTTCAAAGGGTTGTTCAGCTAAAAAACAAGTAGAAAGGTGCAGTAAAGATGCATCTTTGTTCGTCATCACATATACATCCAGCCATAATCATCCTGGTCCAAATTTGCCTAA
>1_GG_Tbases|158139:159894|981
GTTCAGCTAAAAAACAAGTAGAAAGGTGCAGTAAAGATGCATCTTTGTTCGTCATCACATATACATCCAGCCATAATCATCCTGGTCCAAATTTGCCTAAAGACTCTGTTACACAAGAGC
>1_GG_Tbases|158139:159894|1001
GAAAGGTGCAGTAAAGATGCATCTTTGTTCGTCATCACATATACATCCAGCCATAATCATCCTGGTCCAAATTTGCCTAAAGACTCTGTTACACAAGAGCAAATAGTGGATCAACATGTG
>1_GG_Tbases|158139:159894|1163
ACACAAAGCTGCAAATCCCCATTGAATAGTACTACTACTGGTACCAGTATTCCCCAAGGCATACTTGAAGAGAATCTGTTCAGTGACAGTTTCTTGGGAACAATTTCATATGATGATTTT
>1_GG_Tbases|158139:159894|1183
ATTGAATAGTACTACTACTGGTACCAGTATTCCCCAAGGCATACTTGAAGAGAATCTGTTCAGTGACAGTTTCTTGGGAACAATTTCATATGATGATTTTCTGCCTCTTTCTTACCCTCA
>1_GG_Tbases|158139:159894|1203
GTACCAGTATTCCCCAAGGCATACTTGAAGAGAATCTGTTCAGTGACAGTTTCTTGGGAACAATTTCATATGATGATTTTCTGCCTCTTTCTTACCCTCAACTAATGAAATTTCCAAAAT
>1_GG_Tbases|158139:159894|1223
ATACTTGAAGAGAATCTGTTCAGTGACAGTTTCTTGGGAACAATTTCATATGATGATTTTCTGCCTCTTTCTTACCCTCAACTAATGAAATTTCCAAAATCCGAGTTGTCGGAAGAGAAT
>1_GG_Tbases|158139:159894|1243
CAGTGACAGTTTCTTGGGAACAATTTCATATGATGATTTTCTGCCTCTTTCTTACCCTCAACTAATGAAATTTCCAAAATCCGAGTTGTCGGAAGAGAATGACTTTTATGATGAATTAGG
>1_GG_Tbases|158139:159894|1263
CAATTTCATATGATGATTTTCTGCCTCTTTCTTACCCTCAACTAATGAAATTTCCAAAATCCGAGTTGTCGGAAGAGAATGACTTTTATGATGAATTAGGAGAATTGGAGCTACCTCCAT
>1_GG_Tbases|158139:159894|1283
CTGCCTCTTTCTTACCCTCAACTAATGAAATTTCCAAAATCCGAGTTGTCGGAAGAGAATGACTTTTATGATGAATTAGGAGAATTGGAGCTACCTCCATCTTCTACATCCTTCGCGGGC
>1_GG_Tbases|158139:159894|1303
ACTAATGAAATTTCCAAAATCCGAGTTGTCGGAAGAGAATGACTTTTATGATGAATTAGGAGAATTGGAGCTACCTCCATCTTCTACATCCTTCGCGGGCATTTTTGAGGAGGCAATCCT
>1_GG_Tbases|158139:159894|1323
CCGAGTTGTCGGAAGAGAATGACTTTTATGATGAATTAGGAGAATTGGAGCTACCTCCATCTTCTACATCCTTCGCGGGCATTTTTGAGGAGGCAATCCTTGTAGATCCCTCCTCTTAGT
>1_GG_Tbases|158139:159894|1343
GACTTTTATGATGAATTAGGAGAATTGGAGCTACCTCCATCTTCTACATCCTTCGCGGGCATTTTTGAGGAGGCAATCCTTGTAGATCCCTCCTCTTAGTAAAATGCAGGTATCAGTCAC
>1_GG_Tbases|158139:159894|1363
AGAATTGGAGCTACCTCCATCTTCTACATCCTTCGCGGGCATTTTTGAGGAGGCAATCCTTGTAGATCCCTCCTCTTAGTAAAATGCAGGTATCAGTCACAGTTTCAGATAGGTTAGTAG
>1_GG_Tbases|158139:159894|1383
CTTCTACATCCTTCGCGGGCATTTTTGAGGAGGCAATCCTTGTAGATCCCTCCTCTTAGTAAAATGCAGGTATCAGTCACAGTTTCAGATAGGTTAGTAGGAATTGATTTCTCACAGTCA
>1_GG_Tbases|158139:159894|1403
ATTTTTGAGGAGGCAATCCTTGTAGATCCCTCCTCTTAGTAAAATGCAGGTATCAGTCACAGTTTCAGATAGGTTAGTAGGAATTGATTTCTCACAGTCACTCGACTAATAGTTATTGTA
>1_GG_Tbases|158139:159894|1423
TGTAGATCCCTCCTCTTAGTAAAATGCAGGTATCAGTCACAGTTTCAGATAGGTTAGTAGGAATTGATTTCTCACAGTCACTCGACTAATAGTTATTGTATGAGATAATAACTATTAGTT
>1_GG_Tbases|158139:159894|1443
AAAATGCAGGTATCAGTCACAGTTTCAGATAGGTTAGTAGGAATTGATTTCTCACAGTCACTCGACTAATAGTTATTGTATGAGATAATAACTATTAGTTGAGTGATCATCTGACAAATC
>1_GG_Tbases|158139:159894|1466
TTCAGATAGGTTAGTAGGAATTGATTTCTCACAGTCACTCGACTAATAGTTATTGTATGAGATAATAACTATTAGTTGAGTGATCATCTGACAAATCAACCGCTTGTAGTAGTGAACTAT
>1_GG_Tbases|158139:159894|1483
GAATTGATTTCTCACAGTCACTCGACTAATAGTTATTGTATGAGATAATAACTATTAGTTGAGTGATCATCTGACAAATCAACCGCTTGTAGTAGTGAACTATTAAGTTTGTGAATTCCT
>1_GG_Tbases|158139:159894|1503
CTCGACTAATAGTTATTGTATGAGATAATAACTATTAGTTGAGTGATCATCTGACAAATCAACCGCTTGTAGTAGTGAACTATTAAGTTTGTGAATTCCTTGATGGATTTTGTTGCCATT
>1_GG_Tbases|158139:159894|1523
TGAGATAATAACTATTAGTTGAGTGATCATCTGACAAATCAACCGCTTGTAGTAGTGAACTATTAAGTTTGTGAATTCCTTGATGGATTTTGTTGCCATTATGTCACTTGGCATATTGTA
>1_GG_Tbases|158139:159894|1543
GAGTGATCATCTGACAAATCAACCGCTTGTAGTAGTGAACTATTAAGTTTGTGAATTCCTTGATGGATTTTGTTGCCATTATGTCACTTGGCATATTGTATATAAAGATATCACAGGAAG
>1_GG_Tbases|158139:159894|1563
AACCGCTTGTAGTAGTGAACTATTAAGTTTGTGAATTCCTTGATGGATTTTGTTGCCATTATGTCACTTGGCATATTGTATATAAAGATATCACAGGAAGGAGCATCAAACATTTTATTT
>1_GG_Tbases|158139:159894|1583
TATTAAGTTTGTGAATTCCTTGATGGATTTTGTTGCCATTATGTCACTTGGCATATTGTATATAAAGATATCACAGGAAGGAGCATCAAACATTTTATTTGAGGGTGCACTTTTGTAGCC
>1_GG_Tbases|158139:159894|1603
TGATGGATTTTGTTGCCATTATGTCACTTGGCATATTGTATATAAAGATATCACAGGAAGGAGCATCAAACATTTTATTTGAGGGTGCACTTTTGTAGCCATGTAAAGGAAACTCAGTTA
>1_GG_Tbases|158139:159894|1623
ATGTCACTTGGCATATTGTATATAAAGATATCACAGGAAGGAGCATCAAACATTTTATTTGAGGGTGCACTTTTGTAGCCATGTAAAGGAAACTCAGTTATTTGTATTTTTCAATAGAAT
>1_GG_Tbases|158139:159894|1637
ATTGTATATAAAGATATCACAGGAAGGAGCATCAAACATTTTATTTGAGGGTGCACTTTTGTAGCCATGTAAAGGAAACTCAGTTATTTGTATTTTTCAATAGAATGAACATGTTCATTT
>1_GG_Tbases|163892:165321|1
GCCTCTTCTTATTGTTTACATGCCATTCTTTTGTGTTCTCTTCTTTTCATTACTTCAACTATAGCTCAAAATCAAACTTCTTTCCGTCCCAAAGGTCTAATTATCCCAGTCACAAAAGAT
>1_GG_Tbases|163892:165321|21
TGCCATTCTTTTGTGTTCTCTTCTTTTCATTACTTCAACTATAGCTCAAAATCAAACTTCTTTCCGTCCCAAAGGTCTAATTATCCCAGTCACAAAAGATGCTTCAACTCTCCAATACCT
>1_GG_Tbases|163892:165321|46
TTCATTACTTCAACTATAGCTCAAAATCAAACTTCTTTCCGTCCCAAAGGTCTAATTATCCCAGTCACAAAAGATGCTTCAACTCTCCAATACCTTACACAAATCCAACAAAGAACACCT
>1_GG_Tbases|163892:165321|61
ATAGCTCAAAATCAAACTTCTTTCCGTCCCAAAGGTCTAATTATCCCAGTCACAAAAGATGCTTCAACTCTCCAATACCTTACACAAATCCAACAAAGAACACCTCTTGTCCCTATAAGT
>1_GG_Tbases|163892:165321|81
TTTCCGTCCCAAAGGTCTAATTATCCCAGTCACAAAAGATGCTTCAACTCTCCAATACCTTACACAAATCCAACAAAGAACACCTCTTGTCCCTATAAGTTTAACTCTTGATCTTGGTGG
>1_GG_Tbases|163892:165321|101
TTATCCCAGTCACAAAAGATGCTTCAACTCTCCAATACCTTACACAAATCCAACAAAGAACACCTCTTGTCCCTATAAGTTTAACTCTTGATCTTGGTGGCCAATTTTTATGGGTTGATT
>1_GG_Tbases|163892:165321|121
GCTTCAACTCTCCAATACCTTACACAAATCCAACAAAGAACACCTCTTGTCCCTATAAGTTTAACTCTTGATCTTGGTGGCCAATTTTTATGGGTTGATTGTGACCAAGGTTATGTTTCT
>1_GG_Tbases|163892:165321|141
TACACAAATCCAACAAAGAACACCTCTTGTCCCTATAAGTTTAACTCTTGATCTTGGTGGCCAATTTTTATGGGTTGATTGTGACCAAGGTTATGTTTCTTCCTCTTATAAACCGGCCCG
>1_GG_Tbases|163892:165321|161
CACCTCTTGTCCCTATAAGTTTAACTCTTGATCTTGGTGGCCAATTTTTATGGGTTGATTGTGACCAAGGTTATGTTTCTTCCTCTTATAAACCGGCCCGATGTCGCTCCGCCCAGTGCT
>1_GG_Tbases|163892:165321|181
TTAACTCTTGATCTTGGTGGCCAATTTTTATGGGTTGATTGTGACCAAGGTTATGTTTCTTCCTCTTATAAACCGGCCCGATGTCGCTCCGCCCAGTGCTCATTGGGCGGAGCGTCTGGT
>1_GG_Tbases|163892:165321|201
CCAATTTTTATGGGTTGATTGTGACCAAGGTTATGTTTCTTCCTCTTATAAACCGGCCCGATGTCGCTCCGCCCAGTGCTCATTGGGCGGAGCGTCTGGTTGTGGAGAATGCTTTTCTCC
>1_GG_Tbases|163892:165321|221
GTGACCAAGGTTATGTTTCTTCCTCTTATAAACCGGCCCGATGTCGCTCCGCCCAGTGCTCATTGGGCGGAGCGTCTGGTTGTGGAGAATGCTTTTCTCCACCTAGACCAGGTTGTAATA
>1_GG_Tbases|163892:165321|241
TCCTCTTATAAACCGGCCCGATGTCGCTCCGCCCAGTGCTCATTGGGCGGAGCGTCTGGTTGTGGAGAATGCTTTTCTCCACCTAGACCAGGTTGTAATAATAACACGTGTGGTCTACTT
>1_GG_Tbases|163892:165321|261
ATGTCGCTCCGCCCAGTGCTCATTGGGCGGAGCGTCTGGTTGTGGAGAATGCTTTTCTCCACCTAGACCAGGTTGTAATAATAACACGTGTGGTCTACTTCCTGACAACACAGTTACACG
>1_GG_Tbases|163892:165321|281
CATTGGGCGGAGCGTCTGGTTGTGGAGAATGCTTTTCTCCACCTAGACCAGGTTGTAATAATAACACGTGTGGTCTACTTCCTGACAACACAGTTACACGTACCGCTACTAGTGGAGAGT
>1_GG_Tbases|163892:165321|301
TGTGGAGAATGCTTTTCTCCACCTAGACCAGGTTGTAATAATAACACGTGTGGTCTACTTCCTGACAACACAGTTACACGTACCGCTACTAGTGGAGAGTTAGCTTCTGATATTGTGTCA
>1_GG_Tbases|163892:165321|321
ACCTAGACCAGGTTGTAATAATAACACGTGTGGTCTACTTCCTGACAACACAGTTACACGTACCGCTACTAGTGGAGAGTTAGCTTCTGATATTGTGTCAGTACAATCATCTAATGGAAA
>1_GG_Tbases|163892:165321|341
ATAACACGTGTGGTCTACTTCCTGACAACACAGTTACACGTACCGCTACTAGTGGAGAGTTAGCTTCTGATATTGTGTCAGTACAATCATCTAATGGAAAAAATCCTGGTAGGAGTGTAA
>1_GG_Tbases|163892:165321|361
CCTGACAACACAGTTACACGTACCGCTACTAGTGGAGAGTTAGCTTCTGATATTGTGTCAGTACAATCATCTAATGGAAAAAATCCTGGTAGGAGTGTAAGTGATAAAAATTTCCTTTTT
>1_GG_Tbases|163892:165321|381
TACCGCTACTAGTGGAGAGTTAGCTTCTGATATTGTGTCAGTACAATCATCTAATGGAAAAAATCCTGGTAGGAGTGTAAGTGATAAAAATTTCCTTTTTGTTTGTAGTGCTACATTTCT
>1_GG_Tbases|163892:165321|401
TAGCTTCTGATATTGTGTCAGTACAATCATCTAATGGAAAAAATCCTGGTAGGAGTGTAAGTGATAAAAATTTCCTTTTTGTTTGTAGTGCTACATTTCTATTACAAGGTCTTGCTAGTG
>1_GG_Tbases|163892:165321|421
GTACAATCATCTAATGGAAAAAATCCTGGTAGGAGTGTAAGTGATAAAAATTTCCTTTTTGTTTGTAGTGCTACATTTCTATTACAAGGTCTTGCTAGTGGTGTTAAGGGTATGGCAGGT
>1_GG_Tbases|163892:165321|444
TCCTGGTAGGAGTGTAAGTGATAAAAATTTCCTTTTTGTTTGTAGTGCTACATTTCTATTACAAGGTCTTGCTAGTGGTGTTAAGGGTATGGCAGGTCTTGGAAGAACAAGAATTTCTCT
>1_GG_Tbases|163892:165321|464
ATAAAAATTTCCTTTTTGTTTGTAGTGCTACATTTCTATTACAAGGTCTTGCTAGTGGTGTTAAGGGTATGGCAGGTCTTGGAAGAACAAGAATTTCTCTTCCTTCTCAATTCTCAGCTG
>1_GG_Tbases|163892:165321|481
GTTTGTAGTGCTACATTTCTATTACAAGGTCTTGCTAGTGGTGTTAAGGGTATGGCAGGTCTTGGAAGAACAAGAATTTCTCTTCCTTCTCAATTCTCAGCTGAATTTAGTTTCCCTAGA
>1_GG_Tbases|163892:165321|501
ATTACAAGGTCTTGCTAGTGGTGTTAAGGGTATGGCAGGTCTTGGAAGAACAAGAATTTCTCTTCCTTCTCAATTCTCAGCTGAATTTAGTTTCCCTAGAAAATTTGCTCTTTGTTTGAC
>1_GG_Tbases|163892:165321|521
GTGTTAAGGGTATGGCAGGTCTTGGAAGAACAAGAATTTCTCTTCCTTCTCAATTCTCAGCTGAATTTAGTTTCCCTAGAAAATTTGCTCTTTGTTTGACTTCTAGTAACTCTAAAGGTG
>1_GG_Tbases|163892:165321|541
CTTGGAAGAACAAGAATTTCTCTTCCTTCTCAATTCTCAGCTGAATTTAGTTTCCCTAGAAAATTTGCTCTTTGTTTGACTTCTAGTAACTCTAAAGGTGTTGTACTTTTTGGAGATGGT
>1_GG_Tbases|163892:165321|561
TCTTCCTTCTCAATTCTCAGCTGAATTTAGTTTCCCTAGAAAATTTGCTCTTTGTTTGACTTCTAGTAACTCTAAAGGTGTTGTACTTTTTGGAGATGGTCCTTATTTTTTCTTACCTAA
>1_GG_Tbases|163892:165321|581
CTGAATTTAGTTTCCCTAGAAAATTTGCTCTTTGTTTGACTTCTAGTAACTCTAAAGGTGTTGTACTTTTTGGAGATGGTCCTTATTTTTTCTTACCTAATAGAGAATTCTCAAATAATG
>1_GG_Tbases|163892:165321|601
AAATTTGCTCTTTGTTTGACTTCTAGTAACTCTAAAGGTGTTGTACTTTTTGGAGATGGTCCTTATTTTTTCTTACCTAATAGAGAATTCTCAAATAATGACTTTCAATACACTCCACTT
>1_GG_Tbases|163892:165321|621
TTCTAGTAACTCTAAAGGTGTTGTACTTTTTGGAGATGGTCCTTATTTTTTCTTACCTAATAGAGAATTCTCAAATAATGACTTTCAATACACTCCACTTTTTATAAATCCAGTAAGTAC
>1_GG_Tbases|163892:165321|641
TTGTACTTTTTGGAGATGGTCCTTATTTTTTCTTACCTAATAGAGAATTCTCAAATAATGACTTTCAATACACTCCACTTTTTATAAATCCAGTAAGTACAGCCTCAGCCTTTTCATCAG
>1_GG_Tbases|163892:165321|661
CCTTATTTTTTCTTACCTAATAGAGAATTCTCAAATAATGACTTTCAATACACTCCACTTTTTATAAATCCAGTAAGTACAGCCTCAGCCTTTTCATCAGGTCAACCATCTTCTGAATAC
>1_GG_Tbases|163892:165321|681
TAGAGAATTCTCAAATAATGACTTTCAATACACTCCACTTTTTATAAATCCAGTAAGTACAGCCTCAGCCTTTTCATCAGGTCAACCATCTTCTGAATACTTTATTGGTGTAAAATCCAT
>1_GG_Tbases|163892:165321|701
ACTTTCAATACACTCCACTTTTTATAAATCCAGTAAGTACAGCCTCAGCCTTTTCATCAGGTCAACCATCTTCTGAATACTTTATTGGTGTAAAATCCATCAAGATTAACCAAAAAGTTG
>1_GG_Tbases|163892:165321|721
TTTATAAATCCAGTAAGTACAGCCTCAGCCTTTTCATCAGGTCAACCATCTTCTGAATACTTTATTGGTGTAAAATCCATCAAGATTAACCAAAAAGTTGTACCAATAAACACAACTTTG
>1_GG_Tbases|163892:165321|741
AGCCTCAGCCTTTTCATCAGGTCAACCATCTTCTGAATACTTTATTGGTGTAAAATCCATCAAGATTAACCAAAAAGTTGTACCAATAAACACAACTTTGTTGTCAATTGACAATCAAGG
>1_GG_Tbases|163892:165321|761
GTCAACCATCTTCTGAATACTTTATTGGTGTAAAATCCATCAAGATTAACCAAAAAGTTGTACCAATAAACACAACTTTGTTGTCAATTGACAATCAAGGTGTTGGTGGAACAAAAATTA
>1_GG_Tbases|163892:165321|781
TTTATTGGTGTAAAATCCATCAAGATTAACCAAAAAGTTGTACCAATAAACACAACTTTGTTGTCAATTGACAATCAAGGTGTTGGTGGAACAAAAATTAGCACAGTCAATCCTTACACA
>1_GG_Tbases|163892:165321|801
CAAGATTAACCAAAAAGTTGTACCAATAAACACAACTTTGTTGTCAATTGACAATCAAGGTGTTGGTGGAACAAAAATTAGCACAGTCAATCCTTACACAATCTTGGAGACTTCACTATA
>1_GG_Tbases|163892:165321|821
TACCAATAAACACAACTTTGTTGTCAATTGACAATCAAGGTGTTGGTGGAACAAAAATTAGCACAGTCAATCCTTACACAATCTTGGAGACTTCACTATACAATGCTATTACAAATTTCT
>1_GG_Tbases|163892:165321|841
TTGTCAATTGACAATCAAGGTGTTGGTGGAACAAAAATTAGCACAGTCAATCCTTACACAATCTTGGAGACTTCACTATACAATGCTATTACAAATTTCTTTGTGAAAGAACTTGCTAAT
>1_GG_Tbases|163892:165321|861
TGTTGGTGGAACAAAAATTAGCACAGTCAATCCTTACACAATCTTGGAGACTTCACTATACAATGCTATTACAAATTTCTTTGTGAAAGAACTTGCTAATGTGACTAGGGTCGCGGCCGT
>1_GG_Tbases|163892:165321|881
GCACAGTCAATCCTTACACAATCTTGGAGACTTCACTATACAATGCTATTACAAATTTCTTTGTGAAAGAACTTGCTAATGTGACTAGGGTCGCGGCCGTGGCACCATTTAGGGTTTGTT
>1_GG_Tbases|163892:165321|901
ATCTTGGAGACTTCACTATACAATGCTATTACAAATTTCTTTGTGAAAGAACTTGCTAATGTGACTAGGGTCGCGGCCGTGGCACCATTTAGGGTTTGTTTTGATTCAAGAAATATTGGA
>1_GG_Tbases|163892:165321|921
CAATGCTATTACAAATTTCTTTGTGAAAGAACTTGCTAATGTGACTAGGGTCGCGGCCGTGGCACCATTTAGGGTTTGTTTTGATTCAAGAAATATTGGAAGTACAAGAGTTGGACCAGC
>1_GG_Tbases|163892:165321|941
TTGTGAAAGAACTTGCTAATGTGACTAGGGTCGCGGCCGTGGCACCATTTAGGGTTTGTTTTGATTCAAGAAATATTGGAAGTACAAGAGTTGGACCAGCAGTGCCATCAATTGATCTTG
>1_GG_Tbases|163892:165321|961
GTGACTAGGGTCGCGGCCGTGGCACCATTTAGGGTTTGTTTTGATTCAAGAAATATTGGAAGTACAAGAGTTGGACCAGCAGTGCCATCAATTGATCTTGTTTTACAAAATGAGAATGTT
>1_GG_Tbases|163892:165321|981
GGCACCATTTAGGGTTTGTTTTGATTCAAGAAATATTGGAAGTACAAGAGTTGGACCAGCAGTGCCATCAATTGATCTTGTTTTACAAAATGAGAATGTTGTTTGGACTATTTTTGGAGC
>1_GG_Tbases|163892:165321|1001
TTGATTCAAGAAATATTGGAAGTACAAGAGTTGGACCAGCAGTGCCATCAATTGATCTTGTTTTACAAAATGAGAATGTTGTTTGGACTATTTTTGGAGCAAATTCAATGGTACAAGTTA
>1_GG_Tbases|163892:165321|1021
AGTACAAGAGTTGGACCAGCAGTGCCATCAATTGATCTTGTTTTACAAAATGAGAATGTTGTTTGGACTATTTTTGGAGCAAATTCAATGGTACAAGTTAGTGAAAATGTTTTGTGTCTT
>1_GG_Tbases|163892:165321|1041
AGTGCCATCAATTGATCTTGTTTTACAAAATGAGAATGTTGTTTGGACTATTTTTGGAGCAAATTCAATGGTACAAGTTAGTGAAAATGTTTTGTGTCTTGGAGTTTTGGATGGTGGTGT
>1_GG_Tbases|163892:165321|1061
TTTTACAAAATGAGAATGTTGTTTGGACTATTTTTGGAGCAAATTCAATGGTACAAGTTAGTGAAAATGTTTTGTGTCTTGGAGTTTTGGATGGTGGTGTTAATTCAAGGACTTCAATTG
>1_GG_Tbases|163892:165321|1084
TGGACTATTTTTGGAGCAAATTCAATGGTACAAGTTAGTGAAAATGTTTTGTGTCTTGGAGTTTTGGATGGTGGTGTTAATTCAAGGACTTCAATTGTGATTGGAGGACATACAATTGAA
>1_GG_Tbases|163892:165321|1107
AATGGTACAAGTTAGTGAAAATGTTTTGTGTCTTGGAGTTTTGGATGGTGGTGTTAATTCAAGGACTTCAATTGTGATTGGAGGACATACAATTGAAGACAATCTTTTGCAATTTGATCA
>1_GG_Tbases|163892:165321|1121
GTGAAAATGTTTTGTGTCTTGGAGTTTTGGATGGTGGTGTTAATTCAAGGACTTCAATTGTGATTGGAGGACATACAATTGAAGACAATCTTTTGCAATTTGATCATGCAGCATCAAGAT
>1_GG_Tbases|163892:165321|1141
GGAGTTTTGGATGGTGGTGTTAATTCAAGGACTTCAATTGTGATTGGAGGACATACAATTGAAGACAATCTTTTGCAATTTGATCATGCAGCATCAAGATTGGGATTCACATCTTCAATC
>1_GG_Tbases|163892:165321|1161
TAATTCAAGGACTTCAATTGTGATTGGAGGACATACAATTGAAGACAATCTTTTGCAATTTGATCATGCAGCATCAAGATTGGGATTCACATCTTCAATCCTTTTCAGACAAACTACATG
>1_GG_Tbases|163892:165321|1181
TGATTGGAGGACATACAATTGAAGACAATCTTTTGCAATTTGATCATGCAGCATCAAGATTGGGATTCACATCTTCAATCCTTTTCAGACAAACTACATGTGCCAATTTTAATTTCACTT
>1_GG_Tbases|163892:165321|1201
GAAGACAATCTTTTGCAATTTGATCATGCAGCATCAAGATTGGGATTCACATCTTCAATCCTTTTCAGACAAACTACATGTGCCAATTTTAATTTCACTTCAATTGCTTAGGTAGTGTGG
>1_GG_Tbases|163892:165321|1221
TGATCATGCAGCATCAAGATTGGGATTCACATCTTCAATCCTTTTCAGACAAACTACATGTGCCAATTTTAATTTCACTTCAATTGCTTAGGTAGTGTGGACCTAAGTTGTTTAATTAAT
>1_GG_Tbases|163892:165321|1241
TGGGATTCACATCTTCAATCCTTTTCAGACAAACTACATGTGCCAATTTTAATTTCACTTCAATTGCTTAGGTAGTGTGGACCTAAGTTGTTTAATTAATATATTGAATCTTAATAATGT
>1_GG_Tbases|163892:165321|1261
CTTTTCAGACAAACTACATGTGCCAATTTTAATTTCACTTCAATTGCTTAGGTAGTGTGGACCTAAGTTGTTTAATTAATATATTGAATCTTAATAATGTTCAAAGTTTGTCTTTGGACA
>1_GG_Tbases|163892:165321|1281
TGCCAATTTTAATTTCACTTCAATTGCTTAGGTAGTGTGGACCTAAGTTGTTTAATTAATATATTGAATCTTAATAATGTTCAAAGTTTGTCTTTGGACACTTTGTAATAATTGGATCTA
>1_GG_Tbases|163892:165321|1304
TTGCTTAGGTAGTGTGGACCTAAGTTGTTTAATTAATATATTGAATCTTAATAATGTTCAAAGTTTGTCTTTGGACACTTTGTAATAATTGGATCTATAAGATTTCTTGTGATTTGTGCG
>1_GG_Tbases|173417:174979|1
CAAACCTTCTGAAAAAACCCTTTTTTATCAGCAATGGCCGCCCAAACATACCTTCAGCTTCACCCTCTTCGATGTCTTCCATTTCCACTCAAGATCCAAAACCCACAAAACCAAACCCAT
>1_GG_Tbases|173417:174979|21
TTTTTTATCAGCAATGGCCGCCCAAACATACCTTCAGCTTCACCCTCTTCGATGTCTTCCATTTCCACTCAAGATCCAAAACCCACAAAACCAAACCCATCATTTCAAACAAAAACCCAG
>1_GG_Tbases|173417:174979|41
CCCAAACATACCTTCAGCTTCACCCTCTTCGATGTCTTCCATTTCCACTCAAGATCCAAAACCCACAAAACCAAACCCATCATTTCAAACAAAAACCCAGAAATCCAGTCGTCTGCAAGC
>1_GG_Tbases|173417:174979|61
CACCCTCTTCGATGTCTTCCATTTCCACTCAAGATCCAAAACCCACAAAACCAAACCCATCATTTCAAACAAAAACCCAGAAATCCAGTCGTCTGCAAGCTTCGAGTAGCTGTAATCGGC
>1_GG_Tbases|173417:174979|81
ATTTCCACTCAAGATCCAAAACCCACAAAACCAAACCCATCATTTCAAACAAAAACCCAGAAATCCAGTCGTCTGCAAGCTTCGAGTAGCTGTAATCGGCGGCGGTCCAGCTGGGTCTTC
>1_GG_Tbases|173417:174979|101
ACCCACAAAACCAAACCCATCATTTCAAACAAAAACCCAGAAATCCAGTCGTCTGCAAGCTTCGAGTAGCTGTAATCGGCGGCGGTCCAGCTGGGTCTTCAGCTGCAGAAGCTCTAGCCA
>1_GG_Tbases|173417:174979|121
CATTTCAAACAAAAACCCAGAAATCCAGTCGTCTGCAAGCTTCGAGTAGCTGTAATCGGCGGCGGTCCAGCTGGGTCTTCAGCTGCAGAAGCTCTAGCCACTGGCGGAATCGAAACTTTC
>1_GG_Tbases|173417:174979|141
AAATCCAGTCGTCTGCAAGCTTCGAGTAGCTGTAATCGGCGGCGGTCCAGCTGGGTCTTCAGCTGCAGAAGCTCTAGCCACTGGCGGAATCGAAACTTTCCTCTTTGAACGAAGCCCAGC
>1_GG_Tbases|173417:174979|161
TTCGAGTAGCTGTAATCGGCGGCGGTCCAGCTGGGTCTTCAGCTGCAGAAGCTCTAGCCACTGGCGGAATCGAAACTTTCCTCTTTGAACGAAGCCCAGCTACAGCCAAGCCATGCGGCG
>1_GG_Tbases|173417:174979|181
GGCGGTCCAGCTGGGTCTTCAGCTGCAGAAGCTCTAGCCACTGGCGGAATCGAAACTTTCCTCTTTGAACGAAGCCCAGCTACAGCCAAGCCATGCGGCGGCGCCATTCCACTATGCATG
>1_GG_Tbases|173417:174979|201
AGCTGCAGAAGCTCTAGCCACTGGCGGAATCGAAACTTTCCTCTTTGAACGAAGCCCAGCTACAGCCAAGCCATGCGGCGGCGCCATTCCACTATGCATGCTCGATGAATTCTCAATACC
>1_GG_Tbases|173417:174979|221
CTGGCGGAATCGAAACTTTCCTCTTTGAACGAAGCCCAGCTACAGCCAAGCCATGCGGCGGCGCCATTCCACTATGCATGCTCGATGAATTCTCAATACCTTTAAATCTCATCGATCGCC
>1_GG_Tbases|173417:174979|241
CTCTTTGAACGAAGCCCAGCTACAGCCAAGCCATGCGGCGGCGCCATTCCACTATGCATGCTCGATGAATTCTCAATACCTTTAAATCTCATCGATCGCCGTGTCACTCAGATGCGAATC
>1_GG_Tbases|173417:174979|261
TACAGCCAAGCCATGCGGCGGCGCCATTCCACTATGCATGCTCGATGAATTCTCAATACCTTTAAATCTCATCGATCGCCGTGTCACTCAGATGCGAATCGTTTCTCCGTCAAATCTCGT
>1_GG_Tbases|173417:174979|281
GCGCCATTCCACTATGCATGCTCGATGAATTCTCAATACCTTTAAATCTCATCGATCGCCGTGTCACTCAGATGCGAATCGTTTCTCCGTCAAATCTCGTCGTCGATTTCGGTAAAACCC
>1_GG_Tbases|173417:174979|301
CTCGATGAATTCTCAATACCTTTAAATCTCATCGATCGCCGTGTCACTCAGATGCGAATCGTTTCTCCGTCAAATCTCGTCGTCGATTTCGGTAAAACCCTAAAACCCCATGAATTCATC
>1_GG_Tbases|173417:174979|321
TTTAAATCTCATCGATCGCCGTGTCACTCAGATGCGAATCGTTTCTCCGTCAAATCTCGTCGTCGATTTCGGTAAAACCCTAAAACCCCATGAATTCATCGCAATGCTCCGGCGAGAAGT
>1_GG_Tbases|173417:174979|341
GTGTCACTCAGATGCGAATCGTTTCTCCGTCAAATCTCGTCGTCGATTTCGGTAAAACCCTAAAACCCCATGAATTCATCGCAATGCTCCGGCGAGAAGTGCTCGATTCATTCCTCCGGC
>1_GG_Tbases|173417:174979|361
GTTTCTCCGTCAAATCTCGTCGTCGATTTCGGTAAAACCCTAAAACCCCATGAATTCATCGCAATGCTCCGGCGAGAAGTGCTCGATTCATTCCTCCGGCAGCGGGCTGAATCTAGCGGC
>1_GG_Tbases|173417:174979|381
CGTCGATTTCGGTAAAACCCTAAAACCCCATGAATTCATCGCAATGCTCCGGCGAGAAGTGCTCGATTCATTCCTCCGGCAGCGGGCTGAATCTAGCGGCGCCACTCTTCTCAAAGCACT
>1_GG_Tbases|173417:174979|401
TAAAACCCCATGAATTCATCGCAATGCTCCGGCGAGAAGTGCTCGATTCATTCCTCCGGCAGCGGGCTGAATCTAGCGGCGCCACTCTTCTCAAAGCACTGGTCACCAACCTCGTGGTCC
>1_GG_Tbases|173417:174979|441
GCTCGATTCATTCCTCCGGCAGCGGGCTGAATCTAGCGGCGCCACTCTTCTCAAAGCACTGGTCACCAACCTCGTGGTCCCCACATCCACACGCGAGCCGTACGTCATTCACTACACCAT
>1_GG_Tbases|173417:174979|461
AGCGGGCTGAATCTAGCGGCGCCACTCTTCTCAAAGCACTGGTCACCAACCTCGTGGTCCCCACATCCACACGCGAGCCGTACGTCATTCACTACACCATGGATAACTGCCAGCATCAGC
>1_GG_Tbases|173417:174979|501
GGTCACCAACCTCGTGGTCCCCACATCCACACGCGAGCCGTACGTCATTCACTACACCATGGATAACTGCCAGCATCAGCTCGCCGTCGATGTCATCATCGGCGCCGACGGAGCCAATAG
>1_GG_Tbases|173417:174979|521
CCACATCCACACGCGAGCCGTACGTCATTCACTACACCATGGATAACTGCCAGCATCAGCTCGCCGTCGATGTCATCATCGGCGCCGACGGAGCCAATAGCCGTGTAGCTAAATCGATCA
>1_GG_Tbases|173417:174979|541
TACGTCATTCACTACACCATGGATAACTGCCAGCATCAGCTCGCCGTCGATGTCATCATCGGCGCCGACGGAGCCAATAGCCGTGTAGCTAAATCGATCAAAGCTGGAAATTACACTACT
>1_GG_Tbases|173417:174979|561
GGATAACTGCCAGCATCAGCTCGCCGTCGATGTCATCATCGGCGCCGACGGAGCCAATAGCCGTGTAGCTAAATCGATCAAAGCTGGAAATTACACTACTGCCATTGCTTTCCAAGAGAG
>1_GG_Tbases|173417:174979|581
TCGCCGTCGATGTCATCATCGGCGCCGACGGAGCCAATAGCCGTGTAGCTAAATCGATCAAAGCTGGAAATTACACTACTGCCATTGCTTTCCAAGAGAGGATCAAATTACCCGAGGACA
>1_GG_Tbases|173417:174979|601
GGCGCCGACGGAGCCAATAGCCGTGTAGCTAAATCGATCAAAGCTGGAAATTACACTACTGCCATTGCTTTCCAAGAGAGGATCAAATTACCCGAGGACAAAATGGGGTATTACGAAAAT
>1_GG_Tbases|173417:174979|621
CCGTGTAGCTAAATCGATCAAAGCTGGAAATTACACTACTGCCATTGCTTTCCAAGAGAGGATCAAATTACCCGAGGACAAAATGGGGTATTACGAAAATTTAGCTGAGATGTACATAGG
>1_GG_Tbases|173417:174979|641
AAGCTGGAAATTACACTACTGCCATTGCTTTCCAAGAGAGGATCAAATTACCCGAGGACAAAATGGGGTATTACGAAAATTTAGCTGAGATGTACATAGGGAATGACGTGTCACCCGATT
>1_GG_Tbases|173417:174979|661
GCCATTGCTTTCCAAGAGAGGATCAAATTACCCGAGGACAAAATGGGGTATTACGAAAATTTAGCTGAGATGTACATAGGGAATGACGTGTCACCCGATTTTTATGCTTGGGTATTCCCT
>1_GG_Tbases|173417:174979|681
GATCAAATTACCCGAGGACAAAATGGGGTATTACGAAAATTTAGCTGAGATGTACATAGGGAATGACGTGTCACCCGATTTTTATGCTTGGGTATTCCCTAAATGCGACCACGTGGCAGT
>1_GG_Tbases|173417:174979|701
AAATGGGGTATTACGAAAATTTAGCTGAGATGTACATAGGGAATGACGTGTCACCCGATTTTTATGCTTGGGTATTCCCTAAATGCGACCACGTGGCAGTGGGGACGGGGACGGTCTGCT
>1_GG_Tbases|173417:174979|721
TTAGCTGAGATGTACATAGGGAATGACGTGTCACCCGATTTTTATGCTTGGGTATTCCCTAAATGCGACCACGTGGCAGTGGGGACGGGGACGGTCTGCTCAAAATCCAATATCAAATCA
>1_GG_Tbases|173417:174979|741
GAATGACGTGTCACCCGATTTTTATGCTTGGGTATTCCCTAAATGCGACCACGTGGCAGTGGGGACGGGGACGGTCTGCTCAAAATCCAATATCAAATCACTTCAACACGCTATCAGAAC
>1_GG_Tbases|173417:174979|761
TTTATGCTTGGGTATTCCCTAAATGCGACCACGTGGCAGTGGGGACGGGGACGGTCTGCTCAAAATCCAATATCAAATCACTTCAACACGCTATCAGAACACGAGTCAAACCAAAAATTG
>1_GG_Tbases|173417:174979|781
AAATGCGACCACGTGGCAGTGGGGACGGGGACGGTCTGCTCAAAATCCAATATCAAATCACTTCAACACGCTATCAGAACACGAGTCAAACCAAAAATTGAAGGCGGGAAAGTGATCAAA
>1_GG_Tbases|173417:174979|801
GGGGACGGGGACGGTCTGCTCAAAATCCAATATCAAATCACTTCAACACGCTATCAGAACACGAGTCAAACCAAAAATTGAAGGCGGGAAAGTGATCAAAGTAGAAGCTCATCCCATACC
>1_GG_Tbases|173417:174979|821
CAAAATCCAATATCAAATCACTTCAACACGCTATCAGAACACGAGTCAAACCAAAAATTGAAGGCGGGAAAGTGATCAAAGTAGAAGCTCATCCCATACCAGAGCATCCGCGCCCGGTTA
>1_GG_Tbases|173417:174979|841
CTTCAACACGCTATCAGAACACGAGTCAAACCAAAAATTGAAGGCGGGAAAGTGATCAAAGTAGAAGCTCATCCCATACCAGAGCATCCGCGCCCGGTTAGGGTCCGCGGACGTGTCGCT
>1_GG_Tbases|173417:174979|861
ACGAGTCAAACCAAAAATTGAAGGCGGGAAAGTGATCAAAGTAGAAGCTCATCCCATACCAGAGCATCCGCGCCCGGTTAGGGTCCGCGGACGTGTCGCTTTAGTAGGGGACGCAGCCGG
>1_GG_Tbases|173417:174979|881
AAGGCGGGAAAGTGATCAAAGTAGAAGCTCATCCCATACCAGAGCATCCGCGCCCGGTTAGGGTCCGCGGACGTGTCGCTTTAGTAGGGGACGCAGCCGGATACGTAACAAAATGTTCGG
>1_GG_Tbases|173417:174979|901
GTAGAAGCTCATCCCATACCAGAGCATCCGCGCCCGGTTAGGGTCCGCGGACGTGTCGCTTTAGTAGGGGACGCAGCCGGATACGTAACAAAATGTTCGGGCGAAGGAATATATTTCGCG
>1_GG_Tbases|173417:174979|921
AGAGCATCCGCGCCCGGTTAGGGTCCGCGGACGTGTCGCTTTAGTAGGGGACGCAGCCGGATACGTAACAAAATGTTCGGGCGAAGGAATATATTTCGCGGCGAAAAGCGGAAGAATTTG
>1_GG_Tbases|173417:174979|941
GGGTCCGCGGACGTGTCGCTTTAGTAGGGGACGCAGCCGGATACGTAACAAAATGTTCGGGCGAAGGAATATATTTCGCGGCGAAAAGCGGAAGAATTTGTGGGGAAGCAATAGTGAAGG
>1_GG_Tbases|173417:174979|961
TTAGTAGGGGACGCAGCCGGATACGTAACAAAATGTTCGGGCGAAGGAATATATTTCGCGGCGAAAAGCGGAAGAATTTGTGGGGAAGCAATAGTGAAGGCTTCAGAGGGTGGAGAGAAC
>1_GG_Tbases|173417:174979|981
ATACGTAACAAAATGTTCGGGCGAAGGAATATATTTCGCGGCGAAAAGCGGAAGAATTTGTGGGGAAGCAATAGTGAAGGCTTCAGAGGGTGGAGAGAACATGATCAATGAAGACGACTT
>1_GG_Tbases|173417:174979|1001
GCGAAGGAATATATTTCGCGGCGAAAAGCGGAAGAATTTGTGGGGAAGCAATAGTGAAGGCTTCAGAGGGTGGAGAGAACATGATCAATGAAGACGACTTGAAAAGGGAATATTTAAGGA
>1_GG_Tbases|173417:174979|1021
GCGAAAAGCGGAAGAATTTGTGGGGAAGCAATAGTGAAGGCTTCAGAGGGTGGAGAGAACATGATCAATGAAGACGACTTGAAAAGGGAATATTTAAGGAAATGGGATGACAAGTATTTT
>1_GG_Tbases|173417:174979|1041
TGGGGAAGCAATAGTGAAGGCTTCAGAGGGTGGAGAGAACATGATCAATGAAGACGACTTGAAAAGGGAATATTTAAGGAAATGGGATGACAAGTATTTTACTACATTCAAGTTCTTGGA
>1_GG_Tbases|173417:174979|1061
CTTCAGAGGGTGGAGAGAACATGATCAATGAAGACGACTTGAAAAGGGAATATTTAAGGAAATGGGATGACAAGTATTTTACTACATTCAAGTTCTTGGATGTGTTGCAAAAAGTGTTTT
>1_GG_Tbases|173417:174979|1081
ATGATCAATGAAGACGACTTGAAAAGGGAATATTTAAGGAAATGGGATGACAAGTATTTTACTACATTCAAGTTCTTGGATGTGTTGCAAAAAGTGTTTTATGGTAATAATGCAGCAAGG
>1_GG_Tbases|173417:174979|1101
GAAAAGGGAATATTTAAGGAAATGGGATGACAAGTATTTTACTACATTCAAGTTCTTGGATGTGTTGCAAAAAGTGTTTTATGGTAATAATGCAGCAAGGGAGGCATTGGTGGAGTTGTG
>1_GG_Tbases|173417:174979|1121
AATGGGATGACAAGTATTTTACTACATTCAAGTTCTTGGATGTGTTGCAAAAAGTGTTTTATGGTAATAATGCAGCAAGGGAGGCATTGGTGGAGTTGTGTGGAGATGAATATGTGCAAA
>1_GG_Tbases|173417:174979|1141
ACTACATTCAAGTTCTTGGATGTGTTGCAAAAAGTGTTTTATGGTAATAATGCAGCAAGGGAGGCATTGGTGGAGTTGTGTGGAGATGAATATGTGCAAAGGATGACATTTGATAGCTAT
>1_GG_Tbases|173417:174979|1161
TGTGTTGCAAAAAGTGTTTTATGGTAATAATGCAGCAAGGGAGGCATTGGTGGAGTTGTGTGGAGATGAATATGTGCAAAGGATGACATTTGATAGCTATTTGTATAAGAATTTAGCTAG
>1_GG_Tbases|173417:174979|1181
ATGGTAATAATGCAGCAAGGGAGGCATTGGTGGAGTTGTGTGGAGATGAATATGTGCAAAGGATGACATTTGATAGCTATTTGTATAAGAATTTAGCTAGTGGGAATAGGTGGGAAGATG
>1_GG_Tbases|173417:174979|1201
GAGGCATTGGTGGAGTTGTGTGGAGATGAATATGTGCAAAGGATGACATTTGATAGCTATTTGTATAAGAATTTAGCTAGTGGGAATAGGTGGGAAGATGCTAAAATGGTGATGAACACA
>1_GG_Tbases|173417:174979|1221
TGGAGATGAATATGTGCAAAGGATGACATTTGATAGCTATTTGTATAAGAATTTAGCTAGTGGGAATAGGTGGGAAGATGCTAAAATGGTGATGAACACAATTTCAAGTTTGGTTAGGTG
>1_GG_Tbases|173417:174979|1241
GGATGACATTTGATAGCTATTTGTATAAGAATTTAGCTAGTGGGAATAGGTGGGAAGATGCTAAAATGGTGATGAACACAATTTCAAGTTTGGTTAGGTGTAACATTATGGGGAGAGAAG
>1_GG_Tbases|173417:174979|1281
TGGGAATAGGTGGGAAGATGCTAAAATGGTGATGAACACAATTTCAAGTTTGGTTAGGTGTAACATTATGGGGAGAGAAGTGGAAGCATCTGCCCAAAAAATTCTCTCAAGAGTATAGGT
>1_GG_Tbases|173417:174979|1301
CTAAAATGGTGATGAACACAATTTCAAGTTTGGTTAGGTGTAACATTATGGGGAGAGAAGTGGAAGCATCTGCCCAAAAAATTCTCTCAAGAGTATAGGTTATCTTAGTAGTCAAATATT
>1_GG_Tbases|173417:174979|1321
ATTTCAAGTTTGGTTAGGTGTAACATTATGGGGAGAGAAGTGGAAGCATCTGCCCAAAAAATTCTCTCAAGAGTATAGGTTATCTTAGTAGTCAAATATTTCAATTTGGTTTATGTTTAC
>1_GG_Tbases|173417:174979|1344
CATTATGGGGAGAGAAGTGGAAGCATCTGCCCAAAAAATTCTCTCAAGAGTATAGGTTATCTTAGTAGTCAAATATTTCAATTTGGTTTATGTTTACTATTATGTCATTTGTTGTATGTG
>1_GG_Tbases|173417:174979|1361
TGGAAGCATCTGCCCAAAAAATTCTCTCAAGAGTATAGGTTATCTTAGTAGTCAAATATTTCAATTTGGTTTATGTTTACTATTATGTCATTTGTTGTATGTGTAACCAAGCTAGACTCT
>1_GG_Tbases|173417:174979|1381
ATTCTCTCAAGAGTATAGGTTATCTTAGTAGTCAAATATTTCAATTTGGTTTATGTTTACTATTATGTCATTTGTTGTATGTGTAACCAAGCTAGACTCTATGTATGTGTTTTCATTACA
>1_GG_Tbases|173417:174979|1401
TATCTTAGTAGTCAAATATTTCAATTTGGTTTATGTTTACTATTATGTCATTTGTTGTATGTGTAACCAAGCTAGACTCTATGTATGTGTTTTCATTACATCTTATTTCCTCTTGTCTTA
>1_GG_Tbases|178979:179485|4
TTTGTTACGCAATTCCAGCAATGTCTACCGAAAAACCACCGGTTTGCGTCACCGGAGCCAACGGATTCATCGGTTCATGGGTGGTTCAGACGCTCCTCAACCGCGGCTACACCACCATCC
>1_GG_Tbases|178979:179485|21
GCAATGTCTACCGAAAAACCACCGGTTTGCGTCACCGGAGCCAACGGATTCATCGGTTCATGGGTGGTTCAGACGCTCCTCAACCGCGGCTACACCACCATCCACGCCGCCATCTTCCCC
>1_GG_Tbases|178979:179485|121
TCCACGCCGCCATCTTCCCCGGTACCGATCCTTCGCACCTCCACTCTCTCGCCGGCGCATCTAACCCCGGCGTGCGAATATTGGTTCACGAAGTCAACATCCTTGACGCCGATGCAGTCT
>1_GG_Tbases|178979:179485|141
GGTACCGATCCTTCGCACCTCCACTCTCTCGCCGGCGCATCTAACCCCGGCGTGCGAATATTGGTTCACGAAGTCAACATCCTTGACGCCGATGCAGTCTCCAGAGCAATAGCAGGATGC
>1_GG_Tbases|178979:179485|161
CCACTCTCTCGCCGGCGCATCTAACCCCGGCGTGCGAATATTGGTTCACGAAGTCAACATCCTTGACGCCGATGCAGTCTCCAGAGCAATAGCAGGATGCGGCGGCGGTGGGGTTTTCCA
>1_GG_Tbases|178979:179485|181
CTAACCCCGGCGTGCGAATATTGGTTCACGAAGTCAACATCCTTGACGCCGATGCAGTCTCCAGAGCAATAGCAGGATGCGGCGGCGGTGGGGTTTTCCACGTGGCGTCGCCGTGTACGC
>1_GG_Tbases|178979:179485|301
TAGAGGATCCGGTGGACCCGCAGAAGGAGCTGGTTGAGCCGGCCGTACAGGGTACGATCAATGTGCTCACCGGCGAAGAGGTTTAATGTTCGGCGCGTGGTGCTCACTTCCTCCATTTCC
>1_GG_Tbases|178979:179485|324
AAGGAGCTGGTTGAGCCGGCCGTACAGGGTACGATCAATGTGCTCACCGGCGAAGAGGTTTAATGTTCGGCGCGTGGTGCTCACTTCCTCCATTTCCGCCATGGTTCCCAATCCTGGTTG
>1_GG_Tbases|178979:179485|341
GGCCGTACAGGGTACGATCAATGTGCTCACCGGCGAAGAGGTTTAATGTTCGGCGCGTGGTGCTCACTTCCTCCATTTCCGCCATGGTTCCCAATCCTGGTTGGCCGGAAAATAAGGTGT
>1_GG_Tbases|178979:179485|361
ATGTGCTCACCGGCGAAGAGGTTTAATGTTCGGCGCGTGGTGCTCACTTCCTCCATTTCCGCCATGGTTCCCAATCCTGGTTGGCCGGAAAATAAGGTGTTCGATGAGTCGTCGTGGACT
>1_GG_Tbases|178979:179485|381
GTTTAATGTTCGGCGCGTGGTGCTCACTTCCTCCATTTCCGCCATGGTTCCCAATCCTGGTTGGCCGGAAAATAAGGTGTTCGATGAGTCGTCGTGGACTGATCTTGACTACTGCAAGTC
>1_GG_Tbases|178979:179485|388
GTTCGGCGCGTGGTGCTCACTTCCTCCATTTCCGCCATGGTTCCCAATCCTGGTTGGCCGGAAAATAAGGTGTTCGATGAGTCGTCGTGGACTGATCTTGACTACTGCAAGTCTCGCCAG
>1_GG_Tbases|182936:183245|1
AAATGGTACCCAGTCTCAAAGACACTTGCTGAGAAGGCTGCATGGGAGTTTGCGGAGAAGAATGGATTGGATGTGGTAGCAATTAATCCAGCTACATGTCTTGGTCAACTTCTGCAACCT
>1_GG_Tbases|182936:183245|21
GACACTTGCTGAGAAGGCTGCATGGGAGTTTGCGGAGAAGAATGGATTGGATGTGGTAGCAATTAATCCAGCTACATGTCTTGGTCAACTTCTGCAACCTGGACTGAATGCAAGCTGCGC
>1_GG_Tbases|182936:183245|41
CATGGGAGTTTGCGGAGAAGAATGGATTGGATGTGGTAGCAATTAATCCAGCTACATGTCTTGGTCAACTTCTGCAACCTGGACTGAATGCAAGCTGCGCTGTTTTGCAACAACTGCTTC
>1_GG_Tbases|182936:183245|61
AATGGATTGGATGTGGTAGCAATTAATCCAGCTACATGTCTTGGTCAACTTCTGCAACCTGGACTGAATGCAAGCTGCGCTGTTTTGCAACAACTGCTTCAGGGATCAACAGATACCCAA
>1_GG_Tbases|182936:183245|81
AATTAATCCAGCTACATGTCTTGGTCAACTTCTGCAACCTGGACTGAATGCAAGCTGCGCTGTTTTGCAACAACTGCTTCAGGGATCAACAGATACCCAAGAGTATCATTGGTTAGGGGC
>1_GG_Tbases|182936:183245|101
TTGGTCAACTTCTGCAACCTGGACTGAATGCAAGCTGCGCTGTTTTGCAACAACTGCTTCAGGGATCAACAGATACCCAAGAGTATCATTGGTTAGGGGCTGTGCACGTCAAAGATGTGG
>1_GG_Tbases|182936:183245|121
GGACTGAATGCAAGCTGCGCTGTTTTGCAACAACTGCTTCAGGGATCAACAGATACCCAAGAGTATCATTGGTTAGGGGCTGTGCACGTCAAAGATGTGGCAGCGGCACAGATTTTGTTA
>1_GG_Tbases|182936:183245|141
TGTTTTGCAACAACTGCTTCAGGGATCAACAGATACCCAAGAGTATCATTGGTTAGGGGCTGTGCACGTCAAAGATGTGGCAGCGGCACAGATTTTGTTATTTGAGAGCCCTCGTGCTTC
>1_GG_Tbases|182936:183245|161
AGGGATCAACAGATACCCAAGAGTATCATTGGTTAGGGGCTGTGCACGTCAAAGATGTGGCAGCGGCACAGATTTTGTTATTTGAGAGCCCTCGTGCTTCTGGAAGATACTTATGTACCA
>1_GG_Tbases|182936:183245|181
GAGTATCATTGGTTAGGGGCTGTGCACGTCAAAGATGTGGCAGCGGCACAGATTTTGTTATTTGAGAGCCCTCGTGCTTCTGGAAGATACTTATGTACCAATGGCATTTACCAGTTTGGT
>1_GG_Tbases|182936:183245|191
GGTTAGGGGCTGTGCACGTCAAAGATGTGGCAGCGGCACAGATTTTGTTATTTGAGAGCCCTCGTGCTTCTGGAAGATACTTATGTACCAATGGCATTTACCAGTTTGGTGATTTTGCTG
>1_GG_Tbases|187244:188083|1
AGTTGTTTTAATTAATTAATTTAGTCAGGGAAGAAGCAGTGCAATGGAAATGAACATGAAAATGGTGTTTGTGTTATGTATTGTGGTGCTCATTCAAACTGAGATGGCTCATGCTGTTGA
>1_GG_Tbases|187244:188083|21
TTAGTCAGGGAAGAAGCAGTGCAATGGAAATGAACATGAAAATGGTGTTTGTGTTATGTATTGTGGTGCTCATTCAAACTGAGATGGCTCATGCTGTTGAGTACAAAGTTGGTGATTCTG
>1_GG_Tbases|187244:188083|41
GCAATGGAAATGAACATGAAAATGGTGTTTGTGTTATGTATTGTGGTGCTCATTCAAACTGAGATGGCTCATGCTGTTGAGTACAAAGTTGGTGATTCTGGTGGCTGGACTTTTAACACT
>1_GG_Tbases|187244:188083|61
AATGGTGTTTGTGTTATGTATTGTGGTGCTCATTCAAACTGAGATGGCTCATGCTGTTGAGTACAAAGTTGGTGATTCTGGTGGCTGGACTTTTAACACTGTTGGTTGGCCTAAGGGCAA
>1_GG_Tbases|187244:188083|81
TTGTGGTGCTCATTCAAACTGAGATGGCTCATGCTGTTGAGTACAAAGTTGGTGATTCTGGTGGCTGGACTTTTAACACTGTTGGTTGGCCTAAGGGCAAACGCTTTAGGGCTGGTGATA
>1_GG_Tbases|187244:188083|104
ATGGCTCATGCTGTTGAGTACAAAGTTGGTGATTCTGGTGGCTGGACTTTTAACACTGTTGGTTGGCCTAAGGGCAAACGCTTTAGGGCTGGTGATATTCTTAGTAAGTATGATTCTTCG
>1_GG_Tbases|187244:188083|121
GTACAAAGTTGGTGATTCTGGTGGCTGGACTTTTAACACTGTTGGTTGGCCTAAGGGCAAACGCTTTAGGGCTGGTGATATTCTTAGTAAGTATGATTCTTCGATATCGTCTCACTTCAT
>1_GG_Tbases|187244:188083|141
GTGGCTGGACTTTTAACACTGTTGGTTGGCCTAAGGGCAAACGCTTTAGGGCTGGTGATATTCTTAGTAAGTATGATTCTTCGATATCGTCTCACTTCATGAGTTAACTTTTCTATGGAT
>1_GG_Tbases|187244:188083|161
GTTGGTTGGCCTAAGGGCAAACGCTTTAGGGCTGGTGATATTCTTAGTAAGTATGATTCTTCGATATCGTCTCACTTCATGAGTTAACTTTTCTATGGATCCCTTACTTGTGGGCATATG
>1_GG_Tbases|187244:188083|181
ACGCTTTAGGGCTGGTGATATTCTTAGTAAGTATGATTCTTCGATATCGTCTCACTTCATGAGTTAACTTTTCTATGGATCCCTTACTTGTGGGCATATGTATTGAAAAAATTGCTCTCT
>1_GG_Tbases|187244:188083|201
TTCTTAGTAAGTATGATTCTTCGATATCGTCTCACTTCATGAGTTAACTTTTCTATGGATCCCTTACTTGTGGGCATATGTATTGAAAAAATTGCTCTCTCCGTTTCAAAAAGAATGATT
>1_GG_Tbases|187244:188083|221
TCGATATCGTCTCACTTCATGAGTTAACTTTTCTATGGATCCCTTACTTGTGGGCATATGTATTGAAAAAATTGCTCTCTCCGTTTCAAAAAGAATGATTTCCTTTCTTTTTTAGTCTGT
>1_GG_Tbases|187244:188083|241
GAGTTAACTTTTCTATGGATCCCTTACTTGTGGGCATATGTATTGAAAAAATTGCTCTCTCCGTTTCAAAAAGAATGATTTCCTTTCTTTTTTAGTCTGTTTAAAAAAGAATGACTTATT
>1_GG_Tbases|187244:188083|261
CCCTTACTTGTGGGCATATGTATTGAAAAAATTGCTCTCTCCGTTTCAAAAAGAATGATTTCCTTTCTTTTTTAGTCTGTTTAAAAAAGAATGACTTATTTCTTTTTCTGGTAATATTTT
>1_GG_Tbases|187244:188083|281
TATTGAAAAAATTGCTCTCTCCGTTTCAAAAAGAATGATTTCCTTTCTTTTTTAGTCTGTTTAAAAAAGAATGACTTATTTCTTTTTCTGGTAATATTTTAATTTCAGCTTTTCACGTGT
>1_GG_Tbases|187244:188083|301
CCGTTTCAAAAAGAATGATTTCCTTTCTTTTTTAGTCTGTTTAAAAAAGAATGACTTATTTCTTTTTCTGGTAATATTTTAATTTCAGCTTTTCACGTGTCATCTTTAGGACCACAAGAA
>1_GG_Tbases|187244:188083|321
TCCTTTCTTTTTTAGTCTGTTTAAAAAAGAATGACTTATTTCTTTTTCTGGTAATATTTTAATTTCAGCTTTTCACGTGTCATCTTTAGGACCACAAGAATAAATGACAGTTTTGTACAT
>1_GG_Tbases|187244:188083|345
AAAAGAATGACTTATTTCTTTTTCTGGTAATATTTTAATTTCAGCTTTTCACGTGTCATCTTTAGGACCACAAGAATAAATGACAGTTTTGTACATTTGACATAACTTTAATTTAGGACC
>1_GG_Tbases|187244:188083|361
TCTTTTTCTGGTAATATTTTAATTTCAGCTTTTCACGTGTCATCTTTAGGACCACAAGAATAAATGACAGTTTTGTACATTTGACATAACTTTAATTTAGGACCACAAGATTCAAAAGTC
>1_GG_Tbases|187244:188083|504
GTCAAATCAAACTAGACAATTCTTTGTGAAACGGAGGGAGTACTAAATAAGCACAAATACTATATTTGAGTTCCATAAATATATCAATTGGATCATATAAAATAGTACAATAACAAATTC
>1_GG_Tbases|187244:188083|521
AATTCTTTGTGAAACGGAGGGAGTACTAAATAAGCACAAATACTATATTTGAGTTCCATAAATATATCAATTGGATCATATAAAATAGTACAATAACAAATTCAAATTTATTTAAGTAGA
>1_GG_Tbases|187244:188083|541
GAGTACTAAATAAGCACAAATACTATATTTGAGTTCCATAAATATATCAATTGGATCATATAAAATAGTACAATAACAAATTCAAATTTATTTAAGTAGAATATGTTCCTAATTATTTTG
>1_GG_Tbases|187244:188083|561
TACTATATTTGAGTTCCATAAATATATCAATTGGATCATATAAAATAGTACAATAACAAATTCAAATTTATTTAAGTAGAATATGTTCCTAATTATTTTGTTCACGCTTCAAATATTCGG
>1_GG_Tbases|187244:188083|581
AATATATCAATTGGATCATATAAAATAGTACAATAACAAATTCAAATTTATTTAAGTAGAATATGTTCCTAATTATTTTGTTCACGCTTCAAATATTCGGGCTAAGCATTAAAATGTTAA
>1_GG_Tbases|187244:188083|601
TAAAATAGTACAATAACAAATTCAAATTTATTTAAGTAGAATATGTTCCTAATTATTTTGTTCACGCTTCAAATATTCGGGCTAAGCATTAAAATGTTAAATGTTCCACAAAAATTTGTT
>1_GG_Tbases|189255:189587|1
CATTCAACTACCCTAATGGTGCGCACAATGTGGTGGCGGTGAATAAAGATGGTTATAACAAGTGCAGCACACCAAGAGGTGCAAAAGTGTACAGCAAAGGGGGTGACAAAGTAAAGCTAG
>1_GG_Tbases|189255:189587|21
GCGCACAATGTGGTGGCGGTGAATAAAGATGGTTATAACAAGTGCAGCACACCAAGAGGTGCAAAAGTGTACAGCAAAGGGGGTGACAAAGTAAAGCTAGTAAAGGGACAGAACTATTTC
>1_GG_Tbases|189255:189587|41
GAATAAAGATGGTTATAACAAGTGCAGCACACCAAGAGGTGCAAAAGTGTACAGCAAAGGGGGTGACAAAGTAAAGCTAGTAAAGGGACAGAACTATTTCATCTGCAATTATGCTGGTCA
>1_GG_Tbases|189255:189587|61
AGTGCAGCACACCAAGAGGTGCAAAAGTGTACAGCAAAGGGGGTGACAAAGTAAAGCTAGTAAAGGGACAGAACTATTTCATCTGCAATTATGCTGGTCATTGTGAATCTGGAATGAAGA
>1_GG_Tbases|189255:189587|81
GCAAAAGTGTACAGCAAAGGGGGTGACAAAGTAAAGCTAGTAAAGGGACAGAACTATTTCATCTGCAATTATGCTGGTCATTGTGAATCTGGAATGAAGATTTCTGTCTTTGCTATGTGA
>1_GG_Tbases|189255:189587|101
GGGTGACAAAGTAAAGCTAGTAAAGGGACAGAACTATTTCATCTGCAATTATGCTGGTCATTGTGAATCTGGAATGAAGATTTCTGTCTTTGCTATGTGAAACTACCAAATCAATTATCC
>1_GG_Tbases|189255:189587|121
TAAAGGGACAGAACTATTTCATCTGCAATTATGCTGGTCATTGTGAATCTGGAATGAAGATTTCTGTCTTTGCTATGTGAAACTACCAAATCAATTATCCTACTGTTCCTATAAAGTCTT
>1_GG_Tbases|189255:189587|141
ATCTGCAATTATGCTGGTCATTGTGAATCTGGAATGAAGATTTCTGTCTTTGCTATGTGAAACTACCAAATCAATTATCCTACTGTTCCTATAAAGTCTTTAAACTTTCTATCATGTGTC
>1_GG_Tbases|189255:189587|161
TTGTGAATCTGGAATGAAGATTTCTGTCTTTGCTATGTGAAACTACCAAATCAATTATCCTACTGTTCCTATAAAGTCTTTAAACTTTCTATCATGTGTCACCTATGTTGGTGTACTAGT
>1_GG_Tbases|189255:189587|181
TTTCTGTCTTTGCTATGTGAAACTACCAAATCAATTATCCTACTGTTCCTATAAAGTCTTTAAACTTTCTATCATGTGTCACCTATGTTGGTGTACTAGTACTACTACTATATAATATGA
>1_GG_Tbases|189255:189587|201
AACTACCAAATCAATTATCCTACTGTTCCTATAAAGTCTTTAAACTTTCTATCATGTGTCACCTATGTTGGTGTACTAGTACTACTACTATATAATATGACAAATAATGGATTAATATGA
>1_GG_Tbases|189255:189587|214
ATTATCCTACTGTTCCTATAAAGTCTTTAAACTTTCTATCATGTGTCACCTATGTTGGTGTACTAGTACTACTACTATATAATATGACAAATAATGGATTAATATGAACTTTTTGCTACT
>1_GG_Tbases|193587:194173|1
AGAAAATGAAAGAGGAAGAAGTAAATAGGTGCCAGATTCAGGAGTGGTATCCCAGATTTAAATCTGATTCCATAAAAACAATGATTCATGAGCTGCCTGAATCCTTTATAGAGTACCTTA
>1_GG_Tbases|193587:194173|21
GTAAATAGGTGCCAGATTCAGGAGTGGTATCCCAGATTTAAATCTGATTCCATAAAAACAATGATTCATGAGCTGCCTGAATCCTTTATAGAGTACCTTATTGATGATCATGGTCCGTTC
>1_GG_Tbases|193587:194173|41
GGAGTGGTATCCCAGATTTAAATCTGATTCCATAAAAACAATGATTCATGAGCTGCCTGAATCCTTTATAGAGTACCTTATTGATGATCATGGTCCGTTCCTTCTCCCCCTTTCCATTGA
>1_GG_Tbases|193587:194173|61
AATCTGATTCCATAAAAACAATGATTCATGAGCTGCCTGAATCCTTTATAGAGTACCTTATTGATGATCATGGTCCGTTCCTTCTCCCCCTTTCCATTGATGATAATGATGCACTGCCTA
>1_GG_Tbases|193587:194173|81
ATGATTCATGAGCTGCCTGAATCCTTTATAGAGTACCTTATTGATGATCATGGTCCGTTCCTTCTCCCCCTTTCCATTGATGATAATGATGCACTGCCTAATAGGATTCATAAACCTGAA
>1_GG_Tbases|193587:194173|101
ATCCTTTATAGAGTACCTTATTGATGATCATGGTCCGTTCCTTCTCCCCCTTTCCATTGATGATAATGATGCACTGCCTAATAGGATTCATAAACCTGAAGAAGAGGAAGACTTTGAAGT
>1_GG_Tbases|193587:194173|121
TTGATGATCATGGTCCGTTCCTTCTCCCCCTTTCCATTGATGATAATGATGCACTGCCTAATAGGATTCATAAACCTGAAGAAGAGGAAGACTTTGAAGTATCTGAAGGGTCTGAAGATG
>1_GG_Tbases|193587:194173|141
CTTCTCCCCCTTTCCATTGATGATAATGATGCACTGCCTAATAGGATTCATAAACCTGAAGAAGAGGAAGACTTTGAAGTATCTGAAGGGTCTGAAGATGAATCAGAACAACCGTCACCT
>1_GG_Tbases|193587:194173|161
TGATAATGATGCACTGCCTAATAGGATTCATAAACCTGAAGAAGAGGAAGACTTTGAAGTATCTGAAGGGTCTGAAGATGAATCAGAACAACCGTCACCTCCTCCTTCTTTCCCGGAACT
>1_GG_Tbases|193587:194173|181
ATAGGATTCATAAACCTGAAGAAGAGGAAGACTTTGAAGTATCTGAAGGGTCTGAAGATGAATCAGAACAACCGTCACCTCCTCCTTCTTTCCCGGAACTGGAAATGAAAATCAAGGAAT
>1_GG_Tbases|193587:194173|201
GAAGAGGAAGACTTTGAAGTATCTGAAGGGTCTGAAGATGAATCAGAACAACCGTCACCTCCTCCTTCTTTCCCGGAACTGGAAATGAAAATCAAGGAATCTATAAAGTCCCTTGGGGGC
>1_GG_Tbases|193587:194173|221
ATCTGAAGGGTCTGAAGATGAATCAGAACAACCGTCACCTCCTCCTTCTTTCCCGGAACTGGAAATGAAAATCAAGGAATCTATAAAGTCCCTTGGGGGCTCTATCTTCCCTAAGCTTAA
>1_GG_Tbases|193587:194173|247
AACAACCGTCACCTCCTCCTTCTTTCCCGGAACTGGAAATGAAAATCAAGGAATCTATAAAGTCCCTTGGGGGCTCTATCTTCCCTAAGCTTAATTGGAGTGCACCAAAAGATGCTGCAT
>1_GG_Tbases|193587:194173|261
CCTCCTTCTTTCCCGGAACTGGAAATGAAAATCAAGGAATCTATAAAGTCCCTTGGGGGCTCTATCTTCCCTAAGCTTAATTGGAGTGCACCAAAAGATGCTGCATGGATCAGTTCAACT
>1_GG_Tbases|193587:194173|281
GGAAATGAAAATCAAGGAATCTATAAAGTCCCTTGGGGGCTCTATCTTCCCTAAGCTTAATTGGAGTGCACCAAAAGATGCTGCATGGATCAGTTCAACTGGGAATCTTTGTTGCAACTC
>1_GG_Tbases|193587:194173|301
CTATAAAGTCCCTTGGGGGCTCTATCTTCCCTAAGCTTAATTGGAGTGCACCAAAAGATGCTGCATGGATCAGTTCAACTGGGAATCTTTGTTGCAACTCTTTCAGTGAGGTTGCAATTT
>1_GG_Tbases|193587:194173|321
TCTATCTTCCCTAAGCTTAATTGGAGTGCACCAAAAGATGCTGCATGGATCAGTTCAACTGGGAATCTTTGTTGCAACTCTTTCAGTGAGGTTGCAATTTTACTACGGGCATCGGATTCT
>1_GG_Tbases|193587:194173|344
GAGTGCACCAAAAGATGCTGCATGGATCAGTTCAACTGGGAATCTTTGTTGCAACTCTTTCAGTGAGGTTGCAATTTTACTACGGGCATCGGATTCTCTAGTCCATGATCTGTGCCATGT
>1_GG_Tbases|193587:194173|361
CTGCATGGATCAGTTCAACTGGGAATCTTTGTTGCAACTCTTTCAGTGAGGTTGCAATTTTACTACGGGCATCGGATTCTCTAGTCCATGATCTGTGCCATGTGTATGATTCCTGCAGTG
>1_GG_Tbases|193587:194173|384
AATCTTTGTTGCAACTCTTTCAGTGAGGTTGCAATTTTACTACGGGCATCGGATTCTCTAGTCCATGATCTGTGCCATGTGTATGATTCCTGCAGTGATAAGACTGTCTCAAGGCCCCCA
>1_GG_Tbases|193587:194173|401
TTTCAGTGAGGTTGCAATTTTACTACGGGCATCGGATTCTCTAGTCCATGATCTGTGCCATGTGTATGATTCCTGCAGTGATAAGACTGTCTCAAGGCCCCCAAAGTTTTTCCTTGCACT
>1_GG_Tbases|193587:194173|421
TACTACGGGCATCGGATTCTCTAGTCCATGATCTGTGCCATGTGTATGATTCCTGCAGTGATAAGACTGTCTCAAGGCCCCCAAAGTTTTTCCTTGCACTTCGCAAATGGTACTCATCCC
>1_GG_Tbases|193587:194173|441
CTAGTCCATGATCTGTGCCATGTGTATGATTCCTGCAGTGATAAGACTGTCTCAAGGCCCCCAAAGTTTTTCCTTGCACTTCGCAAATGGTACTCATCCCTGCGCCCCGAGATGGAATTT
>1_GG_Tbases|193587:194173|461
TGTGTATGATTCCTGCAGTGATAAGACTGTCTCAAGGCCCCCAAAGTTTTTCCTTGCACTTCGCAAATGGTACTCATCCCTGCGCCCCGAGATGGAATTTCGCTGCTTTGTACGCAATGG
>1_GG_Tbases|193587:194173|468
GATTCCTGCAGTGATAAGACTGTCTCAAGGCCCCCAAAGTTTTTCCTTGCACTTCGCAAATGGTACTCATCCCTGCGCCCCGAGATGGAATTTCGCTGCTTTGTACGCAATGGGATCCTT
>1_GG_Tbases|198174:198563|108
TATCATCACCGGCGCCGGCGCCGGCGTCGGCCTCCTTTGTTGCGCTGTGGCCGCCACAACCTCTTCTTCTAGGATTGCATTTGAGAAGAAGAAACAGTGGAAAGAAAGTGAATACCCAGG
>1_GG_Tbases|198174:198563|125
GCGCCGGCGTCGGCCTCCTTTGTTGCGCTGTGGCCGCCACAACCTCTTCTTCTAGGATTGCATTTGAGAAGAAGAAACAGTGGAAAGAAAGTGAATACCCAGGTTTCTCTGAAGTTTCCG
>1_GG_Tbases|198174:198563|145
TGTTGCGCTGTGGCCGCCACAACCTCTTCTTCTAGGATTGCATTTGAGAAGAAGAAACAGTGGAAAGAAAGTGAATACCCAGGTTTCTCTGAAGTTTCCGTTTCCCACCTGAACAACAAG
>1_GG_Tbases|198174:198563|165
AACCTCTTCTTCTAGGATTGCATTTGAGAAGAAGAAACAGTGGAAAGAAAGTGAATACCCAGGTTTCTCTGAAGTTTCCGTTTCCCACCTGAACAACAAGAAGGGGAGGGGGACCCCTAT
>1_GG_Tbases|198174:198563|185
CATTTGAGAAGAAGAAACAGTGGAAAGAAAGTGAATACCCAGGTTTCTCTGAAGTTTCCGTTTCCCACCTGAACAACAAGAAGGGGAGGGGGACCCCTATTAACAAAAAAGTCCATAGAA
>1_GG_Tbases|198174:198563|205
TGGAAAGAAAGTGAATACCCAGGTTTCTCTGAAGTTTCCGTTTCCCACCTGAACAACAAGAAGGGGAGGGGGACCCCTATTAACAAAAAAGTCCATAGAAAGAATACCGCCAATCCTTGG
>1_GG_Tbases|198174:198563|225
AGGTTTCTCTGAAGTTTCCGTTTCCCACCTGAACAACAAGAAGGGGAGGGGGACCCCTATTAACAAAAAAGTCCATAGAAAGAATACCGCCAATCCTTGGGTCAATACTGTTCCTGAAGC
>1_GG_Tbases|198174:198563|245
TTTCCCACCTGAACAACAAGAAGGGGAGGGGGACCCCTATTAACAAAAAAGTCCATAGAAAGAATACCGCCAATCCTTGGGTCAATACTGTTCCTGAAGCTCTTTCTGATTGCATTGATA
>1_GG_Tbases|198174:198563|265
AAGGGGAGGGGGACCCCTATTAACAAAAAAGTCCATAGAAAGAATACCGCCAATCCTTGGGTCAATACTGTTCCTGAAGCTCTTTCTGATTGCATTGATAAAAAGCAATGGCAACAAGCC
>1_GG_Tbases|198174:198563|271
AGGGGGACCCCTATTAACAAAAAAGTCCATAGAAAGAATACCGCCAATCCTTGGGTCAATACTGTTCCTGAAGCTCTTTCTGATTGCATTGATAAAAAGCAATGGCAACAAGCCCTTCAG
>1_GG_Tbases|199152:199449|1
GTATTTGAGATGTTAAAGAAGCAACCTTTTTATCAACCAAAAGAAGGTACTTACATGAGGCTCCTTGTTCTTCTTGGAAGATGTGGGCAACCAGGACAGGCTCAACAGCTTTTTGATTCA
>1_GG_Tbases|199152:199449|21
GCAACCTTTTTATCAACCAAAAGAAGGTACTTACATGAGGCTCCTTGTTCTTCTTGGAAGATGTGGGCAACCAGGACAGGCTCAACAGCTTTTTGATTCAATGATTGAAGAGGGACTCGA
>1_GG_Tbases|199152:199449|41
AAGAAGGTACTTACATGAGGCTCCTTGTTCTTCTTGGAAGATGTGGGCAACCAGGACAGGCTCAACAGCTTTTTGATTCAATGATTGAAGAGGGACTCGAACCTACTTCTGAACTTTATA
>1_GG_Tbases|199152:199449|61
CTCCTTGTTCTTCTTGGAAGATGTGGGCAACCAGGACAGGCTCAACAGCTTTTTGATTCAATGATTGAAGAGGGACTCGAACCTACTTCTGAACTTTATACGGCCTTGATTGGTGCTTAT
>1_GG_Tbases|199152:199449|81
ATGTGGGCAACCAGGACAGGCTCAACAGCTTTTTGATTCAATGATTGAAGAGGGACTCGAACCTACTTCTGAACTTTATACGGCCTTGATTGGTGCTTATTGTAGAAGCAACATACTTGA
>1_GG_Tbases|199152:199449|101
CTCAACAGCTTTTTGATTCAATGATTGAAGAGGGACTCGAACCTACTTCTGAACTTTATACGGCCTTGATTGGTGCTTATTGTAGAAGCAACATACTTGACAAGGCATTTGCTCTTCTTC
>1_GG_Tbases|199152:199449|121
ATGATTGAAGAGGGACTCGAACCTACTTCTGAACTTTATACGGCCTTGATTGGTGCTTATTGTAGAAGCAACATACTTGACAAGGCATTTGCTCTTCTTCATGCCATGATTGACCTACCT
>1_GG_Tbases|199152:199449|141
ACCTACTTCTGAACTTTATACGGCCTTGATTGGTGCTTATTGTAGAAGCAACATACTTGACAAGGCATTTGCTCTTCTTCATGCCATGATTGACCTACCTCATTGTCAACCAGATGTTTA
>1_GG_Tbases|199152:199449|161
CGGCCTTGATTGGTGCTTATTGTAGAAGCAACATACTTGACAAGGCATTTGCTCTTCTTCATGCCATGATTGACCTACCTCATTGTCAACCAGATGTTTACACCTATAGTATATTAATCA
>1_GG_Tbases|199152:199449|179
ATTGTAGAAGCAACATACTTGACAAGGCATTTGCTCTTCTTCATGCCATGATTGACCTACCTCATTGTCAACCAGATGTTTACACCTATAGTATATTAATCAAGGCATGTGTAGATGCTG
>1_GG_Tbases|203449:203722|1
GTATCACTCCCAAATTGGACTTTGATGGTACAGAAACGGAATATCAATCAGGATAATGATGAAAACTCTGAGTTTCCATCTAGGGAATCTAAGCGCCAACATCCTTCTAATGCGTATGTT
>1_GG_Tbases|203449:203722|21
TTTGATGGTACAGAAACGGAATATCAATCAGGATAATGATGAAAACTCTGAGTTTCCATCTAGGGAATCTAAGCGCCAACATCCTTCTAATGCGTATGTTGAATAAAGTTTCTGTCTTTC
>1_GG_Tbases|204017:205696|1
TTGCATCCGAAGTGTTCTTTACCTTTTCTTAATCCTTTTTGCCAGCCATTGAATATCTGTAGTATGTATCTCAGAAGATTCCTTTCTTCATCGTTTACTTCTCCATCTTGGTGATCTTTC
>1_GG_Tbases|204017:205696|21
ACCTTTTCTTAATCCTTTTTGCCAGCCATTGAATATCTGTAGTATGTATCTCAGAAGATTCCTTTCTTCATCGTTTACTTCTCCATCTTGGTGATCTTTCCTTTCTGCTGATTGATCTTG
>1_GG_Tbases|204017:205696|41
GCCAGCCATTGAATATCTGTAGTATGTATCTCAGAAGATTCCTTTCTTCATCGTTTACTTCTCCATCTTGGTGATCTTTCCTTTCTGCTGATTGATCTTGATTGGAGGATTGTTATCGGA
>1_GG_Tbases|204017:205696|61
AGTATGTATCTCAGAAGATTCCTTTCTTCATCGTTTACTTCTCCATCTTGGTGATCTTTCCTTTCTGCTGATTGATCTTGATTGGAGGATTGTTATCGGATTGTGTTATTAGTGATATAT
>1_GG_Tbases|204017:205696|81
CCTTTCTTCATCGTTTACTTCTCCATCTTGGTGATCTTTCCTTTCTGCTGATTGATCTTGATTGGAGGATTGTTATCGGATTGTGTTATTAGTGATATATGATTTAGTCCTTGTTCAATT
>1_GG_Tbases|204017:205696|101
CTCCATCTTGGTGATCTTTCCTTTCTGCTGATTGATCTTGATTGGAGGATTGTTATCGGATTGTGTTATTAGTGATATATGATTTAGTCCTTGTTCAATTACTGTTGGACAGTACCAGGC
>1_GG_Tbases|204017:205696|121
CTTTCTGCTGATTGATCTTGATTGGAGGATTGTTATCGGATTGTGTTATTAGTGATATATGATTTAGTCCTTGTTCAATTACTGTTGGACAGTACCAGGCCATGTGAATTCTGCCGGTAT
>1_GG_Tbases|204017:205696|141
ATTGGAGGATTGTTATCGGATTGTGTTATTAGTGATATATGATTTAGTCCTTGTTCAATTACTGTTGGACAGTACCAGGCCATGTGAATTCTGCCGGTATACAGAGTGCCAGTGAAATTG
>1_GG_Tbases|204017:205696|161
TTGTGTTATTAGTGATATATGATTTAGTCCTTGTTCAATTACTGTTGGACAGTACCAGGCCATGTGAATTCTGCCGGTATACAGAGTGCCAGTGAAATTGTCATTCACAGGGCAAAAGCT
>1_GG_Tbases|204017:205696|184
TTAGTCCTTGTTCAATTACTGTTGGACAGTACCAGGCCATGTGAATTCTGCCGGTATACAGAGTGCCAGTGAAATTGTCATTCACAGGGCAAAAGCTTGAAGTATTTCTGTTCAATTCCC
>1_GG_Tbases|204017:205696|201
ACTGTTGGACAGTACCAGGCCATGTGAATTCTGCCGGTATACAGAGTGCCAGTGAAATTGTCATTCACAGGGCAAAAGCTTGAAGTATTTCTGTTCAATTCCCAATTGGAGTAGTCTTGA
>1_GG_Tbases|204017:205696|221
CATGTGAATTCTGCCGGTATACAGAGTGCCAGTGAAATTGTCATTCACAGGGCAAAAGCTTGAAGTATTTCTGTTCAATTCCCAATTGGAGTAGTCTTGAAAATTATTGCTATATGGAAG
>1_GG_Tbases|204017:205696|241
ACAGAGTGCCAGTGAAATTGTCATTCACAGGGCAAAAGCTTGAAGTATTTCTGTTCAATTCCCAATTGGAGTAGTCTTGAAAATTATTGCTATATGGAAGCTAAAATTAGTTATTGTCAA
>1_GG_Tbases|204017:205696|261
TCATTCACAGGGCAAAAGCTTGAAGTATTTCTGTTCAATTCCCAATTGGAGTAGTCTTGAAAATTATTGCTATATGGAAGCTAAAATTAGTTATTGTCAACAGAGAGGAGTATTTTGTTT
>1_GG_Tbases|204017:205696|281
TGAAGTATTTCTGTTCAATTCCCAATTGGAGTAGTCTTGAAAATTATTGCTATATGGAAGCTAAAATTAGTTATTGTCAACAGAGAGGAGTATTTTGTTTTATTTATTTTTACTTTGATT
>1_GG_Tbases|204017:205696|301
CCCAATTGGAGTAGTCTTGAAAATTATTGCTATATGGAAGCTAAAATTAGTTATTGTCAACAGAGAGGAGTATTTTGTTTTATTTATTTTTACTTTGATTTGTCTTGTGTTAAAGTTTCC
>1_GG_Tbases|204017:205696|324
TTATTGCTATATGGAAGCTAAAATTAGTTATTGTCAACAGAGAGGAGTATTTTGTTTTATTTATTTTTACTTTGATTTGTCTTGTGTTAAAGTTTCCATGTTTATCATCCTTGGTTTTCT
>1_GG_Tbases|204017:205696|341
CTAAAATTAGTTATTGTCAACAGAGAGGAGTATTTTGTTTTATTTATTTTTACTTTGATTTGTCTTGTGTTAAAGTTTCCATGTTTATCATCCTTGGTTTTCTTAAATGGTGATAGGTGC
>1_GG_Tbases|204017:205696|361
CAGAGAGGAGTATTTTGTTTTATTTATTTTTACTTTGATTTGTCTTGTGTTAAAGTTTCCATGTTTATCATCCTTGGTTTTCTTAAATGGTGATAGGTGCGTGAAGAGATTGAGAGAACA
>1_GG_Tbases|204017:205696|381
TATTTATTTTTACTTTGATTTGTCTTGTGTTAAAGTTTCCATGTTTATCATCCTTGGTTTTCTTAAATGGTGATAGGTGCGTGAAGAGATTGAGAGAACACTTCAATCTACCCTGAGGTC
>1_GG_Tbases|204017:205696|401
TGTCTTGTGTTAAAGTTTCCATGTTTATCATCCTTGGTTTTCTTAAATGGTGATAGGTGCGTGAAGAGATTGAGAGAACACTTCAATCTACCCTGAGGTCAGTTCTTGCACAATGAGGAA
>1_GG_Tbases|204017:205696|427
ATCATCCTTGGTTTTCTTAAATGGTGATAGGTGCGTGAAGAGATTGAGAGAACACTTCAATCTACCCTGAGGTCAGTTCTTGCACAATGAGGAATTATGTTGTTTTCTTAACTATAAACT
>1_GG_Tbases|204017:205696|444
TAAATGGTGATAGGTGCGTGAAGAGATTGAGAGAACACTTCAATCTACCCTGAGGTCAGTTCTTGCACAATGAGGAATTATGTTGTTTTCTTAACTATAAACTTACCATTCTCTAAGCAT
>1_GG_Tbases|204017:205696|461
GTGAAGAGATTGAGAGAACACTTCAATCTACCCTGAGGTCAGTTCTTGCACAATGAGGAATTATGTTGTTTTCTTAACTATAAACTTACCATTCTCTAAGCATCGGAATGAATGTGTTGG
>1_GG_Tbases|204017:205696|481
CTTCAATCTACCCTGAGGTCAGTTCTTGCACAATGAGGAATTATGTTGTTTTCTTAACTATAAACTTACCATTCTCTAAGCATCGGAATGAATGTGTTGGTTGATATTGGTATACAATGA
>1_GG_Tbases|204017:205696|501
AGTTCTTGCACAATGAGGAATTATGTTGTTTTCTTAACTATAAACTTACCATTCTCTAAGCATCGGAATGAATGTGTTGGTTGATATTGGTATACAATGATTTACAAAGGGATTTCTTTT
>1_GG_Tbases|204017:205696|521
TTATGTTGTTTTCTTAACTATAAACTTACCATTCTCTAAGCATCGGAATGAATGTGTTGGTTGATATTGGTATACAATGATTTACAAAGGGATTTCTTTTGGTTGTTGCAGATCCTCACT
>1_GG_Tbases|204017:205696|541
TAAACTTACCATTCTCTAAGCATCGGAATGAATGTGTTGGTTGATATTGGTATACAATGATTTACAAAGGGATTTCTTTTGGTTGTTGCAGATCCTCACTTAATGATGACAAGACTTCTC
>1_GG_Tbases|204017:205696|561
CATCGGAATGAATGTGTTGGTTGATATTGGTATACAATGATTTACAAAGGGATTTCTTTTGGTTGTTGCAGATCCTCACTTAATGATGACAAGACTTCTCAATCTAGGGCTATTCAGTTA
>1_GG_Tbases|204017:205696|581
TTGATATTGGTATACAATGATTTACAAAGGGATTTCTTTTGGTTGTTGCAGATCCTCACTTAATGATGACAAGACTTCTCAATCTAGGGCTATTCAGTTACTTTTTGACGATATTCTCCC
>1_GG_Tbases|204017:205696|601
TTTACAAAGGGATTTCTTTTGGTTGTTGCAGATCCTCACTTAATGATGACAAGACTTCTCAATCTAGGGCTATTCAGTTACTTTTTGACGATATTCTCCCTTCTTCCCTTTTCACGGGCA
>1_GG_Tbases|204017:205696|621
GGTTGTTGCAGATCCTCACTTAATGATGACAAGACTTCTCAATCTAGGGCTATTCAGTTACTTTTTGACGATATTCTCCCTTCTTCCCTTTTCACGGGCAGTAATGTATCCAGGGACAAT
>1_GG_Tbases|204017:205696|641
TAATGATGACAAGACTTCTCAATCTAGGGCTATTCAGTTACTTTTTGACGATATTCTCCCTTCTTCCCTTTTCACGGGCAGTAATGTATCCAGGGACAATAGGCCCATTAAAGTTCTCTT
>1_GG_Tbases|204017:205696|661
AATCTAGGGCTATTCAGTTACTTTTTGACGATATTCTCCCTTCTTCCCTTTTCACGGGCAGTAATGTATCCAGGGACAATAGGCCCATTAAAGTTCTCTTGCATGATGCTAGTTCGAACC
>1_GG_Tbases|204017:205696|681
CTTTTTGACGATATTCTCCCTTCTTCCCTTTTCACGGGCAGTAATGTATCCAGGGACAATAGGCCCATTAAAGTTCTCTTGCATGATGCTAGTTCGAACCAGAGAATAACATCTGGACCG
>1_GG_Tbases|204017:205696|701
TTCTTCCCTTTTCACGGGCAGTAATGTATCCAGGGACAATAGGCCCATTAAAGTTCTCTTGCATGATGCTAGTTCGAACCAGAGAATAACATCTGGACCGTTATCTTCGGCAAAAGTTGA
>1_GG_Tbases|204017:205696|721
GTAATGTATCCAGGGACAATAGGCCCATTAAAGTTCTCTTGCATGATGCTAGTTCGAACCAGAGAATAACATCTGGACCGTTATCTTCGGCAAAAGTTGATGTGGTTGTTCTTAATGGGG
>1_GG_Tbases|204017:205696|741
AGGCCCATTAAAGTTCTCTTGCATGATGCTAGTTCGAACCAGAGAATAACATCTGGACCGTTATCTTCGGCAAAAGTTGATGTGGTTGTTCTTAATGGGGAATTTAACCCCAACGATCTA
>1_GG_Tbases|204017:205696|761
GCATGATGCTAGTTCGAACCAGAGAATAACATCTGGACCGTTATCTTCGGCAAAAGTTGATGTGGTTGTTCTTAATGGGGAATTTAACCCCAACGATCTAGAAGACTGGAGTGAGGAAGA
>1_GG_Tbases|204017:205696|781
AGAGAATAACATCTGGACCGTTATCTTCGGCAAAAGTTGATGTGGTTGTTCTTAATGGGGAATTTAACCCCAACGATCTAGAAGACTGGAGTGAGGAAGAGTTCAGCAAAAAGGTTATTC
>1_GG_Tbases|204017:205696|801
TTATCTTCGGCAAAAGTTGATGTGGTTGTTCTTAATGGGGAATTTAACCCCAACGATCTAGAAGACTGGAGTGAGGAAGAGTTCAGCAAAAAGGTTATTCGTGCAAGAGAAGGAAAACGT
>1_GG_Tbases|204017:205696|821
TGTGGTTGTTCTTAATGGGGAATTTAACCCCAACGATCTAGAAGACTGGAGTGAGGAAGAGTTCAGCAAAAAGGTTATTCGTGCAAGAGAAGGAAAACGTCCATTATTAACTGGAGATTT
>1_GG_Tbases|204017:205696|841
AATTTAACCCCAACGATCTAGAAGACTGGAGTGAGGAAGAGTTCAGCAAAAAGGTTATTCGTGCAAGAGAAGGAAAACGTCCATTATTAACTGGAGATTTAATCATTCAGCTAAGGGATG
>1_GG_Tbases|204017:205696|861
GAAGACTGGAGTGAGGAAGAGTTCAGCAAAAAGGTTATTCGTGCAAGAGAAGGAAAACGTCCATTATTAACTGGAGATTTAATCATTCAGCTAAGGGATGGTGTGGGATATCTGGGTGAT
>1_GG_Tbases|204017:205696|881
GTTCAGCAAAAAGGTTATTCGTGCAAGAGAAGGAAAACGTCCATTATTAACTGGAGATTTAATCATTCAGCTAAGGGATGGTGTGGGATATCTGGGTGATATCAGCTTCACTGACAATTC
>1_GG_Tbases|204017:205696|901
GTGCAAGAGAAGGAAAACGTCCATTATTAACTGGAGATTTAATCATTCAGCTAAGGGATGGTGTGGGATATCTGGGTGATATCAGCTTCACTGACAATTCAAGCTGGGTAAAGAGCAGGA
>1_GG_Tbases|204017:205696|921
CCATTATTAACTGGAGATTTAATCATTCAGCTAAGGGATGGTGTGGGATATCTGGGTGATATCAGCTTCACTGACAATTCAAGCTGGGTAAAGAGCAGGACCTTTAGGTTGGGACTGAAA
>1_GG_Tbases|204017:205696|941
AATCATTCAGCTAAGGGATGGTGTGGGATATCTGGGTGATATCAGCTTCACTGACAATTCAAGCTGGGTAAAGAGCAGGACCTTTAGGTTGGGACTGAAATTGATTAACCGCTCTGGTGA
>1_GG_Tbases|204017:205696|961
GTGTGGGATATCTGGGTGATATCAGCTTCACTGACAATTCAAGCTGGGTAAAGAGCAGGACCTTTAGGTTGGGACTGAAATTGATTAACCGCTCTGGTGAATTTAGGGTCAGAGAAGGAG
>1_GG_Tbases|204017:205696|984
AGCTTCACTGACAATTCAAGCTGGGTAAAGAGCAGGACCTTTAGGTTGGGACTGAAATTGATTAACCGCTCTGGTGAATTTAGGGTCAGAGAAGGAGTTAGCAAGCCTTTTACTGTGAGA
>1_GG_Tbases|204017:205696|1001
AAGCTGGGTAAAGAGCAGGACCTTTAGGTTGGGACTGAAATTGATTAACCGCTCTGGTGAATTTAGGGTCAGAGAAGGAGTTAGCAAGCCTTTTACTGTGAGAGATCATCGTGGGGAGGG
>1_GG_Tbases|204017:205696|1021
CCTTTAGGTTGGGACTGAAATTGATTAACCGCTCTGGTGAATTTAGGGTCAGAGAAGGAGTTAGCAAGCCTTTTACTGTGAGAGATCATCGTGGGGAGGGTAAGTTCTTTTTACCTGCCC
>1_GG_Tbases|204017:205696|1041
TTGATTAACCGCTCTGGTGAATTTAGGGTCAGAGAAGGAGTTAGCAAGCCTTTTACTGTGAGAGATCATCGTGGGGAGGGTAAGTTCTTTTTACCTGCCCTTATCTCCATTAACCTGTTA
>1_GG_Tbases|204017:205696|1061
ATTTAGGGTCAGAGAAGGAGTTAGCAAGCCTTTTACTGTGAGAGATCATCGTGGGGAGGGTAAGTTCTTTTTACCTGCCCTTATCTCCATTAACCTGTTAATAACACCCTGCAAAGCGGA
>1_GG_Tbases|204017:205696|1081
TTAGCAAGCCTTTTACTGTGAGAGATCATCGTGGGGAGGGTAAGTTCTTTTTACCTGCCCTTATCTCCATTAACCTGTTAATAACACCCTGCAAAGCGGAAGAAGAGGACAGTTGGGTAG
>1_GG_Tbases|204017:205696|1101
AGAGATCATCGTGGGGAGGGTAAGTTCTTTTTACCTGCCCTTATCTCCATTAACCTGTTAATAACACCCTGCAAAGCGGAAGAAGAGGACAGTTGGGTAGAAATTTGCTTAGCTTTGCTA
>1_GG_Tbases|204017:205696|1121
TAAGTTCTTTTTACCTGCCCTTATCTCCATTAACCTGTTAATAACACCCTGCAAAGCGGAAGAAGAGGACAGTTGGGTAGAAATTTGCTTAGCTTTGCTATATTATCCACTTCTACTTTC
>1_GG_Tbases|204017:205696|1141
TTATCTCCATTAACCTGTTAATAACACCCTGCAAAGCGGAAGAAGAGGACAGTTGGGTAGAAATTTGCTTAGCTTTGCTATATTATCCACTTCTACTTTCCTCATGCAGATTTGAGTATC
>1_GG_Tbases|204017:205696|1161
ATAACACCCTGCAAAGCGGAAGAAGAGGACAGTTGGGTAGAAATTTGCTTAGCTTTGCTATATTATCCACTTCTACTTTCCTCATGCAGATTTGAGTATCCATTTTGTTGAGATGTTGCT
>1_GG_Tbases|204017:205696|1181
AGAAGAGGACAGTTGGGTAGAAATTTGCTTAGCTTTGCTATATTATCCACTTCTACTTTCCTCATGCAGATTTGAGTATCCATTTTGTTGAGATGTTGCTCGTAGTACAACTGATTTCCA
>1_GG_Tbases|204017:205696|1204
TTTGCTTAGCTTTGCTATATTATCCACTTCTACTTTCCTCATGCAGATTTGAGTATCCATTTTGTTGAGATGTTGCTCGTAGTACAACTGATTTCCAGTCTTTGCGCATATTATTTTGAT
>1_GG_Tbases|204017:205696|1221
TATTATCCACTTCTACTTTCCTCATGCAGATTTGAGTATCCATTTTGTTGAGATGTTGCTCGTAGTACAACTGATTTCCAGTCTTTGCGCATATTATTTTGATGTAATATATCGGACTGA
>1_GG_Tbases|204017:205696|1241
CTCATGCAGATTTGAGTATCCATTTTGTTGAGATGTTGCTCGTAGTACAACTGATTTCCAGTCTTTGCGCATATTATTTTGATGTAATATATCGGACTGACATTGTTTTATTTTCTTATT
>1_GG_Tbases|204017:205696|1261
CATTTTGTTGAGATGTTGCTCGTAGTACAACTGATTTCCAGTCTTTGCGCATATTATTTTGATGTAATATATCGGACTGACATTGTTTTATTTTCTTATTCCTTTGGTTTAGCTTATAAG
>1_GG_Tbases|204017:205696|1281
CGTAGTACAACTGATTTCCAGTCTTTGCGCATATTATTTTGATGTAATATATCGGACTGACATTGTTTTATTTTCTTATTCCTTTGGTTTAGCTTATAAGAAGCATTACCCTCCCACTTT
>1_GG_Tbases|204017:205696|1301
GTCTTTGCGCATATTATTTTGATGTAATATATCGGACTGACATTGTTTTATTTTCTTATTCCTTTGGTTTAGCTTATAAGAAGCATTACCCTCCCACTTTGGATGATGAGATCTGGCGGT
>1_GG_Tbases|204017:205696|1321
GATGTAATATATCGGACTGACATTGTTTTATTTTCTTATTCCTTTGGTTTAGCTTATAAGAAGCATTACCCTCCCACTTTGGATGATGAGATCTGGCGGTTGGAAAAGATTGCCAAAGAT
>1_GG_Tbases|204017:205696|1341
CATTGTTTTATTTTCTTATTCCTTTGGTTTAGCTTATAAGAAGCATTACCCTCCCACTTTGGATGATGAGATCTGGCGGTTGGAAAAGATTGCCAAAGATGGTGCTTCACACAAACGGTT
>1_GG_Tbases|204017:205696|1361
CCTTTGGTTTAGCTTATAAGAAGCATTACCCTCCCACTTTGGATGATGAGATCTGGCGGTTGGAAAAGATTGCCAAAGATGGTGCTTCACACAAACGGTTGAGTAATGAAGGAATATCAT
>1_GG_Tbases|204017:205696|1381
AAGCATTACCCTCCCACTTTGGATGATGAGATCTGGCGGTTGGAAAAGATTGCCAAAGATGGTGCTTCACACAAACGGTTGAGTAATGAAGGAATATCATGTGTGAAAGAGTTCCTACGG
>1_GG_Tbases|204017:205696|1404
TGATGAGATCTGGCGGTTGGAAAAGATTGCCAAAGATGGTGCTTCACACAAACGGTTGAGTAATGAAGGAATATCATGTGTGAAAGAGTTCCTACGGCTGTTTGTCACTGACCCATCTCT
>1_GG_Tbases|204017:205696|1421
TGGAAAAGATTGCCAAAGATGGTGCTTCACACAAACGGTTGAGTAATGAAGGAATATCATGTGTGAAAGAGTTCCTACGGCTGTTTGTCACTGACCCATCTCTTTTACGTAAGGTAAGGT
>1_GG_Tbases|204017:205696|1441
GGTGCTTCACACAAACGGTTGAGTAATGAAGGAATATCATGTGTGAAAGAGTTCCTACGGCTGTTTGTCACTGACCCATCTCTTTTACGTAAGGTAAGGTCATCCTTAATTACATTAAGA
>1_GG_Tbases|204017:205696|1461
GAGTAATGAAGGAATATCATGTGTGAAAGAGTTCCTACGGCTGTTTGTCACTGACCCATCTCTTTTACGTAAGGTAAGGTCATCCTTAATTACATTAAGAATGTTGTCTTTGGTCTGAAG
>1_GG_Tbases|204017:205696|1481
GTGTGAAAGAGTTCCTACGGCTGTTTGTCACTGACCCATCTCTTTTACGTAAGGTAAGGTCATCCTTAATTACATTAAGAATGTTGTCTTTGGTCTGAAGTCGACCTTTTATTTATATAA
>1_GG_Tbases|204017:205696|1501
CTGTTTGTCACTGACCCATCTCTTTTACGTAAGGTAAGGTCATCCTTAATTACATTAAGAATGTTGTCTTTGGTCTGAAGTCGACCTTTTATTTATATAAAGTTTGTTTTTGGTGTCATC
>1_GG_Tbases|204017:205696|1521
TCTTTTACGTAAGGTAAGGTCATCCTTAATTACATTAAGAATGTTGTCTTTGGTCTGAAGTCGACCTTTTATTTATATAAAGTTTGTTTTTGGTGTCATCTAAATTATAGATGCTGGCTT
>1_GG_Tbases|204017:205696|1541
CATCCTTAATTACATTAAGAATGTTGTCTTTGGTCTGAAGTCGACCTTTTATTTATATAAAGTTTGTTTTTGGTGTCATCTAAATTATAGATGCTGGCTTGTGGGAACAACATATGGGAG
>1_GG_Tbases|204017:205696|1561
ATGTTGTCTTTGGTCTGAAGTCGACCTTTTATTTATATAAAGTTTGTTTTTGGTGTCATCTAAATTATAGATGCTGGCTTGTGGGAACAACATATGGGAGAAAATAACTGAACATGTGAG
>1_GG_Tbases|209695:210400|1
AAAAAATTGTACTTTTCGTAATTTTTTCTCTACTTTTTCTGTCTTCTTCTCCAACAGTACTTGCTAAGTCTCGTCGCCCAATCTCTGTAAGTCTTTTTTATGAATGTTTTTCTTGTTGTT
>1_GG_Tbases|209695:210400|21
ATTTTTTCTCTACTTTTTCTGTCTTCTTCTCCAACAGTACTTGCTAAGTCTCGTCGCCCAATCTCTGTAAGTCTTTTTTATGAATGTTTTTCTTGTTGTTGATGTTGCTTTCATCTTTTA
>1_GG_Tbases|209695:210400|41
GTCTTCTTCTCCAACAGTACTTGCTAAGTCTCGTCGCCCAATCTCTGTAAGTCTTTTTTATGAATGTTTTTCTTGTTGTTGATGTTGCTTTCATCTTTTATTCTGATCTTTTCTGATTGT
>1_GG_Tbases|209695:210400|61
TTGCTAAGTCTCGTCGCCCAATCTCTGTAAGTCTTTTTTATGAATGTTTTTCTTGTTGTTGATGTTGCTTTCATCTTTTATTCTGATCTTTTCTGATTGTTGTTGAATACAAACAGGATG
>1_GG_Tbases|209695:210400|81
ATCTCTGTAAGTCTTTTTTATGAATGTTTTTCTTGTTGTTGATGTTGCTTTCATCTTTTATTCTGATCTTTTCTGATTGTTGTTGAATACAAACAGGATGCAGAGATCAGAGAAAAGAAA
>1_GG_Tbases|209695:210400|101
TGAATGTTTTTCTTGTTGTTGATGTTGCTTTCATCTTTTATTCTGATCTTTTCTGATTGTTGTTGAATACAAACAGGATGCAGAGATCAGAGAAAAGAAACTCCAATGTTATGCAGATAT
>1_GG_Tbases|209695:210400|121
GATGTTGCTTTCATCTTTTATTCTGATCTTTTCTGATTGTTGTTGAATACAAACAGGATGCAGAGATCAGAGAAAAGAAACTCCAATGTTATGCAGATATTGAGAGGTACTTTCAAGTTT
>1_GG_Tbases|209695:210400|141
TTCTGATCTTTTCTGATTGTTGTTGAATACAAACAGGATGCAGAGATCAGAGAAAAGAAACTCCAATGTTATGCAGATATTGAGAGGTACTTTCAAGTTTAATTACATGTTGCGAATTGG
>1_GG_Tbases|209695:210400|301
AATTTTTGTTTTGAGAGAGTAGTAGTAACCCACAGATCTATGAATTTTGTGTTATAGGTTTTAATACCCAAACAAATCAATAGGCTTGGAATTTTTTCTTTTTGGCTAATTTTTGTGTAT
>1_GG_Tbases|209695:210400|444
GGATTATGGGGTCAGAAGTGCATTGCTACAGCAGTAGACAAGGAGAATTGTGCTCTACAATGCTTGTCACCAGTTTGTTATGAGCGCGTTTATCAAAGTGATCCTGTAAGAAAAACTTAT
>1_GG_Tbases|209695:210400|461
GTGCATTGCTACAGCAGTAGACAAGGAGAATTGTGCTCTACAATGCTTGTCACCAGTTTGTTATGAGCGCGTTTATCAAAGTGATCCTGTAAGAAAAACTTATATTTGAATGTTTCTCCT
>1_GG_Tbases|209695:210400|481
ACAAGGAGAATTGTGCTCTACAATGCTTGTCACCAGTTTGTTATGAGCGCGTTTATCAAAGTGATCCTGTAAGAAAAACTTATATTTGAATGTTTCTCCTGGCATGTTGAGATGTTTATC
>1_GG_Tbases|209695:210400|501
CAATGCTTGTCACCAGTTTGTTATGAGCGCGTTTATCAAAGTGATCCTGTAAGAAAAACTTATATTTGAATGTTTCTCCTGGCATGTTGAGATGTTTATCTTTATGTTCATGATGCTGAG
>1_GG_Tbases|209695:210400|521
TTATGAGCGCGTTTATCAAAGTGATCCTGTAAGAAAAACTTATATTTGAATGTTTCTCCTGGCATGTTGAGATGTTTATCTTTATGTTCATGATGCTGAGTATATGTATTGGTGTGTTTT
>1_GG_Tbases|209695:210400|541
GTGATCCTGTAAGAAAAACTTATATTTGAATGTTTCTCCTGGCATGTTGAGATGTTTATCTTTATGTTCATGATGCTGAGTATATGTATTGGTGTGTTTTGAATTAGTTGGAGGAAGGGG
>1_GG_Tbases|209695:210400|561
TATATTTGAATGTTTCTCCTGGCATGTTGAGATGTTTATCTTTATGTTCATGATGCTGAGTATATGTATTGGTGTGTTTTGAATTAGTTGGAGGAAGGGGAAAAAGATACAGTAAGGAGT
>1_GG_Tbases|209695:210400|581
GGCATGTTGAGATGTTTATCTTTATGTTCATGATGCTGAGTATATGTATTGGTGTGTTTTGAATTAGTTGGAGGAAGGGGAAAAAGATACAGTAAGGAGTCAAGAATACAAGTACTGCAT
>1_GG_Tbases|212239:213918|21
TGTTTTGACCTAGGAGATGCGCTAGAGATTCCTACAAATTTGTTGAATGGGATTCAGATTCTCTTTTTCTGATGAATGCTCTGGTTCTTTTAGATAATCCATGCAGAAAGTGGATTACTT
>1_GG_Tbases|212239:213918|41
GCTAGAGATTCCTACAAATTTGTTGAATGGGATTCAGATTCTCTTTTTCTGATGAATGCTCTGGTTCTTTTAGATAATCCATGCAGAAAGTGGATTACTTTAGTTCATCAAGTTTATCTT
>1_GG_Tbases|212239:213918|61
TGTTGAATGGGATTCAGATTCTCTTTTTCTGATGAATGCTCTGGTTCTTTTAGATAATCCATGCAGAAAGTGGATTACTTTAGTTCATCAAGTTTATCTTCAGGGAAAAGTGGGTGAGGG
>1_GG_Tbases|212239:213918|81
CTCTTTTTCTGATGAATGCTCTGGTTCTTTTAGATAATCCATGCAGAAAGTGGATTACTTTAGTTCATCAAGTTTATCTTCAGGGAAAAGTGGGTGAGGGGGCAGTCTCCCGTTATTGAT
>1_GG_Tbases|212239:213918|101
CTGGTTCTTTTAGATAATCCATGCAGAAAGTGGATTACTTTAGTTCATCAAGTTTATCTTCAGGGAAAAGTGGGTGAGGGGGCAGTCTCCCGTTATTGATCCTAGAAGTACAATCACATT
>1_GG_Tbases|212239:213918|141
TAGTTCATCAAGTTTATCTTCAGGGAAAAGTGGGTGAGGGGGCAGTCTCCCGTTATTGATCCTAGAAGTACAATCACATTCTGTGGTGACAGCTTGAAAAATCATGAATTTTAGAGTGAG
>1_GG_Tbases|212239:213918|161
CAGGGAAAAGTGGGTGAGGGGGCAGTCTCCCGTTATTGATCCTAGAAGTACAATCACATTCTGTGGTGACAGCTTGAAAAATCATGAATTTTAGAGTGAGAACCAGAACAACTATTAACG
>1_GG_Tbases|212239:213918|181
GGCAGTCTCCCGTTATTGATCCTAGAAGTACAATCACATTCTGTGGTGACAGCTTGAAAAATCATGAATTTTAGAGTGAGAACCAGAACAACTATTAACGCCTCAATTCTAAACTAGTTG
>1_GG_Tbases|212239:213918|201
CCTAGAAGTACAATCACATTCTGTGGTGACAGCTTGAAAAATCATGAATTTTAGAGTGAGAACCAGAACAACTATTAACGCCTCAATTCTAAACTAGTTGGGGCCGGTTATACGAATCCT
>1_GG_Tbases|212239:213918|221
CTGTGGTGACAGCTTGAAAAATCATGAATTTTAGAGTGAGAACCAGAACAACTATTAACGCCTCAATTCTAAACTAGTTGGGGCCGGTTATACGAATCCTCACTATCCATGTCGCTCCAT
>1_GG_Tbases|212239:213918|241
ATCATGAATTTTAGAGTGAGAACCAGAACAACTATTAACGCCTCAATTCTAAACTAGTTGGGGCCGGTTATACGAATCCTCACTATCCATGTCGCTCCATTTAGATCTGTCTCAGTCAAA
>1_GG_Tbases|212239:213918|261
AACCAGAACAACTATTAACGCCTCAATTCTAAACTAGTTGGGGCCGGTTATACGAATCCTCACTATCCATGTCGCTCCATTTAGATCTGTCTCAGTCAAATATTTACTAATTTAAGTTTT
>1_GG_Tbases|212239:213918|281
CCTCAATTCTAAACTAGTTGGGGCCGGTTATACGAATCCTCACTATCCATGTCGCTCCATTTAGATCTGTCTCAGTCAAATATTTACTAATTTAAGTTTTGAAGTTCTCTGTATCTTGCA
>1_GG_Tbases|212239:213918|301
GGGCCGGTTATACGAATCCTCACTATCCATGTCGCTCCATTTAGATCTGTCTCAGTCAAATATTTACTAATTTAAGTTTTGAAGTTCTCTGTATCTTGCATTTGCGTGCAAATCTCAAAC
>1_GG_Tbases|212239:213918|321
CACTATCCATGTCGCTCCATTTAGATCTGTCTCAGTCAAATATTTACTAATTTAAGTTTTGAAGTTCTCTGTATCTTGCATTTGCGTGCAAATCTCAAACTCCTAGCTGAACATTGGACC
>1_GG_Tbases|212239:213918|341
TTAGATCTGTCTCAGTCAAATATTTACTAATTTAAGTTTTGAAGTTCTCTGTATCTTGCATTTGCGTGCAAATCTCAAACTCCTAGCTGAACATTGGACCTAAAGTAAGCGTACAACATG
>1_GG_Tbases|212239:213918|364
TTACTAATTTAAGTTTTGAAGTTCTCTGTATCTTGCATTTGCGTGCAAATCTCAAACTCCTAGCTGAACATTGGACCTAAAGTAAGCGTACAACATGATGGTCTTGATCAATGAATCCCT
>1_GG_Tbases|212239:213918|381
GAAGTTCTCTGTATCTTGCATTTGCGTGCAAATCTCAAACTCCTAGCTGAACATTGGACCTAAAGTAAGCGTACAACATGATGGTCTTGATCAATGAATCCCTACTGGTCAATATCACCT
>1_GG_Tbases|212239:213918|401
TTTGCGTGCAAATCTCAAACTCCTAGCTGAACATTGGACCTAAAGTAAGCGTACAACATGATGGTCTTGATCAATGAATCCCTACTGGTCAATATCACCTATATAGATTATTTTCCATTG
>1_GG_Tbases|212239:213918|421
TCCTAGCTGAACATTGGACCTAAAGTAAGCGTACAACATGATGGTCTTGATCAATGAATCCCTACTGGTCAATATCACCTATATAGATTATTTTCCATTGTGCTCTACTTTCTGTTAAAT
>1_GG_Tbases|212239:213918|444
AGTAAGCGTACAACATGATGGTCTTGATCAATGAATCCCTACTGGTCAATATCACCTATATAGATTATTTTCCATTGTGCTCTACTTTCTGTTAAATCTGCATGGATTCCAACTTCCAAG
>1_GG_Tbases|212239:213918|461
ATGGTCTTGATCAATGAATCCCTACTGGTCAATATCACCTATATAGATTATTTTCCATTGTGCTCTACTTTCTGTTAAATCTGCATGGATTCCAACTTCCAAGAGATTGCATTTGTTTCA
>1_GG_Tbases|212239:213918|481
CCTACTGGTCAATATCACCTATATAGATTATTTTCCATTGTGCTCTACTTTCTGTTAAATCTGCATGGATTCCAACTTCCAAGAGATTGCATTTGTTTCACTACAGTATCGTTTTCTTTT
>1_GG_Tbases|212239:213918|501
ATATAGATTATTTTCCATTGTGCTCTACTTTCTGTTAAATCTGCATGGATTCCAACTTCCAAGAGATTGCATTTGTTTCACTACAGTATCGTTTTCTTTTGATTTTAGGTTTACCTTGTC
>1_GG_Tbases|212239:213918|521
TGCTCTACTTTCTGTTAAATCTGCATGGATTCCAACTTCCAAGAGATTGCATTTGTTTCACTACAGTATCGTTTTCTTTTGATTTTAGGTTTACCTTGTCCCTCTATCTTTTTGAGAAAG
>1_GG_Tbases|212239:213918|541
CTGCATGGATTCCAACTTCCAAGAGATTGCATTTGTTTCACTACAGTATCGTTTTCTTTTGATTTTAGGTTTACCTTGTCCCTCTATCTTTTTGAGAAAGTACCTTGTCCCTATTTAACA
>1_GG_Tbases|212239:213918|561
AAGAGATTGCATTTGTTTCACTACAGTATCGTTTTCTTTTGATTTTAGGTTTACCTTGTCCCTCTATCTTTTTGAGAAAGTACCTTGTCCCTATTTAACATCTGCAATTACTATGGTTTC
>1_GG_Tbases|212239:213918|584
CAGTATCGTTTTCTTTTGATTTTAGGTTTACCTTGTCCCTCTATCTTTTTGAGAAAGTACCTTGTCCCTATTTAACATCTGCAATTACTATGGTTTCATACATATGGACCGGAGTATCTA
>1_GG_Tbases|212239:213918|601
GATTTTAGGTTTACCTTGTCCCTCTATCTTTTTGAGAAAGTACCTTGTCCCTATTTAACATCTGCAATTACTATGGTTTCATACATATGGACCGGAGTATCTAAGATCTGCATAGCATGA
>1_GG_Tbases|212239:213918|621
CCTCTATCTTTTTGAGAAAGTACCTTGTCCCTATTTAACATCTGCAATTACTATGGTTTCATACATATGGACCGGAGTATCTAAGATCTGCATAGCATGACCAAACCATCTCAACACTTC
>1_GG_Tbases|212239:213918|641
TACCTTGTCCCTATTTAACATCTGCAATTACTATGGTTTCATACATATGGACCGGAGTATCTAAGATCTGCATAGCATGACCAAACCATCTCAACACTTCTCTCATTTTATCCTCTAGCC
>1_GG_Tbases|212239:213918|661
TCTGCAATTACTATGGTTTCATACATATGGACCGGAGTATCTAAGATCTGCATAGCATGACCAAACCATCTCAACACTTCTCTCATTTTATCCTCTAGCCTGTATATGTGCGCAGTATGC
>1_GG_Tbases|212239:213918|681
ATACATATGGACCGGAGTATCTAAGATCTGCATAGCATGACCAAACCATCTCAACACTTCTCTCATTTTATCCTCTAGCCTGTATATGTGCGCAGTATGCTACTTGCATTTTTTGCGACG
>1_GG_Tbases|212239:213918|701
CTAAGATCTGCATAGCATGACCAAACCATCTCAACACTTCTCTCATTTTATCCTCTAGCCTGTATATGTGCGCAGTATGCTACTTGCATTTTTTGCGACGTATGGTTTTCTGGTCTTGCC
>1_GG_Tbases|212239:213918|721
CCAAACCATCTCAACACTTCTCTCATTTTATCCTCTAGCCTGTATATGTGCGCAGTATGCTACTTGCATTTTTTGCGACGTATGGTTTTCTGGTCTTGCCTAATAGTAGAATAAGAACAT
>1_GG_Tbases|212239:213918|764
ATATGTGCGCAGTATGCTACTTGCATTTTTTGCGACGTATGGTTTTCTGGTCTTGCCTAATAGTAGAATAAGAACATGAAAAAGAAAGTAAACAAAAAAGAAACAAATGACTATAAAATG
>1_GG_Tbases|212239:213918|781
TACTTGCATTTTTTGCGACGTATGGTTTTCTGGTCTTGCCTAATAGTAGAATAAGAACATGAAAAAGAAAGTAAACAAAAAAGAAACAAATGACTATAAAATGTTGATACTATGATCAAG
>1_GG_Tbases|212239:213918|801
TATGGTTTTCTGGTCTTGCCTAATAGTAGAATAAGAACATGAAAAAGAAAGTAAACAAAAAAGAAACAAATGACTATAAAATGTTGATACTATGATCAAGAAGTCTTTTATGTGAAGTTG
>1_GG_Tbases|212239:213918|821
TAATAGTAGAATAAGAACATGAAAAAGAAAGTAAACAAAAAAGAAACAAATGACTATAAAATGTTGATACTATGATCAAGAAGTCTTTTATGTGAAGTTGATCTCATAAAACTTGTCAAA
>1_GG_Tbases|212239:213918|861
AAGAAACAAATGACTATAAAATGTTGATACTATGATCAAGAAGTCTTTTATGTGAAGTTGATCTCATAAAACTTGTCAAATCTTTACACCCCTTCCAAAATATTGCAATCAGTTCACTAC
>1_GG_Tbases|212239:213918|881
ATGTTGATACTATGATCAAGAAGTCTTTTATGTGAAGTTGATCTCATAAAACTTGTCAAATCTTTACACCCCTTCCAAAATATTGCAATCAGTTCACTACACCTTGATATTTACTTCCCA
>1_GG_Tbases|212239:213918|901
AAGTCTTTTATGTGAAGTTGATCTCATAAAACTTGTCAAATCTTTACACCCCTTCCAAAATATTGCAATCAGTTCACTACACCTTGATATTTACTTCCCACCTAATTACAAACCTACAAC
>1_GG_Tbases|212239:213918|921
ATCTCATAAAACTTGTCAAATCTTTACACCCCTTCCAAAATATTGCAATCAGTTCACTACACCTTGATATTTACTTCCCACCTAATTACAAACCTACAACAGTTTTAATAGGCCTGGTTG
>1_GG_Tbases|212239:213918|941
TCTTTACACCCCTTCCAAAATATTGCAATCAGTTCACTACACCTTGATATTTACTTCCCACCTAATTACAAACCTACAACAGTTTTAATAGGCCTGGTTGACATTTCTCTCTCAAAATAC
>1_GG_Tbases|212239:213918|961
TATTGCAATCAGTTCACTACACCTTGATATTTACTTCCCACCTAATTACAAACCTACAACAGTTTTAATAGGCCTGGTTGACATTTCTCTCTCAAAATACTGTCAGTTAGCAGACTTAAA
>1_GG_Tbases|212239:213918|981
ACCTTGATATTTACTTCCCACCTAATTACAAACCTACAACAGTTTTAATAGGCCTGGTTGACATTTCTCTCTCAAAATACTGTCAGTTAGCAGACTTAAAGCTTGTAGGGATGGTACTAA
>1_GG_Tbases|212239:213918|1001
CCTAATTACAAACCTACAACAGTTTTAATAGGCCTGGTTGACATTTCTCTCTCAAAATACTGTCAGTTAGCAGACTTAAAGCTTGTAGGGATGGTACTAATACCAGGCGCTTTTACAGAG
>1_GG_Tbases|212239:213918|1025
TTAATAGGCCTGGTTGACATTTCTCTCTCAAAATACTGTCAGTTAGCAGACTTAAAGCTTGTAGGGATGGTACTAATACCAGGCGCTTTTACAGAGTGCCAACTCGTGTCTGAACTGGTA
>1_GG_Tbases|212239:213918|1041
ACATTTCTCTCTCAAAATACTGTCAGTTAGCAGACTTAAAGCTTGTAGGGATGGTACTAATACCAGGCGCTTTTACAGAGTGCCAACTCGTGTCTGAACTGGTAACAAGCAGTGAAGCAG
>1_GG_Tbases|212239:213918|1081
GCTTGTAGGGATGGTACTAATACCAGGCGCTTTTACAGAGTGCCAACTCGTGTCTGAACTGGTAACAAGCAGTGAAGCAGATGAAACTAGTCGCTGAAAATAATTCTCTTTAAACCTTTT
>1_GG_Tbases|212239:213918|1101
TACCAGGCGCTTTTACAGAGTGCCAACTCGTGTCTGAACTGGTAACAAGCAGTGAAGCAGATGAAACTAGTCGCTGAAAATAATTCTCTTTAAACCTTTTTTCTTCTACTGTCTACCCCT
>1_GG_Tbases|212239:213918|1121
TGCCAACTCGTGTCTGAACTGGTAACAAGCAGTGAAGCAGATGAAACTAGTCGCTGAAAATAATTCTCTTTAAACCTTTTTTCTTCTACTGTCTACCCCTCCTCATGCTTATATTCTGTT
>1_GG_Tbases|212239:213918|1141
GGTAACAAGCAGTGAAGCAGATGAAACTAGTCGCTGAAAATAATTCTCTTTAAACCTTTTTTCTTCTACTGTCTACCCCTCCTCATGCTTATATTCTGTTGAAATAAAAACTAGAACATA
>1_GG_Tbases|212239:213918|1161
ATGAAACTAGTCGCTGAAAATAATTCTCTTTAAACCTTTTTTCTTCTACTGTCTACCCCTCCTCATGCTTATATTCTGTTGAAATAAAAACTAGAACATATGATGTCTGATACCGGATAA
>1_GG_Tbases|212239:213918|1184
TTCTCTTTAAACCTTTTTTCTTCTACTGTCTACCCCTCCTCATGCTTATATTCTGTTGAAATAAAAACTAGAACATATGATGTCTGATACCGGATAATGTTTGTATACACAGAATGGAGT
>1_GG_Tbases|212239:213918|1201
TTCTTCTACTGTCTACCCCTCCTCATGCTTATATTCTGTTGAAATAAAAACTAGAACATATGATGTCTGATACCGGATAATGTTTGTATACACAGAATGGAGTCTTACTTTCTGCAACCT
>1_GG_Tbases|212239:213918|1221
CCTCATGCTTATATTCTGTTGAAATAAAAACTAGAACATATGATGTCTGATACCGGATAATGTTTGTATACACAGAATGGAGTCTTACTTTCTGCAACCTTTCTCATTGAATTAACTTCA
>1_GG_Tbases|212239:213918|1241
GAAATAAAAACTAGAACATATGATGTCTGATACCGGATAATGTTTGTATACACAGAATGGAGTCTTACTTTCTGCAACCTTTCTCATTGAATTAACTTCAAAGCAAATCAAATGAGCTCC
>1_GG_Tbases|212239:213918|1261
TGATGTCTGATACCGGATAATGTTTGTATACACAGAATGGAGTCTTACTTTCTGCAACCTTTCTCATTGAATTAACTTCAAAGCAAATCAAATGAGCTCCTTTCACCTTTGTTTACCCGA
>1_GG_Tbases|212239:213918|1281
TGTTTGTATACACAGAATGGAGTCTTACTTTCTGCAACCTTTCTCATTGAATTAACTTCAAAGCAAATCAAATGAGCTCCTTTCACCTTTGTTTACCCGAATCTCTAGTTTGTACTTATT
>1_GG_Tbases|212239:213918|1301
AGTCTTACTTTCTGCAACCTTTCTCATTGAATTAACTTCAAAGCAAATCAAATGAGCTCCTTTCACCTTTGTTTACCCGAATCTCTAGTTTGTACTTATTCCTTCTCTTTTGGCAGGCAC
>1_GG_Tbases|212239:213918|1321
TTCTCATTGAATTAACTTCAAAGCAAATCAAATGAGCTCCTTTCACCTTTGTTTACCCGAATCTCTAGTTTGTACTTATTCCTTCTCTTTTGGCAGGCACTCCCTTGGGCAGAGCTTGGA
>1_GG_Tbases|212239:213918|1341
AAGCAAATCAAATGAGCTCCTTTCACCTTTGTTTACCCGAATCTCTAGTTTGTACTTATTCCTTCTCTTTTGGCAGGCACTCCCTTGGGCAGAGCTTGGATGATATTAAAGCTTCCTTCG
>1_GG_Tbases|212239:213918|1361
TTTCACCTTTGTTTACCCGAATCTCTAGTTTGTACTTATTCCTTCTCTTTTGGCAGGCACTCCCTTGGGCAGAGCTTGGATGATATTAAAGCTTCCTTCGAGTGGTAAATGGCAAATCTG
>1_GG_Tbases|212239:213918|1381
ATCTCTAGTTTGTACTTATTCCTTCTCTTTTGGCAGGCACTCCCTTGGGCAGAGCTTGGATGATATTAAAGCTTCCTTCGAGTGGTAAATGGCAAATCTGCCAGCATGGCTTGTGAATTC
>1_GG_Tbases|212239:213918|1401
CCTTCTCTTTTGGCAGGCACTCCCTTGGGCAGAGCTTGGATGATATTAAAGCTTCCTTCGAGTGGTAAATGGCAAATCTGCCAGCATGGCTTGTGAATTCCTGCGTCTCTTCCCATTAAC
>1_GG_Tbases|212239:213918|1421
TCCCTTGGGCAGAGCTTGGATGATATTAAAGCTTCCTTCGAGTGGTAAATGGCAAATCTGCCAGCATGGCTTGTGAATTCCTGCGTCTCTTCCCATTAACAACTTCCTGTTGTATGTATG
>1_GG_Tbases|212239:213918|1441
TGATATTAAAGCTTCCTTCGAGTGGTAAATGGCAAATCTGCCAGCATGGCTTGTGAATTCCTGCGTCTCTTCCCATTAACAACTTCCTGTTGTATGTATGATGTTTGTCGTGTGGATGTT
>1_GG_Tbases|212239:213918|1461
AGTGGTAAATGGCAAATCTGCCAGCATGGCTTGTGAATTCCTGCGTCTCTTCCCATTAACAACTTCCTGTTGTATGTATGATGTTTGTCGTGTGGATGTTCATTGATTATACTAATCTGT
>1_GG_Tbases|212239:213918|1481
CCAGCATGGCTTGTGAATTCCTGCGTCTCTTCCCATTAACAACTTCCTGTTGTATGTATGATGTTTGTCGTGTGGATGTTCATTGATTATACTAATCTGTAACAACGTACTCCTTTCAGA
>1_GG_Tbases|212239:213918|1501
CTGCGTCTCTTCCCATTAACAACTTCCTGTTGTATGTATGATGTTTGTCGTGTGGATGTTCATTGATTATACTAATCTGTAACAACGTACTCCTTTCAGAGATTTATGGTTTTCGTATCC
>1_GG_Tbases|212239:213918|1521
AACTTCCTGTTGTATGTATGATGTTTGTCGTGTGGATGTTCATTGATTATACTAATCTGTAACAACGTACTCCTTTCAGAGATTTATGGTTTTCGTATCCATTTCTTTCCCTTCGGATGT
>1_GG_Tbases|212239:213918|1541
ATGTTTGTCGTGTGGATGTTCATTGATTATACTAATCTGTAACAACGTACTCCTTTCAGAGATTTATGGTTTTCGTATCCATTTCTTTCCCTTCGGATGTTTGGGAATAATAAATTCTCT
>1_GG_Tbases|212239:213918|1561
CATTGATTATACTAATCTGTAACAACGTACTCCTTTCAGAGATTTATGGTTTTCGTATCCATTTCTTTCCCTTCGGATGTTTGGGAATAATAAATTCTCTTTCTCTTCGTGACACCGTGA
>1_GG_Tbases|217918:218676|156
GCTTCAACAACAACATGGGAGAGCATCTGTTCCTTTTATGACCTCTATTTCTATCCAGCCTTCGGCACAAGCTCCAATTACTAATTCTGCTAGTCCTACTGCTACTAGTGCTTCTCCTTC
>1_GG_Tbases|217918:218676|176
GAGCATCTGTTCCTTTTATGACCTCTATTTCTATCCAGCCTTCGGCACAAGCTCCAATTACTAATTCTGCTAGTCCTACTGCTACTAGTGCTTCTCCTTCTACTTCATCTCCAACTCCAC
>1_GG_Tbases|217918:218676|196
ACCTCTATTTCTATCCAGCCTTCGGCACAAGCTCCAATTACTAATTCTGCTAGTCCTACTGCTACTAGTGCTTCTCCTTCTACTTCATCTCCAACTCCACCGCAGCAGCAGCTAGTGGAC
>1_GG_Tbases|217918:218676|216
TTCGGCACAAGCTCCAATTACTAATTCTGCTAGTCCTACTGCTACTAGTGCTTCTCCTTCTACTTCATCTCCAACTCCACCGCAGCAGCAGCTAGTGGACGCTTCTCTTGCAATTGCCAC
>1_GG_Tbases|217918:218676|236
CTAATTCTGCTAGTCCTACTGCTACTAGTGCTTCTCCTTCTACTTCATCTCCAACTCCACCGCAGCAGCAGCTAGTGGACGCTTCTCTTGCAATTGCCACTAGATCGGACTCCTTAGTTG
>1_GG_Tbases|217918:218676|256
GCTACTAGTGCTTCTCCTTCTACTTCATCTCCAACTCCACCGCAGCAGCAGCTAGTGGACGCTTCTCTTGCAATTGCCACTAGATCGGACTCCTTAGTTGACCCAAATAAGAAATCTCAG
>1_GG_Tbases|217918:218676|276
TACTTCATCTCCAACTCCACCGCAGCAGCAGCTAGTGGACGCTTCTCTTGCAATTGCCACTAGATCGGACTCCTTAGTTGACCCAAATAAGAAATCTCAGCCTCAGCAGCAGCTGGCAAT
>1_GG_Tbases|217918:218676|299
AGCAGCAGCTAGTGGACGCTTCTCTTGCAATTGCCACTAGATCGGACTCCTTAGTTGACCCAAATAAGAAATCTCAGCCTCAGCAGCAGCTGGCAATACAACAAACACAACATGTGCAAC
>1_GG_Tbases|217918:218676|316
GCTTCTCTTGCAATTGCCACTAGATCGGACTCCTTAGTTGACCCAAATAAGAAATCTCAGCCTCAGCAGCAGCTGGCAATACAACAAACACAACATGTGCAACAACAGCTACAGCCACCA
>1_GG_Tbases|217918:218676|336
TAGATCGGACTCCTTAGTTGACCCAAATAAGAAATCTCAGCCTCAGCAGCAGCTGGCAATACAACAAACACAACATGTGCAACAACAGCTACAGCCACCACCGAAGCGACAAACAAAGGA
>1_GG_Tbases|217918:218676|356
ACCCAAATAAGAAATCTCAGCCTCAGCAGCAGCTGGCAATACAACAAACACAACATGTGCAACAACAGCTACAGCCACCACCGAAGCGACAAACAAAGGATCGGCACACCAAAGTTGACG
>1_GG_Tbases|217918:218676|376
CCTCAGCAGCAGCTGGCAATACAACAAACACAACATGTGCAACAACAGCTACAGCCACCACCGAAGCGACAAACAAAGGATCGGCACACCAAAGTTGACGGGAGAGGGCGGCGCATCCGA
>1_GG_Tbases|217918:218676|396
ACAACAAACACAACATGTGCAACAACAGCTACAGCCACCACCGAAGCGACAAACAAAGGATCGGCACACCAAAGTTGACGGGAGAGGGCGGCGCATCCGAATGCCAGCCGCCTGTGCAGC
>1_GG_Tbases|217918:218676|416
AACAACAGCTACAGCCACCACCGAAGCGACAAACAAAGGATCGGCACACCAAAGTTGACGGGAGAGGGCGGCGCATCCGAATGCCAGCCGCCTGTGCAGCTAGGGTTTTTCAATTGACCA
>1_GG_Tbases|217918:218676|436
CCGAAGCGACAAACAAAGGATCGGCACACCAAAGTTGACGGGAGAGGGCGGCGCATCCGAATGCCAGCCGCCTGTGCAGCTAGGGTTTTTCAATTGACCAGAGAATTAGGCCATAAGTCC
>1_GG_Tbases|217918:218676|456
TCGGCACACCAAAGTTGACGGGAGAGGGCGGCGCATCCGAATGCCAGCCGCCTGTGCAGCTAGGGTTTTTCAATTGACCAGAGAATTAGGCCATAAGTCCGACGGAGAAACTATCGAATG
>1_GG_Tbases|217918:218676|476
GGAGAGGGCGGCGCATCCGAATGCCAGCCGCCTGTGCAGCTAGGGTTTTTCAATTGACCAGAGAATTAGGCCATAAGTCCGACGGAGAAACTATCGAATGGCTCTTACAACAAGCCGAGC
>1_GG_Tbases|217918:218676|496
ATGCCAGCCGCCTGTGCAGCTAGGGTTTTTCAATTGACCAGAGAATTAGGCCATAAGTCCGACGGAGAAACTATCGAATGGCTCTTACAACAAGCCGAGCCAGCCATCATCGCTGCCACT
>1_GG_Tbases|217918:218676|516
TAGGGTTTTTCAATTGACCAGAGAATTAGGCCATAAGTCCGACGGAGAAACTATCGAATGGCTCTTACAACAAGCCGAGCCAGCCATCATCGCTGCCACTGGCACCGGCACAATCCCAGC
>1_GG_Tbases|217918:218676|536
GAGAATTAGGCCATAAGTCCGACGGAGAAACTATCGAATGGCTCTTACAACAAGCCGAGCCAGCCATCATCGCTGCCACTGGCACCGGCACAATCCCAGCCAACTTTTCAACTCTGAACA
>1_GG_Tbases|217918:218676|556
GACGGAGAAACTATCGAATGGCTCTTACAACAAGCCGAGCCAGCCATCATCGCTGCCACTGGCACCGGCACAATCCCAGCCAACTTTTCAACTCTGAACATATCCCTCCGTAGCAGCGGC
>1_GG_Tbases|217918:218676|616
GGCACCGGCACAATCCCAGCCAACTTTTCAACTCTGAACATATCCCTCCGTAGCAGCGGCTCCACTCTCTCAGCTCCTCCTTCTAAGTCAGCTCCTCATTCTTTTCACAGCGCTTTAGCT
>1_GG_Tbases|217918:218676|636
CAACTTTTCAACTCTGAACATATCCCTCCGTAGCAGCGGCTCCACTCTCTCAGCTCCTCCTTCTAAGTCAGCTCCTCATTCTTTTCACAGCGCTTTAGCTTTAGCCGCTGCCCATCATAC
>1_GG_Tbases|217918:218676|640
TTTTCAACTCTGAACATATCCCTCCGTAGCAGCGGCTCCACTCTCTCAGCTCCTCCTTCTAAGTCAGCTCCTCATTCTTTTCACAGCGCTTTAGCTTTAGCCGCTGCCCATCATACCCCT
>1_GG_Tbases|222461:222775|1
TGGTGGTGGTTTAGGGTTTAGCCACAATGAATTACTTGTCAATAGACCTTCTTGGAACAACAACGAACAGGTAAATTCGGATGATTTACAACTTTATCGTAGATTTGTGCTGGTGAAAGA
>1_GG_Tbases|222461:222775|21
GCCACAATGAATTACTTGTCAATAGACCTTCTTGGAACAACAACGAACAGGTAAATTCGGATGATTTACAACTTTATCGTAGATTTGTGCTGGTGAAAGATAACAACCATCACAAAAAAT
>1_GG_Tbases|222461:222775|41
AATAGACCTTCTTGGAACAACAACGAACAGGTAAATTCGGATGATTTACAACTTTATCGTAGATTTGTGCTGGTGAAAGATAACAACCATCACAAAAAATATATTGGGATCTCTTTTAGG
>1_GG_Tbases|222461:222775|64
CGAACAGGTAAATTCGGATGATTTACAACTTTATCGTAGATTTGTGCTGGTGAAAGATAACAACCATCACAAAAAATATATTGGGATCTCTTTTAGGGTTTCTCAAATTATTCTTTGTAA
>1_GG_Tbases|222461:222775|81
ATGATTTACAACTTTATCGTAGATTTGTGCTGGTGAAAGATAACAACCATCACAAAAAATATATTGGGATCTCTTTTAGGGTTTCTCAAATTATTCTTTGTAATAATTTCTTTCTTTTTG
>1_GG_Tbases|222461:222775|101
AGATTTGTGCTGGTGAAAGATAACAACCATCACAAAAAATATATTGGGATCTCTTTTAGGGTTTCTCAAATTATTCTTTGTAATAATTTCTTTCTTTTTGTTTAATTTTACATATAGGTG
>1_GG_Tbases|222461:222775|121
TAACAACCATCACAAAAAATATATTGGGATCTCTTTTAGGGTTTCTCAAATTATTCTTTGTAATAATTTCTTTCTTTTTGTTTAATTTTACATATAGGTGGAAACACTAGATCCCAAGGG
>1_GG_Tbases|222461:222775|141
ATATTGGGATCTCTTTTAGGGTTTCTCAAATTATTCTTTGTAATAATTTCTTTCTTTTTGTTTAATTTTACATATAGGTGGAAACACTAGATCCCAAGGGTATAAATGACGAAAATTGCA
>1_GG_Tbases|222461:222775|161
GTTTCTCAAATTATTCTTTGTAATAATTTCTTTCTTTTTGTTTAATTTTACATATAGGTGGAAACACTAGATCCCAAGGGTATAAATGACGAAAATTGCAGCGGTAATGCCAGTGAGGGT
>1_GG_Tbases|222461:222775|185
AATTTCTTTCTTTTTGTTTAATTTTACATATAGGTGGAAACACTAGATCCCAAGGGTATAAATGACGAAAATTGCAGCGGTAATGCCAGTGAGGGTAACAATTCATGGTATTATTTCTCT
>1_GG_Tbases|222461:222775|196
TTTTGTTTAATTTTACATATAGGTGGAAACACTAGATCCCAAGGGTATAAATGACGAAAATTGCAGCGGTAATGCCAGTGAGGGTAACAATTCATGGTATTATTTCTCTATAACATTTAC
>1_GG_Tbases|223256:224095|41
TTACTTTATTTTCAACTCCACTATTTATTAGTACTACCTCTCTAGAAGCTTCTTCATGATTTACATTAAAACCTGAAAAGAGATCTAGCAAGGCATTCATGCAGATAGATATTTGCTATC
>1_GG_Tbases|223256:224095|61
CTATTTATTAGTACTACCTCTCTAGAAGCTTCTTCATGATTTACATTAAAACCTGAAAAGAGATCTAGCAAGGCATTCATGCAGATAGATATTTGCTATCATGTTTTCTTGAAATGTTTC
>1_GG_Tbases|223256:224095|81
TCTAGAAGCTTCTTCATGATTTACATTAAAACCTGAAAAGAGATCTAGCAAGGCATTCATGCAGATAGATATTTGCTATCATGTTTTCTTGAAATGTTTCTCTTGCTCTTTAATAATGAC
>1_GG_Tbases|223256:224095|101
TTACATTAAAACCTGAAAAGAGATCTAGCAAGGCATTCATGCAGATAGATATTTGCTATCATGTTTTCTTGAAATGTTTCTCTTGCTCTTTAATAATGACACTATTTCAAAGTGTGTATA
>1_GG_Tbases|223256:224095|121
AGATCTAGCAAGGCATTCATGCAGATAGATATTTGCTATCATGTTTTCTTGAAATGTTTCTCTTGCTCTTTAATAATGACACTATTTCAAAGTGTGTATATAAATACTATGGTTTGTACT
>1_GG_Tbases|223256:224095|141
GCAGATAGATATTTGCTATCATGTTTTCTTGAAATGTTTCTCTTGCTCTTTAATAATGACACTATTTCAAAGTGTGTATATAAATACTATGGTTTGTACTAAATAATATGTGGTGTTGTG
>1_GG_Tbases|223256:224095|161
ATGTTTTCTTGAAATGTTTCTCTTGCTCTTTAATAATGACACTATTTCAAAGTGTGTATATAAATACTATGGTTTGTACTAAATAATATGTGGTGTTGTGCATTTTGAGAAGGACAAGTG
>1_GG_Tbases|223256:224095|181
TCTTGCTCTTTAATAATGACACTATTTCAAAGTGTGTATATAAATACTATGGTTTGTACTAAATAATATGTGGTGTTGTGCATTTTGAGAAGGACAAGTGCTAGATAGATCCACTATACA
>1_GG_Tbases|223256:224095|201
ACTATTTCAAAGTGTGTATATAAATACTATGGTTTGTACTAAATAATATGTGGTGTTGTGCATTTTGAGAAGGACAAGTGCTAGATAGATCCACTATACATATTATAATGCTCAACTATA
>1_GG_Tbases|223256:224095|221
TAAATACTATGGTTTGTACTAAATAATATGTGGTGTTGTGCATTTTGAGAAGGACAAGTGCTAGATAGATCCACTATACATATTATAATGCTCAACTATAAATATATTTGTACCCACATC
>1_GG_Tbases|223256:224095|241
AAATAATATGTGGTGTTGTGCATTTTGAGAAGGACAAGTGCTAGATAGATCCACTATACATATTATAATGCTCAACTATAAATATATTTGTACCCACATCATGATAAAATTCAACTCACA
>1_GG_Tbases|223256:224095|264
TTTGAGAAGGACAAGTGCTAGATAGATCCACTATACATATTATAATGCTCAACTATAAATATATTTGTACCCACATCATGATAAAATTCAACTCACATATGATAAGACTTGTTTAATTTA
>1_GG_Tbases|223256:224095|281
CTAGATAGATCCACTATACATATTATAATGCTCAACTATAAATATATTTGTACCCACATCATGATAAAATTCAACTCACATATGATAAGACTTGTTTAATTTATTTGCTAGCACAAGTAT
>1_GG_Tbases|223256:224095|301
TATTATAATGCTCAACTATAAATATATTTGTACCCACATCATGATAAAATTCAACTCACATATGATAAGACTTGTTTAATTTATTTGCTAGCACAAGTATATATAAATTTATATTGTTGT
>1_GG_Tbases|223256:224095|325
TATTTGTACCCACATCATGATAAAATTCAACTCACATATGATAAGACTTGTTTAATTTATTTGCTAGCACAAGTATATATAAATTTATATTGTTGTCATGAGCTCATCAAGTTATTATTT
>1_GG_Tbases|223256:224095|341
ATGATAAAATTCAACTCACATATGATAAGACTTGTTTAATTTATTTGCTAGCACAAGTATATATAAATTTATATTGTTGTCATGAGCTCATCAAGTTATTATTTTACTAGCAAGCAATTA
>1_GG_Tbases|223256:224095|361
TATGATAAGACTTGTTTAATTTATTTGCTAGCACAAGTATATATAAATTTATATTGTTGTCATGAGCTCATCAAGTTATTATTTTACTAGCAAGCAATTACATTATTTCATTTCCAAAAT
>1_GG_Tbases|223256:224095|381
TTATTTGCTAGCACAAGTATATATAAATTTATATTGTTGTCATGAGCTCATCAAGTTATTATTTTACTAGCAAGCAATTACATTATTTCATTTCCAAAATATGTAGGTGGAAGAGTTCAT
>1_GG_Tbases|223256:224095|401
ATATAAATTTATATTGTTGTCATGAGCTCATCAAGTTATTATTTTACTAGCAAGCAATTACATTATTTCATTTCCAAAATATGTAGGTGGAAGAGTTCATCTTCAGACAAAGGAAAAGTG
>1_GG_Tbases|223256:224095|421
CATGAGCTCATCAAGTTATTATTTTACTAGCAAGCAATTACATTATTTCATTTCCAAAATATGTAGGTGGAAGAGTTCATCTTCAGACAAAGGAAAAGTGAAGATAAGAAGAAAGCTAAG
>1_GG_Tbases|223256:224095|441
ATTTTACTAGCAAGCAATTACATTATTTCATTTCCAAAATATGTAGGTGGAAGAGTTCATCTTCAGACAAAGGAAAAGTGAAGATAAGAAGAAAGCTAAGAGAACCAAGATTTTGTTTCC
>1_GG_Tbases|223256:224095|461
CATTATTTCATTTCCAAAATATGTAGGTGGAAGAGTTCATCTTCAGACAAAGGAAAAGTGAAGATAAGAAGAAAGCTAAGAGAACCAAGATTTTGTTTCCAAACAAGGAGTGACATTGAT
>1_GG_Tbases|223256:224095|481
ATGTAGGTGGAAGAGTTCATCTTCAGACAAAGGAAAAGTGAAGATAAGAAGAAAGCTAAGAGAACCAAGATTTTGTTTCCAAACAAGGAGTGACATTGATGTTCTTGATGATGGATATAA
>1_GG_Tbases|223256:224095|501
CTTCAGACAAAGGAAAAGTGAAGATAAGAAGAAAGCTAAGAGAACCAAGATTTTGTTTCCAAACAAGGAGTGACATTGATGTTCTTGATGATGGATATAAATGGAGAAAATATGGTCAGA
>1_GG_Tbases|223256:224095|524
ATAAGAAGAAAGCTAAGAGAACCAAGATTTTGTTTCCAAACAAGGAGTGACATTGATGTTCTTGATGATGGATATAAATGGAGAAAATATGGTCAGAAAGTTGTCAAGAATAGCCTTCAT
>1_GG_Tbases|223256:224095|541
AGAACCAAGATTTTGTTTCCAAACAAGGAGTGACATTGATGTTCTTGATGATGGATATAAATGGAGAAAATATGGTCAGAAAGTTGTCAAGAATAGCCTTCATCCCAGGTACCTAATAGT
>1_GG_Tbases|223256:224095|561
AAACAAGGAGTGACATTGATGTTCTTGATGATGGATATAAATGGAGAAAATATGGTCAGAAAGTTGTCAAGAATAGCCTTCATCCCAGGTACCTAATAGTAATAATAATCAATTACTACT
>1_GG_Tbases|223256:224095|581
GTTCTTGATGATGGATATAAATGGAGAAAATATGGTCAGAAAGTTGTCAAGAATAGCCTTCATCCCAGGTACCTAATAGTAATAATAATCAATTACTACTAGTTTCTCATGTTTTTCCTT
>1_GG_Tbases|223256:224095|601
ATGGAGAAAATATGGTCAGAAAGTTGTCAAGAATAGCCTTCATCCCAGGTACCTAATAGTAATAATAATCAATTACTACTAGTTTCTCATGTTTTTCCTTATAGGAGTTGATTAAATTTA
>1_GG_Tbases|223256:224095|621
AAGTTGTCAAGAATAGCCTTCATCCCAGGTACCTAATAGTAATAATAATCAATTACTACTAGTTTCTCATGTTTTTCCTTATAGGAGTTGATTAAATTTATCTTACAAAGTACTCCTTAT
>1_GG_Tbases|223256:224095|641
CATCCCAGGTACCTAATAGTAATAATAATCAATTACTACTAGTTTCTCATGTTTTTCCTTATAGGAGTTGATTAAATTTATCTTACAAAGTACTCCTTATATCTTTATATGATATAGTTA
>1_GG_Tbases|223256:224095|661
AATAATAATCAATTACTACTAGTTTCTCATGTTTTTCCTTATAGGAGTTGATTAAATTTATCTTACAAAGTACTCCTTATATCTTTATATGATATAGTTATAATTTCGAGAGTAAAGGAT
>1_GG_Tbases|223256:224095|681
AGTTTCTCATGTTTTTCCTTATAGGAGTTGATTAAATTTATCTTACAAAGTACTCCTTATATCTTTATATGATATAGTTATAATTTCGAGAGTAAAGGATTTTATTTGTTTTTACTGTGA
>1_GG_Tbases|223256:224095|721
TCTTACAAAGTACTCCTTATATCTTTATATGATATAGTTATAATTTCGAGAGTAAAGGATTTTATTTGTTTTTACTGTGATTCATTCTTCTTTTTTAAAACTTAATTTTGGCAACCGCGA
>1_GG_Tbases|227428:227781|1
GAGTTACTATCGATGTACGCATAGTAATTGTAGAGTGAAGAAGAGAGTTGAAAGATTATCAGAAGATTGTCGTATGGTAATAACTACGTATGAAGGTAGACATAACCATTCTCCTTGTGA
>1_GG_Tbases|227428:227781|21
ATAGTAATTGTAGAGTGAAGAAGAGAGTTGAAAGATTATCAGAAGATTGTCGTATGGTAATAACTACGTATGAAGGTAGACATAACCATTCTCCTTGTGATGATTCTAACTCTTCTGATC
>1_GG_Tbases|227428:227781|41
AAGAGAGTTGAAAGATTATCAGAAGATTGTCGTATGGTAATAACTACGTATGAAGGTAGACATAACCATTCTCCTTGTGATGATTCTAACTCTTCTGATCATGATTGTTTCACCTCTTTC
>1_GG_Tbases|231782:232203|1
CTAGAACACAACTGCATTTTTTCACTATGTCCACGTCAGCAGCCGACGCCGTGGCCGGAGAAATCGATCGCTGGTTCCGACGACGGTGTTCTAGAAACTCCATTCCTAGACTCGGAACGT
>1_GG_Tbases|231782:232203|21
TTCACTATGTCCACGTCAGCAGCCGACGCCGTGGCCGGAGAAATCGATCGCTGGTTCCGACGACGGTGTTCTAGAAACTCCATTCCTAGACTCGGAACGTTGGAACATCCTCCAGAGTAT
>1_GG_Tbases|231782:232203|41
AGCCGACGCCGTGGCCGGAGAAATCGATCGCTGGTTCCGACGACGGTGTTCTAGAAACTCCATTCCTAGACTCGGAACGTTGGAACATCCTCCAGAGTATAGCGGAGGAAGGAGGCTACG
>1_GG_Tbases|231782:232203|61
AAATCGATCGCTGGTTCCGACGACGGTGTTCTAGAAACTCCATTCCTAGACTCGGAACGTTGGAACATCCTCCAGAGTATAGCGGAGGAAGGAGGCTACGCATACGCAACCATGACGTCG
>1_GG_Tbases|231782:232203|81
CGACGGTGTTCTAGAAACTCCATTCCTAGACTCGGAACGTTGGAACATCCTCCAGAGTATAGCGGAGGAAGGAGGCTACGCATACGCAACCATGACGTCGCTCGCGGCGGCCGGAGATAT
>1_GG_Tbases|231782:232203|161
CATACGCAACCATGACGTCGCTCGCGGCGGCCGGAGATATACGAGCGGCGGAGGCGGCGAAGGAGATGGCGTGGGAACAGTTACATTCAGGTCCATGGCATTCGGTTGTGCCTATATGGA
>1_GG_Tbases|231782:232203|181
CTCGCGGCGGCCGGAGATATACGAGCGGCGGAGGCGGCGAAGGAGATGGCGTGGGAACAGTTACATTCAGGTCCATGGCATTCGGTTGTGCCTATATGGAGAGATGCGTATTCAATGGCG
>1_GG_Tbases|231782:232203|201
ACGAGCGGCGGAGGCGGCGAAGGAGATGGCGTGGGAACAGTTACATTCAGGTCCATGGCATTCGGTTGTGCCTATATGGAGAGATGCGTATTCAATGGCGTGTATGCATTTGGCGAAACT
>1_GG_Tbases|231782:232203|221
AGGAGATGGCGTGGGAACAGTTACATTCAGGTCCATGGCATTCGGTTGTGCCTATATGGAGAGATGCGTATTCAATGGCGTGTATGCATTTGGCGAAACTTCATTATGCTAATGGTGAGT
>1_GG_Tbases|231782:232203|241
TTACATTCAGGTCCATGGCATTCGGTTGTGCCTATATGGAGAGATGCGTATTCAATGGCGTGTATGCATTTGGCGAAACTTCATTATGCTAATGGTGAGTTTAATCAGGCGATTAAAGCT
>1_GG_Tbases|231782:232203|261
TTCGGTTGTGCCTATATGGAGAGATGCGTATTCAATGGCGTGTATGCATTTGGCGAAACTTCATTATGCTAATGGTGAGTTTAATCAGGCGATTAAAGCTTTAGATATGGGGATTATTAT
>1_GG_Tbases|231782:232203|281
GAGATGCGTATTCAATGGCGTGTATGCATTTGGCGAAACTTCATTATGCTAATGGTGAGTTTAATCAGGCGATTAAAGCTTTAGATATGGGGATTATTATGGGAGGAATGATGCTTAGGG
>1_GG_Tbases|231782:232203|301
TGTATGCATTTGGCGAAACTTCATTATGCTAATGGTGAGTTTAATCAGGCGATTAAAGCTTTAGATATGGGGATTATTATGGGAGGAATGATGCTTAGGGATGAACTGAACCTCGCGATT
>1_GG_Tbases|231782:232203|303
TATGCATTTGGCGAAACTTCATTATGCTAATGGTGAGTTTAATCAGGCGATTAAAGCTTTAGATATGGGGATTATTATGGGAGGAATGATGCTTAGGGATGAACTGAACCTCGCGATTCG
>1_GG_Tbases|236203:236669|1
AGCCAATGTCTTTAATAGCTACAATATGGGATGGTTCTAATTGGGCTACAAATGGTGGAAAATACAAAGTCAATTACAAATACGCCCCGTATATTGCTGAGTTCTCCGATTTCGTCCTCC
>1_GG_Tbases|236203:236669|21
ACAATATGGGATGGTTCTAATTGGGCTACAAATGGTGGAAAATACAAAGTCAATTACAAATACGCCCCGTATATTGCTGAGTTCTCCGATTTCGTCCTCCACGGATGTGCAGTCGATCCA
>1_GG_Tbases|236203:236669|41
TTGGGCTACAAATGGTGGAAAATACAAAGTCAATTACAAATACGCCCCGTATATTGCTGAGTTCTCCGATTTCGTCCTCCACGGATGTGCAGTCGATCCAATCGAACTATCATCCAAATG
>1_GG_Tbases|236203:236669|81
TACGCCCCGTATATTGCTGAGTTCTCCGATTTCGTCCTCCACGGATGTGCAGTCGATCCAATCGAACTATCATCCAAATGTGAAAACACTACGCCAAAAACTCCATCGATCCCTACCGGT
>1_GG_Tbases|236203:236669|104
CTCCGATTTCGTCCTCCACGGATGTGCAGTCGATCCAATCGAACTATCATCCAAATGTGAAAACACTACGCCAAAAACTCCATCGATCCCTACCGGTATCACCCTTGACCAAAGACGAAA
>1_GG_Tbases|236203:236669|121
ACGGATGTGCAGTCGATCCAATCGAACTATCATCCAAATGTGAAAACACTACGCCAAAAACTCCATCGATCCCTACCGGTATCACCCTTGACCAAAGACGAAAGATGGAGAACTTCAGAA
>1_GG_Tbases|236203:236669|141
ATCGAACTATCATCCAAATGTGAAAACACTACGCCAAAAACTCCATCGATCCCTACCGGTATCACCCTTGACCAAAGACGAAAGATGGAGAACTTCAGAAAGAAGCAAATGCAATATTCA
>1_GG_Tbases|236203:236669|161
TGAAAACACTACGCCAAAAACTCCATCGATCCCTACCGGTATCACCCTTGACCAAAGACGAAAGATGGAGAACTTCAGAAAGAAGCAAATGCAATATTCATACTGCTACGACAAGACTCG
>1_GG_Tbases|236203:236669|181
CTCCATCGATCCCTACCGGTATCACCCTTGACCAAAGACGAAAGATGGAGAACTTCAGAAAGAAGCAAATGCAATATTCATACTGCTACGACAAGACTCGGTACAAGGTCCCTCCTCCGG
>1_GG_Tbases|236203:236669|201
ATCACCCTTGACCAAAGACGAAAGATGGAGAACTTCAGAAAGAAGCAAATGCAATATTCATACTGCTACGACAAGACTCGGTACAAGGTCCCTCCTCCGGAGTGCGTGATTGATCCTAAG
>1_GG_Tbases|236203:236669|221
AAAGATGGAGAACTTCAGAAAGAAGCAAATGCAATATTCATACTGCTACGACAAGACTCGGTACAAGGTCCCTCCTCCGGAGTGCGTGATTGATCCTAAGGAAACTGAACGACTCCGAGC
>1_GG_Tbases|236203:236669|244
AGCAAATGCAATATTCATACTGCTACGACAAGACTCGGTACAAGGTCCCTCCTCCGGAGTGCGTGATTGATCCTAAGGAAACTGAACGACTCCGAGCCTTTGACCCAGTTACATTCGGAG
>1_GG_Tbases|236203:236669|261
TACTGCTACGACAAGACTCGGTACAAGGTCCCTCCTCCGGAGTGCGTGATTGATCCTAAGGAAACTGAACGACTCCGAGCCTTTGACCCAGTTACATTCGGAGGATCCCACCACCATCAC
>1_GG_Tbases|236203:236669|281
GTACAAGGTCCCTCCTCCGGAGTGCGTGATTGATCCTAAGGAAACTGAACGACTCCGAGCCTTTGACCCAGTTACATTCGGAGGATCCCACCACCATCACGGTAAACAACACCGCCGGAG
>1_GG_Tbases|236203:236669|301
AGTGCGTGATTGATCCTAAGGAAACTGAACGACTCCGAGCCTTTGACCCAGTTACATTCGGAGGATCCCACCACCATCACGGTAAACAACACCGCCGGAGCAGATCAAAGTTGAAGGATG
>1_GG_Tbases|236203:236669|321
GAAACTGAACGACTCCGAGCCTTTGACCCAGTTACATTCGGAGGATCCCACCACCATCACGGTAAACAACACCGCCGGAGCAGATCAAAGTTGAAGGATGATGATGTATCCTTTATGTAA
>1_GG_Tbases|240651:240771|1
TACATATAAAGCTGCAGCTGAACCAAATCGCCTTCTCTGAATTCAACCTCCTCCGAATTGAACACCGCCGTTTCAGCAGAAGTCTCATCAGCAACAACACCATGGTAATGAAATCTATCG
>1_GG_Tbases|240651:240771|2
ACATATAAAGCTGCAGCTGAACCAAATCGCCTTCTCTGAATTCAACCTCCTCCGAATTGAACACCGCCGTTTCAGCAGAAGTCTCATCAGCAACAACACCATGGTAATGAAATCTATCGA
>1_GG_Tbases|241534:243403|1
TCGAAGAGGAGAACTAGGGAGCCAAAGGAAGAGACCGTCACTCTTGGTCCTTCTGTGAGAGAGGGAGAGCTTGTTTTCGGTGTCGCTCACATTTTTGCATCATTCAATGACACTTTCATT
>1_GG_Tbases|241534:243403|21
GCCAAAGGAAGAGACCGTCACTCTTGGTCCTTCTGTGAGAGAGGGAGAGCTTGTTTTCGGTGTCGCTCACATTTTTGCATCATTCAATGACACTTTCATTGTATGTGGTAACCGATGGAT
>1_GG_Tbases|241534:243403|41
CTCTTGGTCCTTCTGTGAGAGAGGGAGAGCTTGTTTTCGGTGTCGCTCACATTTTTGCATCATTCAATGACACTTTCATTGTATGTGGTAACCGATGGATCCATTATTCTTTATTGTCTC
>1_GG_Tbases|241534:243403|61
GAGGGAGAGCTTGTTTTCGGTGTCGCTCACATTTTTGCATCATTCAATGACACTTTCATTGTATGTGGTAACCGATGGATCCATTATTCTTTATTGTCTCATTACGTTGTCTCAAGTAGT
>1_GG_Tbases|241534:243403|84
CGCTCACATTTTTGCATCATTCAATGACACTTTCATTGTATGTGGTAACCGATGGATCCATTATTCTTTATTGTCTCATTACGTTGTCTCAAGTAGTTACATACTTTGTTTTTGGACTGC
>1_GG_Tbases|241534:243403|101
CATTCAATGACACTTTCATTGTATGTGGTAACCGATGGATCCATTATTCTTTATTGTCTCATTACGTTGTCTCAAGTAGTTACATACTTTGTTTTTGGACTGCAGCACGTGACTGATTTG
>1_GG_Tbases|241534:243403|121
GTATGTGGTAACCGATGGATCCATTATTCTTTATTGTCTCATTACGTTGTCTCAAGTAGTTACATACTTTGTTTTTGGACTGCAGCACGTGACTGATTTGTCTGGACGGGAAACAATGGT
>1_GG_Tbases|241534:243403|141
CCATTATTCTTTATTGTCTCATTACGTTGTCTCAAGTAGTTACATACTTTGTTTTTGGACTGCAGCACGTGACTGATTTGTCTGGACGGGAAACAATGGTTCGTATTACTGGTAAGGACT
>1_GG_Tbases|241534:243403|164
ACGTTGTCTCAAGTAGTTACATACTTTGTTTTTGGACTGCAGCACGTGACTGATTTGTCTGGACGGGAAACAATGGTTCGTATTACTGGTAAGGACTATATCTTTTCACAGAGTAGGCTT
>1_GG_Tbases|241534:243403|181
TACATACTTTGTTTTTGGACTGCAGCACGTGACTGATTTGTCTGGACGGGAAACAATGGTTCGTATTACTGGTAAGGACTATATCTTTTCACAGAGTAGGCTTATTTAAATTTGAATATC
>1_GG_Tbases|241534:243403|201
TGCAGCACGTGACTGATTTGTCTGGACGGGAAACAATGGTTCGTATTACTGGTAAGGACTATATCTTTTCACAGAGTAGGCTTATTTAAATTTGAATATCTTGGTACTTGGCTTATATGT
>1_GG_Tbases|241534:243403|221
TCTGGACGGGAAACAATGGTTCGTATTACTGGTAAGGACTATATCTTTTCACAGAGTAGGCTTATTTAAATTTGAATATCTTGGTACTTGGCTTATATGTTGAGGGGCTGATAAATTAAG
>1_GG_Tbases|241534:243403|241
TCGTATTACTGGTAAGGACTATATCTTTTCACAGAGTAGGCTTATTTAAATTTGAATATCTTGGTACTTGGCTTATATGTTGAGGGGCTGATAAATTAAGGGATCAAATTTTACATAATC
>1_GG_Tbases|241534:243403|261
ATATCTTTTCACAGAGTAGGCTTATTTAAATTTGAATATCTTGGTACTTGGCTTATATGTTGAGGGGCTGATAAATTAAGGGATCAAATTTTACATAATCTGGCTTTTACTTGCCTTTAA
>1_GG_Tbases|241534:243403|281
CTTATTTAAATTTGAATATCTTGGTACTTGGCTTATATGTTGAGGGGCTGATAAATTAAGGGATCAAATTTTACATAATCTGGCTTTTACTTGCCTTTAATTCATTTAGAGTTATGGCAC
>1_GG_Tbases|241534:243403|301
TTGGTACTTGGCTTATATGTTGAGGGGCTGATAAATTAAGGGATCAAATTTTACATAATCTGGCTTTTACTTGCCTTTAATTCATTTAGAGTTATGGCACGCAATTGTAAGCACTGTTCT
>1_GG_Tbases|241534:243403|321
TGAGGGGCTGATAAATTAAGGGATCAAATTTTACATAATCTGGCTTTTACTTGCCTTTAATTCATTTAGAGTTATGGCACGCAATTGTAAGCACTGTTCTGACAACAAAAAAGCATCTGA
>1_GG_Tbases|241534:243403|341
GGATCAAATTTTACATAATCTGGCTTTTACTTGCCTTTAATTCATTTAGAGTTATGGCACGCAATTGTAAGCACTGTTCTGACAACAAAAAAGCATCTGAGTGACATCTTTGCCATGTAT
>1_GG_Tbases|241534:243403|361
TGGCTTTTACTTGCCTTTAATTCATTTAGAGTTATGGCACGCAATTGTAAGCACTGTTCTGACAACAAAAAAGCATCTGAGTGACATCTTTGCCATGTATTTGATGTATACCTTAATGCT
>1_GG_Tbases|241534:243403|381
TTCATTTAGAGTTATGGCACGCAATTGTAAGCACTGTTCTGACAACAAAAAAGCATCTGAGTGACATCTTTGCCATGTATTTGATGTATACCTTAATGCTATCAAATAATATAAGAAAAT
>1_GG_Tbases|241534:243403|404
ATTGTAAGCACTGTTCTGACAACAAAAAAGCATCTGAGTGACATCTTTGCCATGTATTTGATGTATACCTTAATGCTATCAAATAATATAAGAAAATACACGTGATTAATGTGATTGCAC
>1_GG_Tbases|241534:243403|421
GACAACAAAAAAGCATCTGAGTGACATCTTTGCCATGTATTTGATGTATACCTTAATGCTATCAAATAATATAAGAAAATACACGTGATTAATGTGATTGCACTGGATATGTTGTATACC
>1_GG_Tbases|241534:243403|441
GTGACATCTTTGCCATGTATTTGATGTATACCTTAATGCTATCAAATAATATAAGAAAATACACGTGATTAATGTGATTGCACTGGATATGTTGTATACCTTAATTCTATCCTCACCAGA
>1_GG_Tbases|241534:243403|461
TTGATGTATACCTTAATGCTATCAAATAATATAAGAAAATACACGTGATTAATGTGATTGCACTGGATATGTTGTATACCTTAATTCTATCCTCACCAGACATGGCAGAAAGTCAAGTTT
>1_GG_Tbases|241534:243403|481
ATCAAATAATATAAGAAAATACACGTGATTAATGTGATTGCACTGGATATGTTGTATACCTTAATTCTATCCTCACCAGACATGGCAGAAAGTCAAGTTTTGGGTTTCAATGGTTGGTAG
>1_GG_Tbases|241534:243403|501
ACACGTGATTAATGTGATTGCACTGGATATGTTGTATACCTTAATTCTATCCTCACCAGACATGGCAGAAAGTCAAGTTTTGGGTTTCAATGGTTGGTAGGTTGCATTGGTTTCACTTAT
>1_GG_Tbases|241534:243403|521
CACTGGATATGTTGTATACCTTAATTCTATCCTCACCAGACATGGCAGAAAGTCAAGTTTTGGGTTTCAATGGTTGGTAGGTTGCATTGGTTTCACTTATAATTACTTTCACATTTTAAC
>1_GG_Tbases|241534:243403|541
TTAATTCTATCCTCACCAGACATGGCAGAAAGTCAAGTTTTGGGTTTCAATGGTTGGTAGGTTGCATTGGTTTCACTTATAATTACTTTCACATTTTAACCGAGAATTGTTTAATGATGG
>1_GG_Tbases|241534:243403|564
GGCAGAAAGTCAAGTTTTGGGTTTCAATGGTTGGTAGGTTGCATTGGTTTCACTTATAATTACTTTCACATTTTAACCGAGAATTGTTTAATGATGGTGCATAATGTGATTACTATGTTA
>1_GG_Tbases|241534:243403|581
TGGGTTTCAATGGTTGGTAGGTTGCATTGGTTTCACTTATAATTACTTTCACATTTTAACCGAGAATTGTTTAATGATGGTGCATAATGTGATTACTATGTTATAGTAGTTGACATTTGT
>1_GG_Tbases|241534:243403|601
GTTGCATTGGTTTCACTTATAATTACTTTCACATTTTAACCGAGAATTGTTTAATGATGGTGCATAATGTGATTACTATGTTATAGTAGTTGACATTTGTGATGTATTCTAGGTTTGGTG
>1_GG_Tbases|241534:243403|621
AATTACTTTCACATTTTAACCGAGAATTGTTTAATGATGGTGCATAATGTGATTACTATGTTATAGTAGTTGACATTTGTGATGTATTCTAGGTTTGGTGTTGGTTTTTGGCTTCTACTG
>1_GG_Tbases|241534:243403|641
CGAGAATTGTTTAATGATGGTGCATAATGTGATTACTATGTTATAGTAGTTGACATTTGTGATGTATTCTAGGTTTGGTGTTGGTTTTTGGCTTCTACTGCTGATCTCAAGCATTATGGG
>1_GG_Tbases|241534:243403|661
TGCATAATGTGATTACTATGTTATAGTAGTTGACATTTGTGATGTATTCTAGGTTTGGTGTTGGTTTTTGGCTTCTACTGCTGATCTCAAGCATTATGGGCCATAGTGCTTGTGTGATGT
>1_GG_Tbases|241534:243403|681
TTATAGTAGTTGACATTTGTGATGTATTCTAGGTTTGGTGTTGGTTTTTGGCTTCTACTGCTGATCTCAAGCATTATGGGCCATAGTGCTTGTGTGATGTTTATTTTGTTTAGAAATTGA
>1_GG_Tbases|241534:243403|701
GATGTATTCTAGGTTTGGTGTTGGTTTTTGGCTTCTACTGCTGATCTCAAGCATTATGGGCCATAGTGCTTGTGTGATGTTTATTTTGTTTAGAAATTGAATAGATATAAACTTTTGTTA
>1_GG_Tbases|241534:243403|721
TTGGTTTTTGGCTTCTACTGCTGATCTCAAGCATTATGGGCCATAGTGCTTGTGTGATGTTTATTTTGTTTAGAAATTGAATAGATATAAACTTTTGTTACCTTTGGGATTATATCTCCG
>1_GG_Tbases|241534:243403|741
CTGATCTCAAGCATTATGGGCCATAGTGCTTGTGTGATGTTTATTTTGTTTAGAAATTGAATAGATATAAACTTTTGTTACCTTTGGGATTATATCTCCGGTTATGTTGAACATCACAAG
>1_GG_Tbases|241534:243403|761
CCATAGTGCTTGTGTGATGTTTATTTTGTTTAGAAATTGAATAGATATAAACTTTTGTTACCTTTGGGATTATATCTCCGGTTATGTTGAACATCACAAGTGCAATAATAATTAGGAATC
>1_GG_Tbases|241534:243403|781
TTATTTTGTTTAGAAATTGAATAGATATAAACTTTTGTTACCTTTGGGATTATATCTCCGGTTATGTTGAACATCACAAGTGCAATAATAATTAGGAATCACATTCAAAGATAATAGGCT
>1_GG_Tbases|241534:243403|801
ATAGATATAAACTTTTGTTACCTTTGGGATTATATCTCCGGTTATGTTGAACATCACAAGTGCAATAATAATTAGGAATCACATTCAAAGATAATAGGCTATGTCTATGTTGACTTTTAG
>1_GG_Tbases|241534:243403|821
CCTTTGGGATTATATCTCCGGTTATGTTGAACATCACAAGTGCAATAATAATTAGGAATCACATTCAAAGATAATAGGCTATGTCTATGTTGACTTTTAGTAGTTTCTGGATTATGAGCC
>1_GG_Tbases|241534:243403|841
GTTATGTTGAACATCACAAGTGCAATAATAATTAGGAATCACATTCAAAGATAATAGGCTATGTCTATGTTGACTTTTAGTAGTTTCTGGATTATGAGCCTGTTATGATTGTAACTATTT
>1_GG_Tbases|241534:243403|861
TGCAATAATAATTAGGAATCACATTCAAAGATAATAGGCTATGTCTATGTTGACTTTTAGTAGTTTCTGGATTATGAGCCTGTTATGATTGTAACTATTTGAGCTCTACTTCAAACTCTG
>1_GG_Tbases|241534:243403|881
ACATTCAAAGATAATAGGCTATGTCTATGTTGACTTTTAGTAGTTTCTGGATTATGAGCCTGTTATGATTGTAACTATTTGAGCTCTACTTCAAACTCTGTATAGCATTTCTAAACAATT
>1_GG_Tbases|241534:243403|901
ATGTCTATGTTGACTTTTAGTAGTTTCTGGATTATGAGCCTGTTATGATTGTAACTATTTGAGCTCTACTTCAAACTCTGTATAGCATTTCTAAACAATTCCAAAGCTCATCTATATTCC
>1_GG_Tbases|241534:243403|921
TAGTTTCTGGATTATGAGCCTGTTATGATTGTAACTATTTGAGCTCTACTTCAAACTCTGTATAGCATTTCTAAACAATTCCAAAGCTCATCTATATTCCTGCTCTTTACCCTTGTCTTT
>1_GG_Tbases|241534:243403|941
TGTTATGATTGTAACTATTTGAGCTCTACTTCAAACTCTGTATAGCATTTCTAAACAATTCCAAAGCTCATCTATATTCCTGCTCTTTACCCTTGTCTTTGTTATTTATTGGGAAGAGGT
>1_GG_Tbases|241534:243403|961
GAGCTCTACTTCAAACTCTGTATAGCATTTCTAAACAATTCCAAAGCTCATCTATATTCCTGCTCTTTACCCTTGTCTTTGTTATTTATTGGGAAGAGGTGTAATGAATCTCTGCTGTCA
>1_GG_Tbases|241534:243403|981
TATAGCATTTCTAAACAATTCCAAAGCTCATCTATATTCCTGCTCTTTACCCTTGTCTTTGTTATTTATTGGGAAGAGGTGTAATGAATCTCTGCTGTCACCTGTTTCTAATAGGTGGGA
>1_GG_Tbases|241534:243403|1001
CCAAAGCTCATCTATATTCCTGCTCTTTACCCTTGTCTTTGTTATTTATTGGGAAGAGGTGTAATGAATCTCTGCTGTCACCTGTTTCTAATAGGTGGGATGAAGGTCAAAGCTGATAGG
>1_GG_Tbases|241534:243403|1021
TGCTCTTTACCCTTGTCTTTGTTATTTATTGGGAAGAGGTGTAATGAATCTCTGCTGTCACCTGTTTCTAATAGGTGGGATGAAGGTCAAAGCTGATAGGGATGAATCTTCCCCATATGC
>1_GG_Tbases|241534:243403|1041
GTTATTTATTGGGAAGAGGTGTAATGAATCTCTGCTGTCACCTGTTTCTAATAGGTGGGATGAAGGTCAAAGCTGATAGGGATGAATCTTCCCCATATGCTGCTATGCTTGCTGCACAAG
>1_GG_Tbases|241534:243403|1061
GTAATGAATCTCTGCTGTCACCTGTTTCTAATAGGTGGGATGAAGGTCAAAGCTGATAGGGATGAATCTTCCCCATATGCTGCTATGCTTGCTGCACAAGATGTTTCTCAGAGATGCAAG
>1_GG_Tbases|241534:243403|1081
CCTGTTTCTAATAGGTGGGATGAAGGTCAAAGCTGATAGGGATGAATCTTCCCCATATGCTGCTATGCTTGCTGCACAAGATGTTTCTCAGAGATGCAAGGTTGTAGCTTATATTCAGTT
>1_GG_Tbases|241534:243403|1101
TGAAGGTCAAAGCTGATAGGGATGAATCTTCCCCATATGCTGCTATGCTTGCTGCACAAGATGTTTCTCAGAGATGCAAGGTTGTAGCTTATATTCAGTTCTTATTTTCCCTTACCATCT
>1_GG_Tbases|241534:243403|1121
GATGAATCTTCCCCATATGCTGCTATGCTTGCTGCACAAGATGTTTCTCAGAGATGCAAGGTTGTAGCTTATATTCAGTTCTTATTTTCCCTTACCATCTACCATCAGTTGAATAATGTG
>1_GG_Tbases|241534:243403|1141
TGCTATGCTTGCTGCACAAGATGTTTCTCAGAGATGCAAGGTTGTAGCTTATATTCAGTTCTTATTTTCCCTTACCATCTACCATCAGTTGAATAATGTGTTTCATTCTGCTCACTCTTT
>1_GG_Tbases|241534:243403|1161
ATGTTTCTCAGAGATGCAAGGTTGTAGCTTATATTCAGTTCTTATTTTCCCTTACCATCTACCATCAGTTGAATAATGTGTTTCATTCTGCTCACTCTTTTGGATCTTGTCTTCTTGAGT
>1_GG_Tbases|241534:243403|1181
GTTGTAGCTTATATTCAGTTCTTATTTTCCCTTACCATCTACCATCAGTTGAATAATGTGTTTCATTCTGCTCACTCTTTTGGATCTTGTCTTCTTGAGTACAGGAGCTTGGCATCAATG
>1_GG_Tbases|241534:243403|1201
CTTATTTTCCCTTACCATCTACCATCAGTTGAATAATGTGTTTCATTCTGCTCACTCTTTTGGATCTTGTCTTCTTGAGTACAGGAGCTTGGCATCAATGCACTTCACATCAAGCTTCGA
>1_GG_Tbases|241534:243403|1221
ACCATCAGTTGAATAATGTGTTTCATTCTGCTCACTCTTTTGGATCTTGTCTTCTTGAGTACAGGAGCTTGGCATCAATGCACTTCACATCAAGCTTCGAGCCACTGGTGGAAACAAGAC
>1_GG_Tbases|241534:243403|1241
TTTCATTCTGCTCACTCTTTTGGATCTTGTCTTCTTGAGTACAGGAGCTTGGCATCAATGCACTTCACATCAAGCTTCGAGCCACTGGTGGAAACAAGACCAAAACACCTGGACCTGGTG
>1_GG_Tbases|241534:243403|1261
TGGATCTTGTCTTCTTGAGTACAGGAGCTTGGCATCAATGCACTTCACATCAAGCTTCGAGCCACTGGTGGAAACAAGACCAAAACACCTGGACCTGGTGCTCAGTCTGCTCTCAGGGCT
>1_GG_Tbases|241534:243403|1281
ACAGGAGCTTGGCATCAATGCACTTCACATCAAGCTTCGAGCCACTGGTGGAAACAAGACCAAAACACCTGGACCTGGTGCTCAGTCTGCTCTCAGGGCTCTTGCTCGTTCAGGAATGAA
>1_GG_Tbases|241534:243403|1301
CACTTCACATCAAGCTTCGAGCCACTGGTGGAAACAAGACCAAAACACCTGGACCTGGTGCTCAGTCTGCTCTCAGGGCTCTTGCTCGTTCAGGAATGAAAATTGGTCGTATAGGTAATG
>1_GG_Tbases|241534:243403|1321
GCCACTGGTGGAAACAAGACCAAAACACCTGGACCTGGTGCTCAGTCTGCTCTCAGGGCTCTTGCTCGTTCAGGAATGAAAATTGGTCGTATAGGTAATGTTTAGCTTTTGTGTATCAAA
>1_GG_Tbases|241534:243403|1341
CAAAACACCTGGACCTGGTGCTCAGTCTGCTCTCAGGGCTCTTGCTCGTTCAGGAATGAAAATTGGTCGTATAGGTAATGTTTAGCTTTTGTGTATCAAAAGTGAGAATTATCTGTCCAT
>1_GG_Tbases|241534:243403|1361
CTCAGTCTGCTCTCAGGGCTCTTGCTCGTTCAGGAATGAAAATTGGTCGTATAGGTAATGTTTAGCTTTTGTGTATCAAAAGTGAGAATTATCTGTCCATTATGTTAGTAAAACCCTTGT
>1_GG_Tbases|241534:243403|1384
GCTCGTTCAGGAATGAAAATTGGTCGTATAGGTAATGTTTAGCTTTTGTGTATCAAAAGTGAGAATTATCTGTCCATTATGTTAGTAAAACCCTTGTGAGAAACACTTAATGTGAAGTGA
>1_GG_Tbases|241534:243403|1401
AATTGGTCGTATAGGTAATGTTTAGCTTTTGTGTATCAAAAGTGAGAATTATCTGTCCATTATGTTAGTAAAACCCTTGTGAGAAACACTTAATGTGAAGTGAAATTGTAGATGGATCAC
>1_GG_Tbases|241534:243403|1421
TTTAGCTTTTGTGTATCAAAAGTGAGAATTATCTGTCCATTATGTTAGTAAAACCCTTGTGAGAAACACTTAATGTGAAGTGAAATTGTAGATGGATCACATAACTTTCTAAATTATCTT
>1_GG_Tbases|241534:243403|1441
AGTGAGAATTATCTGTCCATTATGTTAGTAAAACCCTTGTGAGAAACACTTAATGTGAAGTGAAATTGTAGATGGATCACATAACTTTCTAAATTATCTTGCAGAGGACGTGACTCCAAT
>1_GG_Tbases|241534:243403|1461
TATGTTAGTAAAACCCTTGTGAGAAACACTTAATGTGAAGTGAAATTGTAGATGGATCACATAACTTTCTAAATTATCTTGCAGAGGACGTGACTCCAATTCCTACTGATAGCACTCGCA
>1_GG_Tbases|241534:243403|1481
GAGAAACACTTAATGTGAAGTGAAATTGTAGATGGATCACATAACTTTCTAAATTATCTTGCAGAGGACGTGACTCCAATTCCTACTGATAGCACTCGCAGAAAGGGTGGTAGGAGAGGA
>1_GG_Tbases|241534:243403|1501
TGAAATTGTAGATGGATCACATAACTTTCTAAATTATCTTGCAGAGGACGTGACTCCAATTCCTACTGATAGCACTCGCAGAAAGGGTGGTAGGAGAGGAAGAAGGCTGTAAGCTTGCTG
>1_GG_Tbases|241534:243403|1521
ATAACTTTCTAAATTATCTTGCAGAGGACGTGACTCCAATTCCTACTGATAGCACTCGCAGAAAGGGTGGTAGGAGAGGAAGAAGGCTGTAAGCTTGCTGCTTTTGTCAAGAATCAAATG
>1_GG_Tbases|241534:243403|1544
GAGGACGTGACTCCAATTCCTACTGATAGCACTCGCAGAAAGGGTGGTAGGAGAGGAAGAAGGCTGTAAGCTTGCTGCTTTTGTCAAGAATCAAATGCGGGTTCTTGTTGAGAATGCTGC
>1_GG_Tbases|241534:243403|1561
TCCTACTGATAGCACTCGCAGAAAGGGTGGTAGGAGAGGAAGAAGGCTGTAAGCTTGCTGCTTTTGTCAAGAATCAAATGCGGGTTCTTGTTGAGAATGCTGCAGGTGTTAGTTTTGATA
>1_GG_Tbases|241534:243403|1581
GAAAGGGTGGTAGGAGAGGAAGAAGGCTGTAAGCTTGCTGCTTTTGTCAAGAATCAAATGCGGGTTCTTGTTGAGAATGCTGCAGGTGTTAGTTTTGATATGGACTTGAATCGTATTCAT
>1_GG_Tbases|241534:243403|1601
AGAAGGCTGTAAGCTTGCTGCTTTTGTCAAGAATCAAATGCGGGTTCTTGTTGAGAATGCTGCAGGTGTTAGTTTTGATATGGACTTGAATCGTATTCATCTACTATGTAGTTCTACTGA
>1_GG_Tbases|241534:243403|1624
TTGTCAAGAATCAAATGCGGGTTCTTGTTGAGAATGCTGCAGGTGTTAGTTTTGATATGGACTTGAATCGTATTCATCTACTATGTAGTTCTACTGATGTTGGCCTTGCCTATAAATTTT
>1_GG_Tbases|241534:243403|1641
CGGGTTCTTGTTGAGAATGCTGCAGGTGTTAGTTTTGATATGGACTTGAATCGTATTCATCTACTATGTAGTTCTACTGATGTTGGCCTTGCCTATAAATTTTGCTTCTTTTTCGTGGTT
>1_GG_Tbases|241534:243403|1661
TGCAGGTGTTAGTTTTGATATGGACTTGAATCGTATTCATCTACTATGTAGTTCTACTGATGTTGGCCTTGCCTATAAATTTTGCTTCTTTTTCGTGGTTAAATTTGTGAAACAATTAAG
>1_GG_Tbases|241534:243403|1681
TGGACTTGAATCGTATTCATCTACTATGTAGTTCTACTGATGTTGGCCTTGCCTATAAATTTTGCTTCTTTTTCGTGGTTAAATTTGTGAAACAATTAAGAGAAATATGAATTTTAGCCT
>1_GG_Tbases|241534:243403|1701
CTACTATGTAGTTCTACTGATGTTGGCCTTGCCTATAAATTTTGCTTCTTTTTCGTGGTTAAATTTGTGAAACAATTAAGAGAAATATGAATTTTAGCCTTCTATCTATTAGCTGGTTGA
>1_GG_Tbases|241534:243403|1721
TGTTGGCCTTGCCTATAAATTTTGCTTCTTTTTCGTGGTTAAATTTGTGAAACAATTAAGAGAAATATGAATTTTAGCCTTCTATCTATTAGCTGGTTGAGAATCTATATTCCATGGTTT
>1_GG_Tbases|241534:243403|1741
TTTGCTTCTTTTTCGTGGTTAAATTTGTGAAACAATTAAGAGAAATATGAATTTTAGCCTTCTATCTATTAGCTGGTTGAGAATCTATATTCCATGGTTTTCCCGTCTTGTTGGTATGCT
>1_GG_Tbases|241534:243403|1751
TTTCGTGGTTAAATTTGTGAAACAATTAAGAGAAATATGAATTTTAGCCTTCTATCTATTAGCTGGTTGAGAATCTATATTCCATGGTTTTCCCGTCTTGTTGGTATGCTGATTGCACTT
>1_GG_Tbases|247610:247747|1
TGTGGGTCAGCCATGGATGTTCCATTTCCACTGCATAGATCATTGAGTTGCACAAGTGTCTCCAATGCAATAACCCACCTCAAGATCAAACCTTTTCTTGGGTTTGTCTCTCATGGAACC
>1_GG_Tbases|247610:247747|19
GTTCCATTTCCACTGCATAGATCATTGAGTTGCACAAGTGTCTCCAATGCAATAACCCACCTCAAGATCAAACCTTTTCTTGGGTTTGTCTCTCATGGAACCACAAGTCTATCAGTACAA
>1_GG_Tbases|248188:250237|1
TCTTCTTCATGGAGGAAGGATGGAATGGTTACTGGGGTTTCATTTCCATTTTGTGCAAGTGAGGGTTCATTCCTATGGTTATTTAGTTGTAAGTATTAGTCTATGATTGATGCTAGCTAT
>1_GG_Tbases|248188:250237|21
TGGAATGGTTACTGGGGTTTCATTTCCATTTTGTGCAAGTGAGGGTTCATTCCTATGGTTATTTAGTTGTAAGTATTAGTCTATGATTGATGCTAGCTATTTGTCAAACTAACTGGAAAG
>1_GG_Tbases|248188:250237|41
CATTTCCATTTTGTGCAAGTGAGGGTTCATTCCTATGGTTATTTAGTTGTAAGTATTAGTCTATGATTGATGCTAGCTATTTGTCAAACTAACTGGAAAGATTGTATGCTGTAGATCTCT
>1_GG_Tbases|248188:250237|81
ATTTAGTTGTAAGTATTAGTCTATGATTGATGCTAGCTATTTGTCAAACTAACTGGAAAGATTGTATGCTGTAGATCTCTCGGGAAGAAGACGGAGAAAAGTTTCAACTACTAGGAGTCA
>1_GG_Tbases|248188:250237|101
CTATGATTGATGCTAGCTATTTGTCAAACTAACTGGAAAGATTGTATGCTGTAGATCTCTCGGGAAGAAGACGGAGAAAAGTTTCAACTACTAGGAGTCAAGGATCTTCACCTAAGGGGT
>1_GG_Tbases|248188:250237|121
TTGTCAAACTAACTGGAAAGATTGTATGCTGTAGATCTCTCGGGAAGAAGACGGAGAAAAGTTTCAACTACTAGGAGTCAAGGATCTTCACCTAAGGGGTTTGTGCCAAGGAAGCCCTCA
>1_GG_Tbases|248188:250237|141
ATTGTATGCTGTAGATCTCTCGGGAAGAAGACGGAGAAAAGTTTCAACTACTAGGAGTCAAGGATCTTCACCTAAGGGGTTTGTGCCAAGGAAGCCCTCAGGGATGAGCACGCAAAGAAA
>1_GG_Tbases|248188:250237|161
CGGGAAGAAGACGGAGAAAAGTTTCAACTACTAGGAGTCAAGGATCTTCACCTAAGGGGTTTGTGCCAAGGAAGCCCTCAGGGATGAGCACGCAAAGAAAGGTTCAGAAGAGCAATGGTG
>1_GG_Tbases|248188:250237|181
GTTTCAACTACTAGGAGTCAAGGATCTTCACCTAAGGGGTTTGTGCCAAGGAAGCCCTCAGGGATGAGCACGCAAAGAAAGGTTCAGAAGAGCAATGGTGATAAAGAAAGTCAAAGTACT
>1_GG_Tbases|248188:250237|201
AGGATCTTCACCTAAGGGGTTTGTGCCAAGGAAGCCCTCAGGGATGAGCACGCAAAGAAAGGTTCAGAAGAGCAATGGTGATAAAGAAAGTCAAAGTACTTCAACATCTAAAGAATCTGA
>1_GG_Tbases|248188:250237|221
TTGTGCCAAGGAAGCCCTCAGGGATGAGCACGCAAAGAAAGGTTCAGAAGAGCAATGGTGATAAAGAAAGTCAAAGTACTTCAACATCTAAAGAATCTGAAATTTCCAACCAGAAGACGG
>1_GG_Tbases|248188:250237|241
GGGATGAGCACGCAAAGAAAGGTTCAGAAGAGCAATGGTGATAAAGAAAGTCAAAGTACTTCAACATCTAAAGAATCTGAAATTTCCAACCAGAAGACGGTTGAAGCAAGAGTTGAAACT
>1_GG_Tbases|248188:250237|261
GGTTCAGAAGAGCAATGGTGATAAAGAAAGTCAAAGTACTTCAACATCTAAAGAATCTGAAATTTCCAACCAGAAGACGGTTGAAGCAAGAGTTGAAACTAGTGACGATGACACTAAAGT
>1_GG_Tbases|248188:250237|281
ATAAAGAAAGTCAAAGTACTTCAACATCTAAAGAATCTGAAATTTCCAACCAGAAGACGGTTGAAGCAAGAGTTGAAACTAGTGACGATGACACTAAAGTAGTGGTGAGGGACCACAAGT
>1_GG_Tbases|248188:250237|304
ACATCTAAAGAATCTGAAATTTCCAACCAGAAGACGGTTGAAGCAAGAGTTGAAACTAGTGACGATGACACTAAAGTAGTGGTGAGGGACCACAAGTTTCTGGAGGATGAGGATGAAATC
>1_GG_Tbases|248188:250237|325
TCCAACCAGAAGACGGTTGAAGCAAGAGTTGAAACTAGTGACGATGACACTAAAGTAGTGGTGAGGGACCACAAGTTTCTGGAGGATGAGGATGAAATCAATGGTTCTACTAAATCAATA
>1_GG_Tbases|248188:250237|341
TTGAAGCAAGAGTTGAAACTAGTGACGATGACACTAAAGTAGTGGTGAGGGACCACAAGTTTCTGGAGGATGAGGATGAAATCAATGGTTCTACTAAATCAATAAGTATGTCACCTGTTC
>1_GG_Tbases|248188:250237|361
AGTGACGATGACACTAAAGTAGTGGTGAGGGACCACAAGTTTCTGGAGGATGAGGATGAAATCAATGGTTCTACTAAATCAATAAGTATGTCACCTGTTCGTGTATCATCTCAATTTGTT
>1_GG_Tbases|248188:250237|381
AGTGGTGAGGGACCACAAGTTTCTGGAGGATGAGGATGAAATCAATGGTTCTACTAAATCAATAAGTATGTCACCTGTTCGTGTATCATCTCAATTTGTTGAAAGTGAAGAAACTGGTGG
>1_GG_Tbases|248188:250237|401
TTCTGGAGGATGAGGATGAAATCAATGGTTCTACTAAATCAATAAGTATGTCACCTGTTCGTGTATCATCTCAATTTGTTGAAAGTGAAGAAACTGGTGGTGATGACAAGGATGCTGTAA
>1_GG_Tbases|248188:250237|421
ATCAATGGTTCTACTAAATCAATAAGTATGTCACCTGTTCGTGTATCATCTCAATTTGTTGAAAGTGAAGAAACTGGTGGTGATGACAAGGATGCTGTAAAGTTAAACAAATCAAAGAGA
>1_GG_Tbases|248188:250237|441
AATAAGTATGTCACCTGTTCGTGTATCATCTCAATTTGTTGAAAGTGAAGAAACTGGTGGTGATGACAAGGATGCTGTAAAGTTAAACAAATCAAAGAGATCGGAAGAGAGTGATTTTCT
>1_GG_Tbases|248188:250237|461
GTGTATCATCTCAATTTGTTGAAAGTGAAGAAACTGGTGGTGATGACAAGGATGCTGTAAAGTTAAACAAATCAAAGAGATCGGAAGAGAGTGATTTTCTAATTGATTCTGTAATAAGAG
>1_GG_Tbases|248188:250237|481
GAAAGTGAAGAAACTGGTGGTGATGACAAGGATGCTGTAAAGTTAAACAAATCAAAGAGATCGGAAGAGAGTGATTTTCTAATTGATTCTGTAATAAGAGAACAAAGTGGATCTCAGGGG
>1_GG_Tbases|248188:250237|501
TGATGACAAGGATGCTGTAAAGTTAAACAAATCAAAGAGATCGGAAGAGAGTGATTTTCTAATTGATTCTGTAATAAGAGAACAAAGTGGATCTCAGGGGGAAACTAATGCCAGTAGCAA
>1_GG_Tbases|248188:250237|521
AGTTAAACAAATCAAAGAGATCGGAAGAGAGTGATTTTCTAATTGATTCTGTAATAAGAGAACAAAGTGGATCTCAGGGGGAAACTAATGCCAGTAGCAAGGGAAGCCATGCTGTGGGCA
>1_GG_Tbases|248188:250237|541
TCGGAAGAGAGTGATTTTCTAATTGATTCTGTAATAAGAGAACAAAGTGGATCTCAGGGGGAAACTAATGCCAGTAGCAAGGGAAGCCATGCTGTGGGCACAAAACTTTATGAGATATTG
>1_GG_Tbases|248188:250237|561
AATTGATTCTGTAATAAGAGAACAAAGTGGATCTCAGGGGGAAACTAATGCCAGTAGCAAGGGAAGCCATGCTGTGGGCACAAAACTTTATGAGATATTGCAGGTGGATGTTGAGCCACA
>1_GG_Tbases|248188:250237|581
AACAAAGTGGATCTCAGGGGGAAACTAATGCCAGTAGCAAGGGAAGCCATGCTGTGGGCACAAAACTTTATGAGATATTGCAGGTGGATGTTGAGCCACAACAATTGAAAGAAAATAATG
>1_GG_Tbases|248188:250237|601
GAAACTAATGCCAGTAGCAAGGGAAGCCATGCTGTGGGCACAAAACTTTATGAGATATTGCAGGTGGATGTTGAGCCACAACAATTGAAAGAAAATAATGCTGGGAATGTTGAATACAAA
>1_GG_Tbases|248188:250237|621
GGGAAGCCATGCTGTGGGCACAAAACTTTATGAGATATTGCAGGTGGATGTTGAGCCACAACAATTGAAAGAAAATAATGCTGGGAATGTTGAATACAAAGGACCTGTAGCAAGTAAGCT
>1_GG_Tbases|248188:250237|641
CAAAACTTTATGAGATATTGCAGGTGGATGTTGAGCCACAACAATTGAAAGAAAATAATGCTGGGAATGTTGAATACAAAGGACCTGTAGCAAGTAAGCTATTGGAAATTACTAAGGCTA
>1_GG_Tbases|248188:250237|661
CAGGTGGATGTTGAGCCACAACAATTGAAAGAAAATAATGCTGGGAATGTTGAATACAAAGGACCTGTAGCAAGTAAGCTATTGGAAATTACTAAGGCTAGTGATGTGGAACACACTGAA
>1_GG_Tbases|248188:250237|681
ACAATTGAAAGAAAATAATGCTGGGAATGTTGAATACAAAGGACCTGTAGCAAGTAAGCTATTGGAAATTACTAAGGCTAGTGATGTGGAACACACTGAAAGCAATGAGATTGATGACTT
>1_GG_Tbases|248188:250237|701
CTGGGAATGTTGAATACAAAGGACCTGTAGCAAGTAAGCTATTGGAAATTACTAAGGCTAGTGATGTGGAACACACTGAAAGCAATGAGATTGATGACTTAGACACTAATAGTTTCTTTA
>1_GG_Tbases|248188:250237|721
GGACCTGTAGCAAGTAAGCTATTGGAAATTACTAAGGCTAGTGATGTGGAACACACTGAAAGCAATGAGATTGATGACTTAGACACTAATAGTTTCTTTAAATCAGATTTAATTGAAGAG
>1_GG_Tbases|248188:250237|741
ATTGGAAATTACTAAGGCTAGTGATGTGGAACACACTGAAAGCAATGAGATTGATGACTTAGACACTAATAGTTTCTTTAAATCAGATTTAATTGAAGAGGATGAGCCATTAGCTGCAGG
>1_GG_Tbases|248188:250237|761
GTGATGTGGAACACACTGAAAGCAATGAGATTGATGACTTAGACACTAATAGTTTCTTTAAATCAGATTTAATTGAAGAGGATGAGCCATTAGCTGCAGGAACAGTGGAGACTGGAGATT
>1_GG_Tbases|248188:250237|781
AGCAATGAGATTGATGACTTAGACACTAATAGTTTCTTTAAATCAGATTTAATTGAAGAGGATGAGCCATTAGCTGCAGGAACAGTGGAGACTGGAGATTCTTCTCTAAACTTAAGATTG
>1_GG_Tbases|248188:250237|801
AGACACTAATAGTTTCTTTAAATCAGATTTAATTGAAGAGGATGAGCCATTAGCTGCAGGAACAGTGGAGACTGGAGATTCTTCTCTAAACTTAAGATTGGAGATGGAAGCAAATCTACG
>1_GG_Tbases|248188:250237|821
AATCAGATTTAATTGAAGAGGATGAGCCATTAGCTGCAGGAACAGTGGAGACTGGAGATTCTTCTCTAAACTTAAGATTGGAGATGGAAGCAAATCTACGTAGGCAGGCTATAGAAAGGC
>1_GG_Tbases|248188:250237|841
GATGAGCCATTAGCTGCAGGAACAGTGGAGACTGGAGATTCTTCTCTAAACTTAAGATTGGAGATGGAAGCAAATCTACGTAGGCAGGCTATAGAAAGGCTTGCCGAGGAAAATTTATTG
>1_GG_Tbases|248188:250237|861
AACAGTGGAGACTGGAGATTCTTCTCTAAACTTAAGATTGGAGATGGAAGCAAATCTACGTAGGCAGGCTATAGAAAGGCTTGCCGAGGAAAATTTATTGCAAGGGATCAGATTATTTTG
>1_GG_Tbases|248188:250237|881
CTTCTCTAAACTTAAGATTGGAGATGGAAGCAAATCTACGTAGGCAGGCTATAGAAAGGCTTGCCGAGGAAAATTTATTGCAAGGGATCAGATTATTTTGTTTTCCAGAGGTTGTAAAAC
>1_GG_Tbases|248188:250237|901
GAGATGGAAGCAAATCTACGTAGGCAGGCTATAGAAAGGCTTGCCGAGGAAAATTTATTGCAAGGGATCAGATTATTTTGTTTTCCAGAGGTTGTAAAACCTGATGAAGATGTCGAGATA
>1_GG_Tbases|248188:250237|921
TAGGCAGGCTATAGAAAGGCTTGCCGAGGAAAATTTATTGCAAGGGATCAGATTATTTTGTTTTCCAGAGGTTGTAAAACCTGATGAAGATGTCGAGATATTTCTTAACAGAGGTCTTTC
>1_GG_Tbases|248188:250237|941
TTGCCGAGGAAAATTTATTGCAAGGGATCAGATTATTTTGTTTTCCAGAGGTTGTAAAACCTGATGAAGATGTCGAGATATTTCTTAACAGAGGTCTTTCCACTTTGAAGAATGAGTCTG
>1_GG_Tbases|248188:250237|961
CAAGGGATCAGATTATTTTGTTTTCCAGAGGTTGTAAAACCTGATGAAGATGTCGAGATATTTCTTAACAGAGGTCTTTCCACTTTGAAGAATGAGTCTGATGTCTTGATTATGGGAGCT
>1_GG_Tbases|248188:250237|981
TTTTCCAGAGGTTGTAAAACCTGATGAAGATGTCGAGATATTTCTTAACAGAGGTCTTTCCACTTTGAAGAATGAGTCTGATGTCTTGATTATGGGAGCTTTTAATGAGTGGCGCTATAG
>1_GG_Tbases|248188:250237|1001
CTGATGAAGATGTCGAGATATTTCTTAACAGAGGTCTTTCCACTTTGAAGAATGAGTCTGATGTCTTGATTATGGGAGCTTTTAATGAGTGGCGCTATAGGTCTTTTACTACAAGGCTAA
>1_GG_Tbases|248188:250237|1021
TTTCTTAACAGAGGTCTTTCCACTTTGAAGAATGAGTCTGATGTCTTGATTATGGGAGCTTTTAATGAGTGGCGCTATAGGTCTTTTACTACAAGGCTAACTGAGACTCATCTCAATGGA
>1_GG_Tbases|248188:250237|1044
TTTGAAGAATGAGTCTGATGTCTTGATTATGGGAGCTTTTAATGAGTGGCGCTATAGGTCTTTTACTACAAGGCTAACTGAGACTCATCTCAATGGAGATTGGTGGTCTTGCAAGATCCA
>1_GG_Tbases|248188:250237|1064
TCTTGATTATGGGAGCTTTTAATGAGTGGCGCTATAGGTCTTTTACTACAAGGCTAACTGAGACTCATCTCAATGGAGATTGGTGGTCTTGCAAGATCCATGTTCCCAAGGAAGCATACA
>1_GG_Tbases|248188:250237|1081
TTTAATGAGTGGCGCTATAGGTCTTTTACTACAAGGCTAACTGAGACTCATCTCAATGGAGATTGGTGGTCTTGCAAGATCCATGTTCCCAAGGAAGCATACAGGGCTGATTTTGTGTTT
>1_GG_Tbases|248188:250237|1101
GTCTTTTACTACAAGGCTAACTGAGACTCATCTCAATGGAGATTGGTGGTCTTGCAAGATCCATGTTCCCAAGGAAGCATACAGGGCTGATTTTGTGTTTTTTAATGGACAAGATGTCTA
>1_GG_Tbases|248188:250237|1121
CTGAGACTCATCTCAATGGAGATTGGTGGTCTTGCAAGATCCATGTTCCCAAGGAAGCATACAGGGCTGATTTTGTGTTTTTTAATGGACAAGATGTCTATGACAACAATGATGGAAATG
>1_GG_Tbases|248188:250237|1141
GATTGGTGGTCTTGCAAGATCCATGTTCCCAAGGAAGCATACAGGGCTGATTTTGTGTTTTTTAATGGACAAGATGTCTATGACAACAATGATGGAAATGACTTCAGTATAACTGTGAAA
>1_GG_Tbases|248188:250237|1161
CCATGTTCCCAAGGAAGCATACAGGGCTGATTTTGTGTTTTTTAATGGACAAGATGTCTATGACAACAATGATGGAAATGACTTCAGTATAACTGTGAAAGGTGGTATGCAAATCATTGA
>1_GG_Tbases|248188:250237|1181
ACAGGGCTGATTTTGTGTTTTTTAATGGACAAGATGTCTATGACAACAATGATGGAAATGACTTCAGTATAACTGTGAAAGGTGGTATGCAAATCATTGACTTTGAAAATTTCTTGCTTG
>1_GG_Tbases|248188:250237|1201
TTTAATGGACAAGATGTCTATGACAACAATGATGGAAATGACTTCAGTATAACTGTGAAAGGTGGTATGCAAATCATTGACTTTGAAAATTTCTTGCTTGAGGAGAAATGGAGAGAACAG
>1_GG_Tbases|248188:250237|1221
TGACAACAATGATGGAAATGACTTCAGTATAACTGTGAAAGGTGGTATGCAAATCATTGACTTTGAAAATTTCTTGCTTGAGGAGAAATGGAGAGAACAGGAGAAACTTGCTAAAGAACA
>1_GG_Tbases|248188:250237|1241
ACTTCAGTATAACTGTGAAAGGTGGTATGCAAATCATTGACTTTGAAAATTTCTTGCTTGAGGAGAAATGGAGAGAACAGGAGAAACTTGCTAAAGAACAAGCTGAAAGAGAAAGACTAG
>1_GG_Tbases|248188:250237|1261
GGTGGTATGCAAATCATTGACTTTGAAAATTTCTTGCTTGAGGAGAAATGGAGAGAACAGGAGAAACTTGCTAAAGAACAAGCTGAAAGAGAAAGACTAGCAGAAGAACAAAGACGAATA
>1_GG_Tbases|248188:250237|1284
TGAAAATTTCTTGCTTGAGGAGAAATGGAGAGAACAGGAGAAACTTGCTAAAGAACAAGCTGAAAGAGAAAGACTAGCAGAAGAACAAAGACGAATAGAAGCAGAGAAAGCTGAAATTGA
>1_GG_Tbases|248188:250237|1301
AGGAGAAATGGAGAGAACAGGAGAAACTTGCTAAAGAACAAGCTGAAAGAGAAAGACTAGCAGAAGAACAAAGACGAATAGAAGCAGAGAAAGCTGAAATTGAAGCTGACAGAGCACAAG
>1_GG_Tbases|248188:250237|1321
GAGAAACTTGCTAAAGAACAAGCTGAAAGAGAAAGACTAGCAGAAGAACAAAGACGAATAGAAGCAGAGAAAGCTGAAATTGAAGCTGACAGAGCACAAGCAAAGGAAGAGGCTGCAAAG
>1_GG_Tbases|248188:250237|1341
AGCTGAAAGAGAAAGACTAGCAGAAGAACAAAGACGAATAGAAGCAGAGAAAGCTGAAATTGAAGCTGACAGAGCACAAGCAAAGGAAGAGGCTGCAAAGAAAAAGAAAGTATTGCGAGA
>1_GG_Tbases|248188:250237|1361
CAGAAGAACAAAGACGAATAGAAGCAGAGAAAGCTGAAATTGAAGCTGACAGAGCACAAGCAAAGGAAGAGGCTGCAAAGAAAAAGAAAGTATTGCGAGAATTGATGGTAAAAGCCACGA
>1_GG_Tbases|248188:250237|1381
GAAGCAGAGAAAGCTGAAATTGAAGCTGACAGAGCACAAGCAAAGGAAGAGGCTGCAAAGAAAAAGAAAGTATTGCGAGAATTGATGGTAAAAGCCACGAAGACTCGTGATATCACCTGG
>1_GG_Tbases|248188:250237|1401
TGAAGCTGACAGAGCACAAGCAAAGGAAGAGGCTGCAAAGAAAAAGAAAGTATTGCGAGAATTGATGGTAAAAGCCACGAAGACTCGTGATATCACCTGGTACATAGAGCCAAGTGAATT
>1_GG_Tbases|248188:250237|1421
CAAAGGAAGAGGCTGCAAAGAAAAAGAAAGTATTGCGAGAATTGATGGTAAAAGCCACGAAGACTCGTGATATCACCTGGTACATAGAGCCAAGTGAATTTAAATGCGAGGACAAGGTCA
>1_GG_Tbases|248188:250237|1441
AAAAAGAAAGTATTGCGAGAATTGATGGTAAAAGCCACGAAGACTCGTGATATCACCTGGTACATAGAGCCAAGTGAATTTAAATGCGAGGACAAGGTCAGGTTATACTATAACAAAAGT
>1_GG_Tbases|248188:250237|1461
ATTGATGGTAAAAGCCACGAAGACTCGTGATATCACCTGGTACATAGAGCCAAGTGAATTTAAATGCGAGGACAAGGTCAGGTTATACTATAACAAAAGTTCAGGTCCTCTCTCCCATGC
>1_GG_Tbases|248188:250237|1481
AGACTCGTGATATCACCTGGTACATAGAGCCAAGTGAATTTAAATGCGAGGACAAGGTCAGGTTATACTATAACAAAAGTTCAGGTCCTCTCTCCCATGCTAAGGACTTGTGGATCCACG
>1_GG_Tbases|248188:250237|1501
TACATAGAGCCAAGTGAATTTAAATGCGAGGACAAGGTCAGGTTATACTATAACAAAAGTTCAGGTCCTCTCTCCCATGCTAAGGACTTGTGGATCCACGGAGGATATAATAATTGGAAG
>1_GG_Tbases|248188:250237|1521
TAAATGCGAGGACAAGGTCAGGTTATACTATAACAAAAGTTCAGGTCCTCTCTCCCATGCTAAGGACTTGTGGATCCACGGAGGATATAATAATTGGAAGGATGGTTTGTCTATTGTCAA
>1_GG_Tbases|248188:250237|1541
GGTTATACTATAACAAAAGTTCAGGTCCTCTCTCCCATGCTAAGGACTTGTGGATCCACGGAGGATATAATAATTGGAAGGATGGTTTGTCTATTGTCAAAAAGCTTGTTAAATCTGAGA
>1_GG_Tbases|248188:250237|1561
TCAGGTCCTCTCTCCCATGCTAAGGACTTGTGGATCCACGGAGGATATAATAATTGGAAGGATGGTTTGTCTATTGTCAAAAAGCTTGTTAAATCTGAGAGAATAGATGGTGATTGGTGG
>1_GG_Tbases|248188:250237|1581
TAAGGACTTGTGGATCCACGGAGGATATAATAATTGGAAGGATGGTTTGTCTATTGTCAAAAAGCTTGTTAAATCTGAGAGAATAGATGGTGATTGGTGGTATACAGAGGGTTAGTGGGG
>1_GG_Tbases|248188:250237|1601
GAGGATATAATAATTGGAAGGATGGTTTGTCTATTGTCAAAAAGCTTGTTAAATCTGAGAGAATAGATGGTGATTGGTGGTATACAGAGGGTTAGTGGGGATGTTATTATTATACGTACT
>1_GG_Tbases|248188:250237|1621
GATGGTTTGTCTATTGTCAAAAAGCTTGTTAAATCTGAGAGAATAGATGGTGATTGGTGGTATACAGAGGGTTAGTGGGGATGTTATTATTATACGTACTTGCACTTCTTTTAGTTAGTG
>1_GG_Tbases|248188:250237|1641
AAAGCTTGTTAAATCTGAGAGAATAGATGGTGATTGGTGGTATACAGAGGGTTAGTGGGGATGTTATTATTATACGTACTTGCACTTCTTTTAGTTAGTGCTTGCATGAGCTTCCACAAT
>1_GG_Tbases|248188:250237|1661
GAATAGATGGTGATTGGTGGTATACAGAGGGTTAGTGGGGATGTTATTATTATACGTACTTGCACTTCTTTTAGTTAGTGCTTGCATGAGCTTCCACAATTATACTTTTGTCTGTCTCCT
>1_GG_Tbases|248188:250237|1681
TATACAGAGGGTTAGTGGGGATGTTATTATTATACGTACTTGCACTTCTTTTAGTTAGTGCTTGCATGAGCTTCCACAATTATACTTTTGTCTGTCTCCTTCTATTTCTTCTAAATGTTT
>1_GG_Tbases|248188:250237|1701
ATGTTATTATTATACGTACTTGCACTTCTTTTAGTTAGTGCTTGCATGAGCTTCCACAATTATACTTTTGTCTGTCTCCTTCTATTTCTTCTAAATGTTTGGCTACACTCTTCTGAGGAA
>1_GG_Tbases|248188:250237|1721
TGCACTTCTTTTAGTTAGTGCTTGCATGAGCTTCCACAATTATACTTTTGTCTGTCTCCTTCTATTTCTTCTAAATGTTTGGCTACACTCTTCTGAGGAATGTACTTTTCTGCAGTTGTT
>1_GG_Tbases|248188:250237|1741
CTTGCATGAGCTTCCACAATTATACTTTTGTCTGTCTCCTTCTATTTCTTCTAAATGTTTGGCTACACTCTTCTGAGGAATGTACTTTTCTGCAGTTGTTATTCCTGATCAGGCACTTTT
>1_GG_Tbases|248188:250237|1761
TATACTTTTGTCTGTCTCCTTCTATTTCTTCTAAATGTTTGGCTACACTCTTCTGAGGAATGTACTTTTCTGCAGTTGTTATTCCTGATCAGGCACTTTTCTTGGATTGGGTTTTTGCTG
>1_GG_Tbases|248188:250237|1781
TCTATTTCTTCTAAATGTTTGGCTACACTCTTCTGAGGAATGTACTTTTCTGCAGTTGTTATTCCTGATCAGGCACTTTTCTTGGATTGGGTTTTTGCTGATGGTCCACCCAAGCATGCC
>1_GG_Tbases|248188:250237|1801
GGCTACACTCTTCTGAGGAATGTACTTTTCTGCAGTTGTTATTCCTGATCAGGCACTTTTCTTGGATTGGGTTTTTGCTGATGGTCCACCCAAGCATGCCATTGCTTATGATAACAATCA
>1_GG_Tbases|248188:250237|1821
TGTACTTTTCTGCAGTTGTTATTCCTGATCAGGCACTTTTCTTGGATTGGGTTTTTGCTGATGGTCCACCCAAGCATGCCATTGCTTATGATAACAATCACCGCCAAGACTTCCATGCCA
>1_GG_Tbases|248188:250237|1841
ATTCCTGATCAGGCACTTTTCTTGGATTGGGTTTTTGCTGATGGTCCACCCAAGCATGCCATTGCTTATGATAACAATCACCGCCAAGACTTCCATGCCATTGTCCCCAACCACATTCCG
>1_GG_Tbases|248188:250237|1861
CTTGGATTGGGTTTTTGCTGATGGTCCACCCAAGCATGCCATTGCTTATGATAACAATCACCGCCAAGACTTCCATGCCATTGTCCCCAACCACATTCCGGAGGAATTATATTGGGTTGA
>1_GG_Tbases|248188:250237|1881
ATGGTCCACCCAAGCATGCCATTGCTTATGATAACAATCACCGCCAAGACTTCCATGCCATTGTCCCCAACCACATTCCGGAGGAATTATATTGGGTTGAGGAAGAACATCAGATCTTTA
>1_GG_Tbases|248188:250237|1901
ATTGCTTATGATAACAATCACCGCCAAGACTTCCATGCCATTGTCCCCAACCACATTCCGGAGGAATTATATTGGGTTGAGGAAGAACATCAGATCTTTAAGACACTTCAGGAGGAGAGA
>1_GG_Tbases|248188:250237|1921
CCGCCAAGACTTCCATGCCATTGTCCCCAACCACATTCCGGAGGAATTATATTGGGTTGAGGAAGAACATCAGATCTTTAAGACACTTCAGGAGGAGAGAAGGCTTAGAGAAGCGGCTAT
>1_GG_Tbases|248188:250237|1931
TTCCATGCCATTGTCCCCAACCACATTCCGGAGGAATTATATTGGGTTGAGGAAGAACATCAGATCTTTAAGACACTTCAGGAGGAGAGAAGGCTTAGAGAAGCGGCTATGCGTGCTAAG
>1_GG_Tbases|250451:250721|1
GTTGAAAAAACAGCACTTCTGAAAACTGAAACAAAGGAAAGAACTATGAAATCATTTTTACTGTCTCAGAAGCATGTAGTATATACTGAGCCTCTTGATATCCAAGCTGGAAGCAGTGTC
>1_GG_Tbases|250451:250721|21
GAAAACTGAAACAAAGGAAAGAACTATGAAATCATTTTTACTGTCTCAGAAGCATGTAGTATATACTGAGCCTCTTGATATCCAAGCTGGAAGCAGTGTCACAGTTTACTATAATCCCGC
>1_GG_Tbases|250451:250721|41
GAACTATGAAATCATTTTTACTGTCTCAGAAGCATGTAGTATATACTGAGCCTCTTGATATCCAAGCTGGAAGCAGTGTCACAGTTTACTATAATCCCGCCAATACAGTACTTAATGGTA
>1_GG_Tbases|250451:250721|64
TCTCAGAAGCATGTAGTATATACTGAGCCTCTTGATATCCAAGCTGGAAGCAGTGTCACAGTTTACTATAATCCCGCCAATACAGTACTTAATGGTAAACCTGAAATTTGGTTCAGATGT
>1_GG_Tbases|250451:250721|81
ATATACTGAGCCTCTTGATATCCAAGCTGGAAGCAGTGTCACAGTTTACTATAATCCCGCCAATACAGTACTTAATGGTAAACCTGAAATTTGGTTCAGATGTTCATTTAATCGCTGGAC
>1_GG_Tbases|250451:250721|101
TCCAAGCTGGAAGCAGTGTCACAGTTTACTATAATCCCGCCAATACAGTACTTAATGGTAAACCTGAAATTTGGTTCAGATGTTCATTTAATCGCTGGACTCACCGCCTGGGTCCATTGC
>1_GG_Tbases|250451:250721|121
ACAGTTTACTATAATCCCGCCAATACAGTACTTAATGGTAAACCTGAAATTTGGTTCAGATGTTCATTTAATCGCTGGACTCACCGCCTGGGTCCATTGCCACCTCAGAAAATGTTGCCT
>1_GG_Tbases|250451:250721|141
CAATACAGTACTTAATGGTAAACCTGAAATTTGGTTCAGATGTTCATTTAATCGCTGGACTCACCGCCTGGGTCCATTGCCACCTCAGAAAATGTTGCCTGCTGAAAATGGCACCCATGT
>1_GG_Tbases|250451:250721|152
TTAATGGTAAACCTGAAATTTGGTTCAGATGTTCATTTAATCGCTGGACTCACCGCCTGGGTCCATTGCCACCTCAGAAAATGTTGCCTGCTGAAAATGGCACCCATGTCAGAGCAACTG
>1_GG_Tbases|251145:251320|1
TGAAGGTTCCATTGGATGCATATATGATGGATTTTGTATTTTCCGAGAGAGAAGATGGTGGGATTTTTGACAATAAGAGCGGAATGGACTATCACATACCTGTGTTTGGAGGAGTCGCTA
>1_GG_Tbases|251145:251320|25
TGATGGATTTTGTATTTTCCGAGAGAGAAGATGGTGGGATTTTTGACAATAAGAGCGGAATGGACTATCACATACCTGTGTTTGGAGGAGTCGCTAAAGAACCTCCAATGCATATTGTCC
>1_GG_Tbases|251145:251320|41
TTCCGAGAGAGAAGATGGTGGGATTTTTGACAATAAGAGCGGAATGGACTATCACATACCTGTGTTTGGAGGAGTCGCTAAAGAACCTCCAATGCATATTGTCCATATTGCTGTCGAAAT
>1_GG_Tbases|251145:251320|57
GGTGGGATTTTTGACAATAAGAGCGGAATGGACTATCACATACCTGTGTTTGGAGGAGTCGCTAAAGAACCTCCAATGCATATTGTCCATATTGCTGTCGAAATGGCACCAATTGCAAAG
>1_GG_Tbases|252399:252519|1
TTGCAGGTGGGAGGCCTTGGTGATGTTGTTACTAGTCTTTCCCGTGCTGTTCAAGATTTAAACCATAATGTGGATATTATCTTACCTAAGTATGACTGTTTGAAGATGAATAATGTAAGG
>1_GG_Tbases|252399:252519|2
TGCAGGTGGGAGGCCTTGGTGATGTTGTTACTAGTCTTTCCCGTGCTGTTCAAGATTTAAACCATAATGTGGATATTATCTTACCTAAGTATGACTGTTTGAAGATGAATAATGTAAGGT
>1_GG_Tbases|253376:253496|1
ATTAGGTGAAGGACTTTCGGTTTCACAAAAGCTACTTTTGGGGTGGGACTGAAATAAAAGTATGGTTTGGAAAGGTGGAAGGTCTCTCGGTCTATTTTTTGGAGCCTCAAAACGGGTATG
>1_GG_Tbases|253376:253496|2
TTAGGTGAAGGACTTTCGGTTTCACAAAAGCTACTTTTGGGGTGGGACTGAAATAAAAGTATGGTTTGGAAAGGTGGAAGGTCTCTCGGTCTATTTTTTGGAGCCTCAAAACGGGTATGC
>1_GG_Tbases|254153:254273|1
CTTTTAGGTTATTTTCGAAAGGGTGCGTATATGGTTGTAGCAATGATGGTGAACGATTTGGTTTCTTCTGTCACGCAGCTTTGGAGTTTCTTCTGCAAGGTGGATTTAGTCCGGTATGTT
>1_GG_Tbases|254153:254273|2
TTTTAGGTTATTTTCGAAAGGGTGCGTATATGGTTGTAGCAATGATGGTGAACGATTTGGTTTCTTCTGTCACGCAGCTTTGGAGTTTCTTCTGCAAGGTGGATTTAGTCCGGTATGTTC
>1_GG_Tbases|254993:255163|1
GATATCATTCATTGCCATGATTGGTCTAGTGCTCCTGTTGCTTGGCTCTTTAAGGAACAATATACACACTATGGTCTAAGCAAATCTCGTATAGTCTTCACGATACATAATCTTGAATTT
>1_GG_Tbases|254993:255163|21
TTGGTCTAGTGCTCCTGTTGCTTGGCTCTTTAAGGAACAATATACACACTATGGTCTAAGCAAATCTCGTATAGTCTTCACGATACATAATCTTGAATTTGGGGCAGATCTCATTGGGAG
>1_GG_Tbases|254993:255163|41
CTTGGCTCTTTAAGGAACAATATACACACTATGGTCTAAGCAAATCTCGTATAGTCTTCACGATACATAATCTTGAATTTGGGGCAGATCTCATTGGGAGAGCAATGACTAACGCAGACA
>1_GG_Tbases|254993:255163|52
AAGGAACAATATACACACTATGGTCTAAGCAAATCTCGTATAGTCTTCACGATACATAATCTTGAATTTGGGGCAGATCTCATTGGGAGAGCAATGACTAACGCAGACAAAGCTACAACA
>1_GG_Tbases|255610:255738|1
GTTTCACCAACTTACTCACAGGAGGTGTCTGGAAACCCTGTAATTGCGCCTCACCTTCACAAGTTCCATGGTATAGTGAATGGGATTGACCCAGATATTTGGGATCCTTTAAACGATAAG
>1_GG_Tbases|255610:255738|10
ACTTACTCACAGGAGGTGTCTGGAAACCCTGTAATTGCGCCTCACCTTCACAAGTTCCATGGTATAGTGAATGGGATTGACCCAGATATTTGGGATCCTTTAAACGATAAGTTCATTCCG
>1_GG_Tbases|258270:258452|1
ATTCCGTACACCTCAGAAAACGTTGTTGAAGGCAAAACAGCAGCCAAGGAAGCTTTGCAGCGAAAACTTGGACTGAAACAGGCTGACCTTCCTTTGGTAGGAATTATCACCCGCTTAACT
>1_GG_Tbases|258270:258452|21
CGTTGTTGAAGGCAAAACAGCAGCCAAGGAAGCTTTGCAGCGAAAACTTGGACTGAAACAGGCTGACCTTCCTTTGGTAGGAATTATCACCCGCTTAACTCACCAGAAAGGAATCCACCT
>1_GG_Tbases|258270:258452|41
CAGCCAAGGAAGCTTTGCAGCGAAAACTTGGACTGAAACAGGCTGACCTTCCTTTGGTAGGAATTATCACCCGCTTAACTCACCAGAAAGGAATCCACCTCATTAAACATGCTATTTGGC
>1_GG_Tbases|258270:258452|61
CGAAAACTTGGACTGAAACAGGCTGACCTTCCTTTGGTAGGAATTATCACCCGCTTAACTCACCAGAAAGGAATCCACCTCATTAAACATGCTATTTGGCGCACCTTGGAACGGAACGGA
>1_GG_Tbases|258270:258452|64
AAACTTGGACTGAAACAGGCTGACCTTCCTTTGGTAGGAATTATCACCCGCTTAACTCACCAGAAAGGAATCCACCTCATTAAACATGCTATTTGGCGCACCTTGGAACGGAACGGACAG
>1_GG_Tbases|258874:259210|1
GTAGTCTTGCTTGGTTCTGCTCCTGATCCTAGGGTACAAAACGATTTTGTTAATTTGGCAAATCAATTGCACTCCAAATATAATGACCGCGCACGACTCTGTCTAACATATGACGAGCCA
>1_GG_Tbases|258874:259210|21
TCCTGATCCTAGGGTACAAAACGATTTTGTTAATTTGGCAAATCAATTGCACTCCAAATATAATGACCGCGCACGACTCTGTCTAACATATGACGAGCCACTTTCTCACCTGGTATTGTT
>1_GG_Tbases|258874:259210|41
ACGATTTTGTTAATTTGGCAAATCAATTGCACTCCAAATATAATGACCGCGCACGACTCTGTCTAACATATGACGAGCCACTTTCTCACCTGGTATTGTTTCTCCTTTCTGTGCTTGTTG
>1_GG_Tbases|258874:259210|61
AATCAATTGCACTCCAAATATAATGACCGCGCACGACTCTGTCTAACATATGACGAGCCACTTTCTCACCTGGTATTGTTTCTCCTTTCTGTGCTTGTTGCATATTTTTGTCTTCAAGCC
>1_GG_Tbases|258874:259210|81
TAATGACCGCGCACGACTCTGTCTAACATATGACGAGCCACTTTCTCACCTGGTATTGTTTCTCCTTTCTGTGCTTGTTGCATATTTTTGTCTTCAAGCCTTATGGTACCTTTTTATCAT
>1_GG_Tbases|258874:259210|101
GTCTAACATATGACGAGCCACTTTCTCACCTGGTATTGTTTCTCCTTTCTGTGCTTGTTGCATATTTTTGTCTTCAAGCCTTATGGTACCTTTTTATCATATCATTCCTTTTGATACAAT
>1_GG_Tbases|258874:259210|121
CTTTCTCACCTGGTATTGTTTCTCCTTTCTGTGCTTGTTGCATATTTTTGTCTTCAAGCCTTATGGTACCTTTTTATCATATCATTCCTTTTGATACAATTGCAGATATATGCTGGTGCT
>1_GG_Tbases|258874:259210|141
TCTCCTTTCTGTGCTTGTTGCATATTTTTGTCTTCAAGCCTTATGGTACCTTTTTATCATATCATTCCTTTTGATACAATTGCAGATATATGCTGGTGCTGATCTTATTCTAGTTCCTTC
>1_GG_Tbases|258874:259210|161
CATATTTTTGTCTTCAAGCCTTATGGTACCTTTTTATCATATCATTCCTTTTGATACAATTGCAGATATATGCTGGTGCTGATCTTATTCTAGTTCCTTCAATATTTGAGCCATGTGGAC
>1_GG_Tbases|258874:259210|181
TTATGGTACCTTTTTATCATATCATTCCTTTTGATACAATTGCAGATATATGCTGGTGCTGATCTTATTCTAGTTCCTTCAATATTTGAGCCATGTGGACTAACACAACTTACCGCTATG
>1_GG_Tbases|258874:259210|201
ATCATTCCTTTTGATACAATTGCAGATATATGCTGGTGCTGATCTTATTCTAGTTCCTTCAATATTTGAGCCATGTGGACTAACACAACTTACCGCTATGAGATATGGTTCAATTCCAGT
>1_GG_Tbases|258874:259210|218
AATTGCAGATATATGCTGGTGCTGATCTTATTCTAGTTCCTTCAATATTTGAGCCATGTGGACTAACACAACTTACCGCTATGAGATATGGTTCAATTCCAGTCGTGCGTAAAACTGGAG
>1_GG_Tbases|260071:260194|1
GACTTTATGATACTGTATTTGATGTTGACCATGACAAAGAGAGAGCACAACAGTGTGGTCTTGAACCAAATGGATTCAGCTTTGATGGAGCAGATGCTGGCGGAGTTGATTATGCTCTGA
>1_GG_Tbases|262389:262608|1
AGCTCTCTCTGCTTGGTACGATGGTCGGGATTGGTTCAACTCTTTATGCAAGCAGGTCATGGAACAAGATTGGTCTTGGAACCGACCTGCTCTTGATTATTTGGAGCTTTACCATGCTGC
>1_GG_Tbases|262389:262608|21
ATGGTCGGGATTGGTTCAACTCTTTATGCAAGCAGGTCATGGAACAAGATTGGTCTTGGAACCGACCTGCTCTTGATTATTTGGAGCTTTACCATGCTGCTAGAAAGTTAGAATAGTTAG
>1_GG_Tbases|262389:262608|61
GGAACAAGATTGGTCTTGGAACCGACCTGCTCTTGATTATTTGGAGCTTTACCATGCTGCTAGAAAGTTAGAATAGTTAGTTTGTGAAATGCTAGCAGAAAAATTCACGAGATCTGCAAT
>1_GG_Tbases|262389:262608|81
ACCGACCTGCTCTTGATTATTTGGAGCTTTACCATGCTGCTAGAAAGTTAGAATAGTTAGTTTGTGAAATGCTAGCAGAAAAATTCACGAGATCTGCAATCTGTACAGGTTCAGTGTTTG
>1_GG_Tbases|262389:262608|101
TTGGAGCTTTACCATGCTGCTAGAAAGTTAGAATAGTTAGTTTGTGAAATGCTAGCAGAAAAATTCACGAGATCTGCAATCTGTACAGGTTCAGTGTTTGCGTCTGGACAGCTTTTTATT
>1_GG_Tbases|266773:267193|21
TCCTTTTTTCATCTCTTTAGTAACTATTTTGGATAAACACAAATTTGGCCTTCTCAATTGTAAGCAGGAATAATGGAAGTTCAAGAACAGGGGACTAAATCAAGAGTTGTGAAGGTAGAC
>1_GG_Tbases|266773:267193|41
TAACTATTTTGGATAAACACAAATTTGGCCTTCTCAATTGTAAGCAGGAATAATGGAAGTTCAAGAACAGGGGACTAAATCAAGAGTTGTGAAGGTAGACTCTAAGGAATCATGGGATTT
>1_GG_Tbases|266773:267193|61
AAATTTGGCCTTCTCAATTGTAAGCAGGAATAATGGAAGTTCAAGAACAGGGGACTAAATCAAGAGTTGTGAAGGTAGACTCTAAGGAATCATGGGATTTTCATGTAAATCAAGCCACAC
>1_GG_Tbases|266773:267193|81
TAAGCAGGAATAATGGAAGTTCAAGAACAGGGGACTAAATCAAGAGTTGTGAAGGTAGACTCTAAGGAATCATGGGATTTTCATGTAAATCAAGCCACACTTCAAGGATGCCCTGTAAGT
>1_GG_Tbases|266773:267193|101
TCAAGAACAGGGGACTAAATCAAGAGTTGTGAAGGTAGACTCTAAGGAATCATGGGATTTTCATGTAAATCAAGCCACACTTCAAGGATGCCCTGTAAGTAAATCTTGATTTTTGTTTCT
>1_GG_Tbases|266773:267193|121
CAAGAGTTGTGAAGGTAGACTCTAAGGAATCATGGGATTTTCATGTAAATCAAGCCACACTTCAAGGATGCCCTGTAAGTAAATCTTGATTTTTGTTTCTCAAAAGTTGGAATCTTTATT
>1_GG_Tbases|266773:267193|141
TCTAAGGAATCATGGGATTTTCATGTAAATCAAGCCACACTTCAAGGATGCCCTGTAAGTAAATCTTGATTTTTGTTTCTCAAAAGTTGGAATCTTTATTGATGTTTCCAGTTTCTAGTA
>1_GG_Tbases|266773:267193|161
TCATGTAAATCAAGCCACACTTCAAGGATGCCCTGTAAGTAAATCTTGATTTTTGTTTCTCAAAAGTTGGAATCTTTATTGATGTTTCCAGTTTCTAGTATGTGTACAAATTCATTTTTT
>1_GG_Tbases|266773:267193|181
TTCAAGGATGCCCTGTAAGTAAATCTTGATTTTTGTTTCTCAAAAGTTGGAATCTTTATTGATGTTTCCAGTTTCTAGTATGTGTACAAATTCATTTTTTCCTTGTGTGTATTTGTAGAT
>1_GG_Tbases|266773:267193|201
AAATCTTGATTTTTGTTTCTCAAAAGTTGGAATCTTTATTGATGTTTCCAGTTTCTAGTATGTGTACAAATTCATTTTTTCCTTGTGTGTATTTGTAGATTGTGGCACACTTTACGGCTG
>1_GG_Tbases|266773:267193|221
CAAAAGTTGGAATCTTTATTGATGTTTCCAGTTTCTAGTATGTGTACAAATTCATTTTTTCCTTGTGTGTATTTGTAGATTGTGGCACACTTTACGGCTGTTTGGTGTATTCCCTCTGTG
>1_GG_Tbases|266773:267193|241
GATGTTTCCAGTTTCTAGTATGTGTACAAATTCATTTTTTCCTTGTGTGTATTTGTAGATTGTGGCACACTTTACGGCTGTTTGGTGTATTCCCTCTGTGGCTATGAAACCCTTTATGGA
>1_GG_Tbases|266773:267193|261
TGTGTACAAATTCATTTTTTCCTTGTGTGTATTTGTAGATTGTGGCACACTTTACGGCTGTTTGGTGTATTCCCTCTGTGGCTATGAAACCCTTTATGGAGGAATTGGCTTCTATGTACC
>1_GG_Tbases|266773:267193|281
CCTTGTGTGTATTTGTAGATTGTGGCACACTTTACGGCTGTTTGGTGTATTCCCTCTGTGGCTATGAAACCCTTTATGGAGGAATTGGCTTCTATGTACCATAATATGTCTTTTCTCACA
>1_GG_Tbases|266773:267193|301
TGTGGCACACTTTACGGCTGTTTGGTGTATTCCCTCTGTGGCTATGAAACCCTTTATGGAGGAATTGGCTTCTATGTACCATAATATGTCTTTTCTCACAGTTGATGTGGATGAGGTCAA
>1_GG_Tbases|266773:267193|302
GTGGCACACTTTACGGCTGTTTGGTGTATTCCCTCTGTGGCTATGAAACCCTTTATGGAGGAATTGGCTTCTATGTACCATAATATGTCTTTTCTCACAGTTGATGTGGATGAGGTCAAG
>1_GG_Tbases|268946:270625|61
AGTTTTCACCCAGTGACAAAAGTTTGTTTTGCTGCTTTTCATGTCCTAAAATATTAAGCAATCAGCAAGACTCTCATCGCTCACTATAATACTAGAATTACTCCTCCTTACCTTTTCTCA
>1_GG_Tbases|268946:270625|81
AGTTTGTTTTGCTGCTTTTCATGTCCTAAAATATTAAGCAATCAGCAAGACTCTCATCGCTCACTATAATACTAGAATTACTCCTCCTTACCTTTTCTCAAAAAGAAAACTTCACTTGAA
>1_GG_Tbases|268946:270625|101
ATGTCCTAAAATATTAAGCAATCAGCAAGACTCTCATCGCTCACTATAATACTAGAATTACTCCTCCTTACCTTTTCTCAAAAAGAAAACTTCACTTGAAATATGAAGATATTAAAACCA
>1_GG_Tbases|268946:270625|121
ATCAGCAAGACTCTCATCGCTCACTATAATACTAGAATTACTCCTCCTTACCTTTTCTCAAAAAGAAAACTTCACTTGAAATATGAAGATATTAAAACCATGCAATGATTTATGAAGAAG
>1_GG_Tbases|268946:270625|141
TCACTATAATACTAGAATTACTCCTCCTTACCTTTTCTCAAAAAGAAAACTTCACTTGAAATATGAAGATATTAAAACCATGCAATGATTTATGAAGAAGTGATGTACAAACACACCTCG
>1_GG_Tbases|268946:270625|161
CTCCTCCTTACCTTTTCTCAAAAAGAAAACTTCACTTGAAATATGAAGATATTAAAACCATGCAATGATTTATGAAGAAGTGATGTACAAACACACCTCGTTTGAATTTCCCATTTTAAA
>1_GG_Tbases|268946:270625|184
AGAAAACTTCACTTGAAATATGAAGATATTAAAACCATGCAATGATTTATGAAGAAGTGATGTACAAACACACCTCGTTTGAATTTCCCATTTTAAATGAGAGAATAATGATATTTGAGA
>1_GG_Tbases|268946:270625|201
ATATGAAGATATTAAAACCATGCAATGATTTATGAAGAAGTGATGTACAAACACACCTCGTTTGAATTTCCCATTTTAAATGAGAGAATAATGATATTTGAGATATAAGCTCTTCCAATT
>1_GG_Tbases|268946:270625|227
GATTTATGAAGAAGTGATGTACAAACACACCTCGTTTGAATTTCCCATTTTAAATGAGAGAATAATGATATTTGAGATATAAGCTCTTCCAATTGTACTATCATTTCTTTTGTTATTTAT
>1_GG_Tbases|268946:270625|241
TGATGTACAAACACACCTCGTTTGAATTTCCCATTTTAAATGAGAGAATAATGATATTTGAGATATAAGCTCTTCCAATTGTACTATCATTTCTTTTGTTATTTATGATATAATTTCGTT
>1_GG_Tbases|268946:270625|261
TTTGAATTTCCCATTTTAAATGAGAGAATAATGATATTTGAGATATAAGCTCTTCCAATTGTACTATCATTTCTTTTGTTATTTATGATATAATTTCGTTGGTCTTTAAGACATTTGAGA
>1_GG_Tbases|268946:270625|281
TGAGAGAATAATGATATTTGAGATATAAGCTCTTCCAATTGTACTATCATTTCTTTTGTTATTTATGATATAATTTCGTTGGTCTTTAAGACATTTGAGAGTAGAATAGTTATTTCAATT
>1_GG_Tbases|268946:270625|301
AGATATAAGCTCTTCCAATTGTACTATCATTTCTTTTGTTATTTATGATATAATTTCGTTGGTCTTTAAGACATTTGAGAGTAGAATAGTTATTTCAATTATTTGCAAGTGGCCAAGTTG
>1_GG_Tbases|268946:270625|321
GTACTATCATTTCTTTTGTTATTTATGATATAATTTCGTTGGTCTTTAAGACATTTGAGAGTAGAATAGTTATTTCAATTATTTGCAAGTGGCCAAGTTGAGAGATTCTTGCTCTCCTAG
>1_GG_Tbases|268946:270625|344
TATGATATAATTTCGTTGGTCTTTAAGACATTTGAGAGTAGAATAGTTATTTCAATTATTTGCAAGTGGCCAAGTTGAGAGATTCTTGCTCTCCTAGTTGCAATTCCTAACTGCAATTAG
>1_GG_Tbases|268946:270625|361
GGTCTTTAAGACATTTGAGAGTAGAATAGTTATTTCAATTATTTGCAAGTGGCCAAGTTGAGAGATTCTTGCTCTCCTAGTTGCAATTCCTAACTGCAATTAGACATGGAATCTGCATAT
>1_GG_Tbases|268946:270625|381
GTAGAATAGTTATTTCAATTATTTGCAAGTGGCCAAGTTGAGAGATTCTTGCTCTCCTAGTTGCAATTCCTAACTGCAATTAGACATGGAATCTGCATATATTTGTTTAGGGAAAGGCTT
>1_GG_Tbases|268946:270625|401
ATTTGCAAGTGGCCAAGTTGAGAGATTCTTGCTCTCCTAGTTGCAATTCCTAACTGCAATTAGACATGGAATCTGCATATATTTGTTTAGGGAAAGGCTTCACCTTTTACCAGTCACTTC
>1_GG_Tbases|268946:270625|421
AGAGATTCTTGCTCTCCTAGTTGCAATTCCTAACTGCAATTAGACATGGAATCTGCATATATTTGTTTAGGGAAAGGCTTCACCTTTTACCAGTCACTTCAGATACTTTCTAGCATTGCT
>1_GG_Tbases|268946:270625|441
TTGCAATTCCTAACTGCAATTAGACATGGAATCTGCATATATTTGTTTAGGGAAAGGCTTCACCTTTTACCAGTCACTTCAGATACTTTCTAGCATTGCTTAAGATTTGTTAGATTAAGA
>1_GG_Tbases|268946:270625|461
TAGACATGGAATCTGCATATATTTGTTTAGGGAAAGGCTTCACCTTTTACCAGTCACTTCAGATACTTTCTAGCATTGCTTAAGATTTGTTAGATTAAGACTACTGGATTCCCATTTGTG
>1_GG_Tbases|268946:270625|481
ATTTGTTTAGGGAAAGGCTTCACCTTTTACCAGTCACTTCAGATACTTTCTAGCATTGCTTAAGATTTGTTAGATTAAGACTACTGGATTCCCATTTGTGGAGTGAGTTTGATGATTATC
>1_GG_Tbases|268946:270625|501
CACCTTTTACCAGTCACTTCAGATACTTTCTAGCATTGCTTAAGATTTGTTAGATTAAGACTACTGGATTCCCATTTGTGGAGTGAGTTTGATGATTATCTAACCGAATTATTCTTCAGA
>1_GG_Tbases|268946:270625|524
TACTTTCTAGCATTGCTTAAGATTTGTTAGATTAAGACTACTGGATTCCCATTTGTGGAGTGAGTTTGATGATTATCTAACCGAATTATTCTTCAGAGTGTCCTGATCTTTTCTCTATTA
>1_GG_Tbases|268946:270625|541
TAAGATTTGTTAGATTAAGACTACTGGATTCCCATTTGTGGAGTGAGTTTGATGATTATCTAACCGAATTATTCTTCAGAGTGTCCTGATCTTTTCTCTATTACTTGTGGTAGGAGAATC
>1_GG_Tbases|268946:270625|561
CTACTGGATTCCCATTTGTGGAGTGAGTTTGATGATTATCTAACCGAATTATTCTTCAGAGTGTCCTGATCTTTTCTCTATTACTTGTGGTAGGAGAATCTGATTAATTTAAGTAGGCTG
>1_GG_Tbases|268946:270625|581
GAGTGAGTTTGATGATTATCTAACCGAATTATTCTTCAGAGTGTCCTGATCTTTTCTCTATTACTTGTGGTAGGAGAATCTGATTAATTTAAGTAGGCTGTTGCATAATTTTGCTATTGC
>1_GG_Tbases|268946:270625|605
CGAATTATTCTTCAGAGTGTCCTGATCTTTTCTCTATTACTTGTGGTAGGAGAATCTGATTAATTTAAGTAGGCTGTTGCATAATTTTGCTATTGCCAAAAGAATAATTCTGGTTGCGTA
>1_GG_Tbases|268946:270625|621
GTGTCCTGATCTTTTCTCTATTACTTGTGGTAGGAGAATCTGATTAATTTAAGTAGGCTGTTGCATAATTTTGCTATTGCCAAAAGAATAATTCTGGTTGCGTAATTCTCAAACAATGCT
>1_GG_Tbases|268946:270625|641
TTACTTGTGGTAGGAGAATCTGATTAATTTAAGTAGGCTGTTGCATAATTTTGCTATTGCCAAAAGAATAATTCTGGTTGCGTAATTCTCAAACAATGCTCCTTTGCTGTCAATTTGATC
>1_GG_Tbases|268946:270625|661
TGATTAATTTAAGTAGGCTGTTGCATAATTTTGCTATTGCCAAAAGAATAATTCTGGTTGCGTAATTCTCAAACAATGCTCCTTTGCTGTCAATTTGATCTGTTGAAAATCCAGTTGCAC
>1_GG_Tbases|268946:270625|681
TTGCATAATTTTGCTATTGCCAAAAGAATAATTCTGGTTGCGTAATTCTCAAACAATGCTCCTTTGCTGTCAATTTGATCTGTTGAAAATCCAGTTGCACAAATTTCCATAGACAGATGA
>1_GG_Tbases|268946:270625|701
CAAAAGAATAATTCTGGTTGCGTAATTCTCAAACAATGCTCCTTTGCTGTCAATTTGATCTGTTGAAAATCCAGTTGCACAAATTTCCATAGACAGATGAGTTTCTCCATGTTGTCTGTA
>1_GG_Tbases|268946:270625|724
AATTCTCAAACAATGCTCCTTTGCTGTCAATTTGATCTGTTGAAAATCCAGTTGCACAAATTTCCATAGACAGATGAGTTTCTCCATGTTGTCTGTAGAAACCATTGTCCAATTATATGA
>1_GG_Tbases|268946:270625|741
CCTTTGCTGTCAATTTGATCTGTTGAAAATCCAGTTGCACAAATTTCCATAGACAGATGAGTTTCTCCATGTTGTCTGTAGAAACCATTGTCCAATTATATGATGATGCTATGTAACTGA
>1_GG_Tbases|268946:270625|761
TGTTGAAAATCCAGTTGCACAAATTTCCATAGACAGATGAGTTTCTCCATGTTGTCTGTAGAAACCATTGTCCAATTATATGATGATGCTATGTAACTGAATTACTGTTGTATGAAGATT
>1_GG_Tbases|268946:270625|781
AAATTTCCATAGACAGATGAGTTTCTCCATGTTGTCTGTAGAAACCATTGTCCAATTATATGATGATGCTATGTAACTGAATTACTGTTGTATGAAGATTTGTTATTTCTCTTTCACTTG
>1_GG_Tbases|268946:270625|924
ATTTCTCTTTCAACAAGGGGTATTCCTTAAATCCATTCAAGTAGTAATATTCTAATTTAAAATGCTAACATAATCTTAGAGGATCGAAGCTTTTGTTCAGTTGATCGATAGACATAATTG
>1_GG_Tbases|268946:270625|941
GGGTATTCCTTAAATCCATTCAAGTAGTAATATTCTAATTTAAAATGCTAACATAATCTTAGAGGATCGAAGCTTTTGTTCAGTTGATCGATAGACATAATTGGCTAATATAATTATGGG
>1_GG_Tbases|268946:270625|961
CAAGTAGTAATATTCTAATTTAAAATGCTAACATAATCTTAGAGGATCGAAGCTTTTGTTCAGTTGATCGATAGACATAATTGGCTAATATAATTATGGGCTACCACTTAGTTTCACAAT
>1_GG_Tbases|268946:270625|981
TAAAATGCTAACATAATCTTAGAGGATCGAAGCTTTTGTTCAGTTGATCGATAGACATAATTGGCTAATATAATTATGGGCTACCACTTAGTTTCACAATTTTGATCCTTTTCGCAACTT
>1_GG_Tbases|268946:270625|1001
AGAGGATCGAAGCTTTTGTTCAGTTGATCGATAGACATAATTGGCTAATATAATTATGGGCTACCACTTAGTTTCACAATTTTGATCCTTTTCGCAACTTGAATGTTTGGTCATATTATA
>1_GG_Tbases|268946:270625|1021
CAGTTGATCGATAGACATAATTGGCTAATATAATTATGGGCTACCACTTAGTTTCACAATTTTGATCCTTTTCGCAACTTGAATGTTTGGTCATATTATATTCAATCCCTTGTTGAGATT
>1_GG_Tbases|268946:270625|1041
TTGGCTAATATAATTATGGGCTACCACTTAGTTTCACAATTTTGATCCTTTTCGCAACTTGAATGTTTGGTCATATTATATTCAATCCCTTGTTGAGATTCAAGCAACAATACGAGTTCT
>1_GG_Tbases|268946:270625|1061
CTACCACTTAGTTTCACAATTTTGATCCTTTTCGCAACTTGAATGTTTGGTCATATTATATTCAATCCCTTGTTGAGATTCAAGCAACAATACGAGTTCTGATATATGTGAATATAAAAG
>1_GG_Tbases|268946:270625|1081
TTTGATCCTTTTCGCAACTTGAATGTTTGGTCATATTATATTCAATCCCTTGTTGAGATTCAAGCAACAATACGAGTTCTGATATATGTGAATATAAAAGCATCAGGACAATAAAAGGTG
>1_GG_Tbases|268946:270625|1101
GAATGTTTGGTCATATTATATTCAATCCCTTGTTGAGATTCAAGCAACAATACGAGTTCTGATATATGTGAATATAAAAGCATCAGGACAATAAAAGGTGCTTGAGGAATTCGAGATAAA
>1_GG_Tbases|268946:270625|1121
TTCAATCCCTTGTTGAGATTCAAGCAACAATACGAGTTCTGATATATGTGAATATAAAAGCATCAGGACAATAAAAGGTGCTTGAGGAATTCGAGATAAATCATATTGTTGAAGCTGATT
>1_GG_Tbases|268946:270625|1141
CAAGCAACAATACGAGTTCTGATATATGTGAATATAAAAGCATCAGGACAATAAAAGGTGCTTGAGGAATTCGAGATAAATCATATTGTTGAAGCTGATTCTACCTTATATATACACATT
>1_GG_Tbases|268946:270625|1261
TTTTTGTTTGCGGTTGGTAGGAGGTGGCTAGAAAATATGAGGTGAAAGCCATGCCAACATTTCTGCTGCTGAAAGGTGGAGTGCCAGTTGACAAGATAGTTGGTGCAAATCCAGATGAGA
>1_GG_Tbases|268946:270625|1281
GAGGTGGCTAGAAAATATGAGGTGAAAGCCATGCCAACATTTCTGCTGCTGAAAGGTGGAGTGCCAGTTGACAAGATAGTTGGTGCAAATCCAGATGAGATGAAGAAAAGGATCCACAGT
>1_GG_Tbases|268946:270625|1304
GAAAGCCATGCCAACATTTCTGCTGCTGAAAGGTGGAGTGCCAGTTGACAAGATAGTTGGTGCAAATCCAGATGAGATGAAGAAAAGGATCCACAGTCTTGCTCAATCAAACCCCACGGA
>1_GG_Tbases|268946:270625|1321
TTCTGCTGCTGAAAGGTGGAGTGCCAGTTGACAAGATAGTTGGTGCAAATCCAGATGAGATGAAGAAAAGGATCCACAGTCTTGCTCAATCAAACCCCACGGATATACCCTAGTCCAAGT
>1_GG_Tbases|268946:270625|1341
GTGCCAGTTGACAAGATAGTTGGTGCAAATCCAGATGAGATGAAGAAAAGGATCCACAGTCTTGCTCAATCAAACCCCACGGATATACCCTAGTCCAAGTACATATTACATATACAAACA
>1_GG_Tbases|268946:270625|1361
TGGTGCAAATCCAGATGAGATGAAGAAAAGGATCCACAGTCTTGCTCAATCAAACCCCACGGATATACCCTAGTCCAAGTACATATTACATATACAAACATAAATATATAATGTGCTACA
>1_GG_Tbases|268946:270625|1381
TGAAGAAAAGGATCCACAGTCTTGCTCAATCAAACCCCACGGATATACCCTAGTCCAAGTACATATTACATATACAAACATAAATATATAATGTGCTACAAAAGGTTCTTTTTGTTTGTG
>1_GG_Tbases|268946:270625|1401
CTTGCTCAATCAAACCCCACGGATATACCCTAGTCCAAGTACATATTACATATACAAACATAAATATATAATGTGCTACAAAAGGTTCTTTTTGTTTGTGTGGCTTCTGCTGTTTCATCT
>1_GG_Tbases|268946:270625|1426
TACCCTAGTCCAAGTACATATTACATATACAAACATAAATATATAATGTGCTACAAAAGGTTCTTTTTGTTTGTGTGGCTTCTGCTGTTTCATCTTTAAAGATAATTCCATATCCAATTA
>1_GG_Tbases|268946:270625|1441
ACATATTACATATACAAACATAAATATATAATGTGCTACAAAAGGTTCTTTTTGTTTGTGTGGCTTCTGCTGTTTCATCTTTAAAGATAATTCCATATCCAATTATAGGAGAGTGTTAAA
>1_GG_Tbases|268946:270625|1461
TAAATATATAATGTGCTACAAAAGGTTCTTTTTGTTTGTGTGGCTTCTGCTGTTTCATCTTTAAAGATAATTCCATATCCAATTATAGGAGAGTGTTAAAAATAGTAATGTCTTCAAGGT
>1_GG_Tbases|268946:270625|1481
AAAGGTTCTTTTTGTTTGTGTGGCTTCTGCTGTTTCATCTTTAAAGATAATTCCATATCCAATTATAGGAGAGTGTTAAAAATAGTAATGTCTTCAAGGTGTGTATGTATAATGTAACAA
>1_GG_Tbases|268946:270625|1501
TGGCTTCTGCTGTTTCATCTTTAAAGATAATTCCATATCCAATTATAGGAGAGTGTTAAAAATAGTAATGTCTTCAAGGTGTGTATGTATAATGTAACAAGTTAATGAACTTGATCTGCG
>1_GG_Tbases|268946:270625|1521
TTAAAGATAATTCCATATCCAATTATAGGAGAGTGTTAAAAATAGTAATGTCTTCAAGGTGTGTATGTATAATGTAACAAGTTAATGAACTTGATCTGCGATGAATGGCTCTTCTGTACA
>1_GG_Tbases|268946:270625|1541
AATTATAGGAGAGTGTTAAAAATAGTAATGTCTTCAAGGTGTGTATGTATAATGTAACAAGTTAATGAACTTGATCTGCGATGAATGGCTCTTCTGTACACTGAGAAGGTATTTGGCCTA
>1_GG_Tbases|268946:270625|1561
AATAGTAATGTCTTCAAGGTGTGTATGTATAATGTAACAAGTTAATGAACTTGATCTGCGATGAATGGCTCTTCTGTACACTGAGAAGGTATTTGGCCTACTATAAGTAGTGGTCCTGGA
>1_GG_Tbases|274625:275644|1
GGTTATTGAGATATTTTTGAGGATTGTGAGAATTGAGAAGATGACGGCAATCGGAGAAGTTGAGAACCCCGCCGCCCCGCCGTTGTGCAGCCATCGACAGAGGCTGCCAAGGTTAAGGAG
>1_GG_Tbases|274625:275644|21
GGATTGTGAGAATTGAGAAGATGACGGCAATCGGAGAAGTTGAGAACCCCGCCGCCCCGCCGTTGTGCAGCCATCGACAGAGGCTGCCAAGGTTAAGGAGCAGGCTCCGGCGACGAAGAA
>1_GG_Tbases|274625:275644|41
ATGACGGCAATCGGAGAAGTTGAGAACCCCGCCGCCCCGCCGTTGTGCAGCCATCGACAGAGGCTGCCAAGGTTAAGGAGCAGGCTCCGGCGACGAAGAAGCCTGTTAAGGAGAAGAAAC
>1_GG_Tbases|274625:275644|61
TGAGAACCCCGCCGCCCCGCCGTTGTGCAGCCATCGACAGAGGCTGCCAAGGTTAAGGAGCAGGCTCCGGCGACGAAGAAGCCTGTTAAGGAGAAGAAACCTAGGGCTCCCAAAGAGAAG
>1_GG_Tbases|274625:275644|81
CGTTGTGCAGCCATCGACAGAGGCTGCCAAGGTTAAGGAGCAGGCTCCGGCGACGAAGAAGCCTGTTAAGGAGAAGAAACCTAGGGCTCCCAAAGAGAAGAAGCCTAAATCTGCCAAGGC
>1_GG_Tbases|274625:275644|101
AGGCTGCCAAGGTTAAGGAGCAGGCTCCGGCGACGAAGAAGCCTGTTAAGGAGAAGAAACCTAGGGCTCCCAAAGAGAAGAAGCCTAAATCTGCCAAGGCTGTTACTCATCCTCCTTATT
>1_GG_Tbases|274625:275644|121
CAGGCTCCGGCGACGAAGAAGCCTGTTAAGGAGAAGAAACCTAGGGCTCCCAAAGAGAAGAAGCCTAAATCTGCCAAGGCTGTTACTCATCCTCCTTATTTTCAGGTATTTTTATCAATT
>1_GG_Tbases|274625:275644|141
GCCTGTTAAGGAGAAGAAACCTAGGGCTCCCAAAGAGAAGAAGCCTAAATCTGCCAAGGCTGTTACTCATCCTCCTTATTTTCAGGTATTTTTATCAATTCATCGATCTATATGGCTGTG
>1_GG_Tbases|274625:275644|161
CTAGGGCTCCCAAAGAGAAGAAGCCTAAATCTGCCAAGGCTGTTACTCATCCTCCTTATTTTCAGGTATTTTTATCAATTCATCGATCTATATGGCTGTGCTTTTCATTATTATTTTGCC
>1_GG_Tbases|274625:275644|181
AAGCCTAAATCTGCCAAGGCTGTTACTCATCCTCCTTATTTTCAGGTATTTTTATCAATTCATCGATCTATATGGCTGTGCTTTTCATTATTATTTTGCCGATATTCATTTAACTTGCAA
>1_GG_Tbases|274625:275644|201
TGTTACTCATCCTCCTTATTTTCAGGTATTTTTATCAATTCATCGATCTATATGGCTGTGCTTTTCATTATTATTTTGCCGATATTCATTTAACTTGCAAATTTCAACTTGATTAAGTTT
>1_GG_Tbases|274625:275644|221
TTCAGGTATTTTTATCAATTCATCGATCTATATGGCTGTGCTTTTCATTATTATTTTGCCGATATTCATTTAACTTGCAAATTTCAACTTGATTAAGTTTTTGGTATGGAATTCTTGCAG
>1_GG_Tbases|274625:275644|241
CATCGATCTATATGGCTGTGCTTTTCATTATTATTTTGCCGATATTCATTTAACTTGCAAATTTCAACTTGATTAAGTTTTTGGTATGGAATTCTTGCAGATGATTAAGGAGGCTCTGTT
>1_GG_Tbases|274625:275644|261
CTTTTCATTATTATTTTGCCGATATTCATTTAACTTGCAAATTTCAACTTGATTAAGTTTTTGGTATGGAATTCTTGCAGATGATTAAGGAGGCTCTGTTGGCTCTGAACGAGAAAGGTG
>1_GG_Tbases|274625:275644|281
GATATTCATTTAACTTGCAAATTTCAACTTGATTAAGTTTTTGGTATGGAATTCTTGCAGATGATTAAGGAGGCTCTGTTGGCTCTGAACGAGAAAGGTGGATCGAGTCCGTATGCAATT
>1_GG_Tbases|274625:275644|301
ATTTCAACTTGATTAAGTTTTTGGTATGGAATTCTTGCAGATGATTAAGGAGGCTCTGTTGGCTCTGAACGAGAAAGGTGGATCGAGTCCGTATGCAATTGCTAAATACATGGAAGACAA
>1_GG_Tbases|274625:275644|325
TATGGAATTCTTGCAGATGATTAAGGAGGCTCTGTTGGCTCTGAACGAGAAAGGTGGATCGAGTCCGTATGCAATTGCTAAATACATGGAAGACAAACACAAGGATGAATTACCAGCAAA
>1_GG_Tbases|274625:275644|341
ATGATTAAGGAGGCTCTGTTGGCTCTGAACGAGAAAGGTGGATCGAGTCCGTATGCAATTGCTAAATACATGGAAGACAAACACAAGGATGAATTACCAGCAAATTTCAGGAAAATTCTA
>1_GG_Tbases|274625:275644|361
GGCTCTGAACGAGAAAGGTGGATCGAGTCCGTATGCAATTGCTAAATACATGGAAGACAAACACAAGGATGAATTACCAGCAAATTTCAGGAAAATTCTAGGTCTTCAATTGAAGAATTC
>1_GG_Tbases|274625:275644|381
GATCGAGTCCGTATGCAATTGCTAAATACATGGAAGACAAACACAAGGATGAATTACCAGCAAATTTCAGGAAAATTCTAGGTCTTCAATTGAAGAATTCTGCAGCAAAGGGGAAGCTAA
>1_GG_Tbases|274625:275644|401
GCTAAATACATGGAAGACAAACACAAGGATGAATTACCAGCAAATTTCAGGAAAATTCTAGGTCTTCAATTGAAGAATTCTGCAGCAAAGGGGAAGCTAATCAAAATCAAGGCTTCATAC
>1_GG_Tbases|274625:275644|421
ACACAAGGATGAATTACCAGCAAATTTCAGGAAAATTCTAGGTCTTCAATTGAAGAATTCTGCAGCAAAGGGGAAGCTAATCAAAATCAAGGCTTCATACAAACTATCTGAGGCTGGAAA
>1_GG_Tbases|274625:275644|461
GGTCTTCAATTGAAGAATTCTGCAGCAAAGGGGAAGCTAATCAAAATCAAGGCTTCATACAAACTATCTGAGGCTGGAAAGAAGGAGACTACAACAAAAACATCTACCAAAAAGCTCCCC
>1_GG_Tbases|274625:275644|481
TGCAGCAAAGGGGAAGCTAATCAAAATCAAGGCTTCATACAAACTATCTGAGGCTGGAAAGAAGGAGACTACAACAAAAACATCTACCAAAAAGCTCCCCAAGGCCGATTCTAAGAAGAA
>1_GG_Tbases|274625:275644|501
TCAAAATCAAGGCTTCATACAAACTATCTGAGGCTGGAAAGAAGGAGACTACAACAAAAACATCTACCAAAAAGCTCCCCAAGGCCGATTCTAAGAAGAAACCTAGAAGCACCAGGGCCA
>1_GG_Tbases|274625:275644|521
AAACTATCTGAGGCTGGAAAGAAGGAGACTACAACAAAAACATCTACCAAAAAGCTCCCCAAGGCCGATTCTAAGAAGAAACCTAGAAGCACCAGGGCCACTGCAACTGCAGCGAAGAAA
>1_GG_Tbases|274625:275644|541
GAAGGAGACTACAACAAAAACATCTACCAAAAAGCTCCCCAAGGCCGATTCTAAGAAGAAACCTAGAAGCACCAGGGCCACTGCAACTGCAGCGAAGAAAACAGAGGTGCCGAAGAAAGC
>1_GG_Tbases|274625:275644|561
CATCTACCAAAAAGCTCCCCAAGGCCGATTCTAAGAAGAAACCTAGAAGCACCAGGGCCACTGCAACTGCAGCGAAGAAAACAGAGGTGCCGAAGAAAGCAAAAGCGACGCCAAAACCGA
>1_GG_Tbases|274625:275644|581
AAGGCCGATTCTAAGAAGAAACCTAGAAGCACCAGGGCCACTGCAACTGCAGCGAAGAAAACAGAGGTGCCGAAGAAAGCAAAAGCGACGCCAAAACCGAAGAAGGTTGGAGCCAAGAGG
>1_GG_Tbases|274625:275644|601
ACCTAGAAGCACCAGGGCCACTGCAACTGCAGCGAAGAAAACAGAGGTGCCGAAGAAAGCAAAAGCGACGCCAAAACCGAAGAAGGTTGGAGCCAAGAGGACAAGGAAGTCCACTCCGGC
>1_GG_Tbases|274625:275644|621
CTGCAACTGCAGCGAAGAAAACAGAGGTGCCGAAGAAAGCAAAAGCGACGCCAAAACCGAAGAAGGTTGGAGCCAAGAGGACAAGGAAGTCCACTCCGGCGAAGGCAAAACAGCCAAAGT
>1_GG_Tbases|274625:275644|641
ACAGAGGTGCCGAAGAAAGCAAAAGCGACGCCAAAACCGAAGAAGGTTGGAGCCAAGAGGACAAGGAAGTCCACTCCGGCGAAGGCAAAACAGCCAAAGTCTATCAAGTCTCCTGCTGCT
>1_GG_Tbases|274625:275644|661
AAAAGCGACGCCAAAACCGAAGAAGGTTGGAGCCAAGAGGACAAGGAAGTCCACTCCGGCGAAGGCAAAACAGCCAAAGTCTATCAAGTCTCCTGCTGCTAAAAGGGCCAAGAAGATTGC
>1_GG_Tbases|274625:275644|681
AGAAGGTTGGAGCCAAGAGGACAAGGAAGTCCACTCCGGCGAAGGCAAAACAGCCAAAGTCTATCAAGTCTCCTGCTGCTAAAAGGGCCAAGAAGATTGCAGTCTAAGTATGGCGGTGGG
>1_GG_Tbases|274625:275644|701
ACAAGGAAGTCCACTCCGGCGAAGGCAAAACAGCCAAAGTCTATCAAGTCTCCTGCTGCTAAAAGGGCCAAGAAGATTGCAGTCTAAGTATGGCGGTGGGATAATACAGTGTGTATATAG
>1_GG_Tbases|274625:275644|728
AAACAGCCAAAGTCTATCAAGTCTCCTGCTGCTAAAAGGGCCAAGAAGATTGCAGTCTAAGTATGGCGGTGGGATAATACAGTGTGTATATAGGAGGAATAATGGTTTGCTTCTTGTAGT
>1_GG_Tbases|274625:275644|741
CTATCAAGTCTCCTGCTGCTAAAAGGGCCAAGAAGATTGCAGTCTAAGTATGGCGGTGGGATAATACAGTGTGTATATAGGAGGAATAATGGTTTGCTTCTTGTAGTTCTGTGAATAGGA
>1_GG_Tbases|274625:275644|764
AGGGCCAAGAAGATTGCAGTCTAAGTATGGCGGTGGGATAATACAGTGTGTATATAGGAGGAATAATGGTTTGCTTCTTGTAGTTCTGTGAATAGGAAAAATGAAGCTTAGCTTTTACTT
>1_GG_Tbases|274625:275644|781
AGTCTAAGTATGGCGGTGGGATAATACAGTGTGTATATAGGAGGAATAATGGTTTGCTTCTTGTAGTTCTGTGAATAGGAAAAATGAAGCTTAGCTTTTACTTTCAGTCATCTAGTTCGT
>1_GG_Tbases|274625:275644|801
ATAATACAGTGTGTATATAGGAGGAATAATGGTTTGCTTCTTGTAGTTCTGTGAATAGGAAAAATGAAGCTTAGCTTTTACTTTCAGTCATCTAGTTCGTAGACCGTAGTGTAGGTTGGA
>1_GG_Tbases|274625:275644|821
GAGGAATAATGGTTTGCTTCTTGTAGTTCTGTGAATAGGAAAAATGAAGCTTAGCTTTTACTTTCAGTCATCTAGTTCGTAGACCGTAGTGTAGGTTGGATTACAACCCCTTCTTGGGTT
>1_GG_Tbases|274625:275644|841
TTGTAGTTCTGTGAATAGGAAAAATGAAGCTTAGCTTTTACTTTCAGTCATCTAGTTCGTAGACCGTAGTGTAGGTTGGATTACAACCCCTTCTTGGGTTTGCTGAAGTTTGGTTAATGA
>1_GG_Tbases|274625:275644|861
AAAATGAAGCTTAGCTTTTACTTTCAGTCATCTAGTTCGTAGACCGTAGTGTAGGTTGGATTACAACCCCTTCTTGGGTTTGCTGAAGTTTGGTTAATGAACGCTCTGTGTCTCTGCAAA
>1_GG_Tbases|274625:275644|881
CTTTCAGTCATCTAGTTCGTAGACCGTAGTGTAGGTTGGATTACAACCCCTTCTTGGGTTTGCTGAAGTTTGGTTAATGAACGCTCTGTGTCTCTGCAAATTAAGGCGTTGTTCTGTTGA
>1_GG_Tbases|274625:275644|901
AGACCGTAGTGTAGGTTGGATTACAACCCCTTCTTGGGTTTGCTGAAGTTTGGTTAATGAACGCTCTGTGTCTCTGCAAATTAAGGCGTTGTTCTGTTGATAATCATCCTTTTTCTGCAA
>1_GG_Tbases|279642:279762|1
AGAGAGTGATGGCAGAAGTCATAGGAGCACCAGCAGCTCAAGTTAAATCAATCTTTGTATATCCCATCAAATCATGCCGTGGAATTTCTGTTTCTCAAGCACCTATCACTTCTACTGGTA
>1_GG_Tbases|279642:279762|2
GAGAGTGATGGCAGAAGTCATAGGAGCACCAGCAGCTCAAGTTAAATCAATCTTTGTATATCCCATCAAATCATGCCGTGGAATTTCTGTTTCTCAAGCACCTATCACTTCTACTGGTAT
>1_GG_Tbases|280356:280505|1
GATTTCGATGGGATCGACAATGGTTAGTGGTGAATTCCAAAGGCAGGGCCTATACTCAAAGAGTTGAACCGAAGCTTGCTCTTGTCGAAGTGGCATTGCCAACTGAGGCCTTTTCTGAAG
>1_GG_Tbases|280356:280505|21
TGGTTAGTGGTGAATTCCAAAGGCAGGGCCTATACTCAAAGAGTTGAACCGAAGCTTGCTCTTGTCGAAGTGGCATTGCCAACTGAGGCCTTTTCTGAAGGCTGGGAACCAAATAATGAT
>1_GG_Tbases|280356:280505|31
TGAATTCCAAAGGCAGGGCCTATACTCAAAGAGTTGAACCGAAGCTTGCTCTTGTCGAAGTGGCATTGCCAACTGAGGCCTTTTCTGAAGGCTGGGAACCAAATAATGATTCTTATCTAG
>1_GG_Tbases|280936:282615|1
TAGTTATCAGAGCTCCCGGTATGGATCCACTGAACATTCCACTAAGTAACCCATCTGTAGTGTCGGATGGTGTCTCGGTCTGGGAGTGGTCTGGTTCTGCCTTGGACGAGGGAGCTGAGG
>1_GG_Tbases|280936:282615|21
ATGGATCCACTGAACATTCCACTAAGTAACCCATCTGTAGTGTCGGATGGTGTCTCGGTCTGGGAGTGGTCTGGTTCTGCCTTGGACGAGGGAGCTGAGGCAGCTATGTGGTTCTCCACA
>1_GG_Tbases|280936:282615|41
ACTAAGTAACCCATCTGTAGTGTCGGATGGTGTCTCGGTCTGGGAGTGGTCTGGTTCTGCCTTGGACGAGGGAGCTGAGGCAGCTATGTGGTTCTCCACACATCTGGGGAAACCAAGTCG
>1_GG_Tbases|280936:282615|61
TGTCGGATGGTGTCTCGGTCTGGGAGTGGTCTGGTTCTGCCTTGGACGAGGGAGCTGAGGCAGCTATGTGGTTCTCCACACATCTGGGGAAACCAAGTCGGCTAGTTCGCTTTAGTGAAG
>1_GG_Tbases|280936:282615|81
TGGGAGTGGTCTGGTTCTGCCTTGGACGAGGGAGCTGAGGCAGCTATGTGGTTCTCCACACATCTGGGGAAACCAAGTCGGCTAGTTCGCTTTAGTGAAGGTATAGCTCATCCCATAGTT
>1_GG_Tbases|280936:282615|101
CTTGGACGAGGGAGCTGAGGCAGCTATGTGGTTCTCCACACATCTGGGGAAACCAAGTCGGCTAGTTCGCTTTAGTGAAGGTATAGCTCATCCCATAGTTCTATCTAAATTTTCCTCATC
>1_GG_Tbases|280936:282615|121
CAGCTATGTGGTTCTCCACACATCTGGGGAAACCAAGTCGGCTAGTTCGCTTTAGTGAAGGTATAGCTCATCCCATAGTTCTATCTAAATTTTCCTCATCTATATGTTACTCATATGAAA
>1_GG_Tbases|280936:282615|141
CATCTGGGGAAACCAAGTCGGCTAGTTCGCTTTAGTGAAGGTATAGCTCATCCCATAGTTCTATCTAAATTTTCCTCATCTATATGTTACTCATATGAAATCACTGATGTTACAATATCC
>1_GG_Tbases|280936:282615|161
GCTAGTTCGCTTTAGTGAAGGTATAGCTCATCCCATAGTTCTATCTAAATTTTCCTCATCTATATGTTACTCATATGAAATCACTGATGTTACAATATCCTTGTCTTAAATTTGCTCTGT
>1_GG_Tbases|280936:282615|181
GTATAGCTCATCCCATAGTTCTATCTAAATTTTCCTCATCTATATGTTACTCATATGAAATCACTGATGTTACAATATCCTTGTCTTAAATTTGCTCTGTATATCTCTTCCACCTTTTAT
>1_GG_Tbases|280936:282615|201
CTATCTAAATTTTCCTCATCTATATGTTACTCATATGAAATCACTGATGTTACAATATCCTTGTCTTAAATTTGCTCTGTATATCTCTTCCACCTTTTATGCTTAACTTCTCTACGTATT
>1_GG_Tbases|280936:282615|221
TATATGTTACTCATATGAAATCACTGATGTTACAATATCCTTGTCTTAAATTTGCTCTGTATATCTCTTCCACCTTTTATGCTTAACTTCTCTACGTATTGTCCAGCTTTCAATACGTAG
>1_GG_Tbases|280936:282615|241
TCACTGATGTTACAATATCCTTGTCTTAAATTTGCTCTGTATATCTCTTCCACCTTTTATGCTTAACTTCTCTACGTATTGTCCAGCTTTCAATACGTAGTTTAGAGAGCAACTCATGGC
>1_GG_Tbases|280936:282615|261
TTGTCTTAAATTTGCTCTGTATATCTCTTCCACCTTTTATGCTTAACTTCTCTACGTATTGTCCAGCTTTCAATACGTAGTTTAGAGAGCAACTCATGGCTCATGCTATCTCCTTTACTT
>1_GG_Tbases|280936:282615|281
ATATCTCTTCCACCTTTTATGCTTAACTTCTCTACGTATTGTCCAGCTTTCAATACGTAGTTTAGAGAGCAACTCATGGCTCATGCTATCTCCTTTACTTCTTTTGCAAATTTTACTTGT
>1_GG_Tbases|280936:282615|404
TTTGTGACAAGATTTGAGAAAATGGCTAGTTGCATAAGTCTAGGACCTACCACCTTGCATACAGTCAATTTCTTATGTTGCTTCACAGCTTTCATGGTTATCAAGCAAATGCTAAATATT
>1_GG_Tbases|280936:282615|421
GAAAATGGCTAGTTGCATAAGTCTAGGACCTACCACCTTGCATACAGTCAATTTCTTATGTTGCTTCACAGCTTTCATGGTTATCAAGCAAATGCTAAATATTAATTTTGGGAGGGAGTA
>1_GG_Tbases|280936:282615|441
GTCTAGGACCTACCACCTTGCATACAGTCAATTTCTTATGTTGCTTCACAGCTTTCATGGTTATCAAGCAAATGCTAAATATTAATTTTGGGAGGGAGTACTTTTCTACCAGAAGCTAAA
>1_GG_Tbases|280936:282615|461
CATACAGTCAATTTCTTATGTTGCTTCACAGCTTTCATGGTTATCAAGCAAATGCTAAATATTAATTTTGGGAGGGAGTACTTTTCTACCAGAAGCTAAATATCCTTGAGCTGTTAGGAA
>1_GG_Tbases|280936:282615|481
TTGCTTCACAGCTTTCATGGTTATCAAGCAAATGCTAAATATTAATTTTGGGAGGGAGTACTTTTCTACCAGAAGCTAAATATCCTTGAGCTGTTAGGAAGGGTTAAGAAAGCTCTTCAC
>1_GG_Tbases|280936:282615|501
TTATCAAGCAAATGCTAAATATTAATTTTGGGAGGGAGTACTTTTCTACCAGAAGCTAAATATCCTTGAGCTGTTAGGAAGGGTTAAGAAAGCTCTTCACGATCAGACAGTCTGCTTTCT
>1_GG_Tbases|280936:282615|521
ATTAATTTTGGGAGGGAGTACTTTTCTACCAGAAGCTAAATATCCTTGAGCTGTTAGGAAGGGTTAAGAAAGCTCTTCACGATCAGACAGTCTGCTTTCTAAGAACTAGATTTTCATTTC
>1_GG_Tbases|280936:282615|541
CTTTTCTACCAGAAGCTAAATATCCTTGAGCTGTTAGGAAGGGTTAAGAAAGCTCTTCACGATCAGACAGTCTGCTTTCTAAGAACTAGATTTTCATTTCATTAATTAGATAGATCTTTT
>1_GG_Tbases|280936:282615|561
TATCCTTGAGCTGTTAGGAAGGGTTAAGAAAGCTCTTCACGATCAGACAGTCTGCTTTCTAAGAACTAGATTTTCATTTCATTAATTAGATAGATCTTTTTGGCCCCCATGTTTTGATCT
>1_GG_Tbases|280936:282615|581
GGGTTAAGAAAGCTCTTCACGATCAGACAGTCTGCTTTCTAAGAACTAGATTTTCATTTCATTAATTAGATAGATCTTTTTGGCCCCCATGTTTTGATCTCAGAATGTCATCCACAGAAT
>1_GG_Tbases|280936:282615|601
GATCAGACAGTCTGCTTTCTAAGAACTAGATTTTCATTTCATTAATTAGATAGATCTTTTTGGCCCCCATGTTTTGATCTCAGAATGTCATCCACAGAATTTGAACAATATCATTAAACA
>1_GG_Tbases|280936:282615|621
AAGAACTAGATTTTCATTTCATTAATTAGATAGATCTTTTTGGCCCCCATGTTTTGATCTCAGAATGTCATCCACAGAATTTGAACAATATCATTAAACAGTTGAATAAAGATGAATCAG
>1_GG_Tbases|280936:282615|641
ATTAATTAGATAGATCTTTTTGGCCCCCATGTTTTGATCTCAGAATGTCATCCACAGAATTTGAACAATATCATTAAACAGTTGAATAAAGATGAATCAGGCATCGTTTTGTCCAAGTTT
>1_GG_Tbases|280936:282615|661
TGGCCCCCATGTTTTGATCTCAGAATGTCATCCACAGAATTTGAACAATATCATTAAACAGTTGAATAAAGATGAATCAGGCATCGTTTTGTCCAAGTTTTTCACAATTTTGAAGCAATA
>1_GG_Tbases|280936:282615|681
CAGAATGTCATCCACAGAATTTGAACAATATCATTAAACAGTTGAATAAAGATGAATCAGGCATCGTTTTGTCCAAGTTTTTCACAATTTTGAAGCAATACTCAGCATTGAGTGGACCTT
>1_GG_Tbases|280936:282615|821
ATAGATTAGTGTATCGCCTATTATTAGGCTCATGTTCTTGCTTTAGTAGAAAACTGCTGGGAATAAATGTACACAATTTGATCGAAATAAGTTGCTGACTCTTATAGTTAAGGAAATGAG
>1_GG_Tbases|280936:282615|841
TTATTAGGCTCATGTTCTTGCTTTAGTAGAAAACTGCTGGGAATAAATGTACACAATTTGATCGAAATAAGTTGCTGACTCTTATAGTTAAGGAAATGAGAGTTGTAGATCCTAATTATG
>1_GG_Tbases|280936:282615|861
CTTTAGTAGAAAACTGCTGGGAATAAATGTACACAATTTGATCGAAATAAGTTGCTGACTCTTATAGTTAAGGAAATGAGAGTTGTAGATCCTAATTATGCTCAAGGATACAATGTTATG
>1_GG_Tbases|280936:282615|881
GAATAAATGTACACAATTTGATCGAAATAAGTTGCTGACTCTTATAGTTAAGGAAATGAGAGTTGTAGATCCTAATTATGCTCAAGGATACAATGTTATGTTTTCTGATGGATATCCATA
>1_GG_Tbases|280936:282615|901
ATCGAAATAAGTTGCTGACTCTTATAGTTAAGGAAATGAGAGTTGTAGATCCTAATTATGCTCAAGGATACAATGTTATGTTTTCTGATGGATATCCATACCTCGTGCTATCCCAGGTTA
>1_GG_Tbases|280936:282615|921
CTTATAGTTAAGGAAATGAGAGTTGTAGATCCTAATTATGCTCAAGGATACAATGTTATGTTTTCTGATGGATATCCATACCTCGTGCTATCCCAGGTTAGTACTTACTACTTAGTAATA
>1_GG_Tbases|280936:282615|941
AGTTGTAGATCCTAATTATGCTCAAGGATACAATGTTATGTTTTCTGATGGATATCCATACCTCGTGCTATCCCAGGTTAGTACTTACTACTTAGTAATATCATCATTTAAATTCAACAT
>1_GG_Tbases|280936:282615|967
GATACAATGTTATGTTTTCTGATGGATATCCATACCTCGTGCTATCCCAGGTTAGTACTTACTACTTAGTAATATCATCATTTAAATTCAACATAAACATCCATAAAACAAGAGCTTAGG
>1_GG_Tbases|280936:282615|981
TTTTCTGATGGATATCCATACCTCGTGCTATCCCAGGTTAGTACTTACTACTTAGTAATATCATCATTTAAATTCAACATAAACATCCATAAAACAAGAGCTTAGGCTGAATTTTCTTGG
>1_GG_Tbases|280936:282615|1001
CCTCGTGCTATCCCAGGTTAGTACTTACTACTTAGTAATATCATCATTTAAATTCAACATAAACATCCATAAAACAAGAGCTTAGGCTGAATTTTCTTGGTCCATGCTCTGCAGGGATCA
>1_GG_Tbases|280936:282615|1021
GTACTTACTACTTAGTAATATCATCATTTAAATTCAACATAAACATCCATAAAACAAGAGCTTAGGCTGAATTTTCTTGGTCCATGCTCTGCAGGGATCATTGAATGCGTTAAATTCTCT
>1_GG_Tbases|280936:282615|1041
TCATCATTTAAATTCAACATAAACATCCATAAAACAAGAGCTTAGGCTGAATTTTCTTGGTCCATGCTCTGCAGGGATCATTGAATGCGTTAAATTCTCTTCTCAAGGAGCCTGTTCCAG
>1_GG_Tbases|280936:282615|1061
AAACATCCATAAAACAAGAGCTTAGGCTGAATTTTCTTGGTCCATGCTCTGCAGGGATCATTGAATGCGTTAAATTCTCTTCTCAAGGAGCCTGTTCCAGTAAATCGTTTTAGACCCAAG
>1_GG_Tbases|280936:282615|1081
CTTAGGCTGAATTTTCTTGGTCCATGCTCTGCAGGGATCATTGAATGCGTTAAATTCTCTTCTCAAGGAGCCTGTTCCAGTAAATCGTTTTAGACCCAAGTATACTCTTGTCCCTCTTGT
>1_GG_Tbases|280936:282615|1221
TGTTTACATTCCTTCCTCTTTCTGTACAAACTGTTAGTACTTTAGATTAACTCAGTTAAATTTTTGATGTTATCTTCTTTCACAGTGTCCTTGTTGATGGATGTGAACCATTTGCTGAGG
>1_GG_Tbases|280936:282615|1241
TCTGTACAAACTGTTAGTACTTTAGATTAACTCAGTTAAATTTTTGATGTTATCTTCTTTCACAGTGTCCTTGTTGATGGATGTGAACCATTTGCTGAGGATTTGTGGAAGGAGATCCGG
>1_GG_Tbases|280936:282615|1261
TTTAGATTAACTCAGTTAAATTTTTGATGTTATCTTCTTTCACAGTGTCCTTGTTGATGGATGTGAACCATTTGCTGAGGATTTGTGGAAGGAGATCCGGATCAATAAGTTGACATTTGA
>1_GG_Tbases|280936:282615|1281
TTTTTGATGTTATCTTCTTTCACAGTGTCCTTGTTGATGGATGTGAACCATTTGCTGAGGATTTGTGGAAGGAGATCCGGATCAATAAGTTGACATTTGAGGGTGTCAAACTATGCTCTC
>1_GG_Tbases|280936:282615|1301
CACAGTGTCCTTGTTGATGGATGTGAACCATTTGCTGAGGATTTGTGGAAGGAGATCCGGATCAATAAGTTGACATTTGAGGGTGTCAAACTATGCTCTCGCTGTAAGGTAAGACCTCGT
>1_GG_Tbases|280936:282615|1321
ATGTGAACCATTTGCTGAGGATTTGTGGAAGGAGATCCGGATCAATAAGTTGACATTTGAGGGTGTCAAACTATGCTCTCGCTGTAAGGTAAGACCTCGTGAACTTACTTTCTTACTAAA
>1_GG_Tbases|280936:282615|1341
ATTTGTGGAAGGAGATCCGGATCAATAAGTTGACATTTGAGGGTGTCAAACTATGCTCTCGCTGTAAGGTAAGACCTCGTGAACTTACTTTCTTACTAAACGACAGAGAATAACCTTTGC
>1_GG_Tbases|280936:282615|1361
ATCAATAAGTTGACATTTGAGGGTGTCAAACTATGCTCTCGCTGTAAGGTAAGACCTCGTGAACTTACTTTCTTACTAAACGACAGAGAATAACCTTTGCAAACTGGAAGCTGTTTTTTC
>1_GG_Tbases|280936:282615|1501
AAAGTTCATGCAACATGATATTAAAAAGAAATTTAACACATCTGAGGGCCTTTTATAGCAACTCCATACGTAGTTTTGCTCTATAGTCATGGGATAGACATGAATTCAGACCTATTATTC
>1_GG_Tbases|280936:282615|1521
TTAAAAAGAAATTTAACACATCTGAGGGCCTTTTATAGCAACTCCATACGTAGTTTTGCTCTATAGTCATGGGATAGACATGAATTCAGACCTATTATTCTAGCAACTTGTTTGGACAAG
>1_GG_Tbases|280936:282615|1544
GAGGGCCTTTTATAGCAACTCCATACGTAGTTTTGCTCTATAGTCATGGGATAGACATGAATTCAGACCTATTATTCTAGCAACTTGTTTGGACAAGATCAAAAGAGTCTAGTCATGTTT
>1_GG_Tbases|280936:282615|1561
ACTCCATACGTAGTTTTGCTCTATAGTCATGGGATAGACATGAATTCAGACCTATTATTCTAGCAACTTGTTTGGACAAGATCAAAAGAGTCTAGTCATGTTTCTCCCTTTATGATGTTG
>1_GG_Tbases|282780:283019|1
GTACCTACCATAAATCAAGAAACAGCAGTAGCAGGCTCTGAGCCAACAGAAACTCTCTTGAAATTCCGTTCCGATAAGGCCTTGCGTCCGAATAAGAAACAACAAGGGAAGGTAAGATCT
>1_GG_Tbases|282780:283019|21
AACAGCAGTAGCAGGCTCTGAGCCAACAGAAACTCTCTTGAAATTCCGTTCCGATAAGGCCTTGCGTCCGAATAAGAAACAACAAGGGAAGGTAAGATCTAATAAAGTGAGAAGTTCCAT
>1_GG_Tbases|282780:283019|41
AGCCAACAGAAACTCTCTTGAAATTCCGTTCCGATAAGGCCTTGCGTCCGAATAAGAAACAACAAGGGAAGGTAAGATCTAATAAAGTGAGAAGTTCCATAACTAATTACCTAATAATCC
>1_GG_Tbases|282780:283019|61
AAATTCCGTTCCGATAAGGCCTTGCGTCCGAATAAGAAACAACAAGGGAAGGTAAGATCTAATAAAGTGAGAAGTTCCATAACTAATTACCTAATAATCCCTAGATAAATCATAAGTACG
>1_GG_Tbases|282780:283019|81
CTTGCGTCCGAATAAGAAACAACAAGGGAAGGTAAGATCTAATAAAGTGAGAAGTTCCATAACTAATTACCTAATAATCCCTAGATAAATCATAAGTACGATCTTTCATGTTATTTTGCA
>1_GG_Tbases|282780:283019|101
AACAAGGGAAGGTAAGATCTAATAAAGTGAGAAGTTCCATAACTAATTACCTAATAATCCCTAGATAAATCATAAGTACGATCTTTCATGTTATTTTGCAGGTATATTTTGGACAGAACA
>1_GG_Tbases|282780:283019|121
AATAAAGTGAGAAGTTCCATAACTAATTACCTAATAATCCCTAGATAAATCATAAGTACGATCTTTCATGTTATTTTGCAGGTATATTTTGGACAGAACATGGTTTGTTCCGACGCTCTT
>1_GG_Tbases|286892:288276|121
TTTTGGTCTTGCAACTAAGGCTACTGGTTTGGCTAAGGCAAAAAGTTTGCCAAGCCGTGCCTATGTTACGTTCTTAGCTGGAAATGGTGATTACTGGAAAGGCGTTGTTGGTTTGGTTAA
>1_GG_Tbases|286892:288276|141
CTACTGGTTTGGCTAAGGCAAAAAGTTTGCCAAGCCGTGCCTATGTTACGTTCTTAGCTGGAAATGGTGATTACTGGAAAGGCGTTGTTGGTTTGGTTAAGGGATTGCGAAAGGCGAAAT
>1_GG_Tbases|286892:288276|161
AAAAGTTTGCCAAGCCGTGCCTATGTTACGTTCTTAGCTGGAAATGGTGATTACTGGAAAGGCGTTGTTGGTTTGGTTAAGGGATTGCGAAAGGCGAAATCCGCTTATCCACTTGTTGTG
>1_GG_Tbases|286892:288276|181
CTATGTTACGTTCTTAGCTGGAAATGGTGATTACTGGAAAGGCGTTGTTGGTTTGGTTAAGGGATTGCGAAAGGCGAAATCCGCTTATCCACTTGTTGTGGCTTGTTTGCCTGACGTCCC
>1_GG_Tbases|286892:288276|201
GAAATGGTGATTACTGGAAAGGCGTTGTTGGTTTGGTTAAGGGATTGCGAAAGGCGAAATCCGCTTATCCACTTGTTGTGGCTTGTTTGCCTGACGTCCCGGAGGAACATCGACGTATAC
>1_GG_Tbases|286892:288276|221
GGCGTTGTTGGTTTGGTTAAGGGATTGCGAAAGGCGAAATCCGCTTATCCACTTGTTGTGGCTTGTTTGCCTGACGTCCCGGAGGAACATCGACGTATACTCATTAACCAAGGTTGCATC
>1_GG_Tbases|286892:288276|241
GGGATTGCGAAAGGCGAAATCCGCTTATCCACTTGTTGTGGCTTGTTTGCCTGACGTCCCGGAGGAACATCGACGTATACTCATTAACCAAGGTTGCATCGTTCGAGAGATCGAACCTGT
>1_GG_Tbases|286892:288276|261
CCGCTTATCCACTTGTTGTGGCTTGTTTGCCTGACGTCCCGGAGGAACATCGACGTATACTCATTAACCAAGGTTGCATCGTTCGAGAGATCGAACCTGTTTATCCTCCTGAGAATCAAA
>1_GG_Tbases|286892:288276|281
GCTTGTTTGCCTGACGTCCCGGAGGAACATCGACGTATACTCATTAACCAAGGTTGCATCGTTCGAGAGATCGAACCTGTTTATCCTCCTGAGAATCAAACTCAATTTGCTATGGCTTAT
>1_GG_Tbases|286892:288276|301
GGAGGAACATCGACGTATACTCATTAACCAAGGTTGCATCGTTCGAGAGATCGAACCTGTTTATCCTCCTGAGAATCAAACTCAATTTGCTATGGCTTATTATGTTATCAACTATTCCAA
>1_GG_Tbases|286892:288276|321
TCATTAACCAAGGTTGCATCGTTCGAGAGATCGAACCTGTTTATCCTCCTGAGAATCAAACTCAATTTGCTATGGCTTATTATGTTATCAACTATTCCAAACTCCGTATTTGGGAGGTAT
>1_GG_Tbases|286892:288276|341
GTTCGAGAGATCGAACCTGTTTATCCTCCTGAGAATCAAACTCAATTTGCTATGGCTTATTATGTTATCAACTATTCCAAACTCCGTATTTGGGAGGTATGTGCGAGAATATTCTTCTGT
>1_GG_Tbases|286892:288276|361
TTATCCTCCTGAGAATCAAACTCAATTTGCTATGGCTTATTATGTTATCAACTATTCCAAACTCCGTATTTGGGAGGTATGTGCGAGAATATTCTTCTGTTTCAATTTATGTGATAATGT
>1_GG_Tbases|286892:288276|381
CTCAATTTGCTATGGCTTATTATGTTATCAACTATTCCAAACTCCGTATTTGGGAGGTATGTGCGAGAATATTCTTCTGTTTCAATTTATGTGATAATGTTTTTATTTGGTAGGCTTAAA
>1_GG_Tbases|286892:288276|521
TGCAGTTTGTGGAGTATAGCAAGATGATATACTTGGATGGTGATATTCAGGTGTTTGATAACATAGACCACTTGTTTGACTTGCCAGATGGCTATTTTTATGCAGTGATGGATTGTTTCT
>1_GG_Tbases|286892:288276|541
AAGATGATATACTTGGATGGTGATATTCAGGTGTTTGATAACATAGACCACTTGTTTGACTTGCCAGATGGCTATTTTTATGCAGTGATGGATTGTTTCTGTGAGAAAACTTGGAGTCAC
>1_GG_Tbases|286892:288276|561
TGATATTCAGGTGTTTGATAACATAGACCACTTGTTTGACTTGCCAGATGGCTATTTTTATGCAGTGATGGATTGTTTCTGTGAGAAAACTTGGAGTCACACCCCACAATATAAAGTTGG
>1_GG_Tbases|286892:288276|581
ACATAGACCACTTGTTTGACTTGCCAGATGGCTATTTTTATGCAGTGATGGATTGTTTCTGTGAGAAAACTTGGAGTCACACCCCACAATATAAAGTTGGGTACTGTCAACAGTGTCCTG
>1_GG_Tbases|286892:288276|604
CCAGATGGCTATTTTTATGCAGTGATGGATTGTTTCTGTGAGAAAACTTGGAGTCACACCCCACAATATAAAGTTGGGTACTGTCAACAGTGTCCTGATAAGGTCCAGTGGACTCAAGAC
>1_GG_Tbases|286892:288276|621
TGCAGTGATGGATTGTTTCTGTGAGAAAACTTGGAGTCACACCCCACAATATAAAGTTGGGTACTGTCAACAGTGTCCTGATAAGGTCCAGTGGACTCAAGACTTGGGCCCTAAGCCATC
>1_GG_Tbases|286892:288276|641
GTGAGAAAACTTGGAGTCACACCCCACAATATAAAGTTGGGTACTGTCAACAGTGTCCTGATAAGGTCCAGTGGACTCAAGACTTGGGCCCTAAGCCATCACTCTATTTCAATGCTGGCA
>1_GG_Tbases|286892:288276|661
ACCCCACAATATAAAGTTGGGTACTGTCAACAGTGTCCTGATAAGGTCCAGTGGACTCAAGACTTGGGCCCTAAGCCATCACTCTATTTCAATGCTGGCATGTTTGTCTATGAGCCAAAT
[truncated: 8,446,184 more chars]
