# Supplementary material for: A Next-Generation Sequencing Method for Genotyping-by-Sequencing of Highly Heterozygous Autotetraploid Potato
Source: PLoS One. 2013 May 8;8(5):e62355. doi: 10.1371/journal.pone.0062355 (PMC3648547; doi:10.1371/journal.pone.0062355)
Supplement: FASTA-file S2 — SureSelect target sequences. (FASTA) [file pone.0062355.s006.fasta]

>1_GG_1:1029
gtcaactatttgttggcgaagaagatcgatctgctgcccctttgcttggttgttgatatt
tagatgaggaaatggggaaagctttagtgattatctacatcacagctgctgtgctccttc
tattcctcatctctcactctccttctccttccaacaaacctaagcgtcatcgccgactta
aattgcgctccaacttcacttttgactcacatcctacccaccatgaacatattccctttg
atcctttagttgcccaaatcgaacgccaacgtgaggataaggaatgggagaagcagtata
ttgacggccatcatcatcaattaatacatgaacctgctcctggtcaagaatctcagcctg
aatgggaagactttatggatgctgaagattatctcaatgatgaacacaagttcaatgtaa
ctgatagacttgtattattgtttcccaagattgatgtccacccatctgatggtttcgtca
ctgaccatgagttgacggactggaatctggagcagacccggaaggaggttttgcatagga
ctcaaagagatatggaagttcatgacaaaaatcatgatggttttgtctctttccatgagt
atgagcctcccagttgggttcggaattcaggttttgtctctttccactgtttcagtaatc
cattgtttagtaactcaccgcaatcacagtatctcaactctatatctgctcactttcttt
atatatttaatctgtcacaaattttgatgtggttatgctgcaacagataatacttctttt
ggatatgatatgggctggtggaaagaagatcactttaatgcgtcagatatagatggagat
gggcttctaaacattactgagttcaatgagtaagttactgctaggctaggaaaacttttt
actacccttacctcctttgcttaatagttctgtgaacttcatttgatgattccaataact
tctttctttattgtgatttcttagctttctacatcccgctgatacgagcaaccccaaact
acttcactg
>1_GG_4859:7461
caagcttaaggccaaactccctcttataacaacctaaataaaaatagtaattaccaatta
actaaaagacaaaaattgaaccaaacgagaaaagcatgtggtcatgtactagcttggcag
ggataaattgcgctcaccatttagttaacttcacctattttgctacgccaacgcacttcg
ctaacgtgcgcactctccttctctctcgctgctcccatggctattcctctccaattctct
agtatatccactcgtacagacctctccttgccggagattagaactttccggttgcccaaa
cctttctccgtcgtcagatgctccgccggcgaagctgttccttcctcgtcggccactgct
gagtcagagtttgatgctaaggttttccggaagaatttgaccagaagtgctaattacaat
cgtaaaggttttggacacaaagaagctactcttgaactcatgaatcgcgagtataccagt
aagttcttgcctccttcaatttcagttacttgaaatgcctactttaggttctgttaccga
tcatcaattatttgcgattcaaaattatacaaggcttggacatgtgaatttagagaactt
gtttgggtaaaaagtcttccgatttcttttcttcaagaaacagtttcttgaattggatga
taaataacatattttcttcatttgttcttatgaatttcaggtgatatcatcaagaaattg
aaggagaatggatttgagtatacttggggaaacgttaccgtaaaacttgcagagtcctat
ggtttttgttggggggttgagcgtgcagttcagattgcttatgaagcgaggaaacagttt
ccaacagagaggatttggataactaatgaaattattcacaaccccactgtgaataaggtt
tctgcttataatccttagatgtgcatgcccattgctcaagattttcagtttttctttatt
gtaggaggaagactgtgaaattgtattcatcatattgctccttcttccctcctctacaaa
tatcttggcagttttagaaattaccttcaatgtgccttgacttttaggctgttagtggtt
tcgtatatatactagttgcttactcagaataagttgcagctaaggatagtaactgctgct
ctcatgctttaagacattggctttcactcttatgtgagactagttacacgtagaagagta
aagacttctactactttttcagatgctgggatcctatagatgatttttgaaatgtccttt
ttcacatgtagttattacttcaaatcatgtataggttttctctggtgccccattcctctt
cgataggtttattgtctgtttcccttcttttagacataaaaagtccttgaatggcatgaa
aattgagaaggaatatgtgagaagaaaggatttttagtttacttaatagtatgctgaaaa
gctaaaatagtataaaattaaatttctggtgcagaatttttgaatgggatatatagctgg
tgaacattcttaatttgaagtatatttccgataccaccgatgccatcctctgcattttgt
gctttttgtactttcttaggcaggctatgttctagttgatgccagttgtctgtttgtgtt
ctatcttatctcatataaattctgataaattactttgtctggatcagaggctagaggata
tggatgttaagaacattcctcttgaggaagggaagaaaaactttgatgttgttgacaagg
atgatgttgtggttttgcctgcttttggggctgctgttgatgaaatgttggttttgagtg
ataaaaacgtacaaattgttgatacaacctgcccgtgggtgactaaggtttgtgatacag
ttgctaaaatgaatcgttggcctctatgtcctttgaactatattagggttcctcataatt
cttagtacaggtttggaacaccgttgaaaagcacaagaagggagaatatacctccattat
ccatggtaaatatgctcatgaggaaactgttgcgactgcatcctttgctgggaaatacat
cattgtgaagaacatggcagaggtatttcaacctcacaccataagtgttctttgcttgaa
ataatgagttggaatctcatcttgcttattctatggaaatttttccttgatgcaggcaac
ttatgtctgtgattatattcttggaggtaaacttgatggttctagctcaaccaaagaggc
atttatgcaggtgctgcctgagttgtctatttgacctgccgtctacagttgcagtacttt
gcattaatactgatattttctgtgaatatttttctgtatagaaatttaaatatgcagttt
ctgaagggtttgatccggatgttgatcttgtaaaagctggtattgcaaaccaaactacga
tgttgaagggagaaacagaagatattggttagattatatttagagtatcactccctatta
tagaattcctccagactgcaatcatgtagtgatttagcttcttttgatatacagggaagt
tggtcgagaggaccatgatgcaaaaatatggggtggaaaatgttaacaaccactttgtaa
gtttcaacactatatgcgatgcg
>1_GG_8736:9088
gagcgtcaagatgcaatgtataagctggtcgagcaaaagctggatcttatgttagtgatt
ggtggttggaactcaagcaacacttcacatctacaggagattgcagaggaacgtggaatt
ccctcatactggattgacagtgagcagagagtaggtcctggaaacaaaataagttacaag
ttaatggtgagctgatttacaccctgtgatttgcaactaaattttaagagagtattttgg
ttcttatacccaccttattttgacagcatggtgagttggttgagaaagagaacttcttac
cagagggtcctattacaattggggtgacatctggtgcatccacccccgataag
>1_GG_9368:9500
aaaataattgtaggatatgctgtatgtgctagcacaactatgctaaataacatgttcttg
tagatgtataactctaagttttttaatattaatatgccgctgtccagctctctgtagtga
tgtaaaccttgcc
>1_GG_13501:13982
ttcattctcaaaaatagaagtaaaaaacacaaacacaagagaaacaaaaaactgatctct
gattggcttggtttttctcatcatgggtaccataaaaggagttttatttagtattgtttt
gattaatttgtcacttgttggattttgtgggtatcctagaaggccagtagatgtaccctt
ttggaaaaactatgagccaagttgggctagtcaccacattaagttcctcaatggtggtgc
cactactgatcttattcttgacagatcttcaggtgctaactagactatatttttcaattt
gatgtctgagacataattttttgagataataattattaattgagttatcgtaaacttcac
attttcttattgtatttgaaggagctggatttcagtcaaagaaatcatatctgtttgggc
atttcagcatgaaaatgaggctcgttggtggagactcagctggtgttgtcactgcatttt
ac
>1_GG_14428:16023
catcgaataatgcagagcacgatgagatagattttgaatttttggggaacagaactggac
agccatacatattgcagacaaatgtgttcacaggaggaaaaggaaacagagaacagagaa
tctttctttggtttgacccaaccaagggctaccattcttattctgttctttggaacacat
acctcattgtgtaagttattactacttctttagttttagtattaacaagttagtatttta
ttccatattcatccattacttagatacattaatagtgagatgaattatttaatacatcta
atcaaacagcaggatgaaataatttagagatttttaatcttgttaaatattttcattatt
tgttgtttctgtaaagttcttcttatgtggtcccaatctatttcttgggatgcgtgcact
tggttttactctacgtggtggtcctacaactacaatgtttagaactagtgtggtaacaat
tgtttaatacaaaatgcacatttgtctaggaattgttttaagttaaaaggataaaagaag
catgaaaacctgtaaggtttaacatggtataaacattatactaagaacctttgtcatgtg
agtatgtatgttggtccttttgtgttaatcaagatttatgtttttgattaatatactttt
aatagtatgtatgttaatgcttattatacatgtgctccttcttgacttcatcacaaaaat
ttcagtaaaatcctggtcaaaactgatatctatgaccttcaattttagatattaaatatt
taaatttgtatgatggtaaacatatcgtgatgattcgtatgaaatttccagattttgtgt
ctaaatgtccatttcaaattatttggtcctacatactttaagcaagctggctaattggtg
tccttgcgacagaatttttgtcttctatcttgcacctaaaagtaatgtttcctcgtaaaa
agtgatatagtatttttttctttcaaaagttctgtggaagactattcaccactttgcttt
gaaattttagtacaatagttgaaaagatgctcaaaagcaataaacaattttttcttctat
tattcaacattgggctttttccattgggcctctaccaaatggattgggctaatatatttg
tgtaaacattatttcaggatctttgtggacgacgtcccaattagagcattcaaaaactca
aaagaccttggtgtgaaattcccattcaatcagccaatgaagatatactcaagtctttgg
gacgcagatgattgggccacaagaggtgggcttgagaaaaccgattggtccaatgcccca
tttaccgcatcatacacatcgttccacgtggacggatgtgaagctgccacgccacaagaa
gtccaagtttgtaacactaaaggcatgaaatggtgggatcaaaaggccttccaagattta
gatgcattacaatacaggagacttcgttgggtccgtcaaaaatacactgtttataactat
tgcactgataaagcgaggtaccctgttccgccaccagagtgcactaaggacagagatatt
taaaatcatattcaaaattaagagggattttatata
>1_GG_16044:16263
atgtgtgagtattttaatgatccttaaaacaaagtgcttttaattaagctgtatttccct
aattctttttgagtgtatcattattggtggagtcatgaggatattatgtatctcatgcca
ggctcttcatgtctcttgtgtgtcatcatcatcatgatgactgatgtattgtaatttatt
gaactattggtttcttatctgttaattaaaaatatgaatt
>1_GG_20383:20782
tctcgtgctagtaattgatgtgactatggtactcggccaagggactcgtgttggatttta
ttccagtacgtgcccaagggccgaatccatcgttcaatcaacggtgaggtctcattttca
gtctgatccaacggtggcaccaggattgttgagaatgcactttcatgattgtttcgtaca
aggttgtgacggttccatcctcatttctggtgctggaactgaaagaacagctcctccgaa
taccttgttgagaggatacgaggttattgacgatgctaagcagcaaattgaagctctttg
tcctggagttgtttcatgtgctgacattcttgctcttgctgctcgtgattccgttctcct
ggtaattatatatacatggatattgcatgaaagaacgtag
>1_GG_20803:20942
tcgttatatatatggtcccatgcattagtaacagagttaacttcacaaaatttgacacta
tcagatcacctaaaaaataattatacgttacattttaccactttcctactataactacta
gttaacatatagtactagct
>1_GG_20977:21866
cggtgtatataaaaatttaagttcttcgtaataatatagtttttgttaattgatgcagac
taagggactgacctggtctgtgcccacgggacgcagagatggacgagtttcaagagcatc
agacgcatctaatctgccaggatttactgaatctgttgatgctcaaaagcaaaagtttgc
tgcaaagggtctcaacactcaagatcttgtcacccttgttggtaagtctaacataacatt
actaaaacaaataattttgatatgcgtatttattatcaatactctggacaaaattttagt
actaaagacttaaacaacgatgacctctgaatgtaattatgacattaactttaattttgt
gtggtcaggtgggcacacaattggaacctcagcatgtcaattcttcagctacaggctata
caatttcaactccactggtggccctgacccttcaatagatgcaacctttcttcctcagct
tcaagcattatgtccacaaaacggggatggctcgaagcgtgtggcactagacactggaag
cgtgaacaattttgacacctcgtatttctctaacttgaggaatggtcgtggaattctgga
atcagaccagaaattgtggaccgatgcttcgaccaaggtgtttgtccaaaggtatttagg
cctcaggggatttcttggattgagattcgccttagaattcggaaagtccatggttaaaat
gagtaatattgaagttttgacagggactaacggtgaaattcgtaaagtttgctctgcatt
caactgatgcatatatgtatactaattagtttcgttcagttagcgcaagctgcaaaatgg
aattgttagtagtatccaatatcaataaataaaagcatttacccactgaa
>1_GG_25834:25954
tcttcattttccatttctgctatctttctctgctcatatccattaaacttttcccccttt
actccattcatcatttgtatgtgataaaggtgggtgttttaatttcaatgaatgtgggtg
t
>1_GG_26090:26280
gtggaggaaagagtacatatagagaaacattttgggcaaataaaagaagcagttgaggga
gttgctgagaagggcgatttgggttttgaagaatgagtgcttctaggtttataaagtgtg
ttactgtgggagatggagctgtgggtaaaacttgtcttctcatttcgtataccagcaaca
cttttcccact
>1_GG_28104:28392
gattatgtcccaactgtatttgacaattttagtgcaaatgtggtcgtcgatgggagcact
gttaatctggggctctgggatactgcaggtaaaagttttcccacatcggtagtttcattt
tcctttttgtaccattgttgtgtggaacatattgattcctctactttataattgaacagg
tcaggaggattacaatagattaagacctttgagctatcgtggggcagatgtatttatact
ggcattttctctcattagcaaggcgagctatgaaaatgtctccaaaaag
>1_GG_28965:29085
atttcattttcttgctattgaatttcagtggattcctgaattgaggcattatgctcctgg
agttccaattattcttgttggaacaaagctaggttagcatgtcctatttaatcttgtttg
a
>1_GG_31042:32721
atagacaatagatagtaagtaacttgtagcccaccacaaccttgaatttcagatgccttt
taaactggaaccagctctgaagaactacttatgttgtcccagagaaaaatgtgagttagg
tatggttaggcagagaggaaattcggttcatacaactagaagtcttagatctcagttatg
atgactctcaataactctaattgttatgtggtcaaactgccaaaaagtctctttgagaag
tgacctattgcagattgagatttgagatagatgaaaaagtaagttttggttaaaagtttc
atgtctcatttaaataaatgcagcaaacgcaaaatttatgcagttttacatggcgtagct
agcctaattttttaaaagagccacctagggaagtcactaatcacattactttgtgtctga
attagaattggaatgtgtatcttcaaattttaaggccaaaaactgctttaaatagtagaa
aacacattgcctggattttgaaattggaagttattaatgaacttaaacagattagtttac
tgtaatctatgattgaaattcaaatgtactactgttgaacttaaaagttcacaaaatatt
ctaaacctaaacgtgaaggatatatcttcttgatgttacatccaaggacaatttttctta
catccaaatacataaagaactttgtgtggtttctatcctactaatttgcagctaaaatgt
acgttccttttctggcaagttttaatttaaattcttttcctcgaagttcagtttacatga
gtctaattccttttttccattgcctcctttaattttcttctcatctatttccatgttctt
agtctaatactgttgatgtgtttccattagatctccgagaggataagcaattctttgtgg
accatccaggtgctgttccgcttagcacagctcaggtatactaccttcaatgtgttttga
gtaacaactgtatatctggtgttttcagtttctggattaaaatttttatgtagcccctta
gccctctagcagaaccttaaattcctgcttattttaaagggtgaggagctgagaaagtcg
attggtgctgctgcttacattgaatgtagtgcaaaaacacaacaggtgcttttctgattc
aaagatgactatatgctttagttttcaagttatcttgttacatatttcaattgccaaaat
tgcagaacattaaggctgtttttgatgccgccatcaaggtggtcctacaaccacccaagc
aaaagaagaagaagaagagaaagggtcagaaagcctgctctatcttgtgattgctaaaaa
cattagctgaacgaaggagatgtagattgtttatcaacgtcttcccaagttcaaaaaatt
gcaacataaggttcaatattgttagtcttgactgactataactggaaagcatcaaacctg
cagttgtccgtatgattataggccgagatgtatatttgtgatccgaagtatggtttaggg
atacgaatgtgcaaaaatcatctcagttcgttttaaatctgtataatctattatgtaaca
ctagtatgatgatttcttgtctttgcgtctgctatatgttgtttatgtaatgtacctgaa
catactgatttagattgtccaacaagttgatttgctattgtcattgttttgaaacgtaaa
>1_GG_36721:36935
gaggagagaagaaagtcagaacacagatttgaaactcgggtcggaggagcagaagaagag
ctacaatggcggagcaaactggtggaggatgctgtccgccgatggatctgttccgttcag
agtcgatgcaactcgtccaaatcatcattccgaatgaatctgctcatcggacaatcgatt
atcttggagaaatcggactcattcagttcaaagac
>1_GG_39530:39809
atcaaaagatgtggagagatggctcgtaaattacgtctatttaaggaacaaatgtccaaa
gcaggattgttatcttcttctatgtctgccacacaagttgacttaagttttgatgacctt
gaggtatgtttagtcatctgtttgtatgtcaattgcttttgttcaatggctcaacacagc
ttgtttgtgtactaggtcaagcttggagaacttgaatcagagctgattgaaatgaatgct
aatggcgataagttacaacgttcatacaatgagcttgtgg
>1_GG_39966:40308
gctggtgagtttttccacatagcacagagcagtgctgaagctctacatcgagaacaggca
tcaaatcaaactggcgaacaatcattagaaactcctttgctatctgaacaggtaaacctt
gatacttagaaaattgtatattttcttcctttggagtaactttgtagttggattcggatt
cttaggaagcagtgactgatccatccaagcaagttaagttgggatttattactggacttg
ttccgagagaaaaatcgatggcctttgagaggattctctttcgtgctacccggggtaatg
tgtacttgaggcaggctgtagttgaagagcctgtcatcgatcc
>1_GG_40979:41116
gttgagaaaaacgtatttgcagtcttcttttctggtgaaagagcaaagagcaaaattctc
aaaatatgtgaagcttttggagcaaatcgttattctgtccccgaggaccttggtaaacag
gctcagatgatcactgag
>1_GG_41513:41633
ttgcaggtctctggaagaatctcagagctaaagactactatagatgctggcttggtgcac
cggggaaatttattacaaactattggtgaacaatatgatagatggaatattttggttagt
t
>1_GG_41802:41922
ttttaggcgaggaaggagaaatcaatttatcacactctcaacatgcttagcattgatgtg
accaaaaaatgtctggtggctgaaggttggagtcctgtttttgcaaccaaccaggtgact
a
>1_GG_42170:42318
attcaggatgcgctgcagcgggcaacacatgactcaaattcagaagttggtgcaatcttc
cgggttctgcgaacccgagaaatgccacctacatattttcaaacaaataaatttacttct
tcttttcaggatatcgtcgatgcatacgg
>1_GG_43091:43244
ggtggccaaatatcaggaagcaaatcctggtgtttacactatcgtcacatttccattcct
tttcgcagttatgtttggtgactggggtcatggtatctgtctgttgcttgctaccatgtt
cttcttattcaatgagaagaaattctccagtcag
>1_GG_43618:45297
tataaaattaccttattcatcaaaactaggtcagcttcttaagtgagcaaggaattggtg
tatgttcatcaggcgggtataacttgaggtacctctaaatgacacaacattttcatagtt
tcaacaaaggaaaaataaaactacatgggttactgttattaagttgacaatgtatgctca
aaggttcttcaatgatgagaacatttttcttggaagattagcagaaatctgaatgcgttg
gtctagcatcgtccacattctagttattctcttgtgcaggttttggtaaattggggtata
cttggattaagaatattcttagaactattagtttgttatagtttatggcagtaatgggat
ttttccaagtgaattacgccctttctgcttgagcatgaatgtaaattatttgaaacatga
tagataatgattcatgaatgcagaaacttggagacatcatggaaatgacttttggagggc
gatatgtgatatttatgatgtccctcttctcaatatacacgggcctggtctataatgagt
tcttctctgtgccgtttgagttgtttggaaaatcagcatatgggtgtcgtgatccttctt
gtaggtatggatttattaaaataattttcttgatagcttagagttgtttcctttattaat
acctttagtgtcatatctattgcaagttggctaatcttagttggcttgattgtagggatt
ctaccactgcaggcttaatcaaagtgcgtgacacttatccatttggtgtcgatccagcat
ggcatggttcacgtagtgagctgccatacctcaattcattgaagatgaaaatgtctatcc
ttattggggtggcccagatgaaccttgggataattctgagctttttcaatggtctgttct
ttcgcaatggtgtaaacatttggtaagttccattgcattcaggttgcagtccctagattt
ctggcagtgttatttatcgatttggatatttcaatcaagatgttgacagttagccaaact
ttgcaatgtcaggtgtcaatttgttccccaaatgatatttttgaatgctctgtttggata
tctgtccgtccttatcattatgaagtggtgcaccgggtccaaagctgatttataccatgt
aatgatatacatgtttcttagcccaacagatgagctcggtgaaaacgaactttttcctgg
tcagaagatgactcaggttaagtatcccttcataaccacacttcttacgatttttcacat
tttgatgggagatgtctgatttcacttcgatttttgttaatatttggccagcttgtcctg
ctactctcggcccttgttgctgtcccatggatgctttttccaaagcccttcctattgaaa
gctcagcatgaagtatgcttgcttaacttgtttctttgtccttttcacttattcataagc
ttttgtttgttgaatttttaatgatatttgttttgctacttattttagaggcaccaagga
cagtcctacacagcacttcaggaggcagaagagtctttattagtggagagtaatgatgat
tctggtcatcatggggaattcgagttcagtgagatttttgttcatcagctcattcacaca
attgaatttgtacttggagcagtctcaaacacagcttcgtaccttcgtctgtgggctctc
>1_GG_49297:49441
cattcttgttctttgtagtgttggtggtgtgcaaagtcagtctatcactgttgataggca
aatgagaagatatgatgtcccaagacttgcttttattaataaacttgatcggatgggggc
agacccttggaaagttcttaaccag
>1_GG_50065:50417
gcaagatcaaagcttcggcatcacagtgctgctgtgcaagttccgattgggctagaagat
gacttcaagggtcttattgatctcgtgcagtcaaaagcttactatttccatggttccaat
gggtctgtgtttaaagatgtttggttaggtatgataggtaaatttgctctaccaggttca
tattcatttttggcttttgcagtgagaagattgtcacagaagatattcctgctgatatgg
aagcaattacttctgagaagcggcgagagctaattgaagcagtctctgaggttgatgata
agcttgctgaatcatttctgaacgatgagcctatatcatctgctgatcttgag
>1_GG_51922:52349
ggagttcaaacacttcttgatggcgttctcagttacttgccttgtccagttgaagttagc
aactatgctctggatcaaacaaaggacgaagagaaggttagttgataatatttttggttg
agttcttaactttcttttctccacgtacagatgtagagtctaatgcttcgtgctcatttg
ttgctaggttaccttaaccggaaacccttctggccctttggttgccttggcatttaaatt
agaggaagggcgttttggtcaattgacctatttaaggtataaacttatttattgtgcaat
tgttttctccgtatgtgcacttagcagggaccacacattttaacataatcttccatcaaa
gaatctatgaaggtgtcatccggaagggcgattttataatcaacgtgaacacgggaaaga
agattaag
>1_GG_53543:54182
gatatccaagaggctcatgctgggcagatagttgctgtgtttggcgtagattgtgcctca
ggtaacaagtcgtaggatcctattctctagctcaagtcgacttaatgagaaaaagcagag
atctttccattatgatgtattctgatgcttaggtctgatccatttgcaggggatactttt
actgatggatcagtcaaatacactatgacttctatgaatgtccctgaaccagtgatgtca
ttagctgtttcacctgtttctaaagactctggtggacaagtgagtggtcatagtagaacc
tgttgttctgttgggtctacaaggcgtgcactctttgcgattgttctttgagcctcttat
aattgttgtgtctgtttggttggcagttttccaaagctttgaatcgttttcagaaggagg
atcctacattccgtgtgggtttagatgctgagagtggtgaggtattttttgtctacccca
gatgggggctccatattttgaatgttatgttcattattgatctttatggggagaatccct
gaacatctcaatggttttctgagcagacaatcatatctggcatgggggagctgcatctgg
acatatatgttgagcgcatccggagagaatataaggttta
>1_GG_54206:54382
tctttgggtatcacgtttgtttgatccttttcttactatcttgttgtttctttaggttga
agctcaggttggaaagcctcgtgtaaacttcagggaaaccatcactaagcgagcagattt
tgattatctacacaagaagcaaagtggtgggcaaggtcaatatggtagagtaattgg
>1_GG_55489:55608
gtatgttgaacctcttgaaccaggttcaggcagtaagtttgaatttgagaacatgcttgt
tggacaaactgttccgtcaaactatgtccctgcaattgaaaagggtttcagggaggctgc
>1_GG_56096:56216
gggttctctgattggtcatcctgttgaaaatatccgtgttgttttgacggatggtgcctc
acataatgttgattcaagtgaacttgcattcaaattagcttctatttatgcttttagaca
g
>1_GG_56386:56625
tgttatactgcggccaagcctatcattttagaacctgtgatgctggtggatataaaagtg
ccaacagaatttcagggcactgttactggggatatcaataagtaatctttttgagacctt
gttattgagatttgagaatgtgatttatgcttttctaaccacttctttttcttgttttca
caggaggaaaggtgtcataatcggcaatgaccaggaaggagatgactctgtaattactgc
>1_GG_62468:62587
ataatatatacacaggggaatgcaagtagcggcgatggcggctcaaccagtgatcaaggt
agctgggctttgcggttccctccgtaaaggttcctacaatcgcggtctcctcaatgccgg
>1_GG_62608:62889
gtttatttttaaaaattatagtttcagtatatgcatttggtgcttccgtgcttgtaattg
caactcatgttgtgtgattgttgggcttagcgatggagatatgcaaggattctataacgg
gaatggagatcgagtacgtcgacatatcgccgttgccgtttctgaatacggatcttgagg
tgaacgggacttatcccccggtcgtcgaggcttttcgtaagaaaattgaagaagctgatt
gtttcctttttgcttctccagagtataattactccatcacag
>1_GG_63897:64733
atcttctcttatgttcttttatgggttaacttggttcatctgattggaggagtgagattt
aaatgtgttgtatctgttactacaatgggtgtgaccgcttgagttgaggtaatcatagtc
tgtacatcttaatacaaacagagaatttggtcccctagtttaaatccaaaccattttaat
ctgaaagtatcgtagattaggctgtggatatgcaagtagctataggttggtaaactagtg
ttgatggatttttacttcttgtgatgacactcttggtactgatgactatcattttcctgc
tccttgggtaggaccattgaagaatgcaattgattgggcctcccgacctccaaatgtttg
ggctgataaagcagcagcaatggtgagcgctggaggtggctttggtggaggacggtcaca
atatcacctccgacagataggagtcttccttgatcttcatttcattaacaaacctgaatt
tttcctgaacgcgttccagcaaccaccaaagtttgacagtgatggtgtgctgacagatga
agagaccaagcagagactcagagcagttcttttggctttacaagcacttgccttgaaact
caaaggcaagtgtgaatagtttctaccagtaaatgtggtccatttcttcatccaatgtgg
atggtaaagaattgacatttccacctcacatgggaaaaaatatctacttatagacttttg
aaacatctgttcagttgattgagcgtgttagcaggatttaaattgtattcaaagtttcat
ggtgattgatgtaatggctccaacatgtttctgtctttcgttttctgttctgtcagc
>1_GG_68767:69082
gtttctcactctccttacttctacatctttctctctctacatttttccaatggtgtgttt
atatatatagagattcacttcttctatgtatacatgtatgtatagattacaaaaacctga
ttttgaagtttcaatgaagatggttatggttatcgaagcgattagtgtatgtagcttctg
cgatttctcctcttcttctgctgctgctggtgtgttctcaacgtcgaaggagtgttgaag
aagaaatctgtttcgaggctttgttgttgtggatctgctaaagcaactatagctgttgat
ttttgcttgatttctg
>1_GG_70390:72820
ttgactgaagcatgtgcactggcccagaaagacccaaccaatctgttactgattctacat
ctagtatgaagggtattactaaactcacagttgagactgaagattctttttctagtttgc
ttgaacttgctgcaaacaacgatcttgatggttttaaaagatctgttgagctcgatgctt
ctgctattgatgaggtggggctatggttggttaggaaaaaaggtgcaaaacagattgtta
acgaggaaaggactcctttaatggtagctgccacttatggaagtttagatgttttgaagt
tgattatctctaaccctgtcgttgatgttaaccgtgtttgtggtccaaacaaatgcactg
ctcttcactgtgcaacctccagtggttctgtcaatgctgttgatgcagttaagttgctac
tatcagctggtgctgatcctaatgttgaggatgctaatggccagcggccagctgatgtga
tcgttgttccaccaaagcttcctggtgctagagcttctctagaagaactgcttctgaaca
attcatctgatggctcagttggtgactgcaaattgagagtatctgtggctacttcagatg
catcctctcccattctctccccatcaccagaaaatggatctccttcatcattggagtcct
catcttcccctatggcattgaagttcagtgatatccctgcaaattctgcacgagagaaaa
aagaatatccaatagatccatctctccctgatatccagaacagtatatattcaacagatg
agttccgcatgttctcttttaaggtccgtccatgttctagggcctattcacatgactgga
cggagtgcccatttgtccaccctggagagaatgctcgcagaagagatccaaggaagtacc
actatagctgtgtgccttgtcctgaatttcgcaagggggcctgccggcgtggtgatatgt
gtgaatatgctcatggggtgtttgagtgctggctacaccccgctcagtatcgtacccgtc
tgtgcaaggatggtacaagctgtgctaggcgaatttgtttttttgcccatactactgagg
agcttaggcccttgtatgtctccactggatctgcagttccatctcctagatcagctgctt
ctgcagctagtgtgatggacatggctgcagcactgaacctttttcctggttcgccctcag
cgcactctgtgatgtctccttctgcatttaaccaaccaatgtcccccagtgccaatggaa
tgtctcattcacctgcaccatggcctcaaccaaatgtcccaactcttcatctacctggaa
gcaatctgcagtctagccgtctgaggtcttcccttagtgcacgagacattccgcctgagg
attttaacatgttgcaggattttgatgcccaacaactagttttcaatgacatggcttgct
attcacagcagcgtcctaattctgcctctttgaaccgatctggtcggtccaagacactaa
ctccttcaaatcttgaagagctattttctgctgagatgaactcttctccacgattttctg
atcaggcagcggcttgtggtgttttttccccatcacacaagtcggcttactttaatcagt
tccaacagcaacagaacatgctttcaccaattaatactaacgttttttcgccgaaaaaca
ttgagcaccctcttttgcaggcttcttttggtgtttcctcacctggaaggatgtccccaa
gaagcatggagcccatttctcccatgagtgctcgcctttcagcatttgttcagcgtgaga
agcaacagcaacagcaacagcaacagctgcgaagcctcagctctcgtgatcttggatcca
ataatgtatcaattgttggatccccagtgggtaattcttggtccaactgggggtctccca
atgagaaggttgactggtctgtcaatggaaatggacttggacacctgcccagatcatctt
cttttgagcagctcaataatggagaagagcctgacctatcatgggtgcaatctcttgtga
aggaatctccaaccgagatgaaagagaagcaggccgctcctaattcagttgctgcaccat
ccggtgagaagagtttgaaaaacagttcccaaattgattcagttgatcattcagttttag
gagcttggctcgagcagatgcaacttgatcagcttgtcgcctagcgagataagacactat
taactcattttcgtgtttagccaaacaaatcaaattcatagggttgggggtagtatatat
tgttttatggtacaactttttgtttatggaggggaggaaatttgagaaaaacagggagaa
ctttgcataatgtttctattcaattctaattgtttatttgtttacaagcaacagttttta
agtttcctgggctgtattaatgaaaacccag
>1_GG_76821:76980
gttagagagaatgaaagaagggaaaaggaaaagctcaaggcttctgttggaagccgccgg
agcggggagtagccgtgacacccgcaagttggatttggacggagaagctgctcagcatca
agagagaaatgaagatcctgaagatgccggcagcgaacgc
>1_GG_77046:77165
tgaagtgcctgaggtggttcatatagaaaaaggagatggcgatagtgttgctaagaaggt
aaaaccacaacttgctgcagggttttacgagattgaaactgttaggagaaggagaactcg
>1_GG_77206:77406
attgttgatttaacattcttactattgatgtagttttgtttaattaattttcctgaattt
ttgggcattaatttcgctgattttgcttctggatttggggatcttggaaatgctgtggaa
actaaagggtcaagtccagtatttgatcaaatggtaagtattcctatggaatacaaaaat
ttagcttttgttgtactccct
>1_GG_77880:78779
ttctttaatggtgtaaaactccatgtaataaaacaagggtaattttgaaagaataagatc
aataccttcttgaaaccctaaaagaccacttattttgaaacaaaatgaaaagctaaaaca
ccacttatatagcaacaaagggagtaatactaaggattgggtaatgcctgagttgcaaca
tgaaggtttgagccaaattgagcaaggtcggtcactgaaaaaactggctgagtacatcaa
ctaaaaactttcaagtaagggagccagagaaagagagagcggatctgagggatcagaatg
aatctgctgcagcataagagttctatacctcttccgttcttaaatacttgtcatgtttta
ttttgcacatttcttaagaaaaacattaactagagggtaattatccttatttattacttc
tctctatttaatttttctctcttttgcaccattttaatatctctccatatatatttctaa
gggcaaaggtgcaaacaaacaattattatgtcttcatttttctaaaatgacaagtattat
ggactatctatttttagcaagtatgccaagcatttaggaacggagtgagtaatagacaag
tatttaagaatggagaaagtaatgaatttctcttgatttcgtaaattggacaagtaaatt
ggaacaaccattattagtatgggggccatgtaatataagatgaaggtagtagtttttggt
tccaagttaccacctttagtagcttgtaggtgatagtttcccacaggcacggcccagtgg
ctaagagcctgacattcgaactgtagtgaacgagttcgtatttcttcatggtcatcactg
tccagtccattttttctgcttccagttgactgtgaaaaaagaaaaataagttgaaggtaa
>1_GG_78920:79559
ttagttccttattctgattagtgtataggggatagttctcttgttaatctttggtacctt
tctgaatctgtttcctttcactttgtagcttgaagtcagggaaactacgatcaacacgca
agcgtaagcggaagtttggggctacacagactcaacccaagaaaaagcagcagcagcgtt
cccctgcagcagctacatataatgtgccagcagtgagggttaggataattgaggagccta
caccctcaccccctttgaatgttttgaaggctacaaatcgtgtggacagtaatggtagtg
aattgaacagcaaagtagacaaagtggtgaatggaaatggtttgagattgagagagcaaa
atgagttgaatttgaagctgagtgaattaaaaggagcaatgtcaaccaatgggaaccctg
tggatatatctggtaatggtctcgcaaatggatttcctaaggttaatggtgcagaatttt
atcagtctgatcgctgtactggagctaaaaagaggaaatctggttgtgttcggagattta
aacgggagactacctcagctgtgaaggatgatatccaagatgcgttagcaggtggtcctt
tggctacttttatgcaggacggaagtcataatcatgaatt
>1_GG_83558:83817
tacagacagcagccatacttaaccaacggcttccagtctccttctgactctcaaccatcc
gatctctgtataattaggtacagattcgtatctcaggagtcaggactaacggaaaacggg
aagagagatggaggtgagagctagagccccagggaaaatcatagtggctggagaacatgc
tgtggttcacggatcagctgccgtcgctgcctctatcgatctctatacttacgtctccct
tcgctttcctactcctgctg
>1_GG_84615:85198
ataatgacgaaacactaagcctccagcttaaggatgtgtccttagaattttcctggccaa
ttgcaagaattaaagaggcttttccaaacttggaaaatccgattccaccttcctcatgct
cgctggagactcttaaattaattgcttctttagtcgatgagcagaacattcctgaggcaa
atataggtctcgctgctggtgtcacagcttttctttggctgttcacctcaatccatgggt
attaactttcattcctttacttgaccacttgacattcataaaacagattccataatatca
cattgactttctctttgattgccttattagatgcaaaccagctaaagcagttgtcaattc
tgagcttccattgggatcaggcttgggttcgtccgcagctttttgtgttgcactctccgc
agccattcttgctttgtcagattcagtcactatggatttcagccaccaagggtggcaagt
atttggagagaatgagctggaattggtgaataaatgggctttcgaaggcgagaaaataat
tcatgggaagccatctggtattgacaacacagtgagcacatatg
>1_GG_86984:88713
ggaaacatgatcaagtttaagtcaggcgatttgacacgcctcaaaacaaacatgccactt
aaaatgttgatcactaacacaaaggttgggagaaatacaaaggcattggtggctagcgtc
tccgagaggaccttgaggcatccgactgcaatggcttctgtgtttactgcagtggattct
atcagtaatgaggtggctgcaattattcaatcacctgtctctgatgatcttgccataact
gagaaagaagaaaaactggcagagttgatggagatgaaccaaggattgcttcagtgcatg
ggtgttagccatgcttccatagaaactattcttcgaacaactctaaagtacaaactgtct
accaagttaactggagctggtggtggaggctgtgttttgacattactaccaacccgtatc
ctttaatctattttccttctgataaatgctttctaatcacaatgtgctatttatatgata
tctctactcactattgacatttttggagttactctgtttctccaggatattatacttcta
aactctaatctgctttacctgggatgcattggccatccccatgcacattaagcttaggtt
cttgaacattactctaaaaaggtaaaaaagttattcactaggtcacagttctatatacag
agatggacaacattctttatcactaacattttctgcatagtgacatttgttttttgcttg
tggaatctacatcttatttagaagtatgaactgcaattcttgccttaactaagcgagtct
ggaatatgtaatatttgctttcttcttctcaccgtttcacatccctgtgtgtcccactgt
ttgtcaagtttctcatttcctttttctgggaacaaaaaacatatgcacatgaaagcattt
tgtcaagtttttcttagaacaaagagcatatgcgcatgaaagcattcgttttaattgatt
gaaattatatgactctgcaactattttacatggttatatccaactttactgaaattacac
aattcaacagcctattttacaggtgttatatccatctcttcttgcctggtctacttgatg
cttttgttaattgattgaaactacatctattttacagggttatatccatctttactgaag
ttacataattctaccgatattttacagtgttatatccatctcttcttggttgatatactt
gatctttgacatgtctgaaaaaccaaccactagacactaatcttctctattaatagcatt
aatcatgtctgctgccgagttcccacatttcagcctagccttctttaaactttccttgac
aacaatttccagttctatcaggaacagtcgttgataaagtgatagctgatttagaaacat
gcggattccaatgcctgcttgctggaattggtggaaatggcgtagaattttcatatagcg
gcattcctgatataggagacaacggaggcaatttgtcatgagatctatctctgcactctt
gaatgtggacatggaggtgcgcttcgcaatctaaagaaactcagatccccgccatcaact
tgttttatagttcaggtctttgattaaaaacttgcaataattatagagacaaatttcatt
tagttttctttttatttcttctcgacaaaaatataaatggcaattggaaaattccccgtt
ttgataattggaagcacacgttaattaattttacttccaaagttactctt
>1_GG_90934:91053
acaagtagaggatcaacaatggcgttgcttccacgttatctcttactttctcttcttgtt
cttaattcccttctcttctcttttgtcaaatctgacggtacgtaatttttcactatactt
>1_GG_91708:92207
ataggaagaaatcacctactatttttgacacctcatggttgtcaacccacttcattgacc
attaggctacacccttgggtgcttgatgggttttgatcttcaatgcaagtgatttcttct
cgatgaggccactccattattttggaagtggcagaacttacgttagtaaaatggggcgct
attaaaggaacaatattcaaataagggataatatctcatttgtaggttcttgatctttag
tgataaactggccttatacatcagcagttcttcttatcatctttatcaacccatatgctg
agatcatggtggatcatttctacaaatcttatgccatcagagaaattcatgtgacctggt
ctacttttactcagcagtatctcaagcaagtcaattctgaaaacctctcttggactgaga
gagtgtgttaatgtgttactttgagaaatggatattaattgaaacgtggaaagaactttt
agcagaaatttcttttcagc
>1_GG_92228:93387
ttctttttgggttctgtggtctagttactgttcatcttttctgtatgctttgtcatgctt
tatatagtattttgccatgatctctgcttcagtcagctttgatatgtctttccttgatcg
gaatatcggaaagagcctctctacctccctacctcccaagttatgggtaaggtttgcata
cactctaccctcctagaccccaattgtgggattacactagatatgatgttgttgttcttg
ggttctttgtggtgtggatggagagggatgtatcatgtatactaagggaataacttgaac
tgcatgcaccacgccttgtaacatttcatgaacatcagttatcactgtctgattcacttc
ctagactatattgtgagtgcactttagatgtcttttccacataatatccccttaggagac
taatttttcatcttttatattgttcaatatctgaacttggagtttcatatttgccacctt
ggtgcagatgaggaagacaacctttttagaagtattaacagctacagggcatccctgaat
ttgacaattctgcgcgagaatgacaaagcaaaatgccttgctgatgaaatggctgaccaa
tttaaaaatcaaccctgcacaaacacaacaggtgccaatactgtacttggcactgaacct
cagttctctgactatcctaatctactatccaagtgcaaattgaacgtcacaaccaccaga
gatgcagtgataatgcctgcttgtgttcccaaccttgtcccagacctcgttctttccaac
tatacaatgtcccagtattctaattctctgaatgataccaagtttactggtgttggaatt
ggttctgacgacaactggatagtcgtaattttgaccacaaacaacctggagggaagcttt
acacctgataatagttcagcaaacatactttttcagcttggtctaatctctcatgcagtc
tttctactcatggcatttctcctcttactgtgaaaacgttgaacctttacacttttttct
ctatttttcacatctgagtgtagtttctgttaccagtacctgattttgttgttaatttgt
aatattctaattgaaagagggagaatatcagctactatccctacagaaaatgtaccttaa
aagactacaaaacctgtgtt
>1_GG_100251:100910
tggttaagctaagttgtggtcctattttactagctctggttctttgcatcagcctaacct
cagttgccaacgcacagcagtgcggaaggcaaaggggaggagcgttatgtggcaacaact
tatgttgcagccaattcgggtggtgtggatcgacacccgaatattgttcacctagccaag
gttgccagagccagtgtactggaagtggaccagatccaggccaagggggcagcgcgcaaa
acgttcgtgcaacatatcatatatataacccacagaatgttgggtgggatttgaatgctg
ttagcgcttactgttctacttgggatgctaataagccttacgcctggcggagtaagtatg
gttggactgctttttgtggtccagtcggacctcgtggtcgtgactcgtgcggaaagtgct
taagggtaagatatactagctacatccttccgtttttatttttagttgagaaaagttaaa
attaaagagttatcagaaacaacgaataaagtatatattgagatttaattattcgtagca
aggtcctaatcataatcaggataacaaatgtatttttcccaagtaagattgctttacaac
tatgagtttgaatgagtactggtcaacattcactggttttggtcaaattgatagagtaat
>1_GG_100931:101070
tttttggtaattgaagtatatgttcctagactttctgtgtaattagatctaacttgactt
ttacaacaaaaaccagtcacaaagaaagcgattgttatataatttattcaaaattatttt
gagagtttcatttccatcaa
>1_GG_101364:101623
gtgacaaatacacgtacaggagctcaaacgacggtgagaatcgtggatcaatgcagcaac
ggcggactagatttggacattaacgtttttcaacaaatcgatacagatggagtaggaaat
caacaaggacaccttattgtgaactaccaatttgttaattgtggtgacaatgtcaatgtt
cctctgctttctgtagttgacaaagaatgagaaacaactacatggctctgtttagtctaa
tggttgtataaaagtcatct
>1_GG_101674:101837
ggttcttagaaggggttagccaattccatatgatctgttgatcatggatgtcttcatttt
aaggaaaaagtgagttgaagtgtgtattgtatttgtgatcattttgtactcgacttattt
gaattttgaataagaaattccaacaactcttgtttggggattga
>1_GG_114461:116104
tacacaaacaccaaaacttcttaagaaaatgtcttcatattcagagctatcaaatctacc
gattcgcgaaattccaggggactatggtttccctataattagcgcgattaaagatcgata
cgattatttctataaccaaggtgaagatgcttggttccataacaaagctgaaaaatacaa
atctactgttgtcaaaatcaacatggcaccaggtccattcacatctaatgactacaaatt
ggtagcatttttagatgccaatagctttgtttgcatgtttgataattccctcatcgataa
aactgacactcttggtggtacatttaagcctggtaaagaatactacggtggttatcgtcc
cgttgcgtttatcgatacaaaagatccaaaccatgcagcattaaaaggctacattctatc
agcgttcgcaaagcgacataacttattcattcctctattcagaaactcattatctgatca
tctttttaataatctcgaaaaacaggttactgaacaagggaaatcggatttcaacgcctt
gcttccaactatgacgtttaatttcatttttcgtttgctttgtgatcagactaatccatc
tgatacagttcttggcgctcaaggaccagaacatctacgtaaatggcttttccctcagct
aattccgtccttgagcgctaagaaacttcctaacatcatagaagatacgctcttccataa
ttttttaataccatttggttttataaaaagtgattacaacaaacttgttgatgcatttag
caagtccgctgtgtccatattggatgaagcggaaaaacttggaatcaaaagagaagaagc
tgtacaaaacattctttttctcgtggggatcaatatgttcgctggcttgaacgccttttt
ccctcatctcttcaggttagtatcgcgatttaaaatataagaatatgttacgtggaagca
gtactcattatgttacgtggaagcagtactcattaatgttgttttcttctcttatatgtg
tgataattaggtttgtgggcgaagcaggggctagtctacacacacaacttgctaaagaaa
taaggaccgttattaaagaagaaggtggtgcaatcacattatcagcgattaacaaaatga
gtttggtcaaatccgtagtgtacgagacattgagacttcgcccaccagtaccattacagt
atggtaaggcgaagaaagacttcatggttcaaagccacgatgcatcttacaagatcaata
aagggcaattcgtcgttggatatcagcctatggctagtagggaccctaagattttcgcaa
accctgatgagtttgttcctgataggttcatgaatgatggtgagaaaatgctgaaacatg
ttctatggtctaatggaagggaaacagagaatccagcaccagataacaagcaatgtccag
gcaaagatttagtgcacctattgggtaggttaatattggttgagtttttcatgagatacg
atacgttcaccgtggaaattacacctctatttcgtgcaccaaatgttgccttcaagacgt
taaccaaagcaagtaaatagttttctatgtgatcaaagtgtgtgtgcccacacattgaat
ttcattaatttgtattgtgttgta
>1_GG_116547:116667
aattattattatcatttattcgttgtagtagtagtatattagtattaattaaagttgttg
actcggtcactttctcggcatatctttgacaaagacttttaaacctcggtcctaggttat
a
>1_GG_120113:120289
ctagtttcaagtaatcaagaaaaacacacacacagagagcagaaatggcgataacactga
agagcggctacaagatgccgattgtgggattgggtgtttggcgaatggaaggaaaagata
taaaagatcttctcatcaacgccatcaagattggctaccgtcactttgattgtgctg
>1_GG_121194:121502
actatcaaaatgaagctgaagttggggaagcactcgcagaagcatttcagacggggatcg
tgaagagggaggatcttttcattactacaaaggttagtgcaaaaatgttaatttcatctg
tcgactcagttttagcatttcactgagaattacatatagctggcaatgagtatcgactct
cttttttgcagctttggaactcagaccatggtcatgttcttgaggcctgtaaagacagtc
ttaagaagttacgcctggattatctggatctctaccttgttcacttccccatagccacaa
aacatacag
>1_GG_121730:122369
ggtattttgacaagtactgcttggatcaaaggcacatagtgattgttagctgaatattga
tgcttaaatttcctgatttccaattatttggtgatttgactttatatgacttaaaaccca
aatgaactattcagcaaaatcaatatttgatttcaatacatatagtatagatttaaacat
ctagtaatcaatactctactttaatcttggccttggcttgaaatcaagaattttctcctt
ttgaaatggcgcattgtgtttcttataaatgcattcaggagttggtacaacctctagtgc
attgggtgaggatggtgttcttgatattgataccaccatatcattggagactacttggca
cggaatggaaaatctagtatccctgggcttggtccgcagcataggaatcaggtaggctta
cgactaaaaaacctgtactcccctttattcagctgctatggccagcagattcattcttct
gcttcatgatactatcgtgctgtggacaatcttattgctgaagtcgggcattgttgacaa
aaactagatattgtttggccatttatctagccatttcctccacttagtttgtgttgcacc
aatgctctgacaaactcatagtgtttcaacgaacaaacaa
>1_GG_122390:122969
ttttcaatacaaatataggcactttttgaaaaattgaaaattgcgaatcacagacttaac
tgctcagtattgcttgaaatgaattcatccttcttgaagtcgtcttgtcttgtctacagc
cattataaaattgtgagaagtcaactctatcacctacaactttacatgtttactttcagt
tatggtgcataactacgttagtttaggcgcaagcagtatgttatcatgctatgctattta
acatttgaattatttttcaaactaatgggattgtattcttactcttgcaatgggagtcga
tgtgcagcaactacgacatctttctcacccgagattgcctagcatattccaaagtgaagc
ctgctgtgaatcaaatcgagacccatccttatttccagcgtgaatctcttgtcaaatttt
gccaaaagcatgacatctgtgttacagcacacaccccacttggtggtgctgctgctaata
ctgaatggtttggttcagtgtcttgcctggaagatccagctctaaaagtaaatccttgtg
ctcttatattttccatatttcgtgaactgttcttctggaa
>1_GG_122990:123389
catatttgctggtttggtgtaattgaggttgttttgtattttacttattgcatcagggtt
tagctgaaaaatataataagactgtggcccaggttattctgcgttggggtatccaaagaa
acacagttgtgattccgaaatcatcaaaactggagagactgcaggagaatttcaacgttc
ttgacttcgagctcactaaagaagacatggacctcatcaaaagtttggaccgcaactata
ggaccaaccaacctgcaaagttttggggcatagatctgtatgcctaaaagcttcatgtct
cattttgacaccaaaggcaccaggataggggactaagctacttagaccagcatctcattt
gaatatggaaaagtgagtttatgtttagcatgagagagac
>1_GG_127377:128336
cagtcttctagaaagcaaagaagatgctggtcaccagaattgcataggcgatttgttgat
gcactacaacaacttgggggttcacaaggtttgaactttattctattgatgtgactttgt
ttgcaagaatctgaattaggagaatttaactcttgattattgtatggactattggagccc
tgtgtacattttcatgaatgcatgatttacagaagttaggaaatcgacgtcttttctata
ctgaaagtatagtcctactatatataaaacgatatgcgaatagctgccagaatcttgaaa
cagcattgaattaaacatttccagattagttgttctgttagttttcaactcttgctcata
atcattccgacttgtttgcagttgcaactcctaagcagattagagaccttatgcaagtgg
atggcctaaccaatgatgaagtaaagagtcatttgcaggtgagtttgaactcatactatt
ttgtgaagtaccattatgtctttgtttgtttatgaattgaccatattaataaatacgttt
atatgatttcagaaatacaggcttcatacacgaagagttccaaattcacagactcaacca
gcaaatcagtctggtgtggctctaggaaatttatggatgtcccaaggccaatatggggaa
ccctcaaagcagagcagttcacaatctggttcccctcagggtcctctacacttggctggt
agttgcggaggtacttccacgactgtgggtgatagcatggaagaagaagatgatgtaaaa
tccgagaatcacagctggaaaaaccatgttctcacctctggaaagattgatgtatagatc
tccaccatgaattttgcagataagatacattggagaaattaattaccataaatcgatacc
ctatattatacttatatataaatcttgagagagatgtgaaattttgcaggattagatctc
>1_GG_128357:128491
ttcgaaccgtgttctagttatttgttgtttcagtataaggaacttgaatttaagtcccaa
cacttgagaaatgaaagagcagtgcctctctggtatcaattactattactacttgtttta
agtttctgttaagaa
>1_GG_132487:134166
gagccatagccatactactgccaagtattcccaatttcccatttccgtactgcagcaaaa
agttttttgctggtagatcagtcgaagatctgcaatggagtcttcactactgacatcacc
ggtggcaatttctcgtttggcagcatccagaactatcaattgcaattgcagtcctttaat
ttctcagttccaccgccatttttctactaggtcaactcagtttgtactgatgagtcaact
cgctcggttccatcttcgagctgtatgtaacggtgaggttcgaggtctgaaccggttcgg
gtcggtttctctgtcgagaagtttggcagcggcgaatttacgcccggttcggaaggactt
gcggagtgtttctggttccgcagcttcttttgcagctagtggtggaggaaatgataaccc
cggaggtaatggcgacggtggcggtggcaacggagatggtgcgacggacggtggtaagga
aaatcctagtgttgttgctgaaacgggtgaagatatatctgctttgtcctctgatgtcat
tatcctagatgttaccgtaagttactcagttttatttctccacttgctctatggataatg
caatagctgtagtttcggacctttgaatattccacaaatttgtgtgcacatttttaggga
atgacatgcggtggctgtgcatcgagcgtgaagagaattttagaaagtcaagtaagtatt
caatggtacttccaactcatgttcttctcttcaattaagcatctcatgtttatgctgatt
gccaaaatatacagcagtagactcattacaaggtttctattaggaactgaaggcgaagct
atttctcttcttatgttgaactttttgattctgtaaatcataagaaaattgttaactgta
tcaacatgattattaactctcagtcgcgaaggggaaagctaaaatataccgtaatcttac
ttggcctggattgtttaatgtttccaacagtggatgtatccacatcagtagactcaaact
ctctctatatattgtttaaataaaattcctacgcacacattcttacaaatcaaatccgta
tgcattttaacaaaggagtggtgggtattgtggttagaagtctgaataggcctcagattc
ggatcacattgaaacattcctagacagttggattctttagtcgaagacacgattagctat
cataagcccagaatatattctcttcatgtggagattcactagtagtttagagtggaaaag
aaactaccctgagaactgtacaattctctatgattttttggctgtgcataaattacataa
tttacagaattgggtttatttatatatttaactagccttttcttctattacttgtattcc
tagtgcacatgctttttgtctcttttatttgttagtattttttcacttgacattatgaag
ttctgtatcaacagccacaagtttcttctgctactgtaaatcttacgacggagacagcaa
tagtgtggccagtatctgacgcaaaggttgtaccaaattggcaaaagcagttaggggagg
ctcttgcaaagcatttgagtacctgtgggttcaaatctaacgttcgaggttagcatttgc
ttccagtagtaccattattttacactattgtatcatagcaattaacatagcgattttgtt
>1_GG_134808:135333
agcttggtgggtaattgacaggtgagggagccattgaaggggaatttccatcatgaaatg
caaaagctttcttgaaatgagcaaccattgtccttcatggtatgtccctattatattgac
taaaacccttctcagcagcacctcttagtcacttctcccagtatttgatgaaattagaac
atattaggtccaaataatgattttgattttgacaacaaggtccttttcatctttaggtga
gagtttcagcagcaagaattggtggatatgttgaagggaggaatttctacgaggaggctc
atgcattttgaattattgtaccgagacaagtttataaatgttattagttaataggaccta
tatttccataaaagtttactgtagtagttcaggccggtgaagacattaactttaaggatg
tgccagttgtgtccttccttgtatctttcccatttactatgaaaaggggatcttttagat
tctgcaatctgatattatggtgaaatttgcaactgttgtgaaattt
>1_GG_139228:140767
gttgctcttggtgctgcagtgcaggtaagaccttttttgttcccggttcttgtattctgg
tcttgattagtattttggtgcacatctcaatttcttcattattctaggctggagttttgg
ctggagatgtcagcgatattgtccttttagatgtcgcaccattgtccattggtttggaaa
cacttggtggtgtgatgacaaagatcattccaagaaatacaacattgcctacctccaaat
cagaagtgttctctaccgctgctgatggtcagacaagtgtagaaattaatgtcctccaag
gggagcgagaatttgttagggacaacaaatctttaggcagcttccggcttgatggaattc
ctcctgccccaagaggggttcctcaaattgaagtgaaatttgacattgatgccaatggta
ttctttccgtgactgctattgacaagggtactgggaagaagcaagacatcaccattacag
gtgccagcacattgcctggtgatgaggtatgattttgacttccaattctactagggactg
tgtctcctttagcaattctagctaggtagttgtgcgacgagttgtttcgtgtttatcagt
tgctggaatttgcctttttaaaatttttccttctaatattggcttttaattcctttggtt
gtctatggagcaatatgttgtgtatcattccattttagctccccctgctgctcatatgtg
atgggatttctggttgcatggaaacaggtcgagagaatggttaaagaagctgaaagattt
gcccaggaagacaaggagaagagagacgccatagacacaaagaaccaggccgattctgtt
gtctaccagacagagaagcagttgaaagaacttggagacaaagtaccagggccagtgaaa
gagaaggttgaggctaaacttggagagcttaaagaagcaatctcaggaggctcaactcag
accatgaaggatgctatggctgcccttaaccaagaagtaatgcagcttggtcagtcactc
tacaaccagcctggtgctgcaccaggtgctggtccagcacctggcagttctgatggacct
tcagaatcatcatctgggaagggacctgatggagatgacgtaattgatgctgatttcacc
gacagcaagtgaacatagaggagcaattttgaggctatatttaattttcagcttttatac
tcttgcttaggttgtgtataagggatttaactttgtgcacaattacgattttgggggaca
atttctggtggaatggggtacgcgaaaaagataatccatacagggaactagaggttagaa
atgttgaggtaggtggggttactcttgattgcaaaatgaaacggcgtctacccatgaata
tttttagaaaaatgttagcggttcaaacccgaaggttagagaaactgctctttctggttc
tctcaccctactgttccacaattctatgggtagggggatcttgtgaatccttccctatag
ctccttgtgtttttggattacttgctattattggagtgaa
>1_GG_144774:144894
ttctgcttcttcttctgctcttctgaccaaaggctacggacgacgtcgttttcacatctc
gttgccctatgtattcttcaatgtagctcgtgatccaccaaagcttcacgtttctggttc
a
>1_GG_146021:146162
cgggattggtgcaagttgaagtttgaactttgaagggaaagtcagttacgggtccaatgg
agcagtatgaaatattggagcaaattggcaaaggggcttttggctctgcagttcttgtga
agcataagcttgaaaagaagaa
>1_GG_146776:148139
tcgtttaatttaacctttattttgtagatggcccttatttcgagtatgcaaaatccattc
attgtggagtacaaagactcatgggtggagaaggttgctaacagtacttatctttcaagt
cctgttcttttctttcctttctatgatacttctaatattttgatagaacatttgacatat
gtgtgtttatcactacttgactgctgcggtgtttatcaaatggatatattcaaagcttaa
atgggattttctttttgcgccttctcttgcagggttgctatgtgtgcatagtcataggtt
attgcgaaggtggagacatgttagtgaccttttcctactttcactatgtagtttgattcc
attcgtctctaatgaccttggaagtagccataatagctgcatgtttgctttattgtaatg
acctccattttccttcaactttgcagggcagaggccataaaaaaagcaaagggtgtccat
tttcttgaagaggtaaccttctgctgtttgcatcttttgctccaatgttcaattcaagtt
taaagagttattttaaaagttgaagtgtcatttatctgtcattggtctctaaccaagtca
tgaactgttaatagaaactatgcaaatggcttgttcaactcttaatggctcttgactact
tgcacatgaatcatatccttcatcgtgatgtcaaggtttgctgtcatttgcttttcactg
ggtggattcatagacttattacttcttaaccttgcttctcctttaaactttgtgtttgta
acatcttttgcagtgttcgaatatatttctaacaagagagcaggatattcgtctaggtta
gtttgctcattttccatttcaggcttcttgaaaattctatattataatactttactgaag
gacaagaacgacatactacttgcaggtgattttggacttgccaagatgttgacttcagat
gaccttgcttcctcggtaagtaatgttactgtagctttttaccttaaagatttcatgttt
ttcaatattgtttagctaagttattcttgcttaattttgcagattgttggaacccccagt
tacatgtgccctgagcttcttgcagacataccttatggatctaagtcggatatatggtct
ctaggtaatacagatatacatcaagtggcacacatgttacatgctggcacgtatcagtgc
ctgatgctatgtttagttgtcatacatagtgggcactaatgtgaaggtgcactgacattt
ctatgattttctatccaggatgctgtatatatgaaatggctgcatttaagcctgcattca
aggcatttgtaagtttctgatgaccttgttgctgcctaacctta
>1_GG_150625:150744
ctattttatgcttgttgacataggatatgcaagcactcatcaacaaaataaacaagtcta
ttgtggcaccacttccgacaaaatactctggtccattgtaagtcgttcatctgattgaaa
>1_GG_151648:151768
ctctgcttattcacttctcttatttgccttccagccgaggtcttgtcaaaagcatgctgc
ggaaaaatccagaactgaggccaagtgtatgattcctctttatctgtatttatataggtt
c
>1_GG_152601:154100
tttcctgtattgtattttatgtattcatatgactcgactggttcagtaacaattgtcctg
cgtgtgactttctgtcagcaatactctctagcctgcgatacctgttatttttagtcttaa
attacctatgtggactgattgacatgcataggtggagaagaagtcctctattcaatatgt
aacaagccaaatgttttaatgttccataaatattgtctggttgtgtaaaatatgcgaagg
aactagtcgctcctaagagcacacatcgcagatctgaacccttccacatacttgtattta
gtggagaagggtagagggtagagggtagaggagggggccattatccacagagaacagtca
cctcaggctctgagggatttctttgttattaaataagaaaaaacaactagctactcctaa
gaactgggaattatactctgaccctttattagggattatagtgaagaaaaccaaaggaca
tgaataatctctttcttagttttgttgcatctaatttgagaagttgtagccttaatttac
gtttatgctaaaactgcaaggatctttactcataacttttatgtagttgtgtaatatcaa
cagtatcgatgacatgtctcatcattttgcccacataatgcaaatatctggaggaagcat
ttcatgttttcttgtctttagctttgaagtatgaagcctttcataattgatgattatctt
tgagtgctggcttagaaggagcttctcttctgaagtacaagagtgttttttactatataa
ctgagagtagtgattctaacaaaaatgaaaggattaacatgttaacactttaaacagtag
gtctttctgtttatcatttttctgtaagttgataaatttctgcttaaattaactttgaag
catgaaaatacaggaagcgtaacgccttaaattactttctcgcagaagctattcaatact
gaccacaaaaggttaaaatatgtctatttggcttctttagagtgcttccattgttccgtc
agattagttttctagactgttggttagtagccaaaattgatctagtgaactgatcagctc
ttaagatataaagttaaaagggaatctcctcacaaagactgaaaacttaaggcatatttt
gattgtaatattcatactgacttaaaatattatttttgttatacaggcagcagaacttct
taggaatccacttcttcagccatatgtgattaatacacatctcaaacttaatggccccag
acgcaacagtttacctgcttgtttgcctgataatgatgtaaagaaaaccagatttgcaat
ttctgaaagcacacctgttgcaaagaacagagagaagcgaatgtcatgtggaaatgatag
gactttgaatcctagtgtctctgatcacgattatactttttcaaatcgtagatatccaaa
aacaccaagcagagtatctgaattgtctgttggaagccctgatagaggatcaactgtcac
>1_GG_158139:158598
aatgaatcggcgaaagggaagagtagtagttcattcattttctctttcctaatcaattgg
agacctccaatatttcttctcacttcattcatacacctccatttttgttcctcaggtaga
agcccaaaacataaaaacaagaaaaaggaagatcacacagtcatgggtagaagtaagcca
acaaaatcacaatctaaaacttcaagattgctacaaccacaatttcttgcctcaaaaaac
aggtgattcactaaacttccaatttccaaaagctctaaaagttagcgttttgtcatagat
tttgagaatttatctgtttggtcatgaaatttcaaaatatgatcttttaagtattttcaa
gtttttgggactttcactcacaaaacttggcgtatatttatagtttggtcatggtttttg
gcatctctttttgttagcatatataaaggggacttttttc
>1_GG_158622:159258
tgagtattcttctcatgttagaaagatggctcagaaagttgttatcacagtgcaaatgga
agcaaaatctttaaagcagaaaaatgaagggcctccttcagattgttggtcttggagaaa
atatggacaaaaacccattaaaggatccccttaccccaggtagatttacaattctctctc
cccaccctacccccacacccccacaaatctaaatattttaactgtttaatacatgtagag
gcgaattcaagatttagagtctgttgttcagaataagtatgatcttgatgtatttggtat
gagttattagttactttctgaaaaatgttttttgtgtttgattgaatcagtaatatgaaa
ctaaaatttgagataatttcgaaggaaaacgaaaagataagataatcctgatgtattttg
cttgaaaatgtacatttcacctaacatgtatgattttgggtacaggggttactacagatg
cagcagttcaaagggttgttcagctaaaaaacaagtagaaaggtgcagtaaagatgcatc
tttgttcgtcatcacatatacatccagccataatcatcctggtccaaatttgcctaaaga
ctctgttacacaagagcaaatagtggatcaacatgtg
>1_GG_159301:159894
acacaaagctgcaaatccccattgaatagtactactactggtaccagtattccccaaggc
atacttgaagagaatctgttcagtgacagtttcttgggaacaatttcatatgatgatttt
ctgcctctttcttaccctcaactaatgaaatttccaaaatccgagttgtcggaagagaat
gacttttatgatgaattaggagaattggagctacctccatcttctacatccttcgcgggc
atttttgaggaggcaatccttgtagatccctcctcttagtaaaatgcaggtatcagtcac
agtttcagataggttagtaggaattgatttctcacagtcactcgactaatagttattgta
tgagataataactattagttgagtgatcatctgacaaatcaaccgcttgtagtagtgaac
tattaagtttgtgaattccttgatggattttgttgccattatgtcacttggcatattgta
tataaagatatcacaggaaggagcatcaaacattttatttgagggtgcacttttgtagcc
atgtaaaggaaactcagttatttgtatttttcaatagaatgaacatgttcattt
>1_GG_163892:165314
gcctcttcttattgtttacatgccattcttttgtgttctcttcttttcattacttcaact
atagctcaaaatcaaacttctttccgtcccaaaggtctaattatcccagtcacaaaagat
gcttcaactctccaataccttacacaaatccaacaaagaacacctcttgtccctataagt
ttaactcttgatcttggtggccaatttttatgggttgattgtgaccaaggttatgtttct
tcctcttataaaccggcccgatgtcgctccgcccagtgctcattgggcggagcgtctggt
tgtggagaatgcttttctccacctagaccaggttgtaataataacacgtgtggtctactt
cctgacaacacagttacacgtaccgctactagtggagagttagcttctgatattgtgtca
gtacaatcatctaatggaaaaaatcctggtaggagtgtaagtgataaaaatttccttttt
gtttgtagtgctacatttctattacaaggtcttgctagtggtgttaagggtatggcaggt
cttggaagaacaagaatttctcttccttctcaattctcagctgaatttagtttccctaga
aaatttgctctttgtttgacttctagtaactctaaaggtgttgtactttttggagatggt
ccttattttttcttacctaatagagaattctcaaataatgactttcaatacactccactt
tttataaatccagtaagtacagcctcagccttttcatcaggtcaaccatcttctgaatac
tttattggtgtaaaatccatcaagattaaccaaaaagttgtaccaataaacacaactttg
ttgtcaattgacaatcaaggtgttggtggaacaaaaattagcacagtcaatccttacaca
atcttggagacttcactatacaatgctattacaaatttctttgtgaaagaacttgctaat
gtgactagggtcgcggccgtggcaccatttagggtttgttttgattcaagaaatattgga
agtacaagagttggaccagcagtgccatcaattgatcttgttttacaaaatgagaatgtt
gtttggactatttttggagcaaattcaatggtacaagttagtgaaaatgttttgtgtctt
ggagttttggatggtggtgttaattcaaggacttcaattgtgattggaggacatacaatt
gaagacaatcttttgcaatttgatcatgcagcatcaagattgggattcacatcttcaatc
cttttcagacaaactacatgtgccaattttaatttcacttcaattgcttaggtagtgtgg
acctaagttgtttaattaatatattgaatcttaataatgttcaaagtttgtctttggaca
ctttgtaataattggatctataagatttcttgtgatttgtgcg
>1_GG_173417:174936
caaaccttctgaaaaaacccttttttatcagcaatggccgcccaaacataccttcagctt
caccctcttcgatgtcttccatttccactcaagatccaaaacccacaaaaccaaacccat
catttcaaacaaaaacccagaaatccagtcgtctgcaagcttcgagtagctgtaatcggc
ggcggtccagctgggtcttcagctgcagaagctctagccactggcggaatcgaaactttc
ctctttgaacgaagcccagctacagccaagccatgcggcggcgccattccactatgcatg
ctcgatgaattctcaatacctttaaatctcatcgatcgccgtgtcactcagatgcgaatc
gtttctccgtcaaatctcgtcgtcgatttcggtaaaaccctaaaaccccatgaattcatc
gcaatgctccggcgagaagtgctcgattcattcctccggcagcgggctgaatctagcggc
gccactcttctcaaagcactggtcaccaacctcgtggtccccacatccacacgcgagccg
tacgtcattcactacaccatggataactgccagcatcagctcgccgtcgatgtcatcatc
ggcgccgacggagccaatagccgtgtagctaaatcgatcaaagctggaaattacactact
gccattgctttccaagagaggatcaaattacccgaggacaaaatggggtattacgaaaat
ttagctgagatgtacatagggaatgacgtgtcacccgatttttatgcttgggtattccct
aaatgcgaccacgtggcagtggggacggggacggtctgctcaaaatccaatatcaaatca
cttcaacacgctatcagaacacgagtcaaaccaaaaattgaaggcgggaaagtgatcaaa
gtagaagctcatcccataccagagcatccgcgcccggttagggtccgcggacgtgtcgct
ttagtaggggacgcagccggatacgtaacaaaatgttcgggcgaaggaatatatttcgcg
gcgaaaagcggaagaatttgtggggaagcaatagtgaaggcttcagagggtggagagaac
atgatcaatgaagacgacttgaaaagggaatatttaaggaaatgggatgacaagtatttt
actacattcaagttcttggatgtgttgcaaaaagtgttttatggtaataatgcagcaagg
gaggcattggtggagttgtgtggagatgaatatgtgcaaaggatgacatttgatagctat
ttgtataagaatttagctagtgggaataggtgggaagatgctaaaatggtgatgaacaca
atttcaagtttggttaggtgtaacattatggggagagaagtggaagcatctgcccaaaaa
attctctcaagagtataggttatcttagtagtcaaatatttcaatttggtttatgtttac
tattatgtcatttgttgtatgtgtaaccaagctagactctatgtatgtgttttcattaca
tcttatttcctcttgtctta
>1_GG_178982:179485
tttgttacgcaattccagcaatgtctaccgaaaaaccaccggtttgcgtcaccggagcca
acggattcatcggttcatgggtggttcagacgctcctcaaccgcggctacaccaccatcc
acgccgccatcttccccggtaccgatccttcgcacctccactctctcgccggcgcatcta
accccggcgtgcgaatattggttcacgaagtcaacatccttgacgccgatgcagtctcca
gagcaatagcaggatgcggcggcggtggggttttccacgtggcgtcgccgtgtacgctag
aggatccggtggacccgcagaaggagctggttgagccggccgtacagggtacgatcaatg
tgctcaccggcgaagaggtttaatgttcggcgcgtggtgctcacttcctccatttccgcc
atggttcccaatcctggttggccggaaaataaggtgttcgatgagtcgtcgtggactgat
cttgactactgcaagtctcgccag
>1_GG_182936:183245
aaatggtacccagtctcaaagacacttgctgagaaggctgcatgggagtttgcggagaag
aatggattggatgtggtagcaattaatccagctacatgtcttggtcaacttctgcaacct
ggactgaatgcaagctgcgctgttttgcaacaactgcttcagggatcaacagatacccaa
gagtatcattggttaggggctgtgcacgtcaaagatgtggcagcggcacagattttgtta
tttgagagccctcgtgcttctggaagatacttatgtaccaatggcatttaccagtttggt
gattttgctg
>1_GG_187244:187723
agttgttttaattaattaatttagtcagggaagaagcagtgcaatggaaatgaacatgaa
aatggtgtttgtgttatgtattgtggtgctcattcaaactgagatggctcatgctgttga
gtacaaagttggtgattctggtggctggacttttaacactgttggttggcctaagggcaa
acgctttagggctggtgatattcttagtaagtatgattcttcgatatcgtctcacttcat
gagttaacttttctatggatcccttacttgtgggcatatgtattgaaaaaattgctctct
ccgtttcaaaaagaatgatttcctttcttttttagtctgtttaaaaaagaatgacttatt
tctttttctggtaatattttaatttcagcttttcacgtgtcatctttaggaccacaagaa
taaatgacagttttgtacatttgacataactttaatttaggaccacaagattcaaaagtc
>1_GG_187747:187963
gtcaaatcaaactagacaattctttgtgaaacggagggagtactaaataagcacaaatac
tatatttgagttccataaatatatcaattggatcatataaaatagtacaataacaaattc
aaatttatttaagtagaatatgttcctaattattttgttcacgcttcaaatattcgggct
aagcattaaaatgttaaatgttccacaaaaatttgtt
>1_GG_189255:189587
cattcaactaccctaatggtgcgcacaatgtggtggcggtgaataaagatggttataaca
agtgcagcacaccaagaggtgcaaaagtgtacagcaaagggggtgacaaagtaaagctag
taaagggacagaactatttcatctgcaattatgctggtcattgtgaatctggaatgaaga
tttctgtctttgctatgtgaaactaccaaatcaattatcctactgttcctataaagtctt
taaactttctatcatgtgtcacctatgttggtgtactagtactactactatataatatga
caaataatggattaatatgaactttttgctact
>1_GG_193587:194173
agaaaatgaaagaggaagaagtaaataggtgccagattcaggagtggtatcccagattta
aatctgattccataaaaacaatgattcatgagctgcctgaatcctttatagagtacctta
ttgatgatcatggtccgttccttctccccctttccattgatgataatgatgcactgccta
ataggattcataaacctgaagaagaggaagactttgaagtatctgaagggtctgaagatg
aatcagaacaaccgtcacctcctccttctttcccggaactggaaatgaaaatcaaggaat
ctataaagtcccttgggggctctatcttccctaagcttaattggagtgcaccaaaagatg
ctgcatggatcagttcaactgggaatctttgttgcaactctttcagtgaggttgcaattt
tactacgggcatcggattctctagtccatgatctgtgccatgtgtatgattcctgcagtg
ataagactgtctcaaggcccccaaagtttttccttgcacttcgcaaatggtactcatccc
tgcgccccgagatggaatttcgctgctttgtacgcaatgggatcctt
>1_GG_198281:198563
tatcatcaccggcgccggcgccggcgtcggcctcctttgttgcgctgtggccgccacaac
ctcttcttctaggattgcatttgagaagaagaaacagtggaaagaaagtgaatacccagg
tttctctgaagtttccgtttcccacctgaacaacaagaaggggagggggacccctattaa
caaaaaagtccatagaaagaataccgccaatccttgggtcaatactgttcctgaagctct
ttctgattgcattgataaaaagcaatggcaacaagcccttcag
>1_GG_199152:199449
gtatttgagatgttaaagaagcaacctttttatcaaccaaaagaaggtacttacatgagg
ctccttgttcttcttggaagatgtgggcaaccaggacaggctcaacagctttttgattca
atgattgaagagggactcgaacctacttctgaactttatacggccttgattggtgcttat
tgtagaagcaacatacttgacaaggcatttgctcttcttcatgccatgattgacctacct
cattgtcaaccagatgtttacacctatagtatattaatcaaggcatgtgtagatgctg
>1_GG_203449:203588
gtatcactcccaaattggactttgatggtacagaaacggaatatcaatcaggataatgat
gaaaactctgagtttccatctagggaatctaagcgccaacatccttctaatgcgtatgtt
gaataaagtttctgtctttc
>1_GG_204017:205696
ttgcatccgaagtgttctttaccttttcttaatcctttttgccagccattgaatatctgt
agtatgtatctcagaagattcctttcttcatcgtttacttctccatcttggtgatctttc
ctttctgctgattgatcttgattggaggattgttatcggattgtgttattagtgatatat
gatttagtccttgttcaattactgttggacagtaccaggccatgtgaattctgccggtat
acagagtgccagtgaaattgtcattcacagggcaaaagcttgaagtatttctgttcaatt
cccaattggagtagtcttgaaaattattgctatatggaagctaaaattagttattgtcaa
cagagaggagtattttgttttatttatttttactttgatttgtcttgtgttaaagtttcc
atgtttatcatccttggttttcttaaatggtgataggtgcgtgaagagattgagagaaca
cttcaatctaccctgaggtcagttcttgcacaatgaggaattatgttgttttcttaacta
taaacttaccattctctaagcatcggaatgaatgtgttggttgatattggtatacaatga
tttacaaagggatttcttttggttgttgcagatcctcacttaatgatgacaagacttctc
aatctagggctattcagttactttttgacgatattctcccttcttcccttttcacgggca
gtaatgtatccagggacaataggcccattaaagttctcttgcatgatgctagttcgaacc
agagaataacatctggaccgttatcttcggcaaaagttgatgtggttgttcttaatgggg
aatttaaccccaacgatctagaagactggagtgaggaagagttcagcaaaaaggttattc
gtgcaagagaaggaaaacgtccattattaactggagatttaatcattcagctaagggatg
gtgtgggatatctgggtgatatcagcttcactgacaattcaagctgggtaaagagcagga
cctttaggttgggactgaaattgattaaccgctctggtgaatttagggtcagagaaggag
ttagcaagccttttactgtgagagatcatcgtggggagggtaagttctttttacctgccc
ttatctccattaacctgttaataacaccctgcaaagcggaagaagaggacagttgggtag
aaatttgcttagctttgctatattatccacttctactttcctcatgcagatttgagtatc
cattttgttgagatgttgctcgtagtacaactgatttccagtctttgcgcatattatttt
gatgtaatatatcggactgacattgttttattttcttattcctttggtttagcttataag
aagcattaccctcccactttggatgatgagatctggcggttggaaaagattgccaaagat
ggtgcttcacacaaacggttgagtaatgaaggaatatcatgtgtgaaagagttcctacgg
ctgtttgtcactgacccatctcttttacgtaaggtaaggtcatccttaattacattaaga
atgttgtctttggtctgaagtcgaccttttatttatataaagtttgtttttggtgtcatc
taaattatagatgctggcttgtgggaacaacatatgggagaaaataactgaacatgtgag
>1_GG_209695:209954
aaaaaattgtacttttcgtaattttttctctactttttctgtcttcttctccaacagtac
ttgctaagtctcgtcgcccaatctctgtaagtcttttttatgaatgtttttcttgttgtt
gatgttgctttcatcttttattctgatcttttctgattgttgttgaatacaaacaggatg
cagagatcagagaaaagaaactccaatgttatgcagatattgagaggtactttcaagttt
aattacatgttgcgaattgg
>1_GG_209995:210114
aatttttgttttgagagagtagtagtaacccacagatctatgaattttgtgttataggtt
ttaatacccaaacaaatcaataggcttggaattttttctttttggctaatttttgtgtat
>1_GG_210138:210394
ggattatggggtcagaagtgcattgctacagcagtagacaaggagaattgtgctctacaa
tgcttgtcaccagtttgttatgagcgcgtttatcaaagtgatcctgtaagaaaaacttat
atttgaatgtttctcctggcatgttgagatgtttatctttatgttcatgatgctgagtat
atgtattggtgtgttttgaattagttggaggaaggggaaaaagatacagtaaggagtcaa
gaatacaagtactgcat
>1_GG_212259:213918
tgttttgacctaggagatgcgctagagattcctacaaatttgttgaatgggattcagatt
ctctttttctgatgaatgctctggttcttttagataatccatgcagaaagtggattactt
tagttcatcaagtttatcttcagggaaaagtgggtgagggggcagtctcccgttattgat
cctagaagtacaatcacattctgtggtgacagcttgaaaaatcatgaattttagagtgag
aaccagaacaactattaacgcctcaattctaaactagttggggccggttatacgaatcct
cactatccatgtcgctccatttagatctgtctcagtcaaatatttactaatttaagtttt
gaagttctctgtatcttgcatttgcgtgcaaatctcaaactcctagctgaacattggacc
taaagtaagcgtacaacatgatggtcttgatcaatgaatccctactggtcaatatcacct
atatagattattttccattgtgctctactttctgttaaatctgcatggattccaacttcc
aagagattgcatttgtttcactacagtatcgttttcttttgattttaggtttaccttgtc
cctctatctttttgagaaagtaccttgtccctatttaacatctgcaattactatggtttc
atacatatggaccggagtatctaagatctgcatagcatgaccaaaccatctcaacacttc
tctcattttatcctctagcctgtatatgtgcgcagtatgctacttgcattttttgcgacg
tatggttttctggtcttgcctaatagtagaataagaacatgaaaaagaaagtaaacaaaa
aagaaacaaatgactataaaatgttgatactatgatcaagaagtcttttatgtgaagttg
atctcataaaacttgtcaaatctttacaccccttccaaaatattgcaatcagttcactac
accttgatatttacttcccacctaattacaaacctacaacagttttaataggcctggttg
acatttctctctcaaaatactgtcagttagcagacttaaagcttgtagggatggtactaa
taccaggcgcttttacagagtgccaactcgtgtctgaactggtaacaagcagtgaagcag
atgaaactagtcgctgaaaataattctctttaaaccttttttcttctactgtctacccct
cctcatgcttatattctgttgaaataaaaactagaacatatgatgtctgataccggataa
tgtttgtatacacagaatggagtcttactttctgcaacctttctcattgaattaacttca
aagcaaatcaaatgagctcctttcacctttgtttacccgaatctctagtttgtacttatt
ccttctcttttggcaggcactcccttgggcagagcttggatgatattaaagcttccttcg
agtggtaaatggcaaatctgccagcatggcttgtgaattcctgcgtctcttcccattaac
aacttcctgttgtatgtatgatgtttgtcgtgtggatgttcattgattatactaatctgt
aacaacgtactcctttcagagatttatggttttcgtatccatttctttcccttcggatgt
ttgggaataataaattctctttctcttcgtgacaccgtga
>1_GG_218073:218676
gcttcaacaacaacatgggagagcatctgttccttttatgacctctatttctatccagcc
ttcggcacaagctccaattactaattctgctagtcctactgctactagtgcttctccttc
tacttcatctccaactccaccgcagcagcagctagtggacgcttctcttgcaattgccac
tagatcggactccttagttgacccaaataagaaatctcagcctcagcagcagctggcaat
acaacaaacacaacatgtgcaacaacagctacagccaccaccgaagcgacaaacaaagga
tcggcacaccaaagttgacgggagagggcggcgcatccgaatgccagccgcctgtgcagc
tagggtttttcaattgaccagagaattaggccataagtccgacggagaaactatcgaatg
gctcttacaacaagccgagccagccatcatcgctgccactggcaccggcacaatcccagc
caacttttcaactctgaacatatccctccgtagcagcggctccactctctcagctcctcc
ttctaagtcagctcctcattcttttcacagcgctttagctttagccgctgcccatcatac
ccct
>1_GG_222461:222775
tggtggtggtttagggtttagccacaatgaattacttgtcaatagaccttcttggaacaa
caacgaacaggtaaattcggatgatttacaactttatcgtagatttgtgctggtgaaaga
taacaaccatcacaaaaaatatattgggatctcttttagggtttctcaaattattctttg
taataatttctttctttttgtttaattttacatataggtggaaacactagatcccaaggg
tataaatgacgaaaattgcagcggtaatgccagtgagggtaacaattcatggtattattt
ctctataacatttac
>1_GG_223296:224095
ttactttattttcaactccactatttattagtactacctctctagaagcttcttcatgat
ttacattaaaacctgaaaagagatctagcaaggcattcatgcagatagatatttgctatc
atgttttcttgaaatgtttctcttgctctttaataatgacactatttcaaagtgtgtata
taaatactatggtttgtactaaataatatgtggtgttgtgcattttgagaaggacaagtg
ctagatagatccactatacatattataatgctcaactataaatatatttgtacccacatc
atgataaaattcaactcacatatgataagacttgtttaatttatttgctagcacaagtat
atataaatttatattgttgtcatgagctcatcaagttattattttactagcaagcaatta
cattatttcatttccaaaatatgtaggtggaagagttcatcttcagacaaaggaaaagtg
aagataagaagaaagctaagagaaccaagattttgtttccaaacaaggagtgacattgat
gttcttgatgatggatataaatggagaaaatatggtcagaaagttgtcaagaatagcctt
catcccaggtacctaatagtaataataatcaattactactagtttctcatgtttttcctt
ataggagttgattaaatttatcttacaaagtactccttatatctttatatgatatagtta
taatttcgagagtaaaggattttatttgtttttactgtgattcattcttcttttttaaaa
cttaattttggcaaccgcga
>1_GG_227428:227587
gagttactatcgatgtacgcatagtaattgtagagtgaagaagagagttgaaagattatc
agaagattgtcgtatggtaataactacgtatgaaggtagacataaccattctccttgtga
tgattctaactcttctgatcatgattgtttcacctctttc
>1_GG_231782:232203
ctagaacacaactgcattttttcactatgtccacgtcagcagccgacgccgtggccggag
aaatcgatcgctggttccgacgacggtgttctagaaactccattcctagactcggaacgt
tggaacatcctccagagtatagcggaggaaggaggctacgcatacgcaaccatgacgtcg
ctcgcggcggccggagatatacgagcggcggaggcggcgaaggagatggcgtgggaacag
ttacattcaggtccatggcattcggttgtgcctatatggagagatgcgtattcaatggcg
tgtatgcatttggcgaaacttcattatgctaatggtgagtttaatcaggcgattaaagct
ttagatatggggattattatgggaggaatgatgcttagggatgaactgaacctcgcgatt
cg
>1_GG_236203:236642
agccaatgtctttaatagctacaatatgggatggttctaattgggctacaaatggtggaa
aatacaaagtcaattacaaatacgccccgtatattgctgagttctccgatttcgtcctcc
acggatgtgcagtcgatccaatcgaactatcatccaaatgtgaaaacactacgccaaaaa
ctccatcgatccctaccggtatcacccttgaccaaagacgaaagatggagaacttcagaa
agaagcaaatgcaatattcatactgctacgacaagactcggtacaaggtccctcctccgg
agtgcgtgattgatcctaaggaaactgaacgactccgagcctttgacccagttacattcg
gaggatcccaccaccatcacggtaaacaacaccgccggagcagatcaaagttgaaggatg
atgatgtatcctttatgtaa
>1_GG_240651:240771
tacatataaagctgcagctgaaccaaatcgccttctctgaattcaacctcctccgaattg
aacaccgccgtttcagcagaagtctcatcagcaacaacaccatggtaatgaaatctatcg
a
>1_GG_241534:243403
tcgaagaggagaactagggagccaaaggaagagaccgtcactcttggtccttctgtgaga
gagggagagcttgttttcggtgtcgctcacatttttgcatcattcaatgacactttcatt
gtatgtggtaaccgatggatccattattctttattgtctcattacgttgtctcaagtagt
tacatactttgtttttggactgcagcacgtgactgatttgtctggacgggaaacaatggt
tcgtattactggtaaggactatatcttttcacagagtaggcttatttaaatttgaatatc
ttggtacttggcttatatgttgaggggctgataaattaagggatcaaattttacataatc
tggcttttacttgcctttaattcatttagagttatggcacgcaattgtaagcactgttct
gacaacaaaaaagcatctgagtgacatctttgccatgtatttgatgtataccttaatgct
atcaaataatataagaaaatacacgtgattaatgtgattgcactggatatgttgtatacc
ttaattctatcctcaccagacatggcagaaagtcaagttttgggtttcaatggttggtag
gttgcattggtttcacttataattactttcacattttaaccgagaattgtttaatgatgg
tgcataatgtgattactatgttatagtagttgacatttgtgatgtattctaggtttggtg
ttggtttttggcttctactgctgatctcaagcattatgggccatagtgcttgtgtgatgt
ttattttgtttagaaattgaatagatataaacttttgttacctttgggattatatctccg
gttatgttgaacatcacaagtgcaataataattaggaatcacattcaaagataataggct
atgtctatgttgacttttagtagtttctggattatgagcctgttatgattgtaactattt
gagctctacttcaaactctgtatagcatttctaaacaattccaaagctcatctatattcc
tgctctttacccttgtctttgttatttattgggaagaggtgtaatgaatctctgctgtca
cctgtttctaataggtgggatgaaggtcaaagctgatagggatgaatcttccccatatgc
tgctatgcttgctgcacaagatgtttctcagagatgcaaggttgtagcttatattcagtt
cttattttcccttaccatctaccatcagttgaataatgtgtttcattctgctcactcttt
tggatcttgtcttcttgagtacaggagcttggcatcaatgcacttcacatcaagcttcga
gccactggtggaaacaagaccaaaacacctggacctggtgctcagtctgctctcagggct
cttgctcgttcaggaatgaaaattggtcgtataggtaatgtttagcttttgtgtatcaaa
agtgagaattatctgtccattatgttagtaaaacccttgtgagaaacacttaatgtgaag
tgaaattgtagatggatcacataactttctaaattatcttgcagaggacgtgactccaat
tcctactgatagcactcgcagaaagggtggtaggagaggaagaaggctgtaagcttgctg
cttttgtcaagaatcaaatgcgggttcttgttgagaatgctgcaggtgttagttttgata
tggacttgaatcgtattcatctactatgtagttctactgatgttggccttgcctataaat
tttgcttctttttcgtggttaaatttgtgaaacaattaagagaaatatgaattttagcct
tctatctattagctggttgagaatctatattccatggttttcccgtcttgttggtatgct
gattgcactt
>1_GG_247610:247747
tgtgggtcagccatggatgttccatttccactgcatagatcattgagttgcacaagtgtc
tccaatgcaataacccacctcaagatcaaaccttttcttgggtttgtctctcatggaacc
acaagtctatcagtacaa
>1_GG_248188:250237
tcttcttcatggaggaaggatggaatggttactggggtttcatttccattttgtgcaagt
gagggttcattcctatggttatttagttgtaagtattagtctatgattgatgctagctat
ttgtcaaactaactggaaagattgtatgctgtagatctctcgggaagaagacggagaaaa
gtttcaactactaggagtcaaggatcttcacctaaggggtttgtgccaaggaagccctca
gggatgagcacgcaaagaaaggttcagaagagcaatggtgataaagaaagtcaaagtact
tcaacatctaaagaatctgaaatttccaaccagaagacggttgaagcaagagttgaaact
agtgacgatgacactaaagtagtggtgagggaccacaagtttctggaggatgaggatgaa
atcaatggttctactaaatcaataagtatgtcacctgttcgtgtatcatctcaatttgtt
gaaagtgaagaaactggtggtgatgacaaggatgctgtaaagttaaacaaatcaaagaga
tcggaagagagtgattttctaattgattctgtaataagagaacaaagtggatctcagggg
gaaactaatgccagtagcaagggaagccatgctgtgggcacaaaactttatgagatattg
caggtggatgttgagccacaacaattgaaagaaaataatgctgggaatgttgaatacaaa
ggacctgtagcaagtaagctattggaaattactaaggctagtgatgtggaacacactgaa
agcaatgagattgatgacttagacactaatagtttctttaaatcagatttaattgaagag
gatgagccattagctgcaggaacagtggagactggagattcttctctaaacttaagattg
gagatggaagcaaatctacgtaggcaggctatagaaaggcttgccgaggaaaatttattg
caagggatcagattattttgttttccagaggttgtaaaacctgatgaagatgtcgagata
tttcttaacagaggtctttccactttgaagaatgagtctgatgtcttgattatgggagct
tttaatgagtggcgctataggtcttttactacaaggctaactgagactcatctcaatgga
gattggtggtcttgcaagatccatgttcccaaggaagcatacagggctgattttgtgttt
tttaatggacaagatgtctatgacaacaatgatggaaatgacttcagtataactgtgaaa
ggtggtatgcaaatcattgactttgaaaatttcttgcttgaggagaaatggagagaacag
gagaaacttgctaaagaacaagctgaaagagaaagactagcagaagaacaaagacgaata
gaagcagagaaagctgaaattgaagctgacagagcacaagcaaaggaagaggctgcaaag
aaaaagaaagtattgcgagaattgatggtaaaagccacgaagactcgtgatatcacctgg
tacatagagccaagtgaatttaaatgcgaggacaaggtcaggttatactataacaaaagt
tcaggtcctctctcccatgctaaggacttgtggatccacggaggatataataattggaag
gatggtttgtctattgtcaaaaagcttgttaaatctgagagaatagatggtgattggtgg
tatacagagggttagtggggatgttattattatacgtacttgcacttcttttagttagtg
cttgcatgagcttccacaattatacttttgtctgtctccttctatttcttctaaatgttt
ggctacactcttctgaggaatgtacttttctgcagttgttattcctgatcaggcactttt
cttggattgggtttttgctgatggtccacccaagcatgccattgcttatgataacaatca
ccgccaagacttccatgccattgtccccaaccacattccggaggaattatattgggttga
ggaagaacatcagatctttaagacacttcaggaggagagaaggcttagagaagcggctat
gcgtgctaag
>1_GG_250451:250721
gttgaaaaaacagcacttctgaaaactgaaacaaaggaaagaactatgaaatcattttta
ctgtctcagaagcatgtagtatatactgagcctcttgatatccaagctggaagcagtgtc
acagtttactataatcccgccaatacagtacttaatggtaaacctgaaatttggttcaga
tgttcatttaatcgctggactcaccgcctgggtccattgccacctcagaaaatgttgcct
gctgaaaatggcacccatgtcagagcaactg
>1_GG_251145:251320
tgaaggttccattggatgcatatatgatggattttgtattttccgagagagaagatggtg
ggatttttgacaataagagcggaatggactatcacatacctgtgtttggaggagtcgcta
aagaacctccaatgcatattgtccatattgctgtcgaaatggcaccaattgcaaag
>1_GG_252399:252519
ttgcaggtgggaggccttggtgatgttgttactagtctttcccgtgctgttcaagattta
aaccataatgtggatattatcttacctaagtatgactgtttgaagatgaataatgtaagg
t
>1_GG_253376:253496
attaggtgaaggactttcggtttcacaaaagctacttttggggtgggactgaaataaaag
tatggtttggaaaggtggaaggtctctcggtctattttttggagcctcaaaacgggtatg
c
>1_GG_254153:254273
cttttaggttattttcgaaagggtgcgtatatggttgtagcaatgatggtgaacgatttg
gtttcttctgtcacgcagctttggagtttcttctgcaaggtggatttagtccggtatgtt
c
>1_GG_254993:255163
gatatcattcattgccatgattggtctagtgctcctgttgcttggctctttaaggaacaa
tatacacactatggtctaagcaaatctcgtatagtcttcacgatacataatcttgaattt
ggggcagatctcattgggagagcaatgactaacgcagacaaagctacaaca
>1_GG_255610:255738
gtttcaccaacttactcacaggaggtgtctggaaaccctgtaattgcgcctcaccttcac
aagttccatggtatagtgaatgggattgacccagatatttgggatcctttaaacgataag
ttcattccg
>1_GG_258270:258452
attccgtacacctcagaaaacgttgttgaaggcaaaacagcagccaaggaagctttgcag
cgaaaacttggactgaaacaggctgaccttcctttggtaggaattatcacccgcttaact
caccagaaaggaatccacctcattaaacatgctatttggcgcaccttggaacggaacgga
cag
>1_GG_258874:259210
gtagtcttgcttggttctgctcctgatcctagggtacaaaacgattttgttaatttggca
aatcaattgcactccaaatataatgaccgcgcacgactctgtctaacatatgacgagcca
ctttctcacctggtattgtttctcctttctgtgcttgttgcatatttttgtcttcaagcc
ttatggtacctttttatcatatcattccttttgatacaattgcagatatatgctggtgct
gatcttattctagttccttcaatatttgagccatgtggactaacacaacttaccgctatg
agatatggttcaattccagtcgtgcgtaaaactggag
>1_GG_260071:260190
gactttatgatactgtatttgatgttgaccatgacaaagagagagcacaacagtgtggtc
ttgaaccaaatggattcagctttgatggagcagatgctggcggagttgattatgctctga
>1_GG_262389:262608
agctctctctgcttggtacgatggtcgggattggttcaactctttatgcaagcaggtcat
ggaacaagattggtcttggaaccgacctgctcttgattatttggagctttaccatgctgc
tagaaagttagaatagttagtttgtgaaatgctagcagaaaaattcacgagatctgcaat
ctgtacaggttcagtgtttgcgtctggacagctttttatt
>1_GG_266793:267193
tccttttttcatctctttagtaactattttggataaacacaaatttggccttctcaattg
taagcaggaataatggaagttcaagaacaggggactaaatcaagagttgtgaaggtagac
tctaaggaatcatgggattttcatgtaaatcaagccacacttcaaggatgccctgtaagt
aaatcttgatttttgtttctcaaaagttggaatctttattgatgtttccagtttctagta
tgtgtacaaattcattttttccttgtgtgtatttgtagattgtggcacactttacggctg
tttggtgtattccctctgtggctatgaaaccctttatggaggaattggcttctatgtacc
ataatatgtcttttctcacagttgatgtggatgaggtcaag
>1_GG_269006:269845
agttttcacccagtgacaaaagtttgttttgctgcttttcatgtcctaaaatattaagca
atcagcaagactctcatcgctcactataatactagaattactcctccttaccttttctca
aaaagaaaacttcacttgaaatatgaagatattaaaaccatgcaatgatttatgaagaag
tgatgtacaaacacacctcgtttgaatttcccattttaaatgagagaataatgatatttg
agatataagctcttccaattgtactatcatttcttttgttatttatgatataatttcgtt
ggtctttaagacatttgagagtagaatagttatttcaattatttgcaagtggccaagttg
agagattcttgctctcctagttgcaattcctaactgcaattagacatggaatctgcatat
atttgtttagggaaaggcttcaccttttaccagtcacttcagatactttctagcattgct
taagatttgttagattaagactactggattcccatttgtggagtgagtttgatgattatc
taaccgaattattcttcagagtgtcctgatcttttctctattacttgtggtaggagaatc
tgattaatttaagtaggctgttgcataattttgctattgccaaaagaataattctggttg
cgtaattctcaaacaatgctcctttgctgtcaatttgatctgttgaaaatccagttgcac
aaatttccatagacagatgagtttctccatgttgtctgtagaaaccattgtccaattata
tgatgatgctatgtaactgaattactgttgtatgaagatttgttatttctctttcacttg
>1_GG_269869:270625
atttctctttcaacaaggggtattccttaaatccattcaagtagtaatattctaatttaa
aatgctaacataatcttagaggatcgaagcttttgttcagttgatcgatagacataattg
gctaatataattatgggctaccacttagtttcacaattttgatccttttcgcaacttgaa
tgtttggtcatattatattcaatcccttgttgagattcaagcaacaatacgagttctgat
atatgtgaatataaaagcatcaggacaataaaaggtgcttgaggaattcgagataaatca
tattgttgaagctgattctaccttatatatacacatttttttgtttgcggttggtaggag
gtggctagaaaatatgaggtgaaagccatgccaacatttctgctgctgaaaggtggagtg
ccagttgacaagatagttggtgcaaatccagatgagatgaagaaaaggatccacagtctt
gctcaatcaaaccccacggatataccctagtccaagtacatattacatatacaaacataa
atatataatgtgctacaaaaggttctttttgtttgtgtggcttctgctgtttcatcttta
aagataattccatatccaattataggagagtgttaaaaatagtaatgtcttcaaggtgtg
tatgtataatgtaacaagttaatgaacttgatctgcgatgaatggctcttctgtacactg
agaaggtatttggcctactataagtagtggtcctgga
>1_GG_274625:275644
ggttattgagatatttttgaggattgtgagaattgagaagatgacggcaatcggagaagt
tgagaaccccgccgccccgccgttgtgcagccatcgacagaggctgccaaggttaaggag
caggctccggcgacgaagaagcctgttaaggagaagaaacctagggctcccaaagagaag
aagcctaaatctgccaaggctgttactcatcctccttattttcaggtatttttatcaatt
catcgatctatatggctgtgcttttcattattattttgccgatattcatttaacttgcaa
atttcaacttgattaagtttttggtatggaattcttgcagatgattaaggaggctctgtt
ggctctgaacgagaaaggtggatcgagtccgtatgcaattgctaaatacatggaagacaa
acacaaggatgaattaccagcaaatttcaggaaaattctaggtcttcaattgaagaattc
tgcagcaaaggggaagctaatcaaaatcaaggcttcatacaaactatctgaggctggaaa
gaaggagactacaacaaaaacatctaccaaaaagctccccaaggccgattctaagaagaa
acctagaagcaccagggccactgcaactgcagcgaagaaaacagaggtgccgaagaaagc
aaaagcgacgccaaaaccgaagaaggttggagccaagaggacaaggaagtccactccggc
gaaggcaaaacagccaaagtctatcaagtctcctgctgctaaaagggccaagaagattgc
agtctaagtatggcggtgggataatacagtgtgtatataggaggaataatggtttgcttc
ttgtagttctgtgaataggaaaaatgaagcttagcttttactttcagtcatctagttcgt
agaccgtagtgtaggttggattacaaccccttcttgggtttgctgaagtttggttaatga
acgctctgtgtctctgcaaattaaggcgttgttctgttgataatcatcctttttctgcaa
>1_GG_279642:279762
agagagtgatggcagaagtcataggagcaccagcagctcaagttaaatcaatctttgtat
atcccatcaaatcatgccgtggaatttctgtttctcaagcacctatcacttctactggta
t
>1_GG_280356:280505
gatttcgatgggatcgacaatggttagtggtgaattccaaaggcagggcctatactcaaa
gagttgaaccgaagcttgctcttgtcgaagtggcattgccaactgaggccttttctgaag
gctgggaaccaaataatgattcttatctag
>1_GG_280936:281335
tagttatcagagctcccggtatggatccactgaacattccactaagtaacccatctgtag
tgtcggatggtgtctcggtctgggagtggtctggttctgccttggacgagggagctgagg
cagctatgtggttctccacacatctggggaaaccaagtcggctagttcgctttagtgaag
gtatagctcatcccatagttctatctaaattttcctcatctatatgttactcatatgaaa
tcactgatgttacaatatccttgtcttaaatttgctctgtatatctcttccaccttttat
gcttaacttctctacgtattgtccagctttcaatacgtagtttagagagcaactcatggc
tcatgctatctcctttacttcttttgcaaattttacttgt
>1_GG_281339:281735
tttgtgacaagatttgagaaaatggctagttgcataagtctaggacctaccaccttgcat
acagtcaatttcttatgttgcttcacagctttcatggttatcaagcaaatgctaaatatt
aattttgggagggagtacttttctaccagaagctaaatatccttgagctgttaggaaggg
ttaagaaagctcttcacgatcagacagtctgctttctaagaactagattttcatttcatt
aattagatagatctttttggcccccatgttttgatctcagaatgtcatccacagaatttg
aacaatatcattaaacagttgaataaagatgaatcaggcatcgttttgtccaagtttttc
acaattttgaagcaatactcagcattgagtggacctt
>1_GG_281756:282135
atagattagtgtatcgcctattattaggctcatgttcttgctttagtagaaaactgctgg
gaataaatgtacacaatttgatcgaaataagttgctgactcttatagttaaggaaatgag
agttgtagatcctaattatgctcaaggatacaatgttatgttttctgatggatatccata
cctcgtgctatcccaggttagtacttactacttagtaatatcatcatttaaattcaacat
aaacatccataaaacaagagcttaggctgaattttcttggtccatgctctgcagggatca
ttgaatgcgttaaattctcttctcaaggagcctgttccagtaaatcgttttagacccaag
tatactcttgtccctcttgt
>1_GG_282156:282415
tgtttacattccttcctctttctgtacaaactgttagtactttagattaactcagttaaa
tttttgatgttatcttctttcacagtgtccttgttgatggatgtgaaccatttgctgagg
atttgtggaaggagatccggatcaataagttgacatttgagggtgtcaaactatgctctc
gctgtaaggtaagacctcgtgaacttactttcttactaaacgacagagaataacctttgc
aaactggaagctgttttttc
>1_GG_282436:282615
aaagttcatgcaacatgatattaaaaagaaatttaacacatctgagggccttttatagca
actccatacgtagttttgctctatagtcatgggatagacatgaattcagacctattattc
tagcaacttgtttggacaagatcaaaagagtctagtcatgtttctccctttatgatgttg
>1_GG_282780:283019
gtacctaccataaatcaagaaacagcagtagcaggctctgagccaacagaaactctcttg
aaattccgttccgataaggccttgcgtccgaataagaaacaacaagggaaggtaagatct
aataaagtgagaagttccataactaattacctaataatccctagataaatcataagtacg
atctttcatgttattttgcaggtatattttggacagaacatggtttgttccgacgctctt
>1_GG_287012:287391
ttttggtcttgcaactaaggctactggtttggctaaggcaaaaagtttgccaagccgtgc
ctatgttacgttcttagctggaaatggtgattactggaaaggcgttgttggtttggttaa
gggattgcgaaaggcgaaatccgcttatccacttgttgtggcttgtttgcctgacgtccc
ggaggaacatcgacgtatactcattaaccaaggttgcatcgttcgagagatcgaacctgt
ttatcctcctgagaatcaaactcaatttgctatggcttattatgttatcaactattccaa
actccgtatttgggaggtatgtgcgagaatattcttctgtttcaatttatgtgataatgt
ttttatttggtaggcttaaa
>1_GG_287412:287771
tgcagtttgtggagtatagcaagatgatatacttggatggtgatattcaggtgtttgata
acatagaccacttgtttgacttgccagatggctatttttatgcagtgatggattgtttct
gtgagaaaacttggagtcacaccccacaatataaagttgggtactgtcaacagtgtcctg
ataaggtccagtggactcaagacttgggccctaagccatcactctatttcaatgctggca
tgtttgtctatgagccaaatctctccacttatgatgatctcttgaaaacggtcaaagtta
cacctcctaccccatttgctgaacaggtaacaatttttagcccttttttggactctaatt
>1_GG_287795:288211
taactttaatttgttatgtgaaaattttgcaggattttttgaacatgtatttcagagatg
tatacaagccaattccaaacaattacaacttagttttagctatgttgtggcgtcaccctg
agaatgtggatcttgagaaagtgaaagttgttcactactgtgcggcggggtctaagccat
ggaggtacactggaaaggaagagaacatggacagagaagacattaagatgctaataaaaa
aatggtgggatatttatgatgacgtatcattggattacaagaattccaacgttgttatga
ctgccgttgatggtgaagttgaagctgagaaatttatggcagcgttatcagaggctggtg
ttgtgcactacataactgctccatcggcggcttagaatattatagctttcaaattgt
>1_GG_292274:292923
gaaagtaagaaacaaaatgaccaacttattgttcctccaattcctcctattaaccactgc
ttcatccttaactcacatctctgcacagacagttccaccaccaccaccgccgacatccgc
cgcaactccaccgtcccgcgcggcgcaagaattcttggatgcacataacaaggcaagaag
tgaagtgggtgtaggccctttgacatggagtccaatgttagccaaagaaactagccttct
tgttcgttaccaaagggacaaacaaaattgcagctttgcaaatttaagtaatggcaaata
tggtggcaatcaattatgggctagtggtaccgtggtgatcccacgaatggctgtcgattc
ttgggttgctgagaagaaattttataactatgaaaataattcatgtacaggggatgataa
gtgtggagtttatacacaagttgtttggaagaaatcgacagaattgggctgtgcgcaagc
tacttgttcgaaaggacctgctactcttactgtatgtttttataatccacctggaaatgt
aattggggagaaaccttattgatgtgtgattttacatgatttgtaaggtaacttttgtgt
tttcaagtttgtagcttataataaaaagttactctgttcatttgctgcta
>1_GG_296923:297162
gtctttatatgagccgcttctcttcgccggataaacccttgtttctattttggttttcgt
gccgctctcagctatcttctccatctctccaatcgtccgattaacgtaactccacttctt
gtggcggcgattcgcatctagcaaaaaccctagtcggcttcaatgggagacttcaacgat
gccttcatgcggaacaaccctaacgttcaggcccgtgcaaaggcccagaatcgcgctaat
>1_GG_297949:298448
attggtcaaagtcatccaactgggttgactgctaatcttctgaagctgtttgagccccgc
ccacctttggagtacaaaccaccccccgagaagagaaaatgcccttcatatactggttaa
cattcttcatggattgagtcatttcttgttccgtcagttatcttgtataattcttagaac
tattctcatttgttttttagggatggcacaatttgttagtaacttcgctcaacctggtga
tccagaatatgctccaccaatccctgaggttgaaaccccggtaagattattttatatgct
gcaatttcttttctgatctatttgggtaggtcgttatgtttaattgagggttggatattc
attcttctcccttcttcttgccttattaactgcttcaacaccaattagcaataagcaatc
atccatgttctcttaacagtgatattttaatttcatcaatttgatgtttgcttgattatt
tgtgtgttttgccatataat
>1_GG_298469:299148
tatctcgagatgaatgaatcttgaatgtccaacaaatgacactaaaacattgtgttgtag
ttgaattagtggtaatatcatgtcttgttctttatatttttccctcagggtagttttagt
tgtgtgttttatgtttgtcttgcactgaataatgccaaaattttctgtgtaattgaaagc
ttctattattatctccccaaggtgtggagctgttgtaaccattggatctcatcttatctg
gaagatactgttgtctccccaagtcaatagagatgaatctgttgtaaattggtagtgcat
gtagttagaggagtggattatatttactatttaacttgagatgtgggttatctaatccaa
ctaatttgggatcgagacagttacatcctctggtatccaaaccggttctgaagagttact
ttattccagcaaagtataataagatgtaacataagatgtgcaattacatactatggtgaa
tctgtgtatatttttgtttatgctcattgattgcttttgttattggatgcagactgaacg
aagagctaggatccacaagttacggctggaggagggtgctaaaaaggctgctgaggagct
tgaaaaatgtatgaagtgcctaagttttttattttctgaatatttgagagccatatttta
tgataaaaaatggaataaat
>1_GG_299172:299291
atgatcctagcagcgacccaaatgttaccggagatccatacaagacactctttgttgcac
gacttgtgagtgaagatctttttagatcaattttgctgttacttgggaatatcatctaag
>1_GG_299309:299608
atgaaatatcttcttaattttgttgattgtctttcacattttctcagaattatgaaacaa
cagaaagcagagtcaaacgcgaattcgaggcttatggtccaatcaagcgggtaggtatta
tagagcatccctttgtggggctcaggttactggcttttggttggtaagatgtgtactttt
atggtggcatggtacttcctcctactatccagccgtttctcaaattgatatttccacaac
ttattattttctgaaagcactgaacatcttacaatttttagcagcttctctttatgtact
>1_GG_299629:299899
ttatctcaaaacagattttaatcaccaaaatttaaagaactgtggggtcgatacactttt
tgaaaggttgtctttatagttgagtccttcaaaatgaggatggagtacataaaagaagta
ccccacattactctacttaagtttcaaactttcacttaaggtgcatgcgatgcattcttt
atgtgtataaacttatagcatggattgcacttcagtattttgatgagaagttattgaatt
tggcagtctgttaaatagtaataaactgatt
>1_GG_304011:304263
tcaggcccattctgctggacaatctactcatgtaatgccatccagtaatccaactgataa
gccaatattgcaggagaagtcaactctcaataaggtagtgagggactctcagcttattca
agctgcagatgttgaatcaattgaagaacgtgttggatcttcattgttcctatatggcaa
tgacaagagcctacagaaagacacaagtggcattactgatagagaagagatcagttccta
cagtttctaccag
>1_GG_312746:313022
cagtggaaagattttacaattggagtccgtgacgcagtcggaggccatgagaaggcgcta
ccgcttcctaagtcatttttctttgacaacaacatttcaggtacttgccatgatgattat
ttctggaagtgtgctgacttcacttcatcaatggtttgatcactctaattattttcactt
gtaatttccagctttgtgaaattgatctcagcaagataatgcccatggatgcactttctc
catttatggaggaaatcagaagtagggaaaaacaaag
>1_GG_314502:314622
ggaacggcgtgaacaagttaaagctgaagccattggcatgtacttagagcctttgccttt
tagcttttcagaaccttctttcacagaacaacctactttcactagcgatgacttcgaagg
t
>1_GG_317331:317790
gattctgaaatcaaaacaataggtagggtgaaatcataattttaggcagatgtttctttt
gtcattggaaggtatttgtattaaaaagtccgcaatcagaatgtgctttaaagatgtcta
caggtcaaacactagtatgtgcaatgaactcaagaagtctatcacgacctcttgtatcat
ttgcaatagccatgttacaccgataaaacagtaagaagatgcatttgtacttaataataa
ttaaagattcaaactttgctctaaagaaattgtgcattccttctttccaacttgtccata
atttaggcagattttcacaactttacttttagatatttaaattagttttagttgaatctc
tgcacctgtattcatacctggatctgtatgaaggatcccggcctctagatctgcacttgt
atcgtacacccgcatctgagtccgagcaacgggtggtcag
>1_GG_317811:319010
cgtatatacaagtaaaatgatatacaaaatgattaaataacatattttggacaccctcaa
cataacaagttgttatagcccagtgatttcacttccttggaatgaggacgtgcttgtgtg
ttcaaatctcactagttctactttttgaaaagagcttttgttgtgctatttctggacacc
ctttgtgaattcctggctccaccactgccgagcaacttagtttggtaccatgttaagttt
atgaccatcacatccaaaagtttaagcggtttgagggagcacattgttatttgcttaatt
atgtttcaacatatacaatcacatttcatggtagtaatcctgtgactcaattattataga
aaatggttactttagtaagctaaattgaagcttgatagtggtgatctttcagaagtttga
cttttactattttgcagttttgacattaaatagtacttcttcatgactgcaaaagccttg
caatttgatctttatttttgaagtttttatgatattgctttacgcctttacgtaggtact
aaccatcttcccattagttgaaatgattgttgttgtgtttgtatttgtgataagctttgg
gaagtacgagtgtaactgtaacatcatcaagctcccctgtgcctggaggcaggcaactgt
tctccaatgttgcaaggcttggttttgctgctggatgtgatcctccagcgctgaaaatgg
atgagtctgcacgtgattcttctgttgcagctggtatctttttaaattttccacttggct
attgacattgagtatctgctatgatccgaataattgtttgtcatgttttcatcacagttt
gccgtaaacgtgttgtttcattttgctttatcataaccagtgtacttcatttctctcagg
aacgagtcgtcctggaatcctgtcctttgcaaatgtaacctccaaagcaaaagctgttga
aggtcccaatgcttctaagacaaatgatgcagggaagagggggaagaagccaaatcggat
cctaatgtcaacttctggtggtagacgttactgaattttgaagggatgtgatgaggaaat
ctgtctgtatatttaagagatgttttgccttttattaggaactgtgatttgttagttgtt
actcacctattgagcatggtgttttggtagcgtgttgtgaagttgttgtaggataaactg
>1_GG_324234:325693
caggcacctataaagggccttctttctctgcaacggactgcattagctcaacgttctagt
gaaagatggggcctatatggtaggttatttagcactcaggctgcatcaactgctagcact
ccccaacctacacccccacccccacctcccgagaggactcactttggtggccttaaagat
gaggatcgtattttcacaaatctctacggattgcatgacccttacctcaaaggtgccatg
aagcgaggagattggtacagaacaaaagatcttgtcatcaagggttctgactggatcgtg
aatgaaatgaagaaatctggtcttcgaggacgtggtggtgctggttttccatctggtctc
aaatggtccttcatgccaaagacaacagatggccgtccttcatatcttgtcgtcaatgct
gatgaaagtgaacctggaacctgtaaagacagggaaatcatgcggcatgacccacacaag
ttgttggaaggctgtctgattgcaggagtggggatgagggctaaagctgcttatatttat
atcaggggagagtatgtgaatgaaaggaagagccttcagaaggctagacaagaagcctat
gaagctggattgttggggaaaaatgcttgtggatctggttatgattttgacgtatatatt
cattttggtgctggtgcctatatttgtggtgaagagacagctcttctggagagccttgag
ggcaaacaaggcaaaccaaggttgaagcctccatttccagctaatgcaggactatatgga
tgtccaacaactgtcacaaatgttgaaacagtagctgtttcaccaaccatcttaagacgt
gggccggagtggtttgctagttttggccggaagaataatgctgggacaaagctgttttgc
atctcaggccatgttaacaagccctgcacagttgaagaggaaatgagtatttcattgaag
gagctaatagagaggcactgtggtggtgttcgtggaggatgggacaatttgcttgctgtt
ataccaggaggttcatctgttccattgcttcccaagaacatatgtgaggatgtacttatg
gattttgatgcactcaaagctgtgcagtcagggttggggactgctgctgtaattgtcatg
gacaagtcaactgatgttgtagatgcaattgcaaggctctcgtacttctataagcacgag
agctgtggtcaatgtacaccatgtagggaaggcacagggtggctttggatgatcatggaa
agaatgaaggttggcaatgcaaagttggaagagattgacatgctccaagaggtgacaaaa
cagattgaagggcataccatttgtgccttgggtgacgctgctgcttggccagtgcagggt
cttattaggcactttagaccagagctagaaaggaggatcagggagcacgcagagagagag
ctacaacaggcagctgctgc
>1_GG_326682:326934
tttgctgtttgataccatggaataaattttgagaagtaccagaagtatgaatgtgggagg
ggaaagcaggacgcagagcttccctatatccagccgctttttattgtcaaacttgtgtaa
aactattgttacattgttggcccaatgggtaatttatgtttcagagctggtacatctaat
gtcttaatgtttccttacattatcattgccatggctttgatagttgaaagatgctttaat
atttgtcatgttg
>1_GG_330951:332810
gcttcccctgttctcttcatttcatatttacaaaaaatagcattctgttctttctctatt
tcactctaaaaaatggcttccatctcttctctcaatcaaattccttgcagaactctccaa
attacatcccaatattcaaaacccacatccaaaatctcaaccttacccatctcctccacg
aatttcccatcaaaaacagaacaacacagatcaatttcagtcaaagaattcacaaaccca
aaaccaaaattcacagctcaagccacaaattacgacaaggaagatgagtgggggccggaa
gtggagcaaataaggccgggtggagtagcggttgtggaagaagaaccacctaaggagcca
agtgaaattgagttgctgaagaagcaattggcggattctttatatggaaccaatagaggt
ttgagtgctagcagtgagactagggcggaaatcgttgaactcatcactcagcttgagtcg
aagaaccctaatccagcacctacggaagccttgactcttctcaacggcaaatggattctt
gcgtaagttctttcattttttttggttgaattatgtagtatgaattgattcacatgacca
attgcttcactagctagcaattttttatttggtaattacatctttgaatttgttgtgctc
taagcaatcgaattcttttattaatttaaaaaagtatcgtagtttgcttatgggataaaa
cagtcgagtatgaaaagggaagataaatgaaagccttgttgcgaactggaagtatgctta
tacatattagtgatcaaaaattcaaatttatgggtgctaactaccacagctatataaaca
tattaaagaaatttcaatcatgactgcagccgcatttgttgccatgaacatatgtcaaat
atatgtccatggtccactcttaattttcgaatgttttttgagctgcagaaaagttaaagg
agattatatattgtagtttgatgaggagatgaaccttatttgagcattactttctttagt
catgagaattcaggtggcatcttttcgccaccatatttgtttccttgttgcattttagct
aatcattatctttttgaaagggcattgtttagtccacgaagaatgttaaatgttcttgct
tcagtgtatatgttataactcgagcttgttggcatgaactcttggaattctgtactaaaa
cactgcaggtacacatctttctctggtttgtttcctttgttgtcaaagggcaatctgcct
ctggttcgagttgaggagatttcccagaccatcgattctgagagtttcactgtccaaaac
tctgttgtctttgctggacctttagctacaacttccattagtaccaatgccaaattcgaa
gtcagaagtccaaaacgtgtccaggtggttatcttctttaacatttttctagtcttgtca
tcgttcctcgtacttgatcatcattttagtctcatgttatactctgtgtgtggttcagat
taaatttgaagaaggcataattggaacaccccagttgacagattccatcgtattgcctga
gaacgtcgaattcttgggacaaaagattgatctaagccccttcaaaggcttgattacttc
agtccaagacacagcttcctcagtggccaagtccatttcaagtcaaccaccaattaagtt
tcctattaccaacaacaatgcacaatcatggctgctgacaacatacttggatgatgagct
taggatctccagaggagatgctggcagtgtttttgtgttgatcaaggaaggcagtcccct
cttgaagccttaaagacgcatgtttttggagttgtgtatgtttttcataatataggagag
>1_GG_332831:332953
aaaaatgatgtaaactaaaaataagttttcctcaagtcaaactctatagatggcttgtcc
tcatgatttgtacttatggcatatgaaatactaaaatatagcttgaaagaagtagacata
tga
>1_GG_336954:337103
aaaaagagaacaattttccagttgaaagcaaaaaggactaacctttttgcaaatcctttg
taattttgccatcaaatagaagatggcagcattgtctatgacctggtcttgctctccctt
aacctcctcaaaatttcggcgagttaaccg
>1_GG_337312:337432
attgcggttggttacagatactcagggatgacatttgcaagtgttaaatctactgaaggg
ttgggaaatttacccaaggtcgttttgacttctcctcatggaaggtacacattcttagtt
t
>1_GG_338115:338235
tgcagtgaggctgagctatatctatttggagcttgtgtcacatcttggaaagtagacagt
aaagatctactttttgttcgaccagatgctgtattcaatggtcagaaaccaatcaggtca
t
>1_GG_338459:338579
tcaccttccttactaactattttacattgtacagtggaggaataccacattgtttcccac
aatttggacctggcccaattcagcaggtaaattacttctcatgtttcaatgaatatagtt
g
>1_GG_338841:338978
cacggatttggaaggaacatgaattggtcccttgttagttctgaaaatgtggaggagaaa
cctgttgttactgtggagctaagggatggcccttacagccgtgcaatgtgggactatagt
ttccatgctctttacaag
>1_GG_339473:339852
atcactcttgataagaagaccctctcaacggaactcatagttaaaaatactgacaacaaa
ccattttcattcactactgcactgcatacttacttcagcgtaagtatttctctggcaact
tgtgcgtggaaatttccatagtttgagtgcatctcctaaaactcttaaaatttatcagga
attcaagacctgtccaattatgtgctaataaataatcctgttctgctgtctcactcttca
agtcaaataggcctctctttttccttttattttttcttttacctcaagcattttggctcc
ataggtgatggaggttaactcatttccttagaatttcataatctttggggtaaaattgat
tcacgatcatcgttgagatt
>1_GG_339873:341154
tattttatcatctaatattctcttcttcaggcttctgtaacaggtgcatcagttagtggt
ttaaaaggttgcaaaactctaaacaaggttcctgatcccacaaaccctgtcgagggaaag
gaggaaaggtcagtataagatctcaaatagatcaagaaattgtcattctcttctcccaga
acatacttattatcttaaagaattcatgactgctattgagaatctacattctctgcaaac
gtatgtttctccgggagatgtctggttgggctttatatttttatcatcgagccaggttaa
tactcttcttaatgataaactatgataattacaaatgcacatacaaacactcacatttct
agaatttacttatactttagcactagtttgtcgtcaaggacatttaaaaaatgatacgat
tctagtacatgcatataggtcattctctcaagaacctaatcctcattctgataattttac
ctgtttcagggatgtggtgacatttcctggatttgtagactgtgtttatcttgatgcacc
tagcgagttacaactagataatggtttgggtgataagatatctatcaaaaacaccaagtg
agttactagtacccagccacattgccgtaatgcagtttattaaagaactatctagcccct
cctagttgtctaatttagcaagttggttgtgttttgtatgtgcagttggtctgatgctgt
tctatggaaccctcatttgaccatggaacaaagctataaagattttgtttgtgttgaaaa
tgccaaggtatttacaatgaatctctctgtatttctaaattgacgtgtgtgattagattt
ctgtgtcccatttactttgaggtgccacgtgtgatctcttcatacatttgatcaaattgc
taacaagtatcctattgtctgtcgaattgcgtggtctttcctcttacttgtggttgagaa
gattcaaatgcttgacctaatatgcaattgattcattttttttggtgtgttttcccttgg
ttcatatcagattggaacagttcagcttgaaccagagcaatcttggacggctgtacaaca
tctaactgttgcttaaagatacctcccggaagagaaatcaactttttggagaaactctcc
cctgcttttcaatttaaaagactctcttgagaaaatgattgaaaatggcaatacaaaata
aagaataatgttgtatctcacatgacctgcatttcatagcagttagagtgttcaagtgat
attttcatcttctttcccatca
>1_GG_345155:345314
ctcaactccaactgattgaaaaatggcaaatcagaaaagggttctcttactatgtggaga
ttacgttgaagactatgaggtttctctctttttcttttttcacattcttgatttctagtt
agtgtgtatgtgtatatgttaaaatgattaatgattaatg
>1_GG_345335:345454
ttattgttcaggtgatggtaccatttcaagctctactagcctatggagtagccgttgatg
cagtttgtcctggaaagaaatccggtgacatttgccgcactgccgtccatcagctttctg
>1_GG_346535:348094
tgtttcagacatattcagagtcccgcggacacaattttgctcttaatgcaacttttgatg
aaatcgaggcttcaaagtatgatggcttgttcataccaggaggacgtgctccagaatatc
tggccatgaatgaatctgtgttggacttagtgaaaagttttgccaacgctaaaaagccaa
ttgtcgctatctgtcatggacaattgatcctggctgctgcagatgtggtcagtggccgaa
ggtgcacagcttatcctgctgtcaagccggtgcttgttgctgctggtgcccattgggaag
agccagaaaccctggcctcatgtaccatcgatggtaatctcatcactggatctacttatg
aaggaaatcctgaattcattcgactctttgtcaaggcacttggtggcagcatagttggtt
ctggtaaaagaatcctatttctatgtggggtaagttaatgatcatgtagcattatctttt
ttagctgagagaatttgaaatgctgagtttcgaattgcagtttactagtaaatgctagta
tatgaactaaatgtacagattatggtatgacttatgacctttgaaatgactttcatccca
ctccaaaatttagctggttctgttgatatgtaggtgaaagaaatttttctccttattgaa
attccaatatgtgccataaaaagattctctcgttatgtttattcgcttagtttgtgtcat
attttgctctccacatgctggtgaggcatcagataatcatctgatattgtttggaatgtc
atgcctgtgtagataagaaagatcctccagtttaacctgtcatcttaagtttgacagtat
agattgattattatcagctgttacttagttctggtagtgtgtgcttctatgtctcaagga
ggatttgttgaagaagatgcgatgcagactgtcatagatgctaaataataaataagagct
tttcaactttgctctttcaaagtgctatattaggaagtggtgcatctctttgttgtaaaa
gtgaatagtattgcaacttaaaagttcacccagggagcttgtagtaactttcatagcaca
ttttttgggataaggtctttgcttccatatgctaatgtattattctcttctcaggccatt
gtagagcgccttttacctttataaatgaacgtttaaccattagtactgctttatcgtata
ggattacctacctcattcttttaaggaacatgatatcgaaattgtctcttgaatatgata
tctggctactctatcctccatgttctttatggtcatgggtggcagttcttgtcattctct
cggaggattgtatttttggatcatgagctgtgtattagcacattttagtagatgcttcct
ccaaatagaaaagaaaaagaaaagaaagcgttgacccttcccatattctttccccaccta
tgtgaatctgtgcaatctgcacaaattactgatggtccctgactccttgagttatttatc
tgaaatgcaaattccatacagaatttgggaggttcacggttcaccttgaacatgatatac
>1_GG_348538:348900
gatttcatggaagactatgaagtcaaggtaccttttcagtccctccaagctcttgaatgc
catgttgatgctgtttgccccaagaagaaagccggagagaaatgccccacggctgtgcac
gactttgaaggtgaccagacttatagtgagaagccaggtcatgattttaccctaaatgcc
aattttgaaagtgtggatgtttcaagctatgatggacttgtaattcctggaggccgagct
ccagaataccttgccctggatgatgatgttattaagttggtccaggaatttatggagtcc
aaaaaaccagttgcatcaatctgccatggccaacagatactatctgctgctggtgttctc
aag
>1_GG_349113:349358
ggtaagaagtgtactgcataccctgctgtgaaacttaacgtgatactaggaggggcgaca
tggctagaaccagaaccaatagaccgttgcttcacagacggaaatcttgtgacaggggca
gcttggccaggtcatcctgagtttatttctcagttcatggcactgctgggagtgcatgta
aaattttaggctacatgtctgtttgatatgtttagccaggtcagaatatatgtatccaaa
tgtgta
>1_GG_358464:359155
gtaagccagctcagaattcagagttctcagctttccttcttttttgtatctaaaattaga
atggcattcctaaaggcatttgcagctttgctcattgcatcacttgtgcttgtccatttc
acttatgcccttcaagaggttcccctttttcttaaattagcatgtttatttctaattaac
atcttgaaaataacgtttgattttgaaatgttggcgcaggtaattaacagcaaaccacca
gtaccaagtcctcaacctctaaagccaataggtacgtactgtaacattttaagtatttcc
gctataactttcgtaactgattctaaattctgaattcgtctttgttacagattgtacggg
atcttgtaaaacgaggtgcagcaaatcgtctcggcaaaatctatgcaacagagcatgtgg
aacctgctgccagagatgtcagtgcgtgccaccagggacttctggaaattacgaagcatg
cccttgctatttcaaccttactactcataacagtacccgcaaatgtccttaaaatccata
gcataattttgttcttctgcaaattcaaatgtacctcttattaaatactactattattat
gttgtgtactatgtcagctcttgaatttgaaatttaagggtaaaattgaggttgagagtt
tttaatgcaatattaatatgggtattattaaa
>1_GG_363156:365151
agttgattgacccgacaacccgatgaaacccgccggatcccaagtcaacagttcaatccg
tacgacgtcgtttgaagacaaattatgaatcaatgaagagagcaaagggtgtagagtaga
tccgatttcgaagagagagaaaggagaaattatcgacgccgatggagacgatggcggatg
ctgagccagcgaaggcgaagcctcgaccaatcatccgccttggcctcttccttatctctc
acagtttcattgttaggtttactcgcttactctttctgtatctaaacttcagacactttt
tgaagtagtaaattaagcatatgaatgagaggtttaaaggttttgagttattcactgatt
aatcttgcattttggtatgtattcagtgtggcttgctgcgcagctggtgtttttgctctg
ttacttttgcctgttctcgctaagaacacttacatttccgaaaatgccctcatgcctggt
tagttatcctgctattcctcatttttctgctgtgaaagcacaaattatctcttcagaatc
tcaaattccactaatgttagatcacgaaaaatgtaaacggtagcttgccgttatggcatt
gagctcttgcaggaatttgccccttgagtttttgtaatgtgagttggaataaagttcaat
tattcagttttagaatgaatagggttgaacagagtagagtgaatgtagaggattgcatag
ccgaacaactaatgtaggattgatttgtagtagttgattgattgattgatagaaagctag
ttttatgcttaccttgtaaaatttccttgtcctttctatgaatgtccaactctagtgatt
actgctataaaaattctcccccttaaccttggtttggaccatcattttgcaggttctgct
agtcccatgatgtcgaatgatgatgtttcacgggctagaatgtttgtgaacaaggtcgtt
agctttgatttcaaaactgatagctcaagcatgtatgtacttgcctcaacattattttat
gccaaatatctttccttcatgtgtccatgttgctttcttctaatgtagctgagatcctta
gaagaaaccacttgacaaatgataattgaacattgattacttgctgactgagattttcta
ataaaactatgatgtccttaatttggtgagaagtgtacactttcattatctcatgtagga
gtactctttcaagatgatcacatgataaggaacttccttttctatttgtactattttggc
ggggaaagctagatatagcaaagagtcttcgtggtttcctttacatgtttttgtgccctg
aatagcattatgcaattaaggttctgactgtttacacccctcgtttcttatgtcttcttc
tccttattcgataatggagcaaacagaatcttcagacaataacttaatagggaagctttt
caccaacataaaccactgtacatacattgaggtgtctaaggggggagtaggaaaagttta
tttgagatcagtagtacctttgtaagtcgttatttgtttatctctacttttgacagccta
attctactctatatctacatgtatatctaaatcattcctttgtttcatggatgtagagga
atccaagatttggtagcacaacatataacggatttgggcggtgaagttaattttcacaag
ttcctacctcaagtgaataagtttaaccccctgcattttttctccagtcctgatcaagga
atagctcaggagaattatacttgttcatcatatggtatcaatacagttggatttataaga
gctccacgtggtgatgggaaggaggctattgtattggtgaccccttataattctgttaag
accagcatgggcgaggctttatcactaggtattgcatactcaattttctccctgctcact
cgagtgacgtggttagctaaagatatcatatggcttgctgcggattcacagcatggggaa
tatgctgcagttgctg
>1_GG_369150:370484
gataagcatgataagatcattagttcagcatttaacaatgacaaaacattccagaatgct
ctcaattcctcatttgagttcttcattaatctgaatccacgatcaccagagttcatctct
ttgtttgtggatgacaaacttcggaaagggctgaaaggggttactgaggaggatgtagag
atcatattagacaaagtgatgatgctcttccgctaccttcaggagaaagatgtgtttgag
aagtactacaagcagcacttggcaaagaggctactctcagggaagacggtatctgatgac
gcagagagaagtttgatagttaagcttaaaacagaatgcgggtaccagttcacctcaaaa
ctggaaggcatgtttactgatatgaagacctcacaggatacaatgcagggttttcatgct
gctgcgggtgctgatcttgcagagggtccttcacttactgtccaggttcttactactggg
tcctggccaacacaatctgttaatacttgcaatcttccttcggaaatcttaggggtctgt
gataggttcaagacatactatctggggacccatacgggtaggaggttgtcatggcagaca
aatatggggactgctgatctgaaagctacatttggaaagggacagaagcatgagcttaat
gtttccacttatcagatgtgcatccttatgttgtttaacaaagcggatcgaatgagttac
aaagaaattgaacaggctacagaaataccagcttcagacttaaagaggtgcttacaatct
ctcgcttgtgtcaaggggaagaatgttttgaggaaggagccaatgagcaaggatattgct
gaagatgatgccttttacttcaatgataaattttcgagcaagttctacaaggtgaagata
ggtactgttgttgcacaaaaggagtcagagcctgagaaacaggagactaggcagagagtg
gaggaggaccgaaaacctcagattgaggcagcaattgtcagaatcatgaaatctcggagg
gtgctagatcacaacaatatagttgccgaagtaacaaagcagctacagtctcgattcctg
ccaaaccctgttgtcataaagaaacgaattgagtctttgattgagcgtgaattcttggag
agggataaaaccgataggaagttgtatcgttatctggcttgaagaagccacaggcactga
acctgtgattttttcgggatttgttgggccctgaacttgtcgctatgtaagtttgaatgt
ttatcaagtcacttggtgcccaggcgggttttaatgacagttgtttgttggtacaacgca
tccattttattttta
>1_GG_374492:376502
agtgcaattttttcttttttatttttgttagagacccagtggaagcctcagcccttagac
gtgaatctgctcatactgtgtgtcgttgggcaaaagagaagagatgaatctgaacatgaa
ttcgatggaatcagtggttgctcaaatccaagggctatcgagcaattcatcagacataac
tcagcttcacaactttctcaaacaatcggaagagctactccattccgacttctctcgctt
gctttcttctctcgctgaactcgatccttctattcactccctcggctttctctatattct
gtaagttccttttctcttattcctatctctttatttacaacctaaacctagggtttctat
tctcaagattatttgtttaaattagccattgatagattatacatatatattgattaaaac
accctagggtctggtgcctacgacgttccagcgcaggcaaaaagcaccaggtgctttttt
cccatctgccctaacttgtacggtgattatgaaaaaagaaaagaaagattacataagaga
ctaattgacaaagaggattgttatggtcaacaccaatacatgtaggattcagtcatagtt
gattgattgattgattacataatatataaaaataatgcagaattgaaccatccacagaat
aaaagactagtatttgtgtaacaagtgggcgttgtcttttgtactctgtctagtctgtat
tactcatatggttgtgtttcttaactaacagggaggcatgcatctcattcccagttgcaa
aggagcatgttagtgaactgcttgtttctgtcgctagatttatcaattcatgttctgcag
agcaaatccaattggcgcccaataagtgtaattttctctgatttctggaatagcttttgt
gaatactcctgtttctggtctaacttatattgaggcatgtctgcaatttgtggttgcagt
catttctgtttgtaaaaagtttaaggatcatattttcggactggaaactccaattcgtgg
tgtggctccaatgctgactgctattcgtaaactgcaatcctcctctgagcaattaacaac
attgcatgccgattttcttcttctttgtatattggcaaagtgctataaaactggcttctc
tgtgctggaggatgacatatatgagtgtgatcagccacgggagttttttctctattgtta
ctatgggttagttgtttcagactttccgctttgaagttatttcagttgtggtggtttcgt
gcccttgcttcattccttgctaaaatttctcttagtgactttttaaaacaaaattggaat
attttttgtggacataggatagttcaagacataattcattgaatcattctttcctatcag
tgcgttttctaatttttacaggaaataggagatactttgctcgcctatgaatattatatt
tgcttttatagttatctggcgaaagaattaattttgttcaaaaacctatggtattggtat
acaattatcacatctgccttttttacttttgatactgtttagttctccaacctaaagaca
aagttcttaacagcaatgtgaatcacaagtgatgcaccaatttagaatgagattgagtaa
ttcaatattttcttaattaaaagtcactgatgtataatctttctatcgctctttggattt
ttctggatttgtgtcttatacttgttgacatgtcttataatttgcacataataacagggg
aatggtttgcattggacaaaagcagttccgcaaagcattggaactcttgcacaatgtatg
ttactgtgttctcattccatgtttcctttattggtatttggttttgttatccctatttgc
aagttactacagtatatattatctatatctgttagtttgtgctgattctatctgttatgc
ttctaggttgtgacggcacctatgtctactctaaatgcaatagcagttgaagcttacaaa
aagtacattttggtttcactgattcatcttg
>1_GG_380467:382226
ctgttttctagacccatctctccttctcttaataaaactctacccacaaccaaattccaa
aacacaaaacttcaatcattcaatttacactacaacaaacatacatatcctctacataaa
tttgcctcttatttatctttctatcaaatatcaaattttgagttcaaaaactggtaatag
aagatgggtgtagattactataagatattgcaagttgataagagtgctacagatgatgaa
ctgaagaaagcttataggaaattggctatgaaatggcatcctgataagaacccaaataac
aagaaagaagctgaggctaaattcaaacagatctctgaagcttatgaggtacttaattca
caattcttgttcttgatttttgaataaagctgctaactttatgttttattctgttaatca
ctgctagtttaggctctttcttgattcccaatgctttgattcttgaaatttgtttaatag
ggttttcaattatcttttcaagattgtatttttatgttgaaattgtgttgcaggttctga
gtgattcacagaaaagggcaatttatgatcagtatggggaagaaggccttaaaggtcaag
tgccaccaccagatgctgctgctggtggacctggtggggctacatatttccatacaggtg
atggtccaaatgtgtttagattcaatccaagaaatgccaatgatatctttgcagaatttt
tcgggtttcaaaccccgtttggtggtgggatgggaggtggtggtggtgggatgagaggtg
caaggttttctagttcaatgtttggggatgatatcttcagttcatttggagaaggcagac
cagcgatacggaaggcgccaccgattgaacgaacagtcccttgtagtctagaagaacttt
ataatgggacaaccaagaagatgaagatctctagggagattgctgatgcaagtgggtaag
taaactaatcagaattttcagatatgatatgcttgttactgtttatttagcttgtattgt
tatgtagtcatgtttatcctttctgttactttataattatggtccctgcttggttaattt
atgaattagtatctgttgagttcattgaacttcaatgaatggatcttttgcttgttagtt
gtcgaattcttgtttagccgatccctcttatatctcgtataactgttcactatggagcaa
cctgattgccaccaagtggccttcaggttgtttgaaacttgtatttgctgcacaagtttt
tgttgtgttctttaagtatttgtgtttaatttgtggccaagatgaatgcaaatataggcg
tcgggtggagttcttacttccaaattatgcgtggatgtcaattgtaggcgtattattata
aaagaatgagaatgagtaggataggagtaataacttaaatgtatattctggtttgctgaa
cattcatgagcttaatggaccaaaaactgtgcttgtaatttgtggcctagatgaatatga
atataggcatcgtgtggagttcttgcttccaagttatgcttgaatgtcaattgtaggcgt
attattataaaagaatgagtaggatagagtaaaaggtttaagtcatctgcggccacttaa
agttgttcgcataattcacttagacacctcaactaggggttgacctattgatcactttta
ccgttcaaaacatgtacctattaagtactttttggtgacatggcatcatgagtgtaatac
acatctaagaaagcatgtga
>1_GG_383522:384132
gaagactttaccagtagaagaaattctgaccattataatcaaacctggctggaaaaaggg
aactaagattacattcacagagaaaggaaacgaagagccaaacgtccttcctgcagatct
cgtgttcacaattgatcagaaaccacacagtgttttcacaagggacgggaatgaccttgt
gatcaatcagaatatctcacttgttgaagcattaacaggctacacggcccatgtaacaac
gctcgatggaagaaaactgactattcctatcaacaaggtcatacacccaaactatgaaga
gattgtcccaaaggaaggaatgccaatacccaaagatccttccaagagagggaatttgag
gatcaagtttgatatcaagttccctacaaggttaacagctgaccagaagactggaattaa
gaagttacttccttcctaggccaaacccatagcatctttacacaagtctgtgtactgttt
ttgttactttcttttattatttactatcttgggtaattggttcccttgtagtgtttgcat
attatagcttagaattgtctgtgtaagtcaataaatatgtgatagtaataaagtattttg
acattttacaa
>1_GG_388128:388427
gtaaaatttcataatttgtaagcaactcatacatgtacaatactgttcatagaacagtac
agtaaaattgtgctgctctttttctggattttctcgaattactcaatatttggattgatg
atgacggagaaaatcgatcgaaatggtaacgagaacggagaattgaagaagaagaagagg
aagcggaggaaaataggagtgtcaaaggttcagaaactctatcgaacttgcaaacaggtt
ttcgctaattgcaaacctggcgttgtgccgtcaccggaaaatgttgaacttgtcagggca
>1_GG_388548:388827
ccgcagcgattctgttagtgttgaaacaagtgcgtgtttttaggtacatggtacaacttt
tagaaaacgaggcattgaggaaactgctctgccattgccattattaattccttgcaaaat
agcaatataatcctacaaagggtctgggagagtggtgtgtatgtgaagtgttgatatggg
tggcggtgagattcgatctagcctctacctgctttaatagttgatgtgtgtgatcatctt
aattgtttccgatagatcttcgtgacaaactgacaattgc
>1_GG_389463:389583
gataagatgactgaagcagatgttggcctaagaccaaatatgccatatttcaagtcaaaa
gtatcagatagacctcctaaaataacatacttgcatctccatgaatgtgacaaattctcg
g
>1_GG_390154:390351
gggattgtacaggactgcgtcttgcaaaattgaaggtgaattccaagtttaaagctcctt
gcaaaacttcaatcctctatccagctgacggaggtaatatgcactgcttcacagcaaaga
cagcctgcgccgtactagatgttcttggcccaccttattgtgatcctgaaggtcgccact
gccaatactactgtgact
>1_GG_394351:395435
gtgaatacatggagaagcatgcagtttcaagattgataggagctccccctggttatgtcg
ggtatgaagaaggggggcagttgaccgagattgttcgcaggagaccgtatgcagttatat
tgtttgatgaaatagagaaggcccattcggatgtatttaatgtgttccttcaaatcttag
atgatggtagggtgactgactcacaaggacgtacagtgagtttcaccaatactgtcatca
tcatgacatcaaatgttggttcgcaatatatcctaaatacagatgatgatgataattcat
caaaggaagcgacttatcaaacaataaagcgaagggtgatggatgctgcacgtgcagttt
tccgccctgagttcatgaatcgggttgatgaatatatagtattccagcctcttgatcgtg
accaaatcagtagcattgtgcgattacaggtaacataccttttcgaatcttaaacacatg
cttgtttgcgtttgcacatagtttctgtgagtgccaatgctggaagtggattctgtgtct
ggatatattccgagtaaaatatttctaagtttgagctattttttgttcttgcagcttgag
agagtgcagcagagattagctgatcgcaaaatgaagattgaagtgagcgaagctgctatt
caactgcttggaagtcttggttatgaccccaactatggtgcacggccagtgaagcgggtg
atccagcagaatgttgagaacgaattggccaaaggaatattaagaggagaattcaaggat
gaggacactattttagtagacacagaggtcagcgcattctccaatggacaacttcctcag
cagaagctagtgtttaaaagacaagaatcttgttcagattctccagcagagaaccaagaa
gctttctctcagaaactatgagactgcacctcaatatattgttgttcagatacgtactat
gagttcgagcatctaaatagtatctagattttggatatacatactgcacggctttgaata
gcaaatacctacacagttgaaggagttctgttttcatatagtaataaatcgcatactagc
ctgta
>1_GG_399506:399740
ggaggaaaagagctgctccggtgaacatcgacgatgtcgccggcgatacccaggaaaaat
ctgagtacgaacagttgagggaaaaaagaatcaaggaaaatcttgagaggatgcaaaagt
tggggatttttgacatatcactcaaactcaagcctgttaggacacccatcgttcgcaaaa
cccctcagcgtctctctcctgtgcagcgttctggacccacgcgccggtcctccag
>1_GG_400523:400682
gctgcagagtgcgacaccaatcagctattcagaggtgcatccgtcgaagattgataactc
cttggatggtaagcatcatttgttgagggaggaaggggcaaagccagagatttacacgga
agaacatgagaaattgttgggtaccactgatttgagctgg
>1_GG_401773:402369
gaaaactcttggtcatcgtactcattgtagcaattgccaaattgttcaaggacaattctg
tggagattgcttgtatatgaggtatgccagcatgtatatcaaaatttcaatatcttctaa
tgttaagtcttttaatgctctcaatatgccaaacttctcaaataagatacatttcatcga
gtaatgtattttatctatatattcatgtatgtctttctgtgccacttgatgatgaaacca
ctatttctatcaattgtctgtatatttggtcctgctgagccttatcaatcagctttgacg
atatgcatttattcccgtctcatttaacccgttgttctgatatcctgtccccatgcacat
atatctaaggttatgaagttgtatttgttcaagccaataagaattactcccgccacctgg
catagggattacatgtttaacagttaagttctttcataaacacacagccttgagctttct
aagacgggatacaagattaacttttgctcttcatattcttcaattcccttataatgcagc
tcatgttgtgcatcggtgctaaaatcctactgtgggcagcttttattttcatcgtat
>1_GG_402390:403469
agatagattctcagatactggttggagaatctcctttatacaagacctgcaggatgatac
ttatttattctgattagggtgaacttcagaacttgtagttcttttatcatattgttctgg
atgtctcctattataagatctgcaggacgatgcatatgtatttgcattagaacttgttag
ttgttttaacatgttggtctggatatccccctttaccctgggagtagcaggagtgcaaca
aatggcgccaagtcacatttcctctttcaatttgcaaatctgcagcctcttcctcattgt
gttatttaattttactcaatgcagatacggagaacatgtactcgaagcgaacaagaatcc
gaactggctttgccctgtttgtcgaggaatatgcaactgcagcttgtgccggcaagcaaa
aggttgggctcctactggtgctctctataggaaggtaataatctttataagaatttcatg
ctaccatacatttgtctgttctttcaatctctttattatatcgtttccttttttcctttt
ccattctcaaacttttgattgtttaactgatccagattgctaaactgggttataagtcag
ttgcacattatcttattcaaacccatcgagctactgtcagtaccgagaacaacttgacac
cattctctgcaaaaagatcactacctttctcagatatggaaggtacaacgaaagatgagg
gactttgtgaggtgaaaccagtggcgtatgatgccaatgaacccaatttagctccagaaa
gtagtacagagcctttgctgaagtccattgttgttgaacccttattactactgaaacatg
accctgaaaacagtggtacagatcttgtgctcttaagcgataatgtaggaaacttctcaa
cagacaacaaatcaggaaatgaaaatgctgtgctggtaggcaactcattgacttctcaaa
cagaggcgaaaccagtggactatgatggccatgagcccaacttagcaccggaaagtagca
cagtgcccttgctgaagtccattgttgaacccttgttgctaatgaaacatggctctgaaa
>1_GG_407676:408502
tatagaaaatcaaaatagagatgaagaagcattccgcttacgcatttcttctaattttct
tgttgcagcaagtatgtttattcgttcaagttgaagcaggggatgggttcattaggacca
gaggaatacatttcatgttgaatggtgaccctttttatgctaatggatttaatgcctact
ggttaatgtatattgctgctgacccatctcaaagatctaaagtcacagatgcatttagag
aagcttcaagccatggcctcactgttgctagaacttgggcttttagtgatggtggataca
ggccattacaatatgctcctggatcttacaatgaggacatgtttaaggtctatttgtact
actcattttgtttcttttagttctattttttatgcctaattctaacttttctgtaactaa
ttgattttgaagggtttggattttgtgatatctgaagcaagaaggcatgggattaaggtt
atattaagctttgcaaataattacgagagctttgggggaaagaagcagtatgtgaattgg
gctagaagtcatggacagtacctcaattcagatgatgagttcttcagaaactcagttgtt
aagggctattacaagaatcatattatggtaaccagaaatttaattgcattttacaaaaat
cagtctcgtttgtttctaattggtttctgtttttactactgcagactgtactgaacagat
acaacagattcagtggagttgtttacaagaatgatcctacaatcatggcgtgggagctta
tgaatgaacctagatgcacatcagatcaatcaggaagaaccattcag
>1_GG_408928:409127
ggggatgatttgtgatatttagtattagatcaaataatattgatttatttgtctgattta
acttgagatagaattataaaaagtgaagaatagttttgaatgtcatgatcttcttaaatt
gaagaatttttaaatgaatcaaaatattttttaaacttgtgcttttaaacatactaggta
aaaaattaaaattaaagaac
>1_GG_409212:409367
caaaaggaaagataagacaaacaagttaaaactaagggagcacaagaattataaagtgag
attaaataatacataaacaataatcttgtgtttggtttgtcctactaaaatgagtatgtg
acacaatgattatatggcttgcaactacaacaactt
>1_GG_409388:409507
ctgtgggactttcataatggaacaccctaaactcatattagtaagatacggcctttgtca
gtactcccttcgtttaaaaaagaataacatagtttcttttttagtctgtttcaaaaagaa
>1_GG_409531:410607
ctttaacttcaacttttcacgtagcatgtttaatgccacaagattaaagggcaattttgg
tacatttgacataactttaatttagaacgattaaaagtcttttcttaaactcagttccaa
atcaaactagaccattcttttttaaacggagtttttttccttcttaaactcagtttcaag
tcaaattagaccattcttttgaaagggagggagtaataaacaatacgaaagttggtgaat
atcataacagcacagataggtaaacacatacataatctagaattggtagatttagaatgt
ggaacttttattaaatatgcataattcgattcgaaagcattaagttgtcctcgaatacct
aatcccatcaagttctccattaattttcataccctatcatggacaacagagccgtaaaat
tgactagaaattaatgtcatctgctttccctgccattttcaagtgcactcatttactact
tctattttctggaggggaacaatatggaaaagatttatgctaagtttcattcttcgtttg
caggcatgggcaacagagatggcctcttatgttaagtctattgacagaaaccatttgtta
gaagttggcttagaaggattctacggacaaacaactcagaggaggaatctgaatcctaat
tttgatataggaactgacttcatcgccaacaaccgcatccctggcattgattttgccact
gctcatgcctatcctgatcaatggtaaatttttcaggaccacattgcacattacaataat
atcctttacagagattacatcattttcttcagctgtcttagaaattcaagtgttttattt
cataatctcattaaatgtttaaactagtaaataaagtgacaaattcattatgatatcgaa
tcagcaatcctgagttcacattgaaacaaaatttatgagtttcttaatgataaagttgtg
atatgacagggtaacaaactcaaatgatcaaggccaactatcatttttgaacaattggct
agactcccacattcaagatgctcaatatattctccgtaagccattgctgatcacaga
>1_GG_414609:416128
ttcacacaaggtagtgtttgattagccatataaaaataatactataattgtcacctttcc
aagttcatagtttgcaagcgtaaaatgtgtgaagaaaactttacaacttaaatccatcaa
ccacaagtactttatatgtcaaaagaacataatcacataaccagaaatgtttaaacaaaa
ccaaatccatttattcagaggtctgcttgcagcattgaacattgaaattcgtggatgaaa
cacacatatgattgttgcagctatagttcatcaaacgactcgaaatagcagagcccagat
tggatagaccaacagaaggactataccaactgtgttagatataccattactttgtgtgaa
ggaatttctgaatccaccggaggctctgatgtgctcttggaggagatagcagccaatcaa
aagacatatcgcagtgccaatccaactgtctctgagagtgtgggcaaagatgttgggtgc
aaccactaggagtaggattaatgaaccaggcatttccaaccagtctgtatttcatggaca
acagcattataaaggaggattagcatataaaagaaccatagagcaagcattagtagcgta
acttaagtagatatgttggtaccatactttgaggtaaatagtaatacataggcaaactta
ggattaaaatttagtgttgattctcccacattggttgtggatggttgtttggtctcctta
tatttcgcctccatgtgtgtgtcaatgtgtctattttttagaagaatagtatacgagcca
gcttgcacacacatcaaccatgtgtgtgtcaatgtgtctattatatagaagaacagtata
cgagccagcttgcacacatatcaactaatccatcgagtaccttttgcccttcctgaccac
cgggccgtagacttcctagtctttccaccatctatgattaagtctaagggtgtaaataga
tttgttggagctaatgctcaattgaattttatttttatgggtgttattgtgctgatgcaa
aaaaatatccaggggaaactacattaagttcatcatgagagctccagggagtgaagatat
tatcactatatgcaaatcgtgttttaccttcagaataaatataaaagaatctaccgaaga
aagcaaaatcgcaatatctaatcctagtgactgttcttagttggcaatgctgcaacatct
tcaaaaacttctagattatctctagaattgctagtgaagaacacgtcacattctccactg
ataaacatgcatatagttaccgaaaggcgaatgatggtagtatgaacgaaccagttgaca
attactggttttggtggctgggttagtatttcatcactatgtgaagctctgagtttcaat
aagtatactcacagaaactttttgagttgaatatctatgcagcttgaaaaatttaaagac
atctcttccgcaaaccatgacatgtcatgctaataattggggagcatattacttgctgga
aagtgtttccagttgttttt
>1_GG_416149:416558
acgggaaaggtaacagaatcttggattacaagcaaaagaacttaatttctgaaaaatgaa
aatgataaccaataggttactttcatcatataaatcaaaagctaatgttcatacctggaa
aatgtcgtgggaagaaaagcctgagtactactgcaacgaaagcaatccatttcccaacct
ctcctctggagatcaaaaacgataatcgattaacgaagaaaagaacctctttgaatcagg
tagcaacaagtgataagagaatatattggatgacacgaagcaaggaaaactaaatagtag
caaacaagagaagtttacctgaagaggtggaataacactgcagggaaactgaagaaaata
tatgggactagaagtccagtcagcatatttgttttccagtttgtccggtc
>1_GG_420528:420713
caggttttggttaacaaaagtactgcaagtgctagtgaaattgtgagctactaacactac
attgccatactagttcttgaagggctgaaatatttgtgttctaatttatgaatttcattt
caggttgcaactgcacttcacgacaattgcagagctgttctcgtgggagataagacatat
ggcaag
>1_GG_421513:423192
gatattgccaattcattcattttagagaaaaagtaatcaaatcatttgtttcaatgaaat
aaccagtgctttctgaatcgtctgaacagaatcaattatgtctaccagttgaaatctttt
ccctaactaccaacctaaaaatttatcttcttgatggtttcctggtgctatagtcctgct
tatgtaaaggggatctaaatgaatccttaactaatctgctaccactatttgttgttgcga
ggactgataaacctctattatggccagtgtaattagcagtcaaagggaaaaacagttagc
attagtaatgattaaaatattcatttgttctaaagaggggcacacttaagaacagaggag
tggctgagtaggggctctcaactccttcctgttcctgatctgcagcatttctgttgcagc
tcctttaagactactttatttctaaacacgtgttcctagcaattgctacaaccattgcag
tagctatttttgagaagtgttgagttgtgctgagatgcatacgattacacaggtcaaggg
gaagtgtaggaagaaacactattccttaggtaactagatcccaagggggaccatttcaaa
cttcaaagatacatactttgtaatcaattattttgaattatgttgttttagttgttggga
gtagttccatgcagttggtgtatatgacctttctctgtgaagttggagtagcttgaaaat
tgatctgaagccaactaaatctttatattggtacttggtagctagaaaattttggtgtat
gggatggtaggtttgctggtcttctttctgagggacaacatcactgtattcttaacatca
tttcaggggctgattcagtctgtattcgagctgcccgatgggtcgggcgtggttgtaaca
attgggaagtatgtcacaccaaatcacatggatattaatggcaatggagttgaaccagat
ttcaggaattttcctggtaagaggctcctatttacatcattacatgtgtcaacagcattc
tgtttctctgaatataaaactaaataatatttgcagcttggaatgaagtcaacaatcatt
tgtcaaagtgccacaaacaacaagatggataaggtaagggtttctattttcttcttcttg
tttctttattaacttatggtttcttatcatggctctttctgtcacatacagctcgctcgt
tttcctttcagtgtcattctgattcttcatcatgacggatgaataacttggggtagtcct
tcggtcgtgcaacactcagtttgatatgatattaacagatgttaaccttcacagtcgttt
agcttcaccctttacctgaacatcaacaggaagaaacaaagtacataatgcatactcttc
tattgcctaggcagcatcttgaagaacaaatcagatcaatatcagcaactttaatctatc
aagatgcagaactggccactggatgatgaaattagtagccagaaccagctgagttgtgtc
attgtatttatcttactgatagcaggtgcctatggatgatagtagcacacggtgtgtaca
taaataactagtaatttacctgatacaaccaacagttcatattgtatacacattttgagt
aaatgtaaatcaattctatgatgggatttgtgcctcattttgataacagaggaaattcct
>1_GG_428394:428930
gtgcaatgatatcatcatctcagtagtttatacagtaaatgacagaggtttggatttcat
gacacagattgactagagtgtattcatatctggtatgtattagcgaagcttgaccaaata
aacttcaaattgaaattggcatagtaagtatggttgccctcttcattttcttgaccagat
tcttgtaaaatctgctaccaattttagaatttggcacttactggtcatatttgtctagag
gactgagattgtagtgagtgcacgcaagatcatggtatattgtatatccatgtgttttat
atctggatccattctaagaattttgctagaacacttcacattgaaactgccaccgtgaag
aaatgcaaattgtctttcctatttctgctacgtgatcctaggaaccatctttgtcttgct
tttgtcttgtccttgactgatatgcttaacttcaattttcattgtttttacttttccaca
cttactgggatcttttttatgagtgtattgcagcttcctattgagaactcacatcta
>1_GG_428951:430070
gtcattcttaaacactgaataccatctaaagttcaaacagtaattgccttcataaaagat
ttcaacagtaacagtttcggtaaggggtactctgaacatggcattggtaagggctgcaag
gagtagctttaggcgttctggaggtgcaattggaaactatgcaagtgagagaaatatatt
ctgtgaaggcatttcaccattgagacatcctgcaccagtttttgaaaaagctgtaacagg
tttcaattcgtcatacattccaagtacgcagatgataaatcaattaagtttcgggaacag
aggaatgaagtttacccctcaatatcagtttccacatgcagaagctcagacggttggggg
ttctgattcaaagaatgaaagatccagttatccaggccttgaagcaacaaaacagggcga
aaaacctagagtagttgttcttggatctggttgggccgcttgcagattcctcaaaggaat
agacactactatgtatgatgttgtttgtatagcaccaagaaaccatatggtttttacacc
tttgcttgcatctacttgtgttggaacattggaattccgatcagttgctgaaccagttac
ccagatacagaaagcactggcaaaggatccaaattcatatttcttcctagcatcctgcac
tggtgttgatgctgataaacatgaagtgagtataacaaactcttatttttctcacttcca
aaatgtgtctttaatatataattcctcctttcaatctaatcaaatatatagacatgatta
cctacatccattcaggtattgttttttaggaaattaggagagactcctaggtaaatggca
taccaatcagagaattattcgagcaatacattcaagtaattaaaggggaaagggactttg
tttaaactgcattcaacttgttatcgtgttcagtctattatgtttgtgtgtgttttgatt
tgagaagacacaatacaggtatactgtcaaacagttggcgatcgtggagtctctcatgag
cattacagatttaaggttgcatatgacaagcttgtcattgcttctggagccgaacctttg
acctttggcataaagggagtggaggaacatgccttctttc
>1_GG_434091:434402
ttttttactcactctctctgtttacttcaactctcagaaacagatacaattttgtgatga
cccttttaaggaattgactaaaacaagaggaaattatggagtgggaaaaacagcagcagc
agcagccaccggtgtcggcgccgcagcagacggtggaggaattgaacggagcagttagtg
gtgggatgtttgtgaaagtgatgacggatgagcaaatggaagttttaaggaagcaaatcg
ctgtttatgctactatttgtgaacaacttgttgatttgcataaatccatggcttcacaac
acgatcttgctg
>1_GG_435301:436080
tcaagatatgagtatttgtttcaatcaacttcagagtgaataattgtattgtggtatctt
gtgttatttgtatggtttgctttggcgatgggatcctgctactgttaaccatgatgcaag
aagctggaggatgatagatttctcagttaggcttattaatggtcttaatatgttgtgttt
aacatccatatattcgacttgctgtgtttgtagtgatagtactttctgaatttgaattca
tctaacgtgagcaaaatctgtacctgctatctcaggagccaggctgggaaatttgtactg
cgatccactagtgacatccgctggccataaaatcactggtagacaacgctggactccaac
gcctatgcaacttcagattcttgagcgcatatttgaacaaggcaatggaactccaaccaa
acagaagatcaaagatataacttctgaattatctcaacatggccaaatttctgaaacaaa
tgtgtataattggtttcaaaataggcgtgctcgatcaaaaaggaagcaacaggttgcagc
aacaaacaccactgaatcagaggtggagacagaggttgagtcgcccaatgaaaagaaaac
aaagccagaggatctgcagtcttctcacatgcctacttcaatggctgaagatcttggcta
tgagaaccctgacgtgagctctggcatgcattcactagatccacgaaccagtaaacccga
gcctatgtttccatcagacggtagttcaaaacctgctgcaagttatggccaaatgtcctt
>1_GG_440105:441124
tttcacccgaaaattgctgactttggaattgcttgtgaggaggcatactgtgatctcctg
gtggatgatccaggcacttaccgttggatggcaccagagatgattaagagaaaatcatac
ggaagaaaggttgatgtatacggctttggacttattctatgggaaatggtgtctggtacc
attccttatgaagatatgacaccagtacaggctgcttttgctgttgtaaacaaggtatga
tccaacatttggtactttcttattcttatatttctggaactattgtgatattgtgttatc
attttgaactttataatcagttatattgtggctcgtacatttggatagtggaatgaataa
cttctatttctgcatggctgaacactttagtgtgatagcaacccatgtccccccagacct
ccaccgtccctcccaacagaactcctctctctttgatgctcttcttcgtaaactgtgaat
taggaatatatttaatcctaaaagaacttgtttttgggacctttcagaatatgagaccac
ctattcatggggactgccctccagccatgagagctttaattgaactgtgttgggctttgc
aaccagataagagacctgagttttggcagattgtgaaggtactggagcagtttgaatcat
cagtcgctcgtgacggaactctgaatcttgttcagaagacgatgtgtctagatcacaaga
aagggcttcatcattggatccaaaaacttggtcatgtacatcaaaatgcttcattacatc
aaaatattttatcaatgcccatgccaaaacctaagttcgcttgagttttctggatgatcc
gacttttgtagttttaccaggtctctgtgtaattaaacttcttttggttaaatactgttg
tatatctctgttccatcattaagcgaatgtgaattattaggctgtaggtgtgcattgagg
tggcctctgtaattttacctattttggtacacaaagtatgatcatcagttcttgaatgca
>1_GG_445147:446049
caattttctgctaaaaatcaccataattttgttaagaatttagaaatggagggtaacaat
gcaatcggttccacggctcagtcagcttcagttccagcgagttcgccgtgtggagttgga
actttgggatgtcacttggctcggcggcttgtacaaatcggcgtgaaggacgtgttttcg
gttcccggcgacttcaacttgacgttgctggatcatctgattgccgagccggagctgaat
ttgatcggctgctgtaacgaactaaacgctgggtacgccgccgacgggtacgcacgtgcg
aaaggggtgggagcatgtgtagtgacattcactgtaggagggctgagtgtgcttaatgct
attgctggggcatacagtgagaatttgcctgtgatttgtattgttggagggccgaattcg
aatgactatggtaccaacagaattttgcatcatactattggcctaccagattttagccag
gaacttagatgctttcaaactgttacttgttctcaggtatttcctgtatttgctcctgta
ccttgtgctgcaattctgcgctttatttatgacaattgctcttacttcattcatcacatg
tattatgtgcgtaattcttgattagagaataactactagtttagttcttccacattgatt
taggtaattgcgttggactaaattgtatgtgtatttggagatgttcaacgaaagtgatca
agttggtataatgtaacaggctgtggtgaataacttggatgatgcacatgaattgattga
tactgcaatttcaactgctctaaaggagagcaagccagtttacattagcataggttgcaa
tttgcctgggatcgctcacccaacatttgctagagaacctgttcctttctatcttgctcc
aaa
>1_GG_446185:446304
gcagggtcagcaatcaactaggattagaagcagctgttgaagcagcagcagagttcttga
acaagtctgtgaaaccggttattgtgggaggtcccaaagtaagagtggcaaaagcacaaa
>1_GG_450294:450414
tagaagcaaatcaaatcccacaaattgtaaaatccacccgctaagtttacagccatggat
gctttgaggaagcaagctagtaagctcagagaacaagtcgctaaacagcaacaggtccat
c
>1_GG_451128:451250
gcagtcatcaagcagtttagtgcaactggttatgaaagttcagatgttatggtcattgat
gaaatggagatgcaattgcatcatcaactggacaagttgtataagtctacccgggagaaa
agg
>1_GG_453915:454035
tatctctgttcgtatcattttgcaggattttcagagagagattgttaaggcagctgaaac
atttacagctataggatacaagcatatagaaacaggtaaaacttttgaaggcgtattttg
t
>1_GG_454438:454583
gaactaaattgtcagaagattgctgcaaatatggagtcgaaaatcccaatgacgaggtgt
tagctaaggctgcttctatttacggtgatgctcgtaaacatgcagagaaggaggttgaag
atctaaataaactattcttcagtcag
>1_GG_455341:457100
gtactggaaccaatgagagctatggtagctggttctcccttagaggatgctcgtcatctt
gctcagcgctacagtaaaatgaggcaagaggcggagatacaggttactgtaacgattatt
tcttttgctaaagactgtatgataaacgtctgttgatacttgtcttattgtactattcta
cactgtcatcacttccttagtattgaatacaaagtaagcaggcagccgaagtttctagaa
gacaagctcgggtgagggaagctcccatcccagagaatgtggcaaagctgcacgcagcag
aaactaaaatgcaggaactcaaagccaacatgacaatactcggtaaagaagcagcagcag
cattagctgctgtagaatcacagcaggagaggcttacatttcagaggcttgttgcaatgg
tatgtatgatggtgcatatttgcctctcatggaatttaaacttgtcttttgcatggtcaa
ccattttcatactatggtaaaagtgagtataatcatctgcaggttgaagcagaaaagctt
tatcatgagagagttgctgttattctgggtaacattgaagctgaggtgagtgtttttcct
ttcttatttctccagaggtatgctttacacctaggtaattttttcttacttgacaatttg
caatttgtacagatagtttctgaaaagcagcgaaaagaggctgctcctcctgtagccaca
cttgctgtaaaccctccggcccacatacctgagaaaacgaaatactttttggccgaggta
accatctgctttaacaacagttgtctaagttgttataatcttatcacagaacgatttatt
tattatactatttgaaagaaacctctgagggaaagctgaggatatgttgctggtgtgagc
tctgaagacgctcttatccgtgcagtgttactgttttattaatgagttgaagtggtctta
atttttgtctctgtcacacaggctattcattcttttgaagctgaatcagaaaaggagcta
agcttgtctgtcggtgattatgttgttgttcgtaaggttgttctttaattctggcccttc
cctcttaagataataagttattgattgaggttgataaactcacatgtatatctgctggag
cattatcctttttctaaccccaacaaaccttttatagtcctaagccttctctaattttcc
agtaaagatgactgctgttagtactactcacactagtcttccttcaaaaggcttatttga
tatatgcgcaacttcccactttaaacctgcccctcctactgcccttctcactttaaacct
gcccctcctttcacacttctccccaccaaaaaagaaaaaggagagagaatgaaagcaagc
aaaataaagaatactatgtaaatgaaaaaggaaaggacacaccgttaaattttcttgttc
catatgccatttttattctacttctcaaaaattgtagaggtaataaaactatgatctatt
catagatgtacatgatatgttcaatgaaacactgtaaagtcgagtccaaaagaagaaacc
acggttaattcttctatcctgttacatccatgttgaattgaagagtgcctctcttttcca
atttcatgttatgttcaggtgactcaatcagggtggtcagaaggagaatgccaaggcagg
gcaggttggtttccatctgagtacgtggagaaacgacaaagagtacctacttctaatgga
gcaacggaagtttactgaaa
>1_GG_461101:461940
cttcagaaaacaatactttgccaggaacgcaagacagtccatcgccatcatctttgaaca
aatttgtcaactccctctgtatgttaaagcttcaaatatcatttttagggttagatataa
atccaaagataaatttgatatctcattattacaagaaggaagaatgaagttcattgtttg
atccgctttccttcaaatttcacgcaatacatagccgcttttaacctgccggtccccctt
tctaggtgaactttctcagctcctcctcaatttcattttcattatttttacattatgatc
ttctgcccatctctttttctatataatcacctttccgctttcccataccgtgtctgccta
tttacagttcctagcctcacggatctgattatcttcggcggtgatgctcctgctcctcga
aagtctaccaaagttgcaaaaacactactcacttcactctgaacaatctttgaggctctt
cctgatctcttccatccatgggcgagtgggtaattggagccgttatcaacttgtttggaa
gcattgccattaactttggaaccaacctccttaagttaggtcatgatgaggtactttcta
acctttattttgatgttccacattacagaaatatctgccctgtgctttgatgttcctgat
ctcttccattagtttgtgctcacattggttgtcttaaagtgtaggcaaatgaataattgc
ttaacttagaaaagaggaaattgattaggtcaaagtctaattctggtgaagtatagtgtc
catgtccacgccaaattaaaataattggggcctccatatttgagcatgcaatgcaacact
>1_GG_462101:462783
gaagtaggattccaaatggtacctttgagttgatggatgactttatacaaataacttgtt
tgtttgtacacttccattcccattacacctgtctatttatgggtttctctttttgttgca
atcattgattggacgcagtaagaagtattcatgatgcatcagtgttgaatttaatgtgat
attatctacttaggcattagttttcatttctgtacaaactttgatgagagagatggacaa
cacatgttctttttggcttactaaatctatccaacaatcttaaatgcaagtattaaagca
aataatagtgactcaatactgttggactaataatggaattgtgatacactttggttatgc
gggttgataacatggctgcataagaagtgactcaaacacttttgattttacgagataaca
atatggttggatggaggacacgttgaagttgatcaatgtttgccgtaagtcatattacac
atatatgaagcaagattatttaggggtgataagtgcgtccaatattagaggggaacatga
agtaagaagaggggaacaagagaaccaataaagttatgacaaactttcaaagttcattga
ggacataaattagtagacttgatatggaagggggaaagtattcatggaagaggggtgata
gacatgtaagtgcagcaagattg
>1_GG_465423:465651
agggagaagcactctgtgctgggtaatgaggtaacaaatgtaaagtctacaatgaagcca
attatatacttccaaacatggagagttggtaagcattgcttttgagtttgtctctttaca
agtactgatcccattttagtgtattgatggtgttatcttttacacaggtattctattctt
tgctataggaaattgtctcaatttcgtttcatttggatatgctgctcag
>1_GG_470943:471282
tgtttcctctttggcagtcacttctagcagctttgggatctatacaatttgtctcgaaca
tagcttttgcctactttgttttgaacaaaacagtgacaatcaagtaagataacatttaaa
tttcttctattaaaatcaataaggacctgagtatagactaccagcaattcatagaattga
ttgctgatgtatggtacttattatcctcattatacaagttacagtctgataaatatcttt
cgtattgcagtgtactggtagccactgcctttattgttcttggaaacatcttccttgtag
cctttggcaaccaccagtcacctggtatgtgatggaaggt
>1_GG_475124:475471
tgaattccataaagacactgtaagtttttcaaatcagtgaagacagtatctcttttggat
tttatttaatgatttctgtttcttgttcaatttgtcttttaactattttctatatttgat
ttcccagaacgtatggcatgaaagagtagtcgactattggaagcagatgaagtctgttat
ccttaagaactcagttaggaatgtgatggacatgaactcaaacctcggtgggtttgcagc
tgcactaaaggataaggacatttgggtgatgaatgttgctcctgttaatatgtcatcaag
attgaaaataatttatgatcgaggcttaatcggaacagttcatgactg
>1_GG_475917:476756
actttaaattgtaatgtgaacaataaaataataggtagatttatatagttgtacagatag
gagttctgcaacagatggaaacggaaatgaacaagatttcaaccttcttcctcagctttc
atagttctgtaaaacacatctatgaaagaggtcggtcttttgaaagaattcaaagtagaa
agtaggtcacgtcaatgggatgaaaggagccagggggaaacatatagaagcatttttgtt
gcttgaatgatgatgttgtagtcttgcaatatataccccttctatgttgcgccttcaaat
tactgaatactaaccatcatatataattaggtgtgaatcattttcaacatacccacgcac
gtatgacctccttcatgcgtggatgatcctctcagagacagaagatcgaggctgcagcat
cgaggatctacttattgagatggaccgtatgctaaggccagaaggattcatcattataag
ggacaagcctcatataataaactccgtaagaaaattcatgcctgctctaaaatgggatgg
atggtcatcagaggtagaaccacggactgatgctctctccttgagcgaagaaagaattct
aatagcaagaaagaaattttggcgcgagaagttaacaatttagtgcatttgttttggtat
gtatgtttctcttcgcgaatggactcctcatttcattcatggtcccataatgtagcagca
agtcattgctaggaactggctgaggcatcgtcatggccaatgtgttgtatatgtctaatt
tatcaatgacaatgttgggactatctttctatagtttttaactgattttcgggtcggaaa
>1_GG_480723:480843
attatgatcagctcaaatcctcttatgactctcttctctctgattttgactccattcgca
aagataacgataagctcaaatctgaggtattaccatatagtagtcttgatcattttattt
g
>1_GG_481744:482543
attacgcttagttgatttataacaataggcaactcttcataatacgtcaagagttggtat
atatggtaagacatgcatctatatgacccatcaaatcaaattttatatacagtttatcat
aacttattgtacactaggtaaacctgacttggcttgtgtttgaggtttactaatcccact
atttataaacgctactacatgtgatttatctttttagctgacatgatagttgtatcgata
tgtagaagctaatgaaactattttgttaattggtaaaaaatgcaggttgtttcattaatg
gaaaagttgcaggggaaagtggttggaggagcaggggtaagtgaaaaatctgatgtcttg
gaggtagatgctatgacagcgacccttcaagtgaaggtgaaggctgaggaccggttgagc
agtggcagtggtgggagcgctgtggtagatgagcatagtccacagctggtggacagtggg
gactcatattttcacactgatcatgaggagtatccagggcctggaggatgcaatgttcct
ccacacatggatggtttacaatcagaggaagatgatggtagtgatgatggcagttgccat
ggctacttctctaacgtctttgtgacagaggtgcagcaccatgaagaaggagaagagcct
attggatggttctggtcttaattgaattttagaataatgtattgcagtttttcttatcta
cgcgcgcgctttgtatgatgaaataagtgttgtaattcgaacttccaatttaaacatcta
taaatatgcttttgcatctt
>1_GG_486542:487101
ctctttgtcaattcatctctctcccgactcaaactcaaactctcttctcaattccctacc
ttctctcccatgccccatcagtcttatctcccacttaaaaaactgaatagtagtaataat
ttaccacttgtatttgccacgcttcagaaccagcagcaacaagcagcagcagtagcagaa
gaaggacgaaaagaatttgaagattacgatgccgacgaaacgtatggagaagttaacaaa
atcattgggagtcgagcaattgaaggtgggaaaggaatggagtatttgattgagtggaaa
gatgagcatgcccctacctgggttccctctaatttcatcgctcaagacgttgtcgctgag
tacgaaaccccttggtggaacgcggcgaaaaagccagacgaatcggctcttcggcaactt
atcgaagctgaggacggcagggatgtggatgctgttgatgacgatggacgaacggctttg
ctctttgtatcgggactcgggtcggagccttgcgtcaagctgcttgctgaagccggcgcc
gacgtcaattaccgcgatag
>1_GG_491131:492010
atccacaaatcgtcgacgccacaatttttccccttccctccgccacaccaactttcatgg
cgtcgtctttctgcccaaaacaggctttatctttcaccaattcggcccaccaatccagag
caattccacgtgacatccacgtgcgtttccctgcttctgtctcttcaccttcttccaggt
gtgggctgaagttgaaagccaccacacgattgaaggtattggcaacttatgcgacgaagg
tgatggatcagtcgtccagtaaagcgagttcacaggctcctacagttgttgaagtggatc
tggggaatcggagctacccgatttatattggggctggacttcttgatcaacctgacctcc
tacaaaggtgacttacttgtgctatctactgcttgaatttcatcaaattgcttagatttt
attcataggcgtttgtttttaataatgaaaggaaaacttttgcattctttagtattagtt
tgactgacagagagaatagagctacttctaattgaatactagatgatgttaagtgaaatt
aggaacttggatgtctttctctgaaaagcccgtgtggggaaggaagaactcttagcatct
gaaggaaaataaaaaatatacccagcaaactggaatagagtgcgggctacgactagctga
ttgtttctaaaggcaaaatgacatgtttatatgacattctcaattatcattctggtagta
tagagggtagaatcatatgtctgcctcaattccaatgttccataatatgccccatgtctt
acgcttttaggtgttagctcatcactgccaatatctttcagttttcataggctgtataga
gggaagttctcttttggtggtagtggttgagtgtgtcgga
>1_GG_492031:492810
aaatatcctttcattaattgatgttaagtgaaattaggaacttggaagtctttccctgaa
aagtctgtgtggggaaagaagcactcttaacatctgcagggaaaaaatacacctggcgaa
ttgggatagagtgcaggatatggatatttgattgtttttaaaggcaaaataacaggtcct
ttagacgttatcaattatcattttcatgacattgtaggtggtatagagggtagaatcata
tgcctgcctcaattctcatgtcttatgcttttagtagtgccaaaatcttttagttttcat
gggctgtgaagagagaagttctcttttggtggtagtggttgagtgtgtaggactttcttt
tttgataagtgaaatatcctttcattagttgaccaagattacagaggaaaaatcaagtac
gaagtggaaatgtaggctaatcttgatttcctattaagcctatacaaccatctatacaaa
aattctttcttcacactaaagtataaattatagaaacagtgttatttaagcttctcttgt
tgcttcaaaacatcttcccattcatttcatttcatataaaccaaaatggcatagtggact
agtgttccattatgctttccccaaatccctagtccttctacttgccatagcctcctgcac
tgtttatgaatgcacttcattgatgtcgaacaaagagaattaccgcccaaaactgtgagg
ccactttacagtgtgacagtaactgatcaccttccttttcgtacttcctggcacatgcag
>1_GG_493913:494320
gcatattcatgggaagagagtccttgtagttactaacactacagttgcccctctatatct
tgataaaactataagcactttgacagatggaaaccctaatgttaccgtagaaagtgtcat
tttgccagatggtgagcaatttaaaaacatggtaagcagctttgggttttacgaatacga
gtttcaagggaaacatttcatctttaaggtttatgtgacattgtcaatatgctatttcag
gaaactcttatgaaagtctttgataaagccattgaatcaaggctggatcgtcgttgtaca
tttgtcgctcttggtggtggagttataggtgacatgtgtggatatgccgccgcttcctac
cttcgtggagttaattttattcagatccctaccactgttatggcacag
>1_GG_494461:494643
gtagattcttcagttggaggcaaaactggaataaaccatccacttggtaaaaatatgatt
ggagcattctaccagccacaatgtgtgcttatagacacggataccctgaatactttacca
gatagagaattagcatctggcctcgcagaggtgataaaatatggactcattagagatgct
gag
>1_GG_498642:498956
tcctttcacatcttcaattgcttatcaaggttattcaagtgatagtagtttatatagcca
gtcgatggcaccggttacacgtcagtaggagagttggtggtggttgggttgttattttag
agctatagattcatacttagcttctgtcgcttaactttagggttgttgggagcttttatt
taatttgttaactagtctgatgtacaagattaggctgtaactatgtaacttatattgtga
ttttgtttctagattggaggttgttggtgtttataaaaatactgatctagtattgcgagt
ggtgtttttgtatca
>1_GG_502957:503792
ctttcttctaaggaagcttgtattgcccttttactcattcacattgttctgtatcatact
tccattaacaatgttcataccagaagcccagttacctgcttgggttatctgttatgtccc
tatagtcatgtccatattgaacatccttccggcaccaaagtctttccctttcctaatgcc
atacctcctattcgagaacacaatgtccgtgacaaaattcaacgccatggtctcggggct
atttcagttgggaagtgcctatgaatgggtggtcaccaagaaaacaggcagatcttctga
atcagacttgctagcatttgctgaggaggaatcaaagaaaatgaacgaagagaaaatatc
aagaaggctatctgaatctggtctagaactatacggaaaactaaaagaacatgaacaaga
gatcccgaagaaaaagaaggcaaacaaaatctacaggaaggaattagcacttgcttttct
tttgctgactgcagctgcaagaagtctgttatctgcgcaaggcattcatttctattactt
gctgtttcaaggcttaacttttcttatagttggcttggatttaattggagaacaagtcag
ctagcaaaagcaaagagttttaatattttatttggaatgtcatcatctgtttagagacca
aaatttctggttgagtagtaatcaaaacttggctacaaactgggattttcaccataagaa
tagtcacaggtgaattttaaacaatagcatactcacattcattcatatatactttttatt
ttatttcttttcatttgtgaaatttgtaattgcctttactatatcaagcaaaataa
>1_GG_506962:507665
aaacactaagactgagctgaaaaatagcttagcaaaaacacagagcaaatgggtttaact
cttctgctttttcttttcttctctgtcttcttaactccttctttatcacagtaccattcg
ccgctaaatactgcttattaccggagatcatgtccaagatttgaacaaattatgcaagaa
accactacaaacaaacagatcacttcacctactaccgccgccgccaccctccgcctcttc
ttccacgactgcttcgtcggtggctgcgacgcctccgtcctcgtctcctccactcctttc
aacaaagctgaacgtgacgctgaaatcaacctttcactccccggcgatgggttcgatgta
gtcgtacgcgccaaaacggcgcttgaacttgcttgccccggagttgtctcttgctccgac
attctcgccgtcgctacccggaatctcgttgttcaaaccggaggcccgttttatccagtt
aatttgggccgtaaagattcttttatttcaaaagcttcgttggttgaaggaaatctgccc
cgacccacaatgacgatggatcaaatcattaacattttcgggtcaagagggttttcggta
caggaaatggtagcattatccggtgctcacacaattgggttttcacattgtaaagagttc
agctcaaatctttacaattacaacaaaacttcgcaatatgatcc
>1_GG_511664:512083
ggatggacttggagctgacgcgcttgattcgagactaagactcggtggtgactcagtgag
tgagatggtggagtgcctccgagttgggtacttgtgtacggcggagaccccaaataaacg
gcctagaatgcaacaagttttaggtttgctaaaagacatacagccccactaccaactcgg
gaaaacgcaaaatttataatctttaggtaaaccactctcactccagcgcgtgatttacac
gacgaggaagattgattggcagcattgcattattgtactcccatgtgtttggttgaccat
tgaaaagtcaaaagtacaaggcatctattccacttcatcaatggtatttagtcacgtgca
gatcacgtgatgaagtgcagtgagaggaacatgtttgcttgcttgtctcattttattctc
>1_GG_516189:516887
tgatgaggaacgtacacgttcttcaggtaaggctgttgtagggtggctcaaactcaaagc
tgccttgagatggggcattttcatcaggaagaaagctgccgaaagaagagcacaaattac
tgaactggatgactcttagatttgattttccccttagcaaccacttggatatgatgtgta
agggctttcctctaagaagcatattatcgctcatgaaatttggtttgacaatccatatgc
atctggtgctgggttgggctcaatctgaacctaggagcctcttataatgtacagttatgc
ctgtccatggagattgctctctccattaacagaataacataagcttatgatagtcttctc
agcatattatatgcagttcaaagacgagcagttttcatggctctagctgaagggaaattc
ccatggtttagacctgatttctactactagggacggatggaagtgacttcatttgccttg
tgctaactcaagattgtagcaagtatgtttttatgtttatgttgactgatgctgtagttt
ttagtgttttgttgtaatgagtttatcaaaagaaaacataatatttgcctcatagaaaca
tttgttgtgaacatatcatcaaaatgtgatgtggtgggccttcaaaaatttgttatattg
aatgaataattgtgtttcgtttagctttgaatatttgaa
>1_GG_520878:521827
tagacaaaaagtaactatttattgaaactttcatgaaattatgcattgataatatatgaa
agtagatcagtgaaatatgtagtgcaggtacttacaagcacatacgttcctcaacagtat
caatcttcattaaaaactctcaattttcatccctggataagcattctactggcaaccaaa
tgcttgcgcactcaacagccagaagattacagggcctactaaaatctaataatcaataat
gctgcacacacatccttcagtctacatattctagcacaacctcacaacaaacacctgcta
cagagcaatatcaagaagcacatctcttgctgcatagaggtcatttactttagtaaaatt
tgttcccacaacattagtcaccaatggtggccctggctgcaactttccatcaccagaagg
gagaaatgtagtttctagaccaagtgagtacacagcttcagagggagtttccgctctagt
tgcacttattttactctcggtcaaggggaatccaaagatcctgcaactggttttacatgt
ggaaactaagttttgattgcctttgaatgacgactgtgtcccaagagaaagatatgaaat
tcctgtttgcttttgctcctttaagaaaccaaaagagctcattccttgagtaccttcctt
cctactgatgtcctcagtatgtgaaccagatgtgagatacctacaacagttctcagacat
atctaaagaagcctggttgccaagatcatgtttcccatgtttatgattgaacatagcctg
gaactttgaagctggagggcttggatgctgaaaagtgagtgcagaaggtggtgatgatgc
tgagacaggattaattggcttgcaacgagtattattatcctgatttggagcaggccacct
gtttccatggtttggaacctgaataccgacaaaaataccagtcctacctt
>1_GG_525827:526469
ttttctttttgcaagcatagatttcattaaagtaaaataggaaactttacaatatacccc
atagagaacaacctcaacaagctcactaccatacaagagacaatgacacatcaagtaaca
taagttacttagaagccttagtaaattattaactaaaaggacaacacaactatagaaacc
taaacttctttaatcctcttaattagtgtcctattaatacataaacaaattcccccctca
aaacattatcaaacagtttctattggacctaagttgacagtagtctccacagccttcatt
gcttcaaacctaggctccttagcctgaaatttgagacctgcatacaacttcatataatct
tcaaacacaaattttggatacttcaatttgttctcttcttctgtcttctcaatcaactct
ggtgctggaaatatgacagcatcacttcctggattataaaaggaagctattgacatccta
gtgccatcttgttgagcaatcactctgtgttcaatactcttgtatgttccattagtaatc
acctttaatcattcaaacaaaatcagtactaccctagaaaataaggcagattacctgcta
caataacacgttaaaataaatacatacctcaagctgatcgccg
>1_GG_530370:530515
ccttgctgacagcagagagtcgcacaagccgccgcaaggagaagggtagcgaagcgaaaa
agatggagccgccgagaagtgtgaaggacgtttcaccacatgagttcgtcaaggcatacg
ccgcgcatctgaagcgctccggcaag
>1_GG_530688:532367
actgtaggattttggggagtcaggtggttgttcattctatacattaaataataatatcac
taggctctgtagaatcatcgaaaatagtatgtttatttctgtttttggactgtaagactt
gtaataagtatacaaaatgtatctgatttgtacttgaatctgctgctgtgttttgtttaa
aggcatatgctctgtttatatcttgtttggttgcctaagaatgtgtagtattagggtgat
agaatgagattgccttttatgtaaggtaaagattgatgtaaaagtgtagatatgaacgtt
ctcagcagaaaacattagcttttgctcaatgtgtatttgtgatgaggaattcattgatta
ttacactcacatttagaatccagtaattagtacttgaatttgtgatgtagaatccacaag
gctgaaatcctagcttcaatgtaagagcaaatatttctttatgttccagtagtgtaagtc
atacattgttttcagtaagaagagtgtgtcttccctttattaatggttagatgtattttg
ccccatccattgtttggttgttgtgtttatggactagaattcctgctgaatgccagtttt
gatgtgaataaaaatcatagtaaatcttgttgtttaatatcatatatgtagttggagctg
ccagaatggactgatatcgttaaaactggaaaattgaaggagcttgctccttatgaccct
gattggtactacatcagggcaggtatgttctttctcatctacctatttgaagaagggatt
catgtgaattaaaaaattggtttcctgattcttcttcactcttgatttgaatttaatgga
cagcctctatggccagaaagatctatttaagaggaggtattggggttggaggattccgcc
gaatctatggtggcaaccagaggaatggcagccgtccccgtcatttctgcaagagcagtg
gttcagttgcacgccatatccttcagcaattgcagaccatgaacatcattgactttgaac
caaaggggtacatattctttcacatttaaattgcattttttttggtgttgctctaggcat
gtatttcttttggttaggaagaactccacagatttggtgtctcagtaatgatacgtcttt
ttagtagaataatttagttgtttaatatttgctttattcacgttaatgtgttgtattctt
gttcttctatatgtcctgataaagaaatgtaaagcgaaaaagtggcctaagggttcttca
aaatgaatatcaagcgtcacatttgtcacattgtttgttaattgtgtttctgatacctat
agtgttctgaattatgtctgttatttccttttacccagtgggaggagaatcacatccaat
gggcagagagatcttgatcaagttgctggtcgaattacggctgccaattaagatatgaaa
aaggaggcgtttttatgagtacatgagttgttgccaacttataatttcagcttggaccta
ttataggtgtagggtattgttgaatctttgtctgcatgttttgcccttttattttcaatc
tgggattcttttgcatcagtatgctaattttgtcctttaaaatacttaaaatgttacttt
ggctgatcttatccgagtgtcgctgccttttttattttgtgtgtttgcgttggggtaaat
>1_GG_536443:536582
ccatcatctataatagtagtttcaattagtaggacaaaatccattaattcatcataatca
acaagagtctgcaagcaagcagtggcaaagaggctgaaaagtgatggcacttagagcttc
agccaccgctaaatcacctc
>1_GG_536620:536779
atcaccacctatagtcttaaatcttcctaaacttactcaaaaaactgtgtcagtggcatt
ctctacatccactgcacttttcctctttccccttttcactgcgacccatgaagccagagc
aatcagcttacccaaggaagacatagtctcttcccttaat
>1_GG_537301:538760
gtagaatctgcagttaatcaagctcaagaggttggttcgaacatctttgatactataagc
ggagtgattgggcccgtgattgaatttgtgaaacccgggattgatgcagcattgccttta
gtaaagcaagcaggagaggaagttttgaagaacgcttctcctgtcatatctgatgtcact
aagaaagcccaagaggcaatgcagagtgctggcatggactctcagccagtgatgactgca
gctaaggtatgatgttctgggacttttcggtgttttaatttgattttcatctttctttgc
tcaactttaaatgatacatgattgtttggttgcagacagtagttgatgcagctcaacaga
catccaaggtgattgaaggggccaaaccaatcgcctcatccacagttcaaaccatttcat
caactgatccagctgttattgcagtggctggtggcacattattcctggcatatcttctac
ttccccctgtcttctccgctctctctttcagctttcgtggttacaagggtaattggatgg
gttttatttctcttatttatttcccttaattttgtcgctttagaccattgagatatacag
tgtaaactattccctctaaaaaaaggtgtacaaatgtaaaccaagaaacatgcttttagc
cataattttggagtgactataatcagattggcttggtaggttggttcatttagctatctt
gagtgactaaaatcattatcatacttgaaattgtgttcacaatttgttctaatagcatta
tcttgacaccaagttagttatttgtagctttattatcattttcattttcctgttaatttt
tggaattaagaaatttgttttggaatgcaatttccaggtgaactaactcctgctcaaaca
ctggacaatatgtgttctaagaattatgtcttgattgatattagaacagagaaggacaag
gataaggctggaattcctcgtcttccatctagtgctaaaaacaagatgattcaaatcccg
taagttgggtttcttcaagtttacattctcgcttagtagaactgctgttttctaagaaaa
gtagaaaacaaaatgaactgtgttctatcattactcgcatcatgtggtatttccactgcc
gttctaatgtttcaaattgctctatctcggaaacaagcttgtcgagataaatagattaga
atgacatacataaagactaaaataagtctattttgttacttgtttgacgggttaagaagg
ttctctttaatttcttgaggattctcagtcaggaacaaactgtgtgtggttcttgatagt
ggctgaaccaaacatttcctttttatttatttgtctctttcctcgctacgttctccttaa
ctaattgagaggcggtaaattgacttcttatgctagtgagaagctaacctggtccggtat
acttgctttcatctttgtgt
>1_GG_538781:539100
atttgactctgaacttcctagggaagatatgaaaaatgtctacagataagtatgtttata
cttatgcatatgttctcctggtgtattacagtttggaagatttgccgagtaaagtaaaga
gtcttgtgagaaatccgaagaaagtggaagctgaaatagtggctctgaagatatcattcc
tcaaaaaagtcaacaaggggtctaacattgtcataatggactcgtgagtttttctaaatt
ttcttataatctacttgaaacctcactcttaattcccttctggtcttatagtctatgtgc
acctttgtataattttagtt
>1_GG_539121:539439
aaatttcaggtactctgattcagctaaaacagttgctaaatcactgacgagctttggctt
caataactgctggatcatgactgatggcttctccggaggcaaggggtggttgcagagtcg
gctaggaacagattcatacaacttttcttttgcagaaattttatcaccatcaagaggcat
tccaggtagacgttttggtacaactggcactgtcaaattgctttcagattaacaagtctc
ccttgtaatgaccatcaaattggccatagtatagttgaattcttaaagatagcctgcttt
aattctttgatcagttcta
>1_GG_543441:543688
gtgacagttaccttcctccaactactaaatatcttcttctttgaagaattctctgtttgt
agccatggcagaattggaagctaagaaggtagaaattgtggaccctgcaccccctgcgcc
aggacctgttgaagctcctaaagaagtggtggctgatgagaaagccatagttacaccagc
tctgcctcctcctgcagaagaaaaagaaaaacccgatgactcgaaagcattagttgtcgt
tgaaacta
>1_GG_544575:546194
tacttgtgttatttgcagaagcaccagaacctgctgatgagaaaaaagagggatctattg
acagaggtagcttacgattattcgtttctctttggttgtttttagttcatttactgctta
aagatcatggactaaatattatgatgtataatcctcagatgctgtgcttgctcgcgttgc
aacagagaagagagtatcactcatcaaagcatgggaggaaagtgagaaatcaaaagccga
aaacaagtatgtattcaatctgctgatttctcatgcatgcttatgcttggtgtattggga
ctcatatacatgaattggtttttcttgtgaatgaacgataattgtatgaatcatgttaac
tgcaaataggacactagtagaaatttgacattttcttgctcagaattaaaatcttgttga
ttacagaagtactgtatgctctttatgagacactgatactttatccctggttgcttcact
tggttatgtcatctgcacatttgatcattcctttttgccttaagcttgagagcgtaattt
gaattttcttcataagtaaattactaaacgatagtatgtgcggccaattgctgattatgg
attgacatggctgtgacaatgtattcatttgcttcactaacaatcttcttcattcggttt
gaaataattatattttgttgcaaaatatgcataatagatagagtgtgagttgcatggtct
aatattatctatcccattgagaaagccctgcagccaattttaaggatctgcatatacctt
ttctgtcattttctttttctcttcaaagtaatgggtacatttttacgcaaactataggga
aacgttgccttagtttatgaaagtgttatgtattactgattgtggtaacttaaatctgtt
gacagagctcagaagaaggtatctgcaattggtgcatgggagaacagcaagaaagctaac
ctagaggctgagctcaaaaagatggaggtgagtggccattcttcaatttgtgcgatatag
tcagttgtatgacatacgctatttgcttatcattttgatgataaagaccaatgcttttgt
tgatttaactacttatctcgataacaacacaaggacatccattctctcatatttctgatg
gtttcgtttgtgaacttcttgtattcttaactgaggaatattttctcaacaagttcccat
tttattaatcttccatatcttgttgtgagcaggaacagttggagaaaaagaaggcagaat
atactgagaaaatgaaaaacaaaattgctctactccacaaggaagcagaagaaaagagag
cgatgattgaagctaaacgtggagaagatcttctcaaggcagaggagcttgcagcaaaat
accgtgccactggaactgctccaaagaaaatccttggaatattttgaagcagcaagcacc
aggtctgcatcggtagtgattgggagttacattttgtaaagtttgtgcaattggaatttt
gtttcttgttagattacatttgtgtgattatgtattttagaaccatttattgtttattgt
tacgtgtgcatagtgatgtatttccagtgtatatagcacctggacaaattaactttgtgg
>1_GG_550253:551128
aaagaacaaacctcaaaatgaagatcaaccaacttttccttcccttcctcatcttagcca
tctcttctaactctttcctctcctcagctgctgaatccccaccggaagtagtcgacattg
atggaaagatactccgtacaggcgtcgattactacatcttaccggtggtacgtggcagag
gtggtggactcaccatggacagtattggcgataaaatttgtccacttgatgctgttgtcc
aagagcatcatgagattgatcaaggcctcccattgacattcacacccgttaatccaaaga
aaggtgtgattcgcgaatcgactgatttaaacatcatattttcagcaaattctatctgtg
ttcagacaacacaatggaagctagatgactttgatgaaacaacagggcaatactttatta
cgcttggtggaactcaaggaaatcctggtagggaaactgtaagtaattggatcaagattg
agaaattcgatcgcgattataagctgctatattgtcctacagtatgtgatatctgcaaag
tcatttgtaaagatattggcatattcattcaggatggagttagacgtttggctttgagtg
atgccccatttaaggtcatgtttaagaaagcttagaggctagttaagtcatcaacaaaca
aagtattaagtactctaagtaacttatttgaatttgagtatgtctgatattgtgattaat
tgtagttgtaataagagaagcaagagcttccaaagttgaaaaataaacaagtaataaagt
tcatgcattgtacccttttgattaatcagagaagaatgacgagcatctaatcctacatat
tgtatagtaaatgccgtctcttatttcccatgcaaa
>1_GG_555188:555387
agaagaacaactgtggaataatggcttccaggtattgggtggtttctcttcccgttcagc
aaaattcgtctactacttctctctggagtcgccttcaagaatccatatccaggcattcat
tcgacactcctctttatagagtaagctctaccccttcccctaacatattttactgagatc
tgtctgattttttggatcac
>1_GG_555726:556023
tcaaatagcttcattgaaggggtctgctccaagacacgacgtcagatcgaggaattggag
agagtttccggcgttctcagtagctctctcactgtagatggagttcctgttgactcatac
ctcactaggtaatcacgtaatttgactgctttcatcatgtgaacttttttctgacaagaa
atttcatattggtcataggtttgcatgggatgaggcaaagtatcccacaatgtcacctct
taaggagattgtggatggaattcacagccaagttgccaagattgaggatgaccttaag
>1_GG_561968:562109
cttagctgtccgtgatctgtccaatttggtaaagccagcagatgttgttacctcagaaca
cctgacaactctccttgctgttgtttctaaatactcacagaaagactggttatccagtta
tgagaccctgaccacctatgtg
>1_GG_562353:562473
aggttcccagatcttctaagatgctctttgaggacaatgaatatgctctttatactgtaa
cattattcaaccgtgatgccgacaatttcaagattaaggcgcgtgaaagaggcttccagg
t
>1_GG_562623:562748
attcgcgattttgaacataatccagagactcaagaaagtcggaaacaagagctggaaaaa
ctgatgcaagatcaagagacattcagaagctctctgttgcagtggtgctataccagttac
ggggag
>1_GG_568180:569659
tcatatgaatctatcatttcaaagacaagcacttggtatgtttccattccaaggatgtgg
aatcataatctgtaagtgtattgaggtacctccgattcatggagcagttttggattcaac
tggcaaagagcaggaagacattgaattgacatttgctgcttaaacaataaatcaaagtag
taattaatggtctaagtaccctattgtgatttctgttcttgcgactgctgtaaatcgtaa
ttactttttagatttcacaatccaactcgatctgggttcgttatccttttcttttcttag
tgctgattgatttcttttcttttcgaactgaaccgtatcttaattggtgattgaaatcct
tgtctaaaaagtcctgccatcatcctacaggtttttagctcctggatgcatttctgtgct
gtgcgtatctttgccgagagcattttgagatacgggttgcctccatcatttttggtaatt
catttgaaccctccaatattatgtttttcaacaactctatttcttgtatttagatcatta
tcactaattattacttaagggctgatataaattttcagtctgttgttttggcaccctcaa
tcaaaagtgagaagaaagtacgttccattcttgagtcactctgcgacagttcaaacaggt
acgtgataaagaatccaatcttaaccatatttgacatagacaccctcctagatccagatg
caccaaaacactatatgtgcaagagttttatgtgcttgggtttgaatgattgtaactccc
taatttccatggttctctccctgtagtgaataatgccttatttgctctccttaaaagaac
tgggttttataagcacgtgatagtttgccctgaactccacccccaaggaacctgttgtaa
agcttttaacgggttaaaattctattgcatgatggtcaatggtgtttataaagcacatga
tatttttctacatgtttctagaccccacttgtggaattacactgggtttgttgttgtttc
caccaaataagaacatacctaacatggatgcatttaggctgaccattactggtcccggat
acatgcatctttactttaggctgaaagttgtgataatggtcgactgagtaattgtaagaa
aagaacatgcatttcttcagttgcaattggccacatctatgtggtccttggaccttacat
gttttcctgctcaatctttgactgacgtttattaaatgtttctattaccatgttccctat
ttatattgttttttaattgaattgcagcaatttctggaaagctgatgatgaaggaggaat
ggctggttttggaggtgacacagaggctcatccttacgtctccttcacaataaatcttgt
ttgagttcgaggaatgactttgtctgtccattgcattggtttgattctagttgctatcat
caataagggcaggttgcgcacttgtacaatagagaggatt
>1_GG_569718:569859
ccttatcctgcctcctttattggggttgattgtattccaactcttgctactttactgggt
cgaaaattttaaagatattttgctacgtattggagacctttttcccaattgagaaactaa
atgttatttgttcttgttttaa
>1_GG_573859:574358
aaaagatgccggaaaatttgttgacccaagtcggaatacctcaacagaagctttacaatg
gagttcctttcccagctgtgttaactcccaactctaatcaacctaaatcccaacttcctc
agacaatcaaagaacaaaaaacatggattgggtctcttctccatcaatctggggctattc
tttttaggggatttccggtgaactcagcatcagactttaacgacgtcgttgaagctttcg
gctatgaggaactgccgtacgtcggcggtgctgctcctcgtactagtgttgttggtcgtg
tcttcactgctaatgaatccccacctgatcagaaaattccatttcatcatgaaatggctc
aggtataatatcatctattaagttgcttcatataagaaaaactagtttaactctcgaaat
tcaattactgacatataatataaattgggatggagggagtataaatcactaatgtataag
taagtagaaactctgcagag
>1_GG_574379:575538
cgtccctttgaggtgtattgatagaattattggtgtaaaatttcttgatcggtgtatata
tattataacttaaactctttgtaccagcaaaataatgccccttttctatctgttataaga
ttcaagactttcagttaattgcattggatattagttttagcattattattttcatggagt
aggttcccgagtatccatcaaaattgtttttcttttgtgatgtggaacctggaagtgggg
gagagactccaatagtcctaagtcatgttgtatatgagaagatgaagaataagtatcctg
agtttgttgagcgattggaagagcatggcttaatctatataagggtattaggagaagatg
atgatccttcttccccgattggtcgaggctggaagtctacatttttaaccaaagacaaga
gtgtggctgaagaaaggtttgtagttttctccttcgttttctttttaacttgttctgtag
ttgctaggaaatgcatcttttttcactatttagcagctagatcaatttctcactttccta
gacttcgattctactgttacctgttgtttccttttatttggtttacatattgattgttgt
tgctactgatattctttactgtatttctttcctacttgtttgatctactttactcgagct
gagggtctaatcggaaacaacctctctaccccttataagataggttaaggctgcgtacac
tccaccctccccaaatccaactgggtacgttgttgtagcagcagctagatgagttaacgg
atacctctcttgcactatctatattctttattgacttgaaatactgcagtaatgatgcac
aagtttaactctttcatatttgggggcagggagacagaaaatatcagagaagtggtaaag
atgggttcttttgaacctcttccttatacttccctaactgctataattaatgagttaagt
taacaacagatattggtaaagatggtgcggggaatatgaaatgcaccacaccaaataggg
taaggaatgaagtaggaattgatgattgttgtagtacaattgctttttgctgctgaaaca
gacatcgacgttgaattgtttatttttggagctggtgcttgatgttatttccatcacctg
acttgcagatttcatgacct
>1_GG_576150:576809
ggctgccaagttagggatgaagctggaatggctagaagatggagttaaaaccgtaatggg
acctataccaggcatcaaattcaaccaagaaaggcagcagaaaatatggttcaatagcat
ggtagctgcttatactggatggaaagatgctagaaacgatcctgtgaaagcagtcacttt
tggagatggtcagcctttgcctgctgaagttgtacatgattgtttaagcatccttgagga
tgaaagtgttgcgattccatggaagaaaggcgatgtcttgctgattgataatttggctgt
tcttcactccaggaaatctttcaacccacctcgtcgtgtgttagcttcactctgcaagta
aaagcaatgataaagaatatagggatgaattttcctgtttgaagtttgtagtagtctgcc
ttctatttggtcctctctaaggcagacttcaagaacttagttctctctcctttgatatta
tcattttatggtaatcatgatggtagtttttatagtattgttatcttgtatgcatggaga
acaccaccaactaatcactattagtctacaaagtacatcccaaggccctactggcaaaga
tctgggtgtgtttggtatggaggagaacaatttccagaaaatgttttccaatcttcccat
>1_GG_580823:581134
agcaaagtgagtgaggtgcgagggagagaatctgtttagcttagaatcaacgagaaagga
gatggcgaacgaggaggcggagaagaagaagaatacaacttctagtgaagctaagcagcc
attgaagacggcgaagaaaaaagcattaggttggatggaatggttacgaggatggttcta
tttggtttacgagatgatttttcaaaggatattagccagtcatttgcagaatcctatgcc
tcttcctcctattaacgaccttacttgcatcgttactggttctactagcggtatcggccg
tgaaatcgctcg
>1_GG_583237:583357
gcagttggcagaagcaggagcacatgttgttatggctgtcagaagcaccaatcgtgcaca
ggagttagtacggcaatggcaggaagaatggtctggcaagggccttccactcaacattga
g
>1_GG_583536:583656
ggtcatggagcttgatcttctctctttggattctgttgcacgattcgcagaagcatggaa
tgcccgcatggcaccagtacatgttctcatcaataatgccggcatattttcaattggagg
t
>1_GG_585415:585551
aaccacagaagttttcaaaagatgggtatgaggaacacatgcaagtgaatcatctagctc
cggctatgctttccatattgcttttaccatcacttattagaggttccccaagccgaatta
ttaacgtaaactctact
>1_GG_586647:586767
tctgtgtagatgcactatgttgggtttgtcgatccagaagatatgaatgttgtatccgga
aagagaaagtacaccagtgtagtgggatatggaggcagcaagcttgctcaggtattttct
a
>1_GG_587747:587867
gttcggaagtgcagattatgttcagtagcatccttcataagagactacctgctgaatctg
gcataagtgtagtatgtaatactcctggaattgttctaaccaatgttgtaagttcttgat
a
>1_GG_588650:589132
tgatctaatctaatttagtttcaatgattagtctaattagatcttagaaagcgaaaaaca
ccacataaattgggacagagggagttataagcttccaatccctaaagagtaacaacaaac
ccaatgtaatccaatgtacgcagaccttacacagagagacaatctgatagacccttggct
caaaggacgataaaggcagaagcaacaagtagaaattacaacaagataataagataatcg
aggctaaaggtacaatatgtagaaatagaaattgaaacataatgaaaaacaagaataata
ctaatacaaagagaaaggaaaagaaatatgctcggctacatactaaccctctaccttaat
tctcaacctctacaccctcctatcaagcaagggtcatgttctcagtgtgttgaagattta
ccatatcttgcctaatcacttcaccttcatacttctttggtctacctttgcccctaagaa
ttt
>1_GG_589150:590329
ttgagctagagttctaaatttcttggatatgactttcttcttttcagtttctgttctttt
cattcctttatatgatactttttaacaagtttgcatataaaattgcaggcgagggatctt
cctcagtttttgcaagttggctatcgtctaataccctattttatattcaatgctgaagaa
ggtatgctatactccagaaagtaagaatatcatttgataattttctgcaattgtgaactg
atatacttttagataaggtaagaaaactacacaactcaactaagaataatttgaccaaaa
ggaatatgagtgaaagagcatataaaagaaacctgaaggaccatgcaagttaattttagt
taaacaaacaagttgtataaaaagggagaaggcaggagtgcatctcatcagaaagaccaa
atgggagaagagattaaaactgagctatgcgtgcattcttgtttggtgcatcccttagat
gctggtcccagggaaagttctagacttctagtggccccttgttttatttagttgcttggt
tattcagcatgtgcagtctaattatttatctaataatctccatgcatattactcaaatta
gttggttgctgcaggctctcgaagtaccttgtttgcagctacagatcctcaaatttcaga
gtactgtgaaatgctgaaagcagatgactggccagtgtgtgcatacatttcccacgattg
tcgtcccacaaatgcttctgaagaagcccataatattgaaacttcttacaaagtctggga
gaagacgctggaattggttggccttccttcagatgcagtagagaggcttatagaagggga
agaaattaaatgccgatatggaaattcccaggagtaactcttcggcactcgttaaagttg
tcatgcttccaattctcttctcttgacctatttcagaaaaggaacaaagtagaaacctgt
attacgtgatagaaatttttggcatttgcttctaattcagcttctagacatgcaactgat
gacaatatcaagtggcatggagttctcgtgttcttcgcatgaagcctgatgaaggtctgg
ctacgtgttttccgtttccccatgtccaaaccttctatagttttttgtgtcaattcttgt
atgcaacagacaaaaatgaacaaacttttttgccgcatga
>1_GG_594386:595025
cctctttctcttggctatcttaatcttgagcagcgatgccgctgttcaagatttctgcgt
ggcagacctaaaagcacccgaatcaccttctggctattcttgcaaaagtgttacaaatgt
aacagttgacgatttcgtgttttctgggcttagtgctgctggaaacacagcaagcattat
caaggccgcagtcaccccagcatttgcggcccaatttccaggtgttaatgggcttgggat
ttctgcggcccgtttagatttggccgcaggtggcgtgatcccatttcacactcaccctgg
tgcttctgaaattttacttgtggtgcaaggatcaattactgctggatttgtttcatcagc
aaattctgtttatttaaaaacacttaaaaaaggtgatttaatggtttttccacaaggatt
attgcattttcaagtgagtgatgctggatatacttctgtgggttatgtattttttagcag
ctctaatcctggacttcagattactgattttgcattatttgctaatgatttgccaactaa
gttggttggggcaacaacattccttgatgaagcaacaattaagaaacttaagggtgtgct
tggaggcactaattaagcaacaattgcattgtgttagctg
>1_GG_599164:600263
acaccttgggtatctggagtgcataagagaagatactgggaagaaatggaagctctactt
gtaagaaaactgggcgacccaactctgccaccaaatgcctcggagaatccatcactcgat
ctctcaacctcccaccctattcctaatttggaatcgccaacctccgttagagttcgaatc
aaagccaccagcttgaatttcgcaaattatctccaagtccttggcaaataccaagagaaa
ccccctttacccttcatccctggctccgattactccggtgttgttgaagccgttggccct
aatgtcactaagttcaaaattggagaccacgtttgctcttttgttgcccttggctcattt
gctcaattcatcgtcgccgatgaatccgacttgttagttcttccttatctctcttctgta
gaaagctagtttatttaacagttttggaatgatctcaattagtagtgaaatgatttgggc
ccaattgaacggaatgtcaatgtatttggatgagttacataatccaatttaactagtttg
aattgaggtgtagttaattgattgactgattaaacaattgaaattagtgtagattgtgtt
tggtacttggtgcatatatatttcaaaatacactaaaacttgctaaaaatgggaagggta
gccgattggtctttgtatatgatacaaactagatgttctcttttctgttttgattcaatg
gttcaaaaagtgtattaactttgttttgtaattgaaggtttcaagtacctgatggatgtg
atctagttgcagctggtgcacttcctgttgcatatgggacatcacatgtggctctggtgc
atagagcgcagctgcgtcccaaacaggtatgtcaccttccctgtttgggcagaaaaggct
tatgccattttgtttataatttattgtttatacacctgaaagcatgcgacgtatattggt
tacacgttgtaggttttactggtacttggagcagctggaggcgttgggctctcggcagta
caaattgggaaggcttgtggtgcgacagttattgcagtggctaggtacttgtagattctt
atgtgtacaagaaagttggt
>1_GG_600284:600843
attatccttgtcttgtctgttgaatcttaggggaaatgaaaaggtgcagtttttgaaatc
tttaggtgttgatcatgcagtagacttgagcagtgcaaacgtcattgaaagtgtcaaggg
cttcctgaagtcaagaaagctcaaaggggttgatgtcttgtatgatccagtcggtgggag
gcttacaaaggatagcttaaagctattaaattggggggcacaaattctggttattggatt
tgcaagtggggaagtacctgtcatcccagccaacattgcgttggtgaaggtattgcctct
aagcaccctagtcttttttcccttttacccatttggttctttccttgtaatgcatttgat
tgtacaagaaatgttagtgctcaataaaaatgtattactctagtttgttagattcttacc
aagatgtatcacttcagttaatgaaattcctcttccactgcaaattgatgtcctatgtta
gttcactttggagttgagaaggcttcttaaatccgtaatgttaaattgtgaaatctgtaa
gtcccctctttgttgtcttg
>1_GG_603809:603952
aactggacaattcacggactgtattggggaagctataagatacatcaacccaatgtgctt
ggagattctctgaaggagcttctatcttggctgtctaagggtttgattacagtcaacatt
tctcatacattcagcctggcagag
>1_GG_609857:610200
gcccatcttgcttttactgctctcaaagataggagagcaattggcaaggtgatgataaca
ttcgatgatgggaaaatcgtcaagtccaagctttaattgtagtgatcgactcagaatgac
tcgaggtgcagaagaatttcctgctgcgtgactttcaagattatacaccatcctatgact
tttcgtcacaaggaggtactgcaatcaataaatatgtggaacttgtattttgtattaaag
aaagaaagaaatataaggtaatagatgctattgcaacgtaaaaataaacatacatgaaaa
tttgagtgaaacaaagtataatctagcttgaatgtctacttctt
>1_GG_614200:614419
gccagatcatattccaaaaactggttaacaagtcttcctaacagagggttctcgatgtca
ccagccatgaccagccggccagcgatgctctttcttctcgttatcaccgtcgctgccata
acttccggtgtccaagcatcaagatccatcgtgttcttgccccagcctttatcatccctc
gacataatcaacaccactctgcaccaggtacgattcagtc
>1_GG_614440:614719
gttccgcaatatcaagttcagaaaatttgatatattcaattaattaaccaaacaatttgt
tttgagcaccgattaatctgaatattctagggacaaaatgcacgctgttcatttacggta
agcataaggacaagctgctcatctccaacttacaccagagaccaaattagtcttgccttt
ggcgatgcttatggaaatcaggtacaaataccgattctcatagagctttaagctccaatt
tgttttaattttactgttcaattgtccaatacggatcgga
>1_GG_614740:615255
tttatgcaccgcggatagatgacccagcaagcagggcttttgagcggtgttcgaaggata
cgtatacggtatacggtccatgtacgtatcagatctgttatgtgtacctgtacaggagcg
gatacgatggatggataccgtatgatgttaccatctacggctacaactcgaaagccgtca
ccttcatctacaatgttgccatccccggaaacacttggtacggccacaattactgccgtt
cacgtgctgtgaaatctgccagaaacttgggctggagtttgctttctgttggttccacta
tgttgtatacaattgctgggctatttcgtggttagagtttatgggccttttggttgcttc
tttctaaattgggccttgaatggaaagcctgcctagtccaatgggatttgtgggatggct
tgaacaatttctttttgggttattcatgtcttgttgtaataaataaagtgaatgctaatg
ccacttaggaatggtaaagtcagttactttcgtcta
>1_GG_617666:617785
atcatctgcaagcaagatttcatggttgggccttaactcttttgagcaaccacacaccct
aaagaggaagtccatggctacttctttgaattccgttctgggctttccctcaaccgtatg
>1_GG_619201:620887
tgatagattaatacacacacaattaaaatacgctggttaagtggaggatttgaataagag
ctgtgtgcgataggagcaccttaccaaagtaaaaggctagtttcatatagttgtggaacc
aacaatattatatcagagagaatgttggcccctaaggcccaatgtatcaactagttaggt
atcatagaaaacatagatgctaggagatgtgagatcaaacaagattgaaaatgattacat
ccgatagtttgtgcaagtaacatatagagaacaaagaagaaggaagttgtttgagatgga
ttgatcatgttttatgtagacctctaatgctctggtaagtaactgtgactccatgatagt
tgtgttataatgtgacgtggtaaatctgaaatgacctgaaggaagttgtctccaattaaa
tgtaatttctagaatcaatgtaagctcagtaaatagcaggataaagtaaaagcgaaatgc
ccatattggcaacactaactagctggggttaagagtaatcgttattgacgtacttacatt
aggtccaatatttgacacgagtctttctagtttttggttagagattgtatgacagctttg
ggggatgtgtgtgagagtagtttaatttgtcctatcctaaaacaaaaggtactggaataa
atatggattattcatatagcgacctcaagtagtttgtgattaagggttgccatttttatc
tagatggagagttatgctcacagttcttgattcatgaatttggtgttatttgtctccgtg
atttatttgtttcttcttaatgaaagctacaggcaaactactggaatctatctaggagtg
cctctctgcagaaggttgcgcacttcccatcttcctttcagatgcgggggttaagaagat
gtgtgccagttactagacataatttctttattttagttgctaaaagtgatcgtcttgaaa
cggaagttagtgataaggactctggaaatgctgaaagctcatactctgaagctattacat
caactgtgaatacatcatcctatgaatcttctaaaacagagggggaagtgcagcccattg
gtcaaactgagtcggccgtgcaagaagccgaagtttcaaatgggtctgcatcttctgcga
acttggaagaggaagcatcttcctccagtctaaaaccaaccttgaagagatctccattga
cagcaagagagaaacttagggcagccagggttctcagccggtacaatgaatcaaagacct
ctaaacctcagatgggaagcaaactaattgaggccctacgagaaagtgagaaggggaaaa
tgagatctggacttccagaggcgcctacaaatctgtttgatgatagcaaaagagggatgc
caaaaccaggatggacttttgagtttccaggaggaattgatgtctttcttgttgtatttt
catttgtattcatcagcacagttatgtttgctacaacatacattgtgtggaaagttggtg
ctatccatttcaacgagtactgaggtagatggtcatcgtatatccagtttccttgggttt
tcaggacatggtactggtctagccagcagccatccactagcacccgagatgagcagagtt
ttgtgtacaacatatgctttctttatcatggctaagaattatactttttgcgccagttta
atgaatc
>1_GG_624887:625466
agaaaataataaaaagcaagcaatccctattaggccctcctcggagaaacattacctttg
tcctctgtcggctccgacttgtcatcaaactctactctgaaaccctaatttatactccca
acatacaaacgaagaagaatcacatccaattgttttaaagtctttcaattgattgcagtt
agccccaagattttgcagatttttcagccatggacgctcagagagctttgttggatgaac
tgatgggctcaggtatgctttgttcaaccttaattgaagaaatcggtgtcccatagaatg
agttatttttgaatcatttgtttagttttaagcttagttatctttgatttactgtgtaga
gtagagtttatatacagaaaagtaccaattttgatatgttattatttttgaatatgtagc
tcggaatttaactgaagacgagaggagagggttcaaggaagtgaaatgggatgacaagga
ggtctgtgcatactatatggttcgattttgcccccacgatctgttcgtgaatactcgtag
tgatttgggtcagttccgaaatcctaatcctgtatttggt
>1_GG_625507:625866
aaattgtttctttaatcatggatatggtaatcctgattgttttttacttgttgttttata
caggaccctgctcgaaaattcatgaagcaaagttgaaggaaaggtaagactgaatctccc
tggggcctgcaaagcttgttcattttttcgttcaaactgagatatatttcaggccttcat
gcataagattagttagttttccttgcaacacttcttcccccaaccaaattttaaaaagaa
cattgatatactgttatttgccagtacgacttctgaggcttctacctctacttttctacg
cgaagcacgtgatgaaatggttatttgttatattaacttaattgggtcaaataagttcat
>1_GG_625887:626469
aagttactcgatgtatccgattttatatgttactaccattattgtaagagttaaatggtc
ttttgattgactactatttttgtgaacattttcaaaatatttttaatcctaaaagtttgt
gctttatatttctttttatgtagtttctacaaatgaaagttttattttaaatagaattag
agtaatttatgaattcaccttgtcgaagaagaagattgtttaaccctatagtcaaatctt
cttcttgtttttaggatgaaaagagtagtttttattacgaagtgtctaaacatgatggat
gaagaaataaatgttgaaagcttgaacttcacttggtgggtactcctggccaggggcgga
tctacatggagcattctgggtgctcgagcacccattgactccgacaagaaatttctatat
ctatagagaaaatatgaaaaaatggatagaacaaataaataagcacccattaaacaaaga
aaagtagtggctgctttggttctggctttaatgttaaggcgtgtaagtgcctactagtca
cgagttcgaatctctctagcagcatattttatgcaccttttct
>1_GG_629128:630017
ttttgagaaatctccaagacatgattctcatgttcccaagtttgaagcagaactagccca
tttttgtgagaaattggtaggttattgactgacgagtttcacagtgctgtttcaacgtgt
tctctgaataaatatgccatatagttaatttgtggtttttataggtgatggacttggata
agaaagtgaggcgtggtcgagaacgccttgctcaggaggttgaagttcctccacctcctc
caatatcagcagaaaaatctgagcagctatctgtcttggaggagaagattaagaacttgc
tagaacaagtggagtctcttggtgaagctgggaaagttgatgaagctgaagctctcatga
gaaaggtttggctgaggggcctactattcatttttgtcttgaattttgcaatatcgtgat
ggcatagtcttctgacagtatctgaacttcttgatatttatgtaggtggaaatgcttaac
gttgaaaagactgccttgactcagcaatccctgcaaaacagtgcactaatgattgcacca
gagaaaaagatggctctgtgcgagacatgtggttcctttcttgtcgcaaatgatgctgca
gagagaactcagtctcacgtcactggtaagcagcatgttggctatgggatggttcgagat
ttcttatccgagttcaaggtatttctcaccaaattttcctttttgtttccttataaaacc
acagaatgcaactttatttttctgccttttagttacaaatgatattctatgcaatggact
gtaaatgttgcttccaggctgctaaagagaaggctagggaagaggaaaggttagccaggg
agaaagaagcagaagaaaggaaaaagctgagggagaaagaacatgatagc
>1_GG_633806:633965
ccaccaccaaatttagctctaactcaactccaactattatggctttctcctcgccgctgt
tttctccggttaacttcgccttaaaccctaatccccaactccatcatcctaaatgcacaa
agccaaacaaccgccggagcttctccgtctgcgccattcc
>1_GG_634070:635785
tctcgctcgccgaccccgagcgccggcggcagcttcaggcggaggaggtcggcggcggtg
ataaggaggtggtgagagagtatttcaataacaatgggttccagaggtggaagaagatat
atggtgatacggatgatgtgaataaagtgcagttggatataagattgggacattcaaaaa
ctgttgaaaatgtgatgaaaatgttgacggaagagggatctctgcagggagttactgtat
gtgacgccggttgtgggaccggttgtttgtcgattccgttagctaaggaaggtgccattg
tatcagctagtgatatttcagcttccatggtagctgaagcccaaaaacaggtgatctttg
tcgaattcaagcttattcgctaaataattgctgcagattcgaaattttatgtctgtggat
gtgtagattacctcatagttgatttattataagtacttcatacaacaacaacattaccag
tgtagtcggggtatggggagagtgaagtgtacgtataccttatccctatctcagaggtag
agttgttgtttccgatagaccctgggatcaagaaattataagtactccaataatcttaag
aaaaattttcgtatatgtttaaaataatactccctttgtctcactgtttgaccgtaaaaa
ttaaacttgtgatctaaaacatgtcaacagaaagtttaaaattaaattgctactaaatct
tgaaaggtgaaattgggacagacctgaaaggaaagcgtgctacataaattaggacagagg
aagtagtttgagtcgaaggttcagtcgaaggttcaaagagttggatctgcctatgctgct
gcatcacagtttgagtagtggtagaataagaaatttgtttcggcttctcttaggttgaac
aaacttaattacagtgcgggaaatgcaatatcttaaaggcctgtacctcttcttttcacc
agcagcttttatgttatctttggagtgtatcttagctttcaagaagagcccttgattcgt
cttaaagaaagaaacttgtttttgaatgtaattggtattaagattatggcttttttggag
ttgagaactgaacaatacttcctaatcttaatgaaggcgcaagaggagttgttcaagggt
aaggatgaccaatccctggcaccagtaatgccaaaatttgaagtgaaggacttggagagt
ttggatgggaagtatgacactgtggtttgcttagatgttatgatacactacccacaaagt
aaggctgatggtatgattgctcatcttgcatcattggctgagaatcgcttgatcctgagc
tttgccccgaagacattttattatgatttgttaaaaagaattggagagttgttccctgga
ccttcaaaggctacacgagcatatctacatgcagaggctgatgtggagagggcactgcaa
aaagctgggtggaagataaagaagagaggcttgatcgccacacaattttactttgcaaag
cttattgaagctgtccctgcttaggattgaaaggcaagtgagatctcatttgtttggcaa
tgtttcttcactgctggttagatattaggaagtccgttgagtgtttattatgaatgcgtt
atttcactttttcagtttctaacttgtataatagtttacaatgtatctggattctgcttc
tgacttggaaaatttttgtcgatattattaatatat
>1_GG_639809:641120
aagccagagattgtcgatctaagggatattaaaattgtcaagaaattgggaggtactgtt
gatgataccgagttggttaagggtttagtttttgacaagaaggtgagtcatgcctcaggt
ggtctcacacgagttgagaaagctaagattggggtgattcagtttcagatttcccctccc
aagactgatattgagcagagcattgtggtttctgattatactcaaatggacaggattttg
aaagaagagaggaactacattctgggcatgattaagaagatcaaagcaactggctgtaat
gttttgttgattcagaagagtattctgagggacgctgtgacggaattgtctctgcattat
ttgtcaaaggcgaagattttggtgattaaagatgttgagagggatgagattgagtttatt
actaagaccttaaattgtctgcctattgccaatattgatcatttccgagcagagaaactc
ggccatgcagatttggttgaagagatatctcttggggatggtggaaagattgtgaagatc
acagggatccaggacatgggcaggaccacttcagtgctggttcgtgggtcaaatcagttg
gtccttgatgaggctgagagaagtttgcatgatgcattgtgtgtggtaagatgtttggtg
aacaagaggttcttgattgcaggaggtggggcacctgagattgagctctctaggcagttg
ggtgcatgggcaaaggttttacaggggatggaagggtattgtgtgaggtcatttgctgaa
gccctcgaagtcattccctatactttggctgagaatgctgggttgaacccaattgcaatt
gtgactgagttgaggaacaggcacgctcagggcgagatcaacacagggatcaatgtgagg
aaggggcagatcaccaacatattggaagagaatgtcgtgcagccattgttggtgagcaca
agtgcaattaccttggctactgaatgcgtacgaatgattttgaagattgatgacattgtt
actgtgaggtagagtgatgtcatgtgaaattgcagaaaattagaagtgttttgtcttatc
tttggttttgacttgtgtgcttcaagatttattggtcctccggttcttctctatttcgga
ttatatgctgaattttcatttttcatttttgcttagctaatttttacttgtggggttttc
cgttttactcgaatactaagttttgagtgcacgactcttcttcattttgattggttgaca
tggtgcaatatgtaacatgtggatcactatcagtctatcaatattttagtca
>1_GG_645118:645598
aaaatttctcttgttttcttctacttgttcaattcaattatctaaaaagagaaaattgaa
aaatgggttcaacaagccacagccagagcaacagcctaactcaaacagaggatgaagctt
tcttattcgctatgcaattggccagtgcctctgtactacccatggtcctaaaatcagctg
tagaacttgaccttcttgaaattatggctaaggctggtccaggtgcatcaatttcgcctt
ctgagctagcagatcaactcccttcgaagaacccagatgcaccggtaatgctcgatcgaa
tgcttaggctccttgctacttactctgttctcaattgtacactcaggacactccctgatg
gacgtgtagagcggctgtatagtcttgctccggtttgtaagtttttgactaagaatgcgg
atggtgtttctgttgccccacttttgctcatgaatcaagataaagtacttatggagagct
g
>1_GG_646911:647170
gaagcacctatctctgttttaaaaatagtcacagtataataattatttttctagtagttt
ttgatgtaatggaaacaatgattgaaagacagaaattaagtcacttactcatctaactac
aacagatagttttcgaattgaatttcaggtatggtcactaaactttattatcatatgagt
tgtgctgcgatggttcgacacaatatatatggcacctgcaaggtgttaattggactaatc
aattattatttgaatggtgt
>1_GG_647191:647530
ccacttaaaagatgcagtacttgatggtggaatcccattcaacaaggcatatggaatgac
agcattcgagtaccatggaacagatccaagattcaataaggttttcaaccgtggaatgtc
tgatcacaccaccttgtccatcaagaagattctggaagactataaaggatttgaaggact
caactccattgttgatgttggtggtggaacaggggctactgtgagcatgattgtctctaa
gtatccctccattaagggcattaactttgatttgccacatgttattgaagatgctccacc
ttacccaggtaacttaagctaattaatatacggtgttatt
>1_GG_647551:647753
atgattagttgtttgtctccacatttatcattaattacaaatacagagagagatattaac
gtggtgcataagtaaaacggacggaaggaaatgtgtcttattcaccacctacaattgata
acgacattaatgttcttttttctagtttgtattgcgcactaatcgctttcctaaatttta
tccaggcgtcgaacacattggtg
>1_GG_651500:652652
gtcaattgtatttctacctgcgaataagatatctatggcgcaactggttcaacctattgc
aaatggggcttttgtgttgagtattgacactgattttgatggttgtatgcagttgattcg
tgaagttactgctgagttgcctatttacttggcaaattcgttgaatagtttgaggttgga
agggcaaaagacggcagcaattgagattttgcagcagtttgattgggaagttccggagtg
ggtgatagttcctggtgggaacttgggcaacatatatgcattttataaaggttttcagat
gtgcaaagagttggggcttgtggatcgcatccctaggcttgtttgtgctcaagctgccaa
cgctaatccgctttacttgcattacaaatctggttggaaagacttcaaacctgtgaaggc
aaacacaacatttgcgtctgctatacagattggtgatccggtgtctatagacagagctgt
ttttgccctgcagcaatgcaacgggatagtggaggaggcaaccgaggaggagttgatgga
tgctatggctcaggcggactcgactgggatgttcatttgcccacatactggtgtggcatt
gactgcactgttcaagctgagaaacagtggagtcattgcaccaactgataggactgtggt
tgtgagtacagctcatggattgaagtttactcaatccaagattgattaccactcgaagga
aataaaagacatggaatgtcggtttgctaacccacctgtggaagtgaaggcagattttgg
atcagttatggatgttctgaagagctatttgttgagccaaaattccaagctatgatttgt
tctcagttttaaacatagtaagtttgtaatatgtactccttttgtcagcatttggttctt
tatcgtcattaatttgccgtatagaaatgaccagatggtgattttgttgttggcagagtt
ggggagagaggctctaaattacttttgagagtactatgaactcgagtccttttatggaac
tctgttttgtgtaacagtctgcttatttttggcattgctttggtgcatcacaatggaaac
tgccttaattcgacctatttggttgaattatatgaccttaaagagaatccactttggata
ctgcagctagaaa
>1_GG_656643:656762
gtatctgtcataattcttgcctactggattgatccattttcaatatgaagaggtagtaaa
tcaaatgaagtttccctttcattgaacaacacaactctcagatccctttcatgcatatca
>1_GG_657009:657919
tggctaatgagctctgattttgtctaatgctcttcaaaaatagtcaaggagagagggaag
aagtgaaggactgctgtaactaggatcttgcttttgcatttttgtcagccagatcagtga
aaacataatgaagcttcagcctttactggcagctattgcttttcttattctgctgctatc
agtatttcttcatgttatagctgatcttgattccgatagacaggcgctactcgactttgc
agaatctgtccctcatatacgaaaactcaactggaatttggctctccctatttgcaaatc
ttgggctggtatagcttgtaacaaagatggaacgagagtcattgcaatccatctccctgc
tgtaggactttttggtcctatcccagctaatagtataggcaagctagatgctcttaaagt
ccttagtctaagagccaattatcttaatggaagtgttccttctgatctcctttcgatacc
gtctctccaatctgtctaccttcagcataatagcttctctggtgatattcctgtttcttt
atctcctcgtcttggtgtactagatctctcctttaactcttttactggagaaattccctc
cacaatcaagaacttgacgcgattatctgtgttgaaccttcaattcaattcattgacagg
agaaatccccagccttgacaccctcaggttaactaacctgaatttgagctacaatatgct
aaatggctccgttccagaccccctccagaagtttccacttacatcattcgcaggaaactc
tcatttatgtggtacacctctaaatagctgttcctcgaccccgtcaccttctccagcagc
tgatggctctgcaatccctgaaaaacagaaggctgtccactctaagaaactaagtaccgg
aatcatcattg
>1_GG_661939:662637
caacagaatccgaccgaccaccgacagccatcatgcaccaaccggcttcccctcgcttcc
cgccgggaacacctacatccggtgctaatcggaagatcgcaatcgccgtcgatctcagtg
acgaaagcgcttacgccgtgaaatgggcagtagagaattacctccgtccaggtgacgccg
tcattctcctccacgtacgccctacatccgtcctctacggagctgattggggcgctatag
acgtctctattgacacaacggatgagaagtcgaagcagaaactggaagaagatttcgaca
actttacaagtacgaaatctaatgacttagcgcagccgcttgttgatgccaacattccgt
tcaagattcgtattgtgaaggaccatgatatgaaggagaggctatgtttggaaattgaga
ggttggggttgagtgctgtgatcatgggtagtcgagggtttggggcatcgaggcgaagca
cagaaggaaggcttgggagtgtcagtgattattgtgtgcgtcattgtgtttgccctgtta
ttgtggtgagatatcctgatgataaagatggtgttcctgatgatgatgatagtttgggta
atgatggctcagctaaaaaagtagcaaaggcgaatgaggtgcttcatccggtgcctgagg
aggattccctttatcacgatgcatcggataaagccacag
>1_GG_664933:666532
gactcaataagtcccaagtgtggatgagggaggtagtccagggaaatggatgaggagagt
tcatttcaaatgcaagtccaggggattagagtttgactttgtagtgacagtctgaagaag
acaaacaagactcatgagtgtatgcttatcatgaaccctactggggatggttggtggtag
aaaagaggcaacgaagagagagcaagagagaagtggtgggtctggtggatacagttgtaa
agaggaaccactggggagggtactctaagctgacaaaaataggctggagactttgtagag
gggagtgaataaagagagattctctccccttcgttatcttaagcttgtttttgtttgtat
ttccatggttgaacagttaattttgcatacctgtaggttgctctaccaaggttttgaaat
tttaatgtagtgctgaacttttcatcttgtttatctccattgatgatgtagacttccagg
tgctgaatttgttatttctcttcatgcatcctttatatctactacaagtgtgacgttaca
gtttcccgctggtctgaaattcatttaagtttagtgtgataataggattcaaggataaag
aattcaccacttgaactgggtgtgatttttcagcataccaccatgactctcagcatttat
atggtatggcgtatgttgcaaaagtgtagcttttcattggcgactggtgagttagatgct
aagctgttaagctacgctaaaatgactcaatatttttaattgtttgtcgatttgtgtaga
aaagtctcatgtaagttattcatacgagaggcatagcgtaaacactttgcgcgtctactg
caatttttgtgctgaagtagctttaactaattaagagtatgcatatactattatatgtag
ttctaactagaggcccagggacctctttgaaagtcgtcttttttcatctacactacaaga
cgggcatgaaagaaaacacaagtgtgagtattgatttcaaactgactgtcttgagtccaa
tccttcatacttatactgaaaagttatttgacaacatgagacatgtctaaaatccatgga
aacaattcttttcttttctggaaaacttttttacagtacaagatggaaaattgtcaaata
taatgttcaaaagaaaatgacatctcttgttttttcctttcttgtggccaagtttttgtt
tcctttattcttttctaaaagtattagctactccatatcagcagaactggacatccgtat
acatcgagtggacctattacaagaaatattatgtaatatatattatgcattgttctggat
gacataactgattaccaagctgactttgcatgatgcagaaacggagaaggcttcttgaat
aatgaagacgggtgtgcatgtttcaatactgacaaaaaagggccttcaatggtgttgacc
gcgccagtgagaaatgaatttggtggttctctatgccttctttccgctaattatcctctt
ctgtgcttcaagttcgtgaagtctggaacaattgatattgttcatgagctactcctttat
tctctctttctttttcattttccttttctcttttggaggc
>1_GG_670604:671051
tcaattgacgttcccaaaaacgaagctgaatctacgtccaagatcttcaatgagatgtgc
agtttcggttgcctctgagccaattctaaccaacaatggcaaaccattcccagctgaggt
atcgagaacaattctggaattatcttcagttggcactttatccaccccgacccaagatgg
ttggcctttaggtattggtgtacgtttcgctgttgaccctcatggcactccagtactctt
tctcaatcactcaacttccaatttcgctctcaattccaagtctagcttccttgttcaggt
cacctctctctctctttttgtgctttttcccatatctctatttcatctaacccacttgct
atatcagttacaacaatatgggttgcggactccacagtgcaccatacaggggacgctaca
aaaaccacaagataccacagctttgaag
>1_GG_672032:672271
gatggaatttgggtcacttcatcagactataagtcagcgaaccctgatcctcttcgagac
tttgcagaaagaatgattgacgagataaatactaacaatagggaagacatcttacggttt
tgcaacatctatgtagatttggatttccaggtatgtaatgaacccaacattatgactttc
tcttactcccaatttagtttaaaattttcacttttgttctgtttttagtataataggtct
>1_GG_672292:673171
ctgcttcaaggagggtagtgggaccaacccattatccatcaaatttgagattggaaacaa
caaattataggaccaaattctgttgaatcgagcagaaagatatttatcattgtccacctt
agaaaagtagacaatgtttggaataactgagaaagtaaagcaggacagcatttttgggac
agtggaatattaataaacccatgatccagaaaataattttagggtaagagcatatagacc
atcgttgaactgtaaataaataatgatcagagttccaagagtgatatatatatacagaga
acttttggtaaatctaatcactggtcatacatgatcaaacttctcagagcttaggctttg
ggttatgaaataggattagcagtggcatcatgatggccctaggttcacattagcagttga
taatgtgcctttttacctggctcaagagttctgtttgatcgttgtctcactctcttttct
agtttgataggtacaatttggtcattttctccatgttccattttcaccaaataaaagctg
tcttaagtttagattgacatgcaatgttatccattacctagtagtctggtagaatgctta
attgtttacatatttgatatgtgctccgggtcagggaagcaagctaagatggtttgggca
tgtgaagaagaggtgggcggatgtgccagtaaggaggtgtgagaagttggttgtagcagg
agttaagtgaggtagaggtaggctgaagaagaattgggggaggtgattagataagatatg
acacaacttcaggtttttgagtgttgttgccttttgatgggaaaggcaggaggctagccc
tatctccccgcagccttaacagtagtagtttttagtaatg
>1_GG_673198:673787
tttactatgtgttgcttcattttctttgtatcttaatattttcttgcaaccatggtcgaa
catcttctcttttgagcagagggtctatctgaaacatcctctctaaccccacaaaggtag
atgtaagatctgcgtatatctgaccctccctagacccaccccacttgtgggactacactg
agcatgttgttgttgttttgctccaggtcaaggaatgtaatgctttcctagtctgttgtg
tactctaaagaagtatgttacgattttgaactggtttttcttttcttttcttgcaggttt
gcgatggcaagatgctttgggttgatagattaggttttgatgtccggttcaggtctcctc
tgaatgatgtgtttgaagctcgtatcccttttccgagagaagttacagatgagaagggtg
caaaatcatcattcaactgcatgtctcaatttgcttgggaagtagaaaagaatttccatg
ctgcagattttgaaaaggtgaaacaagtgaaaaagatggagcacagaggactgtgaagaa
tcatatttatcctgatggttgtgcaattatcaattgcatgtattattttt
>1_GG_678137:679350
gagctcgagagggttaatcgcatcggtagtggcaccggaggtactgtttacaaggttcta
catcgtcccactggcagactttatgctttgaaagttatctatggtaaccatgaggattct
gtccgtctccagatgtgccgtgagatcgagattctccgagatgtagacaaccctaacgtc
gttaggtgtcacgatatgttcgatcacaacggcgaaatccaagttcttcttgagttcatg
gataaaggctctctcgaagggatccatatccctctcgaacaacctctctccgatctaact
cgacaggttctctccggcctctactacctccacaggcgtaagattgttcacagagatatc
aaaccttctaacctcttaatcaactccaggcgtgaggtaaagattgcagattttggggtc
tccagagttctcgcacaaactatggatccttgcaattcctcagtgggtaccatcgcttac
atgagtcccgagagaatcaacacagatctgaatcacggacagtacgacggatatgctggg
gacatatggagtcttggggtgagcatcttagagttctacttgggaaggttccctttctct
gtggggagacaaggagactgggccagccttatgtgcgccatttgtatgtcgcagcctcct
gaggcaccacccactgcttccagggagtttagggagttcattgcctgctgtttgcagagg
gatcctgccaggcggtggacggccgcgcagctcttgcgccatcccttcatcacccagaat
agcccaggcacccacaccggtcctgctactacctcattgagtaatcaggcacatcaattg
ttacctccacctcctcatttttcttcttcttcttcttgacgttttaggttcggagaaatt
ccccactcttttgttttacttaattttctggttttattttgtgtaatcttaaatgttgtt
actctctattactgatggtggtggttggatttttatttctggagaaagaaaaatggggct
ggttttgataaagttagtctttcctctttcagctgattaacaattgttgtatcaggagaa
aggaaagtagaaattatgggttgccccaacttagagattcaattaatgatattttggata
tatgttttgtcatcttcaaaaatgaagtcgccatggacatatatatatttagctgtaaat
catcctcccatgtt
>1_GG_683490:684169
atcccccaaaaccctaaaacccattctcgccttcaggccttctagaaacttctacccttc
catccattctatgctccagtacaaccgcaagcctcaactcgccggagataccccgagagt
cgtcgtcattacatcaggcaaaggcggcgtcgcaaatactaccaccgccaacatcggtct
ttcattagctcggctcggcttctctgtcgtcgccattgattgcgatgttggtctccgcaa
ccttgacctcctcctgggcttagaaaaccgggttaattatactgttgtcgaggttctcaa
cggcgattgcagacttgatcaggctcttgtacgtgataagcggtggtccaatttcgagct
gctgtgtatttccaagcccagatccaaattgccgatagggtttggtgggaaagctttggt
ttggcttgtggatgccctaaaagctcgtgatgaaggtggtccggatttcattatcattga
ttgcccagctggcattgatgctgggttcattacggctataactccagcaaatgaggctgt
actagtgacaacgccagatatcaccagcttacgagatgctgatagagtgacaggattgtt
agaatgtgatggaataagggatatcaagatgattgtgaacagggttcggactgatatgat
aaaaggggaagatatgatgt
>1_GG_684187:684617
tgtgtgttggatgtgcaggagatgctggggcttccattgttgggggtaatacctgaggat
tccgaagttattagaagtactaacagaggttatccccttgtgttgaacaagccaccagct
ttggcaggtctggcatttgagcaagcagcttggaggttggtggagcaagatagtatggag
actgtaatgatggaggaggagcctaagaaacgtggatttttctccttttttggacgatag
cttgatgattctcttcttagtagtggctttggtaagctttctgtaattgtttgatcatgt
tttttggaaggttctcgacaagaaaactgtgtataatagagagttaaacgtttgcattct
tcctttgttactattcaggattctgtttgtaggatagttgaagattagtgcaattgtttt
gtttttgttgg
>1_GG_688619:688755
acgttgatcctctgatctcgatacatgttcatgtttggagctaacaatctggtgtagcgg
tcaaaatagagaagttgcttcatcagaagcgcaaactcacgaggaaatttcaatccataa
gattcactaactctaac
>1_GG_689350:689470
accacgtccagaaatagtgcattcatctgtctctcatcaaatgctacattggcagcaaca
gtagtagcatttgtacttgtgtccctggcagctgcaacaacgatttctgtatctaaatcc
t
>1_GG_690031:691230
cagaacttatgctggatcttatattttacctgaattgacaaaaatattttctccaagtcc
ctcgcaaaagccttcgagtccacatcctttccagtagcacccatgtcaattagagcagat
gccatcgactcataatcttcaattgctatagattgcagaaatacttccatagcagcccat
gtctttggagatatacgaccaacaattcctgcataggaaatccttaaccgtttttagtat
ttccgtttgattgaaaagatgttaacagggaagttttaactcaattggcatgcccatttt
cgatatttaacttaaattagcatgcccataccccaaccataggaaaaaattaatgtagag
tctgcacagatcaatttatgtggttaaataaataaaactagctgctaataacattctcat
cgggaaactagagctaaataatctattgaagtttgatcaggaatgagacagaacacagtt
ttctgaacccttagttaagaaaaggaatccatgatgactagtcagcagtttctcaaccag
caaatgggtcagaaattgctttgccatccaagttggtaaactatttgctagcaaaacttg
gtgatcctaagactgcatttcatttataaatataagcttctacaaaaaatcaggtagata
actaatactccctccgtcccaatttatgcagcatactttcctttttaatctgttccaaat
agaatgtcatacttccttatttagaaacaatttaacttttaacttctcattttgttctta
agatgattcataacaacacaaatctctatgtcttgtgttagaccacaagtttctaaggtc
tttcatttttaacctccaggccccagtcaaaccccgccacataaattgggatagagggag
tatttagtaagaactttgtacaaaacggagtatcttgctacatgacaattttaaccaatt
attccttttactgagcagaatatccactaggacataagtttcgtatcttgtgcattttcc
ttgtagcctttttctgaaaactattctcatgcactttctttctcttaaatgattgtcatg
ctggccctgggctcggacaaaaaagaaagaattatatatattctgaagaaacacataaaa
aatatgaagcagatgacaccaattatccacagcccacacaaacttttggcctactttgta
>1_GG_691251:691710
gaaggatggaggagaaaagatgtgtaggtaccgaagtcaaggaacccaatacgcccatca
cgtagttgccacaaattgccagcatgtacatcggcatggaaagattcacaggcaagcaga
cttccaaacctgcatatgggccaaagatatcaaactctactggtcagagtaaactgaaca
taaaagccaaacagactaaaacaagatcagaaatgttaccaaacatttagggcagtaata
agactggtctcaggactggaaaccagtgacttaatagagtctaagtctgtcaaaggtact
ccatatagcctctccatagtcaaaacacgcttagtactatattgacggtagacttttgga
gcagtggcctgcctagttagtcccatggctgctaaataactcctaaatgactcaacattt
gtagcctccttgttgaagtcaacttcttctagcattgatt
>1_GG_695830:696989
attatcgttctacctcaatactaccgtacccctcgacaattcctccggcgacctacccgt
cgctacgtttattgcgccgccgtcttcatcctcctctccgccgcacttttctttctatgg
ccctctgatccggaactttccattgcccggctcaagctccggcaccttaaagtccattca
ttccccaaaattgcaatcgacgttaccctggatgtcactgctaagattcgtaataaagat
ttttattccgtcaatttccgttatgtagtgatttctatagggtataggggtaagcagctc
gggcacgttatatctgattatggccgtattaaggctagggcagggcatcttcctatgtca
acgctacgcttgagctaaccgatattagcattttctctgatttaattccattgattgagg
atttggctaggggctctattacttttgatactgttactcagattggtggtgagcttggct
tggtcctctttgatattcccataaaggtatattctttcaactctactattgccattgcat
aacttaattgatatctgtttccatcattttttcggattggatattagtttagctactgtg
taaacttgcttgataaatgatatacccgaagcacccaaggatgtggcttagtagtcaatg
aagtgggttaaagaatcatgaaatctcaagtttaaatttcaacagtgacaaaagcactag
gtgaatgttttcatctgtcctagccttgtggtgggaggtggcacgtatccctggaatcag
tcggggtgcgtgctaactggcctggataccacgtatatcaaaagaaaaaattagacagtg
ttagcgtggagaaaatgtcttttgggttaacgggattggaaagttcattatgtgtagata
tacatgggtaaagaaaaagacagcgaataaactttagtgagtaatttacatcggggaact
atgtcaatacatgattttgttttcgtgtgttaggatatctgaggtatttcttgagaatgg
cactcttcagtctgataaatgcttattttgtcttctaaaagatcccttgttcctgtattc
tctctttgtcccaaaatgttctttatcccatgctgttgtctaattttgttaaaagaaaag
tttttgcatatgtaagtacc
>1_GG_697010:697389
cctcatttaactttttctccatacaagttcatcttttctgaaattttacaataaaaacga
tgattcgcccttatgtgtttctcaactaataccaaaattctcatatttttaacccttctc
ctaatagtcatgcataatagaagtgaacaaccttgttgcaccagaagaagtgatttgata
cttgacattacatggtagcatggttgatcatttcattgtatgacgtattaatttctaaga
tttctcgtttcccatggttaatggtgttattgttttgagatactgtagtgaacccacatg
ttatcattgtctacttgatgtcaactaagaaaatagctttatcaggaggataaactatgc
tactgactgtagaagtacta
>1_GG_697811:697931
tatattttcatcgtgttctttcagggaaaagtggtgtgtgaaattgttgtggacacacgc
aatgaaacaatttctcatcagaactgctaccctgaggtatgatattttgttctgtgtcct
g
>1_GG_698154:698433
tgactcggtttgtgatggaattgtgaattaatggaaatggataagaggacaagtatccaa
actctgctcgaggccttgtaaatgctctatgatctttatggaattggtgtgcgtttgatt
acgtttcaagggtttcgattatcccaagttttagtgaactgcatattgggctccccatta
ttgtaattatcaaggcttttcatgtttgtggggaacaacattcacacgtctgacgtgttc
tttctgtaatactagtagcatgtaccatttgttctaggaa
>1_GG_702161:702281
atatgcaagctacctattctttcagctcaagattcaaccaaatctgtatagctctgtgag
tgaggtagatggtctaattttagttgtctgattttctttaggttccctgtttctgtttca
c
>1_GG_702445:702784
caggatgaagaacacaattcagcagattctgaagaggaagaggcgcctgagataacccag
tgggaagctattgggtggcttgctgttttgacaatatggatatcagtgctgtctggatat
ctagtagatgccatcgaggtgatctatttgccttcctccttttccctttctttttccttt
tctttttcttttacggtaagctgtttttatataccagttttataaaggtatatctacctc
ctacttaactttagatgtttccttttaaggttatcagagaaaaaattacatgataataaa
taacctcgtgcagtagacctccagaaattgactgccttaa
>1_GG_702805:703884
tgatgccttttggttccactggaaagcccacactacaaaaaggttcgctacttattggac
atgggaattgtgaatggaaggtagggattcaaattgtgtgtccttcgtcccgagggtctg
ttaaaagtgaaacaaaagtgtttaatttgcctttaggaaaattagatcagaaaatcaatc
tatgtagcacagatccacaagggggtaatgttgagcatgcacgtgaagacatcagggcat
gaaaataattaatggaacatgacaatagttggatatagtatcataaatattgaacaaata
ttagtaactattaagcacccaagggtgtggcttcaaagtacctggtgcctgtgttgttgg
gaggcagccacttggtgggtaattgaggtgcgcacaagctgggtgggagattagatttat
tttttaaaaatgctaacctgctgaagagcaggaaacaacacataacaaaaatacataatc
catagattctagtgcatatgtgtatgcacaagatacaaaataaaatatatatttgaacat
taaaaaagatactataatgtagtaagcaatttaaaatgttgacagagcagtaattgagag
aaccagtagatcagtagaaaattaactaggtgtattcctacttcaccaggtaaagaatga
caagatagagccacacaaaatgaacggggcttgtcccttcttttaaccatgtgagaagca
gcccagaactctaaaatataaaaacagcattttgtctcaaaaaaaacagcatttagtcaa
gatatagagcaagaaaagttttgaatgcaatgtcatagttgcgagagaagctttatttaa
ctctggcttaattgatttatagtgtcacgacccaattaaggatcatgaccggcgctaagg
gggagaatcccaaagcaagcctcaccagaactctacagaaaatcgggcagagtttccttt
gtttttaggcctatcctggatttttcctgtctcagaatttcacaacacaactaatagcaa
ctataaaccaccatttaatatccatcaatgatcaaattattgcacaataaaaccaattca
>1_GG_703905:704124
aggtctaaactagtcacttaactacaattcgaaggatgtcacgacccaattaaggatcat
gaccggcgctaagggggagaatcccaaagcaagcctcaccagaattctacagaaaatcgg
gcagagtttcctttgtttaaaaattatgatgatgaaacaatgctctttcagaaacaataa
caatatttaaccttaggtgcctcatataagcaaaatcaat
>1_GG_705622:705863
ggtgcatctgactcgttgaacatgccgatgtcctttattagtgtcatcttgcttccaatc
gtaggaaatgcggcagaacacgccagcgcaatcatgttcgcaatgaaagataagcttgtg
agttctataaaactatatctgctttctcttttgctccaaaacagttactaatgtatcctt
gttggcaggacatcacacttggagttgcaattgggtcttctactcagatatcaatgtttg
tg
>1_GG_706104:706224
agataccgttttgcgttgtcgttggttggtttatgggaaagcccatggacttgaatttcc
aattattcgagaccgctacactcttcatcacagtgctagtcgtggcattcatgttgcagg
t
>1_GG_707083:707362
atgcagactaagtagccatggttttacccatgcctcggcctaatgagcacctcgactcct
ggcaatgaaatgaacatcaatgaggctggccagctgcactacccaaatgatgtttgggat
ggaggaatgaagggacttgcttgttacaacgatatgttcaaattagttcggtattgactt
cttgaatgtttatccatgttgtatcctttttctctagcagacaaacaaatccaattattc
ccagcaatgcaagaaagctggttttagtcttccacttaga
>1_GG_711540:711779
taatcttgattacaaaattacagctcttcaaggcatgaaagactgatcacatgatagaat
tgcaataaagcaaatgctagccattgtatccatcaaattcatccaaaccttgaggtacca
aggatggccctaaggtttgtaaatcgttgcaaaaatgttttttcttgtcgataaattcat
gataacaataatttatttgaacagatgcggaatttaagcaaataccgattctttcgtggc
>1_GG_713735:714574
acatctatgatgtctcctggaagtcagtatcgacacttgacgctactaattgaatagttt
ttgagaattcctatgttcaaactttgataacctaacccacattcaatagagccagccaac
cttccctagatatagggggatccaattaataaaaaatgcagggtgctactgctgtagctg
caatgaggaatgcttcctttgaagtctttcttaatatgatagaaagcgcctccttattct
cagcatctatcaaggtcgtgtaccgtaaaatccttgtacacttttatcaaagcagcatac
tttaaaacattttgatgctttacttccagctcagaaaataaagggtcaaattgctaacat
tagttcagtatttccaagaaggacatagtattatccaattcttaacaattaaaactatag
agaatcaccaaactagagtgagtgttaattaatttcaaaaaatgggattttggattattt
ttatgactttcacatccatctatgtgcaaatagcccaagattcagacaggtttcgattga
ggcttagttttcttgttgaaaaaaggggattcttcagcactgttgtaatttcaactctat
gacattcatcaaacacaaccaatagagaagcaccatgctcaatgaagcaaactaacaaag
agcaaacagcaatgtaaattaggatcactacctgaaccagcagcagtgatggcttgccgg
tacttcttatcttgcacatcaccagcagcaaatacacctctaacgctagtctttgtcgtc
cctggcacggttgcaacatacctctcagcatccaactgcagttgtccatccaaaaatttg
>1_GG_718575:719394
ctaaaatccccgtcattcttcctaatacgttcctcattgtcaccgtcaatggacaccaat
ccacaaccgaaaaaggtagcagtctgcggcggcggagtaatcggagtttgcaccgcctac
ttcctatccaaaaacggcgcatccgtaactctaatcgaacaatcctccgtcgcctgtgcc
gcctccggtaaagccggtggtttcctcgctctagattggtgcgacggcggtcccgtcgcg
tctctcgcacgcgccagcttcaatctacaccgctcactcgctcaagagcttaatggatca
gaatcatacggttatcgtccactcactactctaagtgtctccgtcaccgaatcatcatca
tcttcttcgtcatcgtcgaaccgagctgggccgattccgtcttgggttgatggcccagct
aaaagcccacgaacaattggatcaactgacagtacggcccaagtccatccagagatgttt
acgaaaacgctactgtcgaaagctatggaggattatggagttgagcttgtgattggtaaa
gcagagagagtggaaatggcggacgggaaaaccagaggagttgtactggaagatgggagg
gagattggtgctgaagcagttgtgttggcacttgggccttggagtaagaggttttctgtt
ttgggctcgcttttcagggtttatggaattaaagcccatagtattgtactggaaccgaaa
gaagccaataggatcacgccacatgcactctttctcacttattatccggcccaaggtgga
aagcccatggacccggaagtatatcctcgtccaacaggta
>1_GG_721449:721924
gggaagtttatatatgtggaatgtcagctcaggcagaggttccagatgatccagagcaga
taactccagttcctgaatcaataaacgcgcttaagagagtggctgctactgtgtcaagcc
atttagttgaaggggaagcggctgtgaaggctgaacaagcgtgcatcttaccttgcagcg
aagatgatgtgccaattatcggagaagttcctggtataaaaggctgttatgtggcaactg
gacatagctgttggggaattctcaatggacctgccactggtgcagctatggccgaactcg
ttttggatggacatgctagcatagttgatcttagtcgatttgaccccggaagatttgcca
gcgctctgaagaagtaagatgtctatacacaaatcatctaaaagaggatagatggcttca
gaaacttggcactgcaagaagcaaagaggtaatttgttgaatgaagaacttgtagt
>1_GG_726003:726649
gttttggtatttgattgcaataattgcttcaggtttgtttctgaagattctgttgaaaac
ttctttactgcaaattgtgaaaaaatggtggaggtttttggaggatggttgttatgtcta
tcagttctacagggtaccgcaattcaatcacaacatgcaggaaaatcaattgtatcgaaa
agtttgtacttatctgaattcgctcccctgtgttgaagattctgatttcaccaacctaat
ctccggcgataagtccaatgaaattagcctcgttttggattcaaatcagattgttgttga
caaattcctcagcgctagagttttctggatcaatgaaaagaatgaatttactggtttgaa
atcgcttgttatgaagattaggaaaaaggataagcgtcgaattctacagccttaccttca
gtatatacactctgtgttcgatgaaattgagcagaggaaaaaggaggtgagattattcgt
caatgtagataatgaacctcagagaaacggacggtggagatcagtgccgttcacacatcc
agcaacttttgatacggtagtgatggacacggatctcaaaaacaaggtgaaatccgattt
ggaatcgtttcaaaaatcaaaacagtactatcaccgactcggcaaag
>1_GG_730986:731216
aatggtgcgttgttggtggataagtatagtaatggaagtgtaggtgtgattgagagtgaa
aatgagagtttgatgaagtatgtgaatgggaatgggaatggtgtagcggggaagagtgct
gagaaggttgtggaggtgaaggcggatgaagtggttgagaagaggaataagaagagtatt
gatgagattggacaagaggaggcttggtttaagaagaataaggaagttaag
>1_GG_732301:732436
gtctctgtaacgcctggaggccgttggaacagattcaaaacatattcaacaattcaaagg
actttagagatatggggatctgtcttcactttcttattcaaggcttggttgaataatcaa
aagttctcctatcaag
>1_GG_733297:733443
aaaactgagcggagaaaggtccttgctaagtggttaaaagaaactattttgagattgggt
ccaacttttatcaagattggccagcaattctcaacaagagtggatattcttgctcaggag
tacgttgatcagttgtctgagcttcag
>1_GG_734343:734463
gaccaagttcctcctttcccatccgaaactgctgtatcaatagttgtagaagaacttggc
ggctcattggataatatatttgaaagatttgaccgtgaaccaatagctgctgcaagtctt
g
>1_GG_734595:734714
aataatgcaggtcaggtgcatcgtgcaagactgaatgggcaggaagtagttgtcaaagta
caaaggcccggtcttaaggatctttttgatatcgatcttaaaaacctgagggtcagtttt
>1_GG_736179:736299
atttcttgcaggtgatagctgaatatctgcagaaaatagatcctaaatctgatggtgcga
aaagagattgggttgcaatctatgatgaatgtgcaaatgtcttgtatcaggtattttgtt
a
>1_GG_737437:737723
gagattgattacactaaggaagctgccaatgcggaactgtttgcaagtaacttcaaaaac
ttggattatgtgaaagtcccatcgatatactgggaatataccacaccacaggttcaacat
aatcagtaataatgatggctcaactgattaacattgaattctctccacaattcattttac
ttgaatgatatttttcactcctttcaggttttgacaatggagtatgtcccaggcattaaa
ataaacaggatagaagccttagatcaattgggagttgataggaaaag
>1_GG_737959:738079
tggacttctcttaattgtttatcagattagggaggtatgcggttgaatcctatctggagc
aaattctgtctcatggtttcttccatgctgatccagtaagatttctcaccgacattcaca
g
>1_GG_738571:739006
catcctggaaatatagctgtggatgatgttaatggtggaaggttgatcttttatgatttt
ggaatgatgggaaggtaagttgaacatttccatctaagtaatataaatgactctgaagtt
ctccaacctaaaactagtcagttctcacttactctatcacattgcagcataagtcctaat
atcagagaaggcttgctggaaacattctatggagtttatgagaaagatccagataaggtg
atcaaacttgaagttcccaggcttgcttatttcctttttttttatgggttctgtcactgt
tctacttaaccacataaatgctgggctaaagttctcgttgaatgcaggtcctgcaagcaa
gtattcaaatgggtattctggtgcctactggcgacatgactgctgtcagacgaactgcac
agtttttccttaatag
>1_GG_740304:740428
ctttgaagagcgccttgcagcacaaagaaaggagagagaaatggcacaagcagaacttgg
gttcaaaaagccattgaccaaggaggaacaaaaagagaaaaagaagcaacgtttggctgc
aattg
>1_GG_740698:740930
gtgaagatctactagccattgcagcagatcagccattccgatttcctgcaacattcactt
ttgtggttagagcattttcaggtacttgagtgccagcttatgtaattgcttacaattgtg
ctacttgctttggcgttcaacttatagtggaaactattattattgttatcagttttggat
ggcattgggaagggtcttgatccacgatttgatatcactgagatagccaaacc
>1_GG_741057:741492
ctatgccctagagttgcttaggtttcgtgaagctggtgttgaagttgtggtaaaggtaaa
cctagtaaaagtttgaaagtatacgcaggttttgtttttcatatgtgcttaagttttaac
aattaatctttctgacttgcaggacttcaggaagagatgggatagacagtctcaggcatt
ctacaacttgttcaggcaggctgatagagttgagaaacttgctgcaattatccagcgact
ggtagataacatgccatatcatagctttaaattaaaatttgatctcagatccataatttt
tcagtcttatgcttattcatttctatctattctgatttgctcacaggagcaaggcgacct
taagcttcgggttagagctttagaatctgaaagggctttccaacgtgttgctgctgttca
gaagacaattggaagt
>1_GG_741836:742101
ggagtagccgctggaagcttggttaacctagctacacttttgtatctcaactccgtccgt
gtaagtacatcttcacttgtatattttaagtttgtcatctttgcatactaatgtttaact
tgcacgcatcttcattttacagatcccctctattatagcatacactgcctgtgcattctt
tggcttccaagtcctgtttggccttctgaaggttaaaaaattagatgaacgagaaagatt
gattactggaacagcttgaacaaatg
>1_GG_744309:745985
tttctactagatgtccagacttaaggaattctttgttgaaagtattccttatgtagcacc
aatagccgttggagatcaagtcttcaaatttcataaacttcagccaaagttgacttgttc
aatcttcagttgcctcaagttatttccatttccagttctcctagctgccgaaacttttca
ttcttcagttcttacataactcgtgcttgtgcatctgtggatatttttaagagtagcttc
cgcacaagttcagtctttgaatttggttcctcctttcttcaagatcttttccttaatctg
gtacttctttccttatttatatcctcatcaatttcattattatgccaagtacccaaaatc
tctcactttcattagcagtctggatcttcctttaattgctcaatttatcaatcagcatcc
tttgatcaatcaatcctgcaaaacaagaatagccgcagatcaggatgaattatttgatta
aaactccaaataccaaaataacaacaatgccttagtctatcactgactatgctactccat
ttaaactcatctcatgccaatattaaaattccaaataagtttgttttttagaccataata
tagagatgttaaatccttgggtcaacacttcatagatttttcctagatcataatatggat
gaatctaatgattgtcagactctttcccgatagaaggagcttcatcctcttcagtatgcc
ttccataagtttatatagtaacacatgattgatttctcttttgaatcttcaaattcttcc
ttttttgtagaacattatctgtttcgcaccgtgccttgttcctttcttttgttttatata
atagaagaacttcttttcaatccttggttattgaatgtttcagcttgtatattgctatat
ttacgaggaccaagtagggtctgtacttataacaggattagcaaaaaatagaagaccacc
tgaggttttcaagggtgtaggaaccaattaaatttttttcagtgtgcatttgtcaagttg
gttttgtagtttccatataaatatttggtagatatgatctctcttcacaaactttttgtt
ggatttcttggcctaagagggttgaggatgggagtaaaaataggtagtcctgtgaacaga
tcattctgtgatcatcgctgcagttttaagcgaagcagcaacaggaaatacaaactaaaa
gacatcttcgctctatatgtaaaatgcaaataatgttttatgcttactcaaacttcatta
aattggaatcatttaatcttacagttgaccattgtccagtacaggttacatcgcgagata
atatatgggaactgctattccaagctgtaaccctggaaaaacagaaataacgtggagagg
actgacttaatggatcattgagtattcatagcactcccatggccaagagttaccagtttt
gtcattcagctttaagatgcatcatgtggtaagacttccaatatggaggttaacttgtaa
ttatgttggccaaaacagattgttgtatttgccaatctccactatagagcactcctgtga
agtagtccaaataagaaatctttcatgtagtatgacacccattttgaccttctgtagcct
tagtgtataggtatacaaaatctaggagataaatgtaactaattttagcccccatct
>1_GG_750273:751092
cagaggtcgggtcccaaatagtaagtcgggccctagtttcttcacccccaacaatctccg
tcgaactggcgatggtcgataacttcgatgatatcatcaactgggacgatgtagatcaca
tcttccacaacgttctagacaatccccacaatgatgatcaattcactcttcatgattcct
ccccacagacattccagcagatcgagcagcttcttatgaacgatgacgatgtcggtcttg
tctcttttgaagacgctgatcctcaatttgctgccgactttctctccgacgtcctcgtcg
attcccctcttcactccgatcattctcactctccagctgaacaagccattggattcaccg
attccaaggtttctagtggatccgacgccgatcaggacaaacacaagtcgccttctgacg
gggacgacgaactaaacaaccatgaccctgtcgataagaagcgcaagaggtatctttgcc
cttttttctttttagtttattcaattcaattattctgcttattcagataaataatactac
ctcttctgcgcttctcgtgatgtatctcttctttagatggttgacgtactagcagaaaca
aatcctagttttgatatcttatttagtttaactcatgcttattaaattaaaaaatacgtc
tgatactgcttgatctaaattattgataaccagaaaaatctttgcagtttctgtgtatgc
aaaaaccaaatccacattgtgccttctcagccaaatcgtgaatcagtatttccaaggagt
tcctctctataagattgccttaatttgacatcacacattg
>1_GG_751716:751855
gcaattgaggaacagggatgcagctgtgaggtcacgagagaggaagaagttgtatgttag
ggatcttgagttgaagagtagatactttgaatcagaatgcaaaaggctggggtttgttct
ccagtgctgtcttgctgaaa
>1_GG_756590:756755
gttttacgaagagctaaggatttgtttggtgttatctattttgaatttctgatttctaaa
atctgtgagaatggctacttcatctgaggaaggacaagtgatcggctgccacaaggttga
ggagtgggatgtgcagctccagaagggcgtggagaccaaaaaactg
>1_GG_756997:757236
tgatttgctattaatataatcgtattctcactcatttgattggcttaattgtgatttgga
acaaatttgtagttaaagttgctgtgtttgctgattaggctttgtggggtgggggtgggg
tgctgggtcgctatctggaccccttgtggaaaaatatatgcaattcgtgtaatttcaacc
aaatatatgtatgtgttcaaaaggttgtttgagcaggatgtaaagaaaccgatagatgtg
>1_GG_757260:757496
ggcccagtataaagttgatatgatgcttaacttgttgcttttgtgatggttaattgttta
gtttcttaaggattaactaatctaggatttgggtggggcttttttgttatgccatggatt
cgaacttagtatagttctttttagtaaaaccttaacttatataagttgaggtgaagtcac
cacaccgagggtatggcaggggcggagccaggttggggctaagggggttcaatttta
>1_GG_757517:758676
tagatgttgaactccttttgccgtggggtgtgtttatgatctggacagtcggtagttaaa
tggtcaatgaaggggagaaccataatggatgcaaaaatattaggtgatgtctaagtgggc
tcgggtgatttcttcctgcctaagtcttagacggtagagttaccttgtaaccgtgttaga
atagtcaagctgcactttgacttgaataccgccatcatcaaagaaaaaagttgagccgga
gtcgttttacatctagtgtagttgctagagcaaatagtagttgtatggatgatgatggta
tgcttaaatatgcttcagatttctagttgttgggcgtaaatctttcttgtaaaccagcat
tgcttcaaacttagcataagcatatatatattatgaactttttaactatatgaacttatt
cgagttgaggtcacttacatctgtgcctagctattagttagatcaagtagaattagtaca
gaataaggctacctttaaatatgcctcagagttttagaaattgttgggcataaatctttt
ctttcaactggtgtaactcatgcaaaatacaacttgttgattcaggtggtggtggatttt
actgcttcctggtgcggcccttgccgttttatttccccaattcttgctgagattgctaag
aagacgccccatgttatattcctcaaggttgatgttgatgaactgaaggtacgtctgcga
tcaaattttgcatcaattttatactcgttctttgactaatgtaatcagtgattgtgatag
taaattgcggtaacctttcttgcagaaagtttcagaggattggaatgtggaggcaatgcc
tacctttgtcttcattaaagaggggaaagaagtggatagggtggttggtgcccataaaga
aggattgcttcagaccatagagaagcatggtgctgctcctgctattgtgactgcttgagg
cttaatcaaggagatgatattatagtatttagtcttgtcttttgtaataactctggatgg
ttgtatgttttattatccaccatgtttttactgctttcttgaaagatttgtaatgttggt
gcttggaatctgacatttgtgcatatggtgtttactggtgtaaggctatatgcccatttc
tatcaaaagactcttttccc
>1_GG_762678:762850
tgggagttgaaattcgaccagccaccattaatggtgaaaatcacagtgaaagtgtaaata
taggtgcaccagttgtacttggactacaaccatttgccctagtagatcatatagctaagg
tggattggtctcttctctcccaaattcccggtgaacgtggtggctctttccca
>1_GG_764130:765269
gttgcagttgaagagttaaagcatatactcaacgagcttaacgcccatatccttccttct
actgacaatgaatccctattgaagactatagctggaggtagtgttgcaaacacaattaga
gggttggctgctggctttgggattagtagtgggatcattggggcttgtggcgaagatgaa
gaaggtaaattatttatgagcaacatgggcctttccaaagtggatctctcaagattgaga
ttgaagaatggaactacagctcaggtgagcacatttgttgggatattaagattctgtata
tagatgattccccggtttctaataccatgtaattttttatgtacagtgtgtttgtctggt
tgacgaagttggcaatcgtaccatgcgtccctgtttgtctggctctgtgaaagttcaggt
gatttctactttcatctagtcaaactcagtggtgggtaatgattctaatgacgtgtaaaa
cattaagcaaagtgaccgtacgtttgtcttattatttccttgctttatcaggcagatgaa
ctgaaaagagaggacttcaaaggttccaaggtgaggagtccttatttgatatttttaact
cttatctccatcattttgtatacaattagttattacaatttgttgtatgttttcccagta
acatgtttagtttgctgatccatttatgaaaacgatttaattaaattaatttctactcgt
tggaggactactctggggaattgtagcattgaaaatttcttcacttatttgcctctattt
ttttgtaacagtggttggtactgagatatgccatactgaatgtagaagttattaaggcgg
ccatcaaaatagcaaaggaagaaggcctttttgtttctctagatcttgccagctttgagg
taattgttcgcataggctacatggtattatttgaagtttggtatttcattatttgctttg
agtttatgaagcagaaacagttacatgtcttctcaattgatacaatgatcttatttcatt
ctctttatttgagctgtccataactccatagttggaaacatatataagaacacacgtatg
aacgaaactcaaattacattgttctgttgaaatatgtctgataagtgttaatgataatag
>1_GG_765290:766495
ggttcctttatgatattcttaatatatggcagatggtgaggaagtttaaatcacctctaa
ttgaattattggagtcgggaaacatagacctttgctttgcaaacgaggacgaagcaactg
agctactaaggtgattacttaaaactaagaaattgtgtttattgactacgatattgatag
gcaattcatgcaaatgacgatttatgtttttccaacatttgatgcagggatgaagagaaa
gcagatcctgatgcagcacttgaatatttggctaaacattgcaagtgggctgtagtcacc
ttagctcaaaacggatgcattgcgaaacataagaaagaggtatctgtaatccttccccac
ctgcagtccatctttaagacaaaatgattaaaaaagaaccttttgttctggtcttctgga
tgttcatattatttaaagatggtaatcgagtgcccccaactcggtggttcttgtcattct
tatagtaggctactagcaatttaacattttctctccatttcattttatgtgaatgtattt
gactggccgtggagtttaacaaagaaggaattttataaataaacttgtggttataaacat
tatgtcataaaatgacttttttcgctgataatttgtgatctatacttagtgtttgttatt
agggttataaacataaagtattattttggttttcagtttgtacgtgttccagcgattggc
gaagcgaaagttactgatgctacaggtgcaggagatctgtttgcaagtgggtttttgtat
ggattggtaaggggattgccactggaggaatgttgctgggtgggttcttgcagcggtggt
tctgtgattcgatctcttgggggtgaggtaacacctgaaaactggcaatggatgtacaaa
caaatgaagaccaatggactccaacttccagaaccaagcaaatcctctgttgtgacatag
aagagtggccttgttctgctgtcacaaggcttcttcatcgcctcccaccccctccctaac
tcaatagaaagagcagcgctgtgttttttaagtgcctactccttgttatttgacttctcg
cgaagaaatgttgaacgtaaaagttcatattgtttgatctagatctccatctcaattcag
gtgtcaaagattcagttttattattatatgcaatgtcttgaaagttgccattgaacagag
aatcaa
>1_GG_770525:770724
accgccaccgcactattctcgacgcgtcgtctatctcctccaccccacagccgtcaattc
caagcttccaatgaaccgttgccatgtgtcactgcctattcaccgcgaaacatgaatatc
actgacgaacgatttcggagcggaacgaatccagaaaatggattactttctataaattcc
tcgaatctcaactccatttc
>1_GG_770931:771081
agtatctaggttgaggaacgtaatttcaagctgcgatcggctttttcccctgaacgagca
aacacaggttgtgggttcgagttagcaagggacgtataatctcaactacaatccattatg
gcgcttgatgaaagtcagcagtctgatccat
>1_GG_771327:771447
tgatgaatgctaactgaactattattttcatgtgcttgtagtggttgtgatacgcaatgg
aaaggagatcatattgcaggtgatattatctttcaaagaattattagtttcatataacaa
t
>1_GG_771592:772051
gcattcgactgggaatctcataaacatgattggtggataaatttagatacgaaagttcct
gatattgcaaagtctggtttcacaactgcttggctgcctccggtgtgtcagtcattggct
cctgaaggttgaaagtaacagtgtttagtcatttgagttgttgtctctgcgctctttcag
cttctcttttgatagttattaattatcttttgtgttgttgtttttcatcataggttacct
tccacagaacctttattctctcaattctaaatatggttctgaggatctcttaaaagcttt
acttaataagatgaagcagtacaaagttagagcgatggcggacatagtcattaaccaccg
tgttgggactactcaagggcatggtggaatgtacaaccgctatgatggaattcctatgtc
ttgggatgaacatgctattacatcttgcactggtggaagg
>1_GG_772830:772975
ggtaacaaaagcactggagacaactttaatggagttccaaatatagatcatacacaatcc
tttgttcggaaagatctcattgactggatgcggtggctaagatcctctgttggcttccaa
gattttcgttttgattttgccaaagg
>1_GG_773104:773224
ttagttatgcttcaaagtatgtaaaggaatatatcgagggagctgagccaatatttgcag
ttggagaatactgggacacttgcaattacaagggcagcaatttggattacaaccaaggta
t
>1_GG_773546:775125
agtgttgagctacaatctacataatgtgatccaattagttgacaaattccatgtatctag
taacacaatgtggaggcagagcatatccgtaccttggtttcccccttctgtagatatctt
tgttctgtctatatattaaaggtagctttatttgttatatgcagatagtcacaggcaaag
aatcatcaattggattgatggcgcgggacaactttcaactgcattcgattttacaacaaa
agcagtccttcaggtatccatttaaacatgagactgtagatttattgactattaaactta
agatcctaataaaaatgatgggcccttttcatctgatattagtatcaaagactacacgat
ttcaggtcaaatttagtaatggtagcaaatccaaatgaattttgatgacatgtatatttc
ttgttcaagttatttattcggagatttgtctgtgattcagtgaggatataccagaaaata
gtgctaacctatattatgtatatgcattgacaggaagcagtcaaaggagaattctggcgt
ttgcgtgactctaaggggaagcccccaggagttttaggattgtggccttcaagggctgtc
acttttattgataatcacgacactggatcaactcaggttcttgatgttgtctgatttgca
tctagctgattattagtctctgctttggtttcgctgcttcatttcctatgatgctacatg
accattctactgtatgatttcgttaatgcagtcgcataggttatgcaattcattcatttg
atctgtttttgaatttagcatcttggatcatttactctctttgatatttttcttatcacg
gaaactgaaatattttcccttgattactcaactaacataatgagctcaccttgtaggcgc
attggcctttcccttcacgtcatgttatggaggtattttcaacatctatccttcacattt
aaatgctcgacttgcgagcttatttttacttcctcaagtttttctagtttacatatttct
cctactatacaaatgtttagatcttatttttcatgatcatcttttgtggaatctggtctt
atacatatcactccagggctatgcatacattcttacacacccagggataccatcagtttt
ctttgaccatttctacgaatgggataattccatgcatgaccaaattgtaaagctggtatg
tcaatatctattaactattgacacaaattgagtgaacagtcagagttggacgatcctaat
gtttgaaatgtatgcttcagattgctattcggaggaatcaaggcatacacagccgttcat
ctataagaattcttgaggcacagccaaacttatacgctgcaaccattgatgaaaaggtta
gcgtgaagattggggacggatcatggagccctgctgggaaagagtggactctcgcgacca
gtggccatcgctatgcagtctggcagaagtaatcttacagctattccgttacttaatata
ttagtagaaatatatatgttttaaacccgagcacctacttctaatactagatccgcctct
acaggcttggatggagtgat
>1_GG_779276:779980
aaaagcgccttcaattcttcgatcaatcatcaatggcgttggaatgggttgttctcagct
atgctgcgggtgcagaagcaatcatgctccttctcctaacaattccgggtcttgacccac
ttcgtaaagggttaatcgccgtgacccgaaatcttctcaaaccgtttctctcgatcgtac
ccttttgtctcttcctgttaatggatatatactggaagtatgagacccgacccacttgtg
aatcagccgaatcttgttccccatcggagcacctccgtcatcagaaatcgattatgaagt
ctcagcgtaacgcgcttctcatcgcatctgctcttgttttctactggctgttgtattctg
ttactggacttgttgttaaagttgagcagttgaataagcgtgtggagaagttgaaggctc
aggattgaagtgaacgatttggatcgcgtttcgggttttccaatcggatctgccactctt
ttgctggtacttatatggtatgggatatttagtgaattgggtttttcttgtactgctttg
atctttaattatggagtaataatgttatacgacttgtgaattgctcaatggattatcttg
ttatgatttttgggttttcgattgttatattagttagcacttgttttgatttgtttgtag
actgatgcatgagctatattatggaatttatgacttaatgggtaa
>1_GG_783976:784695
gtaaagcagcagttagttttcagcactgtacagtacttcgccacgagagaccaaattctc
cttcttcgattcttttgagttgattctacaatgttgaatactgaagtaaagcaataaact
ttaacgaaaggcgttttcgaatttcaggcgaaaaatggcttcaatttgtacttcaaattt
tcactttttatgcagaaaaaataaccctagccctatttctcatcatctactattatctcc
ctcttctttatccttctcacgttgcggcggattgcggttgtgtcgttgcgccgcggtgaa
gaccggttcagagggcggagggattcggagtgataacgcggagctgttgcggaagccggt
gatttcgacggagttggagacgacgtcagaaagtgaggagttggtgaaggaagagtcgga
tgatgaagtagggaagaaaggcggagatggagagggctgggttgattgggaggaccagat
tttagaggatactgtgccgctggttggctttgttagaatgattcttcattctggaaagta
aggtctcaattttgcttctcttttagaatctgctaattttaaagacttgtttattgattc
atatatgtaatatgctgtgtgtttgtgcctttatctcgaaaaaatagactttctggggat
tctgctactgcttcatgtttcttctcaactggaaaaaactactgtattatatgaactagt
>1_GG_784716:785315
gaatgcagggtaaacaaagtatgctctctttctcttctttgactgctcattcgttgtcct
ccggtgcctcttccctggataatgaagtttttgtttattcaatagcaaagggaaattaaa
ttgtaaagaagtttggtttaaatgtgtgatgatcataaccatatcaatatgctctgaaga
aatggagcattagacccctcataggatgacaacgttaagctgctccaagtaaagggtgat
atttctgtttggagctttgacctggtgaaatttatatgtcttttctgctccagcgattcc
aagtctgtcaaatcttttcttatagcttcgctggtaaactgagtcaggctgtccattttg
tttggtaacttcaaaatttttaagtggttctcagtgaaaaacaactactttctcatagcc
atgatttcagcaagtcagagcaaaataccttatctctagcttaggtagtttatgctctta
tgagtcataaactccaactcttcacagcatgaaagcatttgtagaatgttgacatctggt
tgatgaatagtaccatggatgaagtgagcctttgaactgctcaatcgagtcaccacattg
>1_GG_785359:785515
tcagattatggctaacctttctaaggttaacttggtgatcagtctgttttcatccccttt
tcctttcttttcgatggagttgtttctgagttgttgacagagataagatagttatcaacc
tctctctgaggtgtctattctacaaaaaacctttctc
>1_GG_785536:785695
ctacaaaaaggtacttacttgcctcaagtcagatgtcttgtatgtaaatgaaatatgaaa
taatgcagcgccatagttttgaacccccaaatcctatatttttactgtgcatacttgata
aaaaatgtttaaatatttctacaatcgaaccccaacccct
>1_GG_785716:785878
tcattgttttttattttcatttcatttgttcaatctacaattttgcagatatgcaattgg
cgataggttaagtcctgatcaccagagaacaattctacaaagattgcttccatatcaccc
agaatgcgacaagaagattggccctggagttgattacattact
>1_GG_788044:788553
gtagggtaccatccagattttgaaaactcaagatgtttatttattgtccgcaaggatggt
gaatcagtggacttttcatactggaaatgcataaaggggttaattagaaaaaactatcca
ctctatgctgacagttttatcctcaggcattttcggaagcggaggcgtaatgactgaatg
tatcattcggaactcgtacctaccctgaatttcatgcaaaggagtttcttttactattgc
cgaatacattatgttgagtgtcgatcaaataattttgaaggttgtgatataagttcgtct
ttattgggagactactgcaatctactcaccgtagaattgcccttccaattactttgtcta
aaaatctacactgtagaattcaagttactgtagtgaacaaaaggaattcaagttagtgta
agttttgcttagatggccaggtctcatactgttgcaaaagaagcattttaatattttaca
aagtgttgaagtaaaagcttccttttctgc
>1_GG_792594:792733
cacacaaaacacaatactttgcttccagggtttcgtttttcacctctgtaaattctctcc
cctccgatctcattcaattttcaatccatcttagggtttcgtgaacttccgattcgcaaa
gatccggttacattttttgt
>1_GG_792891:793051
cgcgattcgcgatggatgtggattttaatggtgatgtagcgagtttggatgcggagcttt
tgcagttacctgagttgtctcctttggctattaaaactaatccttttgttgccgagaagc
tatttgatcaatggctttcgcttcctgatactaccgctttg
>1_GG_795207:795626
gctatttaactgttcacaacaaaaacttccacaaaatcaagatggtttaatcatgatgac
atgtccaaatgcatcaattgacacatagaggataaaaccaaataaatcgttccagattgt
ttggttaatgaactgcgtaaattccaaatgcataagcaactgtaggttctatgtgatgat
tgaaggtgttaaactgtaatgagatagactttaaatcacttagataaattgtctcgaaaa
accactcttgtcaatggctcgcttaacactgatgaggcacaaaacatgttgaacgctttg
ccttgcatcatgggcacttcagtgtcatcatcaagattcaaggctaaaattcatagtttt
ccttgccaatgagcgtaatcatgaagaggcgatactaaacaattcatattacactttatc
>1_GG_795647:796146
ttgtccatatatttgttattttttattacaattatttgtcttggactccacatacatatt
tgtattttttcctccatttgtgcctttcttcattaactcccacactttatttgcgatttg
tgctaaaagcatcaatggaccttggagcttttttcgcttttcacctttgacaactcttgg
aaaatgtataatttataatcaagaaaagcagatttagctaagaataaaacataatggaag
caaagcaatacgaattatggttaaacttctttttgttggaacacttatattaagttctat
gtttgtctaatgtcgttttagcatatgagggaaggttatgcctgtgtaggtacaaaggtg
atttagcaaatttctagttctggagaacctctaacctaacttaaaagacattattgagtg
ttggaatgaattgtgctcatatataacggaaacatgtgtagggtttcttattgttgaccc
tgaatagtttgagattgaga
>1_GG_796167:796886
tgaactatagaattttgatatgttcatcatccacctactagtatggaaggcttaccaaga
aaaacatatacaattttattgcctgacttgttagacaagtagacctttggataaaattat
gttcttaaaaaatcaaattgcttacttaagactcgttgatagagcgcgttcaccatatag
aactatagagaggtactttatcagtgacttgtttatctcatcataatgatatgcatagtg
cttttaccaaaaccatgtctggtgcattttactccttttctcattttttgttttattgct
gatttctatctattggttacagaaaatatttgttttgtccacatgcaggtgaaatctttg
cttaagaatgccaaaggtggcggtccgttgaatatgtctactacatcttctgggacaaat
gtcgcggcaactaattctttgccgtccatgtttcctgctggtagtacacctccactttct
ccaagaagttcatctggttcacctcgaatctcaaagcacagggctggaccctcttcattg
gggtctcctctgaaattaattaatgatccagcaaaagaactgataccacaggtatggaat
acctaattctgagtggttcttttatttgcgaactgttgagattgtagttgtgatgttttc
ttgaaaatgcttatgatggcagttttactttcaaaatggccgcccccctccaaatgaatt
>1_GG_800757:801016
tttctatcttttctttcccttcaacaatggaaaattttccatatagctcatcaaacccta
accctaatttcatcgatgcatcggagaattttgagctctcagattataattatctctttc
ttgatgatggatcaaatgacgattttttgtcacaaaatgaaattgttcaaagtgtttccg
atagtagtggatcatattcaaataatcccactccaacaagtcataacatgcaagtatttt
taatttacataagttttcgc
>1_GG_801037:802436
atttatatatgtgcttgaaattaattgtttttatttgtctatgattataaacagaaaatg
tatgaaaggtgtaaagaaggtggatgcaaagtctagggttgcatttagatttagatcaga
gttggaggtgttggatgatggatttaaatggaggaaatatggcaaaaagatggtcaagaa
tagttcaaatccaaggtaattataatagttatattaattcttgaatattatttcccattt
tctatagtggatccactttagataggaggacgtggaggatgcgaattagaataaaaggtt
agtagatagtggagtgttatcttgctttttgagggtttaacaaaatagtgtgataattaa
tcaaaaacacaaataacaaatcacactattttgttattcttgctcatttcttgtaagatt
tgcaatgttttccttgttaattgttatgttttttccccactgatttcttactctttgtat
ttggatttgctatatttgagctttttctaccttcacaaggtagtgataaggtcttcaatc
gtacactttatctttccacataaacaacttatgcgaccccactgaaaattttgttgatgt
tgtggtatagtggatcaaaagtattttcatgtaactttcactatattatccgtaacatcg
atctctattaatttctcctattataagatcataattattgatattgcatgcgcaaaatgt
cataattacatcttatagttttattataatcatgtcatgactataactacttaaattaat
ttaatctaattaagaaggaatcatgaaatgcatatccttaccatatccatttgtagaaat
aaaattatatatatacatgctagttgtagagtttttataaattaagtggagaaatagaat
agccatcttatcccataccccaacccccaccatacaccacacaaaaataaagaagaataa
tccaaacagaataactattaaatgtagtggatcacgtgataaacattactctatagtact
tttatatatataggtgctcttattataatgtagcagccctttggttttggatacatataa
tatgatacatgtgacatatattttttaacctacctgctacaagtagagatgacaatggat
cagagtggtccggttttaggcgtatacatgtgttagagtgggtgaaagttcacattagtt
ggggattggactgatgatctccttatatggacttgggcaatcctcccctcgtgagctagc
ttttggggtttagttaggcccaaatgtcatatctttacagcagggtagtgtgagttttag
gctatgtgaggttgccggttgaagtttttacggatttgccctgtaatatccccacacgac
cccgtttgccatctttagct
>1_GG_804399:804698
gaattactacaaatgttcaagtggaggatgcaatgtgaagaaaagagtagaaagggacaa
tgaagattcaagctatgtcattactacttatgaagggattcacaaccatgagagtcctta
tgtgtttcactacacacaattccctcccaacaatattgcccttcacaatctttgccttta
gaacctcttaaacgtgtcagtaaatttcagttatatatttgtataatggtaggttctaat
agagcactttgatcatatgataaagtgtttctattaaacattttcgacttatgttttaaa
>1_GG_808628:809263
tacaagttcaacattaaaggagttgcagtaagcaaactttttacccctcttatgcacatc
tttattaatttctttatcttcatacttatctgaagcaatttttctgtgtgtatgctcgtt
aaacattttcattttctttgtcagattgggaatccgcttctgagacttgatcgtgatgtt
cctgcaacctatgaatacttttggtctcatggaatgatttctgatgaagtaggcctaaca
attatgaatcagtgtgactttgacgattatacatttggcagtccacacaatgtttcacaa
gcatgcaataatgccatatctgaagcaaataccattgttagtgaatatataaataactat
gatgtaatccttgatgtgtgctatccgtctatagtggaacaagagctgcgattaaagaaa
atggtatctggttcccttcattcactcaacttctttatatctgtgtttctactagaactt
aatagtgctttttcctttgcaggctactaaaattagtgtaggtgttgatgtatgcatgac
ctatgaaaggcgcttctattttaaccttccggaggttcagaaagcccttcatgcaaatag
gacgaacttgccttatacctggtcgatgtgcagcaa
>1_GG_809432:810251
ttataactaatggattattacttctattgcagtattctgaagtacagtgacacagatgga
aacatcaatattcttccattgcttaagagaataatcgaaaaccatatccctgtttggatt
ttcaggtaaagattccatgttagacaaaaatccataatcttgttccatttctcctagtac
ctaagtcaatagtgattgattctgaattatctgcacctgcagcggagaccaagattctgt
tgtgccattgcttggatccaggacccttgtacgcgagctagctcatgacatggggttcaa
gattacagtcccttatggagcttggtttcacaaaggacaggtaacgctctcctctgatat
caaacacttccttccaagttccaacaacggttgatgagaacctttaagtataaccatttg
ttcgtctcttaaacaggtgggaggctggcaaacagagtatggcaacttgttgacctttgc
cactgttagaggtgctgcacatatggtaccatatgcacaacctgcaagagctttgcatct
gtttagttcatttatacgtggccggaggctcccaaacaacacacgtccctccatcgacga
ctaggagaaatcctccaatgagcactttaaagttggttataggtatagttacttgagtga
gaatgaaatattagggacttcctatataaacaggaagaagctaaatcattgcattgataa
ttggctttgaagtagctgaagatttcctagattgacagtgtgacagagataggaggaaca
tatgtcaagaattctctttatcttaaattaaatttctttg
>1_GG_814273:814438
cttggatatatatatacatgtatcttaaatatgtagccacatggaacaacaaaaacatca
taattcaagaatcacttcataagacacacttggatttttccaaatcttcaacatgtcctt
caaatttggtgttttaatttaatcatctttctttcacctactctag
>1_GG_815113:815712
tttttcacaaagaaggtgatggcatgttattgttttgatgaatcagtttgctgaattcat
aaaatgggaaagagaagaagctggtttatatttgtgaaaagactacttttcattcctgag
gcaaaaccaaaagctgaaaaggtttgattatttttcttgaaatcttgattccctttcttc
tattgagaattggttgatatgattctataattaatatgaaataaacggcagtacgaagca
tcccgtgttcacgcaggatccagggaagggatgcaccataaggtagtgtgagttagacag
tctaccctgacgcaaacaatagtggctaattctatatatgatttgaacctgtaacctgta
ggtcacatggagacaactttaccgttgctccaaggctccccttcgtgtgatttataacat
gaatgtggaaatataggtcacgagttcgagccgtggaatcagccgttgatgcttgcacgt
cagcataggctactggctacttacattacaccctcgtggggtgcgccccttatctggact
atgcgtgaactccaggatacttcgtgcatcaggcttcccttatctgttgagaacatgaat
>1_GG_815733:816112
agaaaccaaagagatggaaatggtttttaggaaggttcaagttcaagcagtgtcctccag
caattgaagcacctcaaaaaacactaactgaggcaacagaacaacagaagaaacttgctg
tggctgttgctttagtcaaagcagcagctgcagctgaggctgctgtagctgctgccaatg
ctgcagccgaagttgtacgcctcactatcgctccgtatgagctagagaggaagcggagaa
atgctgccatcagaatccaaaccgcttatcgtgcacaccttgtgagtaaataaaagtatt
ctctcttatacaacttaagattttagatgaaacattcaacatggtatcaccttaaaaaag
aattgccacgtgcttctccg
>1_GG_816137:816792
gggatatatgatgtgtatttgattgctttatgttatattttaattagtaaatcatcatga
aacttaaagggattatcagtaaagaaattgcagcctttgctttagtttccactaatgatg
aatattataagaactgaagttcaatatttatcaatgttacgaaaagagaacaaaaacaac
tctttcatgtcaatcttgttattctcctttgcattattacaaaattttccacttcgttgt
cgaaatgcccttatgtccaattataatgtgtctctctgggattttctgtaggcaaggaaa
gcactaagtgccctgaagggactcgtgaagcttcaagcagtgattcgaggagaacttgtt
agacgaagattagttgccaaattgaagtttatgttgccctttcaaatgccaaagccaaga
gtttatcatatcagagttcctactgtggaagaatactacgagagtatcgaaaagaaactt
gatgatagctcgaaggaaagtgtgaaatctaatgaattcaaagtaagagaattaataaca
cacaatatttatcattgtttgagcctctgattgaacttaaatttgtatttgttttactct
aatgatgaagtctgtcgaacattgttttgcttatcggcagctaaaatgcaacagcc
>1_GG_820663:821462
gttacagcacatacaaaaatggaaaaacaattgaggatgtagcaacaggaatgtcatcta
caccatttgattatggtgctggacatgtgaatccaacagcagctgtcaatcctggtttag
tgtatgatctaacagttgatgactatataaacttcctatgtgccttggactacagcccga
gtatgatcaaggtcattgcaaagagagacatctcctgtgacaaaaataaggagtatagag
ttgctgatcttaattacccatctttttccattcctatggaaacggcctggggtgaacatg
cagatagtagtacacccaccgtgaccagatacacaaggactctaacaaatgtgggaaacc
cagctacatacaaggcctcagtctcttctgaaacacaggaagtgaagattctggttgagc
cacaaacacttactttcagccgaaagaacgaaaagaaaacctacactgtgaccttcactg
ctagttccaagccatcaggcacaactagcttcgctcgactggagtggtcagatggacaac
acgttgttgctagcccaattgctttcagctggacatgattctgctagttctaagtcattc
accacaaatgtacaagtgctaatagtcctttttaaataattactagtgtgcagtagttac
tcctctaatatttcaccaactgaacaatccctgacctataattaagaagcctaggcaatt
ctaggcaaggaaatgttggttgatttgcccagcaaaaggctggtgctgtatttgccagat
ataattatgtactgaaccac
>1_GG_825482:825974
ttgtgaaagcattagaaatgatttgaattctggaacaacaaacatcatatacaaaataca
agattgtacttcaaatgaaacacgctataatgcaaaatggcaatgagatctagtatgatt
agattaaaaaactgatcagccaaggcaataaggtactcttaacaatgcaagtcataacta
agcctaagcaatgctgcttcttacaaattaatcatcttccagatgttgttacaagtgtca
aaggcagtctgatttgatgaatcaaactcgaaattttcaaccaccttcttatctctctcc
acaatatctaggataggtcaaggtgaactgaattgctgcacaatctcgaaaaacagacac
aaggcgaatttagaaaagaatcagaaatgttagcttagcaaacaaagtaattaggatacg
gcctgatattttggattgatcattcaagtccgggatgatacttgtaacagaggcatacag
tgatagcttcatc
>1_GG_827151:827484
tcagctcgaagctgatcttgctcaattttcttgagcaattttctttgctcctcaatagag
tctctttgatgatctaaatcattgatctcatcggttataactgtgtttaaaaaaggtgtc
aatcagtaagcataacactaaattatctgagaaatacaaatacatgtatctaacattgtt
aaatatacttatctaagttcttctcttagcagttgttctctctggatctcctgttctaac
tctttctgcagcttatttatttcagcatctgcagcagcttcagattgtgcttctgttgtt
ctctgcttacatgcatttatctttccttgataat
>1_GG_827860:828219
accaattttacactatatataatacattctaaaaaatctcatgagggttggcatgagagc
atccagattccagcagtagtactcatgtaaaggtataaaagatagacagagaccccacag
tccacactccacgaaatgttagtaataaaagaaacatccagaaatcacgatattttgcaa
gaagaaattttgacctgacacagtgacacgctagtacgcaagcaaacagaaaatggtgtt
tcagttccatgtaaagagagttatccactaataattggtactaagaaaaagaatcatcca
gatgcaagaaaattgtgaagtttgtctacattgattcaaaatgcaatcttacgcagagtt
>1_GG_828240:829419
tagttttaaggagcaaggaagatcctattgcgtagtggtgaccctgaggtttgaactacg
cactgtggttcaacttatagcctctaggcaacggggatgtcccttgggttcaatctttaa
actaattaatctagaaagaaattgactcaaaccccatttttctctgtcattaaaggaatg
ttactgaatgaaacatccaaaaacaaagatatcattaaaaagcaaggtttcaagtgtaaa
gaagtatctataaagcagaagtgctatgaggaggaaaagaactgcatccaacagcaaagc
acattgtaaactctgtctatatcagatttaaagttgcaatctttaagccaatgttttttc
tcacacattgttcataggaagtagggaaggtccagtcaggcactactaaggtagctaaga
agtagggaaggtccagtcaggcactactaagctagctaagagtcacaccactgagatctg
cagcttaaattgtaacctcttggccaatgggttgtctcttgggacgatccgttagctaag
ggagcatttggccatgaattttttgaactctataaaacatgtttggccataaaaatctag
aattcaacttgaattttcaagaatttgaaaacaccaaaaactttcttcactccaaatcac
tcataaaaattcagaaacaactcaaaaattgtattcatggccaaagccatcgttcaagaa
acacagaaagaggttcactcagtaaccatccaactatttccaaaagaattcaaaattcaa
cagtaagaacattatgcacacaattccaaaggttcaatctttaagctaacttattctttc
tcacatagtcttatgtctctatggggattagggaaaactccaactcggaaagattcaaac
ttttaagtcactaaaaaattcaacaaaccctcaatttacaaaactgaaaaggaaatacaa
aaaccccaccttgaatggaattctgaagtgcctggtgctcagtgtggcagtgtgattgaa
gggcattagattgctctttacactgtttcaagaagctgacatctttatcttctttcaaga
actgaacaagatccttactgaaggagatcaacttctctacatccacgttattcgacccat
ccaccattttcgactgtccagacccccttactacaagacc
>1_GG_833518:834108
ttctccttctctgaactctcacatcaatggctataacctatcaatctcccatgaaactca
acttcatcacttctaatggcttctcaaatcctccttctctatatcccatcaatacccatt
tctcatttggattcaatctctcatctgtttcctctaaaacccaaacccatatcaccatac
ccgaacccgaacccgttttcacctccgtcaagtcgtttgctccggccactgttgctaatc
taggtccgggttttgatttccttggatgcgccgttgatggagtcggagattttgtcactc
ttcgggttgacccaaatgttaaagctggagaggtttcgatttctgatatctccggtgccg
gaaataggcttagtaaagaccctttatcaaattgtgctggaatagctgctatttctgtta
tgaagatgttgaatatacagtctgttggtttatcgatttcgcttgaaaaagggttgccgt
tgggtagtggacttgggtctagtgccgctagtgctgcggcggcggcggtggctgtgaatg
agatttttggacggaagttgagtgttgatgatcttgtgcttgctgggttgg
>1_GG_838109:839006
agaaaaaggagcatcataagtttgactctctccctcattgattagaataagaatttcctc
cattttctctctctcttttttatttctatatcttcattatcttctacccctctcatcact
ctttccaatcttcttcttcttctctctgttctatggttttctaaacatggctgtagactt
aatgaccagtggttacagaaccgataatttttcatcaaaaatggaggaaaccgccgtaca
agaagctgcgaccgccggacttcaaagcgttgagaaattaatccgattgttgtctcaatc
tcatcaaaatcaacatcaacaaaaaccgaattttcaagattcgtcatcttcttctttggg
taaatcctctgtttctccagattatcaagctgtagctgatgctgctgtaaacaaattcaa
aaagttcatttctttacttgataaaaacagaactggtcatgctagattccgccgaggccc
aattagttctccttctcctcctcttccatcaaaaccccaacaattacaacaactcattaa
gaatcaaaacccccaaattgaagaaatcgaaaagccccaaacttcaaataccaaaatcta
ctgtccgaccccaattcaaaggttgcctccgttacctcataaccatcttcaattagtgaa
aaatgggtcgattgagaggaaagaagcatcaactaccatcaattttgcttctccgtcgcc
ggcgacttcgtttatgtcatcgttaacaggggaaacagagagcttacagcagtctttatc
ttctgggtttcaaataacaaatctttctcaggtttcatccgccggccggccacctctttc
tacttcttcattcaaaagaaagtgtagttccatggacgatactgctctcaagtgcagc
>1_GG_843003:843123
tgtaggagtcctggcagcaaccctgagtggctgggcaatgtaatagttgcaatatttatt
gctgccatagcatgtttgacgctggtgtatcttttgtcatatattcatatttcaggtatg
t
>1_GG_846192:846312
tcaggtgcaaaggtgccacttattataacgacctgtcttctgtttggcatctcgctcgcc
gtgattcaactaggtgttgttccaccatttactgaagatactgccagagctgtaaatgta
a
>1_GG_847392:847911
ttcaggttgtgcatgttgtagatatgacaggagccaatggcaaaaagcaagagccagcct
cttacatttctttattttcaactactccaggaaatctagttaaggaagttgaacagattg
gagaagaatttacttgcggcactgataagcctcttgattttgtaacgttttcggtcaagt
atggttgttggagtgacaaaaatgctaatattggctggcatgagacagatattcctctga
ttcgtgttgagaatgatatcaagggtgacaatagagtaactcatgtatccattgacacta
aactttccacacgctggactctgggtatcaacactgatgaagtcgaggatttccagttga
aaggtacttacaaatactcgtgaaggttgtcattacattttcttatctacttgctcagat
acattatttcagttcactagctgtcaaattttgggagtttcagagggttacatttctctc
tccatgtgaattgtcttgaatagttctccaaagaacttga
>1_GG_848172:848471
atattaattgtttagtgtctcctcctaggagatgcttattggcacggaaaagtatgactt
ttagccttgatgatgactatgagcacacattaagcgaggcgaagcactcaacatgttttg
tgcttcgcttcaaggcttaagcgcgtctttgacaacactgattcctattcaacaaggcta
ctacactagaaacttctttccttgacttcttttctgatcatgcttttcccatgttgttcc
acagttcattgtttaacacagtttttataggttagtctatttggagagatgatgcacctc
>1_GG_848492:849071
aagaaatctttttatctggactaagtgagttcttcatatgccatatcatggaccttcatc
aggcttttgccccacaaagatttttatcattgttcttctttatactcttgtagatagatg
actaggttcttacagaggttgcatgaaattaacaagttggtccgtcttattttcattttc
catcttaacaagattaagattctagttgaggcctggccagtatcatatcatgctaatcaa
aagtttttagggatttgcttttgttaattctataattctagcctggtctgactttgtgct
cttatcaaactatttccacttttcgatatctccagtcagaatttaaaggtagatatttta
cgtattcttgacttattagaaacaatttacagaattttgttgtgctcaagttgtgcattg
tgccaaggaagattccattactagttcttagtttctgttggagttaaaattgctcctcat
gctaacttaaatgtatggcagaacagaacaggtattagatttggtccatgtagcctggtt
gcttcgattcctaggtccttgcctatcagatacgcaaaag
>1_GG_849715:850228
acggtcctgaggagttggttccaatcggtgacaagagcaatgcagactcatggcacataa
ttcaattttcaggagggaagaaggcaccaaggaaattcagtctgactcttttctgggcca
acaatcaaactcacaagtcctacaagaaggatagcaacacagagcaaccgttgctaaaac
tgcggacagatgttgatagaataacttccccaactgaaacagtacttgggaagcttcctc
agtggtgttctttgtttgggaagtccacatctcctcttaccttagctttcttgactagtt
tacctgttgatttttagggttgctgcaacttttacaggacataaagcagagtagctacaa
gacttcgataggggtggccatagcgcttcactggtaacaaattacaacaggtgctcatgg
ttatttttgtatgccagagtaaatgtttgaacatataacagcctagatattgcattcaaa
acttcaatctatatcaaatcaccttctgaattca
>1_GG_854229:855908
ccggaatcaccgtcgctgacggcggcgcagcgctgtatttctgccacaaatgcagtaaca
ccgtcaccattaccccttctgctacaggcgatctcttctgccctacttgcaacagtgatt
tcatcgaagaatacgaagagccggaccctgaaccggaaatgtttccgaacttccccaatt
cggtcttgttgagtagtttactcatgggttctcgttcgcgttctgatcctaccaccggtt
ctcctccgcattctgctcctaccaccggttctcgtgtttccccatacactgctattttca
actcaaaccgaaaccctagacaaacgtcctccgggtctgatgatttcaacccatttgagt
ttcttcagactcatctggccggtctaagagctaatggggctagtttcgagttcgttatcg
agggtggtaacgggggtagtgggttccaattgccggcgaattttggggactatttcatcg
gacccgggtttgagcaattgatccagaatttagcagaaaatgatccgaaccgatatggga
ctcctccggcgtcgagatcagcggtggaggggctccctaccatcaaagttgatgaggaat
tgatgcgttctgaactggcacagtgtgctgtttgtaaggatgattttgagatggggttag
atgtgaaacagatgccttgtaaacatgtttatcataaggattgtattgtcccgtggcttg
agttgcacagttcttgcccggtttgtcgctatgagttgccaacggatgatcctgagaacg
agaacaggcaaagagacactgatggagactcaagcgggggtggttctgcttctggaagtg
gggaatcagggagaaggtttactacaatatcattgccatggcctttggggagttttggat
catcatctagccagggaggatcagagtctcgtgggcagcggaacagggagtctaattagg
tagagatatacaaaccgtaatcgtcttgaatatttgattgttcagttcatttgattcaaa
tttatacacgtgacttgctgatcaaagctataattgtacttgttcatcgatttttgtgac
tatctgttatttcgtgtagtttgtttgtagtattactttgttgtagtactattatgttcc
tacttgttgttttgttactttgtagtgtcgattgtactttcattatctgttattgtacta
ttttgccttgagccgggggtctatctgaaacggcctatctacctcatctctgaggtagag
gtaaggtttgcgtacactctaacctccccataccccactgtatgggactacactgggtat
gttgtagttgttgtacttgctgatcaaagctgaagtttatacacttgactttaggagttg
atatacccaaggttctggtaaatttaaagaattctagattaggaagtggattaactgctg
ttctgcattttaataggtagtcggaatgtccctaattgtgttcatgagacattttaatca
atcagctgtgcctaattctgaaattgttgagttcagttatattcactgcctcgatttagg
tccacttctatgttccatgttcagagtgtatagccggtccttacgtaaacccgatgaggt
gtttgctattaaatgacctgaagactaattggagatgtgtttaacaacagttctgtttct
>1_GG_858742:859045
gtggtatccttgcttgcagcttgtatcatgcatgacaaagttggaggagttgttgggtag
ataattagaaaatgctacaaaggtaaaggattaggtttcatctcttaaacatagatacag
ggtctacacaaaccccagatagtattacaagatttttgtcttaacattttgcatcagatg
tccaaagttttcatttatgcttcatcaatcgcgaattttgcggattgttttaatccttgt
gcagttgatctgacattattgttttgatcgatctctgtgctgctatagttgatgaatttc
tttg
>1_GG_863045:863773
ctcagttcattctcttctcagagcaaatttagattcttcagctctgtttcaacctctgag
atcgctgccgccggaggaggcggcggcagtgacggcgacggtgaaggtgaaggtgaaaat
gggggacccatttgccgaactgaggtgttatctgaagaagaagctcaaatagctgaaaag
attcattctttaatcaaagatcatcaccggaaaaaccctacagctactcctacttccatt
cccttaaaccctaacatcactttcccaactctctccttcgatttttctagtatctccgat
aaccggtccatttccccgccggtcgtcagccgggttatcgagaaatgcgggtcggttcgt
catggcatcccattttcacaggctctagctttcttcaattgggctgcagttcgtgattcg
tgtggatctttcttaaaccctgagccttacaatgaaatgattgatcttgctggaaaggta
cgtcaatttgatgttgcttggcatttgattgattcaatgaagctgaaaaatatcaaaata
ccaattgaaactttttcgattttgattcgtcgttatgttcgtgctggtcttgcttctgaa
gctgttcatacgtttaatcgaatggaggattatgattgtaagccagataggaatgctttt
tctatagttatagggattttgtgtaagaaaagaagggcagctgaagcacaatcatttttc
gatagcttg
>1_GG_867849:868368
cggcggcagaggacatgtctattataagctacaacgaaaaacatcacaagatcggcgccg
gtcggaccgatgacgaggtcatgtctttgtacgaatcgtggctagttgaacacaaaaaag
tgtacaacgctttgggagaaaaagataaacgtttccagatctttaaagataaccttaaat
acatcgatgaacataacgctatgccggagaaaagttataaattgggtttgactaagtttg
ctgatctgaccaacgaggagtataggtcgatttatttgggtactaagcctgatgctggac
gtaggttgtcgagtagacaaagtgatcggtatgctccgaaggtcggagataggttgccgg
aatctgttgactgggtgaagaaaggtgtgcttgttggtgttaaggatcaaggacaatgtg
gtatgtgtaccttttacttgtttttgtttcactttttattagtactttacttattttctg
aaaagtattgattatcatttatgactttgttgattatagt
>1_GG_868405:868687
ccgatatacttcatgtgctactatttaaatttcaaacaagcgaaaagtatggaataataa
aattagcttatgaaaataggatccttttttatcactttgtttattttgatttatccaatt
tttagataggttgatctgtgctaaaaatttaacccaatcccaaattagtgaattttgtta
gtttgatgtgctaagagaagatattactccatttaaataataaaataacacatcttgagt
tatgccatttgaattcaaatacttttggacagatcctttacta
>1_GG_875045:875217
cttcaatcaaatcatcaatttttccaaaatccatctcttttccctctagccattttaata
atttcaagaacccttttttgaactgtaaaactccaatggaaaatcagagtttttcagtgt
tatctgcttctaaagctcaaaatggaggtgtaattcaagattcttcttttcag
>1_GG_876103:876322
ggaagtgaatcattcttcaggagtgtattggggaacatggaagccatatatctgaataaa
aaccccattgctaaggctattttggagctcgttcgttctgctgatggtgatcagatttgc
tatgatcattttgcatttaggacatttggggtaccgttgttcttctttaatgcaaaattt
gagatggagatctggaaaaactttgtttatgtgagcatac
>1_GG_876343:876575
ggtgctgatcactgcaggtaaatggtcatggcattgattctatgtcaaagttcttcttgg
attttggttacgaacgacgagaagagttgagattccctgctaagaagttgaaagctttct
ggttttctcctccgaaggtttcaacttccagtcatgggagtggggttaacgggccattgc
caagaatatttatatccgaacttcttgtcgatcagcttagtccagaagctcag
>1_GG_877124:877245
gaaataatcaaaaagtacactaacatttcgcactgcggaaaagagtatgctgcacttgca
agtgcattcgggattttgacatgggaaaaaccctcgtattcggaatttcaacaactggct
ag
>1_GG_877511:877674
ggagagtgagtatgctgcctggacacttgtcaatggatatgcattgaatcatgttaccat
atctacccatcggttggcatcaaatctgagaagcatcggaaatctaaatcaatttatcga
agaaaatggtttcaatttgaactctgaagggggtattctaaagg
>1_GG_877915:879594
aaagtacactatttatttgcttgctttttgacttaatctgttctcagtaagttcagcgtt
tatcagtcctgcaaccgttctgaaaccaaaatcttgtaaactctttttattaatacctgt
tagttcaccagaagtaaaaggtttttccctgcctgcaactccccacttactgattttctt
cttcccaatatgtgcacctgaataagtgtaaattagtacgttgaaataggaagattacag
ctctcgctttaataaaacattatgctgtgatcttcaaatttttggaaactagactaagat
gttagtcgataagggatctaaaggacaaatcttggtgtatctgtttggtacttcaatgaa
tgaaatccaggttgaagagctttttggtgctgtgttctgttacttctttttgcctcagaa
agttaatgctcatcatattcaactcagaaagttattgctcatcatatttttgaatatttg
gaacatgtattgacgtcatataattcattttcgtcagagggaatcttttgattttgagat
cttgttcttttaagagataactgttcttttttaaatggtctccggatattgcaaagaagt
tttgattttttctctctctctccagtgagccctgatggtcttttgctgcaaagttcaact
gtagcagattctacctctttcgaattttcagatggcactacagaagcagtaccttgttca
tacattgaatttgctgagcgacttgtactaccgcaatataaagatttacccacagaaaag
gttagttctaattatccctcaattttcttgcatatttctctgcagtaaaagcaataaatc
gataacatggacttggttcgtccaacacctgtttataaccatagacgagaataaaaatat
gtgtcgtcgccgtttcatgtaccctttatggctgttcaaatacttatatggctatgtaat
tgaatacaatgctacttattcttaagctttaaaatggaaaccatttgtctgttgagttga
aaaactaaaaaagacatcatgttttgtgattggattggaacacatgcttattgtaatatc
ctaattcgaagtggtctcgaggttttggctctatgcttggggcttaactaaattctcagt
gttgcattttgcatagtataaatccatttgttctactttcaaccatatgggattattata
cgattttatgcttctttcaatcgtaaggtaacattaaaagatgcagcttgaacgtaaact
agactttttgcactttgatgaagcgcctctttgatcaactatattttgatacatctttta
ggtggaggagtttcataggcgggacggatttgaagttggaaatgctgacaagatatttga
gagtacatccaaggatcagttaacccgtcgtgcagcttgagagtaagcgctaagcagttg
gacgtttcgactgtgtgaagctaatttcttggcatattcaactggatgactactcctaga
ttaactgttggaagaagatgatattgtagctctgaaagtattgttatctgtaactatcac
aaatttcctcttggcatatacacctgaaatgtcaagaaattagtttggatgataagtaga
tagatggactaattaaacaccaatattgatgtagtcagagcaaaaataaagttgtcaatg
>1_GG_883595:883815
atcaatggcggcttcttcttctttacaattcactgcaacaccttttaaccaatttcattc
aaaacaagtacccaaacacgccactaaatggggtactattcgctgttccgctgcttcacc
cagcaaaagctacaacattactcttcttcccggcgatggtattggccctgaagtcatttc
tgttgccaaaaatgccctccaacttgtcgcctccatcgaag
>1_GG_885765:885944
aggatttgaagttgcattcgaagagatgcctatgggaggggctgcattggatgctgtagg
agtaccattgcctgctgagactcttaattctgcaaagagatctgatgctactcttcttgg
agcaattggagggtaattacatgatgggatcttcttctgacattttgttatatttcatat
>1_GG_885965:886164
gaatctcatatttcttgtttcttgtgctggatttttcttgcacctaaatttatagatata
aatgggacaaaaatgaaaaacatttgaagcccgagactggattgcttcaacttcgagaag
gcttgcaggtctttgctaacttgagaccagccactgttttaccacaggtaaattttgttt
tcagatgcttaagattgtac
>1_GG_886185:887444
aatgtcatatcattttgagagtattttttaactgctaacggggtatgtttttgacttaca
agttacaagttttgtcatatgaaaattgcaactgatgatctcaaagatagcataaaaagg
gatattgtctaatttaattctggatttagaattcttttgacacacctatttgggttttaa
aataaagtttttgcatgagctaatgagtaatgagagatatggactcatgtaatcagataa
tgagtaaaaaggttcacattgagggcatgtacatctccctacaccttttgacacgagtaa
cctcctacagcacaaattaaccgatggtactccttcagcaagctaacatgatttctaaaa
caagactagtaccaccacttttttatatatgttgattaaaaagttaaagtattgtaggat
ttgtgtgagtagagggttctagtggtaatgggtatgagcagtctagtgggtgtggaagaa
agttaatgaattttgttgttggaagatgtgttttaaaatgcggaggcacaagataggcgt
gtaacgtataatgtggaatggagtaagtgggtgagcgctaaggaagaagcataagcccaa
taattcttaaaggggagtgagcccaacaaatgtttggacattagaaaaatgattaaaaga
tgaaaatctgtagaaaatgtttttaaaatttcataaaattctttagaagaacatgcacaa
catttatttgctacctgctcataataatttgtagaattttaagttcttttttgtttgttt
gtagaattgtaagttacctaaatgctaattatagaataacatattagttatgatcaaata
cttaaaacaaagattaaaactgaagtacttgacgtgtattgggtggacgattcaaaacat
ggaagtattttactaggcatccatggagcatatcaagttgacaacacaagggtaaagtaa
actgtgcatgtgaatgcccctcttatccaagcgcatcctatacgactttagacctcaatg
gttgcctcaggtgcttagaggttgtctctcctcaagatgagtcctggtgagtttcaacat
ttccttaaaacattggttgtgagtggggtacaacaaacctaagagttatgcattcaagct
agtaagaggtgcatgaatgtggtgaaagggcaatagcttcatggcccatgcgagtcagcg
agtaagtgctatagggtttggagcataatagagctggcaggattggtttgtcattgagtg
>1_GG_888531:888808
gtagatgcttcaactttgaaaaaagaagttgctgaaggtgtagacctaatggttgttagg
gaacttacaggaggttagtttggaattgttacggtcaataatattcaaatcaacttccat
catctttaagttgtttcttgacttttctttttcaaaatggcttactgtttttctcctcat
gttaattaggtatttattttggcaaaccaagaggattcagcactaatgaaaatggtcagg
aaataggtttcaacactgaagtgtatgcagcatatgag
>1_GG_889327:889447
gcttaatttcttttcagatcgacagaattgctcgtattgcatttgaaactgcaaggaagc
gtagaggaaaactatgtagcgtggataaagcaaatgttttggaggtaaaagctaattttc
t
>1_GG_890135:890634
gcctctatgctttggaggaagatagttacagcgttagcctcagagtatcctgatgtagag
ctctctcacatgtatgttgataatgcagctatgcaacttgttcgcaacccaaaacaggtt
tcatttacctttggttttacaattttttgtttctcaagtctggtcttagcacatgatgac
acactcatccatggagttgatcctcgaaacaatcataatgcagtttgatacaattgtgac
aaacaacatatttggtgacatcctgtccgatgaagcatcaatgattacaggaagtatcgg
gatgcttccatcagccagtcttggtgcagcggtatttcccaattatctcatttctttgga
aatattggttctttttcttcctgacgacaaattctttaatctccttttacttttggacac
atgttgtctctagggacctggattgtttgaacctatacatggttctgctcctgatattgc
tgggcaggttggctctagta
>1_GG_890672:890831
taagtacggacgatccccccaacttcccacccggaaatttgcatatgttcatatgcttaa
acactaactttaaacatgcaggataaagcaaaccctttggcaacaatgctcagtgctgct
atgcttctgaagtatggcctaggtgaggagaaggctgctc
>1_GG_894827:895187
taaactctcataccagtatcagttttctctctctataacttgtttcagatatgtcgattg
tgttgggaagaaataattcaagtgatcatcggatcgaaccttctggattcgccacccacg
gaatgacgtctattccgatctataactcgccggagttcggcatcggagatcctcgggacc
aggaggacgatcggagttcttctttctcatcttcttcctcctcttcatcgatcggaagga
acagtgatgactcgccggccggtagatcatcatcggacggggatggcgaagaagtacaga
gttcattcaaacctggaggtttggacaatttggagaccttagaggaggttttacctatca
a
>1_GG_895624:897303
tttctgtattaggaattaaggatcaactgttgatgtggcttgtacagtctctctgggtta
tgtatgttgcaagttccttcattttgtgggttaaggacttgaggattggacaccctggtg
tgggttttaatcattttatgaacgggtggtgatagttgacccctttagaaaaggtcaaag
cttattcttttccatagaaaatttcagagtttataccttagttcggatttttggtctgat
ggtctttaagttacaagtatattccagtaagttcgtttcatgtaggatggttatttgtta
tggtaagcttgatggaagtgtgaacaactttggtgttgacaatttgggatgtggttttga
gaggacgtgtgatggataattaagtctttgcacaatggatgttaagagctaaactacttg
acctcgtacactcatctgtgtgttaaagatcttcgatacacggacatccaggaaatcatg
agatatgaagacacttattcctttcatgggatttaaagcacgtgtgtaatgtctttgaga
acgtagttgatcattctgggttttttcctgttcaacgctcatgtgaaatgcttttgagta
tcttttttgttagtttggttttgttccttggaatatggctaaaatgccgtgtgcatatga
atgatatcagactccatcgtctttttactgaaagtaaaggaggctgatattctcctgact
cctgagttgctcttcgaagcttgtaacatcacctagtatatactcgtgtatttgatttaa
ctggagaattgattgttggtttcaactactattcttattgttgcaaaaattcgcatgttt
tctggactgatcttgaatcatagccatggaacttttgttgttttttagtatttgagtatt
ctttacaaagatggtctgtctggagcttaaatgttttagaattttgttgttcataaagag
caatctatttgtcctatcatcaaccactaattatgcccgtcttcccttttccaggaggag
catatcaaagttttatgctggtaaatctaaatcttttaccagtctagcagatgcggcttc
aatttcctctgtgaaagaaattgtcaagccagaggatgcatacaccaggaaacgcaagaa
tctgcttgctcacaacaatttctttggcaaaaatcgtagttacctcccaggtatgggtaa
tggtgggatttacaagagaccgatcaactctagaagttcatcagctctagctgcaagtgt
gagctgctccgacagtaactatagttccaagtctttgaactcaagcccatcatcgccttg
tctctctcgtcctcctcttcctccgcagacacgaaggtataggaatgagtcgtcattatc
tcctcctgaacaaaaattgaatgcatggaggtctttctccttatctgatctgcaaggtgc
tgctgcaactcccagcttaatgggaataaaggagtaaaagacaatagctgtattcagtgt
caccctatgaatccaaattcagatttgttttacatggtggttggcttacttattaaatca
gccataggtttggtttgagtctggctgtctgcccattgtaattattggtccacccatcat
ctagtcatgctgttatccaaacaatgttacttttttcaatatacattttaaacctttgca
>1_GG_900935:901055
atcaagcatatgtagcaaagggatttcatatacattgaaagcatatcttataacaacaaa
aaagaaagatggtatgtaattcttctaagtcttttaccttgtcttgtgatagtaatttgg
t
>1_GG_901446:902204
gagacggattcagaatttaaatttatagattcattttttaatgtatcaatgacatgtgca
gtgtggaagtagctgaacttctgaatgtttgttggctcgacattcgaggaaagatagaca
caagtagacttgctcgaaagactagttattcggcatatttggtgttcaggctaacagata
atcatcgcgaacttgaaaggggtattgcatcagtgagattcgtgaaggataaagccgagg
ggacggatgaagagggctacacggttttcatctcaaaggcaaagggacatgaaggagaac
gtggcatattcgcgtatccgcgaagcgatgcatggttggaaacaaagctaggtgaatttt
tcaacaattttggagaagatggtgaagttgaaatgaggttgatggagaacaaaaatccta
attggaaatctgggattattgttaagggcattgatattcgtccaaattaaatttgagatc
catttagtactattgttatttgggcctagtcatgtcttgtctctatgttttattaagtac
tattttcaatgttatgatgctcgattcctgtggaatcgtagtagtctagttgattggcgg
taactttcattttggtgaaagtttgatctcctagtagttgtgtttggtttgtttgtcttt
tgtgtcttcttttgagtctcactattgtcatgtaagagtgagcttgaagtcttttgtgtt
ttctatctaatttcgaaataaaagataagaaattttatg
>1_GG_906212:906872
ttctctcctctttcttttctctctctccttcgatcacatcacccatggccagtctatggc
gagcagtgatgggcgacaacacaactccatcaaccgacgactacgacggagtagaattct
gggttaaccctgaacgaaccggctggctcacaaaacaaggcgagtacataaaaacctggc
gtcgccggtggttcgtgttgaaacaggggaaactgttttggttcaaggaagcgaatatca
atagaggatcgaaaccgcgtggcgttgttccggtggctaattgcctaacagtgaaaggag
ctgaagatgttctgaataaacaattcgcgtttgagctttcaactaggtccgatactatgt
attttattgctgattctgaggagaagaaggaggattggatcaattcgatcggacggtcta
tagtgcagcactctagatctgttactcgtgatgaaattctcgactatgataatgatagcc
ggaaatgaaattatggtacgtgtatctttgcttttttgggaaattaattattttctctat
gttcgtagtgtgattgagtatataatttcttgtatttgaagctgtaagtactctgtttga
attatgaatcttgtaaatttgctgtcatttgtgagttgaagtttctcctttgcttttttg
a
>1_GG_911887:912726
cttaattatgaattgtttctcttgatggtttctactagataaagtagctatttcttgatt
gtttcagtaacccttttgtagtctttatactttcaagttgatgtcatgatattgttacat
agacttagaatggtgtttgtttcattctcgtaaacgggataatatttcaattttccttca
agttcctaggctgtggaagcgtgtgaccaattttaaacttgttgttggattcttatttac
attgaccctccaaatgcagctggaagaaaaaggcgccggacctggggcaagaagctcaca
tgccatcactattgtggggcataaggtctattccttcggtggtgagttcacacctcgtgt
ccctgttgacaacaaattgtacgtgtttgatctcaatagccaagaatggtccgtggctga
tgctgctggggatgtccctccacctcgtgtaggtgtcactatggccactgtaggggagac
tatctatgtctttggtggcagagatgctgaacataaggagcttaacgagctttattcttt
tgacacagctacaaacaaatggaccttattgtcttgtggtaatgatggccctcctcaccg
gagctaccactcgatgacttctgatgaaaggaggatctatgtatttggtggttgcggaaa
tgatggaaggctaagtgatctttggggttatgacgttgttgataagaaatggatcaaata
tcctgtaccaggggaaaattgtaaaccaagaggtggacctggtttgacagtggtcctagg
caaaatatgggttgtctacggattttctggtgatgagcttgatgatgtgcattactttga
>1_GG_916725:917375
cattctctttacaattatatttctttcatattcaaaattactatcattccctctcaataa
catttcacttgttgtactccctatacttccccttattttctacttcctctatgccaacaa
atcccaaaacaccctccctccgggcccacggcccgtcccgattttcggtaattggcttca
agtcggtaacgacttgaaccatagactcctagcgaccatgtcacaaacctatggtccgat
atttttactcaaactcgggtcgaaaaacttagttgttgtatcgaaccctgagctagctaa
tcaagtcctacacacacaaggggttgagttcgggtcacgtccacgtaacgttgtgttcga
tatatttacggggaatggacaagacatggtgttcacaatatatggtgagcattggcgaaa
aatgagacgtatcatgacagtaccatttttcactaataaagtggtgcaccaatatagtga
tatgtgggaaaatgaaatggacctagttgttgatgacttgaaaaaattgaaaaatgaggg
aattgttataaggagacgtttgcaattgatgttatataatattatgtataggatgatgtt
cgatgacaaatttgagtctttagatgatcctttgtttattgaggcaactaa
>1_GG_921376:922215
agcagttctaacaaatacatgtactaaatttaaaagtcatgaacaaactttcaccaatca
gttattgttttgtttgtcccctataagtttacaaaatacagcgattaacagcattaacca
tgaattgaagatgtagaaactcttgcaattgtagaaacctgcaatggagactttgagttg
agccatggtgatatcattctggtcgagtaaacttccaaaattcagccaatcttggttcta
cgattctccatgtttgacatataatgccggatatctttatccaattacatctgagcaaga
aaatctctagagagtgtgcttttatagaccaatcgagttggtcctagatttatttttgct
cgatagtttcattagattttcttcctcaagttttttccttagagcagcctcctccttttg
tctttgaatgagctctaactcccgaagtcgctcttcctcttttcgctgcgcctcaagagc
ctctctcctttgagcctcttgtaccctccttcgattctcctcaagcattttgtccagctc
ctctctctcttttcgtgccttttcctgtttaatccagtgtgttattatgttagaaataat
gccattgaaaagttcaaaaatttgtctatttagacaaagaacatgaaagttttaacctcg
attaaatgggaagacaagaaactattttggaattcttaaaagataagattcataaatgaa
ggaaagctagccgactcactctctaaaggtgaactaacaagtagttttcagtgtagacag
gaaagtttgtggagtatatcaggttcatgggccaatgcctaacctcttacaagagaaata
>1_GG_922441:922595
ttctttcagcctcgcctccgtaagagcagcttgcttttctttttcaagttgaatttcaac
atcttcaaacagttttctatgtccttcttctattcgcctctctatttccagcttaacttc
ctctgaacttaacttttcctcgacccttttcctta
>1_GG_926594:926713
agagtgcggcatcagagagagagggagagcgcaatatgggttcgcgtgagaaggaccagc
cgacaccgcacctgagcagcctagttgtacggcctactgacagtggcggagaaaatggag
>1_GG_929821:929980
ttattttcgacatcaggctatgaacaatggtaactggttatacaagcatagtccaattgt
tgttggcatttcatgggtttcacactttagcttaattaggaaataatatgggtaactttc
tctaatgatatagcgcctcttatgtttgggattcgctgga
>1_GG_930001:931000
gcatgcaggttctgtttcacctgtgcgccataggaatgcagatcatcggtatagtactga
ttttgatcattcaggtggcccaccacgtagtcatggatttggtagcggtagagatcctgg
tagacatcgagactattcacccccttatggtcgtgggagacactctggcaggtttgtggg
cagaagttatgatggacctggttatggtgcacggcaagttagaggagaaggtctgcctag
aagcaatccaaatgtacggccaagagatggtgattggatgtgcacggatcccttgtatgt
tctttctctcccctattttctgttagcattgagttgtcctttgaatgtgtctcatttctt
ttcttctaaacttatggttttccttcattgcctaaaaatgttatggtatctctgctaaga
ttgtgacttagtggaattccttgattgaatgcattgaattaattgagagtttcaatatgc
cgttgctgtataaggatcgtctgcatgggagatagtctctttagaacttctcgggaacca
actttcatttgaagtacttgaaacatgattctaatcactcattggtttgaattgcagtaa
atgatttttgcacctatgaatcctacgactaagattgtgactcagtagaagtccttgatt
gaatggattgaattaattgagagcttcaatctgtcattgctgtataaatcggcttgaaag
ccaactttcatttgaagcacttgaaacatgattctaatcaatgatcagttttaattgcag
ttaatgacttttgcacctatgattcctacgccttgccttcaggtgacttattgccagatg
aatcacaacttatattggaattctctcatgctaaaagctctgttttgtcaaggcttagaa
taaatttaagtgacaaataaaccatcattttatgcaagaagagcttaaacaaagataact
ttgctgctaactgagaaactagcaagaatattgaatggac
>1_GG_931021:931500
tattgtaatgattgaactacttcaatagtattcagttctagaagtagattttgaaaggac
tgatgtactttgattttgtggaagcagtaatgatcattaacattatgtagcactttggtt
gtttgaatgatgtctattgctgacctgtgtctatggatacagacttctaaatcatgccga
gaactataattgcttactccgaagaagaaaaaggggaagtaaatatcttctgttctagat
gtcatagctgtgtatcttactcggcttcctgacattgcaggtgtaacaacttgaactttg
cgagacgagagaactgtaacaagtgcaaaaggcctcgatatgcacctccagggagtcctc
ggaggggttatcccagccctcctccccatcatcgcaatcctggccccccaatcaaccgtt
ctccaggaaggtttgtgaatgggtataggtcccctcctcgtggctgggctagagatgacc
>1_GG_935663:936346
cgggtgttcggtacccacgttggagtccgactaagtcaggcagtagcagttttttcatcc
acaaacaagaggctttactgcaggtactctaaggcaattgagacttccacctggaatgac
agagcattcaggttgaggcctttgcatttgtcttcctggaatacagttcaatgagaaatc
aatacccacatttctcaaaggaagtttatcacaatcctggctcaactcagagaagaaatt
gtaagcaagagtcaaattcacaaggtttcttagtgaacaaaccaagtctggtaaatctcc
agataacttgttatgtcccaagttgagaacctcaatgccactcaaacaagaaagggtatc
aggcaaatgccccattagtgaattgaaactcacatctagaacttgcaaatccgtccacaa
tcccacgccttctggtatacaaccatttaagtcgttgtttaagaacaaaatctccttaat
tctcggacccatgtaccctaaactaaaaggaatgttcccactaaacttattattagcaaa
attaatcactgaagcaggggaattccctaaactctgaggtagttcaccatcaaactggtt
attattaagaaaaatagcatcaagttttctgttgaacagatcctcaggaattggccctgt
gaaactgttgaatctgagatctaa
>1_GG_940337:940456
aagaatatcattgcagctgcttaaaccctctttcagtatacagtttcttctgataatggc
ttctgcaaatgggatctccactgcctctattcttctttcttcctctaaacaggtacattc
>1_GG_940579:940765
gtggggttgaaagaaagaagggtgaatcaattgcagagacagaaattcaacaataaggct
tcaaagagccgattagtagtaagggcaaatgctaaagatattgcatttgaccagaaatca
agagctgcccttcaagcaggaattgataagctcgttaatgttgtcggtctcactcttggt
cctaagg
>1_GG_941371:941492
ggaggaatgtggttttagacgactatgataccccgaaagtagttaacgatggggtcacga
ttgctcgtgccatagagctagctgatgccatggaaaatgcaggcgccacccttatcagag
ag
>1_GG_941636:942066
gttgcaagcctaaccaatgatgctgctggtgacgggacaacaactgcatccgttcttgcc
cgggaaatcattaagcatggtcttttaagtgttacatctggtgcaaatccagtctctctg
aagaggggcattgacaaaactgtaaatgctttggttgcaatgctagaaaggagggctagg
cctgttaaaggtcgtgatgacatcaaaggtaattaattttccttcttttgttactgctac
aatggattgcaataagtattttgcaaataattgtcttcccaccagctattgcttctatct
ctgctggaaatgatgatgagatcggaaccatgattgctgatgcaattgacaaagttggtc
ctgatggtgttctatcgattgagtcatcctcttcctttgaaaccactgttcgtgttgaag
aagggatggag
>1_GG_942360:942666
attgataagggatatatttccccacaattcatcaccaatcaggagaaactagttgttgaa
tttgagaatgctcgagtgttggttacagattacgatatttcagcaatcaaggatattatg
cccctcttggagaaggcaactcaattacgagcccctctactcattattgctggagaagta
actggagaagctttagctactcttattgtgaacaagctgcgaggtatactgaatgttgct
gccatcagagcacctggttttggtcaaaggaggaaggctcttcttcaagatattgccatt
gtaacag
>1_GG_943255:944694
gagccgagtaccaggcagctgatttgtgtatgccggttgagaataccccggtcgaagcac
ttggttttgctagaaaggtgactatcaccaaggactcaacaaccatccttgctgatgatg
tgtcgaaggacgagatacaggctaggatttctcagattaaaaaggagttggacaagtcag
aatcagtgtctgactccgagaaactttctgagagaattgcaaagttgtctggaggtgttg
ctgtcataaaggttggtgctgcaacagaagctgagcttgaggaccgcaagcttagaattg
aggatgcaaaaaatgcaacttttgctgcaattgaagagggaatcgtacctggtggtggtg
ctgcgttggttcatctatcaaataatgtccctgccattaaggacaatcttgaagatcctg
atgagaagttgggcgctgacattgtgcagaaggtaaacaaatgtccaagttacttcaatc
tagaagttctctcgttatttgttttatttttgcgagtatgctacctattaaattattatt
atggcaccttggtaagtcttttatggtaatgtaaccatttccaatataatttattggtga
gctaataaccgtactgcagaagttcaggtcataatctgtttgattggagaaattcgggtt
tttcgtcatctgtgctagagaatcaactgaacagtatcacttgacttagtaggctttagc
aacttttctatagcaaatggatagtactgtaatgctaatattgagaggagtagctaactt
ctaaccaactcactatctgttggtggaaggatcaagaacttgcaatgtgttagggcatga
gctaacttctaggacataatctaatttggaaacatacactgaacaacagatgatgacttc
gggtggtatcatttgaattttggaacgggaaagcagtgacaacacaggataacgcgcaat
tagacatgaatgtacagaacacttgctgcatatatagtagcatatcattttctttcttta
tcttagaattttcttgtcctttattatggttgctaattgaacaaaaatcatgtgcaaaag
gaatagtttgtaactattgaaatcctgtttaacagtgtgcatttggatgaatctcttacc
aaaaacaatttaagtttcttgtttcttcttctttttctttgttctttttgtaaagtttaa
ttgtgattgcaggcattagtagctccggcatctttgatagctcagaatgctggggttgaa
ggggaagtagtagtggagaagataaaggctagcaaatggaggatgggttacaatgcaatg
actgacaagtatgaggatttagtagaagctggtgtcatcgacccagccatggtaacaaga
tgtgccttgcagaatgcagcgtcagttgcaggaatggttctcactactcaagcaattgtc
>1_GG_944715:944936
tgcaccagcatttgctcctccacaaggacttcccatgatgtaaccaataattatacagta
gtagtcaggtacttaggacaaagatgagtgttgatcatgcttcaaggactaaaagagaag
gccgtgttattttcaactagttctctagttgtaatgtgagttaagataaaaagtacattg
gtagtgggattagctgtaaacttattccctctaagattaata
>1_GG_948917:949037
cattagcaactcatttcttgttcgtgtgttgctcctttctctctccacaatatttggggc
tctcaaccctcctttagatatttctctatgcaagacttgaggtatgttttctcgttattt
c
>1_GG_949861:952240
agaagcagagaccctattcatgtgtagtggttctacgagtcaagtttgttctactgaatt
agccatggaagctaaaattcagaagcaaaaagaacttgtccctgatttctcccttttgct
cgagttgtcggcctcggatgatattagaaacttccaaaaggctgtagaagaggaaggcca
tgacatcaatgaggtgggcttatggtatgctaggagagttggtgtaaagaagatgggata
tgaggagaggacacctcttatggttgctgctacttttggcagcaaacaggtgctgaatta
tatgcttgagaagggttgtgttgatgttaatcaagcttgtggttcggatagggctactgc
gcttcactgcgcaatttctggtggctctgcagctttgcttgaggttgtcaagctcttgct
tgatgcttctgctgatgtggatttggtggatgcaaacgggaaacgagctgttgacctgat
ctctggtcagagttgttgcctcaactctaggaggaagatactggagcacttgctcggagg
atgcagcagcgacgaggtgattgatcagatcatttctgaacaagcagaggaacaactttt
gttgactccaactgtatctaaatttgggatcgagaagaaagagtatcctgtcgatccctc
tcttccggacataaagaatgggatatatgggactgatgactttagaatgtacatatttaa
ggtgaaaccatgctcaagagcatactcccatgattggacagagtgcccctttgttcaccc
tggtgaaaacgctagaaggcgtgaccctagtaaataccactatagttgtgtcccttgtcc
agactttcgcaaggggacatgccaaaggggagactcttgtgagtatgcacatggtatttt
tgagtgctggcttcaccctgcacaataccggacccgtatgtgcaaggatgaaacaaattg
caataggagggtatgcttctttgcccacaaacctgaagaacttcgccccttgtatccttc
cacggggtctgctgttctttcccctagatcatattccagtggcgcatcgtcattggatat
cacatcaattactccactagcccttggctctccatcagttatgatacctcctacttcaac
tccacctatgtctccttctgcaggagcttcttctgtgggtggatctttgtggccctgcca
gtccagccctgcaactccaaccctgcagctgcctattagtcggttaaaaagcgcaatcaa
tgccagagacatggagataggtaatggttatctgatgcaagatcagctgatggatgagtt
atctgctctttctttgccatccaggtggaatagttcttcagccaaagctgctgcttttgc
agcttcttcaaatgatcgaaacggtgaattcagtaggcatggtggattgaacccctctaa
tcttgatgatatcttagcaaaccttgatgccaagatattgtctcagctgcaaggactatc
acttgatgctgtatcaccccagctgcaatctcccaaagctatgcagatgcgacagaatat
gaaccagcaacatatgacaagctattcttccggtcaatcttcaccgtcttttaggacatc
atcttcatatggaattgatccatctaatgctgcagcaacagcagttttgagttcaagggc
agctgcatttgccaagcgaagccatagtttcattgatcgaagtggtgcaggccgtcttcc
taatgcatccgctgtgccttctaacctctcaggttggggctcacctgatggtaaattgga
ctggggcatccagaaagaagagctcaataagttgagaaaatctgcttcttttggtttacg
gagcagtggcagtaggtttcctactacaagtgaagcctcagtttcagactattccattga
gcctgatgtctcttgggttcagtccccggattcgagacaattgtctatgatggaagatca
acagtatcgtctgaatactagtcgaggttctgagacgatgccaacatgggtagaccagct
atacatggagcaggagcagattgtgcattgatactgaaaagattggattcgcgcgcattc
tttcatggagtaatatctaactagttcttttgcaattttttgaattctttttcttaatga
taagcaaagagagggggctagagaaaggtctttctttgggcagggtggaaaaattctgct
ctttcaaatatttgtatcttttattttttatttttaagttcagaattttgattaatgtct
gctttaatctcatcactatagactatgtaacatggcaatgaataatgatacaaatgaaat
tattctgattcaaaagccaagttatcaaattacactgtcc
>1_GG_956280:956670
aaaaatgtgggctagggatgaaagggtaaaatagtccaatcaatttctggccaaaatacc
actgtacgtaaagtctcacttcgccagggtttcaaaattcactccatccgaagggatcgg
aaactctgttttctccgattggggttttgggcagtatccgatcgagcaactttccggcat
caattcatcggaaacggcagctgaatcaatcggctcttctacattacgcttcagataaat
ccgtacatttctatacaactggtaggtttaattgcaacgaagaaggaacactagatttag
aagaagggcgatggatttggaccagtggataacgaaggttaaagagggacagcatctggc
ggaggacgagcttcagctcctctgtgaatac
>1_GG_958464:959423
ggttaaggagatcctaattgaggagtcaaatgtgcaacctgttaatagtccagttactgt
ttgtggggatatacacggccaatttcatgatctaatgaaacttttccacactggtggtca
tgtgccagagacaaattacatctttatggtaaaattcatatagtttattcctagtccata
gatggacgtttacggattatcttgttaaaaaatttattccaggattctagttcacccatc
tctcataattgggcagggagattttgttgatcgtggatacaatagtctcgaagttttcac
aattttattgctccttaaagcaaggtatggtaagaaatatttatatagaatttgtatcac
ctgtctacttttagaaaatggtactactgcttattccttactgtctcaggaggaatcatt
aggttgataaaattgttaattgcgctgcgaactttgtgatatggacacgtatattttgac
aaacgttgtattatcttttcaataaaattaccgtaggtaatgttttctttttgaaatcaa
tttgatgctcatgggaagcattgagcttttataatattcatgtttttgcctatatgttat
gatggttccccttctcttgttctgtcttccactttacccaatattttcatcttcaacgat
tgactcatattatcttctttgcctcagttgagcaaatgtgaattttgtatggcactggca
gctgttgattttcctgctagtctattgaaaggtgatagggcattggttcttatttatcta
ccttttgtttttaatttgctaccagatatcctgccaacattacacttttacgcgggaatc
atgagagcaggcagctaactcaggtattagatgttatgcttaaattcatagataatagct
atttaagaagtgtgtttgacgcaagtaccatagatgcgcttgtgattctttatttaacaa
>1_GG_959464:959803
ggttcttttttcttcttaaagaagcaattggtctgttgctgtcattggactgtttgacta
aatgtgcagacagcagatctaaagttggcagttatggctcccaaggcctttgggagtttg
acttattattgggaaaaaacaacattcttctgttttaaagtacaattttatacctaattt
gcatttctggcttacgagcgttttgctagagtgtccagctcaacttttggaattcttgga
ttctctaatgatgtaatacagaaagtagaccgctccccgactttcgtaatctatgtaagt
accagcttggtaccattatatcaataatctaccttccctt
>1_GG_959824:960063
tcccccaaggcctttgatcagtattagtgataagggtataaggggatgtgtgggtagggt
gagtttgaaccctgctgctgctgatggaagcttggtatttaagtggagggaaaataaagg
ggtgggaccatactcacctgataaagaaaagaagagggtggggccatactctgctgagtt
tcgaacttgtgggtcgattggagttgggccatctaatacatggtatttcttagttattaa
>1_GG_960536:960777
gtctatggattctatgatgaatgccaaaggaagtatggaaatgcaaatgcttggcggtat
tgcactgacgtatttgactatctgactctctcggcaattatagatggaacagtatgttct
ggtactcttgataagataataattgcttggccatatcttttatatattaatccgcctgtg
ttccatttcaggtactatgtgtccatggtggcctttctccggatgttaggactattgatc
ag
>1_GG_960972:961092
acaaacaatcaaggaactgatatagcttctttttgtttatgacatgcagatcagggtcat
tgaacgtaattgtgaaattccgcatgaagggcctttttgtgatcttatgtggagcgatcc
t
>1_GG_964778:966117
ctataaagtgtcatctctagaaaggccatttcccttttttcctctgctgcttacgtcttc
tttcttctttgccttccattactttctgtatccgtttaacaccctcataatcctctgaat
ctaaccaaaaaatgctctcaagagttaacagtatggtttgggatatggaaggcaaacaag
aagaagaaaaagaagaaacttttaccaacaaggaggataccactaatggtgagcttggaa
acaaagaagatatggaattgggtgcactttctacattcaaatccatgttagatggtacag
atgtagactggtatcacaacaacatgcaaaaccatactgaaaatatctgtttcactcaga
atttcactgaattagctgaaaacagcatgtttctacagccagtagtaccagtggattctt
catcttcttgttcaccatcttcagtttctgttttcaacaatctagacccatctcaggtac
attactttttagcccaaaaggctattaacaacaaccctttggattatggttttaatttgg
gttgtgaaaatggttttcttgaagctcaaggtatgggtggtttgaataaagggggatttc
ttcttgctggtggtgggtttcatgatttgagctcacagaaccaaatgggtaaccccaatt
tgaattcatttactcaatacccatcatcccatttgccccaaaatagtagtactactgggt
ttagtccactagggtttgttgatggttctgccaatgagaactctctgtttctcaataggt
ccaagttgttaaagccacttgataattttgcttcaattggagcacaaccaactcttttcc
agaaaagggctgctcttaggaagaacttagctaatagtactggtggcagtttgggggatt
ttggaggtgaaattgggcagaattccatcaatggagagggtgaaaggaagagaaagtggg
gtaatggggaagaacttgatgatgtgagctttgatgggtgcacattgagttatgattcag
atgatcttactgaaaatgttactaataaggtggatgatagtgttaagaatggtggaaata
gctcgaatgcaactagcaccgtcaccggtgggaatcagaaaggaaagaaaaagggactgc
cggctaagaatttgatggctgaacgacgacgtaggaagaagctaaacgataggctttaca
tgttgaggtctgttgtaccaaggattagcaaggtaacaaattgtttacatcaaattctcg
tgaattcctgtatgattatattattctaacatgttttagctattcaaaattgtcagcctt
tagcttcctttcccaagaga
>1_GG_966138:966457
aattgaaatacagtgttattatttcttcttttctgttttgaatgtacttcatttactctt
tttaaggtatgcaactttgccctatgcatagttcaaaaaagttttctggattaaagctat
ttgataatcgcattaaattcactcacatgaactatatgaaaagatttcaaaaggatcttt
tattttggaccacacaagagaatagacatcactaactttctgcaagtcttttagtttgag
cggtaactcttacattctactttaatctctcttgtacatatctgcttcaacttgtttctt
catccctcaggggtgggggg
>1_GG_966880:967116
atggacagggcttcaatcttaggggatgcaatcgagtacttaaaggagcttctacagaaa
atcaatgacctgcataatgaactggagtccacgccgcccagctcttcattgacccaaacg
acaagcttctatcctctaacaccaactggaccagctctgccaggccgcatcaaggaagaa
ctctatccaagttcatttgcaagcccactatctagccctactggacaacctgcaagg
>1_GG_967327:967494
gaagtaaaggcaagagatggaagagctgtgaatatacatatgttttgcagccgcagacca
ggtctcttactctcaacaatgagggcactcgacaacctcggactggacatccaacaagct
gttatcagctgcttcaatgggtttgccttggatatctttagagctgag
>1_GG_968000:968347
caatgcaaagaaggtcaagactttcatcctgatcagatcaaagcagtactgctggattcc
gccggttgccatgggatgatataagcttctatgattgacaaagggaaacaatgtagtcac
aactttcaactttagactctacttgttgttcttagccaatttcctatgctccttttgtat
ttctatatttcatccagtaggctgttgttttgtgttacaactcacaatttgctattccat
gaacctttgctttcatttactagttacttagtgaaccgattaactagcagttttctcaat
tgttctgcaattttagtgtataaaaagcatatgcaaggaaaatttgaa
>1_GG_972400:973578
tgtaatcgtaatgggggaaaaaccggtgatggtggtggggatggatgacagcgaacacag
tttttatgcattagagtggactttggaacacttgtttggaccttcacctcctcctttcaa
actcctcatcgttcacgccaaacctactgctacttccgccatcggcctcgctggtcctgg
taggtacatgatctatttcccatgtatgctaatgctaatatcagatcagctgctgagaaa
atgaatttgcagggggtgccgatgttttgccttatgtcgaggctgatttgaggaagatct
cttcaaggattgccgaaaaagctaagaagatttgttctgctaaatcggtatacttaaact
gtttgatacatattctttttcataacagaagaaatacttatgctgctcagctgattagcg
atctccaatcttatcacttctctttgattgcaatgaatcgtctttaatactagcagctag
ttgttttcaggtaaacgatgttgtagttgagattgtggaaggtgatgctaggagtgtctt
gtgtgatgctgtagagaagcatcatgcctctatgttagttgttggtagtcatggttatgg
agttctgaagaggtaaatttctgtatctacttgcacaaatttctatcttgcttggcatag
aaacatttatcttcacctcaagattgaaaagctcggtgcttaacacaagttactgtgctc
aaattacagacctaattccagctaatcaattactttgtggtcgatcttttatatccatta
catttttatttaaaattacaaggtcttgaaatcttgcacttagttctgcataggcataca
agtctcaaacttgttctgagacaaatttcctggttataattgataatgcacttttttcct
gcaggactgttttgggcagtgtaagtgactactgtgctcaccacgcccactgcagtgtga
tgattgtgaagcgcccaaagatcaaggcttgagattcttcttgtctgaacaagttgtaga
gtttattactactttgtcatctattgctcctagtggagaaccatttggttgatggtgtgt
atttatccaatatatatatatatatcttccaatgtaaaagttctgctgtgtaaacattat
tgtggataaatttcagagtgtgtataataataaatcatg
>1_GG_977548:977823
aaaaggcgcgtctatcaattaactagagccacagccacagccacagccacttatgagatg
ctgctgcaatcttcttccttcttctccttgaaatggggtacatcttctctcaatccctca
atctgcactttccaaatcccatgctgtcattactccaaattaccaactcctctgagattc
tctgctctaaaaaccagagccatccatgacgaaaaggaccagaattctcaaccttccatt
ctcattcaagataaagaaaacgaactactcaaccag
>1_GG_978551:980232
gaagttgaagagagtgtaagaatactgaaaaatgctgccaaaacaagaaaggttccagca
gaggagattttggctgctttggctgcgatcgagagagcaaaaattgattcctccaggttt
cttgaaactcttggtggaaccaaatcgcctggaaggacatggatgctcatttttacagct
gatgtttgtaactggtttttattttcgttcgttttttatgctttgatcaagttccctata
atatccaatgcttcattttaacttgaaacctttatattgcagaaaggattaggacaaggt
agatatttcccaattacagccatacagagatttgatgcagctgtaagctttacttgtctt
ttttatccgtctcttaacactgattatggtaattactcttaatttagaagataaaactag
agaatatgtattctaacgacgacttagagtaatgattcatatgaccttttggataacagc
taaataataatactcttaatggggtgatataactatgtttgttagtttttgtctctcttc
cctacttcttgtgtcatgtaatggtcggtacaaatccagattacaatttccttcatgaac
gcaaccaaataagcaagactcgtgtctttgtataacttgtggatttaccatggtagagag
atgattagatcaaatgacagatcacatggttgttgcatgtgagagcagggggtgctagag
caatgaacatgaataacagatccttttgtttctaattgtgtaaactgttagatgagataa
cataaaataattcaatctcatagagacctatagtgttagctaattctcgtcagttataaa
ttgtgtatcgagttatataatgttacactggggatcttctataaaatgactatcttagtg
tacatttccctgctcggaattaacttcaaatccaagagaagaagataaagataaacaagt
gcacacccgctattcaaatatatttgtttgtgctatacaagcaacctacattctctcttt
aaatatctgcttcctttagttgttcagatgatgcactccaattttaactgcagagtgtag
atgctttcttctttcaatcctaagatgaataatatgtttgaataaaattctaggcgaaga
ggattgaaaatggtgtttacctggggcctcttggattcttgacatttgaagggccttttt
catggaagaataggattctagctttcgtatttgagcggcttcggataaaacttggaccat
tcgagccttttgatatcagtattaagggaaaagaggaaagagaacctagcaataaggata
aggatccatttttcatctggttttacattgacgaggagatagctgttgctcgaggacgga
gtggagggacagctttctgggtccgttgtagacgtgttggctattcctgaaagcttctgt
atgtatgtatagtttgactctcccaatgcacatgacgttggatagaaatactatactgct
gaatttatgaagtgtatggtatatgtaaaggaactaggagagataatatcaatattatag
gaaacattcccttccttcactgtttcagttattttacttgtgtgttaataggtattactc
ttagattgaaaaatctttgtaaactagattacaagagtatagaataaggttcttatttgc
at
>1_GG_984294:984413
attatatactagttaaccgtacgatctaatattcattcgcttcaacgagtcataaaattt
cagatatattttaattatttttcttaaaagtttactgacacgtcaactcttcatcaacca
>1_GG_984471:985361
acacttatttaaaccgactatgcttaacgctaacatcttcctattccacattctcttatt
ctattctcttcccctgttttttcatattgttgacctttatatgaacaattattattcttc
tttataatatatcattactcccaaaatagtctcattcatatttggtttgccgtatttgat
ccggtctcgttgaataattcaattaattcataatctatttaaacatcctcttctctcggt
ttccttactatcacgttaaaattcaattgttcttcgaaaaatatctgcgtaatttgaaag
aggaaaaattaaaaaattcaatggcgactgctatgggaatgatgaggaatgttgggagtt
atgagtctgcgtctgcttcatggattcgtttgaagaattgcgcgaacaaaaagacgaaga
ggggtgagaatattaaatttggggttacttgtgtttattcaccttctgtgactgatcctt
ataagaccttgaggattcaacctgatgcttctgaatctgaagtcagaaaggcttttcgac
agctcgctcttcaggtataattttttctctcttctgttataagaacagttactcggtagc
ttgtgttggtacgagggagcaggtatctcttgaaattttagggaggaggaaggggaaaca
ggggggattataccgcaatgtaaaattgaattctcactaaacaaaatgaaagtttaggta
gtcaatcaattgagattttcggaatgttttgatcctgctattttagtttttgttgaggct
caacattgttaattaacaaattattgtttgattgaatttcagtatcacccggatgtatgc
agaggaagtaattgcggtatccaattccaccaaatcaatgatgcatacgat
>1_GG_986451:986613
actgtgatgagtaacttgagaggtgaaacaaagagtgcagaaatggagatttacgaagaa
tatgacgatgatgatgaatccatgagaggagtgaatgatccagattatgatatgtgggaa
gaatggatgggatgggaaggagcaggcattcgggattattctt
>1_GG_986650:986924
cgtggtgtctggatcagctcacgtgcccgttttatgtattatctttatctggatcacaat
gtttctgtcaaataccccaaaacccatccatcttcttcaaactcaaagatggttcgaggt
ttctgtatatactcaaaggagggagttgtatgttttgtacatagatggaagttgttcctc
ctctgtatttatcaattctaatcatgcaatgatatcaatgtgaagtacttatattactgg
aaaatattattatatagttcagattcctaaaataa
>1_GG_990960:991102
aaaaaatggataggtaccaaaaagtagagaaacccaagcctgaattacccattaacgaga
atgagatcagaatcacttctcagggacttgtaagaaactacatcagctatgctactagtc
tgcttcaggtataacactcactt
>1_GG_991120:991299
aagttgttgtcatgtgaccaaaaggtgtcgggttgaagctttagtgcactggactgcttc
ttctttattgtggcagtagtttttactgtgttttttggtataattgttatgcatgtatat
ataggtttccattggttgttcataaaggcattccagaaagtgaaactgtttgcttttttc
>1_GG_991360:992744
ttcttttggcaatggtttgggataattgtggaatcatttacagacagtgttaaaatgttc
ggcttttcggccctaaaggtattatttttggtttggatgtgattgcatgcatttatattt
cgtgtgcctttgttgacaatgtaatatatggattgagatttttatttttaagctgtgaaa
tagtgtggtctattgagtgcgatcactgctctgtgtttgtaggatgttgctactaactat
tcataacttttggagttctcatggtcgtgcatattaaagtagtatttgcaccaagtagtt
ccattaaaacagagtcaatgtgcatatatcttttgctgtcaatatgtaggcttatgttta
ttactttaacatgacaatcacttgagagtattcatgacatgtgcctagaagaattaatga
tcatacctgcatattgtctctgtgatttgagactttatttttattgctgcataaatactt
tgtgcaaggaggatttcaaaaatttgcacgggcacaggaaactggtggttatattggttc
ttcatcaattgttgaagttacatcttaataggacagcaagacaattagatttccctgcaa
ttatttatccaaaacttctacacagagaataatctggtgttgtatatgtggtctgacaag
aataagtaagatcctaagctgaggctgttttgatggttcaattttttgaaatggagtacc
ataacggagaattcagtagtagctgagttaaataattttgcttttcaacttataatagct
ggcagttgattccatatggttcagcagatgaaaggtgaaaaggagagtttatgtaattgt
ttagtgatattctttgaagatgccaactagagtacttctggtctgttcttggctctgagg
atctttcttgtgtgtttcctatattcaattgctttgttgttgccttacttcaagcaagaa
atacttgtaggcttgtagcgttatgatctcttgataattcattctatccctaaggttgat
ggttgaagctgcattgcagattatatctttctcattttttggtgggaggtctgatgtaaa
ctgtaaccagaaacttttcagaagtggctaacagaaagttttatgactattggctattca
ggagaggagtgggaaagagatcattttgaaagcaatgggtcaggcaataagcaagactgt
agctgttgcagagatcattaaggtagcttgcctgcttcttttttttcccagtacactttc
tgtatttaccatattcagatgtaattcattgttcagagaagaattcctcgtctgcatcaa
gatgctgctatcagctcagtgagcatcacagatgtatgggaacctattgaagagggcctt
ttacc
>1_GG_993178:993537
gtatcaagcgccttctgagattcagcagactaattactacaacaacaataacaacaacta
tgccccacgttatagttaccagcctcgacagcagcaaccaccacctcgacaagcacaagc
agtttacaatgctggtaatgaaggtaatgacctgctaactaacagaataattatataaca
atgattcatgtgaaattttgctacatcctcaaaaattaccataacttgatttagattcat
atggccgagggggtggtcgaggccgagggcgtggtagaggtaggggacgtggttggaaca
gaggtggatatacaaattaccaagatggatatgataactatcaaggtattcttccttacc
>1_GG_993558:993820
tggaggctctaacacttcctggcattgatgtatattatttcattttgatagaaaatggtg
ggtactcaaactgggggcgaggtggaggccgtggtggctggggatatcgtggtaagcatg
gatatgtcatttgttttcttctccaccttactagcttatatcatgttataaatgcatttt
tggttcttaatatttttatgttgtggtgtcagactctggatatggaagaggcaggggtgg
aggtggcagaggttatggttatg
>1_GG_993881:994000
tggacgtggacggatgggcatccgtccaaggggtggcaataacaaccaggcttagttgtt
gattgtatctctagtttgctataccttaaacgctgccttggcataatggttttcttttgt
>1_GG_994021:994154
gcatgaaattattatggcttgttgcatcgacgggttgtcttgttttccagcatcattata
tgtgggctaggcatatatatctctagtgaaaaccaagttcaagtagtatttatgcaatta
gaacatattctttt
>1_GG_998238:998997
tatgtcttgcaccgtcgctctttcaaattcgccggtgttctcaccgtctagggttccggt
gccggcttctcttcgttgtaaagtttctagctcttcatcttcttcttcgcctgaaaccct
taccctaactcactctccttcaaagacctcagcttctccttcttcaccgtcgtcgccgtt
acggattcttaggcttcagaaacctccaccgagtaaccttattagaacttctaatactga
ttgttctacttctacggttttgaagaggaagagaccgactaggttggatcttccggtggc
ttcgatgagtttcgggaattttccggtgactcctgctggagtaacggatttggttgaggt
tgagggtgatggatattctgtttgctgtaaaagggggagaaaaggtgcaatggaggatcg
tcactctgccatggttaatcttaaaggagattccaaacaggtagcttttgctgttaatta
ctagtaggagtacattttatggttctctttcagtttctgaaacttatctgtaactgtttc
actttttctacactgcgtttatgttaaatatacgataaataggaacgagaaatgtaaatt
tagcatcaaattgattatctttgctagtgttgtagaatctgtagttggaaggtaactgtc
aaattattcttttatgtctagttaatatgaagaacaacataccccgtgtaatcccacaag
tgtggtttgaggaaaaaattaactaatataaacaacaaca
>1_GG_999202:999322
ggattacttgtaacagggtgtttttggtatatttgatggtcatggaggagtaaaagctgc
agagttttcagcagagaacttgaataagaacattatgaatgaactagggaagacaacaga
t
>1_GG_1003308:1003706
atggcgattaaagctagaatagctgcttacaagatttgttggaaagatggttgttttgat
tccgatatactggctgccatggatcaagctgttgctgatggtgttcatgtgatttcactt
tccgtcggcgctaacggatatgctccacattacctccatgactccatcgccatcggagct
tttggtgcctccgaacatggggtcctcgtctcatgctcagctggaaattccggtcccggc
ccttacacagcagtgaacattgccccgtggatccttacagttggtgcttcaaccatagac
cgagagtttccagctgatgttattctaggagacgatagagtatttggtggcgtttcctta
tactctggcaatcccttaaccgattccaaatttcccgtg
>1_GG_1007730:1008246
catggagctcaacaaaagcactgttccacaacctatcaccaccatataccgactccacat
gtttatccactctataatcatggttgcattaatatactaccgtgtatctaatttgtttaa
attcgaaaacattctgagtttacaagcacttgcttgggtactcatcacttttggtgaatt
tagtttcattctcaagtggttcttcggacaaggaactcgttatcgccctgttgaaagaga
tgttttccctgaaaacataacttgcaaagattccgatctaccaccaattgacgtaatggt
attcactgccaatcctaagaaagagccaattgtggatgtcatgaacactgtgatatccgc
aatggctcttgattatcctacggataaattggctgtgtatctggctgatgatggaggatg
tcctttgtcattgtacgccatggaagaagcatgtgtgtttgcaaagctgtggctaccttt
ctgtaggaagtatggaattaaaactagatgccctaaa
>1_GG_1008387:1008746
atgaactaacggtaaaaataataatttgcagttgaaatatgaagagttccagcagaatgt
ggaacgtgctggtgaatctggaaaaatcaatggtaacgtagtgcctgatagagcctcgtt
tattaaggtatattctgaaccataaatgaaaatgcatttttcagataaagatctactgtc
ttgcgactattttttatttttgtcttcgtttctgatgaaagattttggcaggtaataaac
gacagaaaagcggagagcgaaaagagtgccgatgatttaacgaaaatgcccttgctagtt
tatgtatcccgtgaaagaagattcaaccgtcttcatcacttcaagggtggatctgcaaat
>1_GG_1008838:1009243
gtatttgcagcttcgagtttctggaataatgagtaatgccccctatatactggtgttaga
ttgtgatttcttctgtcatgatccaatatcagctaggaaggcaatgtgttttcatcttga
tccaaagctatcatctgatttagcttatgttcagttccctcaagtcttttacaatgtcag
caagtccgatatttatgatgtcaaaattagacaggcttacaaggttttttcttacttaat
ttaaatttagtagtgaaattattttaaattaaggttgattatgctaatttacttattatt
ttttagacaatatggcatggaatggatggtatccaaggcccagtgttatcaggaactggt
tattttctgaagaggaaggcgttatacacgagtccaggagtaaagg
>1_GG_1010659:1010818
gagagttgttttctaaaattagttgacataaccatggttatgatatttgttaatataata
taatcttgacctttaaattttaaataagacacatgtctctcatttagacgtgcacttgac
gaaatgaagggaagaggtaatgaaggggagccgaatccaa
>1_GG_1010918:1011077
gatccaacttttttactaagtccattttaaaaaatctagaggaaactatatttttcttcc
aaaattacccttatgattaaataaccaatagtcaaattaagattttcaaaacacattaat
ttagtaaaacaaaagaaatatttggttagttatttgtaat
>1_GG_1011098:1012337
aaatgcttatggttttgttgggtgatggtgacagaggagtatcttagttcaccggaaaag
cattttggaaggagtaaaaagttccttgcttcactagaggagaaaaatggttatgttaag
gcagagaaagtcatatcagaagatatcgtagaggaagctaagaccttagctacttgtgca
tatgaggatggcacacattggggtcaagaggcaagtcatatttatttatttattgttaga
aaaaggaaagacttttcatatatatatatttgttgttttaagagtgtgacttaatagttg
ttacgcagattggttattcatacgattgtcatttggagagcacttttactggttatctat
tacactgcaaagggtggagatcgacttatttgtatccagacaggccatctttcttgggtt
gtgccccagttgatatgcaaggtttctcctcacagctcataaaatgggttgctgcactta
cacaagctggtttatcacatctcaatcccatcacttatggctttagtagcaggatgaaaa
ctctccaatgcatgtgctatgcctatttgatatatttcactctttattcttggggaatgg
ttctatatgctagtgttccttctattggccttttgtttggcttccaagtctatcccgatg
tacatgatccatggtttgcagtgtatgtgattgctttcatatcggcaattttggagaata
tgtcggagtcaattcctgatgggggatcatttaaatcttggtggatggaatacagggcac
tgatgatgatgggagttagtgcaatatggttaggaggattgaaagctatattagacagga
taatcggaacagaaggagagaaattgtatttatcggacaaggcaattgacaaggaaaagc
tcaagaaatacgagaaggggaaatttgatttccaaggaatagggatacttgctgtaccat
tgatagcattttccttgttgaacctcgtaggcttcattgttggagctaatcatgtcttta
ttactatgaactacgcaggtgtgcttggccaactcctcgtatcatccttcttcgtctttg
tcgtggtcactgttgtcattgatgtcgtttctttcttaaaggtttcttaaaacattgtta
tgtaattctctagtatttagacagacctactatgtttatctctcttcaataataaggcct
tccatcgaattattcaatgaaagaaaattctctctttttt
>1_GG_1016359:1017004
taatattcttgattttctttgaatatcaacaagtgtaggcctccggtatttcagcccaac
aatcccataaagacccctccttcactcctccattgttttctccactacacacctttttgc
tctctcttctcttctataccgcttaaggtagttcttctctctgttttctctaaattgatg
aagtttttgttgtgtagatctgattgatttactaattttttgttgtttttgtgtgaagaa
tttttaagatctgagatatgggtagttcaggagatgcatggaaattgaaggaccatccta
agcttcctaagggaaagactgttgctgttattgttttggatggttggggtgaggctaaac
ctaatgagtataacgctatctctgttgctgaaactcctgttatggactccctcaagcagg
tctattgaattggatttccttcttttttgttaaagattcttgctttatggatttatgact
tgtttatttatctgggtctttgttaaaattaattatagggtgctcctgaacattggagat
tgattaaggcacatggaaatgctgtggggcttcccacagaggatgatatgggtaacagtg
aagttggtcacaatgctcttggtgctggaaggatctttgctcaagg
>1_GG_1017502:1017652
tgcaaagcttgttgacctagcccttgcctctgggaaaatctatgatggagaaggtttcaa
atacgttcaagaatgttttgagaaaggaactctgcaccttattggtctcgtgagtgatgg
gggtgtccactccaggcttgaccaattgctg
>1_GG_1017827:1018030
ttgttgctgaaaggtgctgctgagcgcggtgccaaaagaatttgtgtccatgccctcacc
gatggacgtgatgttctggatggttctagtgtgggcttcatggagaccctcgagaatgat
ctagcaaaattacgtgaacaaggtgttgatgcccgggttgcatctggtggaggtcgcatg
tatgttaccatggatcgttatgag
>1_GG_1019104:1019528
aatgactgggatgtcgtaaaaagaggttgggatgcacaaattcttggtgaggctccacac
cacttcaaggatcccgttgaggcaattaagaagttgaggcaggaacccaatgccactgat
cagtacttggccccttttgtgattgttgatgataatggaaagcctgttgggcctattttg
gatggtgatgctgttgtgactttcaacttcagagcagatcgtatggtcatgcttgcaaag
gcccttgaatacgaagattttgacaaatttgatcgtgtacgagtccctaaaatccattat
gctggtatgctccaatatgatggtgaattgaagcttccaaacaaataccttgtttctcct
ccagagattgaccggacatctggggagtatctagtgcgcaatggtgttaggacttttgct
tgcag
>1_GG_1019834:1020453
tgagactgttaaatttggtcatgtcaccttcttttggaatggaaaccgttctgggtattt
tgacgagaaattggaagagtatgtggaaattccaagtgacagtgggattacatttaatgt
taagccaaaaatgaaggcactggagattgctgaaaggactagggatgccatccttagcca
caaatttgaccaggtaatatatgatgttgctttgtgagtgttttatgtttccagaagact
ttttaaataacaagcttaccctggtttctgaattattttattaggtacgggtgaacatac
ctaatagtgatatggtggggcatactggtgacattaaagcaacaattgaagcttgcaagg
ctgctgatgacggcgtcaaggtaatagtgcttccttggatcaattgttccgagtgtcata
agttttagaggccgtgccacttgtttttggttgagctgcaagatttggatgaattgattt
ccatgatgcttttcttttttatcaatatgcttttctattttaccaagatacttcatgcct
tgatcactggagcatagaaccaatatgggtttgaagttcttgaacttgaggctgaagcat
gcatttctggtcatgtgcag
>1_GG_1020474:1021939
gaggctctactgaaactctaagttgcattcactacatctcttaagattcaatccttgaca
taatttctgaaggtacttcagatatctgtgtagtgggtgatagttttcaggctaagtgat
gacatcttcatgccagcatattttatcaagatggctgtcattgacgtcactaatggttgt
gactcatctttcttgcagatgatccttgaagctattgaacaagtgggtggaatatttcta
gttactgctgaccatggaaatgctgaggatatggtcaagagaaacaagaagggcgagcca
ttacttgacaagaatggaaacattcagattctcacttctcacactctcgagcctgtaagt
aattcattcaattttagcaatgcagacctaaaatttatattactagttcgttgccaccat
tcttagatgtagaaaactagaaaatcatgcattattcagttcttccagcagttttttaag
aacacctatttagtttatcctgactgggtacatcagttctaggtacttcagaaacctata
gggagaaaagagacgtcagaatccgtacagggatggaaaggagtagggtacttgtggttg
ggaaatttgaggattatgttcattcatgagaacttcaactactaatctgagaacatttga
acactataccagctgttatttggtggagtgtttggttagaaaaggtatcatcgaattttt
gaaggaaaaaaggaagacgtacttagccttaaacataggtcttttcttttgatatctttt
tggtgcaagtcagtcttttgtaagtgatgtagatgctttgttggacgtgcttagtctctt
gctcaacttgtaaacatatgagcatgttcttagagcttttatccatcagttatactttta
acataatcaaaagtactagcctgactttgtttggagagttgatggttatgaatgctatcc
tatgctggtttggttcgtcgaatgatttctgaatcgataattcttgtttttcttctatag
gttcctattgcaattggtggtcctggactcttacctggtgtgagattccgcacagatctc
cccaccggtggacttgcaaatgtggctgcaacctttatgaatctgcacggatttgaggca
cctagcgattacgagccaaccttgatcgaggttgttgacaactagatatctcatagacct
tagggttgaagttttggcgcaaggggaaagcgataatgactgcattctacactttctgtt
tatctgaataagacatttttgagcttatattaacagaagttgacattctaccacatggcc
ttgtgatgctatgatggaagagtgcgatatactgttcatgttaaaccctgtaatctttta
aggcataacttcgagtttttgtttggtgaacaagaattcgtaatctttcactatgtggca
aaaatacataagctgtttgatgctct
>1_GG_1026006:1026159
ggtgtaaaaatggctggaaatggagtatttgcagaaataattgatggagaagtgtacaaa
tattattgtgaaggagaatggagaaaatcagcttctggaaaatctgttgctattattaat
cccactacaagaaaaacacaatacaaagttcaag
>1_GG_1027292:1027485
catgtacacaagaagaggtgaacaaagtaatggaaattgcaaaagcagcacaaaaatcat
gggctaaaacaccactatggaaaagagcagagttacttcataaggcagctgcaattttga
aagaacacaaagcccctattgctgaatgccttgttaaagaaattgcaaaaccagctaaag
atgctgtcaccgag
>1_GG_1027980:1028099
gttgtgcggtctggagatctggtttcttacactgctgaagaaggagttagaattctaggg
gagggtaagttcttggtatctgatagtttccctggaaatgaaaggaccaaatactgtcta
>1_GG_1028997:1029117
ataccgttgggtgtgattctagccattcctcctttcaactatccggtcaatcttgccgtc
tccaagattgctcctgcactgattgctggaaactctttagtcctcaagcctccaactcag
g
>1_GG_1029523:1029659
ggtgctgtggctgccctgcatatggtgcattgcttccacttagctggattccctaaaggc
cttatcagttgtgtgaccggaaaaggttctgaaatcggagattttctcactatgcatcct
ggagtaaactgtataag
>1_GG_1029928:1031607
tagtctcgttcttgatatttgtgtatccacacataaccgtacacttgtctttcttgtttt
atcagcttcactggtggagacaccggtgttgcaatctcgaagaaagcaggaatggtccct
ctacaaatggagctgggaggaaaggacgcttgtatcgtgctcgaggatgctgatttagat
ttggctgctggaaacattgtgaaaggaggattttcttacaggtgtgtgaattttattttc
attatcaaaacagaacatgttagtgtttttccttaacaatcatgttgtcggaactgcatt
ggtataaggcgatcaaaacgaatgtatgcattttatgaaatcgacataatagtaggcttt
tctaatgaaatactcacttcatggattgcctgatttattatcactcacacatgatcacat
ttctgtccgtgtgctcgatgaacttctctttaatccattaatcatcgagatatgagtgtg
atgtagagttcataattacacgtataatatgacgatatccttcatgtctatcacagtggt
caaagatgcacagccgttaaggtcgtgttggtgatggaatccgttgctgacactcttgtt
gagaaggtaaatgccaaagtggcaaagttaacagttgggccacccgaagataattgtgat
atcactccagttgtctccgagtcatctgcgaatttcatcgaggggttggtcatggacgca
aaggagaaagatgcaacattttgccagccatacaagagagaaggcaaccttatctggccc
ttgttgttagacaatgttaggccagacatgagaatcgcttgggaagaaccatttggtcca
gttttgcccgttattcggatcaactcagtcgaagaaggaattcaccactgcaatgctagc
aatttcggtctgcaggtacttctttctctccatctatcacaagaaaaaagttagtcgttt
ttcggttggaagaattagaaagagataatctccgcataactaatgtaacgtttgattcat
atagtaaataatactcacattacgttatgcaagaacctaacataacattcaacgtgtagg
ttattcacccttccgtcctttcattattattcactgcgtaaacaattcctatacgacata
actagcacgtgaaccaaacgactccctagtatactctgaggctgataaatttgactcaaa
ctacagggttgtgtgttcaccaaagacatcaacaaagcaatactgatcagtgatgcaatg
gaaaccggaaccgttcagattaactcagctccagctcgtggaccggatcattttccattc
caggtaattaaactccgttttcaacatcaaattacataatcttgataatcttcgcgataa
tttcgtagtaattaaggtgattaattttgtttaacagggtattaaggacagtggaattgg
atcacaagggattactaacagtattaacatgatgactaaagtgaagaccactgtgatcaa
tttgccaaccccttcttatactatggggtaaattaatcattatttgctttagaaatttga
caataataattaagaatctatgttgtagatgttaatgagttgaaaccaattattgttcat
ttcttcctttgagcttatgaagattaatgttggtggattaatattagcattattctagca
>1_GG_1035612:1035771
ctctctttctttctctctattttttctttcaaccaaacagaccacaaacagtagagagag
aaactgagatatctagagagagaaagtgtgaagcttttgcagataagaattctcatctgt
tcttccatggctttaacgtttcatatttttccctaattct
>1_GG_1035872:1036438
ccggcgacggaagttccggtaccggcaccggtggccggagaactcaacggatctggagga
tctaaggagataaggttccgtggagttcggaagagaccatggggaaaatttgcagcagag
attagagatccatggaagaaaactagggtttggttgggtacttttgattctgctgaagat
gctgctcgtgcttatgatacagcagctcgtacacttcgtggacctaaagctaaaactaac
ttccctttaccttcttctcatcatctacctccttatcctcaccatcatcagttcaatcaa
agcatcaaccctaacgatccctttgttgattcccggttatactctcaggaccacccgata
gtttctcagagacctacttctagcagcatgagtagtacggtggagtctttcagtggacca
cggccgccgccccggcagcagacggcagcttccgtgccttccagaaagtatccccggtcg
ccgcctgttgtcccggacgattgccatagcgactgtgactcgtcgtcttctgtcgttgaa
gacggtgaatgtgataacgacaacatc
>1_GG_1040438:1042117
cttgtttttgtacttaaaaacttttttgtggatcatcacatcacatggtcgatcttgttt
tatactgagatttgaataccctttctgtgtttatcagacaattagatctccttctcactc
acacggagtgcacatggtttttcaggctctttctaagtagacagagccgtgaagagagcc
cttttttctataaaatcttgatctggggttttgctggtattatattattttctgatcttt
attataaaaaagttttaatttttagtcaaaacccatctgaattttcgcttgccagctcaa
aggattttgaaccatgatctctacagtgaagcaatcggcttttacaatcaatgggtgtga
ttttattcggtcaaagtctcaatctttggcttcttcacgccgtatctctgtacttccgcc
attaccggcgatgaagtctcgccggagctccggtgtatctatttctaagcctgtttttgt
ttcttctgttgagagttttgggggtttgaagagatctaatgagaaaactgatagcggttt
ggttaagtgtaaggcttatgaagcggatcgggctgaaccgattgaaggacctgaatcgaa
aacggaggtggcaaggaagatgaagatcggtgtttattttgctacttggtggtttttgaa
tgtgatttttaatatttataataagaaagtgttgaatgcttttccattcccttggttaac
atcaactttgtcacttgctgctggttcacttattatgttgatttcttgggctctaagaat
tgcagaagctcctaaaactgatcttgagttctggaaaactctattcccggtaaggaaaat
tgtgttttttggatacccaattgtgtaaagacaacaactttatgattatttcttgttttg
atgatatttgtggacataattttgatgtttaatgccttgttattaggttggttgtggttc
ttgtgatctgttttgtagtgtttggttctctagggatctagagtatggttattgtgatag
tgaaatttttacctgccgtagatcttgggtttagttttttaggggctctgtggttttggc
ttaattaagatatatttgccaacatagtacctaaatttgattttgattttgattttgttt
ggatttaatgttgagagaaatgttttctgggtttggtgacagagaatacaaaacaacaaa
aggtgttggttttgaagtacacaacaattgttttatgaaaatgaagttttgttttcttgt
ggatgtaaaccataagagaccttcaatcctaagtgatttagtttctcctttgttttggtg
aacatgcacacagacaggcttggatactgtcattatctgagaaaagttttgtatttttgt
ggatgaaaaccgtaagagaccttcaatgttaagtgatttgttttctccttcgtttcggtg
gtcagagttatttgatacatgtattagtgtgagatagcacgtagatgtgcacacagacta
gattggatactatcattatctgaaaaaagtttgtatttttgtggatggaaatgataagag
accttcatgtttagtgatttcttttcttcgttttggtggtcaaagttatttgatacatgt
actagtgtgagatagcgggtagacgtgcacacagtctagcttggaactatcattatctga
>1_GG_1042138:1042413
ccgaacagagtcttaatcactctttgttttcttcctgttttctattctaggttgccgttg
cacatacaattgggcatgtggcagctacagtgagcatgtcaaaggtggcagtttcattca
ctcacatcatcaagagtggtgaacctgcttttagtgttttggtttcaaggttcctcttgg
gagagtcattccctaccgccgtttacttatctcttatccccatcatcggtggttgtggtc
tttctgctcttacagagttgaacttcaactggattg
>1_GG_1043128:1043350
gtttctcgggggctatgatctcgaatgtggcatttgtcttcagaaatatattctccaaga
agggtatgaaggggaagtctgttagtgggatgaactactatgcttgcttgtctatgctgt
ctttgttgattctcacaccatttgccattgctgttgagggaccacaaatgtgggctctag
gatttgaaaaggctgtatctcaaattggtccccagatcgtctg
>1_GG_1044057:1044270
gtggatggctgcccagagtgtattttatcacctctacaatcaagtttcatacatgtcttt
ggatgagatctctcctctgacatttagtattggaaacaccatgaaacgtatatcagtaat
tgtctcttccatcattatcttccgtacacccgtccagccagtcaacgctcttggagctgc
cattgcaattcttggaactttcttgtactcacag
>1_GG_1044937:1045240
gcaaaacaatgaagagtggaatttgcatactgcattagggataaaagacgttgaagagaa
ccttgaggtgttgcgataacgtctctcaggatcctcggtctaccctcactttgggttgag
catggaacttatgagtatgtagatagcaataatgagttagaattaactcaaatcctatag
agttactaaggctggtttccctgttttgttattattcgtagagacatcaacaagtgtact
aataaactgaatacttggttgagagtggtataaattagtttatttaagcataaaccttgc
agaa
>1_GG_1049231:1049824
ctttagcaaagtctcagtcttctttgacaaacccccaaagcgccataaaaagagtgttca
tgaaaattctagtattgtgattccgcacgcaacacctacccagccagcctccagtcgcca
ttgttatgcccggtatggaaactgagaactcaaacacctcccgagctgaagaactcaagc
aactcgcaaatgaagtattcaaaggtaattaaatatacacaaactttgacctcgtattat
gtagattcatctgtttccgatttcaatgtgttttcagggcataagtattcgcaagctatt
gatctgtacacacaagcaattgagttgaacggtgagagtgcggtgtactatgctaaccgt
gcctttgctcacaccaaattggaggaatatggcagcgcaatacaggatggaactagagct
attgaaattgaccctagatattcaaaggtaagtaattgaattgtgaaaataattgtgctt
tctttgtttctcttgatgtgtgattaattgctgaggttgcagggttattataggcgagga
gctgcatatttggcaatggggaagttcaaagacgcactcaaggattttcaacag
>1_GG_1051012:1051151
gtcaagaagttatgtccaaacgacccagatgctaccaaaaaattgaaggaatgtgagaaa
gctgtcatgaagctgaaatttgaagaagctatttctgtcccagaatctcagagacgttca
gtagctgactctattgatta
>1_GG_1053903:1054211
aggtagagcctcaatatgctggtgcaagaatagagggagatgtcgtaacattagattttg
tgaagaagatgttggatgacttcaaaaaccagaagaatttacacaagaggtatgtttcat
tttcatggtcgtaatcttctctttatttttgaaacactcttcatctttcaatatttgcta
ttttttgacaggtatgcctaccaaatagtactgcaaacaagagaaatgttgcgagcattg
ccctcccttgttgacattgttgttcccgcagggaagcacttcactgtatgtggtgatgta
catggtcag
>1_GG_1056079:1056226
ttttatgacctcctaaatattttcgagctcaatgggcttccatcagaagacaatccgtat
ctgttcaatggtgattttgttgatagagggtctttctctctagaggtcatattgacatta
ttcgccttcaagtgcatgtgtccatcag
>1_GG_1056863:1057302
aattctaatcattcagtcggtgtgtaaatgttgttcagatgggtcaattgtatcttgcta
acaacttcaatttttcagctatacaccttgcgagaggaaatcatgaaagcaagagcatga
acaaaatatatgggtttgagggcgaggtcagatccaagttaagtgaaatatttgtggaac
tctttgcagaagtgttctgttgcttacctttggcccatgtcataaatgagaaagtctttg
tagtacatggaggtctttttagtgttgatggcgtgaagctctctgatattagagcaattg
atcggttttgtgagcccccggaggagggtaagttctgatgcaagtagagaagtatacatg
tataacgttctttcaatatgctattgtttagcacatttactaattactctgctctaatct
ccttaatgctcaattaatca
>1_GG_1057323:1057642
aagctcggaaaaactattcatgctactaagtttgtgtatcaaaactacccattctcattt
gcttggtagttatcatcatttgacacattgttcctgcaagctgcaagccactttcttggt
acatgctaataaatacttttgagtccagacacgaccattattttgaaataaaggcaacta
ttctagtctttatcgatgcttttgtgggccaattaaaatggagctttcggcagttctgct
tcatctgttttagttaatattaatttattgacttctttgataagttatcatcagtttgct
gacttgttaaacatatgttg
>1_GG_1057663:1058162
catacatagtaaacatgaccaagttgtttaggaccttaggttataattggggcttcgttt
gatcgttttcagggttaatgtgtgaattgttgtggagtgatccacaacctcagcctggta
gaggacctagtaaacgaggtgttggtctttctttcgggggagacgtaactaaaagattct
tgcaggaaaataatctaggtactaatcttttcctttctcccctattctgttgtttgacca
tgtagagaattgacatttcactgtctatttctgttcacttgatggattttagcacatata
tttgatgttaacatgtgtggatgcttgcagatttagttgtccgatctcatgaagtgaagg
atgaaggttatgagattgaacatgatggcaaactcataacagtgttttccgctccaaatt
actgtgaccaggtaatttgtctctttgtattcccctctcaagaatttatttgagctcatg
ctactttgtccaattaaaat
>1_GG_1058183:1058422
aacaccctcacctcaaaagtttcctttaggttgaaatgttacacttcatcaaaatcactg
cggagtttctggtgtgtgtatatcttgtatatctgtgatttgttggcagtgttgttaaag
gtgcgccgaagcgaggctcaatatgtgttgagcgattcgcctcgcctcagtgtcgtcatc
aaggttctaagacatacttttccttgccaatgagcctcttctaaagaggagaactaaaca
>1_GG_1059439:1060014
atgggtaacaagggtgcttttatacggtttgaggctcccgatatgaagccaaatattgtg
acattttcagcagtggttagtggcttttatcttgaaatgtccttttattccttgatatca
atacttttagtttcatctcctttaacgcggtggattaactcttttcatcttcattgcttt
gccttgtatgcagccacatcccgatgtcaagccaatggcatatgccaacaacttccttcg
gatgttttcttaaaactctgaaacctaacgttcattattacaatcgatgtgaccttttgt
cacactgaccaagagcatacacatcaggaggcagaagagctagtacttacacagccaatt
agctgcagtgtcattatttgaacaacttcctgacttgcccgcagcttgtgaggatcctca
cctcctttgttttgattaaggtgtaaacacttgtctacaataacaatgtcgtgtggtgga
ttgtcctctgtattgtttatgttcctctttgtaagattgtcacacttctcatttctctta
gataatttccaaattgggaagctttgatacgtcgaa
>1_GG_1064009:1064288
ctttatacaccctttcgcaagcaaagtatctgaaaaacagtgaaacctctgagagagaac
tatggattcggaagaaggaacccagcaaccccagctagttcttgcacacaaactattcct
tttgacacatccagatgtcaatgacttggataaagttcgtctccgtgaagaagtcttgga
agctgtggtctccaacggtacatctgattgataatgtttctttttaaagtttaaaattgt
tgttttgctttatggatttgttttgatttgcttgtaaatg
>1_GG_1067381:1067600
ggtatcattgttcatgtttatctttatttttacaataattgagggaaagtaatgacttgc
ttagtgaatgggattatcattcttaaaaaggtcatagtgcgtacaatgtatggatgctct
gagccagtttgggcatacctggttgtgctgtttcaatttttattattcatagtcaaggaa
agtgagagaaaggtgtttggtttcttttgcatagaatgga
>1_GG_1067621:1067880
aacttaaaccacacatctaactttatacattcatcaaggattgctgatgcagaagaaaac
cttggtgaaagtgaagttcgagaagctcatttggctaaatcattgttctacattcggatt
ggtgacaaggcaggctatctctatctctctctttttcattcaaataattgttcagagttc
atttgatcacactgggcaaatctcaatcaagctttatttaatttaaaatttcaggggaaa
gcacttgaacaactcaaggt
>1_GG_1067901:1068780
cagttgggcaaaagatggacttggtgttctataccttgcagatggggctatttgacttgg
attttgacctcatctctaaatgcatagataaggcaaagaagtaagtcggagtgttcacag
ccagttcagatgttatcagacatgatgttctaaatgccttttttagttattgagctaact
cccaatgtttgctgacagattatttgaaaaggggggtgactgggagaggaagaacaggtt
gaaggtgtatgaagggttgttctgcatgtccactcgtaatttcaagaaagcagcagatct
tttccttgattctatctcaacttttaccacatatgagcttttcccctatgatactttcat
attttatactgtccttacgagcatcattaccttggaccgggtttctttgaaacaaaaggt
attcaatttgtactctctctaatatccttgtttgcagtaagaggaattttcaaactttga
aatttgtgttcccttggaatttcctggatgttactgtgatgaatgtacttgcaaattcac
tttattatgtatatgttgcaggtcgtggatgcgccagagatcttgacagtaattggaaaa
attccatatctgtctgagtttatgaactcgttatatgagtgtcagtacaagtcatttttc
tcagcatttggtaagcttttccattgtttattttttcttttcgtatgtgaagtgtgcctt
tgtagtttgcaaaggtctgcacacagaagtttatgtccggtgggggttcctgatgcattt
tctggaaaatttggttgagaattgtagtatttgcaagtccttgattattgataatcctgt
ttggaggttttaatcctcagatgccagtgtttcctttttg
>1_GG_1068804:1069060
agtcttttgaatatcagcacgaaggtatggggttttagtgctctttattagtcatgtgag
tattaagcttgattagactaaagggatgttctttctggcacatatcaaaatagtaaaaac
gatgatatttccgcacctgaaacttgtaacttttcaaatggataatagttcttttccaat
tgcacaaaaagtaatatcttgtcatctttgttaagtttgacagggagtttgtttgggttg
ggggttggggtgggtgg
>1_GG_1069585:1070190
ctggcttgatggagcatattaaattggatcgttacttgcaaccacacttcagatattata
tgagggaggtcagaacagttgtgtattcccagttcctggagtcctacaagagtgttacta
ttgaggccatggccaaggcttttggggtgtctgaggatttcatcgacttgtgagtgctat
ttcatacttagctgtatactggactgtgtattcactataaaacgtgttacataattgaac
ttttctgttttacttcagggaactatctcggttcattgcagctgggaagttgcattgcaa
gatcgataaagtagcaggagtgttggaaactaatcgtcctgatgcaaagaatgctcttta
tcaggcaactatcaagcaaggggacttcttgttgaatcgcattcaaaagctttctcgtgt
cattgatctctgaagccgttaaactgtggagttgtacttgttttcttcaactgtctctag
tactaatattgatatattttgccttttcattttgagctcttgggagtacaatttagtaat
tttctgaaatcaaggagattttctgtgttgggatagctcttatatttggacaaacattgc
atcttt
>1_GG_1074244:1074483
ttccaatttttggagagaaaatccagctagggaatgcagagagatgagaggctctcgatt
ttctaatccccttttttacgccggaaatatccaaaaatcagtcgccggcggcaggaattg
ccaccggaaacacgttgaagacgggtgaatcactcacccgttttcgccttctccgttcac
caaatccctttttattaacagattcaaacacccttttcaatctttagtctcttttttcaa
>1_GG_1074504:1075851
aatggctccggaagagaaatgtggagctttgaacggaaaatatgaacttggtcggctttt
aggccatggaacattcgcgaaagtttatcacgcacgaaacgtgcagaatggtaaaaatgt
tgccatgaaagtagtgggtaaagagaaagtcattaaagtcggtatgatggatcagatcaa
gcgagaaatctccgtaatgaaaatggtgaaaaacccgaatatagttgagctccacgaagt
catggcgagcaaaactaagatttacttcgccatggagttcgttagaggaggtgagctttt
cgcgaagatcgcgaaaggcaagctgagagaggatgttgctagaggttacttccagcaact
gatctcagctatcgacttctgtcatagcagaggagtatttcatcgcgatttgaaacctga
gaacttgttgttagatgaagaaggaaatctcaaagttactgatttcgggctaagtgcatt
tacggaacatttaagacaggacggattgcttcacacaacttgtggaactccggcttatgt
tgcccctgaagttattggtaaaaaaggctacgatggttcaaaagcggatatttggtcatg
tggagtgattctctatgttttgttagccggttttttaccatttcaagaagaaaacatcat
ggcgatgtataagaagatttataggggtgatttcaaatgtccaccttggttttcttctga
agctaggaggctgatcacgaagatgttggatccgaatcccaattcaagaatcaccacctc
gaagatcatggattcatcatggttcaagaaatcaatcccaaggacgttaaggaacaaaga
tgaggaagaatttgcatttgcctcagataaggcttgtaaagaagttgagacaatgaacgc
gtttcatatcatttcgttatctgaggggtttgatttgtcacctttgttcgaagagaataa
gaggaatgagaaagaacatatgagattcgcgactactaggtcagcaagtagtgtgatatc
taagcttgaggaggtagcaaagacatcgaatttcagcgtaaaaaagagtgattcatgtgt
aaggctacaaggacaagtgactgggagaaaagggaaattgggaattgctgctgatatatt
tgctgtgacaaattcatttctagttgtggaagtgaataaagctagtggtgatacattgga
gtataatcaattctgcagcaaagagcttagaccagcacttaaggatattgtatggacatc
atctacacttacttgaaggataaaataaggtgtagatctggaaatttttaatttagttgt
gtttgttttcatgttgttaattagattt
>1_GG_1079946:1080172
acacgccattttcctctcccatttctctaaatactctctccgctccggccatggcgatcc
gtgccgcgatttccggtagtcatctcaagcttagctcgtcgtcgctcggagcgcgatcct
tgtcgtcgtggtggcggaacgttgagccggcacctaaagatcctatcctcggcgttactg
aagctttcctcgccgatcctagccctgataaagtcaatgttggcgtt
>1_GG_1081728:1081934
ggaatatcttcctatgggaggtagtgtcaacatgatccaggagtcgctgaagttagccta
tggggagaactcagacttgataaaagataaacgcattgctgcaattcaagcattatctgg
aactggcgcatgccgaatttttgcggacttccaaaagcgcttttgtcctgattcacagat
ttatattcctgttcctacatggtctaa
>1_GG_1082065:1082646
ttgacagtcatcataacatttggagagatgctcatgtcccagagagaacatatcactatt
atcatgctgaatcaaagggcttggactttgctgcaatgatggatgatataaaggtacgaa
aacacactgttgagatgttttctttgatgctttggttcccctgtttcatgatatgatgtt
tttcctcagatagccattatttatcctgaccttttacaactttattttacatagaatgcc
ccaaaaggatcattctttctgcttcatgcttgtgctcataatcctactggggtggatccg
acagaggaacaatggagggagatctcgcaccagttcaaggtaatgacttgtatatttcta
tcctctttcttgtcataagtctcatattgaattattgcactggttctaggtgaagggaca
ttttgctttgtttgatatggcctatcaaggatttgcaagtgggtatccagagaaggatgc
taaggcaatcaggatatttcttgaggatggtcatccgatagcgtgtgcccaatcatatgc
aaaaaatatggggctatatggccagagagttggttgcctaag
>1_GG_1082890:1083109
ggtaaaagactactcccaagatgatatattaattggcctatttatagctggagagtaggg
gtaaggcctatttataatcttgagccgagggtgtatcgaaaacagtctctctatcttcac
tagatgtagggtaaggttgtataagcaccacccttaccaagcctcacttgtgggattaca
ctgggaactgttctgttaagttataatctagagagtaata
>1_GG_1083130:1084569
gttgatctatcttttaaaattatcttctaattccaaaatcagtagtactaccatcttcat
gtagtttctagatctattattttctctttcaaatgaacaaaacttttctgttgaactttg
taaatacatttactaattgtctttattacaccatatatcatatattgtgttattataaaa
cttcgtatttttactaattgtctttattacaccatatatcatatattgtgttattataaa
acttcgtattcatctctatatagcgtgtacaagtctcttactagtcagaaaggactcctg
tcaaacactgatctgatatttttagtcgatacttgataaagctaaaagacttccaatgtt
tttgctgtggtgcctcaattcgctgcagtgttgtctgtgaggatgaaaaacaagcagtgg
cagtgaaaagtcagttgcagcaacttgccaggcccatgtacagtaatccacctgttcatg
gtgctcttgttgtttctaccatccttggagatccaaacttgaaaaatctatggctcgggg
aagtgaaggtaagttgatggtgctctttagcttggtactcgttttcagaacatcatatgt
taagcgtaaaagttcaatgacttaagagttcttttccagggcatggctgatcgtatcatc
gggatgagaactgctttaagggaaaatcttgagaagttgggctcacctctatcttgggaa
cacataaccaaccaggtatttgagatcaatgacttccttcactttctgtaacagtacgta
actataagaattcacctattgtccccttaatgttcgatacttcctacagattggcatgtt
ctgctacagtgggatgacaccggaacaagtagaccgattgacaaaagagtatcacatcta
catgactcgtaatggtcgtatcaggtataattattgagtcgtcaagttcaagcttatatg
cacctgtattcgtatacaaatttatatctgattgctttttccccaatctgtttcttttgc
ttcttgtatggtgcagtatggcaggagttactactggaaatgttggttacttggcaaacg
ctattcatgaggttactaaatctgcttaagctttaacatcatggattcaataatcagtta
cggaaaggctgtggaaattcattttttgtgatcggaaagatcacaacatgttgtaatagt
tgagttaaaacaatcgtactgaggggaggggggaataaatagaaccattttaagggatag
aagtcattagcagccgtcgaggtggagttgtagttattttagggtacattacagacatta
atcatctctagtgtcaaggaactgctgtttttcatatacaacagcgtagttacatgatat
atatgccaacattttgaagtattgttactgttttatggcgtcatggatggaagtaattat
>1_GG_1088569:1088728
aaaatctccaaactcctattaaaaccccaattcttcagcagccctaaaaaatccctttgc
cgccacactccccagcctgttcgactccatagtcagcagccatgccgaagcattatcggc
ctgctgtgagtttctaccttttgcttaattagttaagttt
>1_GG_1088748:1088867
aatttggatataatttttgtatgttgttttacaggggaagaaaaaagaaggaaatgctgc
aagatatattacaaggtcacaagctgtgaaatatcttcaagtcagtttatcactgttcag
>1_GG_1089551:1090313
ggcaaaggggttcaaaaattgctactttgaattagttgtatgaatatctggctttggcac
ttcttgtgtttttattattgaggtataagctttgttggtgtctttattagtatgcagtta
atgtcaaaaagtttcagactttaatttgcatggaagggatttagggatgactcaattctg
aactagttggagtcggtttatatgtgtctgttttaagcagttggctctactatggctttc
tttagggaaagattatttacgaccttttattgttctatgtggatacaggaagctatgcat
cttgaaaggtattttcccccgtgaaccaaagaagaaggttaagggaaaccaccataccta
ctatcacaccaaagatattttgttccttaaacatgagcccttacttgagaagttcagaga
aatgcgagcatatgagaagaagattaagaaagcagtctcaaagaagaaccgggatcttgc
tgaacgcctgctaactcgcaagcccagttatacccttgacatgcttattcgagagaggtt
agtttattcgatcgtagacatcattgttttacaagtgagccagaagcatgcccggtactt
aactactattgtttatcatgattgttctaggtaccctaaattcattgatgcagttagaga
tttggatgactgccttagtatggtacacttgtttgctgcattacctgctgtagagagaga
aaagataccggtaaaccgtgtccataactgccgaaggtgaagc
>1_GG_1090334:1091130
ggtagtgttattttcttttaccaatatacatacttatcaaccgtactcttatgatggatt
aggttgggtcatgaatggcaagcctacattgctcgcactcataaactaaggaaaacattt
atatcagtgaaaggaatatattaccaggtattatgacttcgtaatttgtttagttcccac
gaacatggtgatatttttttcttagcttgatttactagttgctctctgcaggcagaacta
gatgggcagaaaatcacttggttgactccacatgcattgcaacaagtacttcctgatgac
gttgactacaacatcatgctgactttcttggaattttatgaggccagtaacatttgtata
tatcattattttgaatttgtatttgtggtatttgttgcttgtaagagtaattctgcttaa
gaccctctatagtagaagtcttgatcatttccttgagtctgcaatttttgctggagagtt
gagcagaatataattcgtattggtgagccatctttttaactgcatacctgtacaaatgca
aacttggccagtatattgagagtgcaatagaaaaaatatgctctcgtgctcattctcttg
caattgtgtgcaaatactagttagttggaagtgaactagtatttggcaaagttgtatgcc
tctcccttgaatttgattagggagagcattttgcttgcttctatctcagtctttcataga
tttacattggtggagttagatgcatctgtgtatttaccttttcaagaaaggagttgtatg
ctactcattgaatttaa
>1_GG_1091156:1091688
tattttcttgcttctatgagttgatttctccaatatgttattatcttataattgttgagt
ttaacatgttaaatttttcgaatgcagacactccaagcttttgttaatttcaagctttac
cattcaattaatgtgaagtatcctcccattcttgatcctcggcttgaagctttagctgcc
ggtaagatttcatcttttcctttttacttcattttttatcagctgttgacaaaattctca
cattttctacagatctttatgcattatctaggtacttcgataacagagcctccatgacag
agtcagcaactactagcttctctgaatctgatgtgagtaaggaccaaggaaaggggccaa
actatgacgaatctgaacttagacttgctcaactgcaacaacagcttccttccaatgagc
caggtgcattaatgcaccttgttcaaaatgctgcggaaactgatgaagatgattccgaaa
ccagggaatgcaaaacacttttcaaggatgtcaagttcttcttgagtcgtgag
>1_GG_1092446:1092566
gctcaggttcccagggagtcactgttgtttgttatccctgcttttggtggtagcgtttct
tgggatggtgaaggggcaccatttaaagagactgaccaaaatatcactcatcaggtaatt
t
>1_GG_1094300:1094740
attgttgaccggccaacacagggacacaaattcctttcccgagaatatgtccagccacag
tggatttatgattgtgttaatgcacgaatccttttaccagttgaggaatatatcgtggga
aggtatgctccaaataagataatgtgtcttagttttctattatttgcttgctaacaataa
aagtcaactaaacagtaatgaatgcttaatattgtcttcaggattcctccgccacactta
tcaccttttgttgataatgaggccgaaggctatgttcctgaatatgcagagaccatcaag
cgtctacaggcagccgcaagaaatgaagtgcttccaatgccaggggtgggcaaagaggat
ttggacgaccctcaaaatttacttgtggaaggcgtcatcgaccgtgctgaagctattgaa
gctgccacgaaaaagcggaag
>1_GG_1094979:1095148
atgtctgttcttcagaagcagtatcatgatgaattgaaaaaagaacttcgaagtacccaa
atttctactgcttcagatgggaataaggagagtgtttctgagcacattgatgctggagaa
gattctcttccagatttaagtcaaatttccaaggatgctgacagcatgtc
>1_GG_1099147:1099522
caccccaacactacttactatatataatgcctctaattaaccatgtccatgcacttcaaa
cacaaaatatttaaaagttctaaaaaagcaacactcaaacaccatgatcaaaacttcaag
ttgtatattttctttcttggttcttatatgtttcttggtggtggtggcttttggtggtac
tttcgaccaagaatttgatgttacatggggttatgggagggtgaaaatactcgaaaacgg
gcaacttctcactctttcccttgatagaagttctggctctggatttaagtctaaacaaca
atatatgtttgcaaagattgacatgaagatcaaacttgtccctggtaattctgctggcac
cgctactacatactat
>1_GG_1099694:1099887
ttatcttcagtggggtcagctcatgatgagattgattttgagtttcttgggaatgtaagt
ggagaaccatatactcttcatacaaatgtgtatgcacaaggcaagggagatagggaacaa
caattttatctttggtttgaccctactaaggatttccacacctactctattctttggaat
cctcgaaatatcat
>1_GG_1100495:1101137
attaccgataaattccattgctaatttcatgatttctagtagtgtttggagcaacagtaa
aattgtctatgggtgaccatggattcgagctgtagaaataaccactaatataatacctac
attaaagtagactgtctacatcatgcttcttaggatgccaccctttcttgaaccccgcgt
gaatgttggatactttgtgcaccagactgttattagtacaagttttcctagacacacatg
ctatgcaaattactcacatcttcttctaatttatttatcagatttttagtagatgggaca
ccaataaggcaatacaagaatcttgaagcaacaaatggaataccttacccaaagaaccaa
ccaatgtggttatactcaagtctatggaatgctgaggaatgggcaacaagaggtggcctt
gtaaggactgattggagtaaagccccttttattgcttcttatagaaacttcaatgtccaa
acttccaagaatcccatagccaattcttggttaactcaatcattggataatgttggctta
gcaaggatgaaatgggtgcaaaagaactatatgatatacaattattgcactgatactaaa
cgtttccctcaaggattccctcatgaatgcactctaaattaat
>1_GG_1101178:1101334
agtgaaacgataagagttgtcgttgtgtgaataaaaagattattatagttttcagtggtt
gaaagttgaaacaacttcttgtagaaatgcatatgataaagatgagtgtgtgtcagaagc
ttagcgtattaagctgtcctttaaaaaaggttattgt
>1_GG_1105446:1105645
acaaaaatatggctgtgaaagataaagctgtgaaaggaggtaatgtgaaggtgagtaatg
gagttaaggaggttcattacagaggtgtaaggaagaggccatggggtcgttacgctgctg
agattcgtgacccgggtaagaagagtcgggtctggttgggtacttttgatacggcggagg
aagcggcgaaggcttacgat
>1_GG_1105682:1106247
ccgccgctagagagtttcgtggacctaaagctaagacgaatttcccctttccggcggaga
ttaataataataatagtaataatcagagcccttgtggaagcagcaccgtcgagtcatcta
gcggagaaactgttgttcacgcgcctcatacgccacacgcgcctctagagttggatctca
cgcgccgtcttggtgccgttgctgaaggtggacgtggaggtgtcggctacccgattttcc
atcagcagccgacggtggcggtactgccgaacggtcagccggttttgttgtttgattcta
tgtggagaccgggagttgttagtaggccgtaccaggttgtgccggcgccgatggagttcg
ccggtgtcggtgccggagttgtttctactgtgtcggattcgtcttccgttgtggaagaga
atcgttacaggaaaaaaggacttgatcttgatcttaaccttgcgccacccatggaagttt
aatttgatgacgacgataacctaattttgtgaaagagagtgacagaactaatggctgatt
tttgtatataagtttaaaagaactgt
>1_GG_1110354:1110876
ccacccctctactcccaaccccttcctttttagtcttatcaaaagcacactcactcttcc
tattcttccttctccttccccaaaaccctaaaatggaacatccattcttcatcaatggcc
ctcctacaaatcgatctgaagctttacgatggctatcaatcgccgaaaagctccttacaa
atcgtgatcttgttggtagcaaatcatttgcaactcgtgcccgtgaatccgacccgtctt
tagctcacccaatcgatcaaatcctcagcatcgtcgacaccttaactgctggcgacaaac
gtatcaacaatcatcactttgattactactctatcctccagatccctcctaaccaaaccc
agaacttcgaattcatcgccgatcagtatcgtcgatttgctcttctgttgaatcctcaga
acaacaactttccattttcggatcaagcttttggacttgttgttgatgcgttttcagttc
tttctgatcccttgaggaaaagtatgtatgataaagaattggg
>1_GG_1110894:1111113
acccagttgcttctgcgcctacaccggtgagctttgtgcagcatggtgggtttaatcaaa
tgccggggtcgactgctgaccagctgtttgtgaatatgcctagtcaagatcaaggttcac
atgccactggagtaagctatagtagagatccgcaagctggaatttctatgccggttacat
ttctgaatcgtgagcaagagactatgactatggggagctc
>1_GG_1111159:1111898
acctgtaacatctctgagacaacagacacaacaaccggtgagttctctttcgttttcaaa
catagatgaacagcctgctacattcttgaatttaaaccaaccacagcctgtaacttctga
gaggagctttaatagagaaaatccaccatttggtattgggttgagctcgacgagagggcg
agaaccggaggttactgttgagcagcatgggaatcaacagcccctagaaagaaatgagaa
tgtagtggtggggagcaatgaaaatagacctgctagtactagtaataatgcgagtaatgt
gaaggagaaagaaagtagagtagatgcatcagctaagaagatacccagtttctggacagc
atgtccttattgttatgttatgcacgagtaccctttggattatgttgattgtacactgaa
gtgtcaaaattgtaagagggcttttcaagctgttaaggttgctgctccgccgattattga
tggaaaagaagcttatttctgttgctggggatttatgcctttaggattttccgtggagca
ttttgagagaagtagaaataatgtttcaagctggtctccgttttcgcccatgtttacttg
tccaacctctggggcgaatgaagggaggaatgctaagaatcatgctgttggggggcagag
taatgtgagtacttttggtaatttgcataatgccggtggatcaagaagtcggagtggacg
aaagctttctgctccaagga
>1_GG_1111939:1112415
cgtacttgttgacatatcagaggtactttctggagatgcttgacatattggaggtacttt
ctggagatgcttgacatatcggaggtcctttcttagagatactactccaaggtagagaaa
ggtaaattcttgaagaagttcggtaataggtgaagaaggaaagagattcaagcctttcat
ttcactccaaaacttgaatctttccattattttctttgattatcatgttcatatctagtc
tagttggtttagatactctgcttcaagtcccaacaatgggatacctttttcctgttctga
gatgcgactttcttaggccgagggtctattagaaacaacctctcaactgcacaaaggtag
ggtaaggtctgcgtatacccaccctccccagaccccacttatgggacctatactgggtat
gttgttgtattgtattgatgttttgctatcttctcttggctttagtaattctcttat
>1_GG_1116416:1116815
gtccacttcagtcctcctctttctcgaattcagacattggcaccgtcgtaatcggaggat
accagagtaaaaaacgatcgaaacagccgacgaagatggaggaagatcatggaaacagca
acagtagtataacagtggatacaacaaaatgggacagatcagtgtggttaatgaagtgtc
ctttagttgtctccaaatcatggcagtctcaagccgcagcttcatcttcctcctcagatt
ccccgcaagttgctaaagttattgtctctgttgatcctcttcgctccgatgactcatctg
ctctacaagtaaaactttcttttacctctcctaaaattttccaacctcagaaaaacaaaa
caaattcagtttccataacagatccttttggtagttatgt
>1_GG_1116836:1118075
gaattcggacattaatttctttaatttttctgaaacaaacatctgaaagttttcgagggt
ttatctgatatgtattcattgatctggaattgagtttcctcttctttttcttgtctctta
taactatcaagagcaaatagttggagcttaattcatatttgtgctttcagttgtgtttgt
ttcttcattgtttttagggaggtttaaccattacacaataaacttgtatcttatagtgcc
aattcgtgtggaacatgatcctgcatctcaggtcttaaagtcggtcaatgtacctcttag
atgaatatcaggttccctacaaacgattcacatcttttaattccttttaaatgggttttt
atgcatatctagagttttagtatgaggcagtccttggcactcttaatgtagacacatttc
tatatgtagttgcttagattttctgtgtagatatatagagtctgacactgaaatcatacc
tcttttacatgtatgtagtctgagttccagacagtgggtccctgtgcacccattgcttct
tcactgtttatctaaacacccctcaacaaagctccaccccccccctccctctttaccctt
ttgaaatctttatgatatacagttcactatggagatgggtggaaatgatgttgggaatat
gccgaaaagttactccttgaacatgttccaagacttcgtcccaatgtgtgtgctctcaga
gacaggtcaaggtaagcatcttgggtctattactaacatgttatgaagtcgtgagaaggt
ttagtgaagattcctattgttcttagctacgatttgtattgtttcttagcgagttaatca
agttgagtgtttccattttttcccccagatgttattaagtttatctacccctagtaaact
cccatgttgtgggattgcattgggtatgcttttagctgaaggacctgtatgagttcttcg
attagtctcctccatctgtcctatcaagttcagttggagattttaatcatctatttgcta
gcaattggtttgggtactgatatcaggattctatttgtttgttgggttatccaaaaaacc
cacatcatatataaaaaggcatccagagggaactgtaaaattatcgagctactccaccca
ttgctttaagatttttacattggatgcttgcattcctttatgtcatatcggagtcgacct
tttatagttctcaaacattgggctatagagtcatttattc
>1_GG_1118304:1118591
gaagagttaccatggaaggaaaggttgaacataagtttgatatgacacctcacactcgta
acatggaggagtacaggaaaatgtgtcgtgaaaggacaaataagtcaatgatcaagaaca
gacaaatacaggcatgtttcctatcatttgattgcttttctgataaatcaattctgtcgt
tcagtgctttgattaaatctactgcaaaatcaggtcattgacaatgatcgtggagtcaat
atgaggcccatgcctgggatgattggcatgattgcatccagttctaag
>1_GG_1126389:1126538
gataagaagaaagcagttcctgttaagggaccggaagtcaagagaactagaagggaccgt
ggcgaactggaagatatcatgttcaagctttttgaaagacaacctaattggactttgaag
cagttagtacaagagacagatcaacctgcg
>1_GG_1126833:1126953
ttttgtatctaattattttacttcttttgcagcaatttttgaaagagatactgaatgagc
tttgtgtgtacaataaaagaggaacaaaccaaggaacatatgaattgaagccagagtata
a
>1_GG_1130921:1131720
ccaatccaaaggcttgcagtttgctccttcactgcaaaaatggctacttcttcttcctta
tctttcttttcttccaccattttcttctctaactccaacaccatccactcctcaaagcag
cagcagaagcacctcattttcaaatccaaacaacaacaattctccatccgttcagaggcc
gccgccgccgccgccaccacttccaaattctgtcctttgatggtaccgaagtgggcacca
ccactctcaatctaaaatccgcccctcttgacaccgcacgcgccgtcgtccatcgtggtc
tcaccaccgacctccgcaaccaacgccgcggtactgcttccacccttacccgagcccaag
tacggggtggtggtatcaaaccatacccacaaaagaaaacgggtcgagctcgacgtgggt
cgaaccgaactcctttacgacccggtggtggggttgtgtttgggccgaagcctaaggatt
ggtcagttaagattaacaaaaaggaaaagagactcgctatttctactgcgctttcgagtg
ctacgcaaaatgctattgttgtggaagagtttgatgataagtttgagaaaccgaagacta
aggagttcattgatttgatgagaagatggggattggacccaaaagagaaatctttgtttt
tgatgacggaagtttcagacaatgtgattctctccagcagaaacattagcacattgaaga
tgttgactcccagaactttgaatcttttcgacatattggattctgagaagctggttttca
ctaaatcagctgtggagttc
>1_GG_1131762:1132101
ctgggaggtggtggatgaggaagaagaagatggttagtttttgcctcattttgggtatga
agtttccttttcaattttcgctaactcgttaatttgctgcattcaggtggcgaggtggag
gagagtgctgaaagttctgagtaatttatcaacatggggcgaaaagggtctgttccattt
tagaggaggctttaccttacagggagcttagtatatttcactttgaattgtattttattg
tatgataaaactaggtgattttggttgatttcctgtcactgactgcatttgtccattacc
ttccctggcttagtttactcctgatttttgttgctctctc
>1_GG_1136102:1136221
tcgagttttctcggatcaccatttccaattataccactttcttctcctcacaattccttc
aagctttcatctttaacaatggccgcttgtattcacgcttcaaggaccaaaaatccccaa
>1_GG_1136242:1137206
cccaaacaagccccaaatcgacaaccatgtctacaattacgtcaaatactgccgacccac
tttccctgaccttgcttcctgcaaacccatttcagaaaaaagctcgaaaattgaggaatt
gggagatgagctctggctgaagatgaaagaggaagctaggtcagatattgaccaagaacc
aattttgtctagctattatgtttcttcaattctagctcatgaatccatggagagagcttt
agctaatcatctttctatgaaattgggtaatcctaatcttcctagtactactttgtttga
tttatttgttggggtgttaacagaagaaacagatataattaaatctgttaaagctgattt
aagagctgttaaagaaagggaccctgcttgtattagttatgtacactgtttcttgaattt
taaagggtttttagcttgtcaagctcatagaattgcacataaattatggtctaaagggag
gcaaattcttgctctgttaatacaaaacagagtatctgaagtttttgctgttgatattca
tcctggtgctaaaattggtaaaggtattttacttgatcatgctactggtgttgttgttgg
tgaaactgctgtaattgggaacaatgtttcgattttgcataatgtaacattaggtggcac
tggtaaagcatgtggggatagacatcctaagattggtgatggtgttttgattggtgctgg
aacttgtgttcttggaaatgttagaattggagatggggctaagattggggcagggtctgt
tgtgttgaaggaagttccggcgaggacaaccgccgttggaaatccggcgaggttgctagg
agggaaggagaatccaaagagacttgataagatacctagcttcactatggatcatacttc
acatatgtcagagtggtctgattatgtaatataaagttgacaactttgagttttgtttac
tattg
>1_GG_1142917:1144596
gaaaaggcatgttttatggcttcaatgccagactcaccagatacaagaggcaagggcgga
gcatcaaagcggatcactcatggttcccacctggtgaagggaaagtctaatcacgcgatg
gaagattgtttagtttgtgagtttaagcaagtccataacaacgatttgggactattcgca
atctatgatggacatatgggccatgatgtagctaactacttgcagacacacttgtttaac
aatattttgaacgaggtaatgcataatgcacaagaagagtttgtgttgtcatgactctgt
tctaactcgctttttgttacattcccgctctttgctctcatttttgttattctgttactc
tcgttcttcttattcacatcacctgtatctgtgagcagcatgacgtttggacggatactg
tgaatgcaactcgtagagcttatcatagtacagacaaagacattctggcaaaagcattcg
aattgggaaaaggagggtcaactgcagttactgcaatgctgataaatagtcaaacactta
tagtagcaaatgtgggagattctcgagctgtcatatccaagaaaggtgttgccgagcagc
tatcagttgatcatgagccaaacaaggaaagggagataattgaaagcaaaggcggatttg
tttcaaacattccaggtaagcttacgtcttaatgattcaagtgttagtttaagtcgtcta
gatgatttcactctctcacggtgatattgctccattacatttgactgttttaaatcgatt
ttctactcttcatgctcaaattctaaagttcttgaggtctcaaacgtcaatcattcatct
caattgttggtcttgatgatttagaattctctgtttgttgcattatgttgtgcacaaggc
gatacaaagcctaccaagtaaaatatacttttcattgattcgtatgcaactgatgtaatt
cacattgtctagccataagttagtggttgcttcacacaaagctgaaagttttgaattttg
taggtgatgtacctcgtgttgatggacagcttgccgttgcaagggcatttggagacaaga
gcttgaagagacatcttagttcagatccagacgtggcaattgagctgatagataacgacg
tagatctcatcattttggcaagcgatggactgtggaaggtaagctgttcccttaaattag
agctaaaatatcttgaggaggatgttgtaatagctcttgttaaacgtttgcttcacgtat
ttgtaggtaatgtccaaccaagaggcagtggactgcattaagaacatgaaagatgcgaaa
gcagcagctaaacatttatcagaagtggcgattgcacgaaaaagcaaggatgatatttcc
tgcatagttgttaagttccagtaaaagtaagtccttttgcaagtaaagattgggctgtac
aaattatttttgaaatgaaaaaacacttttctgctgaatagtgttttgttaagttgaaaa
tatttccaatgaatcaaagatcagtggcctctagacttttccctttgttataagaaattg
ttgtaaaatgtattcatttttgagtactgtatattcattttcttagacaaatatgttaca
tttcctgtaagcagaagtctgtatttgttgaaataagtacttagaaatacagatgctgaa
>1_GG_1148590:1149476
cttggtaggcttgccctcgggtactactttatcaccgacagctgggacatgactgatctc
ggaagcaggtgctggagccctctgcttttgaactaacggaggttgaacttcatcttcagg
catgatcagtgaatctttcaatggagttagtccgggtctaatgaagctcttgtgtctaag
ccgcaaaggaacggcatagccaaaaagggaacccagaccctctattgcaagcttggccaa
atcccagagtagctgtccaaatgatggccagcctgcttcttgttcgtctttcacagtttc
aacaacaggggttggcttctccttcaataaagaaggttcctgttgctccacttccacacg
tacttgctgcaactatacacgattagcgaatagcatgataccaagcacatgcctgtcttt
tcatataaagcatgaaaattttaacaatatgacttttgaagccatataaatcttgtatgc
aattcctcaaggataaacaactcattcataagtgaatgtcctgacaaatggggtactaga
agaaatgtgtcgaacgaggaactcctatttatatgccaagatgtagactgaactgacata
gtaatatctttaggcaatcactgatattcctcaaatgtacatcctccatttaatttaaaa
aataatagagatttaagttgatctttgagggtgttccagcgtttcattggtaggcaagaa
catgaaaatcaataagaactggactgagagatggatgctagaaaaataatcacaacctgt
aatgcaagaaagaagaccatggatcagaatcacctaccgtcttggagccaaatccttgct
ggagcatgcacgcagcatatcctattataatagcaccaataaccatg
>1_GG_1153785:1154943
attatggaagaagagaggagatttgaagcagaggcagcagaggtgcaagcatggtggaac
acagagaggttcaggctaaccaagagggcatattcagctagggatgtggtggcactaaga
ggaactatgaggcaaagttatgcatcaaatgagttagcccagaagctgtggaggacactc
aagactcatcaagctaatgggacagcatcaaggacttttggtgcacttgaccctgttcaa
gtcaccatgatggctaagcatttggattcaatttatgtctctggttggcagtgttcttca
actcacacaagtactaatgaaccagggcctgatcttgctgattacccttatgatactgtt
cctaacaaagtggaacatttgttttttgctcagcagtatcatgataggaagcagagagaa
gcaagaatgagcatgagcagagaggagagggcaagaaccccttttattgattacttgaaa
cctatcattgctgatggtgacactggatttggtggtgcaactgctactgttaagctgtgt
aagcttttcgtggagcgcggtgctgctggtgtccacattgaggatcagtcctctgttact
aagaaatgtggtcatatggctggtaaagtgcttgttgctgtaagtgaacatattaacagg
cttgtggctgcaagattgcagtttgatatcatggggactgaaacggtcctcgtggctcgt
actgatgcggttgcagccacattgatccaaaccaatgtggatacaagggatcaccagttc
attttgggcgtttccaacccgaatctcaagggcaagggtttggctactcttttgtctgaa
gctatggctgcaggcaaaacagggccggaacttcaagccattgaggataactggcttgga
atggctgaactcaagacattttctcaatgtgtcactgatgcaatcaagaaaatgaacctc
gcggagcacgagaagcagaggaggttgaaccagtggatgaatcattcgagctatgagaaa
tgtctttcgcacgaacaagctagggaggttgttgaaagacttggccttcctaatctcttt
tgggactgggacttgccaagaaccagagaagggttctacaggtttcagggttcagtagag
gctgcaattgttcgcggat
>1_GG_1158947:1160321
aagaatatgttgtttcggttagggatattcctatccttgtttttgctcaatccgattcca
tctcaatctgcagtttccagcatagatctgggatcagaatggttcaaagtcgccgtggtt
aacctaaaacccggacaacctccaatctctatagcgattaacgaaatgtccaaacggaaa
actccctcactcgtcgcatttcactctgggagtcgcctcatcggtgaagaagcttctgga
atcgtcgctcgttatccaaacaaggtctattctcatctccgtgatctaatatcaaaaccc
ttttcccacgtttccaaaaccctagaatctctttacctgagttacgacatttctcccgag
gaatcgcggaatgtggcggtttttaaaactgaaaatggtaattttacggcggaggagttg
gtagcgatgttgttcaagtatgctcttggattggcggaagcgcatactaggggaacaccg
gtgaaggatgctgtggtgactgtgcctccgtatatgggagtagcggagaggaaagggctg
cttgttgctgcggaattggctggtattaatgtgttggcgcttgtgaatgaacattctggt
gcagcgttgcagtatgggattgataaagatttttctaatggttcaaggcatgtgattttc
tatgatatgggtgcgggtagtacatatgctgccttggtgtatttctctgcttataatact
aaggagtttgggaagactgtatcagctaaccaatttcaggtcaaggatgttagatgggat
gcggagctgggaggagaacatatggaactaagattggtggagcactttgcagatgagttc
aataaacaggtaggaaatggggttgacataaggaagtctccaaaggcaatggcaaagttg
aagaagcaagtcaaacgaacaaaggaaattcttagtgcaaacacagcagctccaatttca
gttgaatctatttatgatgatcgggattttaggtaagtttgttgtcccttttttatccac
atgctttcttgtcttcttgtagttcatcaattagttggtagttttagttttgaaatttat
ctttagctctgctatgtgctgttaataagtgaaagatttcaccttatccagagaaagatg
accagaataatcctgtctactataggtaaggcttggggaaattttatgctgattctgggt
gagacttagtactgtatacccacaagctatgctatttcatgttttgcttgtgatgaacac
tacaaaagatttgagtccatgtgcttgacatgggatgaagctacttttcaaaggaatagg
ctcttgctgtaactgcttcttttaaatttaagcattactgttgcaatttcttttc
>1_GG_1160342:1160621
aatctagggtacatttgagaagtccatgtaccctgagatgaattattaatcggcacatag
gggccaggtcctacttttggcaccttgaccactgtagcttgccagagatattttggacca
ggctaggtctaatatcaactttgcctaagcaagaaaaattggccaaagaaatctcttgct
tagatagaagtgtaaccctataaggttacactcactatacccttaaccccaaatcaggga
attagcactttgtgcatgaagtaagcctcattaaaatcca
>1_GG_1161608:1161767
gagctcaataacccgtgagaagtttgaagagttatgtgccgatttgtgggaaaaagctct
agtaccattgaaggaagttcttactcattctggtttgaaaatagaagacatttatgcagt
ggagttgattggaggtgccactagggtgccaaaattgcag
>1_GG_1162087:1162706
gctaagctgcaggaatttcttggaaggaaagaactggacagacacttggactccgatgaa
gcaattacacttggggcatcattgcatgctgctaatataagtgatggaatcaaattgaat
cgtaaattgggaatgattgatggttctccatatggatatgtgattgaagtagatggtcca
gatcttcctaaagatgaaagcaccaaacagttgaccataccacgtatgaagaaactacct
agcaaggtatatcagaaatttgttttgactgtatattgttggtgaacaataggttattaa
ggaacatacttaacacatgacagttttatgtcccatcgtgtgatcgatctgcagatgttc
agatctattgttcacaaaaaggattttgaagtttcactagcgtatgaaagcgatgacttc
ttgccacctggaactacttcacgtacatttgctcagtatgcagtgtcaggtcttactgat
gccagcgagaagtaagaatcactgatatctggatcgaatggtgtttggtgatctattatt
ctgagttttgtgcttttcctatttttaggtatgcatcacggaatctttctgcccctgtca
aggctaatttacatttctca
>1_GG_1166707:1167326
taaactcaaatgatgttggtattagcacatgtggatcccaattagagggtacgggctgtt
gccaggcaaatggaaatatttcatgttgtcagaccactcaactaccagtcgatgcagata
atttcaatctcaaccaagagaacgctgagtttacaactgaaaagaagagcagcttcaaga
gacaaatttctcgcagtagtagtggcaaaggggctcgtcctcgcaaggtgtgcttaatgc
ctacgtggtatgagagctgggagcgtgaagatacgtatgcagttcttgctgttgttggtg
ctgccatatcagttgcctatgccttcaactgctacagacagctgaagtaattttattcat
taagaagctcacatttgatttcattgttggttaaaaacaccgatgtgcttttgcctgatg
taaatttaggttattgcatgtgtgtaagtcacttgcaaggaagtctagaatttgatttac
ttgggggataagatttatgccaaaatagtgttgtaatgatagactattggttctgtaaat
ttaggagtcttcttttgtttgcatgtttcaaacacttcctggtgtctgaagtgtttgttt
gatctatgaatctgttggct
>1_GG_1171455:1173054
ctactctcacatttccttcaaccatctccacctccgtcgccgccccaccgccgtcaccgg
acaccactatcaccgaacgagtcttcttagacttcagtatatgtcctaattacttcacaa
acaggaatctcggagatgatctctctaattgcgctgattctgaaccaattggtcgacttg
ttctagggctttacggtaacctagttccgattactgtgtcgaatttcaaagctatgtgta
ctggttcatctggatcgacttataagggtactttggtccagaaaatatttccgggacagt
tttttatggcggggagacaggggagaagagataaaggagaagtgaaaccgccattgaagt
taattaggaatgtagagtcaattgaatctaaagcttttcttttggaacattctagagctg
gagttgtttcattgcctttatctgagaatgatgatgatgatgatcttaagctgaatccaa
attatcataatgtggagtttttgattactactggacctggaccttgtcctcagcttgata
gcaagaatattgtttttggaactgttcttgaaggtgagttctcagaatctacaaatctat
ctcctttagttcagtttaacttatatacattgagggcaaagtctgtcgggaacagcctct
ctacctctgaggtaggggtaaggtctgcgtacaagataggagtaaggtccgcgtaaactg
tacattccacattcccaagacactattttgtgttgtacactgaagatgtaaatgaatttt
atctattagtctatttgaatgtgttgtagaaggtagcatgccttatattcgaattagtta
tctcgattgttattgaaaattaccatagttatcttataggtgattgagttgtcagtgtgt
agaagttaaaacactttagttaatcccattacagtcctccaccttatattacactgaaaa
tgtaatgaatgtttacatattggtctattttaacctgttgtagaaggtagcatgccttat
attcgagttaataatttcaatttttatggaaaattattgtagttatcttttaggcgacca
tagtgtaaaaggtcttttatattgttagtgtaatagaagttgaaaactttagttaatcgc
actatactatactttaccaactgagctaacattgggagacttatactcttttagttggca
catgcatgtttagtgtaaaagggtgcttcgccgtagtgtttgtcaatgttgtgacaaagt
aaatatttgcttaagaaaatgttaacttgctagtcgagaagtgatctttacatttagata
ttcgtaaggtaaaatgacgtggttctccaattgatagtacgagtcaatacctccatgtgc
ctatctaccctactaaagaagatcgatttaaaggttaaatagaggtatatttgattggag
aaatatggaggaacaaggaatacttctagagttatcatttttattgagtaatgggcctaa
taaaactggatggatagagtattcatatatttgtccccaagtaatctagaatttaggcat
tgttgattgatcatatggatctgaaatagttctagactag
>1_GG_1180060:1180639
ccaaaattcctcatttctccttacacaacaacaacaatggctaaaggaggaaaactcaca
aaactcaaatccgtgttgaagaaaatgcaatccttcaaaattggccgcgttaatggcacc
gctgccgtagcaactcatcatcattcttcctccgaagaagacgattccttttccgatgaa
aatcgctgctccggtaaggatttgttcccggtctacgtcgggaaatctcgcccgccgccg
gtacctagtgagctccgacgtcatcgatcacccgctatttcgcgaacttgtggaaaggtc
cggcgagtctgaagaatatattacagttggatgtgaagttgtgctgtttgaacatttgct
atggatgcttgaaaatgcagatcctcagccggagtcattagaggaattggttgaatttta
ctcttgctgatgtggaataactgtcagtaactgaatggtaaaaataactgtgacgtggac
gtcgaaattggaaatggctaatatttggtatatagttgtaaatttaattttcccaagagt
taatgattttgattaattagtggtttagaaggagcgggga
>1_GG_1184655:1184814
aacaatttcccgaagacttgtttctgaccttcaaaacatatagtcaacgtcgtgaaagag
tttgctcactaaggacaattacaagctgccctaatttttatcaccggaaaattgcaactt
gtcgtcggtaaactcgactagattccggccaaaactccgt
>1_GG_1184832:1185211
tcgccgaccaccacaagtcacataactccgacggaaagctctggaagctttgtcctctct
ggcaatcaggaacttcttcttcttcgtcgtctacacagaatcttcactctcagaatcaca
gtcaccaaaacggcgtcggatctaacagctctcgtgcttctacgtcagttagctccgttg
ctagatcactgcttccggctcgacgtagacttcggctcgatccagctaacagtctctact
tcccttgtacgtccgtttacctcgccgttgactaaattgaccttttttagtcaacaattt
ccggttttttaggtcttataatttttcgtgttgaaaactggaggaattgtgctctgcttt
tacctgttaaattttatatt
>1_GG_1189287:1190206
tttctctttcttcccttaccccaatagttccatctctttgctctctttccaaatccccca
aaattctagggttttcatttttctgttgaattttggatcggtgctttgttttagtttttg
ggtagaggttccgattcctggattttgtggcagaattttgggggattccaattgtatatt
aggagaaagagatgagttttcaagatcttgaagcgggtcgaccattggggccccgtagag
ggtatatgaatggtaagcaagacccaactcaagctgtggcttctggaattttccagatta
acactgctgtgtcgacgtttcaaaggctggtcaatacacttggaacacccaaagatacac
ccgagctgcgtgagaagttgtaagctctcgatattttgtcctgattgtgataaattgaag
ttgtaagctgaatgtttgggtgaaattctgcaatttttaatacagttggaattgcatgca
ttacttgttgaatttgatgttttgtggacttactgtattgtcaattgatggattaatttt
gagacaagtttatagcttttgtggtgattgaggtcgtacagtagcaattatcatttactg
agatagaccgggtcaactgatactgttttgtggtatttttgttaagtgatttcatcttta
actgttaattcgtgaatttataactcatcctgtattagttttagcgtacacacacacagt
cagaaagagcattatacttgaaacttgtgttctgcatttgaggaaacttttgaggaaggc
ctcagcacatggcacacgctaaaaatgatgtctaaattatcactgaacatgtgcaaatga
gttcttctgatcactttgagagttttgatctagagaaaatcagtaagcttgcaaaatatt
ttaaatcaaaattttagaaa
>1_GG_1190227:1190966
cacctatacttcttctggatgactgggaggaatatattgttcagtatatggttctgatga
atgataaaacatgtttttaggctaactatatacatgttgtgggaagaagtttgaacttca
tgttcatgtgccttttagagggttaaataaggctttgctctactacttactcaaactgga
attggtttacagaaagtattaactagtgtcacttttcaaaagaaaagggatttactagtt
gtatgtttgcgcttagacttttatatggacaaattcttttaaaatgttgccaccctacta
tgttcgatattgaaacttctctttgtgtgtgcatacggtgtttattgtgcaatactctaa
aaaagaaaaacttttaaaacttgtggtccaaaatgaataatagaaatttgtgtgactgtg
aatcatttcattaagggtaaaatagatattttatagttaaattgttacttaatatagaaa
tgtgtcattctttttgggactgactaaaaaggaaagtaagtcacataaattgggatagag
ggagtattcaagttgttgagtgagttcttaccggaagaggtttgcctatcattgcctcta
gaatgggactgtggttgaatgttgcgtcactcattcccatgtgaaaagtgaatataatat
gattcaccgcaaaaaagtggggtgaggactgtggagaaatgtgatatgtggcaatcatga
atcggacatgttttaaccat
>1_GG_1191495:1191634
gctagcaagaaaattacagatgctaaacttgctaaagattttcaagcagtcttgaaggag
tttcaaaaggctcaaaggcttgcagctgagagagagacagcgtatacaccttttgttccc
caagcagttcttccttctag
>1_GG_1192021:1192141
tttggtcatcttttggtaaacagttatacagccagtgagatagatgtttcttcggaaaag
agtccagaacaacgggctctccttgtggaatcaagaaggtcagttagctgatcatgttct
t
>1_GG_1192577:1192880
acaagaggttttacttttggacaatgagattgcctttaatgaagccatcatcgaagaaag
agagcagggaatacaagaaatacagcaacaaattggtgaagtgaatgaaattttcaagga
ccttgctgtgcttgttcacgagcaaggagctatgattggtaggtcactcttgttttagta
ttccaaatttccatatgaatgtcctttgatatttacaattctgttttctgcagataatat
tggttctaacgttgagaatgcacatgctgcgactgcacaggggagatcgcaacttgctaa
agct
>1_GG_1196881:1197442
gttgctataaaccgtgtatataaatactccattttcttcacaatattcattctttttcga
ataccatttttctctttctcttgcaagatttactctttctctttccattatgggtttccc
agctaatggttcatcacaagataagccatacaagttcttgatctatggccgaaccggttg
gattggtggcttactcggtaagctctgtgaagctcaaggcatagagtacgaatacgggtc
gggtcgattagagaatcggagctccttagagtccgacctcaccaccgtcaagccgaccca
tgtgttcaacgccgccggtgttaccggccggccaaatgttgactggtgtgaatcccataa
ggtggagaccatcagagctaatgtggtcggcacgctgacgcttgctgatgtttgtagaga
gaaagggttgatccttatcaactatgctactgggtgtatttttgaatacgattcgggtca
taaattagggtcgggtaacggattcaaggaagaggatactcctaatttcatcggatcttt
ctattcaaagactaaagctatg
>1_GG_1198152:1198994
tgttcagtaatgtttggtattcgtggaactttttgatccaggctgtccatgtagttagtt
taactcttgtccatactggaagaaggtttccaatcttgatcaccgccatctattacacct
gtttggggcataccaaatgtttggagtgtgattaaaacattcaacgttattcttacttcg
gctgatgatcatttcaggtggaggaattgctgaaaaactacgacaacgtctgtacactac
gagtcagaatgcccatctccgcagacttgaccaacccccgaaacttcatcaccaagatca
gtcgatatgagaaggtagtagacatcccaaactcgatgacaatcttggatgaacttctcc
ctatttccatcgagatggcaaagagaaacctcactggcatatggaacttcacaaatcctg
gagttgttagccataacgagatcctggagatgtaccgtgactatattgacccaagcttca
gctggaagaacttcacaatcgaggagcaagcaaaggtcattgtcgctccacgaagcaaca
atgagctcgatgcttcgaaattgagcaaggaattccctgaaatgaagtccatcaaggagt
ccctcattgagaatgtgttcaagccaaataggaagacaccagtagcttgaaaacttagag
aaaagatccaatttttatgtcttgttcaatgaatcaactatgttttcagtcctaatattt
ggggttggcttttctctcttctctctttgtttctgattttcagcatctttttccctttat
tgttgtattgaatgttgtaatggtatttatttcatcatgaataaaatcgaaaaatgatac
tcc
>1_GG_1202995:1203854
cgcatatcggtatagcaaatattgtgtacgttcagataaatatcctttgctcgtttcagt
tccaaaaactcgaagaagaagaagagaataatggagggtttcacatcgttcttcgactcg
caatctgcctctcgcaaccgctggagttatgattctctcaaaaacttccgccagatctca
cctctcgttcaaactcatctcaagcaggtattttcatctcttctgttctgttaattttga
tacagatttgtgatttcctacggtattatcaactttttaggtagatattgtggtttgttt
ttaggttattgatatttgagagttcttatggttcgattgttgttttgttatttgcacggt
tgaatttggaacgctttcggtgattagaatcaaattgttttaccctgcggctacgtaact
tagcggattatttgttgtttgttgaaaattgccctaatttttagttttgctttgaaattt
gtggaagccctaattctcaccttctccttattgacattgaaaggagagaagattaaattg
aagttttgttgtatagttccttcttttccacatggtttgaagttcattctatcatgagtt
agttaaataaaatttggtattacgttggatgtttctttggcaactaatcacagattttgt
acataagagaagatatttaaatgagctgcaccgttggatgtgtgtgtatgtatcaacaaa
aactcgtttttaaataaccattatatcagacgatcgttcctggaccaacgttttgattga
ttagtattgtgaattcatgataaattaagaaagaatttttgcgttgaattgtatcaatgt
ggaagaatttgttacacatc
>1_GG_1203875:1204674
ttcagtatatgtcgttttaccatggcttgtgtatgtgttttgattttgattaattttatg
gttacaggtctacctgacgctatgctgtgctttagtggcatcagctgctggggcttacct
tcacattctatggaatatcggtggcctcctcacaacattggcttgcatgggaagcatggt
gtggcttctgtcaagtcctccttatcaagaggtacacaccaactttactgccttataaac
cttagcagtcgcttgccgtgggcctcctttagttgtgcacttttgtggttatgtctgtta
ttgaatttgaacttatattttcgttatttcggtgagcagcaaaaaagggtggctcttctg
atggcagctgcactttttgaaggcgcttctattggtcctctgattgagctgggcattaac
ttcgatccaaggtgtgtctcccttccttattgtcattttttctgtttgaaaatattgctc
ctgttctctagtgtgttagttttgacggttgtgttctatgttaagctgcctgtgtgaaat
ccactgttttgggattttcagcttttgagtcggaagtgggaccacattgttgtgtgatct
tagggtattaggtttggtctttagattttcagcactcgatttgaattgcagcgtcttctg
catttgaatgcatcattttgtgtatttgtgttttcctttctcttaaatgctaaagcatca
caagaatatgccctattttacttggggtagttgaactctacccacaaagggagtagaatg
aatgctgtctttttcaggtt
>1_GG_1204924:1205539
cattgtgtttggtgcttttgtaggttgtgctgtggtttttggttgcttctcagccgctgc
catgttggccaggcgtagggagtacttgtacctcgggggccttctttcatccggtgtctc
ccttctcttctggttgcacttcgcatcctccatttttggtggttccatggctgttttcaa
gtttgaggtatttgcattgttttctgcatgctgcagtttcaacttttagcatcgtttaat
ttgcaagttgctctaatatttttcttccactaacaccacacctcctatttggcagttgta
tttcggactcttggtgtttgtgggctacatcgtctttgacacccaagaaattatcgagaa
ggctcacttgggtgatatagactacgttaagcatgcattgaccctgttcacagattttgt
tgctgtttttgtgcgcattctgatcatcatggtaaggggagatatttcattggttatgct
tgaaatgtctctgatcatttgatgttttgaccattaaattgactcttgtttcccttcttt
gcagttaaagaatgcatccgagaaagaagagaagaagaagaagaggagaaactagatttg
gttctatgggctcctg
>1_GG_1209378:1209570
tctctttatagcttaacaaaattaaagaaatgggagtgataaagctctagccgcctcagc
acaccaaaatccaaatcattttgctgatacccaattttctctatatatatattggaaggt
tttctttcaatttccagtcaattctatagaacaaaccctacaaagtttttctttttcagt
ttactgagccaag
>1_GG_1210521:1210858
gcacaaagcatggccttgatgtctcaggcaggttcttcacattgcatttactctgaaaag
ataagatgtatcggtggacatagcaacatcatgaacaatatggagatgttcaaaatgagg
gagatatgctttggcgtggatatttcttcacggaatgcctcaagacgagtgcaagggaat
catttgaatctcataggagtgggaagtagacgtggaggcctgacaattgttgctgcaagt
cctccaacagaggatgctgttgttgcagcagagccgttaacaaaagaagatcttgtagga
tatcttgcttctggatgcaaaaccaaagaaaaatggag
>1_GG_1211842:1211981
gataggcactgaacatgaaaagtttggtttcgagtttggaactctgcgacccatgaagta
tgatcaaatagctgacttactaaatggtattgccgagcggtttgactgggaaaaagtaat
ggagggtgacaagattattg
>1_GG_1212177:1212296
gcacagggaaagcaaagcatatcattggaacctggtggtcagtttgaacttagtggtgca
ccagttgaaacactgcatcaaacttgtgcagaggttaattcacatctttaccaggtttgt
>1_GG_1215230:1215350
caaagtactttgactcaggggagatatgagattatgagaaattacatgcctaaagttggc
tcacttgggctggatatgatgtttagaacatgcactgttcaggtaagctcaatggtttaa
t
>1_GG_1215550:1215919
gtaaatctggactttagttctgaagctgacatgatcagaaagtttcgtgctggtcttgcc
ttgcagcctgtatggtacctttgtcctttctgtcctttctctttctacatgaaagttatg
tagttatctaactatataatgaaacagattgctacagctctatttgcaaattcgcctttc
actgaaggaaaacctaatggttatctcagcaagagaaggcatgtgtttaaaaatataatt
cttgtttctctgaggactataatcgaagttgtacataacaaatttttgtttgtttcacca
gccacatttggactgatacagataataaccgcgctgggatgcttcctttcgtctttgatg
actcttttgg
>1_GG_1216710:1217169
gtttgagcagtatgtggattatgcacttgacgtccctatgtattttgtctatcggaagaa
gaagtatgttgattgttctggattgtctttccgggtatgttatttataaccataacagat
ttataaatgtcactctcttgtgcttatttaacaacattgctgcaggacttcatgaatgga
aaacttccgcctattcccggcgaatatcctactcttaatgattgggagaatcatctcaca
acaatatttcctgaggtatgcaagcttcatccaagaaaatgtcctttactactggtttgt
ctatgtatggttatggaagtatgaactcgggttaactttatcaggtcagactcaaaagat
atctggaaatgaggggtgctgatggagggccttggagacggttatgtgcattgcctgcat
tctgggtatgaaatctgtttctctaggatttatgatgttg
>1_GG_1217190:1217609
acaaaaagcaagtattactcggtaaagcaacagggaaagggagaatagaatatggttgtg
ctcacctcacctcccactgagaggagcttcttactctttctcctgtttgttgggacactt
ccaaagtttgttgtgggctactttgaaccaaacagctcagtcatcttcttttttccttct
tttttctttcaggtgggtatactctacgatgaggggtctttgcaaagtgttttagacatg
acgtctgattggactgcggaagaaagagacatgttgaggaataaggtaatatatccttac
tcattaaagattatcaagcatttcctacctaatctgtaattagttaatgtatccaaggct
gctgatatatctgctctgtggtgctattctctatgttttattgtcatgtaacaattcctt
>1_GG_1217650:1217949
gtgatgtcaaatttgaacttcagaatttgtcaagagaaaatgagaaagcatccagttgtc
ttattgtagagtctctattcatttttctattctttatcttgttgatgatttcaatgttgt
gtgttggaaatggtccatatgttcatgcttgggtaaagagaaactgtaaatactttattt
ttatgaactctgaaatcctatctgtattaaaatatacttgctttgctcttctccttgcgg
aacttggacaagcaaaatcattcagaaacaaaatggggcagtgtgaccatgaactcttca
>1_GG_1217970:1218831
ttttcgttaagctataattttcagttcctcagatttgtcgttaataacttatacgcaata
ttggagatgactaatatcaccccatttagtaggtgccaaaaagtggtctgaagacaccat
ttcgagatggattgcttatgcatgttgctcaagatgttgtcaagttggcaaaggtgggtt
aaagcttctaatgctccatggcttggtatatttctacatgtttactaacttgttagttgc
tttctgatcttcaggaaggcttagaaagaagaggctttaaggaaacaggatttttgaatg
aagtaaccgaggttgtcaaaacaggtaagtaacgacgttttggttgaaattgtctttttg
gacttgtgttagtatctctttacttgttctctggatacaacacaatatcaaatgataata
cattatttaactgctagagccgtttagaatttcaattgaactgttctttgtacttctggt
aggtgtaacaccagctgagaagctactggaattgtaccatgggaagtggggacagagtgt
ggatcctatctttgaggagcttctctattgaagttgtttgagagtgccatttcaattctg
tctttttcctgtgttgtaaatgatttctcaatttctttttgagagttatatcagccgatt
ttgcccatcgttagacaaataatctagctagctagattaagatatgttacatgtatctac
gtctcgaaaacgtcatatgtagctctccccttggatgtgatcaatctggttccagatagc
atttgtatacactgggacatacattttccccagaaaagtaacatagcaatgctaaagtaa
taaatgaatcttggctgaccaa
>1_GG_1222822:1222991
attgtgaaatcaaaaacaccgttttgcctggaatcccaaaaaatggcgtctgccagtaat
ccacaatccttgttcaatgttttcgtctacggcagtcttttagctgacgacgtcgttcgt
gctctcctcaaacgggtcccaccttcttcacctgcgattctccacaactt
>1_GG_1223620:1224019
actgattctgttgctttgcttcagccataggtttagcatcaaagggtgtgtttatccggc
cattctacctgtagaaaacaagaaagttaatggcaaggtttgtttgacatattccacttg
ttgtcataagagaatttacaatgtatcaaagtactatgtcatagctgttccagatatgct
aaatgatgaatcacttaattatcatcttaaagttacctccaagcatcttagccattcagc
taacatttgaacataatctgatgaatgcattgtaatttttttcctactgtttatcatatg
atatttgctacagaattttctttatcagtgactgaaattggttatccaaaacatgtcgag
ggacttcttttgctgcctttattacaaagtgtcccaacat
>1_GG_1224060:1225219
tgaagcattgatttgaaattagtaacagactcaagtgagattaaccaaaagtgaattgat
tgattggcattggggaagttaagtttacttaaaaggacataactttcatcataattctgt
tgttaaatgtggaatcagcgccacactattgatttagttctcccaataacattacatata
tggctgctgaaggtcactcagagcatagcttacatcctagtccattcacataaaattgaa
gatttgatgcacaaatgtgagtgacctccaatattgaggtccaggaacttcagatcaatc
catgtactatgcaattaaaaagtaggagtaagaacaactgctgcttgcaatcccttctca
ttgagatcttaacgggaaatgtaagatctgaccctcttactgatctctgatgtttgtttt
gacaaaatgcaggttctttcaggcatcactgttccggaattggatatcttggataaattt
gaggacgttgagtatgaaaggaaaactgttgatgtttccctgatggtattgatacaatga
aattgttcttgttatagcagtggcaaatctcagaatgcttgagtgctctttgagtagttg
taccttctccatgtttatcttattgtttaaatgtttcttcattgactaggaggcagaagt
ctagtgtgcttgggagttggaagtttttaggtctttattatcgactatagatgattacaa
cttcataggtacaaccagctaatcatagtgatatccttgcctattgctttttagttcgtt
taagaacatcatggttggcataaatggaccagaatagctaggtttgcttcatccagttct
cccacctatgtcagatagttttggcacttctgggtatttactcatcagtttgattccaac
atctagtttggccatggaacaacattatatgaggcatgttgaaatcagttgtccatttgt
aatgtatttatctggttcacaagagatgtccattggctttgcaggacagttccgatacat
taatggttgaagcatatatttgggctgaccagagtgacccaaatttgtttggggaatggg
actttgaggtaatatgagatcttgtatcagttgcttctcttcttaactatgatcctgtaa
aagctcgttctcgtacttat
>1_GG_1225240:1225538
ggaatgggaacgattgcacaagcaaagcttcatgaaaatgacgatggagtttctggaaga
actggagcagcctaaccaaagtggcagcatataaatcctactgtaggcgatggagttgct
tcaacatgtaattcagtttgggctgcataagtactgttactctattacttctgttgtatt
ataagcagtggtttcccttgccttttccttctgggacaggaagtgacagcaattaatctt
gcgaaaatttcagtcagtatacacagaaatttcaaacaaaattggtgttatttgtgcct
>1_GG_1229629:1229860
agtctactctacgagtttgtgtataaatagctgtacgtggtcctccttcattttaaaagc
aaaataaaccatagtcattcttcattaatttgatcagaaattaaaatggcgaaaattgct
attggaagtagccgtgaggctattcagcctgattgcatccaggccctcattgttgagttt
atttgcacttttctctttgtttttgctggtgttggatctgccatggctgcaa
>1_GG_1230565:1230944
ataagctaaatggagatccacttgtgagtttattttttgtggcaatggcacatgcattgg
tggtggctgtgactatctctgctggtttccgtatttctggtggtcatctcaaccctgctg
tcacacttggcctttgtatgggtggtcatatcactgtctttagatcaatcctctactgga
ttgaccagttacttgcttctgttgctgcttgtgctttgctcaattacctcaccgatggaa
tggtaagtactcattccttttaatttgagaggtaataacacgtttgatttgacgtgaaat
ttaaattgatatatctattgaatcctaatgacagttaattaatgctggtaaaagttttag
agctcttttttaatatttgt
>1_GG_1231005:1231412
tgtagataacaccagttcacaccctagcaaatggaatgagctatggacaggggttaatta
tggaggtgatattgaccttttctttgttgttcactgtgtatactacacttgtagacccca
agaagggaattcttgaaggaatgggcccacttctaactgggcttgttgttggggccaata
taatggctggaggacctttttcaggagcttcaatgaacccagcaaggtcatttgggccag
ctttggtaagtggaatctggactgaccactgggtttactggattgggcctttgattggtg
gtgggcttgctggctttatttgtgaaaactttttcattgttaggtctcatgttcctcttc
caagtgaagagactttctaggttttgtaacaaagggtagatgcctatt
>1_GG_1235445:1235970
aataaataaacaaacaattattattagctcattgtttctccttatttcattgtttcaact
gtcccctaaattatttctatagatagtatatagtaataaatcataatgggcagccaatgc
tattccgcttgtactatccaatcattgaaccccacgtgtccttcatcttcctcctcctct
gttatcttcgctcttcataaaccccagattcacagtaatattattcaaaattatactagg
agaagaatcattacttgtagtagtaatagtagaagaagaatggctagtgttactgatatg
aatgttgtgtcttcatcatcagtagaagttggaatacagaatcaacaggagttgaaaaaa
ggaattgcagatttatatgatgagtcttctgggatttgggaagatatttggggtgaccat
atgcatcatggttattatgaacctcagtcatctgtagaactttctgatcatcgtgctgct
cagatccgtatgattgaaaaggcgctaagttttgctgctatttctg
>1_GG_1237577:1237746
aagatccagcgaaaaaaccaacgtccatagttgatgttggatgtggcataggaggcagtt
ctaggtaccttgcaaagaaatatggcgctacagctaaaggtatcactttgagtcctgtac
aagcagagagggctcaagctcttgctgatgctcagggattaggggataag
>1_GG_1238314:1239993
aaccggaatataaatgagcaggtttcatttcaagtagcagacgccttgaatcagcctttt
ccagatgggcaattcgacttggtttggtccatggagagtggagaacacatgccaaacaaa
gaaaaggttcattatatctgatacatgttttttacttatctcgttgtatatttgaacttc
agaaaatgtacatgggggcgcacttgtcactaattattgtgcagtgtttttcctaacctt
gtttccctaattgttagtttgttggcgaattagctcgagtggctgcaccaggaggcacaa
tcatccttgtcacatggtgccacagggacctttccccttcagaggaatctctgactccag
aggaaaaagagctgctaaataagatatgtaaagccttctatcttccggcatggtgttcca
ctgctgattatgtgaggttacttcaatccaactctcttcaggtaaattaattctactaac
tgctattagttatgtcgtgaaccagtctcagacatactcttttcgttccccgctaatctt
gtggctactggcaggatatcaaggcagaagattggtctgagaatgttgctccattttggc
cagcagtcataaaatcagcactgacatggaagggcttcacatcagtactacgcagtggta
agttgtgtcttgccaaaatgtgtactactactaaaaatttaaggcacccatttttcgtat
ttgatttattggagttaccttatcaggatggaagacaatcaaagctgcactggcaatgcc
actaatgattgaaggatacaagaaaggtctcatcaaatttgccatcatcacatgtcgaaa
acctgaatagtaagtgagggtcttgttcaaatgagaatttccttgaggtatctaaaagta
gaaagcctttctcaaacagttagaacactttattgttcgcggaggattcttaactaatga
tgctttatcaatattgtttatttatctttacaattgagcttttaaaccccttacaaactt
actcaattggtttattacaatttgtttccgtttgaagaccaacaacatcgttggtcttgg
ctggtacttgcagccatgtctccttttcttcctctttttcgttttggttaccattgacac
ctctcctgagtcttgacagccattcctgtatcagttggtgacgtctaatttctacgaaag
gattgatttttgattgcatatatcaatctttaactgacaccaacaaatttgagattgaga
cgtagttgattgatataaaataaatatttttggaattgtttctagcaaatagactataga
gtctgtttacaaagtcacagttttagcaaggaagtgatacttctctattctttcttaaat
ttaatctcttttgttccttttgaataacatagttgcaactttctgattacttattttctt
attgcaggttcttcgctttgctactggttaataaacatctatggatcttggaagaaaaat
aaactatctataatgtacagaaaatgcaacattgaatgaactctggattgcaagctgaag
aaattgccacatttgctacaatagctttaataatccatttaacatgttgtattgtgaaat
tgccacattgtactgtaccaatcatcaaaagagtatcaaggtatctagttctaagaagaa
>1_GG_1244093:1244382
gcggttatgggagcatcaagttcgtggtccagagctatgattcagatctcaccttacact
ttctctgctgtcggaattgccattgctattggtgtctctgttcttggtgccgcttggtag
tcatatttttgtgaaaagattaatttttaatgttgttgttgttaaagggtactcaaatct
gattacaagtttttgattttgttatggtatagggggatttacattactggaagtagtctg
attggtgctgcaatcaaagctcctcgcatcacctccaagaatctcattag
>1_GG_1246679:1246818
aatagtgctgaattacagtggaagcattttgttagtgagattgtcattgattttaatatt
tgctgcgttgatatgttctgtataggacggattagagatatgatttaagttttgtgtcaa
atatgtcactagaattaagc
>1_GG_1246839:1248238
aagctattaaacaaaattgtgatatgactaagaaaattaggaacaataaaacaatagttt
tattagagtaggataaagatgtaaagatggatttaaaaaatataaagagtaatgtgtgtt
agggtgtggagagagagatgagcaaagggtaaaaccaaccattgatgctttgggataaat
gtcatccgatgccccccactccaaggtattgaattatcatgaagatggaatttgaattcc
cttgtcactcccaagttcaaaaagttaattgaatcagtcaatcaattaaccaacctcaat
ctcaagttagtaggggtcgaccatgggaagttttttctaggtccactatattcaggatta
tttcctttcaatactaaatgatttatcaggaacacaaatttggaccaaagttcttggtta
taatagttattttccaatattctacctgaactacaaatccgacaacccttagcccttagg
gactaaactatacaatgaggtggcagcatagtgttcaactgtgttatgtcaatacttact
gtcttgggatatctgtgtcacatttgtgtcatgggcagcagtattatgttcgcattctca
acatactctattgcccgactcactgtttaatacttgttccaaaggattgaaacaaactta
tggttattggatacatgtgacttgtccttttcatactgaaacaaaaggctaacttatctt
tacttcttgtagtgtgattttctgtgaagccgttgctatctatggtgttattgtggcaat
tattctgcaaactaaattagagagtgtcccagcatccaagatatatgcagcggagtccct
tcgagcaggatatgcaatatttgcctctggaattattgtgggctttgccaaccttgtttg
cgggtttgtaactttttcttattaaagaaacttgtttgcatacagagctttcttctgttt
cacttgaccatcttcctaaatatattcctataaacaggctctgcgtagggattattggta
gcagttgcgcattgtcagatgcacaaaattccacccttttcgtcaagattcttgtgattg
agatttttggtagtgcactgggattgtttggagtgattgtgggaataatcatgtcagctc
aagcaacatggccttctaaaacagcatgatcgcgtacatctgctttctttgcactgccat
ttggaagctgtattttctctcttgccaatagtttattgtttttgtaggagtattaattga
agaggttcttggttctcccactgcattcacataaatgaaatcgacataagctaggccatg
tctgacctgcaaccgatgtgtcatttacactgttgtattattacttcactagaactgaag
aaacatgaacttatagttat
>1_GG_1252418:1253557
aaattccactcaaaattcaattactcaagcaatttcttcaatcatgacaggcacaggaga
ggaaaatcagcccaaatttcaacaatcagagcctcagataccttctgtttcttcatcttc
ttcagatcctcaagcaccagaaatggatcagcaaaaatggggaactcatattatgggtcc
gcctgcaattccaacttctcatccagacaatcagaaagccgccttatggagagctgagga
ccaaagagaagagtttcagccactgccttacgttgtttattccccaattgacaaatctag
caataacccacttgaatcggttgttaatgtgttcaattcgtggagtaatagagctgagaa
catcggccgcaacatttggtataatcgtaagtcactcaactaatagttattatagtcaaa
aggagtatttacaatttttgactaatgatatatgtgggtcatgtctgttgtagtgaaagc
tggaccatcagttagaggagcggcatggggaaaacttaatttgacagccaaggcgttgac
agagggtggatttgagcctctttacaaacagattttcgaagcagatcctaatgaacagct
gaaaaagacatttgcttgttgtctttccactgcaactggtcctgttgctggtacactcta
tctgtcaactacgaaagttgctttttgcagtgatcgcccattatcattcaaagctccatc
tggtcaggaggcctggagctactacaaggtataacacaatccaaacaaatactctccccg
ttttaatttgtttgtttgattttgatttgacacgaacaaattaagagcaatatgctagct
ataagggttaattatatttggcttcaatcggtaagtaaacattccaatttctaaagtgca
cactggttgtttcgactgataactgaatatttctcattgtgtcttgtggatattcaatgt
tgaagtgatacagaaattttggaagtgtctgaatatgactattttgtaaattaagagtct
ttagctgatacgagttgagatgtttagatgtgcctatagaatagacaagttgagatgtgt
agatgtgcctatagactagacgagttcagatgtgcctagctgatacagtatagacgagtt
>1_GG_1253724:1253977
acagagattttagaggtgtctgaatatgattattttgtaaattagagtctttagctgata
cagtatagacgagttgagatgtttagatgtgcctatagactagacgagttcagatgtgcc
tagctgatacagtatagacgagttgagatgtttagatgtgcctatagaatagacaagttg
agatgtgtagatgtgcctatagactagacgagttcagatgtgcctagctgatacagtata
gacgagttgagatg
>1_GG_1254392:1254555
gtagcaatacctttgggaaatattgggactataaatccaatagtgatgagagagtctcca
ccagagatgtacattcagattgttaccatcgatggtcatgatttctggttcatggggttt
gtgaattttgagaaagcaaaacgtcatctacttgacactttgtc
>1_GG_1258566:1259330
ggcgactgacctttcgtttgtcaatggagttcttagatgaagacgccagacccagatttc
tcttccaatcaaagccactacagcaatccaattccgatccggaaacccaaacccggtctc
tataccgacccggaatcatcatctccatctctctttctgttcttttcttcgctctttcga
tcctctatttctcttttgaacccttcggatccatcttcttatggatctctctttccctcc
ttgttggaccgtttgctccttcttccgtcacaggtggtgacatccgggtcggactcggag
aacccattcaagacccgcctaaagatgatctttctgataccgaacccgatacgaaaaaat
caaacagaagatctaacagacccaccaagaaaaacgttgactttgagcctgtgttagcta
cccattatgatctaaagccggagaaaactaatgggtcggtggcaaattcgaagaatagta
atgggtcggttgcgaatctggagaaaaaagtgggggatggggtgtggaatgaaggggatg
aagagttgttgaggaagatgatggggaagcatccggtggggaaaccggggcggtgggagg
cgatagcagatggatttaacgggagatacagagtggaaagtgtgattaagaaatctaaag
aattgggtgagaagaaaatgagtgatggggattcctatcagaggtttttgaaggacagga
aaacagttgataagagatctgagggtggaaatgaggctgatttcg
>1_GG_1263304:1263483
gtttatcccgccctttgaaagactacaattgatcggcgccggacttcgatcaccgtcggc
gtttctaagccgtcgccggactaagccggagaaagtgagtttcaaaagacttaagctgaa
ttcatcgaaaacctttcgttttcctcttagtaattctacttatttactttctccacatac
>1_GG_1263504:1263643
tttgcaattcatgggtcttgatactgtttatcactgttacagatctcaatcaagtgagct
aagcactcggcgtttcaacttctggttataaatttattaaagcctttgctccattaggta
aattttctgctcagtgtctt
>1_GG_1267646:1269205
aaaaagaataaccgagttgaggtcagtttactcgagctgaatgctagttcagcagaatga
aagaccagcaaaccaatttaaccgaattaaggaccagttaaccagttcaggtaaacatgc
ctgtaagcaagtcaaagttcaaatccgtgaatctacatcagctaatcagctggtggtcaa
ctgtttttgatgtccgtgaagatgagggctaaaatgggtttgaaaaattcagataagcat
tgatttgaccacacctagggtgagctaagtccaaagcgttatgattgtgaagcaagttac
cgaggggagatctcttaattatttactgttgtcattccccttagttgcacgcatgtacaa
ttacttctttctcttagtgcagttaacgaatccttttttatgtttcacaggttaggtaga
tacggatcctatgacttcagagatggaaccagttcagattaatggtgcacctaggagacc
tcgtattctgctggcagcaagtggaagtgtggctgcaattaagtttgcaaatctatgtcg
ttgtttttctgaatgggcagaagttaaagcagttgcaacaaaaccttctcttcatttcat
agacaaagcttcacttccggaagatgccattctatatactgatgaggaggaatggtccac
ttggaagaaaattggtgatagtgtgctacacattgagctccgcaggtgggctgatattat
ggttattgcccctttgtcagcaaacacacttgggaaggtgatgtatcattccatgtttta
ttcctgaaattttgttttatgataacactcattctgcctcaaaaacacaatttattccct
tatcctagtactaattgatctttataaaatggactatcaacaatgttaaacatactaatt
gaacatgtccatgctagaaggttaacgtcaagaaagacaccaattcaattccctacatca
taaaaaagaatttgtagtattacttatattgcgatctactttgcaattaagctgatatat
gtcttatgtactgtagattgcaggtggactatgtgataacttgttaacctgcatcgtacg
agcatgggactacaataaacccctttttgtggcaccagccatgaatacattgatgtggaa
taatccattcacagaacgacaccttatggtaattgatgagcttggaatctctctcatacc
accagtttcaaaaagactagcttgtggagattatggaaatggcgctatggctgaaccttc
tctcatctactcaactgtaagactcttctatgagtcacggtcacaatcaggtggcatcaa
cttggcttgatccacggatcattaaattttattcgtcggtttgtacaagtggtagaaatt
gttgaaattcaggacctggaacagtgttacttagcatacaccagttgtgtttatttttct
ccttaattagtgtcatgtttgtatccaagagctgactttcaatcaagtttcatgttcatt
gtagtctattgactctgaatattatgcaactctatatagtaaccgctactaattatgtat
>1_GG_1273252:1273372
gtagacaagcaattaaagttgatgtgccagatatcatctctgtatcagcctgtgcagatc
ttacattaccacctggtgcaggcctccgtattgatacgattcatgggccagtttacatgg
t
>1_GG_1273533:1275199
ccagtcctatgcaaacctataaattggagacagcagtacatatgtttcttaattatttga
gacagtcatattctctgtcaacacggccaatgaaaattacaagtcatttatggattattt
taaaaggagggtgactagttataattcatcaacaaaagctaatgttttcaacatagggtg
ttttgattgcttcctttagaagatgatttgatattcttaaagtcattgcctcctttgcaa
aatgggcccatcctttcatagtgcctttgcctatgtgtttggaatttatggaatattatt
gccatcaagcccggacctacccttcactgtccttgacctgtttgctgtgatgacccactc
acctttcttcatcttgtgatggaaatttggctatcgtttaggaatgaattgacttttatg
atctatctacgtccacttttattatgttaaatctacttttctctctatggtcatagtgag
aaaccttccatgattgtaatgcccttcttccctctcttactctcatgccacaaaaaggct
tactttggtaacatctaaaaactgtatttgggttgtcttcagatattaccttctctttga
acagacccatttgtcatatctttatcagtttatctcacttctatcccactcaattacatt
ttcactctggactttccgagttggagattattacgtttagataggacttgttttcaggtt
tgtacaaagatgttgtggtaattttgcaaactttaagctactgttacagatggtgctatc
tacatttgatctgttcagaaaacatataaaatggtttcccagaggtgaacatgaacattg
tgtgcagatcgtcattctccttattcgtgaaacataattcattagttttatgttctccat
gagttccttcttgtaggtgaagggatgagagtgggaaaacgaagttttaaatatgttcat
tttaagattactctattgattggaacacctcctaaattttacattcagttttggagttat
agtattttacattccttggaaaatttccttttgcatgatcttgtgacattcttctatttc
tcagattgctgattcatgggaatctttggactggtggcttgatgcaattcgtttggttta
cacgataggtgcaaggggcaagagtgacgttttggcaggcatcatcacttcataagcttt
ttgcatgtaactatatgatcaacctcaaaggtgggattcctgctcgagaaaagcctgatt
tattagcctctggagtctgttgctaatgtacacttgtatattatttgatttttcacatga
aatgaggttcattgaagttcctcttttaagcggacgtatgtcacaggactacagatattt
gagcttgtactgatgatgtttcatagatgtggattaaggaagagacttttttaattaaat
tcttagagggttcttcttgtgatcgtctatcgagttgatttgcttatttaaattgaaaga
ggaaatgctgcatagctgttttagttatgcatttggtaaggatttaagatatattcagag
acattgtaaacacgattgatccttaatcatagcaagttacttaccatttcttaggttatt
catgcttttttactgtagatacctgcaattgacttttaattaatctg
>1_GG_1279151:1279445
agaaaatgaaagagaaattgaagttgaaatgagacttggattcctcttcttatcttcttc
ttcgtcagtggttggatcctccatttctcggtccatcgtacggcctgcaccctcgctcct
gctccatcgtccctttcacttcatcccaaatcgtacaaccactaacagcaaccgattcca
attttcaccaagtacaactctcactgcatcagcttcttccatggcttccactttcaagcc
cgaacaagctagggttcctcctgctctccaattgccctctcctcccatcactaag
>1_GG_1279659:1279779
agtttaagattgggctatgtcaattatcggtgacggcagataaggaaaggaatattgttc
atgcgcgagcagcaattgaggaggctgctgagaagggggccaagcttgttgttttgcctg
t
>1_GG_1281104:1282723
ggataacctcattcctaatcttatcgctcctagtgtgcccacacatccatctcaacatcc
tcatctccgcaacatgcattttctgaacatgtgagttcttgactggacatgtattatata
ttattttgtagtgaattgcgttggattgattggctgcaattgagtggtggaagcgagtgg
ttggctatgtgaggctgcatctatgtgagtttagttattggtgacccgcgatagctagga
aggtactaaaggtatgtgaaactaaaactcccttcgcatttaaggcaccacctatgtcat
gtgtttctcatacaaaggtcaagttagttcacttgaagtacgaacgtaaaactttcatat
tttatgtgtgccacctacttgattaattgtttaagcttaaaggtattcatgtcactccaa
gttgagttccataacattttgtgttatcacaagtatttttacttgatttcttatgagctt
ctcctgaatagaccgcgtcaactcgtccatcaccaaagcaaatagaaaagggctaaggac
tgatccctggtgcaaccccatctcaactgggaaatgttccgagtctcctccaaccgttct
aacccgagtcttggctccaccgtacatgtcctttatcgccctaatataaatcatcgggac
acctttagcctccaagcacctccagaggacattccttggcaccttgtcatatgccttttc
aaggtcaataaacaccatatgaaggtctctcttcctttctctatatttttctaccagtct
tcgcatcagatggatggcttcggtagtcgatcgtcccggcatgaatccaaactgattctc
agagatggacacccctcttctcaccctcatctccaccactctctcccaaatcttcatagt
atggcttagcaatttgatacccctatagttgttacagttttggatatcacccttgttttt
atacaacggaaccattgtactccatctccattcatcaggcatctttgctgtcttaaatga
gttccagatattattgccccttcaatcttaaattagcctccctattagctgcaaaagcct
atgaaacctgcacttctttcatgtctaaatatatttgtaatctttatacctttttgttgt
tgttgttgttgtataatttatacctttttgctcccttggtgtctggaacttgcaaagtag
ggttggaagtgaggggttttaccatccgatcaatttcctcttgtctgacttaaacttata
gattaaggatatgagactagatagtgaggcaacaaagacttgttctgttattttaatttt
acaacctgaaacagatctttccgcaatagctttcgctattacctgccattgaaatttaca
gcagttgactttagcttactattgggctttgtttttcgctaggaaatatggaatagtcca
tattcaaatgatagcttcccaatttatgctgaagacattgatgctggtcctgatgcatct
ccgtcaactgccatgctctctgaagcagctcgacttctgaagattacaatagtgggaggc
tctatacctgaacgcagtggggacaagctgtataatacttgctgcgtctttgatgctgat
>1_GG_1286783:1287402
ttcatcatcaccagcagcagaaacatggctcttagaaaatggacatattaagccattaag
caaagagatgcgccatggccatggtcgtagccatggacgaacagctcacaacgtatcgtc
ttcgtctcttaggaaaaagtctgatcttacccttgtacggaaagtaccttgtgccattgt
tagagatgttcttgctaatgttcaagaggtcattttgggaactaagctttttgtgctctt
cattgccatacctattgccattgttgctcattacaaaaactttggaagagtaagttctct
tttatattcaattgtgtgattatttcgatggtcacacaatttaatatggtatcagagtgg
ataagaggttgttttgaataaaattacatatattccaaataaaacgaaatgtattttcac
gtgtttatgccattttaaaacgaatcaattacacacgtgagggcaaatgatggagttaga
attttttcactaagtgagtttaaactaattagaaaacatatacatatgaagaagttaaag
ggatttaatgtcaactctatatcagttacatacgtgaggacaaataatggaatcagaatt
ttatcgagttcaaactaatt
>1_GG_1287869:1288028
tatcagtcatgggtttttggattgagtttacttggacttactccattggctgaacgtgtc
agcttcttgacagagtaagttaaattgttttttctatggtataattagattattaaaatt
gtttacgagtcgatttgaattgattattactaaaatcacc
>1_GG_1288555:1288748
gagggcttctaaatgcaacatgtggaaatgccacagaacttataatagcaatatttgctc
taatccaacataaagtggatgttgtcaaatattcactcttgggatctattctttcaaatc
ttcttttggttcttggcacttcattattttgtggtggcattgcaaatatatccaaggaac
aaaaatatgataga
>1_GG_1289226:1289444
aaacaagcagatgtgaactctctacttttgctgttgggattattatgtcatgtgttgcct
ttgatgttccgttatgctggagttggagaatcagcagcaataacagcacaagcaacattg
aatctatcaagagtcagctgcattgttatgctacttgcttattttggttatcttgttttc
cagttgtggactcacagacaacttttcgacgcacaagcc
>1_GG_1290522:1290641
gaagataacgaaggcgatgataacgaagatgaagaagcagtgcttggattttggagtgca
tttgcatggttggttggaatgactattcttattgctctattatctgaatatgttgttggt
>1_GG_1290751:1290896
ggcagcatcagattcttggggaatttcagtgagtttcatcagtgttattttattaccaat
tgttggaaatgctgctgaacatgctggggctataatttttgctttcaagaacaagttggt
atgtacaatgtgtaataattaaatca
>1_GG_1291367:1291666
gttccattatgtgtgattgtatcatggattattggtgtaagaatggatcttgattttagt
cttcttgagacaagctcccttgctttggcaataattgtcacagctttcactctacaggta
atttgagaatgctttacccctaaaatagtattcttgacgtgaatacaaatttcgtcatat
catacgtaaatacagatttagtcggtacttacaattaattaatattgcaggatggaacat
ctcactatattaaaggattagtcctcctgctctgttacattgttattggtgcatgttttt
>1_GG_1291877:1292204
aaccaaatggtgtcaatttgggctcatcaagtgaaggaatcatgagagtttgatgatcat
cacaaactaatcaaaaaatggatgcatattttattctttgattgggaatattgggtttaa
ttgaatcatatcataagagttgaatgtactatttcaattttgtgtgttactaaatggtat
gattgaatcatgatcatataagtcaatgatgtttatatatgtgttattctatagttgctg
agggtttcttgtaatagcaactggttgtaagagttttacttttatttacggttttttcaa
aagaataaatgaatatttccattaatgt
>1_GG_1296180:1296300
attgaggtagtaggtagcatctatctcttttagggttccatcgctcacacacactcttca
ctctccggtagatctccaaattctccgacggaaaaggttagtactttctattcgtattat
c
>1_GG_1297030:1298652
tttattcatttggatgcttgaagttggaatttgggtgccctgatgcaaatgattcgtgtg
cgtaccagaatggctctttctgcttgtgcgatgttacatcgttcctcaatttcaggtcct
gtgcgactgatgacgacagccacacaaagtattgctgctaagctgagcagctctggattg
ttgcggagtcaggctcttattggagggaaatgggttgatgcatatgatgggaagactata
aaggtccacaatcctgcaacaggggaggtaataacagatgtgccatgcatgggcgggagg
gagacgaatgatgcaatttcttctgcctatgatgcatttagttcatggagcaaacttact
gccgctgaaaggagcaaatatttaaggaagtggtatgatttgataatggcccataaagaa
gaacttggacagcttatgacactagagcaagggaagcctctgaaagaggccattggtgaa
gttagttatggggctggttttattgagttctccgctgaagagggtaagcgtatatatggt
gacatcattccatcaccattagcagataggcggttatttgttttaaagcaaccagttggt
gttgttggtgcaattactccgtggaattttcccctggctatgattacccgaaaagttggc
cctgctcttgcttgtggttgtacagtggtgataaaaccatctgaactcacacccttgact
gctttagcagcagctgaactctccattcaagctggaataccaccgggcgtagtgaatgtt
gttatgggaaatgcacctgctattggagacgcactgcttgcaagcccacaggtaagaaaa
attacattcacaggttcaaccaaggttgggaaaaaattgatggaaggtgctgctgccacc
gtcaaaaaggtatctcttgagctaggcggtaatgcaccttgcatcatctttgatgacgca
gatcttgaagtagctttaaaaggagctctggcaacaaagttccgtaacaccggacaaaca
tgtgtatgcgcgaacagaatacttgtgcaagaagggatatatgataaattcgcaaatgct
tttgcaaaagctgtccaaaacatgaaagttggagatggtttcactgaaggtgtggagcaa
ggccctctaatcaatgaagcagcagtacagaaggttgagtcttttgtagaagaagctact
tcaaagggagccaaagtcctcgttggtgggaagagacacagccttggcatgactttctac
gagcctacagtcgtaactggagttaacagtgagatgctcttggcgaaagaggaagtattt
gggccagtcgcccctcttttgaagttcaaaacagacgaagaagcaatccaaatggctaac
gacaccaatgctggtttagctgcttacatattctcaacaaacattaaaagagcttggcgt
gttactgaagctctcgaatatggaattgtcggagttaatgaaggactagtttcaaccgag
gtagctccattcggaggcgtgaaacaatcaggtcttggccgcgaaggttctaaatacggg
atggatgaatatttagagatgaaatatgtgtgcttgggaagtatgagctaaatcacctat
gta
>1_GG_1302774:1303068
ggatattatcttgcaacatctcgtgaattgactcggctcgactcaattacaaaagcacct
gttattcatcatttctctgaaagcatctcaggtgttatgactatacgttgctttaggaag
caggatatgtttagtcaagaaaacgttaaccgagtgaatgccaatctgcgaatggatttc
cacaacaatggatccaatgagtggttgggcttccgactagaattgcttggaagcttgctt
ctctgtgtttctgcaatgttcatgattgtcttacctagcagcatcatcaagccag
>1_GG_1303811:1304422
tgttggcttatcgttatcatatggtttgtcccttaacagtgtgctattctggtccgtctt
tgtgagttgctttgtggaaaacaaaatggtttctgttgaaagattaaaacagttctcatg
cataccatcagaagctgagtggcgaaaaaaggattttgtcccaccttcagattggccgag
ccatggcaatgttgagcttgaagacttacaagtaataattccaactgatattcactagcc
tacagattcttaaattttaaatatgttacattgaatctctgtattgtttattctactggt
gaacaggttagataccgtccaaacactcctctagtgcttaaaggaattactctcaacatt
agagggggagagaagatcggtgttgttggtcgtactggaggtggaaaatcaacactaatt
caagttttcttccgtttggtggagcctgcagctggaagaatagtcattgacggcattgac
atatccaggctcgggcttcatgatcttagatctcgcttcggaatcattccccaagaacca
gttctttttgaaggaactgtgagaagcaacattgaccccattggacaatattcagatgat
gaaatttggaag
>1_GG_1304600:1305659
ttcctctaacatgaaatcttgttcattgtagagcctcgatcgctgccaactgaaagatgt
ggtgtcttcaaaacccgaaaagcttgactcaccaggtaacttttcctcctctatgttatc
gttgtgattctctgctgaattatgcaaccaactttgatgctcattgaatatatgtatact
gataagtgaatactgttattgggaaattatagttgttgataatggagataactggagtgt
tgggcagaggcagcttctttgcttaggaagagtgatgctaaaacgcagcagacttctatt
tatggacgaggcaaccgcctctgttgattcacagacagatgctgtgattcagaaaatcat
ccgcgaggacttcaacgcctgtactataatcagcattgcccacagaataccaacagtcat
ggactgcgatagagttcttgttgtagatgcaggttcggatttctctcctcttactttgtg
ccgtattttgattattttatctttatgtgataaacatttcaaatatagcatagtcagtaa
gttcttggcctatttggtttgagcttttcctttgcctaattttgtgagtttcatacaaca
tcaaactagaggcttatggtacactgcctagttcttttttcccataagtagcattttacg
ctgattgtctccttcacgccccaatccccgacctcccttccccgcactatcttcattcca
ccatattttacctacttaccaaacactagaaaataagaaaactacgcacacacacacacc
cttagggggaccgtttggtagctagtttggagcgagttatgcaagtattaaatcctacat
tcgtaatagcatgtttgatggctggttaggaagtaagttattcatacataaacttaatac
ggtgtttggtttgcaatatacaaaccaacataactaatatttgcgtaaaataatacataa
attccctcataactaatccctgcatagttaatacctacattactcttaacaatctatcaa
acaaccccttgatgtagtaatttaacctactattgccggt
>1_GG_1305680:1306279
ggcgttgtctgtgtatagtagaacttaaactcttttcttaaccccaaacatttcattttc
atgcaggaatagcaaaagagtttgacaaaccatctcatttgctggaaaggccttcacttt
ttggggctttggttcaagaatatgccaacagatcatctgagctctaaccacacaccattt
tggcttttcttggtgttttgctgtagtttgcagaatacctatccaaatatttacattaga
ttcccaaatagtatcatctcctactagtctatttagtatattttgttgagttgtaacaat
attgacattaaaactattgtagttgctgtttccattaataaaaaacaactagattatttt
atgtaggctgatttttcctcttccaatccgcaaactgttagagttgaagatggagttgtg
tgtggttatacttttgcaaagaatatttgaaataatgtttttgtttgaatgtatctaaat
ataacttcaaaagtgaaaagtgagttgaaaaataggttataagcgttcaaattttggaga
agtttttatgcgtgtatttaagcgtccgttacgtaaataaattgatcataaagtatgcta
>1_GG_1310280:1311399
gtaaaatcaaccccaaaatttccatcaactctcttttcaatggctgctcttgcttcttca
tcctctcttctacattcgtcttcatctttcaattcttcttcaactccatcaatctcccct
gtttcccgaatttctcttaaattcccttcttctctctcaatttccccatctttccttgca
ttttctctaaattcaaggcgggtttcccctaattcctactccagtactactgtcgttcag
gcgagtggtgcagttgagaagaagaaggtgcttattgttaatacaaatagcggtggtcat
gcagttattgggttctattttgctaaagagcttttgggatctggtcatgatgttactgtt
cttactgttggagaagagagctctgataagatgaagaaaaccccttttaccagattctca
gttaagattattatccattctattattactaccgaaaaagtgaaaatgtatttttgttat
ttttttaaattcttatgatcaaacatatttttcgaaatttaacttccgaacaaaaagtaa
aaaataataatttatagattcaatgggacacagaatgctactacgtgtcattaagatatc
gttagtattttttgaacttattgtcttaaatatgacattttttaatgattataaaagtgt
gtcattaagatgaaatgaaaaattaaatttgggaagttttcaaaacagaaaactgtcatt
cttttttaaaatgtaagtaccaaaaaggaaagaatgcaatatgaaatagagtatattggt
gctagtagagcaatggttgatacgttagtttgataaaagaaaatataagatcaaaattta
aaaatttgagttcttgaaaattgtgttgtggagaatattgaacatcctgaaataggatat
aaattgggacggagggactattttttatgtcaaacattgattcgataatttctgtgtttg
tttaaaatctggcgtaatgtttacattttattggctaatttcaggaaataaccggtgctg
gtggtcgaacagtatggggtaatcccgcagatgttgggaagattttagagggtgaagtat
ttgatgctgttttggacaacaatggtaaagacttggattc
>1_GG_1311420:1312679
ttgctcataatacttaatcatagttttagttaagtttttcttaacgtttcgagtagtgta
tgatgcttttggattcaaacgctcagattagacattgttgatcacatagtattttcttgt
ttatgtagtgatacactaaagtattagaaatgtgggatgatgactgacttagttaggtgg
aatgtatacaaaaccttacccctgcctcatggatgtagagaggttgtttccataagaccc
tctgctcaagtggagcaaatcaaagtaatggaaaagaaaatacggcagtaaagaaaacat
cacaactaataaggaaagcagtacatagcattcaaagaaaagaatatgagagcatcaata
tgtgaggattggggaagttaacaatttgcagaagtcgaagaacttaacttcgcgctccca
ggccaatgaacttagcacttttttgcgctctgcataagaaccatcagttacacatttcaa
taatgtaatggtgattaaagcttcagatacagcaatgtaaagatgcatagttaatcacag
ttttctaatatcatcatttctacttcagtcctgtagctgactgggccaagagttcaggtg
tcaagcaatttttgtttatcagcagcgctggaatctacaagcccactgatgaacctcctc
atgttgaaggggtaaggattaatgttttgcttccacctatataagaagaatttgctttgt
caagtaaactttcgactttacaggatgctgtgaaagctgatgctggccatgtgttagtcg
agaaatacatatctgagatatttggtagttgggcaagttttcgtccccagtacatgatcg
gctctggcaataacaaggattgtgaggaatggttctttgatcgtaagtaaaacaagcttg
catatataggcacttctagtttttatgtaaggaataatgtattgcattaacaggacccgt
gtctcatctttttatcgtatcatacaggtattgttcgtggacgaccagttctaattcctg
gctctggaatgcagctaaccaacatatctcatgtcagggacttatcatccatgcttactc
tggctgtccagaatccagctgctgctagcggcggtcacatcttcaactgtgtaagtgacc
gtgctgtgacattggacggaatggcaagattatgcgctaaagctgcaggaagctctgttg
aaattgtgcattatgaccccaaggcagtaggagttgatgccaaaaaggcttttcctttcc
>1_GG_1312946:1313145
cacttctatgctgagcctagagctgccaatgagattctgggatggagtgctacaactaac
ttaccggaagatttgaaggagcgatatgaggagtacgtgaaaattggcagagacaagaaa
gaaatgaagtttgaactagacgataagatactagaatctctaaaagtaccagttgctgct
tgattagcctcatcccactt
>1_GG_1313166:1313293
tcaacttttcaaatttgtgctatttatagaggaatgagcatgcctgtccatcttccctac
aaatcatctaaatgttgtaagaaattggtcaaattcaacaactgaggaatgtgattatat
tactcatc
>1_GG_1317292:1318251
gacaatttcaattcatactacgatccttcattgaaacgtgctcgtcaagatcagttaacg
aagcatcagattttcattgtggaaggtgatattaatgatacagagcttctgaaaaagctt
ttcgacattgttccttttactcatatccttcatctagctgcacaagcaggtgttcgttac
gcgatgcagaatccactctcttatgtaaactcaaacgtagctgggtttgtaaatctgtta
gaaatcgctaaagctgcagatccacaacctgcaatagtctgggcttcatcgagctctgtc
tatggattgaacaccaaagttccattctccgaagatcacagaacagatcaaccagcgagt
ttatacgctgcaacgaagaaagcaggggaagcaattgcacatacatataaccatatctac
gggctttcattaacaggtttgagattcttcactgtttacggaccttggggaagaccagac
atggcgtatttcttcttcacaaaggatatgattcaggggaaatcgattaacgtgtacgtc
actcaggatgatagagaggtggcgcgtgacttcacgtacatcgatgatatagtaaaagga
tgcgtcggcgcgttggatacggcggagaagagcaccgggagcggcggaaagaagagaggt
ccggcgcaattgagggtttacaatttggggaatacttcacctgtgtcggtgaagaagtta
gtggcaattctcgaaaatttattgaatcttaaggctaaaaagaatgttattaaaatgcca
cgaaacggcgacgttccgtttacgcatgctaacgtgagcctggcgttaagagattttggg
tataagcctacaactgatttgtcaagtgggttaaggaaatttgtgaagtggtatgtgagt
tattacgggattcaaccaagggtaaaaaaggcaaatgaaggggagaagtgaaaaagacta
>1_GG_1324028:1324457
tttctacctcaccggcgaaagttgcagctaggcgtagacgaggagccatggcggaggcga
accaaaatacgaacccgaatccagcccctagcggcggcgaagctccaccgaatgtgacta
tttacatcaacaacctcaatgaaaaaatcaagctagaaggtactccgtacttgtctcgaa
tgtttacgcagaacattatcttcgtgtttcactgtgtataaaatgtgttatgtatattga
tggtgattgaattgtagagctgaagaaatcgatgcacgctgtgttctcacagtttggtaa
gatacttgaggttttagcattcaaaaccctaaagcataaaggacaggcgtgggtagtgtt
tgaggaggtttcttctgctagcaatgcacttcgccagatgcagggttttcctttctacga
caagcctatg
>1_GG_1327372:1329051
ttcatctgttgattacttgagcaaaattaatgttgcttctagatatgaggttggggtttc
atacctggagtcgcttttttagttcctgaattaacttctttagctcaattatgtcttatg
atagctactgttatatgtttttttggtgtactatagattggttacataattttctgacac
acatatatgtctattagagaatacaatatgcaaagacgaaatctgatgttgtagcaaaag
ctgatggtacttttgttccccgagaaaaaagaaagaggcatgaggataaaggtaagttct
ttcatttgaaaattttctagttccaatattcgtttgaatccctagagaaggttggactat
acatctaaaacatgttacttcatagagtttgctacatactgtttgctataagctacataa
aataacagggagatgaattttaccctccaacttctgtacttgtgattagcttccctgtcc
cccctcccctacaacccactcactccccccaaataaaaaagtaaataaagtacaattacc
tgactattgcaattttattagctatttatttactgtgatcctgcagggagaaagaaaaag
gaccagcaagattctaatcaagctggaatgggtctgaatcctgcgtatgctggtgcttat
ggtgcagcacctcctgtaagcattttccctacttttcagaaactttgttgagtttcctgt
tttctgcgtcatatatattgaattaatgagattgtatcatctgttttcctgtcactacac
tacacgaagttaatcaggtgatgtgattttgattttgttttgaaagacgttgtctgattt
ttcctattaagcacacaacacatttcttggggtgaaaagaaatcgggagcaatacttgaa
agtgctccatggtgcatggaaagtggaagttacgtagttgggagttagaagtttgttgct
gggttcttgattagcttgtgatttgtctctctcattttggtgaaatcttgatgtatcaag
ttaaacacccttctaatgcacataggtttaaaatgtagtcaattagtgcttatttgtgat
ttttttagatgctttttacaagaaactttctaaaatgtaattgtttccccttctccaatt
gctgcagttctcacaaataccatacatgggtggagctaaagctgcagtaccggaggctcc
tgctcctccaaatagcatattgtttgtgcagaatcttcctcaccagtctactccaatgat
gctacaaatgctcttctgccaatatccaggtttcaaggaagttaggatggttgaggcaaa
gcctggaattgctttcatagaatatggagatgagatgcaatccactgttgctatgcaagc
cctgcaaggattcaaaattaccgccgagaatcccatgttgattacatatgcaaagaagta
gataagactatattttagctgctgtctgtagaattaaacatcaactttcaactaggattt
gagtgttgcaattttaagctttatgatccttggttatctaagtttagccgtgtatttgct
gtgtactagcagcaccttgtaattttgatgtgcttctatagaccatttaccatttttatg
aagtgtcagtctcatttgaacattatttggtggagaaaaaacaatctctttgcctctata
>1_GG_1334095:1334360
acaaatgcatcctctggcatgggggttgctgatcaaagcaaagctacttatatggaactg
caaaggaagaaggtgcatcgatatgtgatatttatgattgatgagaagaaaaatgaggtt
gtggttgagaaaactggaggtccagctgagagctatgatgatttcactgcagctcttcct
gagaacgactgccgatatgcagtatacgattatgacttcgtgacacctgacaactgccaa
aagagcaaaattttcttctttgcctg
>1_GG_1334734:1336415
atttgagagtaaaatggaatagttgatggatagtttttctcctttatggaatataactag
cccatgacgatgtgaattgcaattatgatggtagcactgtaagggagtgtctgtgatggc
tgaaacagttgagttaatcgtagagagagcaagaggtcaggggaccatttgtgttgtgtt
attatgtatgtggcttaggtttgaaagaagggagcttttgagaagtaaagttgacagctg
tagtggtcgaatacttgaggtacatgtgaagtgaacgtcagtgtcttgagaaaatgttat
agtactgagaatgtgagaatagccatatgagtaaaacttgcatgcacatattgcgaaaag
gtggaaaactgaccagcaaaggaattgctgatgctacgaggaaccatatctttttagaga
ctactttgcagtcgagacaaattgaggtgaagaatagttgggttcaggtctttaagaatt
catttttcctataactagagtgtgttgttttgtgcctagcatatcattgtaagaaaattg
tttctagagcttagttaggtatgtatcactctttctgcagtgaactttaagacccagcag
gattatatttagaagttttaggaggatgaagaaattccccatgtaggggtagacggtacg
acagtgtttttcttttaagggtaattttgtgacgtaagttcttgtgataaggtctgaaga
tttatggaaattatcctttgtgtaatggggattgcagagcgagtatatttccttcagtag
aagagactaattatttggctaattttgaattttcattttgagtcttggcatgtgttatgg
ggattgtttctatattggttttgggttagaccaagttccatgttaagctatttatttatt
tacttcagttcttttaatttctcgtctgttgtgtactcgcaatatatcctttcgagaata
tgaaattttctcccttctcagatccgtgaagcagtgttgtatctaaaatagattcttatc
ttcttattgctaagtccttggtccttcttctccttgacaagacaaactaaaacatgacaa
gaaacacgacagaaatgaagggaagtcttcagtaggaaaatgttgtcaaaagtagtgcat
ttttggagagttcgagcaatttttactttgggtaatcatttcatcagattaatttaatta
cgaaagaggtgatattctaatccatcattttcaggtctccgtctgtttcccgaatccgat
cgaagatgctgtatgccacatctaaggacaggttcaggagggagctggaaggcatacact
atgagattcaagctactgaccctactgaagtagaacttgaagtgctcaaagaacgcgctt
actgattgatcaaacatcctactatgaaccaaccattcataatatttctgtgtaatcgcg
tcttacaaggctcgatctacttaactatatggcataaataactcggcgcttgggttgctg
attaccagactcatgatagtatatatatcatgttttctggttatgagctcgctcattctc
atgatgcttcccagtatggtgttctctatgtgaatggttatcaaattcttcagtatgtct
acgcaatgaatattatgtggtgttagtatctgaccgatgatttttctgttgtttttcctc
tc
>1_GG_1340417:1340556
aagaaaaatcccaacctttctataaaaatcaacccttgtttactcttctcttctgatatt
tctctcacaaccaaaaatggcttcaccagcaatcctcccaatcacttcacaacccaccgc
cgccgacaccacccaacaga
>1_GG_1340561:1341418
tccaactccggcattccgatcattcatcaaccacatctccaccaccgtccaaactggttt
tgccaatcgccggccatggtccgagctccttgaccggtccgctttctctaaaccggaatc
tatctccgacgccactctccgtatccgcaaaaactacacctatttccgtatcaattacct
ttctctccttgctgttgttctcgccttttccctcctcacaaacccattttcccttcttac
tctttctggccttctcgccgcttggctctttctttaccttttccgtccttccgatccgcc
tttggttctatttggtcgacagttttctgaaagggagacgctgggtttgcttattgtctc
tactgtggttgtaatttttcttacctctgttggagctgtgcttgtttctgctttgatggt
tggtcttgggattgtgtgtatacatgctgcttttagggcccctgaggatcttttccttga
tgatcaagagtctcctgctactgggtttctctctttcttgagcagcggtgccgccaatgc
tgttgcccctgcggttgctgctagggtttgagcgtatatggggtatgcaagctcgattca
tataattttgtgaatgatttactgtctttagtagattaactcataaagaattgatggaaa
tgagaccagaataatgatgtatgtataagactttttccgtttctttaagattcagaactt
gaaaattgtaatttggatcctaccaacttggaagtttagttactgtaattgattcttgaa
aatgagtaatttgcacctgagatctgagttgatcaaagtccgattgaaagaacaattttt
tatagagtatgatctcaa
>1_GG_1345508:1345947
tctccagggaaatagcttaagtataagaaagcagaaaaagaagtgaaagatttgattgtt
tgtgagtttctgacaaatggggaagtacataaggaaggcaagaaaaacagaggatgtatc
tcctcttggtgttcttacaagggctaaagctttagctcttaacggcggtgatggtgggtc
gtatcttgagcttcggagtagaaggctggtcaaaccctttgcggttcttgaagggagaag
acagaaaaatggtgttcccaaaaatcccaatttggtaaaccctaaccctaaccaaatccc
taatgtttgtgtgaattctgaagagggaaagggtgttaaggaaatggaaaatcagaagga
gaaggagaagagctgcttgggtcctgaagattcatttggagaaaaattgctggaatttga
aggtagaaaaaggtgagttt
>1_GG_1346068:1346227
tgctgtttaagttctgtgtttttgcttgccatgactgatttttactattaattgaagaac
atagattgaaagattagctcttttaatatatcttgtttatagattgttcagaaatgcaag
tttctggtatgatttttggtgtttgggttatgaaaagtcc
>1_GG_1346248:1347090
ggctgtctttcttgtttagaatggaaaaaatttatctggctggttttcaagtcttttttc
ttgcaagaagaaaatgcagacaaatggaaatttgtgttcttgatattagttcaagtttaa
ggtttggttctttaggataaaggtggtgtttgttgattcattatttgtgtgtcgattttt
ctttgtttctgttatcctttttttgcgttgattttgattgaaagaagaaaatgcagacaa
atggaaatttgtgttcttgatattagttcaagtttaaggtttggttctttcattcttgga
tttggtgcctgcttttcttgtagaggtcactttccacacggctttttattcctcattcct
tctgtttaaagttcctttgtttgggagtatggaaatttggtgcatatatatgaaaagtag
attcatgatattgaatagtcatttttattgagaaagtataggtttatcccttattaaggt
ccccccaactcaatcaatcaaaaaaagaaaagctttaataagcaaagtctgcacttggtt
atcccttttaataggggtgctttatggtgctgcatttggttactgaatcaccgttagatg
gtggaataataactttatggctggtttcttgagattggttcattgatgtcctcatatggt
tccgattgaatttagtaccttgtttactcataatgttgtttgaagaattgaaatcgtcat
acttgtcttagatatgcctttggtattttgttggatgctgttatggtttactctccatgt
ggtagtagtaagatagttgtatgaagtatttcttgtagtaatagattgaaactctattgt
tta
>1_GG_1347808:1348427
gaccaccagggagagcacaccttgcagtttgataagggattcagacaacattcagacccc
tggttccagtactaggcgtactaatgcaaatgaggccaacggcagagtaccaaactcgat
tcaaccgactatcccaacagatcttgaaatggatgagttttttacccgtgcagaaaagga
gcagcagagaaaattcatcgagaagtatggatttacatgtcacacatagtatacatgttg
tttctatcccccactctcatatctctaatcatgaccttgttttgtgtaaccatttgcagg
tacaactttgatccagtgaacgacaagcctcttcccggacgttacgaatgggtgaaagta
aatcattagacatggacatagaagagggggttccaaattacaacgttccatcggcctcgt
ttcatctttaggctttagataaagataggaaacaaatagcatgtaagttttagttttaca
aatggtgttgtgggtggtgaaacctctatttccccctcactctctgacttgtaaagtctt
ttagaaggtagactaatatgatctgtaacataacagttgcttgtgacattaaaacaacag
ataccattgactctaacaga
>1_GG_1348640:1348859
cttcactattatttctgattgatgaatgtatggttggattttgtcatgttcctataaaca
tatgagacatataagtctgttcatcaaccacaagttgttgctgtcttttcactgtttgag
atgaacaaattgacctgccataattttagctgcttgtgaaaatggttgtgaaaaattgta
ttgttgtggggttgctttggttaatgagcatgtatttgaa
>1_GG_1351211:1353010
cttcttcgcgtcaaccaaaagaggaagccgaaaataatacatccgcccctggtgactgca
gtcatctaaaccctccaccaatcacggcggcgcgtgtcctatcctgaactatcgacctac
ctactccgccacttaattgggcaacacagaggtttgcaatcacagctccaccgtttttac
tatgaattttgaggatgaagactatgaactgagagagattcagaagcttgaaggccacac
cgataaggtttggagcgtcgcttggaaaccggctaccggaatcaatggtattccagctgt
attcgcttcctgcagcggcgataaaaccgtacgaatctgggaagagaactccacaggctc
tttccagtgtcaggtttggtttttgtctagtcataagcaaaatcaaagcttttgctaaat
ttgaattttggatacttggagtaggtagtaaagaaattctatgttggaatagacaaaaca
tttattggcatgaaaatatcactttctggttgatataccacggaaaactaatacttgatc
aaagtgaaaaattaacagtagtgtttgacaatcttgaatttgctctacgatcagtggata
ctaagtaaagagctgcaataaaaatccatttttctctctagtaattagtaatctaaaatt
tgttaataacttgtttactatgaagtatcagtttagtccaagaaaaataaaaaatatgaa
gtagtagaaattagttcttcacatggaagaagtttatgcactggaactatatcgacaaag
gagttacttatgagagtatcagcttcaaatctgttgtgttagattctgctttagttcttt
gatctttattctgagatttggtaagtttctccttttatgaattattatttacttatgata
gttgattaaatttattagaaagcacacatggggttgtgcagccacaaagcaaggtgtaca
ttttttccatcttccttttttcttcttcctctagtagtctttccatgctcaagagataaa
atggccttcatcctctagctatagtaacttttcagcctataagaataaaaaccaagctgt
agtgactatttgaaggaaattttgcaggctgttttggaggaaacacatacgcggactgtt
agatcatgtgcatggtcaccgtcgggcaaatttttggcaacagctagctttgatgccacc
actgctatttgggaaaatgttggggttgactttgagtgtgtctccactttggaggtacag
ttaccttttggcttccgtctctctttcatttttattacctcggctctaacaataacctcc
acaaagtaggcaaaactaatatcttctgttcgttaatatcttatgcatatcacaacataa
acttcagaagagaatttgttacctgtggaattgtgcttaatcctttaatttggctgatag
tgctttgtgatcctaatttacatttacttttatatttgacctttttcattttctttaatg
ggcaacaaatctacttaactcttgtctgccttatttttcttacggataatgttcagggtc
atgacaatgaagtgaaaagcgtttcttggaataattcaggctcactgcttgcgacatgtg
gacgagataagtcggtttggatatgggaagtgttgcctggaaatgagtttgactgtgttt
cagtgttacaaggacacacacaagatgttaagatggttcagtggaatccatctatggata
ctttgttctcatgtagttatgataacaccattaaggtataaggtttaacttttcatcccg
>1_GG_1353031:1353208
tttgttgagagagattattgcttgcttttcatacccttattacaggtatagaattgcttg
taagttataatatctaatctctagtggtgcttgaaactgcaggtttgggtagagaatggc
gatagtgatgattggcattgtattcaaactttgggtgaatctaataggtaagagtcgt
>1_GG_1356985:1357144
gttctttcctttctctctctcacacattgttgtgtgtttccatggtgaaatgatgccacc
aaagcacaaagtggtcatccccactcccacacaactcttcttcttcaactaacacaacat
ctttctcacttttttgttttccatcttttcatctttaggg
>1_GG_1357165:1357310
ccattcacagttcaactgtgttataccaacaacccaccttatctgatttcacttggtaaa
ccaaatattcatcttttttcctttttgggttttgttgatttggtacagagcaagcagaat
taggcattcttgaatcattttttgag
>1_GG_1358281:1359220
atcaggcagagcattcaattggttccttatggtgctttgaagctcgctttataattgatt
actggaatacttgttgtcgaaggaagacaaaattgctcttgcagagttctatctcttgtg
attattgctcctatctttagtaagttgactaaggtggaggatggagtctgccaaacgatg
gttcagtaagcttggcaagaaagataagcctaagcctcccaagaagcaggaaactactag
taatgagaaagaagggtcaaaattgtcatctcatgaggaagcaccttcaactgccactaa
acagaaagttgcagctgccaagcagtacatagaaaaacactacaaggaacaaatgaagag
cttgcaggagcgtagagagcggtatgttagtctttcttcttctgataaatgacggtgaat
tagtattggtcattcatagattcgtgtccttgcaatcaaaagttcatatgatcaatgcac
tacttgtgtttactgctggatggttgaataaagatgaaaaataaactcaactctccatga
cattctattgatgctgcagttgccacttgccagtatgcaatgattagaatattagtgaca
tcagatttcccatcctgctactatgaacaaatattggatagctgatgacatctatgtaat
aattattttcttgttccttctcgtgatcatccgcaaatctgttatcccattccaaaaggt
tttaaagtagttttttgttgattatgtagttattaataacttttctgataaaataaaacc
ataacttcaaagtgggataattgaaatgctgtcaatacatagtgggaattctgaactctt
ctcctatacaagtcatatagcctcatcctgacacctagagttggttcataacttgtttac
tagctgttcacagtgaagtgctccagatagctggaaatga
>1_GG_1359241:1359960
ttttgctggtgcacggtttgaaattcggtggataattggcacccctctgctcttctccac
ttaaatacgagtctttttgattcgaacttgtgatgtgcgccctaaccacacatcacacgt
tgcgctcttaccactagcccaaagcttttgagggaagaaatgagtcttgtcgtcttaaaa
catgaattattgtagtaagtgcttttttatgggaatatgtatgtcatgttatacatttgc
tttaggtcttatgctttctaggagttcttttagccctattagaaacctttatgctaatag
aaaatataaaaaatttcttgtacattttccccccaaggattttgctcatctggcaaaggt
tgagtgacttgtgttttaggtcacaagttcaagccctgtgccacgcgaattaagttcagt
atataagtggaaaagagtagagggatggtcccatcatccctgagttaggagacttgagat
tggcccaaagagttggctccaaatgaatttcccagtcattagaaaaagaatttttagtac
tttttatttttattttgtataatgttggcagttggcctgagatgaatgtaaatggaaaaa
aggtggtcagcaaaaattcatgtagacgatcctaacttgttttaggactgaggggtagtt
gttgttatagtagtggtggtggtatttgttgattgcctttagctaagttttaggtctagc
>1_GG_1361315:1361469
aattagctgatgctgaggtttctgaggaagagcagagcaatttactgaagtaccttgaga
aaaaggagacagaatttatgcgcattcaaaggcataaaatgggtgctgatgattttgagc
ctttgacaatgattggaaagggtgcatttggagag
>1_GG_1366337:1367005
ttaaaaatccccaataataaaatgaacagaaaagagaagaagttactgggagaaatttac
cggcgagaaatgagatattcacgacgagaatccgtacaaatcgtaaggtgcccaaagaga
atcgagcggacacggctcttttgagtcgagccgaagccacggcttgccggagccgctcca
gtggaggaggcttaccggaccgggatgtaaatcacggcaacttcccttcacattatcacc
gcctaaaccgtgctggttccatctgtgctcaattggtgccacgtgtccggcgaagaccaa
gaggtacggcggtaatgaacccagttcatagatccgattagtcttctggatatccatcca
tttctctatccgcttagtgtacccgacccgtctccatttcttcagatctataaccataac
ccctgtgttgaagtaacaaggtttccggctggaaaacgtgccggaaaatctgggttccga
ccagaacgacgtcgtgaagtatttcgtgaaattggcatgacaatactccggagctccaat
cgtttttgaacccaaacttgtactccatagcttagagatgtcgtcaacaacgacaagatc
cgaatccaagtagataactctactaacacagggctccagaagatcagccaagtaatttct
agcgtagtt
>1_GG_1372250:1372644
gtgcggaggtgaaaagtggacaacctttatctgtacagcctggagatgacatgattttgc
atctttcacaggtatgttaagttgtcacttgaatttgatcggcaaatatttgcaatagct
aagtaccttgtaggcatctctttttagtatttttatcaatgtattcttttttcttaggca
tctcttggtgaggtgaaaaaggataaaggatcagaacctgtatgcttgtctgtaactatt
gatggcaagaagcttgttcttggcacactcagctcagataagctgcctcaacaacaattt
gacctggtttttgatagagactttgaactatcacacaactggaaaaatggtagcatctac
ttttttggatacaaggctgccaacccatttgagga
>1_GG_1372793:1373170
tgaggaggatgtagatgaagatgaagatggtaagtataaaatcttctgtttgagcatatt
taagctgcgatgaattaggcgaagacttaattgatattttattgtgtgcagagtctgatg
aggaaatacccctcacaattgcaaacaatggtacataaaattttattatatacttgtgtc
tttgatctaccattttttagttctaaagtattgcctacctgtctaacaggaaagactgaa
gccaaggctattgcaaaggattctgcttcaactaagcagaaggtgagggttgtagaattt
agtaaagttgcaaaggcggaagatggagatgagagcactgatgagtctgcggatgaagat
gattctatgatgggggag
>1_GG_1373351:1375030
tttcaacctgtggtacttgagtgttcttcaagatatgaactcttaaagattttttggaag
aatatgatttgcatttggtattcagaacacagtttagatttggttttaaaagaattggtc
ttggaaaacaaattttcgatgagaattttcttttgataagggtaatgcaacacaattgtt
tgtcaaggatatcactaaactcttaagtattttaggggattttgtcccggtaaaaattaa
tggatgaaatcgatttttaatatctttgcttactactaaacatacttttgagtagccaaa
aacagatactatttggttctagaaatataggccgaaatggaattgtcaaattgagttacc
atcatatttgggccattgtttttgcaagatagaagccatcaaactgaatatcagattatt
tatgtcttgaatgttatgttgcatgttgaaaaggcagaaccctgcatctgagttgagcta
gttcatcctctggtccatgtaattaatctggctttttcctttaggggtctgaaacattaa
ccacaatgcaatgcttttgaataatgtagctcccaatgtttatagtaatgagtattctct
tttcaggatgaagaaggtgatagtgatgaagatcagtctgatgaaagtgaggaggggaca
ccaaagaaggtagctagtaattggtcttctcctttctcctgaatttcttgagcaggaagg
tgggctaacactacctggttcattcttcttttttaggctgaacctagcagaaagagacct
gcagattctgctgcaaagacacctgttcccgataaaaagacaaaattcttaactcctcaa
aagactggttagtttttctacttggttaatgctttacctgaatgttaatattggatatgg
attgtgtaatgttgaactgtctgctgttgtcctttcaatttacatgagaaaatttgacca
caaacttgaatatgtattaattatttggaatgagaatctgattataatctttaaagtaca
taaaaaagatgttaaatgttaacaaaagcaagtgactcattttttccatatttactcaaa
agttattatgtgatcaagtgttcatgtttctgagtgtctgtttttgggctgtttagatgg
taagaaaggtgctgtccatgtggcaacccctcacccctcaaaacaggctggtaagactcc
cggaaacaagccaaaccagactccaaaatctggcggatctcttgcctgcaagacatgcaa
caggtaacttttgatatcttttgattattttaggagcattaagttgtatcctggattcat
gtatttctccttgcaggacttttggttctgaaaatgctctggaatctcactcgaaagcta
agcacagcgttggaaagtaaataggagtagaaacatctgcctggagatctggtttcgttt
tctcaaacgttggagggaatgataatcagaagagagtgttagcttttagaatattgttgg
ttgaccctaatgaatgtaaagcaagagttaggtccagttttgctacttattggtattttg
tatcgaggggaactatctctgggtactagtgaaggtttatttttattttgactgttgttt
acttgttttggttgatattctattcaaattaatggttattacctatttggtattttgcta
>1_GG_1379030:1379557
caaatactcaaaccctatcacaatcacaaaatccccatatagtcatgctaccaacacccg
gcatgggtcacttaatccctctcgttgaattcgccaaacaactcattttacaacacgact
tctctataacactcatcctccctactgatggcccaatctcgaaatctcaaaacactttcc
tcaacacccttccctcaggcatcaattatctccttctccctcctgttaacttcgatgatt
tatcagatgatgttcttatggaaacgcgtatttcccttactataactcgttctctttctt
ctctacgtgagatttttaagtctgttatcgaatctaacagagtagtggcctttgtggttg
atttatttggtactgatgcatttgatttagcaaatgagttcaatgtgtcaccttatatgt
tctacactaccacggctacgatgttgtctctagatttgtattttccggagcttgatgaaa
ttgttcgttgtgagtataaagacttgcaagagcctgttcgtattccag
>1_GG_1379918:1380137
gatgcagacctatacacggaaaggatcttccagacccacttcacaatagaaaagatgatg
catacaaatgggttcttcaccatactaagaggttcagaatggctcatggcattatcttaa
acagcttcattgatttggaacctgaaacaattaaatatctacaagaggcatataataata
agccaaaaatttactcaattggaccacttacactaatgga
>1_GG_1380158:1380997
tgtcacaatgtttgacatggcttgataagcagccacgtggatcagtaatctacatttcat
ttgggagtggtgggaccctctcacatgaacaaataattgaactggcaataggattagaaa
tgagtggacagagatttttattggtaattagatgtccaaatgatagaattccaaatggca
cttatttcaataaccaaaattcaactaaccctcttgattttttacctattgggttcttcg
aaaggaccaaagggttaggtcttgtgttgcctaattgggcaccacaagttcaagttctta
gccatgtgtcggttggtggatttctgactcattgtgggtggaactcgattttggagagtg
tggtttgtggcgttccacttattgcttggcctctctttgcagaacaaagaacaaacgcgg
tgatgttaactgaggatttaaaagtggcactaaggccgaaaattcgtgacaatggtatcg
ttgggcgatcggaaattagtgaagtggtgaaagaattgatggaaggtgaagagggaaaag
aagtgtgtattagaatgaaagagctaaaagatgcagcaaaaaaagtattgagtgaagatg
gttcttcaactaaagcactagatgaacttgcttttgagttgaaaaaatgtgtcacatgat
taattagatcactgattatattatccctaaattattacgagtgttttagttctaattctt
gagacatttgttggaaaactgaagtcataattctctattatatatgagtatatatgagta
tatgtacgttgaaatcaaaagaactattccatgggataagttatctcgcgattttatccc
>1_GG_1385084:1385543
ctccgatcgacgacgacaacgccggtggacagcgacggcggggctttaccttcatcctat
agatccacaaatcaaagcctcctcggcgtcaattggaagaaatcaagtctagattctaga
agcttccggtaaattatcaaatctccgtccgtttggttatctatctctcaattatctcat
cagatgaacgaagtgcttacagcttccgatgcatcttcaagtgcgcggtcgtatgcgtcg
tcgatttcacctgtcaatgttcccctcttttctgctttacttgcctgtgctattgcacaa
ttcctcaagctgttcaccacctggtaaacgcctgtttctattttgcttctaaatgatatg
gtactataactttgaagttgtgttttattagtctttaactgcttatacttttttattggg
cgtaatgattgttattttaatagttgaattgttaatatat
>1_GG_1385564:1385943
aagatagaaagatgattgctttggtatttgttgtctgtgaatatgtggaagtttttgttg
ttgatagtacaacagtcattataatgtttaaatgacttttggaacttgatgttgctgcaa
atttcgcgcctactgagctgtaattgaggtttagattgttaattttctagagaaagtagc
atatagggaatactaaagtgaaaatgctgatcctcggcaaagctaagagttatttgattg
aagtaaaatatataggaaggtcttgtaactgtccaacataatcaccagttcagactggga
agttagaggtttggtcatgatctagaagaacggtagatacaaggatactcatccctccat
atatttttctgatgatgtca
>1_GG_1385964:1386683
gaagaaagatcatggctttcttgttgctgtgagtgagtatgtgaaagtttttgttgttga
tatatacaacaatcattataacgtttaaactgcttccggaattggatgttgctgcaaatt
tctagcatactgagcgagcaattgaggtttagattgttgaatttctagagaatgtagcat
ataccgaaaactaaagtgaaaatgctgatcctcggaaagttcaaagataaatttattgat
cgagaaaatcagagtataatttataggaaggttttgaatcctcctaacacaatcgctagt
ttagagatttggtcatcatttagaagaacagtagataaaaggataatgatccctccatat
ctttttaagatgatgttagtgtccaattacttacgcacctcaaccaagacaatgcacagc
acgctagtgtacaagcatagatgtgggtaactttgctcgcctaggttgagacgatgggct
cacattgagtattgtagcaaccagttgggatctatagatttctatcctatgtctgaatca
ctagccatccacttggtgataatgatccctttaaatcttatatgcagtaatttcgctgtt
gttaagctttagtaaaggatttagcttggtgggtaacatctctcctgactcacacaggtc
cttcctcaatctagaaattataagtaaagaaacaatgggtttttcttacttttaccttcg
>1_GG_1387852:1388008
gtacaaggagaagagatgggattcaaaaaggatgcttagctcaggtggaatgccatcatc
acattcagcaacagttacttcactgataatggcaatttatttacaggaaggagctggagg
atctgtcttcgcgattgctgtggttttggcatgtgtt
>1_GG_1388697:1388817
tctcctcattttctaatggatttcctttattacaggtaatgtatgatgctaccggtgtta
ggcttcatgctgggcgccaagctgaagtaatctttctttccaccttcctttatctcattt
t
>1_GG_1389779:1389899
ggtgtttgatgcagttgttgaaccagatagtgtgtgaattgcctcccgagcatcctgttg
ccaatgttagacctctgcgagattcgcttggtcacactccccttcaggtatggttgcaat
g
>1_GG_1390781:1391164
gttcttgccggtgcagtgctgggatgtgtagtgccatttctgctgagaagctcaatctag
agttcaactttatcatctcccttcaaatactcagtaaatatcgacaaggttccaagctat
taaagctggaatcaacatcactaccaagggagagtccatgcgaattcatcctttcttcac
ttgttggtggggtgggagtggggggtagtgtgtattgttcgtgattgtgacaactcaatc
acctgtacttttttagtttattatctaactttcaagccatttatttataattgttgaata
ctagcttggttattatatgcatcaatcttcaaaatgaatgagaatctgagacgaaaacaa
ctttactgttgatacatgttacaa
>1_GG_1395155:1395514
taaaaaccaaaaaataaagtagaaaaatctttgatatgttgaataatcaaacacctaata
ccctagcaaacactactaccaacaacaacaacaacaatactataatagaaaatcatcaac
atgatcatcaagaagaagaacaaatcagagacatccatgctttaaccccaccaagacctc
catcaaatcgtggccgtcgaatcgaagcttgggaaacaagtagccatagatcatcgtcaa
tttccgaagtagcatctagcgagaatttctctactatgagccgggaattcaacgccctcg
ttctcgcgggatcgtcggttagcaacaaccacggaagcgagaacgaggtcaataatcata
>1_GG_1395548:1395994
agagcatcggcgaaaacaatgatgcgccaattgaagaaacaaatccgttagctatcgtgc
cggacaattatagtaatactttggatccgattattattaatccttcttcgtctccgagaa
gaaggattaataataattttttgaggaataatattggagaagttagtagtgttcaaaggg
tgaaaaaagaagaagttgaatcgaagataagtgcatggcaaaatgctaaaatttcgaaga
ttaataataggtttaaacgtgaagatgttgttattaatggatgggaaagtgaagaagtac
aaaaagctacctcttggatgaagaaaattgaggtacgtttcattgattttttgtatttat
ttgtattattgtttggaaaaaattatctttctttcattgtgctttttatagagacggagt
tggaatttattaggtttaagggttctg
>1_GG_1397614:1398107
aaaaaaggcatcagcagaagcaaagagaggaacaaaagttgcaaaagttgttgaaatttc
caatttgatgagagctgttggcagagctccacctaaacgagccttcttttaattaaggat
cgttaattttgttagattgtctacatcatatttcttggaatgcaggcctgaaaaaacgca
tgatattttgtgcatcagataaaaaagattgttagtattagaaaaaatagtttgttgtaa
tatatgtgtgtgtgtgtgtttggaattaatagtagtatgttaattagtctataggagtct
cctttctattttttaaatgattgggcacccttattgacatataaaaatattagtttgcta
gtttgtgcttgaattatttagttgaatactttctctcgagtgttttagaaaattgtagtg
agaattttgagtgattttgtgtgttaaacacttttgtaatgatttttgggaaattaaata
tattttcaatgagc
>1_GG_1402107:1403786
gcatttcgaaatactcttttctctcattacttgttaaaccctaaacccttcttcccactc
attctcatttctacccaaaatttctccattcccaattccacctttgtctcttcgacttct
tcactctgcaaagctcgttctcactctacatttctctctactctaatggcgggtggtgat
ttcctcaatccttcgtcggacaaactggagaaacagtttgaagacttccgccatcatttg
gaggaatcggggaatatccgggaacggatacgagctgtcgcgacggagatagattcagtt
actcggctcatttatgctagccttcttctcgttcatcagtctcgccctgttgctggtatt
tcaaaaaatcaaaattagtactttatttattgcgtttttgtaatgttagatgtaatttta
actctgaataaccttcacagtttcagaatttcaatttctttatattattcacatcttatt
acagtatatttgtaggttgagttttgaaatgtttgtgctgcattttatttgctttaagat
tagttgtgcctatgtatggataagatgcttttagtttgagtatatttgtagcatggacat
caggagcaagtgaagattaaaatatttatctgaaagtgtgtaaatgtcttaggaattgtc
tattttcacactgattgagtgatgttgttggtgagctgagggcatgaggcacttcacatt
tgaaagaatgcaaatctcacacaattttaaaaattctgaactcaaatcatttgaaagagc
taagataaaatgtaatgaaattaattacttctatgattacctgcttagtagcatggccat
gtatagtttgcaaaaatgttagcttttggtttcagaatttcctccatgcaagttcatact
tgaataataagataaatcaaattctttgaaccattggtttttcatctgcagtatcatctc
tattagttaacaagccgaattttcttttaaaagataaccgtaatgtgactttcgagagaa
gaggaaaaacagcaacataactaagaaacacaagttggtgggaattgccggaagaaacac
ggggagggtgactgagctttgaggacactgatggggaagggaaaaggcgaggataaagga
tgatgcaaaagagaaggtcattctttgacttacttaaataagagggagaatatgtcatta
tgccataactatgatccaagcgcacataatcaccccaaaaaagaaggaaaaaggctatca
aatgcgagattgctcttatcctcattcttagttatccaactaactatgagtctatgaccc
ctagagctgtacagggaataaaaagacccctaaactctaaagcagtacagaacatccatt
cttaagattgtaggaattagaactgaatcgatgaaaggaaatggtatttctctttactta
gcatgcataaagccaatcaatatgtaatataggtaagtgcttataacaatattcatacag
gtttcatcataaattgtatcagtagtgaacaattcaaaatattactttccctgactcatt
gggaatcaaactgtatgggagttcatagagatataaatgatagtttctttaaaaagaaaa
agttcaaactagtaagaataagagaaaaagtatcttccctgggccccccagggctttggt
>1_GG_1404408:1404587
aggttatcgagaaggctaagtctcagattggagtgctgaaggaactttacagtcggcttt
cagaaattgtacatgaatgccctggtcagtattaccggtgagtatacttggaaccattac
cctttttacttgatttgtcaatattagattatttcattgtttcctttcagcccttgtaat
>1_GG_1404606:1404725
ttaggtatcatggtgattggaagagtgaaacccaaaccgtggtctcattgcttgctttta
tgcattggttagaaacagggactcttgttctgcacagtgaagttgaagagaaacttgggt
>1_GG_1406224:1406359
cctagatatgtggtgaaccaagtgacagctggggattatgattgcccacggaaggttttg
aagttcttgacagatcttcatgcagcatttcgcatgcttaatctcagaaatgatttcttg
cgcaaaaagtttgatg
>1_GG_1407393:1407692
gaatgaaatatgacctgaggaaagttgaagaagtattttatgatgtaaaaatcagaggct
tggctgctaatggagactcagctggagaaaaacaggcacaaggacagtcttgaatatcta
tctgtgcactgacatttaaaatagtattttgtctttgcttttgtgtatgttcaaggatgg
ggagtagctctggtccagttttagtttctcatgttatgccacaatgcaggttttgctgat
actgtcaatgaaacaggcaagagttgaactctatgctattccttttgccaatgtgataat
>1_GG_1411737:1411956
attcatcatccattgatctgatggagaaccaagttgacatagagaatgatggagggatga
ttgaagaagagaaatttgatttggagagaaatttttcaacaatttcagagagtggtagta
taagagtgcctttgctcaaatcgaagagcagagtcaacaatacctcccaaatcgctattg
ttggagccaatgtttatcccattgaaagcctcgactatga
>1_GG_1412133:1412601
tattgtagaaaatgaccttttcaagcaagactggagatctaggaaaaaggttgagatatt
tcaatatatatttctcaaatggactcttgtgctccttattggattgagtactggacttgt
tggtttctttaataacataggagtggaaaatattgctggtttcaagcttcttctcactag
caacttaatgcttgacggaaagtaagtacaacttcaacttcaacttcaacttcaatgaac
atactctacgcactttgttcaatttattaagttattttaattccagagcaggtatttcca
ggcatttgctgcttttgccggttgcaatgtgttttttgcaacttgtgccgcagccctctg
tgcatttattgcacctgcagctgcaggctctggtatacctgaagtaaaagcatatctaaa
tggtatcgatgctcattccattttggctccaagtacattacttgtcaag
>1_GG_1413394:1413656
atctttggatccattttgggcgtttctgctggatttgttgttggcaaggaaggacccatg
gtccatactggtgcttgcatagcaaacttacttggacaggggggttcccgaaagtatcat
ttaacttggaaatggctaaaatacttcaaaaacgaccgtgatcgtagggatttgatcact
tgtggtgccgctgctggtgttgcagctgctttccgtgccccagttggaggagttcttttt
gctcttgaggaaatagcatcatg
>1_GG_1413784:1414043
gtggcgaagtgctttactttggaggactttcttcacaactgccatcgttgctatggttct
cagatctctcatacaattctgtcgcggtgggaactgtggactatttgggcaaggaggttt
gataatgtttgatgtcaattcaggagtatctaattacaacacaatagatgtattggcact
tatctttattggagtacttggaggtcttctgggaagcctttataactatcttgtcgacaa
ggtccttcgaacttacgccg
>1_GG_1414653:1415792
caggagaggtcctgctttcaagatcttgcttgtcatgagtgtttctatcctgacttcttg
ttgctcttatggcctaccatggtttgcagggtgcattccatgtcctgtaggcttggagga
aaagtgcccaactataggtcgctctggaaactacaagaatttccagtgtccagcagggca
ttacaatgatcttgcatcactctttctgaacaccaatgatgatgccatccgcaatttgtt
tagttcaaataattcaaatgaatttcacatctctactcttctaatcttctttgctggggt
atattgccttggcattataacatatggaattgctattccttctggactcttcattcctgt
catacttgctggagcctcctatgggcgtatttttggtagagccttgggttcgttgtccaa
tcttaatgttggtctgttttcgctacttggtgctgcctctttccttggtggtaccatgag
aatgacagtatcaatatgtgtcatactccttgagcttacaaacaatctactaatgcttcc
attggtgatgcttgttctcctcatatcaaaaactgtggctgatatttttaataagggtgt
ctatgaccagattgtgaaaatgaaaggtttgcctttcttggaagcacatgctgaaccatt
tatgaggaatttggttgctggagatgtctgttctgggccattattgtcattttcaggtgt
ggagaaggtggggaacatagtacatgctttgaagtatactaggcataatggctttcctgt
gattgatgagccacctttctcagagacaccagagttatgtgggcttgttctacggtcaca
tttacttgttttgctcaatggaaagaaattcacgaaacaacgtgtattgagtgcctccaa
tattttgagtaggtttcatgcatttgattttgccaagccaggatcaggtaaggggcttaa
atttgaggatctcgtcatcacggaagaggagatggaaatgtatattgatctccatcctat
aacaaatacatccccatacacagtagtggagaccatgtctctggccaaagctgcaatcct
tttccgacaacttggtcttagacacttatgtgttgtcccaaagaaaactggggtaagtcc
>1_GG_1415813:1416492
ctccacctcaccctgtcacttgtttcttttgccattcttattcattttttcaaagtttct
tttatgataacactatttacacatcggtttagtacataatgtgtaatgatctgcatcaca
agttgatgggaaactagaatctttaggccccccatttgcatggatcggaacttcatttag
taaactttgatggagtaaagattttcaaaacaatacttattctgcattctactatacaat
aatgtcctgaaagtacagctattctaaatttgcagagggctccaatcgtcggaatcttaa
caaggcatgacttcatgcatgagcatatatctaacctctacccgcatcttgtcccccaca
agtagccagagaagtttgctcgttccataggcaaataagcagcctattgtgcattactat
tccttatttctatatttccagaatcactttcattgtaattcttttggtttgatttttgta
caaactacaagtgcacagattttctcgtatcaagcttgtggtcttgcttaggggtggaaa
atgggttggttgtgctgaagttgcggttcaactcagatggaccaatgtacaaccctgtcc
aaagcttgcttgggctaagatgaactgagtcatgatggctaaactatgggtcataatcca
atcatttcaatttgatttgt
>1_GG_1420645:1421464
gactctggagatggtgtcagccacacagtgcccatctacgaaggttatgccctcccacac
gccatcctgcgtcttgatcttgcagggcgtgatctcacagatcacctcatgaagatcctc
acagaacgaggctactctttcaccaccacagccgagcgggaaatcgttagggatgtgaag
gagaagttgtcttacatcgctcttgactatgaacaagaaattgaaacagcaaagaccagc
tcatctgttgagaagagctatgagcttcctgatggacaggttatcaccattggtgctgag
cgattccgttgtccagaagtgctgttccaaccatcaatgatcggaatggaagctgctggt
attcatgaaaccacatacaattccatcatgaagtgtgacgttgatatcaggaaggatctg
tatggaaacatcgtcctcagtggtggtaccacaatgttccctggtattgctgataggatg
agcaaggaaattactgcattagctcctagtagcatgaagatcaaggttgtcgccccacct
gagaggaagtacagtgtctggatcggaggatctatattggcctccctcagcacattccag
caggtacataaaatctatctactttttgtggtctgattcatttcaaagttgcacatctta
aagcttattcactatcttcataagcagtagattactttagcatgtttgagaaatccgaat
tatctgagagcaaatgctgaccagtacttcctatgctaaatgctgagctctttcaaagga
atgtgatgaacaattgtcaaggacgcgtaagatatttact
>1_GG_1421485:1421704
gatacagatgtggatagctaaggcagagtacgatgaatctggaccttcaatcgttcacag
gaaatgcttctaaatacagcacgtcgagtaagagataactgaagaaatatacaaacttgc
atttccagagcagctccccgtcgattggttgcatataatatgcttctcatttgtatttcc
ttttgatttatttttgtttcaatctcaaatatttggtcat
>1_GG_1421724:1421843
aagaaaaagcaagcagttcatgttaaagtcaatttaccattcatatttttatgtagaaga
gttgtatttcaaaaatgttgtgatttggattatggataaaaagctttgttgattcatttt
>1_GG_1425843:1426204
cttatacttgttaacacaatttgagtttttcttatagtatagtaatggagaatgatgagg
tgattctactggatttctggcctagcatgtttggcatgagggtcagggttgcattagctg
aaaaggctatcgaatacgagtacaaggaagaagacttgttttgctctaaaagtcctcttt
tactgaagatgaatccaatacacaagaagatcccagttttgattcacaatggaaaacctg
tttgtgaatctttcgttgttgttgagtatatcgatgaggtatggaaggataaagctccac
tgttaccatctgatccttatgagagatcacaagccaggttttgggctagctatactgata
ag
>1_GG_1426557:1426756
actaggtctatcggaaacaacctctcaacctctaaaggtaggggtaaggtcttccgagat
ctcactttgtgggactactccgggtatgttgttgtttttgttgctgtctcttatggcatt
agaatgaaacggattctgaataagacatagtagatatagatgattcatatagaagacgtt
gtagttcattgatattgttt
>1_GG_1426777:1427356
aaatgagatttttatataggagatcttgaaattgcagttgtatgatttcgggagaagagt
atggacacataaaagagaagagtttgcggaaggtaagaaggacctcatcgatccactcaa
gttactggaggaagctgcactgggagatcagccttacttcggaggggaaagttttggttt
cgtggatatcgccctgattggattctacatctggttttatacgtacgagaccatttgcaa
cttcagcatagaggctgagtgcccgaagattgctgcttggggcaagagatgcatgaagag
ggaaagtgtctcaaaatctctacctgactctcataagatctatgaggtagtaattgaaaa
cagaaagaaatctggattagaataaacatgtttcatttgcttcataatacacgaaaggca
cttagttctgccttgtcgaaaaatagtttcagagttgaaggaataaagacaatcgccaag
cgttggcttgtggagtgtcagtattgtctgtgtagttctgctgttgcttcttcttggaca
tcaagatatgaataatataaacagatgttgttcttcctaa
>1_GG_1430417:1430537
atttcgttgatgccttgcttactcttcagaagcagtatgatcttagtgatgacactgtta
tcggcctcctctgggtaagtacaacttgtatcttgtacgtgtgtatgtcagtctgtttat
c
>1_GG_1431293:1432132
aatcatacaaattgaatcaatcattctcattcatattaaatgtttgtacatgaaattgtg
caggatatgattacagcaggaatggacacaacaaccataaccgtagaatgggcaatggca
gagctagttaggaacccaagggtgcaacaaaaggctcaagaagagcttgacagggtaatt
ggatcggaccgaatcatgtcagaaactgatttctctggacttccttaccttcaatgtgta
gccaaagaggctctaaggttgcacccaccaactcccctaatgcttccacataaggccagt
gccagtgtcaaaatcggcggttatgacattcctaagggagccattgtgcacgtgaatgtt
tgggctgtggctcgtgatccagcagtgtggaaggacccattggagttcagaccagaacgc
ttccttgaggaagacgttgacatgaagggacacgactatcggctactaccatttggtgca
ggaaggcgtgtttgccctggtgcacaacttgctatcaacttggtcacttctatgttgggt
catttgttgcatcattttacatggtctccgcccccgggtgttagcccggaggatatcgac
ttgacttgacggagaaccccggaacagttacttacatgaaaaatccaatacaagctattc
ctactccaagattgcctgcacacttgtataaacgtgtgccaatggatatgtaacaatctt
gtttgcttctttttgtttcaagtcttgaattcttgggtacttaatgagtttgttgggggc
attttgggtatttaatgtttgttttaaattcatatcagaaactttttatattctcttgca
>1_GG_1436076:1436430
tttttcaatttttatcttcttttatctctttctcttctctcagtgatgaattgaatcttt
cttctgtatgtactttcaggaggtaagaacagtacgagtaggtaatgtatcagatctggc
agctgagagagaggttcgcgagttcttctcgttttccggcgagattgagcatattgagat
tcgccggtcagtagcttcaccttttctgtgatggtatttgagttttagataatatatatt
cgagctaaattatttcactggttttggtgttgagtgcagagaacaaggacaatccaagac
tgcctttgttacatttaaagatccgaaagcgcttgaaattgctttgttgttgtcg
>1_GG_1437288:1437597
ctgattctactcattttgcagggagcaaccatagtggatcagattgtaaatattactcag
gaagaagactatgttccatcatctgagactcgggtaactacatagacaagtgtggaagtg
ttatctctattcatataattgcaaatatcggttattaaagtataacaatttaggaatatc
tatattgacaattcatgtagtctactcattgcttccaggaagtcaggttagttgataatg
ccgtgaatgttgctggagaaagttcttctccgcttgctgaggtaatatagtaatccctct
atctcatttt
>1_GG_1438358:1438710
gccaaacctacttctcctagcaatggaagggtgaacgggaaagtatatatcagtaaagcc
caagatgttgtctcaaatgtgttggcaaaaggttcagctatcagacaagatgcaatgaat
aaagccaaggcatttgatgagaaacatcagctaagagccactgcatctgcccgagtcatt
tcctttgaccgaagagttgggctaacagaaaagcttacggttggaatttctgttgtaaat
gagaaagttaaatctgttgatcaaaggcttcaagtgtcagacaaaacgatggctgcagtt
atggcagcagaacggaaattgaatgacacaggatcagcggtcaaatcaagcag
>1_GG_1439433:1440235
cattttatgcaatatctagtatgcggcctcacaacatctccttaaacaattccaaactat
tcataaattgtgcgtcctgctaccataatcaatagctttccattggataattaaaatgaa
ttcttcaacttttaggttttgcataacttgagctactaatccattaagttgaagttgaaa
attaggcatgttgctcctacttgctgaagaagtattaaggttcaaaaacttcagttggtt
gaggaggcaaagattatcttgatttcatctttttaatgagcatcttataatgtgtatggc
cactcactccgcgtccattgtgcattttccttattaaaaggagagagactaagtacagtg
catctcccaagtaaagatggaatgagggggagaactaccttggtttaagatggaatgtgc
atgaccactcactttggtttaagcacttgtactctagcaagcaagcaagcacgttcttat
tattatattactaaagctctacatttccattaatttggagctgatcaggtatgttaatgc
tggagctgcctggctgaatggtgcttttagtaaagtagccaaggcagggcaagttgctgg
tacaaaaacgagagagaaatggaattttgcattgtcaaatttgacagcaaaggtatgttt
ttcctcgcttctcttttctcctctatgtatctctaactctaccttttgacttctatctat
caatttgtattcattgtcctatttggcgtaggtcactaacaatgatagaaaaacagatga
aaagaaatattatgataggtggg
>1_GG_1440313:1441112
gaaggttgtttttgttatactattctggctaacatttatggccagtaaaaatgtaaagta
aaacaaaacaaagtgcaggaaatctgttactagacatgcctctttcatgtaaccagagga
agaaatgagagaacaattagactcaaagcagtcagtaaagagcatatttcttagacaacc
tatatacttttgcttggtaggaatgtctctgtaacattttaaaatataaactcacaaagt
gctatcctgaacagttgcactatgttggatggcaaagtgctcccccgtccctctgccatt
tctttcttttttgtttgtatatttgagggtaattttcctgaaatactgaaactgaagttc
cgtcttgcaggatccttctattgttgcctagatcatagccgaatgtatgttggagttgct
aagttgcctctgtcaaatagcttgggattccaataactatttccttgcacatctagaaat
tgggatccggtatgcagattgcagatcgtctgtgtcaaattcaagcaagttttatctgtg
atgtgattcttttcactgttaatttttcttcccattttattgtggaatgtggagtggtgt
ggtgaatacaactatacgaggttgtgtaattcttttgtttgtaagccttcaaagtcacga
taggttaggagcttgtattgatatcatatctttcttggtgaggctgaattttattagaaa
gatttctgatttgatgtttatattacgatgacatccatcagcatatatattcacctctta
gataagtttattcatgttaa
>1_GG_1445113:1445412
agtagttgccggccggtgaacatttcaggtgaaaaatggagaagcatttgattcaaccgg
cggtggctgcgcttctctcatcagtgatcgcgtttagatcttacaagcgcaagtcactca
gcttgtccggagccattgctggagtcattgtgatgtttattcacctcgctgttaactaca
ggtctgctgcatttgcttaggtactttattcttagttttttgattgatttcgtttttatg
atttctgattcatgtgattgatttcattaggtttggagcgatgctgctggtgttcttttt
>1_GG_1448029:1448468
aaacgcatgaaaagattttgatttagaactgaaatggttccaggtttttgagccaatatt
gttatcctatcacaagggtctgttctgttcattatcctgtttaagatgctaaataatcaa
ataactgtagcagaacatatgttctctgtttgtggtagtgaaagatcaatagatctggat
attaactctttaaagaattacctgatgaaggataattgggagattaagatggtgaacctg
tgcatcagaatcaacttgctttaattctacagactgatctgttgctgttaagctctcttt
gcatctccgtaaatttgatgacaattttgaaatcctgttttctaaagttaagggctacat
cttgggataatgtgaaatcaaaatcttaattttcattgtttcatgtgaattcaagttaga
attatttcccctttctccta
>1_GG_1448492:1448611
tttttgctttttgtttcatttcaatgacaaggtacttaatcataaacctcatcttcaaaa
atttcgagtgcttatgagccatgaggacagttatttgaatgtgaatattaagtcattttt
>1_GG_1448629:1449708
ggacgttatgtgctctgtgattaaaaccaatattttctaccaatttcgtcatttgttgca
aactttccataaaaccaatattttctaccaatttcatcatttgttgcagactttcctgaa
tggctctttgtagcccttgtatttgtcaaaaagtgataatatcctgacatcataaattta
caacttcacaacttcacctagtcattatggatatgaatagaggaaaagaattttttctgg
aggtacaacatgtgttggatatgtttgttttaccattctgacgctttattcaagatggtt
gtaatttccgcagaacgtattttgtaatttgtgattggacaccacagtaaccttgtagaa
atgccacaagtaatgtgagagaggtcttagctttagctttcctcattagtattttaattt
gtgtctacaggattcaagtccttttcaatggtggcatcgcaacccttttggttctgactg
tatggacagtgattgggtcagaggacaaatgtctggattcaaaagagtcacgcatgataa
catctttaattggtggtatcattggtcagttctgctgctgcaatggggacacatggtctt
cagagcttgggatacttagtaatgaggagcctcgactaattacaaacttcaaggtgtgaa
ttcatagctttgacatccgctaaatcctcagtttttcatttattcggacacctcatacat
aggagaaaacactgtagaatgtcttttatctttagtgttcattaggagtcaaataaactg
ataaaactttccctttatctatttcatccttgcgaatttcaattagtttattgagagtca
agtatgagctaatctcataataagccgagttcttctctacttaagcttggaaacatgata
actaccttaagattttcatgataatcaatttattattctttatctcgaccctttttgaac
tattatcagacggttcaagattaggagattatgtttctcatttctcctttgtacttaaaa
tcagacagttcgaaggggtacaaatggtggagtgacaaaagcaggactcttggctgcagc
>1_GG_1453707:1453946
tctgaaatgtttgtatcattaaataactggtatccataactgaacagttgaagcatacga
tgccaacctatatacaaccacaataatcaccttttctatccttcaccatatttcctcgga
tcgtccaaacgaaaaacaaaaagaaaataacacaacatgattacaactcaaagaacacat
gaatgttctagtccccaagttaattgatccacccccagaagagaaattacagagacgaaa
>1_GG_1453950:1454426
aaaaatggcagattgaaaggtgaacaggaaagaagggacgaatttagaaagccaaaagct
ttacttaactagctttgtaaggatccatccttcatcagtttcaaactgagactattatat
cgttcacgtgaatactgtcttgacgccttcctccaatctgttccagccttcatcatagta
gagaattcatcgtaacttatccgtccatcctgaaagagaatgaaacgtaagcatataatc
aatgcatgacaacgtcgttttctttttcccaatcccaggttcatagaatcaacgggataa
gaataatacacaaggaaccagatcatataacacacagaatataaaatatattactgacct
tgtcagtgtctacatcttgcataatagcattaataacttcttcgctgttggtttcaatct
cgtcatctaaggcttcccttaattcctcaatctctatatatccattttgattcctat
>1_GG_1454856:1454982
aacatccataagaatttgtacatcagattcgggaatttgatggccaagtttctgcaaccc
aactctcaactcgttaacgtcaatcttccctttgttacctatatccatcaattggaatcc
ctccttt
>1_GG_1458978:1459097
gagttaatccagatgatgctgttcatgtaggcgatgatcgtagaaatgatatttggggtg
ctagagatgcaggttgtgatgcctggctgtggggaagcgacgttgtctccttcaaagagg
>1_GG_1459118:1459657
cttgctttatttggtcaagttacttaacaaaaggggggaaacaaagatctgctagcatga
atttgatttaaatttccggtgtctaaaagtcatgggcaagaagtttccaataccatctgt
aaattatactttctactgcattattgtaatcagaacggggccttgacataactggtaaag
ttgttgctatgtgatcaggaggtcacattttctaaccaaaagtactggtcgcgattcact
agaatacttctcattactagttgcacaaccttcttagattcgattaagctaatctttcac
ctgaaactgttgcatgacctgatatttgtctcgtgcaggttgctcagagaataggcgtcg
aggtctgaaagggtaatattagtagatgctttcgttgtgtaaaaagccgctgcttgtgta
gaaatctcctcataatcctatgtatgtatatattttgcttttttgtaatcagtatgagag
atatcatcaatgcctttgttagtggcaatgtttagtttgttttgaataaagaggctgtac
>1_GG_1463710:1463972
aagagatatgctgagcatcagagtaccagcaaccatttcttcatcttcaactcttttctt
tacaaattccaaaaaattatcaaataaattctcttacatttcaaatccattgaacaattc
ttcaaaacccattaaatggaattgtaaaaattcaagaatggagtcatcaaaatcaagttt
tgttaccaaagcttcagcacagccacttacaaatcctgcagaactcattgattctgttga
aactttcatctttgattgtgatg
>1_GG_1465490:1465610
gtccttttttcctccattatatacaggagtcatatggaaaggagataaactgatagacgg
agtccctgaaactttggatttgctcagggaaaaggttagtgtttcaaatgatgggatgct
a
>1_GG_1465765:1465984
ggaaagagattagtttttgttaccaacaactcaacaaagtctagaaagcagtacgggaaa
aaatttgaaacacttggtcttagtgtcaacgaggtaagttaattgttattctagttcata
tttatgactaagtggatcaatagttcttatagcaagtcactttccaggaggaaatttttg
cttcatcctttgctgcagctgcttatttgaagtctattga
>1_GG_1466517:1466637
gtttaattggtgtgcatttttaaggtgtacgttgttggtgaggatggcatcttgaaggag
cttgagttagctggtattcaatatcttggaggaccggtatgtagaaataaataatataca
g
>1_GG_1467310:1467541
gaagacggtgacaagaaaatagagctaaagcctggatatatgatggagcaagataaggat
gtatgcctcatttcatgcttctaaacttattttgttctcatgtgtgttctacgtttaaat
cagaccaagctctactattttttgaatatattgtgctgagttgtgtctatacctttcagg
tcggagctgttgttgttggatttgaccgctatttcaactaccacaagattca
>1_GG_1467910:1468030
ctgtaatgaaggtatgctaccttgtgcatacgtgaaaatccaggatgtctctttattgct
acaaatcgtgatgctgttacccatcttacagatgctcaagaatgggcaggttattcccct
c
>1_GG_1468598:1468718
gttgcttcaggtggtggttcaatggttggtgcgatcctaggctctacaaagtgtgaacct
cttgttgtaggaaaaccctcgaccttcatgatggactacttggctgataagtatggcgct
a
>1_GG_1468876:1469258
gtcatcaaggttttatacatcagggtgttggcaaaaacaagattaaatgcaggttgatta
tgttggatttgctataatttagtagattaaacaaatttaaaaagctaatgctgccccaaa
agcttgtgattcccataaatgaaattttaactataaatgtagcattttcacatttccaat
acaggtaattgaaacttgtaacttattaccattgactcttcagcagttgcggggccagga
attccatgaggggattcaaaatatacaagaatgtcatacccatggtttgaacttatgacc
taaaacaatttttgaaccgcctttgcaatgtgctaaatatctttacttataacaagaaga
ttcaacacttcatatatatgcaa
>1_GG_1469276:1470555
ctaagaaattttctgacagggattcaattgaaccccctcgtccacgtagttccacccctg
ctcttcactagcattatataatcgccgtggttcttagttatttcagatgtatacttgttt
agttgctgatgaaactttgtcatcctatgatgaatgcttcatcatgagaaatatcaaaat
catactaccttacttctagatcaagtttgattagtgctctctagttgcatgtgaagtaat
tatacttttaggctttagctttgaaaggctgacctaaatgtttgcatcatgcttatgtag
gtagtatttgtactgtctctcataaaagagatataaagagtgtttacgaactttttcttc
aacgtatgtatgctgaagtagtagtattggcattgtgatgtatcaagcaattttcttgat
caaacatgaactagatccttctatcattttcaggttcatattcataggaagaaaactgtc
gttctgttgaacgatacatagttctttacagaaacagactagtttttattatgcattttc
ctaatctgtaaggcagtgtagatgtgaatataactggacgttcaataacttttctttctt
catcttctttaatgttatcgcaacaggtttaagatacagaagtcgcagatatgcatggtc
ggtgacagattggatacagatatagtgtttggacaaaatggtggctgcaaaactcttctg
gttctctcaggtatcagaaaggaaaatttgttctccttataaggcatatgcttcaaaatt
tgtcatccaacactatcttttgttcatgttttaggcgtgacatctttatcgatgcttcaa
gatcccaacaactctacacaaccagatttctacgccaacaagatttctgatttcctctct
attaaagcggctgcagtttgagcaaatccactgattacgcgtggcgatcccattctttgt
gtttgatgtgtttacaaaagcacttcatttatgcatcccagtttctcttttagctaaaag
aagatgggagttgaaattaggcatatgagaaactgcataatgcaatgtaaagagtaccat
tttaactttctagatataataatggttcttggtaaaaaatgaagtctaagttcaagtact
tccatcatgaatcatgatatagtgaggcatcttttgattattttcccttgttggtgcata
atgatgcaaaaattggaatgtcatgattcatatgctacaatttagtgaaggtggaatgtg
aatactattgtaaaatatta
>1_GG_1474556:1474770
gaatctctcaagcaattcgatgtacctggacacctcactattccaatgaaatgcttccgc
agccattgaagagctttaaaccctatattctccgcactttttccaccagcatttcaagaa
aatacccttctcccatggccaccgcttcaacccagattgatgaggctgtttctactcaag
ataagtcaacccagatagttcctaagcctattcag
>1_GG_1478514:1478873
aggaccacaaccctagctgattcatagagtatgcttgcaacagtgtcctcacctactact
gcttctgacagagctatgccagctcatacaaagatgactaaagtgcaattaaacaaaata
taatactactacttcagggattaaagtgctaacttaacaacttcagccactttcattctg
catcattcccttgagtctaattcaacatttcatacttatcctctgatttgagctcattag
tcttttcaatttattctttttgtatcttataattgattgcacacttgtgtcactttttgg
acagcaactatacagtaatccataaatttctcttgaagtgatgggaaaaagaatatgatc
>1_GG_1478894:1480173
tcttcatttaccttctgattgagtattcttgctgtttcttttaggttgccaagcgcctag
agaagttcaaaactacaattttcacccagatgagtatgctagccatcaagcatggagcta
taaaccttggccagggcttccccaactttgacggcccggattttgtaaaagaagcagcta
ttcaatctattaaggaaggtaaaaatcagtatgctcgaggatatggagtcccagacctca
actctgctgtggctgctagattcaagaaagacagtggacttgatgttgaccccgaaaagg
aagtcactgtgacttcaggctgcactgaagcaattgctgccaccatgttggggttgataa
atcctggtgatgaggtcatcctgtttgctcctttctatgattcttatgaagctactttat
ctatggctggagcaaagataaagggtattactttaagaccgccagatttttctcttccaa
ttgatgagctaaaatcagcaatatctaagaatactcgagcaatcctcctaaatactccgc
ataaccccactggaaagatgttcactcgagaagaactcaacgtcattgcctctctgtgca
ttgagaatgatgttctagtttttgctgatgaggtttatgacaagttagcctttgaaatgg
aacacatttcaattgcttctcttccagggatgtatgaacgaactgtaaccatgaattctt
tgggaaagacattttctctaacaggctggaaaataggttgggcaatagctcctcctcact
tgacttggggagtaagacaggcgcattcctacctcacctttgcaacatccactccgatgc
aatatgcatctgctactgcccttagaaccccagattcttattatgaggagcttaagaggg
actactcagccaaaaaggcaatattggtggaggggttaaaggcagttggtttcatagtgt
acccctcgagtggaacgtactttgtggttgtggatcataccccttttgggttggacaatg
acattgctttctgtgaatacctgatcaaggaagttggtgttgtagccattccaactagcg
tattctatctaaatccagaagaaggaaagaatcttgtgaggtttaccttctgcaaagatg
aagatactcttagaagtgcagtgcagaggatgaaggagaagctgtcgaagaagtgaatac
cttattgttctggcatgaattgtttgtagctgtgatactacattgtttgctgatagatgt
tttctgaaagttgacactca
>1_GG_1484193:1484461
cttcctgacagagtcagctccatatcctcttcaagtgacaaagatggcctccgtaagttg
tggttcctgttctattattgctattatgtacataatgggtctttgtttacaatgcaacgt
ggcctaacttctattagctgattgtaggttgctcttacacatggaacaaaattgaaaagc
gtattggtactcttgaatttgatcgtgataggaaatccatgggtgtcataacatcttcca
cctctggaagaaagtcattacttgtgaag
>1_GG_1484595:1486442
ggtgcggttgaaaatctgttggaaagaagctcctatgtgcaactgcaagacggttctgtt
gtagaattggatagttcttccaggaatcatatattgcaaagccttcatgaaatgtcctcg
aaagcattacgtgtccttggttttgcatacaaggaggatctacaggaattcacaacctat
aatggtgatgaagaccatccagctcatcagcttttactcaatcctgctaattacccttcc
attgagagtaaactcatatttgttggcttggcagggataagggtaagttagttaacttgc
tttctcttgactgttggtttcatttttgtgctaaaaccttactctgttgggagcatcaag
atattgaacgaatatacttgtcatgttgtcaaaggatcctcctagaaaagaggtacgtgg
tgcaattgaggattgcagagaagctggcattcgagttatggttattactggagataacaa
gaatacagcagaagctatctgccgtgagataggtgtctttggaagccatgaagatatcag
ttcgaggagcttaactggaaaagaatttatggagcttgcaaaccccaaagcacatataag
gcaaagtggaggtctcctattctccagagctgagccaaggcataaacaagatatagtgag
attgcttaaagatgatggtgaggtggttgcaatgactggggatggagtcaatgatgcacc
tgctctaaaattggctgatattgggattgcaatgggaatcgctggaactgaggtaaaata
tgatgttcctagtactagaatttgtgagcaatatcaatggagacatgtatctaagagaat
ctatcccctgcagtatttaacagcaaacagtaataatatatttaacagtggtaggcataa
agtatagtttctctctgccccatcaatgtctacacccttttgcgatcacctgaactcttg
tcctggatgactgtataatgatgtgtctcccagtttgaggctaacttatcactgtatatg
cacatgttacttttgggctactttctgtcagttgatgtgctttcaaatagaaacttatct
tcagtttgctgcaataggatcttttattatatcaaattcttgtaccaatttgaaatgtca
ttttcgatacacaattcctgaagattttgatgagtttagggataaatggatccgatggat
agatacatgtgtgtatatatgtcatgttacttatggttgatttttctcccaggtggcaaa
ggaagcatctgacatggttttggcagatgataattttagtacaattgtagctgctgtggg
tgaaggcaggtccatttataacaatatgaaggctttcatcaggtttattttctccctcat
ctccttcagttggcaatatttctattgatggtactgttgattggatgttattgtatttct
atcattttgggttgatagtcccttagaaccatgtgctatttccaggcaaaccaccacaat
caattcaaccaactttagtgtgtgtattaatctattggaaagcttttcattgaatatgat
acgatatcatataatcaagggaaaagggcctgatatacccctcaactttgtcatttggag
ctaatatgccccttattatgaaagtggttcatataagacagtgttgggtgccatgtctac
atttcaaagaccaaaaagaaaaagtacatgtctttgattcttcttctggcaagtactcta
aaatagttatgaatctctctaaaaacttaagcttctaattttcttaaaaattatttaggg
gtatagatgattcttctagcaaagttcaaggtatattttaatcttttt
>1_GG_1487245:1487467
gtacatgatttcctccaacattggtgaggtcgcctctattttccttactgctgccctagg
cattcctgaaggtcttattccagttcagcttctgtgggtcaatctggtcactgatggacc
ccctgctacagcattgggatttaatccaccagacaaagatataatgaagaaacaaccaag
gagaagtgatgattcattgatcagtgcatggattttatttcgc
>1_GG_1487506:1488365
tcctctgtttgtgagaatgaaatcctgatgctcatcatttctaaatgcttgacgcaggta
attgggttgtatgttggtgtagcaactgtgggtgtttttatcatctggttcactcatgac
tctttccttggcattgatttaagtaaagatggccacagtcttgtcacctattcccagctt
gctaattggggtcagtgcaaaacctggaacaatttcaccgcctcaccatacactgcggga
tcagaagtgatcagttttgataacccgtgcgattactttgtggaaggcaaggtcaaagcc
atgaccctttccctctctgtattggttgcaattgaaatgttcaactcccttaatgccctt
tcggaagatggaagcctcttgtcaatgccaccatgggtcaacccatggcttcttttggcc
atgtcggtctcatttgggctgcactttttgatcctctacgtgcctttccttgctcaaata
tttggtattgttccactgagcctgaatgagtggctgttagtactggctgttgcattaccc
gtcatattgatcgatgagattttgaagtttattggaaggtgcacaagtggtattagaagt
ggaaggagtcgtaccaagcagaaggaagagtagaggcaaaacattgtcaagaataccata
aatgtgttgaacttatcattattgacagagcttatgttattcatacccgcaagtggggtt
tgattagcctattctctttaacccaacccagtcgctgttaaatgatgagggttggtgggg
accttgcagatttaattagattcatttagacattttctgatactcctcagatgatagaat
tagttttgatgttgaagttt
>1_GG_1492443:1492942
ttcagttctcacgagaacactactccaaaaccctaaactcttcaccttcaacttccttaa
acaccaaaatcctctcgcattctctctaatggcaactgctaattcttcgtctttctcacc
tgtatcttccccttcaaaccatgtttccccaaagcgagtaggtactcaccatggtagctt
ccactgtgatgaagctcttgggtgcttcatgattcgtcttacaaacaagtactacaatgc
tcagattgtgcgtactcgtgatacccaggtaagattgagttgcattttgtggtattgggg
catatgaggatgtatggttgggaaggtttttaagtaggtgaggtgtttgatgaaatgctt
gaatgaatgaaaggtattggaaacgcttgatgctgtgcttgatgttggtggagtttatga
tcctagtcgagaccgttatgatcatcaccaaaaaggatttgaagaagtctttgggcatgg
atttactactaagcttagca
>1_GG_1497838:1497958
atgtttcttagcattttggaaaggagatcattgcaaaggagctccaagttgatgaagaac
acccggacgtgcataagttgtttttagctgtttacaagagcttcatggaggtgaggattg
a
>1_GG_1498233:1498424
gcaattgatgcaatcgataatggaatcaatcagtacgatacagaccagccaccaagatat
gtaaacaatacccacttgtcctctcgagttggaagatttaacttggactggactgaacct
gatcagtcttctgaaagggagaatgaagctttccaacgtgcaatggatttagctggcagt
gagttcttggat
>1_GG_1498641:1498761
agtgtccgctattatgcaagatcatggttaccagctcgttcaatcgtattggagtgcgtt
tccgcaagacacaagattgatcctagtggagagattgtagtttggtctacattttgtcca
g
>1_GG_1499210:1500029
aaccaggaatacatcacagatcttgtgaagaacccaagtcatggtattcagtggtagtat
gagagagctgagagggtaaggataatgtggatgggatggtgaagttgttattggtgaaat
catattacatggtgttaaccagagaggggaataggatgggaagtgtggaattagatgttg
tggaagcgtagcaccaaagagtaactttctgcacttggtgtgccatgagggatgctatat
tgactgcgaataatccaaggaagagaatggtagggagctaatattctgtgtagagagtgg
ggaagacactgaagtgatcatatcctattgcactgcaaaatcactatgcagttgcagaat
cttgcatgtttgtcatccgatcttgctggcaatatcaaggactgtagaggtgacaatcat
gagttgtaggccacatagattgatgaagaaagaaacatttgaactgtttggaatgaagaa
atgggaagttattccagagtaacgagatcccataagtgatatagaaaggttcccgtgtgt
catgtatttttaggtgtaaaagatgttccatgtatgatagggttgattagccagccacta
actttctactcacatggtgtatttaattgatgaaattcttcaattcataatgaaaaagaa
atatattattcactgctagtgtgattccttgcggagaatacttattcttggcttttctgt
ctaacagtggaagcttcatttgtttgagctggaaggagagatgaagatggatccacccat
caaatatgttttatatgaggtgcctgagtcctttgctgtt
>1_GG_1500050:1500829
tgtgccacatttgtcttttgtctaatgtttttgtttaaattcttcgtttttgggtctctt
ttatgcgaggagtggaaaaataaggagcatgattggtaatagtgtgtgggctctctttta
ggtcacttctggaaacttatatcacccgtgaatactttctggttgtatcagttggtttga
ccgaataagtgggcttttggattaatttagtctctcaagatctgctttattgttaaattt
caatgtcataaatcaaaaaatgctcaggaataatgttgctacactttccagtgtttattg
tcttgggagagagtagataataaccccactgcttctcgagacatgcaccgtttccctgaa
tgaattcagtctgtcaatattttactaggaaaacataaagtgacattgacttcatgatgc
gtaggatgataggagcaaaggttggcgagtgcaagcggtggctgtagctcctgacagatt
tgagagcaggaaagcacttccatctcagtggcgaggtttaagagacgatgaactatccaa
ggaaacaggaattcctggttgtgtttttgtccatatgagtgggtttattggaggaaatca
aacttatgaaggagcactcgcaatggcaaaagctgctttgaagctctaggcacagaaatg
attttataagctgttttcagaaattgaatcatctctttgtgatttatcattatcgctgtt
catggcttcaggttgtcatttaaattgcacattggtgttgaatttactaaaggttgtcaa
>1_GG_1504994:1505353
gccgccgtatcatccatcccgccggcaacagtaaccggcgacgacttccgcgatgaatct
ctaccgcgggatccactgttacagtccggaacctacatcgacgctgagtcgaatgttaac
accacaccgaaaaaaggcgtaaggccagatgaaggaaatgtgcctgatctaactccggcg
ccggcggagggaactcaggcgatacagacgacggagacggtggctgggacggtgacgcct
ctgcgttatgggagtagatcggcagaggtgaatgtagaaaggccgacctggttgccggag
agttggaggttcgaagcgaaagttcgtacctctggcgccactgctggaactgttgataga
>1_GG_1507399:1507578
cgagggcttaaaactgccattttactaatggagggcaaacgtgcttgtcgaatagcggga
caactttggctctgttccgttgatgtaatcagaaggaaattgaggtagagtaaccaaaag
tttagtttgatgagctgatggtgctcaagaagcaagagcaaatgatgataagtgcttatt
>1_GG_1507599:1508398
aatgtgtttattgaaggcaatcgcagaaactctggaagtgtatgaggcaataaaaaatgc
ttgatcgtccatctcttcttaatgcccaaagttatccaatatctatactagtgataggag
gcaagtatccagaggaacctttgacatgcagccaagtgtactactgttattccccaaaga
aaaagcatccttcttttgatgttgtatgatgttgcttgtttgtacatatagtcttcgttg
ccttgcctctttaggtagatggtggatagaacctcttctgctctctccctctttcacttc
cgctcgtttctgtgatttgtcccttcatgtttgttgtttcactttctttatgtgtgggtt
tatttccttttttccccttccagttgcaggttggttgagcattattgagttggtttagtt
gaaaatattaccaaagtcaatatgtcatgcactttcaatttgcattcttattatttaatt
gaagtcgttgacatacaaactgagttgtatatcatttggcatggtgtctaattgtttgtg
tcctggattctgcagtactattatgaaccagtctccgggagtaaattccgatcaaagact
gaggtgctttatttcctggaaacgggtggcaagcgcaagaaggcaattactggcagtggc
actgatgctacagtgagtgaatcaaaacattaataataatctatcacctctatgtttgta
taattgtatcagtcttcctttgctacaaagaaacatacatcttgcgtgttttgatggtac
aatatcttttgcagccatct
>1_GG_1508419:1509078
acagaagaagagcatctcgaaaacaaagaaggttacctctttctactttgattctgggaa
tccgccacagagcgtgtgctgggttcagacggatacttccgcagatacttggacaccttc
atgtaatggcagtgtggttcctggaacccggaaacaagaatgggatgctgtgttcttaag
tgtatccaagctgaagcgaaggaacacacaaacagggagataggcggctgtaatgtgcac
catactctaacagtcaacgaacctttttccggatccatctagactagatagtgtgtcaaa
tgccgcctgaatttgccttacttcttttgggtttagctaaagggtctcatagttgttgat
aacttcttgttttggccttaaggcataggcaaaagttgcttcacctaaatctgttcatca
tgtaatcttgtggtattttgaaattaattagtttcaagaccttccgtattaagtaaatta
ccaatgaatttgaagcattttagtaggattgacataatattgttgcaattgtgaaaatac
tgtagttattgagtatgatgaggacttatcttaatgcttgtgaagtttgcatcagattac
atatttgagccgtagaagcaattactaattaggtagacggtccacattacacccctcaag
>1_GG_1518377:1518516
gttcccttagaactacaagcttcaaataaatttctctctttttatattttcattttattc
tcaattacacccctaattttatagagtaattgcaatttgcaccctagaaaaatgcaatcg
cttactccatcatcgtcggg
>1_GG_1518577:1518736
agatgcgtttaccggtttgacgcggccaacgccgccgtcaacaccggtaccgcgaatacc
aactctgccggacacgtcggcggttctagagccgactggcagagttcctgtgcgatttta
gcaagtaaagttgtgtcgcagcagcagaacgctgagaaga
>1_GG_1518762:1519778
cgtgaacggccataaggcgacgatggatctcgatctagttccaatcgataaccaacctaa
gccgctcaccatcactgacctctccccagcgccgatgcacggtgctcagcttcgcgtcgc
ttaccaaggtgtacctggagcgtacagcgaagctgccgccggtaaagcttatccgaaatg
tgaagccataccttgtgatcaattcgaagttgcattccaagccgttgagctctggatcgc
tgaccgtgcagttctccccgttgaaaactctctcggaggatccattcacagaaactacga
cctcctcctccgtcaccgtctccacatcgtcggagaagttcaactcccagttcatcactg
cctcttagcacttccaggcgttcgaaaagagtatctcaacagagtcataagccatccaca
agccttagcacaatgcgagcttacactaacaaaactcggtttaaacgtaactcgagaagc
tgtttaccgccggcgctgccgaatacatagcttccaacaacctccgtgacacagccgcaa
tcgcctccgcacgcgccgccgacctatacggtctccatatcttagctgaaggaatccagg
acgattcaagcaacgtaactcgtttcgttatgctagcgcgtgaaccaataattcctcgaa
ccgatcgtccattcaaaacaagcatcgtcttcgcacatgataaaggaacaagcgttctgt
tcaaagtgttatcagctttcgcattcagaaacatcagtttaacgaagatcgagtcacggc
ctcaccggaatcgtccgatccggctagtcgacgatgcgaacgtcggaacggcgaagcatt
tcgagtacatgttctatgtagatttcgaagcttccatggcggatgttagagctcagaatg
cgttggctgaagttcaggagttcacgtcgtttttgagggttttgggaagttatccaatgg
atatgactccatggtgtccttctcgtgaagattaacaaccacccccacccccctttt
>1_GG_1523920:1524102
cgacgcacctaatcagtaaagaacgttcgttggcagagaagccaagaaaaatacttcctt
tttcacccaaaaaaggcaaaacgaacatccaaaaacggcacataaataaagtttacattt
tttcaaatttcattcatcgcaactcataatctctctgtcgacgatctcttaatctgttca
gcg
>1_GG_1525727:1525846
aattcatacatgttggtgtgtatgtgcaagataaagaacctttagttttataaaacctta
aatttggcaattcaaattatttagtgttggaatgaatggatgagcaaatagacagacacg
>1_GG_1525867:1527366
atcaagtaaacgtatttcatatcataagcaaggccctaaaacgactgtatgcaattggta
taccaaaaggcaaaagctaaagaatccacacaatcagctgattctctacaaacgccaccc
aatcgtcttatataatatgggactttctatgtgcacctacataaaataagggaacaaagg
ctactccttcactactaaaaactcaactctacatcttcaaaagctcttcttttcctctca
ttccagacaacccacattaatgcaaaggatcatatatccaacttcaactaatcgagatta
aggtgtagttggttgttaatgttttcctctaaatcaattttttgcagaaaagtaacaata
tggagcatgatgagacaggatgtcaaccccatccagaaggccctattttgtgcattaaca
attgtggtttctttggaagtgctgcgaacatgaatatgtgctccaagtgttacaaggacg
tgattctgaaacaagaacaagcaaagcttgcagcgtcgtcaattgaaaactttgtaaatg
ggtccacaagtcagaaggggcctgtcattgttggctctgtggatgtccaacctgccctgc
tagaatcaaaatctgtgattttttcatcacctccatcttcaagttctggtgaggctgctg
aattgatggccaaggagggtcctagccgatgcagcacttgcaagaaaaaggttggtttga
ctggattcaaatgccgctgtggtaacttttattgtggatcacaccgctactcagataaac
atgactgtcaatttgactaccgctctgctgcacgcaatgctatagcaaaggccaatcctg
ttgtgaaggcagaaaaacttgacaagatctaaaaggagttattgttgtcaaagttgatgt
gtccttttaatcgaaggagggcttcctctgattggctacctttcacatgatatctcgtta
aagctgggagtcaaggctatttaagaatcatctacaggctgaagaactcatgttcattgt
cataggtagaatttgattgttgactccagtttcaagtctttgtatgtgctggtttggtta
atattaattaggtttgttatgtgtcattctgtggttcacgtccatgcaattgtaatctgg
cattgtaaattattctgcatggatctctcttatggcttcactttgctccaatgtagttta
ttatccttacatcgccttgctttgtaggtgttttgcatttgttcttgtaggtaagctgtt
tactttttgaaaacacctgtttctgcaactggatttaccgtatgatggtgttgaggtatt
ctactgtttatgtggcggctttggattaatcatgttttgatagttcacacgagtttgact
agggttgcttttcggttggcactttactagagaaatatgaatagtgtagcttgcaattgt
tgccgtgtgttgttgtttctttcttggattttggtgaattatagttcagtagactgacaa
>1_GG_1531155:1531552
tgaaatcatacctacaaatagtctctatgtgattaaattttgaagaatttcagcccaaaa
agcccagaagaatcaatttttatgttaccattatcaagaatgaaatcactcctttcccca
gtactttcaagacctaccaccatgtttgtatgcaggagatatggggttcttagtactttc
aagaaccttaattctgctcaaacaatgaaccccatgagtaaagtttcttcctttaggtgt
tctactgtgccaaaccataatcaaattcgggtcttgaatagtgaggcatcgggttcgagt
tctggttctggtgaggttcatgtgattgtgggtcctatgtttgctggaaaaactactact
cttttgaagaggattaagtctgaaagaagcaatggcag
>1_GG_1535432:1536437
ctaagttagtaattgccttgaagatatcaaaagtttgataatacaattatggacatataa
tttggattcacaaagatgctaacttctgagttttgaagtgctgcttgaactttgatgatc
ttgatagatatttaaggcttcctgatgttctcatatcattgtctgatttagcttttgtgc
tatttcccctctctgcagaagtgtagcaattttaaagtcagacaaggatacaagatatgg
gttggattccattgtgacacatgatggagacaaattaccgtgctggcctttagctaatct
atcatcattcaaacagagatgtggtcctgaagcatacagtaaggtaacacttcaatggga
agctattgagatgtgaatatattagacgactgtcataggaccttttccacacatggtcag
ggtgctagcagcctagctgtgttagcaaacagaaagtaatctccacatatagggcaaaga
agtctatttttgagtgcgttcttccgaaacttttaaatttgacgggttaaattttaattc
ttgaggagttgggggatccacccctccaaatctacccctagttttgaggggaaatgatat
aatcatgaagcactcttttgtaagttggtcactgaactttctttgctagtatgcactctt
ttgtaagttggtcactaaactttcttagctagtatgcactcttttgtaagttggttactg
aactttctttgctagtatgtaacaatactgtattatgacttttatcattactcatttttc
tttgtatatgtgactgcctgtttttgtgacttttacgtggtttcagttagaggtcattgg
cattgacgaagctcagttttttgaggatctatatgatttctgtaaggaagttgctgatca
tgatggcaagattgtgatagttgctgggttagatggtgactatctaaggtactacttccg
tttagtctccgtgcgctctaatgtactaataattgatacctttttt
>1_GG_1536452:1537111
attctgcttattcttccgaatatttcttatgtactgaatgtgattctctgttgcaaaaac
tcgtgtactaatctgtattggatcatattttggattttacagaaggagctttggttcagt
ccttgacgtaataccaattgctgattccgtgaccaaacttactgcccgatgtgaactttg
tggtgaacgtgcttctttcaccttgaggaagacagaggagacgagaacggagttgattgc
aggagcagaagtatatatgcccgtgtgccgcaagcattatgtgagtggacaagtagtcaa
agaggctgctagaagtgttctggagtctcagaaagttgaatgcagctctattttgtaatg
tctcagctctaagtacataggccattgtcttagaaatattaaccaactattgtacttcaa
agttccaagtctgtcaactggccaagcctttctgctggtggaaggttgctagtagaatta
tcgaggtgcgagcaagctggctcgaacaccatagttgtaaaagaaaaatgctattgtact
ttcaagtcatattttggggggagtagctccctcaaagtgatgaagatgaaatggtgttta
tctatgattattctagcatatttaatttcctcaagtaatgaatacacttttgaatcctaa
>1_GG_1541110:1541475
tcagaaaatcgggtcatcggctccgcccacagttaacggcatgtgccgccgcgaaaacgt
cgcggacacgttcgccatttagcaaacttttttcacgactatatagaactccgcagccgt
gaatagcttttgtaccgaaaccaaattgctagatcaatggcgagaaatgctaatccaaat
catgtgatgttaccggagattggacctgacggcatcgctagagaatcaccggtgattgct
tacactgaaaaggtattttctctgattttgtgttttatttcggaaaattgtgattatacg
cattgtttgattctcgtgttcgtggttgttacagataattgaagaagaacagcttcaatt
gagaaa
>1_GG_1543357:1543622
atatattgctgaaaattattccaagatccgtgatgtcgaaaaggaattcgcaaacctgtc
aatggagatgaagcttactgctggccccaaaaaagcaggtttgtgacttgtcaatgctac
ttcgttgagcacttgtatctcttgacacaatagttaatttaagtgcttcctctgctcctt
cagcacttgaactcatgagacagaaaatagaaatgtcaacagagagaatccgtgttgcta
agctgaaggaagaacaagcacaaaag
>1_GG_1546063:1547862
gcttgggaagcagcatcacaggctgttaaggacgaggaggcgattaagcaaaagctttgt
gaggatttgaatagtctggtattttttcttctgcactattacatttgcaatagtaggttg
tgtgaatatttctgaaatcaaattctcttttgtaggttctggaaagtagtaacagtcagc
ttgctaaattggaggaactgaaaagacggctggaagctttgaatccaagtagagcatcca
ctgcctctgtaagaattctttcatatctgtgtattgtatgtgtatttcagaattctatta
ggttttcagtatgtttgtggacgctttttatccttttctttttccagatggatctctttt
tatgctgttatatagtatttctttcttgacattccttatctgtgcatgaaagagtggggt
acacaaactgatgttaaccttctgtcgtcttaagttattggtgctctcagtaattatgtt
tttgaccaattctagtgtccagcataacaagcagtcatgtgcagtaactaactggttgat
tcattataagattgcttatagaacaatcttgcaaaaggagaatatggtgagaaacatttg
ggaaatggaacacattatttggtaatctcacctttgactttcacaatttgaaatagcttt
cgtggatatggggctgaatatttggcttgattctgctggcagctcagaactagcacttca
ctttttaatttgtgaagtattttggaattctaattgaatgtcgaatgcgtctttccttct
ttctcctccttttcctttgttgtcaccattcacttattaattttaacctcagtactgcag
tgccatggcagccataaaattatatcttttggttgctgaaatctgcactatgccttgcct
gtatagatattagaaacctccatgttttcccaccttttcagccacatattcttattacca
tatttatttgcttgtagattgctatcccacttgtaaggtattttagaacctgagcaacga
tttccatatgagtatgagcagaatatatgccagacagtaatattactacatgtacctaaa
ctagaaactacaatggttgactgaaaaatttacctatcaaagatatgaattgtagagttt
cttgtattgctctttttctacttctgaatcttatttggacgatatggataaaatagcaca
ctgcagtgatataatgcttgtttcattccgtgcttaatatgacttcctaaccaatgccca
tggcttttttcatgtgtggtctcaggaccaaagtcctgtgggatctgtacaaaacagtat
ggctcaagatgtttcctcagtaaaggatacacaagaatcgttgagcggatcatctggaaa
tacattgaaagaaggaaatgctagaagtggtgcagcagaaaatggacacaaccaatcgca
ttctgttgatgaaacaagagctaagaagaaaataaatttacaaggaagaggaaaaggaat
cggtataattcccgaaggccgaggttcacaaggacctggttggaccggagctgggttcga
tgtggatggcagaagttgatagcagaatttctcactgtttaagttcattggaataagaga
cttgctgtttctcaatgaggtagatcatccagtccaaaattatcaaattctttcactctc
ttattccttgcgtgtgaaatatcatttctgaaaattctaatgacttgtaaatactttgaa
atatatagtttctgaatctttcttgtttaaattgattttagtttgagttaatctagttca
>1_GG_1551877:1552056
ttcagttccattttcagaaatatgtcttcttcagtagtgcaattaactgcttcacagaaa
aacaacagtgatgatggaaatgaacgggttgattctgatcagcatcatcatcctacggct
cacaatgtctctcacacttctgaaacttttcttcaagctgcaatctctctcaaagatcag
>1_GG_1552927:1553126
aattcaggtagtagaaatgacatggaaagaaaacggaaggagtgccggcagcgttacaga
tccgacgatgtatacaggtttgctagggacggcgtttacctgtttgaggtcgtacgaggc
caccggtgatcggaaggacttggaattgtgctcggagatagttgacgcgtgtgccgacct
tgcacgcacagtcacgaggt
>1_GG_1553147:1553326
ttaatcctaatactcaattgaatgagtaattaatttgacttaaggacgttcgtttgttgt
tatggaataaagaaattttaaaactatacgactacgtcaagagttggtgtagggccgatt
tattcgagaatataataggggaagtgaacagatacccattaaagttatgccttaggttgt
>1_GG_1553347:1554648
ttactctggaacaacttttgatatgcagtgtctaaagcgagtctggctgaaattcaagca
tttctagctaaaattccaacaaaaatgatttatgaatagtactatgaaatgtatgggaag
gctgatttcagacttattaatggtgactagatagtgacaaagcatgctaggaaataatgt
actctaattctttgttttcttagctttatattttagtgtgtttctctgtgctggtccaaa
catgtattaatgaaatgagaaagtgctactgctttctttgtcaaaaattgaattctaacg
actggttctttgatgagtaaagtctatttttgtggtcacggaggaaaattgtaaaagaga
acaactgggttagatataattttgtacagacaaaagaatcacatcttggataatagtatc
atgctagcttggtctttgcaagaactgtcgccgtcactccctagaacttgagaatcagat
gcctttttgaaagatataccttaagatatctccaaaagacacatgctaaaatattgaagt
atgagatgtgtaacgtggagcaatcaaatctacacctttgtggaactctccctccacccc
tctactggtcgcgaagtttgagaagaaagaaaaacgtttttaacttgtggtctaaaataa
atctggatatttgtgtgactattaaatgagatgtgtaacgtggagcaatcaagtctacac
ctttgtggaactctccctctgtccccctctccattcatgctactggttgcgaagtttaag
aagaaagaaaaacgttttgaacttgtggtctaaaataaatctggatatttgtgtgactat
aaaatcatcttattaaagatgaaatggaagaatgaaagttgatttgtttttattatatag
ataagtcattattttgcgacgaactaaaatgaaaattgtatcacataaattgggacaaag
aaaatagtatagtacttataatagaatactgaacgatatggtgcatgtatcatacgcgag
cttgatcttttgatctttgggagccgactagtgattgaaatcgaatctagttgtgagttt
ggagccatgattttagtgtgtagaattcatttactttaagtctttatttttgggtcatta
aatatctaatagttcaaatgtttcttatctttgtacttttttgggaccagacatgtgact
tttctgtgtggaagaggaggggtctatgctcttggtgctgttgctgccaactattgtggg
gaccaacacaaacgtgacttgtatttgaaccatttccttgag
>1_GG_1555724:1555889
gtagcacaagagagagcccttcctgttggacctgaagatggaggctttggaatgtcatat
gacctcctttatggacgagctggcttcttatgggcagcattgtttatcaggaagtacttg
ggagtggagtcagtaccagatgattatcttatgcctgtggttgaag
>1_GG_1572030:1572713
ggggtttataccaagctcttgcaattgctgcaatgtgtgtccaggagcaacctaatatgc
ggcctctcattgctgatattgtcactgctctcaactaccttgcctcccaaaagtatgacc
ctgaagcccagcctccccaacgatcacgtaaaaattcttcttctagaaaatcaagatcaa
tagatgatcaaaatacccccattaacgttgaaggtcataacagaacgagatcaatagatg
atcaaaagtgccccattaacattgaaggtcataacagaacgagatcaatagacgatcaaa
agagccccattatcgttgaacgtcacaacagaacaaattcagagggactaagttgaagaa
ccaaattggtgcccctcctactgctggtattctcatccaaccttttcggggtttaagcta
atagaaaaacttgccttgttatcaatttttgtgtcacatgataacaggtgcagcacatat
tctaacgtattataaacaaagattctccttttgcatttgtgtaaatggaaagggtagtta
gttgtgtagatgcaatatgatttttcaaaggtataaagatgaaagaaagatgaactattt
cacttgataggaacatgttcttcttcatcttgttgtagttgattcttcttttctttgaca
ctcgtggatcgatctctctctcta
>1_GG_1576712:1576917
aagcaattaattaaatggcatcactagtttcaagttggtcttcagaagtgaattcaattc
cagaaaaatatgttgttccactagaaaaaagaataaatgcagatgtaccaattggtaaac
atattccagttattgatttatcacaatcttcaactcaatctattcaacaaatcatcaaag
cttctgctgactttggtctctttcag
>1_GG_1577506:1578145
caggtgatcaaccatggagtgtcagaaaccctattggttgatgcattatcagtttgcaaa
gagttctttaagttgccaattgaagacaaagcaaaatttgttgagaaagatgagggctta
agtgattttgaaccatcaattgaccaaaggccaaagctttacattgaaaaagaatacaca
ccaaacaagaatggttcaaacactaataatgtcaaggacactgtcttttggaaagacact
tttggacatggttgtcatcctctcactcaagatgtcattaattcttggcctgaaaaacca
caaaaatataggtatattttatgcattgcttgtactatgttggtgttcgatatccatact
gaagtgtgactaattatagtctgtttgaccaaatttttgcgagcacaaaacagttttttg
ttattactgattatgcggtttcaacaaaagtgattattaactaagaaaaacacacaaggg
tatggcttagtggtcaatgaagtggttgaaaatcctgagatcttaggttcaaaactcaac
ggagacaaaaagacattaggtaattcttcatatttgtgataggtatccgtggaattagtc
gaggtgtgggaaagctgacccgaacaccccagacattaaa
>1_GG_1578150:1578665
actaagaatttttacttagggtaaaatagttgaaaatttcttattaaaaatgttaattaa
tggataattaacttagcggccccacctaagttcatgtagctaatcaactaacttttctgc
tccactcaattatttaaactaaaaatagcatgtgaatgtaagatatacatacaattcatg
tataacacgtgtataatcatatactaatctatgtatactagttagaaaaaataaacagtg
aatcaaatcggctatttatgtaaaggatccttatatcaatcttgctttatttgtttcatt
ttcagagaagtgataggtgaatatgcattggaactaaggaaattgagcttaaggattttg
gacttaatgtgtgaaggacttgggcttgaagttgggtattttggccaagaacacagccaa
actcaactcatggtgacccatcactacccacaatgccctgacccaaactcaacaataggt
ataggtgaacattgtgatggtgcacttatcaatttg
>1_GG_1582688:1582887
ttctatttctctctatttatttttctcaatttacaaaataaaatatgtaagaatcacttt
cattgctttgtttttgttgagcttctcactttcattgctctgtttttgttgagcttcttc
aatttgtgttctcgacttttcatgattcaatttttcttcgtaattgtttgaaacatatat
aatataagttagaaaaaaca
>1_GG_1582908:1583268
gtgagaattttgaatttgttaaaaggaatgatgttggatctcaatctaagtgcaatttat
gatgggaaacattcgttagccgatgaatcgggaagctccaattcatcggctaggaatgta
gaggctagtagtagtgccggagatgacgagacgtgctccacacgcgccgctgcagcggcg
atatgttcgctttcaatttcgacatacttaaagttggtggtggtggtggaggtgaaaata
gccggagctgtagtaacaatgatgatgaagagggatatgtaataacaaggtccgagttcg
tgactcagcagttgttcccagtggacaacaatgctgagttgaatcgaacccacacctctc
g
>1_GG_1587267:1587957
aaacatgctactgaacttttggattgtgcaactacggatgtccggaaagcttactgtaac
tgtttgattgacatctgtgtcaatcttaaccagttggagagagcttgtgagttgttagat
gttgggctaactctcaacatctatacggatattatgtctcgaactgctactcaatggtct
ttacatttgaagagcctctcacttggggcagctttaacagcattgcacatctgggttagt
gacttgaacaaagcacttgaaagtggggaagagttcccatcattgcttggaatcaacaca
ggacatggaaaacataaatattccgagaaaggtctggcaggtgtatttgagtcgcacctt
aaggaattaaacgctccattccatgaggcacctgataaggctgggtggtttttgactaca
aaggttgcagctacatcatggttagagtctagacgtgctcaagaggtggttgctgcttag
caatggtcagggttctttgctctctggccttgataattcttgtgctacagagattttgtt
tctcttacatctgaaaggtacctttagtagattatccattgtttaggatacctcttgttt
ctagatggggaggtttgaattttgagttcagtagctatccaagtgtatcttttgcaatca
gcaatagaaaaagaatttgaggaaaaatgaa
>1_GG_1591955:1592374
acatgagattgtgggtgaagtaactgaggttggtagcaaggtggagaaattcaaacttgg
agataaagctggtgtggggtgtctagttggatcatgtcgatcttgcgaaaactgtaacaa
cgatatcgagaactattgttctaagggaatagccacctatagtgcaatgtaccatgatgg
aacaccaacgtacggaggctactcggacataatcattgttgatgaacatttcgttgttcg
tgtcccagaaaacatgcccctagctgctgcagctcctctgctttgtgctggaattacaac
ttacagcccgttgaggtactttggacttgataaaccggggcttcacgttggtgtagtagg
tcttggtggacttggtcatgttggtgttaagtttgccaaggctttaggggtaaaggtgac
>1_GG_1596398:1598077
gtggaaacagctaatctacacaccaaaaccacttcaactccatcacaaattcttttattc
ctcttaaaaaaccaatctttttccccttttcttgattcttgatctccctcaaaaaatgca
aatgcaatacaagaatttaggcagatcaggcctaaaggtatcccagctttcttatggagc
atgggttacctttggaaatcaacttgatgtcaaagaagcaaaaacccttttacaatgttg
tcgtgaccatggtgtcaatttctttgacaatgctgaggtttatgctaatggcagagcaga
agaaatcatgggtcaagcgattcgtgaacttgggtggaaaagatcagacattgttgtgtc
tacaaagattttttggggtggttctggtccaaatgataaagggctttcaagaaaacatat
aattgaaggaacaaaagcttcattgaagagacttgatatggattatgtagatctgatcta
ttgtcataggcctgatacaagtacacctattgaagaaactgttagagctatgaactatgt
gattgataaagggtgggctttttattggggtacaagtgaatggtcagctcagcaaattac
tgaagcatggggggttgctcaaagattggatcttgttggtcctattgttgagcagcctga
gtataacttgttgtctaggcataaggtaattttttggactctggttcttggatttggatt
gcttctagtttatattatggtttattgttgtttatgttttagtatgatgatatgaaatga
gattagaatgaagaaatgggattcatacagcctggggctgaggcataactattgttgttg
ttgtgttatggtttgttgtagtttttaagtatgatgatgatgatatgaaatgagcttaaa
tgaagaagacggattcatatagctgatctcaacttatttgagactgaggcatagctattg
tgttatggtttcttgttgtttttagtatgacgatgatatgaaatgagcttaaatgaagaa
gtggcgttcagatagccgatcccaacttatgtggggtggaagcatagttgttgttgttgt
gttatggtttgttgttgttctttagtatgatgatgatatgaaataagttaaaaatgaaga
acttagattcatacagctgatcccaacttgtttggggatgatgcataattgttgttgttg
tattatggtttgttgttttttagaatgatgatgatataagatgagcttaaatgaagagat
gggattcatacaggcgaccccaacttgtttgggaatcaccacgcttgttgattaatgtaa
aagcgatttgtcaacagttcccaatatagtaccttcgtgtattgtgctggttttgagaac
cgaaatttgactagatgccttagttgagcaaatgctgtgacagtagcttttgttttctta
atatggttagtatggattccttaattccaagagtagtagaatattcagatgttcaactag
atagaagattaatctttcatttcatataaattgctgaatgaatgtacaggctagatctgg
gacatattagaaatcaaatagccagacaagtgaaatgaaaaaaggtggaggtagtgggat
gtttgaggtaaaagttaaaacaagaaatatttcctggcatcctctagggtctctttacgg
>1_GG_1598552:1598695
gtcgaatctgagtacctccctctgtatagcaactatggaattggtcttaccacatggagt
cctctagcttcaggcgttctgactggaaaatatacctcagggaacattccaccagacagt
cgattttcactggaaaattacaag
>1_GG_1599503:1599667
aatctcgccagcagatctttggtggatgatgtgctgaggaaagtaaatggattgaaacca
attgctgaggaactaggtgtacctctgcctcaactggcaattgcctggtgtgctgcaaat
cctaatgtctcatctgttattactggtgccaccaaagagtatcag
>1_GG_1600398:1600518
atctacattaatgcagattcaagagaacatgaaagctatcaatgtgattccaatgttaac
acctgctgtgatggagaagattgaagctattgttcaaagcaaaccgaagcgccaagattc
a
>1_GG_1604501:1604794
gccttttgtcttcaaaagttgattcgtcgtccctcgccggcgcgtttctctcagttcaat
aaaatggatgtgatttcggcggcggtggcggccggcggcggtggaggtccggcgccgttc
ttgttgaagacatatgagatggtggatgattcgcaaactgatgacatcgtatcatggact
ccgactggtcacagctttgtcgtgtggaatcctccagaattcgctcgaattcttcttcct
acttatttcaaacacaacaatttctccagtttcattcgacagctcaatacttac
>1_GG_1606817:1608496
cttaccaattgtgtttatattgcaatagacgaaacgcaaagataaattgttgtttaagta
aattatttgctgagattggtgatccgtgttcattaaatagagatatactatcaattgttg
acaacaacattagatatacctcaatcccaagttagttggggttggctatatgaatctctc
tttatccatttcactactattaggaccgattgcgcctgcttactagaggatttcagttgc
tgccataatttaatctaggattattgacatcataaacatatctaattgacagggcttccg
gaagattgatccagaaagatgggaatttgccaatgaggaattcttgaaggaccagaagca
tctacttaagaacattcatcgtagaaaacccattcacagtcatagtcaccctccaggttc
cacagttgatccagaaagagctgcatttgaggaagagattgataaacttacacgtgagaa
gtctgggctcgaggctaatgtctcaaggttcagacagcaacaatctgctgcaaaactcca
gctagaagaactaactgggcgggttggcagtatagagcaaaggcaggagagtttactggc
atttgttgagaaggcaattcaaaatcctgactttgttgagcgtcttgctcagaaactcga
gtccatggatatttctgcatttagtaagaagaggcgattgcctcaaatcgacagcactca
accagtccaagaaagtatgtcggtggacaaccatagcagttctagagttgagtttgggaa
cctttcccatcaagacttttcaaataagctcaggcttgaattgtcacctgctgtttcaga
tatcaatgtgctttcatgcagcacccaaagttcgaatgatgatggcggaagccctgcaca
taggagaatatctgaaggatggtccagagaagtgcaacttcgaacggtaggagtaattta
tacccctgaagcaatagaactatcagatacaggaacgtcttttacattgaagatggattc
atctctacctcgtgcttcaagcaatgttgaaagctcaagactgcatcccttgccacaaag
cctgacatctaacgaggaagttgacggtcacatttcctgccaactgaatctttctttggc
ttcatgtctttcacaagtcgataaaaatcaatattcagtgaggatgcctcaaataggtca
agagataggtaaacgtttcgaatcacagtctgatgccaatgacaaaatccctcctactga
tgacaaatctttgccaccttcacatgatgcaactgccaacaagcaagtgcctgcagctgc
tcctgttcgagtgaacgatgtcttttgggaacagttccttactgaaagaccaggctgctc
ggataacgaagaggctagctctagctacaaagggaactcctacgacgagcaagacgagag
aaaatcaaatcaaggagtagctagtaacacaagaaaggtggaacaccttaccctttgagt
ttatgaagttgtcattgaaggcacttgaaacatttcagtcctatactgcatggtttgtaa
ctatcaatctctgttaaagcctattttttcctgttgttgttttgggatcattatatggct
ttgtatgtatacaaataatattatgataaatatacttctgagcaaataagatgtgtattt
>1_GG_1612539:1612710
tcgaccggaattggggcgtcgacggattctttggaggagagccggagatatggaacggcg
ggaatgttgtcgccgagcatggaagggaaaattgttgatccggagagtgggaaggctttg
ccggtgaataagaccggtgagctttggctaagagggcctaccattatgaaag
>1_GG_1614144:1614843
ggcataatacataaatatgccttttaacttgacctcatttcacatttatactctccaact
ttgggtgtgcataaatagacgcttaaacttgtataaagttgaacaagtaaacacataagt
cctaagtggcataatacacataggacaccacgtaggacgcaaattgtcatgtaggatgcc
acatagggcgtgtgtgtctatttgttcaattttatacaagtttaagtgtctacttgtgca
cactcaaagttggacactcaaagttggaggacataaatataaaatgagacgaagttaaag
ggcataattatgtattatgccttcattgacctattgttatagccttcattcatgattgtg
ttgcgtattttctattgctggaatatccgttaagttattcaattcttgctgcgaaaaaca
ggttatttcagtaatgaagaagctactgcttccactctagactctgatggatggttaaga
actggagatctatgctatatagatgaagatggtttcattttcgtggttgatagattaaag
gagctcatcaaatataaaggatatcaggtaaatgaaaacaaacttctcattcttccaata
tattgttggcttttcgccaaatgccctaaaacatattttgcacatcaatgttatctaagg
tgaaaaacgcaaaaaagctctaaggtccgttgggggctag
>1_GG_1614944:1615823
taaagtgaaatatcaactatttagcattgcatttcacgattatgctcattgataaggaaa
agtgtgctttagagtcttgatgacgacattgcagtggctaagtgaggcaaaagattcaac
atgtcttgctccttgcttcagagcttaagtgcgccttatacatgatctgacacttttctt
tatagttaaaacctacaacagtactctcttaacaacttttcatatcatcttctaggttcc
tccagcagagttagaggctttgttgctcactcatccagaaatttctgatgctgctgttat
accgtgagtattacttcaaatcgcgcttcctcatatgctttactgtttcagtatgaatct
ctgatgatcgtttcataaatctcattgtgttttaaggtttccggataagatggttggaca
gtttcctatggcatatgtagtacgaaaaactggaagtactatatcagcgagtgcagtcat
ggatttcattgcgaaacaggtaaatttagaatgtcacattttactagatcaatatatatg
atatgaactcagatttgaaacaggttttcgatttctggtaatagaatctgtaaagatggc
caaatttatcgcgtttgtttgtgtaggttgctccatacaagagaattcggagagttgcat
ttgtggcttccataccgaagaatccttctggcaaaatacttaggaaggatttaataaagc
tagcaacatcaaaactctgagaacaaaagttatgatttttgcattttagtaagtgtaact
tttcagcagccatagtgttgttattgtgctaaataatgagtgtatactgaagtttattct
tgttgattataagtaatttgaagagttctatcttctcaat
>1_GG_1619923:1620176
aaaaaagatactctatatagatctcgtttttgtgtttatcaaatcgcaattcagttcagt
tcaattgaattatcagtgttgcagcaatgtcaggtgtatcactgcagtgtggtgattgtg
gaactcttttcaaatctgtagcagaagcacaagaacatgctgaagtaacctcccatgcta
acttctctgaatctactgaagctgttctaaatctcgcctgtactgcttgcggcaagcctt
gccgctccaaaacg
>1_GG_1621264:1621423
gagagtgatttgcacaccaagagaactgggcacacagaatttacggacaagacagcagag
ggagtgaagccaatcagcttggaggtgccaaaagcaaaggccgacaatgatgaagacatg
gcagaggttggtgatgacagtggtactgaccagcatgaag
>1_GG_1622092:1622212
ttttttggccagaaatggttgttcccgaagttgacgaaaacctgctatcggaacttgaga
caatgggattttccaaagctagggctatccgggcactccacttttccggtgagtattttt
g
>1_GG_1622601:1622940
atgcctgtgaatttggatacaggcaatgccagcttggaggctgctgtaaattgggttgta
gagcatgaaagtgacccagacatagatgaaacaccaatggtatggaaatttcagattcct
gcattaaatttctttgttcactaactaattatatgttgtggttactgtttcctaatgagt
ttcataaagatgtttaaatgtggcatttatggtttgcttcgataattcaatgattattaa
aatttacctaggtacctgccagtgccaagaaaggtgaggcaccaaggccttctcttactc
cagaggaaataaagatgaaacaactagagttgaggtaaat
>1_GG_1623395:1623630
gaaagaattagaattggtaaggaactcctggaagcaaaacggattgaggaagataacgaa
agaaaacggtatgccttaaactttgctactctttctgttttcaccttcaatgatttctgc
taatataattgaaattttttacgctgctatatagtataatagcattgcgtaaggctgaaa
aagcggaagaacaaagagctagggagaaaattcgtcagaagctggaagaagataag
>1_GG_1624439:1625698
aaaggtgtttatttattcaaaaactctgtttatttgtccatttggacatatcttgtccaa
ctcaaactttttgtatgtatttttggtagagctcgtttttgcctgtcagaccagctacaa
aggcagagcggatgagagagtgcctgcgaactcttaaacagacacacaaggtaatcattc
agttgttttggatccttaaagagtactttcttgcaagtttgagcttcggaactgagaggt
ggttctaggtgcaccaccttaccttttatttaaaaacaaaatgaagcttactttttcttc
cgtcctcaatttcaagctcaaaagagtagaaatcaaaggacataattagccattctcgtc
aagttgttctcttcctcaagacataagataatgaatggatgcttcttttcctttctttct
tcagtgtatacattaggaagctttttcttttgaaaagtaatcaacaaataattccaagga
actgagtagcctatgattgacatactacattccttctgtgggtttagatatgaatgagat
gttattttaacttcattgttggtgaactgattatttgtacattttcctcttatggtccag
gacgatgaggctaaagtcaagaccgctttcaacacacttttaacttacgcaaagaatgtc
gctacaaatcccaatgaggagaaattccgcaagattagacttagtaatgctgcttttcag
gtgagacgtcattaaggaaatttgttacgcctctatttttgctctttagttacttctgaa
ctctgaaattctataggagaaagctcttttaatcatggcttttatagccttgttagttag
ttagcttcattcaatttctgaaaatagggggtgaagtgaggtttatgtacttgattattt
gcttagtcgattatttttgcatgccaaaatgcagtatgatttaggacccttacctccaat
tctttgtgcaaagagtataccaatccccaatttcttttgctcccctacttgtctaacaat
gaaataagaaacattctcccccctgtttctttcattttttagtttctgagtggcggtggg
tggtaaggttgtataacttttgccatcccatctagttctcagtccctggctgaagaaggt
ggtctagagctcataaagctggtgacggtagcagcaatagccaatattcagatgttttaa
acaattaagtagaatcttttaatctgattcacagactcacagaactaacacacctgcctc
>1_GG_1625719:1626079
atagaattggcaagctgcaaggaggcatcgagtttcttgagcactgtggatttgagaaaa
ttgaaggaggtgaattcttgtacctgccaagagaaaaggtggacattgcagtgcttaata
ctgctggaactgagttgaacaatgctattaaaaatcccttctttggagtcctctaaattc
taatctcatacattagttaagatgaatagtgaaggattcttctttgtatgtcccaacctt
ttcccctttgttgagtgaaggttacctgaattttataaactgaaattgtataagctacta
agatttggtggaatcatgttcctttttgaaccattttttatctacaagtttaatggatca
a
>1_GG_1630098:1630777
ataatactcgagtcagctaaatggctatgaaggaaaaagttacaaacggagtgaagaaga
aagaggttcactacagaggagtgaggaagaggccatggggtcgttatgctgctgaaatcc
gtgatcccaacaagaaaaccagagtttggttgggaactttcgacactgcagaggaggcgg
caaaggcttacgatgccgcggctagagaattccgtggactcaaagccaagacaaatttcc
cctttccgtcggaggatcagagccccaatgatagcagcggcagcccgaatgagtccttta
gtggagaaaacggtgtccacgcgctgccggagctcgaccacacgcgccgcctcgaggaag
ggggtggtggttatacggaagttgggttggtgagaaatgggtttccgattttccgtcaac
aaccggccatgatgagcaacagaagcagccctgcagagtcctctattggggaaaccgttg
ttcaatcgccgtttgagctcaatctcacgcgccgtctcgaagggggtggcaatggtggcc
gttcagctgaagttgggttgctaagaaatggatttccgatgttccttcatcaaccggcca
gtcatgcagaactcgacctcacgcgcaaccttggtgaccatgtcaggaatgggtttccga
tatctcatcggcaaccggcc
>1_GG_1630806:1631126
ccggccgtggcggttctgcctaatggacaaccaattttgttgtatgatggtaatttagtg
cgaaccggattagtgaaccggccccaaccataccggtttgaaccggtggcgacggcggct
gagtttaacggtgtaactggtagagtagttgatagtgaatctgattcatcttcagtagta
ggcttaggtagaagagaattaaatcttgatcttaaccttgctccaccaatggaagtttaa
tgtggattactgatgtaattaatacgtcatatatctttaatttaaatatttatgagatac
taattgttaaaaagtgtatga
>1_GG_1635118:1635388
gttgcctggaagcaatttcacaagatttctatataagagtgaactttaagaagaattacc
aaaaccccatttgcctgaaagcaactttcactttgggtgttcaagatttcaataaaaaag
tgatttttaagaagaattcaagaaccccagttgcccaagaagcaatttttactgtgattt
aacaaaatttagctatgaagaaaggatcttttgctcctaatcttaaactttctcttcctc
ctcctgatgaagttgctctctccaaattcct
>1_GG_1635567:1635687
tggtattttgttgtataggactgaatcaggaacatttaaggatggagatcttctggtgaa
tagagatggagttcgaattgtttcgcagagtgaagttgcagctgtacactttctcttttg
a
>1_GG_1636888:1637022
ccttcagttatacagccatcagacaaccagttatgcttagctgattttgaagcagttaaa
gttattggaaagggaaatggtggtattgtgcggctggttcagcataaatggacagggcaa
tttttcgctctcaag
>1_GG_1638043:1638532
gttattcagatgaatattgacgagtccatgcgcaaacatattgctcaagaactgagaatt
aatcagtcatcccagtgtccatatgttgtcatatgctatcagtcgttcttcgacaatggt
gctatatccttaattttggagtatatggatggtggttccttagcagattttctgaaaaag
gtcaaaacaatacctgaacgatatcttgctgttatctgcaagcaggtacccagtgaacaa
tttgtattccacgagagaagaatttgttcaagtactaatgtttcaaccttgttccttcac
caattaggttctcaaaggcttgtggtatcttcatcatgagaagcatattattcacaggga
tttgaaaccttcgaatttgctaatcaatcatagaggtgatgtcaaaatcacagactttgg
tgtgagtgcagtactggcaagcacatctggactggctaatacctttgtcggaacatacaa
ctatatgtct
>1_GG_1639038:1639414
gagagaatttcaggaggtgcctatgattacaaaagcgacatttggagcttgggtttagtc
ttactcgagtgtgcaacaggtcatttcccatatacaccacccgagggagatgatggctgg
gtcaacgtctatgaacttatggaaaccattgttgaccaaccagaaccttgtgcacctcct
gaccaattttctccacaattctgctcattcatatctgcatggtaagcgctatagttttgt
accatctggaactattaatccaattgtcctatgagtgtctggtagatgtgctttctagtt
tggaagctcactacacaattacttgtttcagtgtccagaagcatcagaaggacagactgt
cagcaaatgaactcatg
>1_GG_1639435:1641392
tgtctttctcgaagttgcttattgatcaattactaatgtagtggctatttgggattcatg
taatacagagtcaccctttcatcaccatgtacgatgaccaggatatcgatcttggatctt
acttcacttccgcaggacctccattggcaacacttactgagctataattggtatgcttgc
ttaagtttttgttatatgtactccttttgtagcttttagaaagatctaatttaagctagg
aacttcttgtgtttctatttttataagtatatattcgagtgtctttggcacaaattttct
tcttcatcatcttggatcagagccattagcattatgtaattgtctgcggctcttttcttt
gtcgtcaaatacccaagggttatttggtcacaaagaccttgcctctcgttgcaactcact
caaccctctagctagttccattgaccagttaaggtctcgtaagatagagtgacccacgca
cagcggtcttgtatgagcaattcacttctatttacgtacacatttgcttatagtgaaggt
tgaagaatattatgttatttatcttcctaatatcactttactaatatctgtgttctgggt
agtttcaaattgttaatagctgatacagttatctccggcagtaaatgaatctgtatacca
gaaaaatggctagaagggatgaattagaaatgaattcgtaaactccctatttcaaaaatt
cctttgttgcttctggaatagaaaatgtgaagctgtttcatagttcaaaagtttggttta
gcctctcaacgttctctcataaaccatattttgttgattggacaaactccttgcctctga
cttttgacaatttatcgtaaaactaagtggtcaattttttttaagtaaaaacatttgttt
gtggaggacacgtattagggtagtaggttaacaagtagtagagtgtggtcttcattatcc
ttccgtactattagggtagtaggttagcaagtagtagagtgtgttcttcattatccttcc
gtactattagtcgtagtattactcttgtagtttcttgttactagatttctattagtatct
tttgcttcctatacttcgataatcgtggtttttgttgtagttattgatgctttgtcatgc
tttctataatattttgccatgacttcttcatttctgttatttccttttctgaactgctta
gatctcttttcatcgagccaagggtctatcggaaacaacctctctatctctagggtagtt
gttgttgtttgttaatccccttctactggatttttggttactactcagatcttactttaa
actcatgattaatcatcctcgactgtttattgtacttgtgctcaaattttttattatttc
acttcacttaaatatgtaaccaaaagagcttcagaatcttttcaactggtgtgatttcag
caattacattgtgacgagccttgttatgtatgtgaggtcctttcgccaaccagataattt
[truncated: 1,127,481 more chars]
