# Supplementary material for: A Next-Generation Sequencing Method for Genotyping-by-Sequencing of Highly Heterozygous Autotetraploid Potato
Source: PLoS One. 2013 May 8;8(5):e62355. doi: 10.1371/journal.pone.0062355 (PMC3648547; doi:10.1371/journal.pone.0062355)
Supplement: VCF-file S1 — Sequence variants and genotypes identified in the accessible potato DM genome of 84 samples. (GZ) [file pone.0062355.s007.gz]

Archive with 1 entries (1 files):
- NewPlusOldCalls.headed.vcf
