# Supplementary material for: A Next-Generation Sequencing Method for Genotyping-by-Sequencing of Highly Heterozygous Autotetraploid Potato
Source: PLoS One. 2013 May 8;8(5):e62355. doi: 10.1371/journal.pone.0062355 (PMC3648547; doi:10.1371/journal.pone.0062355)
Supplement: VCF-file S2 — Sequence variants identified in the chloroplast genome. (VCF) [file pone.0062355.s008.vcf]

##fileformat=VCFv4.0
##fileDate=20110715
##source=freeBayes version 0.6.1
##reference=NC_008096.fasta
##phasing=none
##commandline="/media/bulk_01/users/uitde007/Progs/freebayes/ekg-freebayes-2ff6d2a/bin/freebayes -f NC_008096.fasta -b /media/bulk_01/users/uitde007/JU_scratch_01/data/CP/ReCal/All_CP_Mapped.recal.bam -l All_failed_alleles_complete_CP_out.bed -v Free_snp_indel_mnp_call_complete_CP.vcf -O -X -i -p 1 -P 0.95 -_ -N -@ -m 30 -q 13 -F 0.125 -C 5 -H -j -$ 7 -e 3 -T 0.01 -R 30 -S 20"
##INFO=<ID=NS,Number=1,Type=Integer,Description="Number of samples with data">
##INFO=<ID=DP,Number=1,Type=Integer,Description="Total read depth at the locus">
##INFO=<ID=AC,Number=1,Type=Integer,Description="Total number of alternate alleles in called genotypes">
##INFO=<ID=AN,Number=1,Type=Integer,Description="Total number of alleles in called genotypes">
##INFO=<ID=AF,Number=1,Type=Float,Description="Estimated allele frequency in the range (0,1]">
##INFO=<ID=HETAR,Number=1,Type=Integer,Description="Number of individuals heterozygous alternate / reference">
##INFO=<ID=HOMA,Number=1,Type=Integer,Description="Number of individuals homozygous for the alternate">
##INFO=<ID=HOMR,Number=1,Type=Integer,Description="Number of individuals homozygous for the reference">
##INFO=<ID=RA,Number=1,Type=Integer,Description="Reference allele observations">
##INFO=<ID=AA,Number=1,Type=Integer,Description="Alternate allele observations">
##INFO=<ID=SRF,Number=1,Type=Integer,Description="Number of reference observations on the forward strand">
##INFO=<ID=SRR,Number=1,Type=Integer,Description="Number of reference observations on the reverse strand">
##INFO=<ID=SAF,Number=1,Type=Integer,Description="Number of alternate observations on the forward strand">
##INFO=<ID=SAR,Number=1,Type=Integer,Description="Number of alternate observations on the reverse strand">
##INFO=<ID=SRB,Number=1,Type=Float,Description="Strand bias for the reference allele: SRF / ( SRF + SRR )">
##INFO=<ID=SAB,Number=1,Type=Float,Description="Strand bias for the alternate allele: SAF / ( SAF + SAR )">
##INFO=<ID=SRP,Number=1,Type=Float,Description="Strand balance probability for the reference allele: Phred-scaled upper-bounds estimate of the probability of observing the deviation between SRF and SRR given E(SRF/SRR) ~ 0.5, derived using Hoeffding's inequality">
##INFO=<ID=SAP,Number=1,Type=Float,Description="Strand balance probability for the alternate allele: Phred-scaled upper-bounds estimate of the probability of observing the deviation between SAF and SAR given E(SAF/SAR) ~ 0.5, derived using Hoeffding's inequality">
##INFO=<ID=ABR,Number=1,Type=Integer,Description="Reference allele balance count: the number of sequence reads from apparent heterozygotes supporting the reference allele">
##INFO=<ID=ABA,Number=1,Type=Integer,Description="Alternate allele balance count: the number of sequence reads from apparent heterozygotes supporting the alternate allele">
##INFO=<ID=AB,Number=1,Type=Float,Description="Allele balance at heterozygous sites: a number between 0 and 1 representing the ratio of reads showing the reference allele to all reads, considering only reads from individuals called as heterozygous">
##INFO=<ID=ABP,Number=1,Type=Float,Description="Allele balance probability at heterozygous sites: Phred-scaled upper-bounds estimate of the probability of observing the deviation between ABR and ABA given E(ABR/ABA) ~ 0.5, derived using Hoeffding's inequality">
##INFO=<ID=RUN,Number=1,Type=Integer,Description="Homopolymer run length: the number of consecutive nucleotides in the reference genome matching the alternate allele prior to the current position">
##INFO=<ID=RL,Number=1,Type=Integer,Description="Reads Placed Left: number of reads supporting the alternate balanced to the left (5') of the alternate allele">
##INFO=<ID=RR,Number=1,Type=Integer,Description="Reads Placed Right: number of reads supporting the alternate balanced to the right (3') of the alternate allele">
##INFO=<ID=RPP,Number=1,Type=Float,Description="Read Placement Probability: Phred-scaled upper-bounds estimate of the probability of observing the deviation between RPL and RPR given E(RPL/RPR) ~ 0.5, derived using Hoeffding's inequality">
##INFO=<ID=EL,Number=1,Type=Integer,Description="Allele End Left: number of observations of the alternate where the alternate occurs in the left end of the read">
##INFO=<ID=ER,Number=1,Type=Integer,Description="Allele End Right: number of observations of the alternate where the alternate occurs in the right end of the read">
##INFO=<ID=EPP,Number=1,Type=Integer,Description="End Placement Probability: Phred-scaled upper-bounds estimate of the probability of observing the deviation between EL and ER given E(EL/ER) ~ 0.5, derived using Hoeffding's inequality">
##INFO=<ID=BL,Number=1,Type=Integer,Description="Base Pairs Left: number of base pairs in reads supporting the alternate to the left (5') of the alternate allele">
##INFO=<ID=BR,Number=1,Type=Integer,Description="Base Pairs Right: number of base pairs in reads supporting the alternate to the right (3') of the alternate allele">
##INFO=<ID=LRB,Number=1,Type=Float,Description="((max(BR, BL) / (BR + BL)) - 0.5) * 2 : The proportion of base pairs in reads on one side of the alternate allele relative to total bases, scaled from [0.5,1] to [0,1]">
##INFO=<ID=LRBP,Number=1,Type=Float,Description="Left-Right Balance Probability: Phred-scaled upper-bounds estimate of the probability of observing the deviation between BL and BR given E(BR/BL) ~ 0.5, derived using Hoeffding's inequality">
##INFO=<ID=BVAR,Number=0,Type=Flag,Description="The best genotype combination in the posterior is variant (non homozygous).">
##INFO=<ID=SNP,Number=0,Type=Flag,Description="SNP allele">
##INFO=<ID=TS,Number=0,Type=Flag,Description="transition SNP">
##INFO=<ID=TV,Number=0,Type=Flag,Description="transversion SNP">
##INFO=<ID=CpG,Number=0,Type=Flag,Description="CpG site (either CpG, TpG or CpA)">
##INFO=<ID=MNP,Number=0,Type=Integer,Description="Length of MNP allele, if present">
##INFO=<ID=INS,Number=1,Type=Integer,Description="Length of insertion allele, if present">
##INFO=<ID=DEL,Number=1,Type=Integer,Description="Length of deletion allele, if present">
##INFO=<ID=REPEAT,Number=1,Type=String,Description="Description of the local repeat structures flanking the current position">
##INFO=<ID=MQM,Number=1,Type=Float,Description="Mean mapping quality of observed alternate alleles">
##FORMAT=<ID=GT,Number=1,Type=String,Description="Genotype">
##FORMAT=<ID=GQ,Number=1,Type=Integer,Description="Genotype Quality, the Phred-scaled marginal (or unconditional) probability of the called genotype">
##FORMAT=<ID=GL,Number=1,Type=Float,Description="Genotype Likelihood, log-scaled likeilhood of the data given the called genotype">
##FORMAT=<ID=DP,Number=1,Type=Integer,Description="Read Depth">
##FORMAT=<ID=RA,Number=1,Type=Integer,Description="Reference allele observations">
##FORMAT=<ID=AA,Number=1,Type=Integer,Description="Alternate allele observations">
##FORMAT=<ID=SR,Number=1,Type=Integer,Description="Number of reference observations by strand, delimited by |: [forward]|[reverse]">
##FORMAT=<ID=SA,Number=1,Type=Integer,Description="Number of alternate observations by strand, delimited by |: [forward]|[reverse]">
#CHROM	POS	ID	REF	ALT	QUAL	FILTER	INFO	FORMAT	P1PEM01	P1PEM02	P1PEM03	P1PEM04	P1PEM05	P1PEM06	P1PEM07	P1PEM08	P1PEM09	P1PEM10	P1PEM11	P1PEM12	P2PEM01	P2PEM02	P2PEM03	P2PEM04	P2PEM05	P2PEM06	P2PEM07	P2PEM08	P2PEM09	P2PEM10	P2PEM11	P2PEM12	P3PEM01	P3PEM02	P3PEM03	P3PEM04	P3PEM05	P3PEM06	P3PEM07	P3PEM08	P3PEM09	P3PEM10	P3PEM11	P3PEM12	P4PEM01	P4PEM02	P4PEM03	P4PEM04	P4PEM05	P4PEM06	P4PEM07	P4PEM08	P4PEM09	P4PEM10	P4PEM11	P4PEM12	P5PEM01	P5PEM02	P5PEM03	P5PEM04	P5PEM05	P5PEM06	P5PEM07	P5PEM08	P5PEM09	P5PEM10	P5PEM11	P5PEM12	P6PEM01	P6PEM02	P6PEM03	P6PEM04	P6PEM05	P6PEM06	P6PEM07	P6PEM08	P6PEM09	P6PEM10	P6PEM11	P6PEM12	P7PEM01	P7PEM02	P7PEM03	P7PEM04	P7PEM05	P7PEM06	P7PEM07	P7PEM08	P7PEM09	P7PEM10	P7PEM11	P7PEM12
NC_008096	346	PotVarCP00001	C	A	760.88	.	NS=80;DP=372;AC=2;AN=80;AF=0.025;RA=359;AA=10;HETAR=0;HOMA=2;HOMR=78;SRF=345;SRR=14;SAF=9;SAR=1;SRB=0.961;SAB=0.9;SRP=665.71;SAP=16.908;ABR=0;ABA=0;AB=0;ABP=0;RUN=1;MQM=60;RL=2;RR=8;RPP=10.828;EL=3;ER=7;EPP=6.4847;BL=215;BR=728;LRB=0.54401;LRBP=609.02;BVAR;SNP;TV	GT:GQ:GL:DP:RA:AA:SR:SA	0:50000:0:10:10:0:9|1:0|0	0:50000:0:6:6:0:6|0:0|0	0:50000:0:5:5:0:5|0:0|0	0:50000:0:7:7:0:7|0:0|0	1:50000:0:9:0:9:0|0:8|1	0:50000:0:14:14:0:13|1:0|0	0:50000:0:6:6:0:6|0:0|0	0:50000:0:5:5:0:5|0:0|0	0:50000:0:8:8:0:7|1:0|0	0:50000:0:5:5:0:5|0:0|0	0:50000:0:4:4:0:4|0:0|0	0:50000:0:6:6:0:6|0:0|0	0:109.91:0:1:1:0:1|0:0|0	0:50000:0:6:6:0:6|0:0|0	0:50000:0:3:3:0:3|0:0|0	0:50000:0:5:5:0:4|1:0|0	0:50000:0:4:4:0:4|0:0|0	0:50000:0:4:4:0:4|0:0|0	0:50000:0:13:13:0:11|2:0|0	0:109.91:0:1:1:0:1|0:0|0	0:103.91:0:1:1:0:1|0:0|0	0:111.91:0:1:1:0:1|0:0|0	.	.	0:50000:0:2:2:0:2|0:0|0	0:50000:0:4:4:0:4|0:0|0	0:50000:0:8:8:0:8|0:0|0	0:50000:0:5:5:0:5|0:0|0	0:50000:0:3:3:0:3|0:0|0	0:50000:0:7:7:0:7|0:0|0	0:50000:0:6:6:0:6|0:0|0	0:108.91:0:1:1:0:1|0:0|0	0:50000:0:7:7:0:7|0:0|0	0:50000:0:2:2:0:2|0:0|0	0:50000:0:5:5:0:5|0:0|0	0:104.91:0:1:1:0:1|0:0|0	0:50000:0:5:5:0:5|0:0|0	0:50000:0:4:4:0:4|0:0|0	0:50000:0:2:2:0:2|0:0|0	0:50000:0:7:7:0:7|0:0|0	0:50000:0:2:2:0:2|0:0|0	1:71.024:0:1:0:1:0|0:1|0	0:50000:0:7:7:0:7|0:0|0	0:50000:0:11:11:0:11|0:0|0	0:50000:0:4:4:0:4|0:0|0	0:50000:0:4:4:0:4|0:0|0	0:50000:0:2:2:0:2|0:0|0	0:50000:0:5:5:0:5|0:0|0	0:50000:0:5:5:0:5|0:0|0	0:50000:0:3:3:0:2|1:0|0	0:102.91:0:1:1:0:1|0:0|0	.	0:50000:0:6:6:0:4|2:0|0	0:109.91:0:1:1:0:1|0:0|0	0:50000:0:7:7:0:6|1:0|0	0:50000:0:4:4:0:4|0:0|0	0:50000:0:5:5:0:5|0:0|0	0:50000:-20.032:4:3:0:3|0:0|0	0:50000:0:5:5:0:5|0:0|0	.	0:50000:0:7:7:0:7|0:0|0	0:112.91:0:1:1:0:1|0:0|0	0:50000:0:6:6:0:6|0:0|0	0:50000:0:4:4:0:4|0:0|0	0:50000:0:4:4:0:4|0:0|0	0:50000:0:4:4:0:4|0:0|0	0:50000:0:2:2:0:2|0:0|0	0:50000:0:5:5:0:5|0:0|0	0:50000:0:3:3:0:2|1:0|0	0:50000:0:6:6:0:6|0:0|0	0:50000:0:5:5:0:5|0:0|0	0:50000:-21.644:7:6:0:6|0:0|0	0:50000:0:5:5:0:5|0:0|0	0:115.91:0:1:1:0:0|1:0|0	0:115.91:0:1:1:0:1|0:0|0	0:50000:0:4:4:0:3|1:0|0	0:50000:0:4:4:0:4|0:0|0	0:50000:0:5:5:0:5|0:0|0	0:50000:0:6:6:0:5|1:0|0	0:110.91:0:1:1:0:1|0:0|0	0:50000:0:7:7:0:7|0:0|0	0:50000:0:7:7:0:7|0:0|0	0:50000:0:3:3:0:3|0:0|0	0:50000:0:3:3:0:3|0:0|0
NC_008096	449	PotVarCP00002	G	GA	10054	.	NS=84;DP=1294;AC=3;AN=84;AF=0.035714;RA=1173;AA=32;HETAR=0;HOMA=17;HOMR=67;SRF=1133;SRR=40;SAF=30;SAR=2;SRB=0.9659;SAB=0.9375;SRP=2214.6;SAP=56.211;ABR=0;ABA=0;AB=0;ABP=0;RUN=1;MQM=60;RL=7;RR=25;RPP=24.996;EL=9;ER=23;EPP=16.311;BL=1023;BR=2015;LRB=0.32653;LRBP=706.39;BVAR;INS=1	GT:GQ:GL:DP:RA:AA:SR:SA	0:50000:0:26:26:0:23|3:0|0	0:50000:0:32:32:0:32|0:0|0	0:50000:0:19:19:0:19|0:0|0	0:50000:-35.69:29:28:1:27|1:1|0	0:50000:-93.7:5:2:0:2|0:0|0	0:50000:0:37:37:0:36|1:0|0	0:50000:0:24:24:0:24|0:0|0	0:50000:-34.769:22:21:1:21|0:1|0	.:50000:-73.481:13:4:0:4|0:0|0	.:50000:-89.455:11:3:1:3|0:1|0	0:50000:0:34:34:0:34|0:0|0	0:50000:0:49:49:0:48|1:0|0	0:50000:0:16:16:0:16|0:0|0	0:50000:0:17:17:0:14|3:0|0	.:50000:-21.184:10:1:0:1|0:0|0	0:50000:0:15:15:0:14|1:0|0	0:50000:0:13:13:0:11|2:0|0	0:50000:0:13:13:0:11|2:0|0	0:50000:0:23:23:0:18|5:0|0	0:50000:0:15:15:0:13|2:0|0	.:50000:0:2:0:0:0|0:0|0	0:50000:0:9:9:0:9|0:0|0	0:50000:0:8:8:0:8|0:0|0	0:50000:0:11:11:0:11|0:0|0	0:50000:0:18:18:0:18|0:0|0	0:50000:0:20:20:0:20|0:0|0	0:50000:0:17:17:0:17|0:0|0	0:50000:0:14:14:0:14|0:0|0	.:122.74:-117.78:8:3:2:3|0:2|0	0:50000:0:17:17:0:17|0:0|0	0:50000:0:14:14:0:14|0:0|0	0:50000:0:13:13:0:13|0:0|0	0:50000:0:18:18:0:18|0:0|0	0:50000:0:13:13:0:13|0:0|0	0:50000:0:10:10:0:8|2:0|0	.:50000:-34.781:6:2:0:2|0:0|0	0:50000:0:9:9:0:9|0:0|0	1:50000:-54.802:13:3:10:3|0:10|0	.:50000:-34.999:7:2:0:2|0:0|0	1:50000:-96.386:12:4:7:3|1:7|0	0:50000:0:14:14:0:14|0:0|0	0:159.55:0:2:2:0:2|0:0|0	.:50000:-94.903:13:4:1:4|0:1|0	0:50000:0:13:13:0:13|0:0|0	0:50000:0:11:11:0:11|0:0|0	0:50000:0:23:23:0:23|0:0|0	0:50000:0:7:7:0:7|0:0|0	0:50000:0:24:24:0:22|2:0|0	0:50000:0:4:4:0:4|0:0|0	0:50000:0:9:9:0:9|0:0|0	0:69.27:-33.387:2:1:0:1|0:0|0	0:50000:0:4:4:0:4|0:0|0	0:50000:0:14:14:0:13|1:0|0	0:50000:0:6:6:0:6|0:0|0	0:50000:0:13:13:0:13|0:0|0	0:50000:0:10:10:0:10|0:0|0	1:50000:0:7:0:7:0|0:5|2	0:50000:0:23:23:0:23|0:0|0	.:104.27:-36.312:4:2:0:2|0:0|0	0:50000:0:4:4:0:4|0:0|0	0:50000:0:20:20:0:18|2:0|0	0:50000:0:21:21:0:21|0:0|0	0:50000:0:22:22:0:22|0:0|0	0:50000:-34.309:20:19:1:18|1:1|0	0:50000:0:20:20:0:20|0:0|0	0:50000:0:22:22:0:21|1:0|0	0:50000:0:17:17:0:17|0:0|0	0:50000:0:31:31:0:31|0:0|0	.:50000:-123.05:18:4:1:4|0:1|0	0:50000:0:15:15:0:15|0:0|0	0:50000:0:21:21:0:21|0:0|0	0:50000:0:23:23:0:22|1:0|0	0:50000:0:24:24:0:21|3:0|0	0:50000:0:12:12:0:12|0:0|0	0:50000:0:27:27:0:27|0:0|0	.:50000:-64.687:7:2:0:2|0:0|0	.:50000:-20.493:9:1:0:1|0:0|0	.:81.286:-38.062:4:2:0:2|0:0|0	0:50000:0:19:19:0:18|1:0|0	0:50000:0:15:15:0:15|0:0|0	0:50000:0:13:13:0:10|3:0|0	.:50000:-38.062:8:2:0:2|0:0|0	0:50000:0:15:15:0:15|0:0|0	0:50000:0:21:21:0:20|1:0|0
NC_008096	449	PotVarCP00003	G	GAA	10054	.	NS=84;DP=1294;AC=10;AN=84;AF=0.11905;RA=1173;AA=66;HETAR=0;HOMA=17;HOMR=67;SRF=1133;SRR=40;SAF=66;SAR=0;SRB=0.9659;SAB=1;SRP=2214.6;SAP=146.33;ABR=0;ABA=0;AB=0;ABP=0;RUN=1;MQM=60;RL=19;RR=47;RPP=28.805;EL=19;ER=47;EPP=28.805;BL=2116;BR=4082;LRB=0.3172;LRBP=1357.2;BVAR;INS=2	GT:GQ:GL:DP:RA:AA:SR:SA	0:50000:0:26:26:0:23|3:0|0	0:50000:0:32:32:0:32|0:0|0	0:50000:0:19:19:0:19|0:0|0	0:50000:-35.69:29:28:0:27|1:0|0	0:50000:-93.7:5:2:0:2|0:0|0	0:50000:0:37:37:0:36|1:0|0	0:50000:0:24:24:0:24|0:0|0	0:50000:-34.769:22:21:0:21|0:0|0	.:50000:-73.481:13:4:0:4|0:0|0	1:50000:-89.455:11:3:7:3|0:7|0	0:50000:0:34:34:0:34|0:0|0	0:50000:0:49:49:0:48|1:0|0	0:50000:0:16:16:0:16|0:0|0	0:50000:0:17:17:0:14|3:0|0	1:50000:-21.184:10:1:9:1|0:9|0	0:50000:0:15:15:0:14|1:0|0	0:50000:0:13:13:0:11|2:0|0	0:50000:0:13:13:0:11|2:0|0	0:50000:0:23:23:0:18|5:0|0	0:50000:0:15:15:0:13|2:0|0	.:50000:0:2:0:0:0|0:0|0	0:50000:0:9:9:0:9|0:0|0	0:50000:0:8:8:0:8|0:0|0	0:50000:0:11:11:0:11|0:0|0	0:50000:0:18:18:0:18|0:0|0	0:50000:0:20:20:0:20|0:0|0	0:50000:0:17:17:0:17|0:0|0	0:50000:0:14:14:0:14|0:0|0	1:122.74:-117.78:8:3:3:3|0:3|0	0:50000:0:17:17:0:17|0:0|0	0:50000:0:14:14:0:14|0:0|0	0:50000:0:13:13:0:13|0:0|0	0:50000:0:18:18:0:18|0:0|0	0:50000:0:13:13:0:13|0:0|0	0:50000:0:10:10:0:8|2:0|0	1:50000:-34.781:6:2:4:2|0:4|0	0:50000:0:9:9:0:9|0:0|0	.:50000:-54.802:13:3:0:3|0:0|0	1:50000:-34.999:7:2:5:2|0:5|0	.:50000:-96.386:12:4:1:3|1:1|0	0:50000:0:14:14:0:14|0:0|0	0:159.55:0:2:2:0:2|0:0|0	1:50000:-94.903:13:4:8:4|0:8|0	0:50000:0:13:13:0:13|0:0|0	0:50000:0:11:11:0:11|0:0|0	0:50000:0:23:23:0:23|0:0|0	0:50000:0:7:7:0:7|0:0|0	0:50000:0:24:24:0:22|2:0|0	0:50000:0:4:4:0:4|0:0|0	0:50000:0:9:9:0:9|0:0|0	0:69.27:-33.387:2:1:0:1|0:0|0	0:50000:0:4:4:0:4|0:0|0	0:50000:0:14:14:0:13|1:0|0	0:50000:0:6:6:0:6|0:0|0	0:50000:0:13:13:0:13|0:0|0	0:50000:0:10:10:0:10|0:0|0	.:50000:0:7:0:0:0|0:0|0	0:50000:0:23:23:0:23|0:0|0	1:104.27:-36.312:4:2:2:2|0:2|0	0:50000:0:4:4:0:4|0:0|0	0:50000:0:20:20:0:18|2:0|0	0:50000:0:21:21:0:21|0:0|0	0:50000:0:22:22:0:22|0:0|0	0:50000:-34.309:20:19:0:18|1:0|0	0:50000:0:20:20:0:20|0:0|0	0:50000:0:22:22:0:21|1:0|0	0:50000:0:17:17:0:17|0:0|0	0:50000:0:31:31:0:31|0:0|0	1:50000:-123.05:18:4:12:4|0:12|0	0:50000:0:15:15:0:15|0:0|0	0:50000:0:21:21:0:21|0:0|0	0:50000:0:23:23:0:22|1:0|0	0:50000:0:24:24:0:21|3:0|0	0:50000:0:12:12:0:12|0:0|0	0:50000:0:27:27:0:27|0:0|0	.:50000:-64.687:7:2:1:2|0:1|0	1:50000:-20.493:9:1:8:1|0:8|0	.:81.286:-38.062:4:2:0:2|0:0|0	0:50000:0:19:19:0:18|1:0|0	0:50000:0:15:15:0:15|0:0|0	0:50000:0:13:13:0:10|3:0|0	1:50000:-38.062:8:2:6:2|0:6|0	0:50000:0:15:15:0:15|0:0|0	0:50000:0:21:21:0:20|1:0|0
NC_008096	449	PotVarCP00004	G	GAAA	10054	.	NS=84;DP=1294;AC=4;AN=84;AF=0.047619;RA=1173;AA=17;HETAR=0;HOMA=17;HOMR=67;SRF=1133;SRR=40;SAF=16;SAR=1;SRB=0.9659;SAB=0.94118;SRP=2214.6;SAP=31.75;ABR=0;ABA=0;AB=0;ABP=0;RUN=1;MQM=60;RL=7;RR=10;RPP=4.1599;EL=6;ER=11;EPP=6.2036;BL=748;BR=825;LRB=0.048951;LRBP=11.195;BVAR;INS=3	GT:GQ:GL:DP:RA:AA:SR:SA	0:50000:0:26:26:0:23|3:0|0	0:50000:0:32:32:0:32|0:0|0	0:50000:0:19:19:0:19|0:0|0	0:50000:-35.69:29:28:0:27|1:0|0	0:50000:-93.7:5:2:0:2|0:0|0	0:50000:0:37:37:0:36|1:0|0	0:50000:0:24:24:0:24|0:0|0	0:50000:-34.769:22:21:0:21|0:0|0	1:50000:-73.481:13:4:9:4|0:9|0	.:50000:-89.455:11:3:0:3|0:0|0	0:50000:0:34:34:0:34|0:0|0	0:50000:0:49:49:0:48|1:0|0	0:50000:0:16:16:0:16|0:0|0	0:50000:0:17:17:0:14|3:0|0	.:50000:-21.184:10:1:0:1|0:0|0	0:50000:0:15:15:0:14|1:0|0	0:50000:0:13:13:0:11|2:0|0	0:50000:0:13:13:0:11|2:0|0	0:50000:0:23:23:0:18|5:0|0	0:50000:0:15:15:0:13|2:0|0	1:50000:0:2:0:2:0|0:2|0	0:50000:0:9:9:0:9|0:0|0	0:50000:0:8:8:0:8|0:0|0	0:50000:0:11:11:0:11|0:0|0	0:50000:0:18:18:0:18|0:0|0	0:50000:0:20:20:0:20|0:0|0	0:50000:0:17:17:0:17|0:0|0	0:50000:0:14:14:0:14|0:0|0	.:122.74:-117.78:8:3:0:3|0:0|0	0:50000:0:17:17:0:17|0:0|0	0:50000:0:14:14:0:14|0:0|0	0:50000:0:13:13:0:13|0:0|0	0:50000:0:18:18:0:18|0:0|0	0:50000:0:13:13:0:13|0:0|0	0:50000:0:10:10:0:8|2:0|0	.:50000:-34.781:6:2:0:2|0:0|0	0:50000:0:9:9:0:9|0:0|0	.:50000:-54.802:13:3:0:3|0:0|0	.:50000:-34.999:7:2:0:2|0:0|0	.:50000:-96.386:12:4:0:3|1:0|0	0:50000:0:14:14:0:14|0:0|0	0:159.55:0:2:2:0:2|0:0|0	.:50000:-94.903:13:4:0:4|0:0|0	0:50000:0:13:13:0:13|0:0|0	0:50000:0:11:11:0:11|0:0|0	0:50000:0:23:23:0:23|0:0|0	0:50000:0:7:7:0:7|0:0|0	0:50000:0:24:24:0:22|2:0|0	0:50000:0:4:4:0:4|0:0|0	0:50000:0:9:9:0:9|0:0|0	0:69.27:-33.387:2:1:0:1|0:0|0	0:50000:0:4:4:0:4|0:0|0	0:50000:0:14:14:0:13|1:0|0	0:50000:0:6:6:0:6|0:0|0	0:50000:0:13:13:0:13|0:0|0	0:50000:0:10:10:0:10|0:0|0	.:50000:0:7:0:0:0|0:0|0	0:50000:0:23:23:0:23|0:0|0	.:104.27:-36.312:4:2:0:2|0:0|0	0:50000:0:4:4:0:4|0:0|0	0:50000:0:20:20:0:18|2:0|0	0:50000:0:21:21:0:21|0:0|0	0:50000:0:22:22:0:22|0:0|0	0:50000:-34.309:20:19:0:18|1:0|0	0:50000:0:20:20:0:20|0:0|0	0:50000:0:22:22:0:21|1:0|0	0:50000:0:17:17:0:17|0:0|0	0:50000:0:31:31:0:31|0:0|0	.:50000:-123.05:18:4:0:4|0:0|0	0:50000:0:15:15:0:15|0:0|0	0:50000:0:21:21:0:21|0:0|0	0:50000:0:23:23:0:22|1:0|0	0:50000:0:24:24:0:21|3:0|0	0:50000:0:12:12:0:12|0:0|0	0:50000:0:27:27:0:27|0:0|0	1:50000:-64.687:7:2:4:2|0:3|1	.:50000:-20.493:9:1:0:1|0:0|0	1:81.286:-38.062:4:2:2:2|0:2|0	0:50000:0:19:19:0:18|1:0|0	0:50000:0:15:15:0:15|0:0|0	0:50000:0:13:13:0:10|3:0|0	.:50000:-38.062:8:2:0:2|0:0|0	0:50000:0:15:15:0:15|0:0|0	0:50000:0:21:21:0:20|1:0|0
NC_008096	741	PotVarCP00005	G	A	49312	.	NS=84;DP=13477;AC=13;AN=84;AF=0.15476;RA=11684;AA=1779;HETAR=0;HOMA=13;HOMR=71;SRF=6518;SRR=5166;SAF=1051;SAR=728;SRB=0.55786;SAB=0.59078;SRP=342.73;SAP=130.36;ABR=0;ABA=0;AB=0;ABP=0;RUN=2;MQM=59.845;RL=759;RR=1020;RPP=86.16;EL=827;ER=952;EPP=22.082;BL=75473;BR=93441;LRB=0.10637;LRBP=4153.4;BVAR;SNP;TS	GT:GQ:GL:DP:RA:AA:SR:SA	0:50000:0:194:194:0:97|97:0|0	0:50000:0:140:140:0:74|66:0|0	0:50000:0:145:145:0:78|67:0|0	0:50000:0:145:145:0:75|70:0|0	0:50000:0:157:157:0:86|71:0|0	0:50000:0:230:230:0:144|86:0|0	0:50000:0:173:173:0:94|79:0|0	0:50000:0:166:166:0:90|76:0|0	0:50000:0:183:183:0:96|87:0|0	1:50000:-90.031:179:5:174:3|2:91|83	0:50000:-21.414:221:220:1:126|94:0|1	0:50000:0:194:194:0:119|75:0|0	0:50000:0:153:153:0:84|69:0|0	0:50000:0:137:137:0:79|58:0|0	1:50000:-112.71:115:6:109:2|4:62|47	0:50000:0:181:181:0:95|86:0|0	0:50000:0:171:171:0:93|78:0|0	0:50000:0:179:179:0:95|84:0|0	0:50000:0:159:159:0:84|75:0|0	0:50000:0:181:181:0:97|84:0|0	0:50000:0:162:162:0:91|71:0|0	0:50000:0:185:185:0:114|71:0|0	0:50000:0:164:164:0:93|71:0|0	0:50000:-20.032:163:162:0:96|66:0|0	0:50000:-32.927:186:185:0:108|77:0|0	0:50000:0:168:168:0:97|71:0|0	0:50000:-20.723:120:119:1:67|52:1|0	0:50000:0:137:137:0:91|46:0|0	1:50000:-40.905:150:1:148:1|0:90|58	0:50000:0:110:110:0:60|50:0|0	0:50000:0:136:136:0:79|57:0|0	0:50000:0:134:134:0:79|55:0|0	0:50000:0:162:162:0:108|54:0|0	0:50000:0:124:124:0:84|40:0|0	0:50000:0:132:132:0:81|51:0|0	1:50000:-106.38:142:6:136:3|3:89|47	0:50000:-20.493:117:116:1:64|52:1|0	1:50000:-14.967:116:1:115:0|1:66|49	1:50000:-20.723:101:1:100:1|0:56|44	1:50000:-38.718:114:2:112:1|1:77|35	0:50000:0:164:164:0:105|59:0|0	0:50000:0:117:117:0:64|53:0|0	1:50000:-38.28:170:2:168:1|1:102|66	0:50000:0:142:142:0:81|61:0|0	0:50000:0:122:122:0:68|54:0|0	0:50000:0:132:132:0:72|60:0|0	0:50000:0:163:163:0:79|84:0|0	0:50000:0:177:177:0:100|77:0|0	0:50000:0:142:142:0:72|70:0|0	0:50000:0:114:114:0:55|59:0|0	0:50000:0:163:163:0:82|81:0|0	0:50000:0:141:141:0:80|61:0|0	0:50000:0:167:167:0:94|73:0|0	0:50000:0:83:83:0:45|38:0|0	0:50000:0:148:148:0:82|66:0|0	0:50000:0:143:143:0:78|65:0|0	1:50000:-74.972:145:4:141:1|3:91|50	0:50000:0:153:153:0:85|68:0|0	1:50000:-60.174:140:3:137:3|0:85|52	0:50000:0:129:129:0:61|68:0|0	0:50000:0:159:159:0:77|82:0|0	0:50000:0:199:199:0:110|89:0|0	0:50000:0:236:236:0:127|109:0|0	0:50000:0:157:157:0:90|67:0|0	0:50000:0:172:172:0:96|76:0|0	0:50000:0:228:228:0:137|91:0|0	0:50000:0:183:183:0:92|91:0|0	0:50000:0:198:198:0:103|95:0|0	1:50000:-58.67:198:0:195:0|0:104|91	0:50000:0:203:203:0:117|86:0|0	0:50000:0:205:205:0:117|88:0|0	0:50000:0:159:159:0:87|72:0|0	0:50000:-20.723:180:179:0:95|84:0|0	0:50000:-40.905:125:123:2:75|48:0|2	0:50000:0:195:195:0:111|84:0|0	0:50000:0:238:238:0:129|109:0|0	1:50000:-163.64:113:6:104:3|3:57|47	0:50000:0:178:178:0:104|74:0|0	0:50000:-20.032:229:228:1:119|109:0|1	0:50000:0:179:179:0:101|78:0|0	0:50000:0:158:158:0:86|72:0|0	1:50000:-113.77:140:3:134:1|2:79|55	0:50000:0:179:179:0:99|80:0|0	0:50000:0:184:184:0:105|79:0|0
NC_008096	1685	PotVarCP00006	A	G	49312	.	NS=84;DP=4635;AC=20;AN=84;AF=0.2381;RA=3468;AA=1165;HETAR=0;HOMA=20;HOMR=64;SRF=629;SRR=2839;SAF=190;SAR=975;SRB=0.18137;SAB=0.16309;SRP=3061.2;SAP=1151.6;ABR=0;ABA=0;AB=0;ABP=0;RUN=2;MQM=59.608;RL=663;RR=502;RPP=51.325;EL=560;ER=605;EPP=6.7847;BL=61016;BR=49622;LRB=0.10298;LRBP=2551;BVAR;REPEAT=A:3;SNP;TS	GT:GQ:GL:DP:RA:AA:SR:SA	0:50000:0:65:65:0:7|58:0|0	0:50000:-16.809:52:51:1:11|40:0|1	0:50000:-40.468:60:58:2:11|47:0|2	0:50000:0:56:56:0:11|45:0|0	1:50000:0:75:0:75:0|0:17|58	0:50000:-17.73:99:98:1:24|74:1|0	0:50000:-21.875:57:56:1:12|44:0|1	0:50000:-39.593:53:51:2:6|45:1|1	1:50000:-16.579:75:0:74:0|0:12|62	1:50000:0:60:0:60:0|0:10|50	0:50000:0:79:79:0:10|69:0|0	0:50000:-22.565:76:75:1:15|60:0|1	0:50000:-81.769:58:53:5:7|46:1|4	0:50000:0:48:48:0:9|39:0|0	1:50000:0:54:0:54:0|0:11|43	0:50000:-22.796:73:72:1:16|56:0|1	0:50000:-22.105:35:34:1:7|27:0|1	0:50000:0:42:42:0:6|36:0|0	0:50000:-37.624:66:64:2:15|49:1|1	0:50000:0:74:74:0:25|49:0|0	1:50000:0:49:0:49:0|0:11|38	0:50000:-21.875:45:44:1:6|38:0|1	0:50000:-40.687:38:36:2:6|30:0|2	0:50000:0:48:48:0:15|33:0|0	0:50000:0:53:53:0:9|44:0|0	0:50000:0:69:69:0:13|56:0|0	0:50000:0:50:50:0:5|45:0|0	0:50000:0:67:67:0:16|51:0|0	1:50000:0:53:0:53:0|0:10|43	0:50000:-21.414:46:45:1:7|38:0|1	0:50000:-39.155:58:56:2:3|53:0|2	0:50000:-20.954:44:43:1:3|40:0|1	0:50000:0:46:46:0:8|38:0|0	0:50000:0:49:49:0:6|43:0|0	0:50000:-18.421:47:46:1:4|42:0|1	1:50000:0:45:0:45:0|0:3|42	0:50000:-20.954:49:48:1:8|40:0|1	1:50000:0:51:0:51:0|0:6|45	1:50000:0:54:0:54:0|0:7|47	1:50000:0:41:0:41:0|0:8|33	0:50000:0:46:46:0:5|41:0|0	1:50000:0:63:0:63:0|0:9|54	1:50000:0:55:0:55:0|0:5|50	0:50000:-22.335:51:50:1:11|39:0|1	0:50000:-16.348:49:48:1:3|45:0|1	0:50000:-52.867:64:61:3:7|54:1|2	0:50000:0:36:36:0:7|29:0|0	0:50000:0:53:53:0:13|40:0|0	0:50000:-33.468:32:30:2:7|23:0|2	0:50000:-36.968:55:53:2:10|43:1|1	1:50000:0:53:0:53:0|0:12|41	0:50000:0:35:35:0:13|22:0|0	0:50000:-21.414:51:50:1:13|37:0|1	0:50000:-40.468:34:32:2:3|29:0|2	0:50000:0:58:58:0:10|48:0|0	0:50000:-38.937:42:40:2:10|30:1|1	1:50000:0:49:0:49:0|0:8|41	0:50000:0:65:65:0:13|52:0|0	1:50000:0:52:0:52:0|0:3|49	0:50000:-16.348:39:38:1:8|30:0|1	0:50000:-41.562:54:52:2:8|44:0|2	0:50000:0:52:52:0:8|44:0|0	0:50000:0:70:70:0:9|61:0|0	0:50000:0:51:51:0:5|46:0|0	0:50000:0:43:43:0:6|37:0|0	0:50000:0:62:62:0:10|52:0|0	0:50000:-21.184:58:57:1:8|49:0|1	0:50000:-22.796:67:66:1:14|52:0|1	1:50000:0:60:0:60:0|0:11|49	0:50000:-20.723:59:58:1:6|52:1|0	0:50000:0:52:52:0:11|41:0|0	0:50000:0:69:69:0:9|60:0|0	0:50000:0:72:72:0:18|54:0|0	0:50000:0:42:42:0:5|37:0|0	0:50000:0:55:55:0:12|43:0|0	1:50000:0:90:0:90:0|0:19|71	1:50000:0:39:0:39:0|0:0|39	1:50000:-20.954:54:1:53:0|1:12|41	0:50000:-21.414:74:73:1:19|54:1|0	0:50000:-16.118:43:42:1:4|38:0|1	0:50000:0:57:57:0:19|38:0|0	1:50000:0:46:0:46:0|0:7|39	0:50000:0:57:57:0:6|51:0|0	0:50000:-21.414:67:66:1:18|48:0|1
NC_008096	1808	PotVarCP00007	G	T	8663.9	.	NS=84;DP=1709;AC=5;AN=84;AF=0.059524;RA=1577;AA=130;HETAR=0;HOMA=5;HOMR=79;SRF=193;SRR=1384;SAF=20;SAR=110;SRB=0.12238;SAB=0.15385;SRP=1956.2;SAP=138.31;ABR=0;ABA=0;AB=0;ABP=0;RUN=1;MQM=58.938;RL=77;RR=53;RPP=12.632;EL=61;ER=69;EPP=4.0793;BL=7033;BR=5301;LRB=0.14042;LRBP=531.15;BVAR;SNP;TV	GT:GQ:GL:DP:RA:AA:SR:SA	0:50000:0:20:20:0:6|14:0|0	0:50000:-36.968:27:25:2:3|22:1|1	0:50000:-18.421:27:26:1:3|23:0|1	0:50000:0:20:20:0:3|17:0|0	0:50000:0:35:35:0:9|26:0|0	0:50000:0:56:56:0:13|43:0|0	0:50000:0:21:21:0:2|19:0|0	0:50000:-20.723:15:14:1:3|11:0|1	1:50000:0:30:0:30:0|0:3|27	0:50000:0:17:17:0:0|17:0|0	0:50000:0:22:22:0:2|20:0|0	0:50000:-20.263:32:31:1:5|26:0|1	0:50000:0:12:12:0:1|11:0|0	0:50000:0:12:12:0:2|10:0|0	0:50000:-20.032:21:20:1:5|15:0|1	0:50000:0:30:30:0:4|26:0|0	0:50000:0:10:10:0:3|7:0|0	0:50000:0:19:19:0:3|16:0|0	0:50000:-19.342:31:30:1:9|21:1|0	0:50000:0:20:20:0:3|17:0|0	1:50000:-20.032:17:0:16:0|0:4|12	0:50000:0:12:12:0:3|9:0|0	0:50000:0:17:17:0:6|11:0|0	0:50000:0:25:25:0:3|22:0|0	0:50000:0:23:23:0:3|20:0|0	0:50000:0:24:24:0:1|23:0|0	0:50000:0:26:26:0:1|25:0|0	0:50000:0:32:32:0:3|29:0|0	0:50000:0:21:21:0:3|18:0|0	0:50000:0:18:18:0:0|18:0|0	0:50000:0:17:17:0:1|16:0|0	0:50000:0:10:10:0:1|9:0|0	0:50000:0:25:25:0:8|17:0|0	0:50000:-20.954:15:14:1:1|13:0|1	0:50000:-19.342:14:13:1:0|13:0|1	0:50000:-20.263:16:15:1:2|13:1|0	0:50000:0:19:19:0:2|17:0|0	0:50000:0:12:12:0:0|12:0|0	0:50000:0:17:17:0:0|17:0|0	0:50000:-19.111:16:15:1:0|15:0|1	0:50000:0:18:18:0:0|18:0|0	0:50000:0:21:21:0:3|18:0|0	0:50000:0:25:25:0:3|22:0|0	0:50000:0:24:24:0:2|22:0|0	0:50000:0:16:16:0:2|14:0|0	0:50000:0:26:26:0:2|24:0|0	0:50000:0:18:18:0:0|18:0|0	0:50000:0:32:32:0:4|28:0|0	0:50000:0:6:6:0:0|6:0|0	0:50000:0:12:12:0:2|10:0|0	1:50000:0:11:0:11:0|0:2|9	0:50000:0:12:12:0:0|12:0|0	0:50000:0:24:24:0:4|20:0|0	0:50000:0:6:6:0:1|5:0|0	0:50000:0:24:24:0:1|23:0|0	0:50000:-15.658:12:11:1:0|11:1|0	0:50000:0:18:18:0:4|14:0|0	0:50000:-21.184:23:22:1:2|20:0|1	0:50000:0:21:21:0:3|18:0|0	0:50000:0:6:6:0:1|5:0|0	0:50000:0:11:11:0:0|11:0|0	0:50000:0:19:19:0:4|15:0|0	0:50000:0:26:26:0:4|22:0|0	0:50000:0:9:9:0:0|9:0|0	0:50000:0:13:13:0:1|12:0|0	0:50000:-18.651:24:23:1:1|22:0|1	0:50000:0:15:15:0:2|13:0|0	0:50000:0:27:27:0:2|25:0|0	0:50000:0:31:31:0:0|31:0|0	0:50000:-21.414:15:14:1:1|13:0|1	0:50000:0:24:24:0:3|21:0|0	0:50000:0:29:29:0:2|27:0|0	0:50000:0:28:28:0:4|24:0|0	0:50000:0:12:12:0:1|11:0|0	0:50000:0:18:18:0:2|16:0|0	1:50000:0:35:0:35:0|0:5|30	0:50000:0:11:11:0:1|10:0|0	1:50000:0:22:0:22:0|0:2|20	0:50000:0:25:25:0:6|19:0|0	0:50000:0:15:15:0:1|14:0|0	0:50000:-20.723:23:22:1:1|21:0|1	0:50000:0:23:23:0:2|21:0|0	0:50000:0:19:19:0:3|16:0|0	0:50000:0:26:26:0:1|25:0|0
NC_008096	2105	PotVarCP00008	T	C	701.75	.	NS=84;DP=4273;AC=4;AN=84;AF=0.047619;RA=4235;AA=36;HETAR=0;HOMA=4;HOMR=80;SRF=3656;SRR=579;SAF=30;SAR=6;SRB=0.86328;SAB=0.83333;SRP=4857.6;SAP=37.754;ABR=0;ABA=0;AB=0;ABP=0;RUN=1;MQM=60;RL=0;RR=36;RPP=81.183;EL=6;ER=30;EPP=37.754;BL=56;BR=3360;LRB=0.96721;LRBP=6942.3;BVAR;REPEAT=T:3;SNP;TS	GT:GQ:GL:DP:RA:AA:SR:SA	0:50000:0:53:53:0:41|12:0|0	0:50000:0:59:59:0:51|8:0|0	0:50000:0:38:38:0:31|7:0|0	0:50000:0:60:60:0:52|8:0|0	0:50000:0:69:69:0:58|11:0|0	0:50000:0:90:90:0:72|18:0|0	0:50000:0:51:51:0:45|6:0|0	0:50000:0:54:54:0:50|4:0|0	0:50000:0:63:63:0:54|9:0|0	0:50000:-111.45:15:9:6:9|0:3|3	0:50000:0:73:73:0:65|8:0|0	0:50000:0:83:83:0:71|12:0|0	0:50000:0:50:50:0:47|3:0|0	0:50000:-17.73:52:51:0:37|14:0|0	0:50000:-20.493:5:4:1:4|0:1|0	0:50000:0:77:77:0:62|15:0|0	0:50000:-19.802:53:52:1:44|8:1|0	0:50000:0:65:65:0:54|11:0|0	0:50000:0:64:64:0:47|17:0|0	0:50000:0:51:51:0:44|7:0|0	0:50000:0:73:73:0:57|16:0|0	0:50000:0:48:48:0:47|1:0|0	0:50000:0:51:51:0:44|7:0|0	0:50000:0:58:58:0:51|7:0|0	0:50000:0:50:50:0:46|4:0|0	0:50000:0:62:62:0:54|8:0|0	0:50000:0:50:50:0:44|6:0|0	0:50000:0:66:66:0:55|11:0|0	1:50000:-36.312:8:2:6:2|0:6|0	0:50000:0:56:56:0:52|4:0|0	0:50000:0:59:59:0:58|1:0|0	0:50000:0:48:48:0:46|2:0|0	0:50000:0:76:76:0:68|8:0|0	0:50000:0:55:55:0:52|3:0|0	0:50000:0:39:39:0:31|8:0|0	0:81.185:-54.802:7:4:3:3|1:3|0	0:50000:0:38:38:0:32|6:0|0	0:50000:0:49:49:0:44|5:0|0	0:50000:-20.263:6:5:1:5|0:1|0	0:50000:0:43:43:0:38|5:0|0	0:50000:0:63:63:0:57|6:0|0	0:50000:0:46:46:0:37|9:0|0	0:50000:0:5:5:0:4|1:0|0	0:50000:0:76:76:0:66|10:0|0	0:50000:0:39:39:0:34|5:0|0	0:50000:0:50:50:0:43|7:0|0	0:50000:0:45:45:0:42|3:0|0	0:50000:0:68:68:0:63|5:0|0	0:50000:0:47:47:0:35|12:0|0	0:50000:0:47:47:0:40|7:0|0	0:50000:0:63:63:0:54|9:0|0	0:50000:0:51:51:0:46|5:0|0	0:50000:0:53:53:0:42|11:0|0	0:50000:0:35:35:0:32|3:0|0	0:50000:0:54:54:0:46|8:0|0	0:50000:0:51:51:0:42|9:0|0	0:50000:-20.032:60:59:1:50|9:1|0	0:50000:0:50:50:0:41|9:0|0	1:147.78:-56.521:8:3:5:3|0:4|1	0:50000:0:41:41:0:37|4:0|0	0:50000:0:42:42:0:39|3:0|0	0:50000:0:46:46:0:45|1:0|0	0:50000:0:80:80:0:71|9:0|0	0:50000:0:43:43:0:41|2:0|0	0:50000:0:50:50:0:44|6:0|0	0:50000:0:69:69:0:57|12:0|0	0:50000:0:55:55:0:50|5:0|0	0:50000:0:62:62:0:59|3:0|0	1:133:-57.38:8:3:5:3|0:3|2	0:50000:0:72:72:0:64|8:0|0	0:50000:0:50:50:0:46|4:0|0	0:50000:0:69:69:0:61|8:0|0	0:50000:0:65:65:0:47|18:0|0	0:50000:0:47:47:0:38|9:0|0	0:50000:0:48:48:0:44|4:0|0	0:50000:0:66:66:0:51|15:0|0	0:50000:-19.572:7:6:1:6|0:1|0	0:50000:0:55:55:0:49|6:0|0	0:50000:0:80:80:0:58|22:0|0	0:50000:0:49:49:0:45|4:0|0	0:50000:0:57:57:0:46|11:0|0	1:154.77:-70.499:10:4:6:4|0:6|0	0:50000:0:61:61:0:57|4:0|0	0:50000:0:62:62:0:50|12:0|0
NC_008096	2107	PotVarCP00009	A	C	2184.3	.	NS=84;DP=4256;AC=7;AN=84;AF=0.083333;RA=4196;AA=57;HETAR=0;HOMA=7;HOMR=77;SRF=3600;SRR=596;SAF=50;SAR=7;SRB=0.85796;SAB=0.87719;SRP=4673;SAP=73.45;ABR=0;ABA=0;AB=0;ABP=0;RUN=1;MQM=60;RL=0;RR=57;RPP=126.78;EL=7;ER=50;EPP=73.45;BL=142;BR=5267;LRB=0.94749;LRBP=10547;BVAR;SNP;TV	GT:GQ:GL:DP:RA:AA:SR:SA	0:50000:0:55:55:0:43|12:0|0	0:50000:0:63:63:0:55|8:0|0	0:50000:0:39:39:0:31|8:0|0	0:50000:0:62:62:0:54|8:0|0	0:50000:0:69:69:0:58|11:0|0	0:50000:0:92:92:0:72|20:0|0	0:50000:0:50:50:0:44|6:0|0	0:50000:0:54:54:0:50|4:0|0	0:50000:0:63:63:0:54|9:0|0	1:50000:-106.38:14:6:8:6|0:5|3	0:50000:0:78:78:0:69|9:0|0	0:50000:0:82:82:0:69|13:0|0	0:50000:0:52:52:0:48|4:0|0	0:50000:0:53:53:0:37|16:0|0	1:50000:-70.925:12:4:8:4|0:8|0	0:50000:0:78:78:0:62|16:0|0	0:50000:-22.335:56:55:1:45|10:1|0	0:50000:0:65:65:0:55|10:0|0	0:50000:0:67:67:0:49|18:0|0	0:50000:0:52:52:0:43|9:0|0	0:50000:0:72:72:0:57|15:0|0	0:50000:0:51:51:0:49|2:0|0	0:50000:0:50:50:0:43|7:0|0	0:50000:0:59:59:0:51|8:0|0	0:50000:0:44:44:0:41|3:0|0	0:50000:0:61:61:0:53|8:0|0	0:50000:0:47:47:0:41|6:0|0	0:50000:0:67:67:0:56|11:0|0	1:50000:-16.809:8:1:7:1|0:6|1	0:50000:0:51:51:0:47|4:0|0	0:50000:0:56:56:0:55|1:0|0	0:50000:-20.954:47:46:0:44|2:0|0	0:50000:-17.96:74:73:0:64|9:0|0	0:50000:0:53:53:0:50|3:0|0	0:50000:0:38:38:0:30|8:0|0	1:50000:-18.881:5:1:4:1|0:4|0	0:50000:0:37:37:0:31|6:0|0	0:50000:0:47:47:0:42|5:0|0	0:4.7293:-57.166:6:3:3:3|0:3|0	0:50000:0:41:41:0:36|5:0|0	0:50000:0:62:62:0:56|6:0|0	0:50000:0:44:44:0:35|9:0|0	0:147.12:-58.24:8:5:3:4|1:3|0	0:50000:0:73:73:0:63|10:0|0	0:50000:0:38:38:0:34|4:0|0	0:50000:0:47:47:0:40|7:0|0	0:50000:0:47:47:0:44|3:0|0	0:50000:0:66:66:0:61|5:0|0	0:50000:0:46:46:0:35|11:0|0	0:50000:0:45:45:0:38|7:0|0	0:50000:0:58:58:0:49|9:0|0	0:50000:0:49:49:0:45|4:0|0	0:50000:0:52:52:0:41|11:0|0	0:50000:0:33:33:0:30|3:0|0	0:50000:0:47:47:0:39|8:0|0	0:50000:0:49:49:0:41|8:0|0	0:50000:-20.263:54:53:1:45|8:1|0	0:50000:0:48:48:0:39|9:0|0	1:50000:-53.082:9:3:6:3|0:5|1	0:50000:0:39:39:0:35|4:0|0	0:50000:0:43:43:0:38|5:0|0	0:50000:0:45:45:0:44|1:0|0	0:50000:0:85:85:0:73|12:0|0	0:50000:0:46:46:0:43|3:0|0	0:50000:0:49:49:0:43|6:0|0	0:50000:0:71:71:0:58|13:0|0	0:50000:0:56:56:0:51|5:0|0	0:50000:0:62:62:0:59|3:0|0	1:50000:-54.802:8:3:5:3|0:3|2	0:50000:0:73:73:0:65|8:0|0	0:50000:0:50:50:0:46|4:0|0	0:50000:0:71:71:0:61|10:0|0	0:50000:0:66:66:0:49|17:0|0	0:50000:0:46:46:0:37|9:0|0	0:50000:0:49:49:0:44|5:0|0	0:50000:0:65:65:0:50|15:0|0	0:50000:-19.802:7:6:1:6|0:1|0	0:50000:0:54:54:0:48|6:0|0	0:50000:0:81:81:0:59|22:0|0	0:50000:0:49:49:0:45|4:0|0	0:50000:0:58:58:0:47|11:0|0	1:50000:-36.531:12:2:10:2|0:10|0	0:50000:0:62:62:0:58|4:0|0	0:50000:0:63:63:0:51|12:0|0
NC_008096	2669	PotVarCP00010	C	T	49312	.	NS=84;DP=17605;AC=13;AN=84;AF=0.15476;RA=15192;AA=2405;HETAR=0;HOMA=13;HOMR=71;SRF=7829;SRR=7363;SAF=1262;SAR=1143;SRB=0.51534;SAB=0.52474;SRP=34.05;SAP=15.796;ABR=0;ABA=0;AB=0;ABP=0;RUN=2;MQM=59.938;RL=1245;RR=1160;RPP=9.5337;EL=1226;ER=1179;EPP=5.0048;BL=114124;BR=114243;LRB=0.00052109;LRBP=3.145;BVAR;SNP;TS	GT:GQ:GL:DP:RA:AA:SR:SA	0:50000:-20.723:270:269:1:149|120:1|0	0:50000:0:205:205:0:106|99:0|0	0:50000:0:211:211:0:111|100:0|0	0:50000:0:228:228:0:126|102:0|0	0:50000:0:245:245:0:120|125:0|0	0:50000:0:302:302:0:161|141:0|0	0:50000:0:227:227:0:113|114:0|0	0:50000:-20.493:202:201:0:110|91:0|0	0:50000:0:254:254:0:124|130:0|0	1:50000:-148.76:212:8:204:6|2:105|99	0:50000:-20.263:274:273:1:145|128:0|1	0:50000:-20.954:275:274:0:156|118:0|0	0:50000:-21.184:177:176:0:106|70:0|0	0:50000:0:217:217:0:116|101:0|0	1:50000:-20.723:181:1:180:0|1:95|85	0:50000:0:263:263:0:141|122:0|0	0:50000:0:228:228:0:112|116:0|0	0:50000:-18.19:231:230:1:123|107:1|0	0:50000:0:252:252:0:128|124:0|0	0:50000:0:252:252:0:136|116:0|0	0:50000:0:234:234:0:117|117:0|0	0:50000:0:198:198:0:100|98:0|0	0:50000:0:163:163:0:96|67:0|0	0:50000:-17.73:206:205:1:115|90:1|0	0:50000:0:230:230:0:102|128:0|0	0:50000:0:215:215:0:111|104:0|0	0:50000:0:178:178:0:81|97:0|0	0:50000:-21.414:198:197:1:96|101:0|1	1:50000:-39.155:198:2:196:2|0:126|70	0:50000:0:142:142:0:76|66:0|0	0:50000:0:216:216:0:104|112:0|0	0:50000:0:179:179:0:89|90:0|0	0:50000:0:247:247:0:126|121:0|0	0:50000:0:190:190:0:103|87:0|0	0:50000:0:179:179:0:82|97:0|0	1:50000:-38.937:221:2:219:2|0:117|102	0:50000:0:145:145:0:80|65:0|0	1:50000:-110.81:169:6:163:2|4:82|81	1:50000:-20.493:150:1:149:0|1:71|78	1:50000:-20.263:157:1:156:0|1:85|71	0:50000:0:213:213:0:101|112:0|0	0:50000:0:205:205:0:101|104:0|0	1:50000:-95.751:199:5:194:2|3:95|99	0:50000:0:204:204:0:99|105:0|0	0:50000:0:174:174:0:77|97:0|0	0:50000:0:179:179:0:81|98:0|0	0:50000:0:169:169:0:86|83:0|0	0:50000:-17.73:223:222:0:116|106:0|0	0:50000:0:178:178:0:88|90:0|0	0:50000:-17.5:158:157:0:74|83:0|0	0:50000:0:211:211:0:102|109:0|0	0:50000:0:185:185:0:99|86:0|0	0:50000:0:197:197:0:82|115:0|0	0:50000:0:124:124:0:56|68:0|0	0:50000:0:210:210:0:88|122:0|0	0:50000:0:152:152:0:80|72:0|0	1:50000:-75.824:193:4:189:1|3:87|102	0:50000:0:183:183:0:94|89:0|0	1:50000:-96.598:236:5:231:3|2:136|95	0:50000:0:131:131:0:55|76:0|0	0:50000:0:173:173:0:97|76:0|0	0:50000:-20.493:248:247:0:139|108:0|0	0:50000:0:290:290:0:147|143:0|0	0:50000:0:206:206:0:113|93:0|0	0:50000:0:202:202:0:108|94:0|0	0:50000:0:249:249:0:144|105:0|0	0:50000:-18.421:228:227:0:123|104:0|0	0:50000:0:257:257:0:140|117:0|0	1:50000:-20.954:239:1:238:1|0:123|115	0:50000:0:214:214:0:118|96:0|0	0:50000:0:212:212:0:111|101:0|0	0:50000:0:234:234:0:123|111:0|0	0:50000:0:307:307:0:153|154:0|0	0:50000:0:172:172:0:86|86:0|0	0:50000:0:214:214:0:121|93:0|0	0:50000:-20.723:265:264:1:135|129:1|0	1:50000:-94.268:145:5:140:4|1:65|75	0:50000:0:208:208:0:118|90:0|0	0:50000:0:298:298:0:152|146:0|0	0:50000:0:211:211:0:95|116:0|0	0:50000:0:238:238:0:123|115:0|0	1:50000:-111.87:146:6:140:5|1:71|69	0:50000:0:208:208:0:116|92:0|0	0:50000:0:195:195:0:99|96:0|0
NC_008096	3094	PotVarCP00011	A	C	49312	.	NS=84;DP=8115;AC=13;AN=84;AF=0.15476;RA=6996;AA=1113;HETAR=0;HOMA=13;HOMR=71;SRF=4544;SRR=2452;SAF=697;SAR=416;SRB=0.64951;SAB=0.62624;SRP=1361.4;SAP=157.06;ABR=0;ABA=0;AB=0;ABP=0;RUN=2;MQM=59.897;RL=511;RR=602;RPP=19.167;EL=477;ER=636;EPP=52.334;BL=50680;BR=54982;LRB=0.040715;LRBP=383.35;BVAR;REPEAT=A:3;SNP;TV	GT:GQ:GL:DP:RA:AA:SR:SA	0:50000:0:143:143:0:89|54:0|0	0:50000:0:139:139:0:83|56:0|0	0:50000:0:131:131:0:75|56:0|0	0:50000:0:134:134:0:81|53:0|0	0:50000:0:112:112:0:53|59:0|0	0:50000:0:164:164:0:96|68:0|0	0:50000:0:130:130:0:86|44:0|0	0:50000:0:109:109:0:61|48:0|0	0:50000:0:140:140:0:80|60:0|0	1:50000:-58.24:127:2:124:2|0:72|52	0:50000:-41.343:136:134:2:69|65:1|1	0:50000:0:156:156:0:86|70:0|0	0:50000:0:101:101:0:72|29:0|0	0:50000:0:100:100:0:67|33:0|0	1:50000:-36.968:112:1:110:1|0:69|41	0:50000:0:142:142:0:105|37:0|0	0:50000:0:91:91:0:63|28:0|0	0:50000:0:155:155:0:102|53:0|0	0:50000:-22.105:156:155:1:93|62:0|1	0:50000:-20.263:142:141:1:95|46:0|1	0:50000:0:109:109:0:58|51:0|0	0:50000:0:102:102:0:71|31:0|0	0:50000:0:91:91:0:58|33:0|0	0:50000:0:108:108:0:77|31:0|0	0:50000:0:124:124:0:70|54:0|0	0:50000:0:134:134:0:86|48:0|0	0:50000:0:97:97:0:63|34:0|0	0:50000:0:90:90:0:56|34:0|0	1:50000:0:96:0:96:0|0:55|41	0:50000:0:94:94:0:60|34:0|0	0:50000:0:106:106:0:76|30:0|0	0:50000:0:75:75:0:50|25:0|0	0:50000:0:109:109:0:77|32:0|0	0:50000:0:70:70:0:48|22:0|0	0:50000:0:87:87:0:48|39:0|0	1:50000:-20.954:105:1:104:0|1:70|34	0:50000:0:71:71:0:46|25:0|0	1:50000:0:82:0:82:0|0:53|29	1:50000:-54.372:74:3:71:3|0:42|29	1:50000:-20.032:75:1:74:1|0:45|29	0:50000:0:108:108:0:80|28:0|0	0:50000:0:63:63:0:43|20:0|0	1:50000:-20.723:100:1:99:0|1:61|38	0:50000:0:82:82:0:46|36:0|0	0:50000:0:86:86:0:60|26:0|0	0:50000:0:85:85:0:42|43:0|0	0:50000:0:73:73:0:51|22:0|0	0:50000:0:93:93:0:63|30:0|0	0:50000:0:77:77:0:59|18:0|0	0:50000:0:78:78:0:57|21:0|0	0:50000:0:113:113:0:87|26:0|0	0:50000:0:87:87:0:61|26:0|0	0:50000:0:88:88:0:59|29:0|0	0:50000:0:56:56:0:39|17:0|0	0:50000:0:99:99:0:71|28:0|0	0:50000:0:56:56:0:40|16:0|0	1:50000:-20.032:89:1:88:1|0:53|35	0:50000:0:71:71:0:50|21:0|0	1:50000:-36.968:65:1:63:1|0:40|23	0:50000:-21.875:73:72:0:56|16:0|0	0:50000:0:54:54:0:38|16:0|0	0:50000:0:71:71:0:52|19:0|0	0:50000:0:80:80:0:51|29:0|0	0:50000:0:50:50:0:39|11:0|0	0:50000:0:58:58:0:43|15:0|0	0:50000:0:100:100:0:72|28:0|0	0:50000:0:70:70:0:47|23:0|0	0:50000:0:82:82:0:56|26:0|0	1:50000:0:83:0:83:0|0:60|23	0:50000:0:66:66:0:47|19:0|0	0:50000:0:79:79:0:48|31:0|0	0:50000:0:85:85:0:60|25:0|0	0:50000:-17.73:127:126:0:85|41:0|0	0:50000:0:75:75:0:49|26:0|0	0:50000:0:74:74:0:50|24:0|0	0:50000:0:134:134:0:79|55:0|0	1:50000:-104.06:56:6:50:5|1:30|20	0:50000:0:81:81:0:49|32:0|0	0:50000:0:112:112:0:72|40:0|0	0:50000:0:77:77:0:43|34:0|0	0:50000:0:104:104:0:68|36:0|0	1:50000:-53.512:68:3:65:3|0:46|19	0:50000:0:70:70:0:46|24:0|0	0:50000:0:97:97:0:69|28:0|0
NC_008096	3285	PotVarCP00012	A	G	49312	.	NS=84;DP=10603;AC=13;AN=84;AF=0.15476;RA=9117;AA=1482;HETAR=0;HOMA=13;HOMR=71;SRF=5172;SRR=3945;SAF=874;SAR=608;SRB=0.56729;SAB=0.58974;SRP=361.59;SAP=106.68;ABR=0;ABA=0;AB=0;ABP=0;RUN=3;MQM=59.907;RL=698;RR=784;RPP=13.847;EL=648;ER=834;EPP=53.701;BL=67847;BR=72892;LRB=0.035846;LRBP=395.71;BVAR;SNP;TS	GT:GQ:GL:DP:RA:AA:SR:SA	0:50000:0:178:178:0:96|82:0|0	0:50000:0:119:119:0:55|64:0|0	0:50000:0:143:143:0:73|70:0|0	0:50000:0:150:150:0:71|79:0|0	0:50000:0:124:124:0:71|53:0|0	0:50000:0:205:205:0:111|94:0|0	0:50000:0:145:145:0:73|72:0|0	0:50000:0:129:129:0:67|62:0|0	0:50000:0:168:168:0:101|67:0|0	1:50000:-57.81:140:3:137:1|2:58|79	0:50000:0:142:142:0:71|71:0|0	0:50000:0:185:185:0:107|78:0|0	0:50000:0:126:126:0:72|54:0|0	0:50000:0:148:148:0:77|71:0|0	1:50000:-75.185:122:4:118:2|2:58|60	0:50000:0:180:180:0:87|93:0|0	0:50000:0:165:165:0:101|64:0|0	0:50000:0:196:196:0:105|91:0|0	0:50000:0:204:204:0:109|95:0|0	0:50000:0:121:121:0:63|58:0|0	0:50000:0:145:145:0:78|67:0|0	0:50000:0:128:128:0:64|64:0|0	0:50000:0:120:120:0:63|57:0|0	0:50000:-22.796:130:129:1:76|53:1|0	0:50000:0:141:141:0:84|57:0|0	0:50000:0:135:135:0:70|65:0|0	0:50000:0:125:125:0:71|54:0|0	0:50000:0:128:128:0:82|46:0|0	1:50000:0:125:0:125:0|0:83|42	0:50000:-18.421:99:98:0:58|40:0|0	0:50000:0:107:107:0:61|46:0|0	0:50000:0:99:99:0:56|43:0|0	0:50000:0:126:126:0:79|47:0|0	0:50000:0:113:113:0:66|47:0|0	0:50000:0:109:109:0:63|46:0|0	1:50000:-20.723:123:1:122:0|1:60|62	0:50000:0:90:90:0:48|42:0|0	1:50000:0:103:0:103:0|0:60|43	1:50000:-20.493:100:1:99:0|1:54|45	1:50000:0:109:0:109:0|0:76|33	0:50000:0:157:157:0:90|67:0|0	0:50000:-17.96:94:93:1:48|45:1|0	1:50000:0:132:0:132:0|0:87|45	0:50000:0:97:97:0:58|39:0|0	0:50000:0:100:100:0:58|42:0|0	0:50000:0:85:85:0:52|33:0|0	0:50000:0:110:110:0:64|46:0|0	0:50000:0:124:124:0:73|51:0|0	0:50000:0:97:97:0:51|46:0|0	0:50000:0:103:103:0:66|37:0|0	0:50000:0:154:154:0:83|71:0|0	0:50000:0:119:119:0:75|44:0|0	0:50000:0:125:125:0:73|52:0|0	0:50000:0:61:61:0:32|29:0|0	0:50000:0:109:109:0:71|38:0|0	0:50000:0:94:94:0:60|34:0|0	1:50000:0:120:0:120:0|0:75|45	0:50000:0:102:102:0:68|34:0|0	1:50000:-39.593:114:2:112:1|1:76|36	0:50000:0:74:74:0:41|33:0|0	0:50000:0:96:96:0:59|37:0|0	0:50000:0:118:118:0:65|53:0|0	0:50000:0:140:140:0:87|53:0|0	0:50000:0:102:102:0:71|31:0|0	0:50000:-17.96:112:111:1:65|46:1|0	0:50000:0:158:158:0:100|58:0|0	0:50000:0:110:110:0:65|45:0|0	0:50000:0:122:122:0:74|48:0|0	1:50000:-17.269:146:0:145:0|0:87|58	0:50000:0:100:100:0:62|38:0|0	0:50000:0:119:119:0:71|48:0|0	0:50000:0:127:127:0:75|52:0|0	0:50000:0:175:175:0:96|79:0|0	0:50000:-20.263:128:127:1:71|56:1|0	0:50000:0:121:121:0:78|43:0|0	0:50000:0:156:156:0:83|73:0|0	1:50000:-20.263:73:1:72:0|1:48|24	0:50000:0:120:120:0:83|37:0|0	0:50000:0:180:180:0:96|84:0|0	0:50000:0:111:111:0:59|52:0|0	0:50000:0:130:130:0:72|58:0|0	1:50000:-90.878:89:4:84:2|2:48|36	0:50000:0:105:105:0:65|40:0|0	0:50000:0:148:148:0:77|71:0|0
NC_008096	3504	PotVarCP00013	C	A	49315	.	NS=84;DP=13173;AC=5;AN=84;AF=0.059524;RA=12261;AA=896;HETAR=0;HOMA=5;HOMR=79;SRF=6025;SRR=6236;SAF=451;SAR=445;SRB=0.4914;SAB=0.50335;SRP=10.895;SAP=3.0975;ABR=0;ABA=0;AB=0;ABP=0;RUN=3;MQM=59.769;RL=396;RR=500;RPP=29.223;EL=457;ER=439;EPP=3.7955;BL=39229;BR=45806;LRB=0.077345;LRBP=1107.6;BVAR;SNP;TV	GT:GQ:GL:DP:RA:AA:SR:SA	0:50000:-21.414:217:216:1:104|112:0|1	0:50000:0:140:140:0:71|69:0|0	0:50000:-113.98:154:148:6:64|84:2|4	0:50000:-15.427:148:147:0:75|72:0|0	0:50000:-20.954:159:158:1:77|81:1|0	0:50000:0:204:204:0:100|104:0|0	0:50000:0:177:177:0:89|88:0|0	0:50000:-15.658:138:137:1:64|73:0|1	1:50000:-40.468:177:0:175:0|0:80|95	0:50000:0:175:175:0:99|76:0|0	0:50000:0:183:183:0:101|82:0|0	0:50000:0:182:182:0:84|98:0|0	0:50000:-14.276:161:160:1:83|77:1|0	0:50000:-36.312:145:143:2:75|68:2|0	0:50000:-20.723:143:142:1:83|59:0|1	0:50000:0:195:195:0:96|99:0|0	0:50000:-40.687:185:183:1:99|84:1|0	0:50000:0:198:198:0:97|101:0|0	0:50000:-35.218:244:242:2:131|111:1|1	0:50000:0:159:159:0:80|79:0|0	1:50000:-20.493:136:1:135:0|1:80|55	0:50000:0:172:172:0:96|76:0|0	0:50000:0:160:160:0:98|62:0|0	0:50000:0:159:159:0:81|78:0|0	0:50000:-15.427:169:168:1:83|85:1|0	0:50000:0:154:154:0:83|71:0|0	0:50000:0:123:123:0:66|57:0|0	0:50000:-17.96:145:144:1:59|85:0|1	0:50000:0:178:178:0:86|92:0|0	0:50000:0:156:156:0:79|77:0|0	0:50000:0:164:164:0:78|86:0|0	0:50000:0:154:154:0:67|87:0|0	0:50000:0:158:158:0:79|79:0|0	0:50000:0:118:118:0:60|58:0|0	0:50000:-21.414:112:111:1:44|67:0|1	0:50000:0:152:152:0:72|80:0|0	0:50000:-31.937:129:127:1:73|54:1|0	0:50000:0:139:139:0:76|63:0|0	0:50000:-20.032:113:112:1:54|58:1|0	0:50000:-37.405:135:133:2:63|70:1|1	0:50000:-21.644:177:176:1:86|90:1|0	0:50000:-20.493:125:124:1:68|56:1|0	0:50000:0:165:165:0:84|81:0|0	0:50000:0:156:156:0:67|89:0|0	0:50000:0:163:163:0:78|85:0|0	0:50000:0:114:114:0:48|66:0|0	0:50000:-21.644:130:129:1:64|65:1|0	0:50000:0:134:134:0:63|71:0|0	0:50000:0:135:135:0:61|74:0|0	0:50000:0:122:122:0:66|56:0|0	1:50000:0:196:0:196:0|0:94|102	0:50000:0:145:145:0:72|73:0|0	0:50000:0:159:159:0:69|90:0|0	0:50000:-19.572:94:93:1:41|52:1|0	0:50000:0:161:161:0:80|81:0|0	0:50000:0:95:95:0:45|50:0|0	0:50000:0:146:146:0:70|76:0|0	0:50000:-93.632:178:173:5:81|92:2|3	0:50000:0:149:149:0:63|86:0|0	0:50000:-74.12:127:123:4:58|65:1|3	0:50000:-39.812:126:124:2:67|57:0|2	0:50000:0:183:183:0:91|92:0|0	0:50000:0:178:178:0:87|91:0|0	0:50000:0:149:149:0:82|67:0|0	0:50000:0:147:147:0:73|74:0|0	0:50000:-17.5:162:161:0:65|96:0|0	0:50000:0:171:171:0:82|89:0|0	0:50000:0:174:174:0:95|79:0|0	0:50000:0:209:209:0:103|106:0|0	0:50000:0:137:137:0:68|69:0|0	0:50000:-18.19:151:150:0:63|87:0|0	0:50000:0:149:149:0:66|83:0|0	0:50000:0:217:217:0:102|115:0|0	0:50000:0:153:153:0:78|75:0|0	0:50000:0:144:144:0:52|92:0|0	1:50000:-93.844:195:0:190:0|0:92|98	0:50000:-37.624:112:110:1:47|63:1|0	1:50000:-39.374:159:0:157:0|0:82|75	0:50000:0:213:213:0:100|113:0|0	0:50000:0:148:148:0:84|64:0|0	0:50000:0:162:162:0:71|91:0|0	0:50000:-52.652:131:128:3:56|72:2|1	0:50000:0:148:148:0:73|75:0|0	0:50000:-21.414:173:172:1:87|85:1|0
NC_008096	3807	PotVarCP00014	C	CT	24492	.	NS=84;DP=2484;AC=13;AN=84;AF=0.15476;RA=2205;AA=271;HETAR=0;HOMA=13;HOMR=71;SRF=259;SRR=1946;SAF=20;SAR=251;SRB=0.11746;SAB=0.073801;SRP=2805.7;SAP=430.58;ABR=0;ABA=0;AB=0;ABP=0;RUN=1;MQM=59.915;RL=125;RR=146;RPP=6.544;EL=138;ER=133;EPP=3.2106;BL=12334;BR=13395;LRB=0.041238;LRBP=98.019;BVAR;REPEAT=CT:2;INS=1	GT:GQ:GL:DP:RA:AA:SR:SA	0:50000:0:38:38:0:4|34:0|0	0:50000:0:31:31:0:4|27:0|0	0:50000:-33.848:27:26:1:1|25:0|1	0:50000:0:52:52:0:5|47:0|0	0:50000:0:37:37:0:4|33:0|0	0:50000:0:69:69:0:8|61:0|0	0:50000:0:26:26:0:2|24:0|0	0:50000:0:30:30:0:1|29:0|0	0:50000:-31.085:56:55:1:4|51:0|1	1:50000:-208.7:35:11:24:0|11:2|22	0:50000:-38.453:38:37:1:1|36:1|0	0:50000:0:52:52:0:5|47:0|0	0:50000:0:19:19:0:5|14:0|0	0:50000:0:23:23:0:5|18:0|0	1:50000:-132:22:7:15:1|6:2|13	0:50000:-34.539:50:49:1:11|38:0|1	0:50000:0:15:15:0:3|12:0|0	0:50000:0:44:44:0:11|33:0|0	0:50000:0:33:33:0:10|23:0|0	0:50000:0:19:19:0:2|17:0|0	0:50000:0:23:23:0:6|17:0|0	0:50000:0:16:16:0:1|15:0|0	0:50000:0:11:11:0:0|11:0|0	0:50000:0:19:19:0:1|18:0|0	0:50000:0:32:32:0:2|30:0|0	0:50000:0:33:33:0:4|29:0|0	0:50000:-34.539:30:29:1:2|27:0|1	0:50000:0:30:30:0:3|27:0|0	1:50000:-154.01:30:8:22:0|8:2|20	0:50000:0:32:32:0:1|31:0|0	0:50000:0:26:26:0:1|25:0|0	0:50000:0:9:9:0:2|7:0|0	0:50000:0:41:41:0:3|38:0|0	0:50000:0:30:30:0:0|30:0|0	0:50000:0:32:32:0:7|25:0|0	1:50000:-144.63:33:6:26:1|5:0|26	0:50000:0:20:20:0:1|19:0|0	1:50000:-95.751:23:5:18:1|4:0|18	1:50000:-153.47:22:5:15:0|5:2|13	1:50000:-95.539:27:5:22:1|4:1|21	0:50000:0:37:37:0:3|34:0|0	0:50000:0:42:42:0:5|37:0|0	1:50000:-203.04:38:9:28:0|9:1|27	0:50000:0:22:22:0:4|18:0|0	0:50000:0:18:18:0:0|18:0|0	0:50000:0:15:15:0:3|12:0|0	0:50000:0:32:32:0:2|30:0|0	0:50000:-36.611:25:24:1:3|21:0|1	0:50000:0:19:19:0:2|17:0|0	0:50000:0:29:29:0:6|23:0|0	0:50000:-32.006:15:14:1:4|10:1|0	0:50000:0:15:15:0:2|13:0|0	0:50000:0:26:26:0:7|19:0|0	0:50000:0:11:11:0:1|10:0|0	0:50000:0:37:37:0:0|37:0|0	0:50000:0:18:18:0:3|15:0|0	1:50000:-114.61:30:6:24:0|6:3|21	0:50000:0:25:25:0:5|20:0|0	1:50000:-145.47:21:6:14:0|6:0|14	0:50000:-56.874:15:13:2:1|12:0|2	0:50000:0:32:32:0:1|31:0|0	0:50000:0:32:32:0:3|29:0|0	0:50000:0:30:30:0:2|28:0|0	0:50000:-34.539:25:24:1:3|21:0|1	0:50000:0:21:21:0:0|21:0|0	0:50000:0:41:41:0:7|34:0|0	0:50000:-53.593:32:30:2:1|29:0|2	0:50000:-21.875:37:36:1:1|35:0|1	1:50000:-211.42:28:11:17:1|10:2|15	0:50000:0:26:26:0:2|24:0|0	0:50000:0:30:30:0:1|29:0|0	0:50000:0:46:46:0:6|40:0|0	0:50000:0:53:53:0:13|40:0|0	0:50000:0:16:16:0:2|14:0|0	0:50000:0:27:27:0:1|26:0|0	0:50000:0:31:31:0:8|23:0|0	1:50000:-121.79:25:5:19:0|5:1|18	0:50000:0:28:28:0:1|27:0|0	0:50000:-38.223:37:36:1:10|26:1|0	0:50000:0:17:17:0:1|16:0|0	0:50000:-37.302:53:52:1:11|41:0|1	1:50000:-124.53:18:5:12:1|4:1|11	0:50000:0:29:29:0:1|28:0|0	0:50000:0:44:44:0:7|37:0|0
NC_008096	4889	PotVarCP00015	T	C	2913.6	.	NS=84;DP=776;AC=5;AN=84;AF=0.059524;RA=735;AA=40;HETAR=0;HOMA=5;HOMR=79;SRF=618;SRR=117;SAF=30;SAR=10;SRB=0.84082;SAB=0.75;SRP=744.56;SAP=24.725;ABR=0;ABA=0;AB=0;ABP=0;RUN=1;MQM=60;RL=20;RR=20;RPP=3.0103;EL=20;ER=20;EPP=3.0103;BL=1885;BR=1910;LRB=0.0065876;LRBP=3.3679;BVAR;SNP;TS	GT:GQ:GL:DP:RA:AA:SR:SA	0:50000:0:13:13:0:13|0:0|0	0:50000:0:9:9:0:7|2:0|0	0:50000:0:10:10:0:9|1:0|0	0:50000:0:11:11:0:9|2:0|0	0:50000:0:11:11:0:11|0:0|0	0:50000:0:16:16:0:14|2:0|0	0:50000:0:11:11:0:11|0:0|0	0:50000:0:8:8:0:7|1:0|0	1:50000:0:10:0:10:0|0:6|4	0:50000:0:11:11:0:11|0:0|0	0:50000:0:13:13:0:11|2:0|0	0:50000:0:17:17:0:15|2:0|0	0:50000:0:4:4:0:3|1:0|0	0:50000:-21.184:10:9:1:9|0:1|0	0:50000:0:12:12:0:10|2:0|0	0:50000:0:14:14:0:8|6:0|0	0:50000:0:2:2:0:2|0:0|0	0:50000:0:10:10:0:7|3:0|0	0:50000:0:31:31:0:20|11:0|0	0:50000:0:7:7:0:3|4:0|0	1:50000:0:11:0:11:0|0:8|3	0:50000:0:8:8:0:6|2:0|0	0:103.99:0:1:1:0:1|0:0|0	0:50000:0:13:13:0:9|4:0|0	0:50000:0:9:9:0:9|0:0|0	0:50000:0:10:10:0:9|1:0|0	0:50000:0:10:10:0:9|1:0|0	0:50000:0:5:5:0:5|0:0|0	0:50000:0:12:12:0:11|1:0|0	0:50000:0:6:6:0:6|0:0|0	0:50000:0:6:6:0:6|0:0|0	0:50000:0:8:8:0:8|0:0|0	0:50000:0:11:11:0:11|0:0|0	0:50000:0:5:5:0:4|1:0|0	0:50000:0:14:14:0:9|5:0|0	0:50000:0:11:11:0:9|2:0|0	0:50000:0:8:8:0:8|0:0|0	0:50000:0:6:6:0:5|1:0|0	0:50000:0:8:8:0:6|2:0|0	0:50000:0:10:10:0:8|2:0|0	0:50000:0:14:14:0:13|1:0|0	0:50000:0:7:7:0:6|1:0|0	0:50000:0:12:12:0:11|1:0|0	0:50000:0:14:14:0:11|3:0|0	0:50000:0:4:4:0:3|1:0|0	0:50000:0:14:14:0:12|2:0|0	0:50000:0:7:7:0:7|0:0|0	0:50000:0:8:8:0:7|1:0|0	0:50000:0:8:8:0:5|3:0|0	0:50000:0:10:10:0:7|3:0|0	1:50000:0:7:0:7:0|0:5|2	0:50000:0:8:8:0:7|1:0|0	0:50000:0:8:8:0:7|1:0|0	0:50000:0:6:6:0:6|0:0|0	0:50000:0:4:4:0:3|1:0|0	0:50000:0:11:11:0:9|2:0|0	0:50000:0:10:10:0:10|0:0|0	0:50000:0:10:10:0:8|2:0|0	0:50000:0:5:5:0:4|1:0|0	0:50000:0:4:4:0:4|0:0|0	0:50000:0:7:7:0:6|1:0|0	0:50000:0:2:2:0:1|1:0|0	0:50000:0:7:7:0:6|1:0|0	0:50000:0:8:8:0:5|3:0|0	0:50000:0:3:3:0:3|0:0|0	0:50000:0:9:9:0:7|2:0|0	0:50000:0:8:8:0:6|2:0|0	0:50000:0:5:5:0:5|0:0|0	0:50000:0:8:8:0:8|0:0|0	0:50000:0:4:4:0:4|0:0|0	0:50000:0:12:12:0:10|2:0|0	0:50000:0:14:14:0:11|3:0|0	0:50000:0:14:14:0:10|4:0|0	0:50000:0:11:11:0:10|1:0|0	0:50000:0:12:12:0:10|2:0|0	1:50000:0:10:0:10:0|0:9|1	0:50000:0:5:5:0:5|0:0|0	1:75.99:0:1:0:1:0|0:1|0	0:50000:0:18:18:0:12|6:0|0	0:50000:0:2:2:0:2|0:0|0	0:50000:0:21:21:0:18|3:0|0	0:50000:0:4:4:0:4|0:0|0	0:50000:0:3:3:0:3|0:0|0	0:50000:0:14:14:0:13|1:0|0
NC_008096	4894	PotVarCP00016	C	A	2426.5	.	NS=84;DP=802;AC=4;AN=84;AF=0.047619;RA=766;AA=32;HETAR=0;HOMA=4;HOMR=80;SRF=638;SRR=128;SAF=23;SAR=9;SRB=0.8329;SAB=0.71875;SRP=740.35;SAP=16.311;ABR=0;ABA=0;AB=0;ABP=0;RUN=1;MQM=60;RL=17;RR=15;RPP=3.2817;EL=18;ER=14;EPP=4.096;BL=1404;BR=1631;LRB=0.074794;LRBP=39.878;BVAR;SNP;TV	GT:GQ:GL:DP:RA:AA:SR:SA	0:50000:0:13:13:0:13|0:0|0	0:50000:0:9:9:0:7|2:0|0	0:50000:0:11:11:0:10|1:0|0	0:50000:0:12:12:0:10|2:0|0	0:50000:0:12:12:0:12|0:0|0	0:50000:0:16:16:0:14|2:0|0	0:50000:0:11:11:0:10|1:0|0	0:50000:0:8:8:0:6|2:0|0	1:50000:0:10:0:10:0|0:6|4	0:50000:-19.342:12:11:0:11|0:0|0	0:50000:0:13:13:0:11|2:0|0	0:50000:0:21:21:0:18|3:0|0	0:50000:0:4:4:0:3|1:0|0	0:50000:0:11:11:0:10|1:0|0	0:50000:0:10:10:0:8|2:0|0	0:50000:0:14:14:0:8|6:0|0	0:50000:0:3:3:0:2|1:0|0	0:50000:0:11:11:0:8|3:0|0	0:50000:0:30:30:0:19|11:0|0	0:50000:0:7:7:0:3|4:0|0	1:50000:0:10:0:10:0|0:7|3	0:50000:0:8:8:0:6|2:0|0	0:50000:0:2:2:0:2|0:0|0	0:50000:0:13:13:0:9|4:0|0	0:50000:0:7:7:0:7|0:0|0	0:50000:0:10:10:0:9|1:0|0	0:50000:0:12:12:0:10|2:0|0	0:50000:0:5:5:0:5|0:0|0	0:50000:0:12:12:0:10|2:0|0	0:50000:0:6:6:0:6|0:0|0	0:50000:0:6:6:0:6|0:0|0	0:50000:0:9:9:0:9|0:0|0	0:50000:0:13:13:0:13|0:0|0	0:50000:0:6:6:0:5|1:0|0	0:50000:0:15:15:0:10|5:0|0	0:50000:0:11:11:0:9|2:0|0	0:50000:0:11:11:0:11|0:0|0	0:50000:0:6:6:0:5|1:0|0	0:50000:0:8:8:0:7|1:0|0	0:50000:0:11:11:0:9|2:0|0	0:50000:0:15:15:0:14|1:0|0	0:50000:0:7:7:0:6|1:0|0	0:50000:0:12:12:0:10|2:0|0	0:50000:0:15:15:0:12|3:0|0	0:50000:0:4:4:0:3|1:0|0	0:50000:0:13:13:0:11|2:0|0	0:50000:0:7:7:0:7|0:0|0	0:50000:0:10:10:0:9|1:0|0	0:50000:0:6:6:0:5|1:0|0	0:50000:0:11:11:0:8|3:0|0	0:50000:0:6:6:0:4|2:0|0	0:50000:0:8:8:0:7|1:0|0	0:50000:0:8:8:0:7|1:0|0	0:50000:0:6:6:0:6|0:0|0	0:50000:0:3:3:0:2|1:0|0	0:50000:0:11:11:0:9|2:0|0	0:50000:0:12:12:0:11|1:0|0	0:50000:0:9:9:0:7|2:0|0	0:50000:0:5:5:0:4|1:0|0	0:50000:0:2:2:0:2|0:0|0	0:50000:0:7:7:0:6|1:0|0	0:50000:0:2:2:0:1|1:0|0	0:50000:0:7:7:0:6|1:0|0	0:50000:0:10:10:0:6|4:0|0	0:50000:0:3:3:0:3|0:0|0	0:50000:0:8:8:0:7|1:0|0	0:50000:0:8:8:0:5|3:0|0	0:50000:0:5:5:0:5|0:0|0	0:50000:0:8:8:0:8|0:0|0	0:50000:0:5:5:0:5|0:0|0	0:50000:0:13:13:0:11|2:0|0	0:50000:0:12:12:0:10|2:0|0	0:50000:0:15:15:0:10|5:0|0	0:50000:0:12:12:0:11|1:0|0	0:50000:0:10:10:0:8|2:0|0	1:50000:0:11:0:11:0|0:9|2	0:50000:0:7:7:0:7|0:0|0	1:63.12:-37.187:3:0:1:0|0:1|0	0:50000:0:19:19:0:13|6:0|0	0:50000:0:3:3:0:3|0:0|0	0:50000:0:22:22:0:18|4:0|0	0:50000:0:4:4:0:4|0:0|0	0:50000:0:3:3:0:3|0:0|0	0:50000:0:15:15:0:13|2:0|0
NC_008096	5320	PotVarCP00017	G	A	49312	.	NS=84;DP=5298;AC=20;AN=84;AF=0.2381;RA=4069;AA=1223;HETAR=0;HOMA=20;HOMR=64;SRF=1127;SRR=2942;SAF=321;SAR=902;SRB=0.27697;SAB=0.26247;SRP=1761;SAP=602.36;ABR=0;ABA=0;AB=0;ABP=0;RUN=2;MQM=59.879;RL=745;RR=478;RPP=129.59;EL=541;ER=682;EPP=38.31;BL=66866;BR=49306;LRB=0.15116;LRBP=5766.7;BVAR;SNP;TS	GT:GQ:GL:DP:RA:AA:SR:SA	0:50000:-20.954:84:83:1:27|56:1|0	0:50000:0:64:64:0:10|54:0|0	0:50000:-54.372:71:68:3:12|56:1|2	0:50000:-34.781:55:53:2:17|36:1|1	1:50000:0:55:0:55:0|0:13|42	0:50000:0:77:77:0:28|49:0|0	0:50000:0:60:60:0:16|44:0|0	0:50000:0:63:63:0:15|48:0|0	1:50000:0:73:0:73:0|0:22|51	1:50000:-39.374:68:2:66:1|1:17|49	0:50000:-22.335:64:63:1:15|48:1|0	0:50000:0:72:72:0:24|48:0|0	0:50000:-39.374:63:61:2:16|45:1|1	0:50000:-20.723:64:63:1:20|43:0|1	1:50000:-17.039:50:0:49:0|0:13|36	0:50000:0:79:79:0:31|48:0|0	0:50000:-20.954:68:67:1:22|45:0|1	0:50000:-58.025:72:69:3:19|50:1|2	0:50000:0:96:96:0:28|68:0|0	0:50000:0:68:68:0:23|45:0|0	1:50000:0:55:0:55:0|0:17|38	0:50000:-20.954:62:61:1:15|46:0|1	0:50000:0:48:48:0:8|40:0|0	0:50000:0:65:65:0:19|46:0|0	0:50000:0:58:58:0:11|47:0|0	0:50000:0:59:59:0:24|35:0|0	0:50000:0:54:54:0:10|44:0|0	0:50000:-20.723:64:63:1:14|49:0|1	1:50000:0:68:0:68:0|0:21|47	0:50000:0:55:55:0:7|48:0|0	0:50000:0:70:70:0:8|62:0|0	0:50000:0:55:55:0:11|44:0|0	0:50000:0:61:61:0:17|44:0|0	0:50000:0:41:41:0:12|29:0|0	0:50000:0:57:57:0:17|40:0|0	1:50000:0:57:0:57:0|0:12|45	0:50000:-20.493:52:51:1:22|29:0|1	1:50000:0:50:0:50:0|0:9|41	1:50000:-18.421:49:0:48:0|0:14|34	1:50000:0:56:0:56:0|0:11|45	0:50000:0:72:72:0:11|61:0|0	1:50000:-40.249:70:1:68:0|1:20|48	1:50000:-20.263:54:0:53:0|0:13|40	0:50000:0:64:64:0:24|40:0|0	0:50000:0:67:67:0:16|51:0|0	0:50000:-20.954:59:58:1:15|43:1|0	0:50000:-19.572:59:58:1:18|40:0|1	0:50000:-21.184:65:64:1:21|43:0|1	0:50000:0:52:52:0:15|37:0|0	0:50000:-21.184:38:37:1:13|24:0|1	1:50000:-24.407:68:0:67:0|0:17|50	0:50000:-36.531:59:57:2:15|42:1|1	0:50000:0:68:68:0:16|52:0|0	0:50000:0:31:31:0:3|28:0|0	0:50000:0:68:68:0:23|45:0|0	0:50000:0:40:40:0:11|29:0|0	1:50000:0:55:0:55:0|0:16|39	0:50000:0:60:60:0:13|47:0|0	1:50000:0:53:0:53:0|0:10|43	0:50000:0:58:58:0:20|38:0|0	0:50000:-57.595:54:51:3:13|38:1|2	0:50000:0:58:58:0:17|41:0|0	0:50000:0:99:99:0:27|72:0|0	0:50000:-19.802:71:70:1:15|55:0|1	0:50000:0:61:61:0:15|46:0|0	0:50000:0:71:71:0:20|51:0|0	0:50000:-39.155:47:45:2:16|29:1|1	0:50000:0:79:79:0:29|50:0|0	1:50000:0:95:0:95:0|0:29|66	0:50000:0:59:59:0:17|42:0|0	0:50000:0:60:60:0:17|43:0|0	0:50000:0:65:65:0:12|53:0|0	0:50000:0:95:95:0:33|62:0|0	0:50000:-38.937:59:57:2:15|42:0|2	0:50000:0:67:67:0:19|48:0|0	1:50000:0:77:0:77:0|0:20|57	1:50000:-20.263:39:1:38:0|1:7|31	1:50000:0:64:0:64:0|0:19|45	0:50000:0:81:81:0:26|55:0|0	0:50000:0:55:55:0:14|41:0|0	0:50000:0:82:82:0:29|53:0|0	1:50000:-20.723:46:1:45:0|1:11|34	0:50000:0:68:68:0:17|51:0|0	0:50000:0:83:83:0:23|60:0|0
NC_008096	5663	PotVarCP00018	A	G	1585.4	.	NS=81;DP=423;AC=2;AN=81;AF=0.024691;RA=402;AA=20;HETAR=0;HOMA=2;HOMR=79;SRF=96;SRR=306;SAF=6;SAR=14;SRB=0.23881;SAB=0.3;SRP=241.22;SAP=9.959;ABR=0;ABA=0;AB=0;ABP=0;RUN=3;MQM=60;RL=11;RR=9;RPP=3.4446;EL=5;ER=15;EPP=13.868;BL=1031;BR=864;LRB=0.088127;LRBP=34.968;BVAR;REPEAT=A:5;SNP;TS	GT:GQ:GL:DP:RA:AA:SR:SA	0:50000:0:6:6:0:2|4:0|0	0:50000:0:10:10:0:6|4:0|0	0:50000:0:5:5:0:2|3:0|0	0:50000:0:4:4:0:0|4:0|0	1:50000:0:8:0:8:0|0:3|5	0:50000:0:10:10:0:5|5:0|0	0:107.97:0:1:1:0:0|1:0|0	0:50000:0:6:6:0:1|5:0|0	0:50000:0:6:6:0:0|6:0|0	0:50000:0:5:5:0:0|5:0|0	0:50000:0:2:2:0:0|2:0|0	0:50000:0:9:9:0:2|7:0|0	0:50000:0:7:7:0:5|2:0|0	0:50000:0:4:4:0:0|4:0|0	0:180.62:0:2:2:0:1|1:0|0	0:50000:0:6:6:0:1|5:0|0	0:50000:0:2:2:0:0|2:0|0	0:50000:0:7:7:0:0|7:0|0	0:50000:0:10:10:0:1|9:0|0	0:50000:0:3:3:0:1|2:0|0	0:50000:0:4:4:0:1|3:0|0	0:87.966:0:1:1:0:0|1:0|0	0:50000:0:2:2:0:1|1:0|0	0:50000:0:7:7:0:2|5:0|0	0:50000:0:7:7:0:1|6:0|0	0:50000:0:5:5:0:2|3:0|0	0:50000:0:4:4:0:2|2:0|0	0:50000:0:8:8:0:3|5:0|0	0:50000:0:7:7:0:0|7:0|0	0:50000:0:3:3:0:1|2:0|0	0:50000:0:2:2:0:0|2:0|0	.	0:50000:0:8:8:0:2|6:0|0	0:50000:0:3:3:0:1|2:0|0	0:50000:0:6:6:0:1|5:0|0	0:50000:0:8:8:0:0|8:0|0	0:180.62:0:2:2:0:0|2:0|0	0:50000:0:6:6:0:2|4:0|0	0:50000:0:4:4:0:2|2:0|0	0:50000:0:3:3:0:1|2:0|0	0:50000:0:7:7:0:2|5:0|0	1:50000:0:12:0:12:0|0:3|9	0:50000:0:7:7:0:2|5:0|0	0:50000:0:5:5:0:2|3:0|0	0:50000:0:5:5:0:2|3:0|0	0:50000:0:6:6:0:0|6:0|0	0:50000:0:7:7:0:2|5:0|0	0:50000:0:5:5:0:0|5:0|0	0:50000:0:7:7:0:2|5:0|0	0:50000:0:9:9:0:3|6:0|0	0:50000:0:3:3:0:2|1:0|0	0:50000:0:3:3:0:1|2:0|0	0:50000:0:8:8:0:0|8:0|0	0:106.97:0:1:1:0:0|1:0|0	0:50000:0:5:5:0:1|4:0|0	0:101.97:0:1:1:0:1|0:0|0	0:50000:0:4:4:0:0|4:0|0	0:50000:0:5:5:0:1|4:0|0	0:50000:0:3:3:0:1|2:0|0	0:180.62:0:2:2:0:1|1:0|0	0:50000:0:4:4:0:1|3:0|0	0:50000:0:5:5:0:0|5:0|0	0:50000:0:5:5:0:1|4:0|0	0:50000:0:2:2:0:1|1:0|0	0:50000:0:2:2:0:0|2:0|0	0:50000:0:6:6:0:1|5:0|0	0:50000:0:6:6:0:1|5:0|0	0:50000:0:5:5:0:2|3:0|0	0:50000:0:4:4:0:0|4:0|0	.	0:50000:0:3:3:0:1|2:0|0	0:50000:0:4:4:0:1|3:0|0	0:50000:0:9:9:0:1|8:0|0	0:50000:0:8:8:0:1|7:0|0	0:50000:0:11:11:0:3|8:0|0	0:50000:0:5:5:0:2|3:0|0	0:180.62:0:2:2:0:0|2:0|0	.	0:50000:0:7:7:0:2|5:0|0	0:50000:0:2:2:0:1|1:0|0	0:50000:0:5:5:0:2|3:0|0	0:50000:0:3:3:0:0|3:0|0	0:50000:0:8:8:0:2|6:0|0	0:50000:0:8:8:0:1|7:0|0
NC_008096	8004	PotVarCP00019	C	T	6013.1	.	NS=84;DP=1454;AC=5;AN=84;AF=0.059524;RA=1371;AA=82;HETAR=0;HOMA=5;HOMR=79;SRF=329;SRR=1042;SAF=18;SAR=64;SRB=0.23997;SAB=0.21951;SRP=808.2;SAP=59.045;ABR=0;ABA=0;AB=0;ABP=0;RUN=2;MQM=60;RL=51;RR=31;RPP=13.603;EL=33;ER=49;EPP=9.7895;BL=4432;BR=3347;LRB=0.13948;LRBP=331.63;BVAR;REPEAT=C:2;SNP;TS	GT:GQ:GL:DP:RA:AA:SR:SA	0:50000:0:23:23:0:5|18:0|0	0:50000:0:16:16:0:4|12:0|0	0:50000:-38.718:19:17:2:3|14:0|2	0:50000:0:34:34:0:11|23:0|0	0:50000:0:17:17:0:4|13:0|0	0:50000:0:42:42:0:7|35:0|0	0:50000:0:17:17:0:4|13:0|0	0:50000:0:23:23:0:5|18:0|0	1:50000:0:24:0:24:0|0:5|19	0:50000:0:22:22:0:5|17:0|0	0:50000:0:27:27:0:8|19:0|0	0:50000:0:40:40:0:10|30:0|0	0:50000:0:24:24:0:9|15:0|0	0:50000:0:20:20:0:9|11:0|0	0:50000:0:16:16:0:7|9:0|0	0:50000:0:28:28:0:6|22:0|0	0:50000:0:15:15:0:5|10:0|0	0:50000:0:31:31:0:12|19:0|0	0:50000:-20.493:31:30:1:9|21:1|0	0:50000:0:28:28:0:7|21:0|0	1:50000:0:12:0:12:0|0:3|9	0:50000:0:16:16:0:4|12:0|0	0:50000:0:16:16:0:2|14:0|0	0:50000:0:17:17:0:6|11:0|0	0:50000:0:27:27:0:3|24:0|0	0:50000:0:18:18:0:5|13:0|0	0:50000:0:13:13:0:1|12:0|0	0:50000:0:26:26:0:9|17:0|0	0:50000:0:17:17:0:2|15:0|0	0:50000:0:22:22:0:3|19:0|0	0:50000:0:13:13:0:2|11:0|0	0:50000:0:9:9:0:2|7:0|0	0:50000:0:21:21:0:5|16:0|0	0:50000:-18.421:17:16:1:2|14:0|1	0:50000:0:22:22:0:4|18:0|0	0:50000:0:17:17:0:4|13:0|0	0:50000:0:15:15:0:5|10:0|0	0:50000:0:8:8:0:3|5:0|0	0:50000:0:17:17:0:2|15:0|0	0:50000:0:13:13:0:3|10:0|0	0:50000:0:17:17:0:3|14:0|0	0:50000:0:8:8:0:1|7:0|0	0:50000:0:15:15:0:0|15:0|0	0:50000:0:21:21:0:2|19:0|0	0:50000:0:13:13:0:1|12:0|0	0:50000:0:22:22:0:6|16:0|0	0:50000:0:19:19:0:1|18:0|0	0:50000:0:20:20:0:5|15:0|0	0:50000:0:14:14:0:5|9:0|0	0:50000:0:14:14:0:2|12:0|0	1:50000:0:10:0:10:0|0:2|8	0:50000:0:10:10:0:4|6:0|0	0:50000:0:19:19:0:6|13:0|0	0:50000:0:6:6:0:2|4:0|0	0:50000:0:11:11:0:3|8:0|0	0:50000:0:12:12:0:5|7:0|0	0:50000:-19.802:15:14:1:6|8:0|1	0:50000:0:12:12:0:4|8:0|0	0:50000:0:10:10:0:2|8:0|0	0:50000:0:7:7:0:3|4:0|0	0:50000:0:16:16:0:4|12:0|0	0:50000:0:15:15:0:4|11:0|0	0:50000:0:21:21:0:4|17:0|0	0:50000:0:10:10:0:3|7:0|0	0:50000:0:6:6:0:0|6:0|0	0:50000:0:14:14:0:1|13:0|0	0:50000:0:14:14:0:4|10:0|0	0:50000:0:16:16:0:5|11:0|0	0:50000:0:20:20:0:5|15:0|0	0:50000:0:11:11:0:4|7:0|0	0:50000:0:14:14:0:1|13:0|0	0:50000:0:11:11:0:3|8:0|0	0:50000:0:14:14:0:3|11:0|0	0:50000:0:11:11:0:3|8:0|0	0:50000:0:21:21:0:6|15:0|0	1:50000:0:15:0:15:0|0:4|11	0:50000:0:11:11:0:1|10:0|0	1:50000:0:16:0:16:0|0:3|13	0:50000:0:17:17:0:2|15:0|0	0:50000:0:10:10:0:3|7:0|0	0:50000:0:22:22:0:7|15:0|0	0:50000:0:10:10:0:1|9:0|0	0:50000:0:15:15:0:4|11:0|0	0:50000:0:15:15:0:3|12:0|0
NC_008096	8185	PotVarCP00020	C	CT	15329	.	NS=84;DP=1093;AC=13;AN=84;AF=0.15476;RA=931;AA=147;HETAR=0;HOMA=14;HOMR=70;SRF=779;SRR=152;SAF=128;SAR=19;SRB=0.83673;SAB=0.87075;SRP=919.95;SAP=178.52;ABR=0;ABA=0;AB=0;ABP=0;RUN=1;MQM=59.687;RL=44;RR=103;RPP=54.431;EL=47;ER=100;EPP=44.505;BL=4803;BR=9135;LRB=0.3108;LRBP=2926.7;BVAR;REPEAT=CT:2;INS=1	GT:GQ:GL:DP:RA:AA:SR:SA	0:50000:-35.46:23:22:1:21|1:1|0	0:50000:0:15:15:0:12|3:0|0	0:50000:-32.697:14:13:0:13|0:0|0	0:50000:-34.539:18:17:1:13|4:1|0	1:50000:-58.885:10:3:7:2|1:7|0	0:50000:-40.295:15:14:1:8|6:1|0	0:50000:0:22:22:0:17|5:0|0	0:50000:0:14:14:0:12|2:0|0	1:50000:-81.575:27:3:23:3|0:18|5	0:50000:0:20:20:0:18|2:0|0	0:50000:-28.552:17:16:1:12|4:0|1	0:50000:0:17:17:0:13|4:0|0	0:50000:0:14:14:0:11|3:0|0	0:50000:0:14:14:0:9|5:0|0	1:50000:-74.759:16:4:12:1|3:11|1	0:50000:0:12:12:0:10|2:0|0	0:50000:0:13:13:0:10|3:0|0	0:50000:0:20:20:0:17|3:0|0	0:50000:0:22:22:0:17|5:0|0	0:50000:0:12:12:0:11|1:0|0	1:50000:-57.749:17:0:15:0|0:12|3	0:50000:0:14:14:0:13|1:0|0	0:50000:0:11:11:0:9|2:0|0	0:50000:0:24:24:0:21|3:0|0	0:50000:0:15:15:0:14|1:0|0	0:50000:0:15:15:0:9|6:0|0	0:50000:0:14:14:0:13|1:0|0	0:50000:0:11:11:0:8|3:0|0	0:50000:0:12:12:0:11|1:0|0	0:50000:-33.618:13:12:1:12|0:1|0	0:50000:0:7:7:0:7|0:0|0	0:50000:-23.486:17:16:0:15|1:0|0	0:50000:0:10:10:0:7|3:0|0	0:50000:0:10:10:0:10|0:0|0	0:50000:-35.23:11:10:1:7|3:1|0	1:50000:-21.414:9:1:8:0|1:7|1	0:50000:0:12:12:0:11|1:0|0	0:50000:0:10:10:0:9|1:0|0	1:50000:-32.593:11:2:9:2|0:7|2	0:50000:0:13:13:0:11|2:0|0	0:50000:0:13:13:0:12|1:0|0	1:50000:-32.593:16:2:14:2|0:11|3	1:50000:-55.231:9:3:6:3|0:5|1	0:50000:0:10:10:0:7|3:0|0	0:50000:0:7:7:0:7|0:0|0	0:50000:0:6:6:0:4|2:0|0	0:50000:0:12:12:0:11|1:0|0	0:50000:0:13:13:0:13|0:0|0	0:50000:0:7:7:0:6|1:0|0	0:50000:0:7:7:0:6|1:0|0	.:50000:-35.656:9:2:0:1|1:0|0	0:50000:0:11:11:0:10|1:0|0	0:50000:0:7:7:0:5|2:0|0	0:50000:0:10:10:0:10|0:0|0	0:50000:0:9:9:0:8|1:0|0	0:50000:-29.473:9:8:1:7|1:1|0	0:50000:0:10:10:0:8|2:0|0	0:50000:0:12:12:0:9|3:0|0	1:50000:-36.531:7:2:5:1|1:5|0	0:50000:0:10:10:0:10|0:0|0	0:50000:0:9:9:0:8|1:0|0	0:50000:0:12:12:0:10|2:0|0	0:50000:0:13:13:0:11|2:0|0	0:50000:-16.579:8:7:0:4|3:0|0	0:50000:0:12:12:0:12|0:0|0	0:50000:0:14:14:0:13|1:0|0	0:50000:0:7:7:0:7|0:0|0	0:50000:0:17:17:0:13|4:0|0	0:50000:-60.374:12:10:1:7|3:1|0	0:50000:0:12:12:0:11|1:0|0	0:50000:0:7:7:0:6|1:0|0	0:50000:0:8:8:0:6|2:0|0	0:50000:0:26:26:0:19|7:0|0	0:50000:-96.279:18:15:3:13|2:2|1	0:50000:0:10:10:0:9|1:0|0	1:50000:-38.499:7:2:5:1|1:4|1	1:50000:-19.342:10:1:9:1|0:9|0	1:50000:-72.842:15:4:11:3|1:11|0	0:50000:0:21:21:0:15|6:0|0	0:50000:0:7:7:0:6|1:0|0	0:50000:0:16:16:0:13|3:0|0	1:50000:-20.263:13:1:12:1|0:12|0	0:50000:0:12:12:0:11|1:0|0	0:50000:0:21:21:0:20|1:0|0
NC_008096	8185	PotVarCP00021	C	CTT	15329	.	NS=84;DP=1093;AC=1;AN=84;AF=0.011905;RA=931;AA=13;HETAR=0;HOMA=14;HOMR=70;SRF=779;SRR=152;SAF=10;SAR=3;SRB=0.83673;SAB=0.76923;SRP=919.95;SAP=11.195;ABR=0;ABA=0;AB=0;ABP=0;RUN=1;MQM=56.462;RL=6;RR=7;RPP=3.1773;EL=9;ER=4;EPP=7.1862;BL=511;BR=709;LRB=0.1623;LRBP=72.789;BVAR;REPEAT=CT:2;INS=2	GT:GQ:GL:DP:RA:AA:SR:SA	0:50000:-35.46:23:22:0:21|1:0|0	0:50000:0:15:15:0:12|3:0|0	0:50000:-32.697:14:13:1:13|0:1|0	0:50000:-34.539:18:17:0:13|4:0|0	.:50000:-58.885:10:3:0:2|1:0|0	0:50000:-40.295:15:14:0:8|6:0|0	0:50000:0:22:22:0:17|5:0|0	0:50000:0:14:14:0:12|2:0|0	.:50000:-81.575:27:3:1:3|0:0|1	0:50000:0:20:20:0:18|2:0|0	0:50000:-28.552:17:16:0:12|4:0|0	0:50000:0:17:17:0:13|4:0|0	0:50000:0:14:14:0:11|3:0|0	0:50000:0:14:14:0:9|5:0|0	.:50000:-74.759:16:4:0:1|3:0|0	0:50000:0:12:12:0:10|2:0|0	0:50000:0:13:13:0:10|3:0|0	0:50000:0:20:20:0:17|3:0|0	0:50000:0:22:22:0:17|5:0|0	0:50000:0:12:12:0:11|1:0|0	.:50000:-57.749:17:0:2:0|0:2|0	0:50000:0:14:14:0:13|1:0|0	0:50000:0:11:11:0:9|2:0|0	0:50000:0:24:24:0:21|3:0|0	0:50000:0:15:15:0:14|1:0|0	0:50000:0:15:15:0:9|6:0|0	0:50000:0:14:14:0:13|1:0|0	0:50000:0:11:11:0:8|3:0|0	0:50000:0:12:12:0:11|1:0|0	0:50000:-33.618:13:12:0:12|0:0|0	0:50000:0:7:7:0:7|0:0|0	0:50000:-23.486:17:16:1:15|1:0|1	0:50000:0:10:10:0:7|3:0|0	0:50000:0:10:10:0:10|0:0|0	0:50000:-35.23:11:10:0:7|3:0|0	.:50000:-21.414:9:1:0:0|1:0|0	0:50000:0:12:12:0:11|1:0|0	0:50000:0:10:10:0:9|1:0|0	.:50000:-32.593:11:2:0:2|0:0|0	0:50000:0:13:13:0:11|2:0|0	0:50000:0:13:13:0:12|1:0|0	.:50000:-32.593:16:2:0:2|0:0|0	.:50000:-55.231:9:3:0:3|0:0|0	0:50000:0:10:10:0:7|3:0|0	0:50000:0:7:7:0:7|0:0|0	0:50000:0:6:6:0:4|2:0|0	0:50000:0:12:12:0:11|1:0|0	0:50000:0:13:13:0:13|0:0|0	0:50000:0:7:7:0:6|1:0|0	0:50000:0:7:7:0:6|1:0|0	1:50000:-35.656:9:2:7:1|1:7|0	0:50000:0:11:11:0:10|1:0|0	0:50000:0:7:7:0:5|2:0|0	0:50000:0:10:10:0:10|0:0|0	0:50000:0:9:9:0:8|1:0|0	0:50000:-29.473:9:8:0:7|1:0|0	0:50000:0:10:10:0:8|2:0|0	0:50000:0:12:12:0:9|3:0|0	.:50000:-36.531:7:2:0:1|1:0|0	0:50000:0:10:10:0:10|0:0|0	0:50000:0:9:9:0:8|1:0|0	0:50000:0:12:12:0:10|2:0|0	0:50000:0:13:13:0:11|2:0|0	0:50000:-16.579:8:7:0:4|3:0|0	0:50000:0:12:12:0:12|0:0|0	0:50000:0:14:14:0:13|1:0|0	0:50000:0:7:7:0:7|0:0|0	0:50000:0:17:17:0:13|4:0|0	0:50000:-60.374:12:10:1:7|3:0|1	0:50000:0:12:12:0:11|1:0|0	0:50000:0:7:7:0:6|1:0|0	0:50000:0:8:8:0:6|2:0|0	0:50000:0:26:26:0:19|7:0|0	0:50000:-96.279:18:15:0:13|2:0|0	0:50000:0:10:10:0:9|1:0|0	.:50000:-38.499:7:2:0:1|1:0|0	.:50000:-19.342:10:1:0:1|0:0|0	.:50000:-72.842:15:4:0:3|1:0|0	0:50000:0:21:21:0:15|6:0|0	0:50000:0:7:7:0:6|1:0|0	0:50000:0:16:16:0:13|3:0|0	.:50000:-20.263:13:1:0:1|0:0|0	0:50000:0:12:12:0:11|1:0|0	0:50000:0:21:21:0:20|1:0|0
NC_008096	8282	PotVarCP00022	T	C	12740	.	NS=84;DP=2216;AC=5;AN=84;AF=0.059524;RA=2037;AA=176;HETAR=0;HOMA=5;HOMR=79;SRF=1063;SRR=974;SAF=73;SAR=103;SRB=0.52185;SAB=0.41477;SRP=11.454;SAP=14.114;ABR=0;ABA=0;AB=0;ABP=0;RUN=1;MQM=59.216;RL=74;RR=102;RPP=12.683;EL=121;ER=55;EPP=56.754;BL=7879;BR=8827;LRB=0.056746;LRBP=119.83;BVAR;REPEAT=T:5;SNP;TS	GT:GQ:GL:DP:RA:AA:SR:SA	0:50000:0:48:48:0:27|21:0|0	0:50000:-20.954:37:36:1:17|19:0|1	0:50000:0:37:37:0:15|22:0|0	0:50000:-19.111:29:28:1:12|16:1|0	0:50000:0:26:26:0:16|10:0|0	0:50000:0:29:29:0:19|10:0|0	0:50000:0:39:39:0:19|20:0|0	0:50000:0:29:29:0:14|15:0|0	1:50000:0:33:0:33:0|0:13|20	0:50000:0:28:28:0:12|16:0|0	0:50000:-15.888:23:22:1:10|12:0|1	0:50000:0:25:25:0:13|12:0|0	0:50000:0:33:33:0:17|16:0|0	0:50000:0:24:24:0:16|8:0|0	0:50000:0:28:28:0:17|11:0|0	0:50000:0:33:33:0:22|11:0|0	0:50000:0:33:33:0:21|12:0|0	0:50000:0:50:50:0:26|24:0|0	0:50000:0:39:39:0:17|22:0|0	0:50000:0:31:31:0:17|14:0|0	1:50000:0:47:0:47:0|0:21|26	0:50000:-21.184:30:29:1:15|14:0|1	0:50000:0:33:33:0:19|14:0|0	0:50000:0:43:43:0:22|21:0|0	0:50000:0:22:22:0:12|10:0|0	0:50000:0:26:26:0:12|14:0|0	0:50000:0:20:20:0:8|12:0|0	0:50000:0:18:18:0:8|10:0|0	0:50000:0:16:16:0:5|11:0|0	0:50000:0:22:22:0:10|12:0|0	0:50000:0:25:25:0:12|13:0|0	0:50000:0:21:21:0:10|11:0|0	0:50000:-17.96:26:25:0:13|12:0|0	0:50000:0:16:16:0:7|9:0|0	0:50000:0:24:24:0:13|11:0|0	0:50000:0:19:19:0:10|9:0|0	0:50000:-15.658:24:23:1:9|14:0|1	0:50000:0:17:17:0:8|9:0|0	0:50000:0:14:14:0:3|11:0|0	0:50000:0:20:20:0:11|9:0|0	0:50000:0:26:26:0:13|13:0|0	0:50000:-39.593:19:17:2:9|8:0|2	0:50000:0:24:24:0:11|13:0|0	0:50000:0:21:21:0:9|12:0|0	0:50000:-16.809:30:29:0:17|12:0|0	0:50000:0:17:17:0:10|7:0|0	0:50000:-14.506:22:21:1:9|12:0|1	0:50000:0:32:32:0:16|16:0|0	0:50000:0:19:19:0:12|7:0|0	0:50000:0:32:32:0:18|14:0|0	1:50000:0:21:0:21:0|0:4|17	0:50000:0:33:33:0:19|14:0|0	0:50000:0:19:19:0:10|9:0|0	0:50000:0:27:27:0:15|12:0|0	0:50000:0:26:26:0:14|12:0|0	0:50000:0:22:22:0:11|11:0|0	0:50000:0:18:18:0:10|8:0|0	0:50000:0:20:20:0:9|11:0|0	0:50000:0:14:14:0:7|7:0|0	0:50000:-15.888:17:16:1:8|8:0|1	0:50000:0:14:14:0:8|6:0|0	0:50000:-19.802:28:27:1:16|11:1|0	0:50000:0:22:22:0:12|10:0|0	0:50000:0:15:15:0:12|3:0|0	0:50000:0:25:25:0:14|11:0|0	0:50000:0:26:26:0:15|11:0|0	0:50000:-16.579:25:24:1:16|8:0|1	0:50000:0:20:20:0:12|8:0|0	0:50000:0:24:24:0:15|9:0|0	0:50000:0:20:20:0:14|6:0|0	0:50000:0:18:18:0:11|7:0|0	0:50000:0:21:21:0:13|8:0|0	0:50000:0:33:33:0:15|18:0|0	0:50000:0:35:35:0:20|15:0|0	0:50000:0:23:23:0:9|14:0|0	1:50000:0:36:0:36:0|0:21|15	0:50000:0:23:23:0:12|11:0|0	1:50000:0:27:0:27:0|0:12|15	0:50000:0:33:33:0:17|16:0|0	0:50000:0:20:20:0:12|8:0|0	0:50000:0:30:30:0:16|14:0|0	0:50000:-14.276:26:25:1:10|15:0|1	0:50000:0:26:26:0:13|13:0|0	0:50000:0:49:49:0:20|29:0|0
NC_008096	8433	PotVarCP00023	G	GA	14150	.	NS=84;DP=683;AC=19;AN=84;AF=0.22619;RA=546;AA=134;HETAR=0;HOMA=19;HOMR=65;SRF=104;SRR=442;SAF=17;SAR=117;SRB=0.19048;SAB=0.12687;SRP=457.37;SAP=165.06;ABR=0;ABA=0;AB=0;ABP=0;RUN=1;MQM=58.97;RL=76;RR=58;RPP=8.2607;EL=53;ER=81;EPP=15.715;BL=6852;BR=5877;LRB=0.076597;LRBP=165.18;BVAR;INS=1	GT:GQ:GL:DP:RA:AA:SR:SA	0:50000:0:17:17:0:3|14:0|0	0:50000:0:13:13:0:4|9:0|0	0:50000:-29.013:8:7:1:2|5:1|0	0:50000:-66.061:11:9:1:2|7:0|1	1:50000:-39.374:10:2:8:0|2:1|7	0:50000:0:15:15:0:5|10:0|0	0:50000:0:11:11:0:0|11:0|0	0:50000:0:7:7:0:1|6:0|0	1:50000:-38.937:12:2:10:0|2:1|9	1:50000:0:11:0:11:0|0:0|11	0:50000:0:5:5:0:0|5:0|0	0:50000:0:8:8:0:2|6:0|0	0:50000:0:9:9:0:4|5:0|0	0:50000:0:7:7:0:1|6:0|0	1:50000:-39.374:12:2:10:1|1:1|9	0:50000:0:7:7:0:1|6:0|0	0:50000:0:5:5:0:0|5:0|0	0:50000:0:10:10:0:3|7:0|0	0:50000:0:10:10:0:3|7:0|0	0:50000:0:7:7:0:4|3:0|0	1:50000:-14.967:5:1:4:1|0:1|3	0:50000:0:6:6:0:2|4:0|0	0:50000:0:4:4:0:0|4:0|0	0:50000:0:13:13:0:3|10:0|0	0:50000:0:12:12:0:1|11:0|0	0:50000:0:8:8:0:4|4:0|0	0:50000:0:5:5:0:1|4:0|0	0:102.34:0:1:1:0:0|1:0|0	1:50000:0:7:0:7:0|0:0|7	0:50000:0:6:6:0:1|5:0|0	0:50000:0:15:15:0:2|13:0|0	0:50000:0:8:8:0:1|7:0|0	0:50000:0:6:6:0:0|6:0|0	0:50000:0:5:5:0:0|5:0|0	0:50000:-29.703:12:11:1:5|6:1|0	1:50000:-38.937:5:2:3:0|2:0|3	0:50000:0:2:2:0:0|2:0|0	1:50000:0:9:0:9:0|0:0|9	1:50000:0:4:0:4:0|0:0|4	1:50000:-32.006:9:0:8:0|0:1|7	0:50000:0:14:14:0:2|12:0|0	1:50000:-39.374:8:2:6:0|2:1|5	1:50000:0:5:0:5:0|0:0|5	0:50000:0:10:10:0:0|10:0|0	0:50000:0:11:11:0:1|10:0|0	0:50000:-32.006:5:4:1:0|4:1|0	0:50000:0:4:4:0:2|2:0|0	0:50000:0:10:10:0:1|9:0|0	0:50000:-28.322:5:4:1:0|4:1|0	0:50000:0:7:7:0:1|6:0|0	0:50000:0:10:10:0:3|7:0|0	0:50000:0:10:10:0:1|9:0|0	0:50000:0:4:4:0:0|4:0|0	0:50000:0:6:6:0:1|5:0|0	0:50000:0:10:10:0:3|7:0|0	0:50000:0:3:3:0:1|2:0|0	1:50000:-20.032:5:1:4:0|1:0|4	0:50000:0:8:8:0:2|6:0|0	1:50000:-39.593:6:2:4:0|2:0|4	0:50000:0:4:4:0:1|3:0|0	0:50000:0:3:3:0:0|3:0|0	0:50000:-35.23:11:10:1:2|8:0|1	0:50000:0:7:7:0:0|7:0|0	0:50000:0:7:7:0:1|6:0|0	0:50000:0:9:9:0:0|9:0|0	0:50000:0:7:7:0:2|5:0|0	0:50000:0:6:6:0:0|6:0|0	0:50000:0:9:9:0:1|8:0|0	1:50000:-20.723:9:1:8:0|1:2|6	0:50000:0:9:9:0:1|8:0|0	0:50000:0:5:5:0:1|4:0|0	0:50000:0:10:10:0:1|9:0|0	0:50000:0:14:14:0:2|12:0|0	0:50000:0:7:7:0:2|5:0|0	0:50000:0:6:6:0:0|6:0|0	1:50000:-91.938:12:5:7:3|2:1|6	1:50000:0:4:0:4:0|0:1|3	1:50000:0:9:0:9:0|0:2|7	0:50000:-35.69:16:15:1:4|11:0|1	0:50000:0:9:9:0:4|5:0|0	0:50000:0:9:9:0:3|6:0|0	1:50000:-20.723:7:1:6:0|1:1|5	0:50000:0:6:6:0:1|5:0|0	0:50000:0:9:9:0:0|9:0|0
NC_008096	10103	PotVarCP00024	G	GT	1150.3	.	NS=55;DP=112;AC=7;AN=55;AF=0.12727;RA=99;AA=12;HETAR=0;HOMA=7;HOMR=48;SRF=89;SRR=10;SAF=11;SAR=1;SRB=0.89899;SAB=0.91667;SRP=139.9;SAP=21.106;ABR=0;ABA=0;AB=0;ABP=0;RUN=1;MQM=60;RL=7;RR=5;RPP=3.7341;EL=8;ER=4;EPP=5.9056;BL=505;BR=632;LRB=0.1117;LRBP=33.814;BVAR;INS=1	GT:GQ:GL:DP:RA:AA:SR:SA	0:50000:0:3:3:0:3|0:0|0	0:50000:0:2:2:0:2|0:0|0	0:102.67:0:1:1:0:1|0:0|0	0:50000:0:2:2:0:2|0:0|0	.	0:50000:0:6:6:0:6|0:0|0	.	0:50000:0:2:2:0:2|0:0|0	1:50000:0:5:0:5:0|0:4|1	0:50000:0:3:3:0:3|0:0|0	0:101.67:0:1:1:0:1|0:0|0	0:50000:0:3:3:0:3|0:0|0	.	0:50000:0:3:3:0:3|0:0|0	.	0:50000:0:2:2:0:1|1:0|0	0:103.67:0:1:1:0:1|0:0|0	0:50000:0:3:3:0:3|0:0|0	0:50000:0:7:7:0:4|3:0|0	0:50000:0:2:2:0:2|0:0|0	1:11.592:-54.802:5:3:2:2|1:2|0	.	0:105.67:0:1:1:0:1|0:0|0	.	0:50000:0:2:2:0:2|0:0|0	0:107.67:0:1:1:0:1|0:0|0	0:103.67:0:1:1:0:1|0:0|0	0:104.67:0:1:1:0:1|0:0|0	0:98.673:0:1:1:0:1|0:0|0	.	0:104.67:0:1:1:0:1|0:0|0	.	0:50000:0:2:2:0:2|0:0|0	.	0:50000:0:2:2:0:2|0:0|0	.	0:100.67:0:1:1:0:1|0:0|0	1:132.19:0:1:0:1:0|0:1|0	.	0:97.673:0:1:1:0:1|0:0|0	0:50000:0:3:3:0:3|0:0|0	.	0:97.673:0:1:1:0:1|0:0|0	0:50000:0:2:2:0:2|0:0|0	.	.	0:105.67:0:1:1:0:1|0:0|0	0:50000:0:2:2:0:2|0:0|0	1:49.192:-20.723:2:1:1:0|1:1|0	0:50000:0:2:2:0:1|1:0|0	.	.	0:50000:0:3:3:0:2|1:0|0	.	0:50000:0:2:2:0:2|0:0|0	0:101.67:0:1:1:0:1|0:0|0	.	0:87.673:0:1:1:0:1|0:0|0	.	.	.	.	.	.	0:103.67:0:1:1:0:1|0:0|0	.	0:79.673:0:1:1:0:0|1:0|0	0:50000:0:2:2:0:2|0:0|0	0:98.673:0:1:1:0:1|0:0|0	0:103.67:0:1:1:0:1|0:0|0	.	0:100.67:0:1:1:0:1|0:0|0	0:50000:0:3:3:0:3|0:0|0	0:102.67:0:1:1:0:1|0:0|0	0:104.67:0:1:1:0:1|0:0|0	.	1:133.19:0:1:0:1:0|0:1|0	1:131.19:0:1:0:1:0|0:1|0	0:50000:0:7:7:0:6|1:0|0	.	0:50000:0:2:2:0:2|0:0|0	1:131.19:0:1:0:1:0|0:1|0	.	0:104.67:0:1:1:0:1|0:0|0
NC_008096	10185	PotVarCP00025	G	T	1677	.	NS=65;DP=227;AC=4;AN=65;AF=0.061538;RA=204;AA=22;HETAR=0;HOMA=4;HOMR=61;SRF=143;SRR=61;SAF=15;SAR=7;SRB=0.70098;SAB=0.68182;SRP=74.584;SAP=9.3273;ABR=0;ABA=0;AB=0;ABP=0;RUN=1;MQM=60;RL=4;RR=18;RPP=22.356;EL=7;ER=15;EPP=9.3273;BL=799;BR=1287;LRB=0.23394;LRBP=250.91;BVAR;SNP;TV	GT:GQ:GL:DP:RA:AA:SR:SA	0:50000:0:7:7:0:6|1:0|0	0:50000:0:9:9:0:9|0:0|0	0:50000:0:4:4:0:4|0:0|0	0:50000:0:6:6:0:3|3:0|0	0:50000:0:9:9:0:6|3:0|0	0:50000:0:8:8:0:4|4:0|0	0:177.61:0:2:2:0:2|0:0|0	0:50000:0:5:5:0:5|0:0|0	1:50000:0:5:0:5:0|0:4|1	0:50000:0:4:4:0:4|0:0|0	0:50000:0:6:6:0:5|1:0|0	0:50000:0:8:8:0:6|2:0|0	.	0:170.62:0:2:2:0:1|1:0|0	.	0:50000:0:7:7:0:4|3:0|0	0:50000:0:3:3:0:2|1:0|0	0:50000:0:2:2:0:0|2:0|0	0:50000:0:9:9:0:5|4:0|0	0:50000:0:6:6:0:4|2:0|0	1:50000:0:11:0:11:0|0:7|4	0:103.83:0:1:1:0:1|0:0|0	0:99.833:0:1:1:0:1|0:0|0	0:50000:0:3:3:0:3|0:0|0	0:50000:0:2:2:0:0|2:0|0	0:50000:0:2:2:0:1|1:0|0	0:50000:0:4:4:0:2|2:0|0	.	0:102.83:0:1:1:0:1|0:0|0	0:50000:0:2:2:0:2|0:0|0	0:106.83:0:1:1:0:0|1:0|0	.	0:177.61:0:2:2:0:2|0:0|0	0:103.83:0:1:1:0:1|0:0|0	.	.	0:50000:0:3:3:0:2|1:0|0	0:104.83:0:1:1:0:0|1:0|0	0:50000:0:3:3:0:2|1:0|0	0:98.833:0:1:1:0:1|0:0|0	0:50000:0:4:4:0:4|0:0|0	.	0:177.61:0:2:2:0:2|0:0|0	0:50000:0:2:2:0:0|2:0|0	0:97.833:0:1:1:0:1|0:0|0	.	0:174.6:0:2:2:0:2|0:0|0	0:50000:0:3:3:0:2|1:0|0	0:177.61:0:2:2:0:1|1:0|0	0:92.833:0:1:1:0:1|0:0|0	.	0:50000:0:2:2:0:2|0:0|0	0:50000:0:4:4:0:1|3:0|0	.	0:100.83:0:1:1:0:0|1:0|0	0:105.83:0:1:1:0:0|1:0|0	0:97.833:0:1:1:0:1|0:0|0	.	0:177.61:0:2:2:0:2|0:0|0	.	0:177.61:0:2:2:0:2|0:0|0	0:50000:0:2:2:0:2|0:0|0	0:50000:0:2:2:0:2|0:0|0	0:106.83:0:1:1:0:1|0:0|0	.	0:50000:0:4:4:0:2|2:0|0	.	0:50000:0:5:5:0:3|2:0|0	0:50000:0:6:6:0:5|1:0|0	.	0:110.83:0:1:1:0:1|0:0|0	0:174.6:0:2:2:0:2|0:0|0	0:50000:0:8:8:0:4|4:0|0	0:50000:0:3:3:0:2|1:0|0	0:50000:0:2:2:0:2|0:0|0	1:50000:0:5:0:5:0|0:3|2	0:174.6:0:2:2:0:2|0:0|0	1:76.847:0:1:0:1:0|0:1|0	0:50000:0:9:9:0:5|4:0|0	.	0:50000:0:2:2:0:0|2:0|0	.	.	.
NC_008096	10262	PotVarCP00026	T	G	991.9	.	NS=84;DP=1420;AC=1;AN=84;AF=0.011905;RA=1404;AA=15;HETAR=0;HOMA=1;HOMR=83;SRF=1311;SRR=93;SAF=14;SAR=1;SRB=0.93376;SAB=0.93333;SRP=2297.5;SAP=27.476;ABR=0;ABA=0;AB=0;ABP=0;RUN=1;MQM=60;RL=2;RR=13;RPP=20.527;EL=3;ER=12;EPP=14.736;BL=324;BR=1100;LRB=0.54494;LRBP=921.27;BVAR;REPEAT=T:3;SNP;TV	GT:GQ:GL:DP:RA:AA:SR:SA	0:50000:0:30:30:0:26|4:0|0	0:50000:0:32:32:0:30|2:0|0	0:50000:-20.954:26:25:1:24|1:1|0	0:50000:0:26:26:0:25|1:0|0	0:50000:0:29:29:0:28|1:0|0	0:50000:0:36:36:0:32|4:0|0	0:50000:0:28:28:0:27|1:0|0	0:50000:0:24:24:0:23|1:0|0	0:50000:0:34:34:0:33|1:0|0	0:50000:0:25:25:0:22|3:0|0	0:50000:0:25:25:0:24|1:0|0	0:50000:0:28:28:0:25|3:0|0	0:50000:0:20:20:0:18|2:0|0	0:50000:0:13:13:0:10|3:0|0	0:50000:0:19:19:0:19|0:0|0	0:50000:0:24:24:0:23|1:0|0	0:50000:0:14:14:0:14|0:0|0	0:50000:0:19:19:0:19|0:0|0	0:50000:0:26:26:0:23|3:0|0	0:50000:0:16:16:0:13|3:0|0	0:50000:0:19:19:0:14|5:0|0	0:50000:0:11:11:0:11|0:0|0	0:50000:0:6:6:0:5|1:0|0	0:50000:0:19:19:0:15|4:0|0	0:50000:0:16:16:0:16|0:0|0	0:50000:0:20:20:0:19|1:0|0	0:50000:0:28:28:0:28|0:0|0	0:50000:0:16:16:0:16|0:0|0	0:50000:0:16:16:0:16|0:0|0	0:50000:0:20:20:0:20|0:0|0	0:50000:0:18:18:0:18|0:0|0	0:50000:0:7:7:0:7|0:0|0	0:50000:0:18:18:0:16|2:0|0	0:50000:0:21:21:0:21|0:0|0	0:50000:0:17:17:0:16|1:0|0	0:50000:0:13:13:0:13|0:0|0	0:50000:0:11:11:0:10|1:0|0	0:50000:0:8:8:0:8|0:0|0	0:50000:0:16:16:0:14|2:0|0	0:50000:0:18:18:0:17|1:0|0	0:50000:0:25:25:0:22|3:0|0	0:50000:0:15:15:0:14|1:0|0	0:50000:0:17:17:0:16|1:0|0	0:50000:0:17:17:0:17|0:0|0	0:50000:0:17:17:0:17|0:0|0	0:50000:0:12:12:0:12|0:0|0	0:50000:0:16:16:0:15|1:0|0	0:50000:0:19:19:0:17|2:0|0	0:50000:0:15:15:0:12|3:0|0	0:50000:0:12:12:0:11|1:0|0	1:50000:0:13:0:13:0|0:12|1	0:50000:0:17:17:0:17|0:0|0	0:50000:0:13:13:0:11|2:0|0	0:50000:0:6:6:0:6|0:0|0	0:50000:0:21:21:0:19|2:0|0	0:50000:0:7:7:0:7|0:0|0	0:50000:0:12:12:0:12|0:0|0	0:50000:-19.802:16:15:1:13|2:1|0	0:50000:0:13:13:0:12|1:0|0	0:50000:0:8:8:0:8|0:0|0	0:50000:0:16:16:0:16|0:0|0	0:50000:0:10:10:0:10|0:0|0	0:50000:0:18:18:0:17|1:0|0	0:50000:0:11:11:0:11|0:0|0	0:50000:0:7:7:0:7|0:0|0	0:50000:0:12:12:0:12|0:0|0	0:50000:0:9:9:0:9|0:0|0	0:50000:0:17:17:0:14|3:0|0	0:50000:0:11:11:0:9|2:0|0	0:50000:0:8:8:0:8|0:0|0	0:50000:0:21:21:0:21|0:0|0	0:50000:0:8:8:0:6|2:0|0	0:50000:0:16:16:0:11|5:0|0	0:50000:0:14:14:0:12|2:0|0	0:50000:0:11:11:0:11|0:0|0	0:50000:0:20:20:0:20|0:0|0	0:50000:0:12:12:0:12|0:0|0	0:50000:0:12:12:0:12|0:0|0	0:50000:0:24:24:0:19|5:0|0	0:50000:0:13:13:0:13|0:0|0	0:50000:0:16:16:0:15|1:0|0	0:50000:0:9:9:0:9|0:0|0	0:50000:0:9:9:0:9|0:0|0	0:50000:0:12:12:0:12|0:0|0
NC_008096	10421	PotVarCP00027	T	C	49312	.	NS=84;DP=10268;AC=13;AN=84;AF=0.15476;RA=8957;AA=1271;HETAR=0;HOMA=13;HOMR=71;SRF=6382;SRR=2575;SAF=973;SAR=298;SRB=0.71252;SAB=0.76554;SRP=3516.7;SAP=781.43;ABR=0;ABA=0;AB=0;ABP=0;RUN=2;MQM=59.946;RL=543;RR=728;RPP=61.483;EL=609;ER=662;EPP=7.8094;BL=53538;BR=67130;LRB=0.11264;LRBP=3327.5;BVAR;SNP;TS;CpG	GT:GQ:GL:DP:RA:AA:SR:SA	0:50000:-21.875:156:155:1:103|52:0|1	0:50000:0:151:151:0:98|53:0|0	0:50000:0:140:140:0:109|31:0|0	0:50000:-21.875:123:122:1:90|32:1|0	0:50000:0:137:137:0:97|40:0|0	0:50000:0:167:167:0:128|39:0|0	0:50000:0:148:148:0:98|50:0|0	0:50000:0:109:109:0:76|33:0|0	0:50000:0:163:163:0:118|45:0|0	1:50000:-92.997:112:4:107:2|2:80|27	0:50000:-42.437:168:166:2:123|43:2|0	0:50000:-22.565:148:147:1:111|36:0|1	0:50000:0:110:110:0:75|35:0|0	0:50000:0:139:139:0:96|43:0|0	1:50000:-20.493:105:1:104:1|0:66|38	0:50000:0:155:155:0:106|49:0|0	0:50000:0:143:143:0:95|48:0|0	0:50000:-18.19:147:146:0:92|54:0|0	0:50000:0:188:188:0:122|66:0|0	0:50000:0:115:115:0:72|43:0|0	0:50000:0:117:117:0:64|53:0|0	0:50000:0:141:141:0:98|43:0|0	0:50000:0:124:124:0:76|48:0|0	0:50000:0:144:144:0:106|38:0|0	0:50000:0:120:120:0:84|36:0|0	0:50000:0:130:130:0:89|41:0|0	0:50000:0:99:99:0:71|28:0|0	0:50000:0:94:94:0:60|34:0|0	1:50000:-126.94:116:0:109:0|0:84|25	0:50000:0:101:101:0:74|27:0|0	0:50000:0:128:128:0:83|45:0|0	0:50000:-20.493:79:78:1:51|27:1|0	0:50000:0:101:101:0:82|19:0|0	0:50000:0:83:83:0:62|21:0|0	0:50000:0:114:114:0:77|37:0|0	1:50000:-71.351:104:2:100:2|0:80|20	0:50000:0:95:95:0:70|25:0|0	1:50000:-215.22:88:3:76:2|1:55|21	1:50000:-20.493:72:0:71:0|0:57|14	1:50000:-67.092:97:1:93:0|1:73|20	0:50000:0:105:105:0:66|39:0|0	0:50000:0:108:108:0:68|40:0|0	1:50000:-143.72:133:0:125:0|0:101|24	0:50000:0:105:105:0:76|29:0|0	0:50000:0:114:114:0:70|44:0|0	0:50000:0:115:115:0:92|23:0|0	0:50000:-20.032:113:112:1:79|33:1|0	0:50000:0:115:115:0:78|37:0|0	0:50000:0:96:96:0:69|27:0|0	0:50000:0:90:90:0:64|26:0|0	0:50000:0:123:123:0:70|53:0|0	0:50000:0:107:107:0:64|43:0|0	0:50000:0:116:116:0:79|37:0|0	0:50000:0:73:73:0:51|22:0|0	0:50000:0:115:115:0:98|17:0|0	0:50000:0:96:96:0:73|23:0|0	1:50000:-16.809:92:0:91:0|0:66|25	0:50000:0:117:117:0:88|29:0|0	1:50000:-73.055:100:0:96:0|0:73|23	0:50000:0:99:99:0:64|35:0|0	0:50000:-36.312:104:102:1:83|19:0|1	0:50000:0:141:141:0:117|24:0|0	0:50000:-17.269:168:167:0:131|36:0|0	0:50000:0:116:116:0:87|29:0|0	0:50000:0:113:113:0:84|29:0|0	0:50000:0:148:148:0:113|35:0|0	0:50000:0:114:114:0:95|19:0|0	0:50000:0:135:135:0:107|28:0|0	1:50000:-20.954:116:1:115:1|0:88|27	0:50000:0:124:124:0:96|28:0|0	0:50000:0:145:145:0:113|32:0|0	0:50000:0:129:129:0:111|18:0|0	0:50000:0:147:147:0:89|58:0|0	0:50000:0:105:105:0:70|35:0|0	0:50000:0:127:127:0:103|24:0|0	0:50000:0:168:168:0:116|52:0|0	1:50000:-56.951:94:3:91:3|0:74|17	0:50000:0:141:141:0:107|34:0|0	0:50000:0:198:198:0:126|72:0|0	0:50000:0:118:118:0:89|29:0|0	0:50000:0:146:146:0:104|42:0|0	1:50000:-108.28:89:6:83:4|2:70|13	0:50000:0:130:130:0:115|15:0|0	0:50000:-36.968:148:146:2:106|40:1|1
NC_008096	10688	PotVarCP00028	C	T	49312	.	NS=84;DP=13456;AC=20;AN=84;AF=0.2381;RA=10260;AA=3187;HETAR=0;HOMA=20;HOMR=64;SRF=4809;SRR=5451;SAF=1472;SAR=1715;SRB=0.46871;SAB=0.46188;SRP=90.243;SAP=43.244;ABR=0;ABA=0;AB=0;ABP=0;RUN=1;MQM=59.845;RL=1586;RR=1601;RPP=3.1636;EL=1371;ER=1816;EPP=137.94;BL=148943;BR=153585;LRB=0.015344;LRBP=157.68;BVAR;SNP;TS;CpG	GT:GQ:GL:DP:RA:AA:SR:SA	0:50000:-15.658:167:166:1:71|95:0|1	0:50000:-20.263:162:161:1:85|76:1|0	0:50000:-69.434:116:112:4:52|60:1|3	0:50000:-38.499:173:171:2:87|84:0|2	1:50000:0:177:0:177:0|0:75|102	0:50000:-17.039:265:264:1:133|131:0|1	0:50000:-39.374:164:162:2:75|87:0|2	0:50000:0:158:158:0:90|68:0|0	1:50000:0:176:0:176:0|0:86|90	1:50000:-55.446:176:3:173:0|3:82|91	0:50000:-39.374:195:193:2:83|110:1|1	0:50000:0:190:190:0:83|107:0|0	0:50000:0:114:114:0:60|54:0|0	0:50000:0:149:149:0:67|82:0|0	1:50000:0:173:0:173:0|0:88|85	0:50000:-20.954:185:184:0:83|101:0|0	0:50000:0:161:161:0:84|77:0|0	0:50000:-58.885:174:171:3:82|89:1|2	0:50000:-21.184:200:199:0:95|104:0|0	0:50000:-21.644:220:219:1:114|105:1|0	1:50000:-109.55:151:6:145:2|4:72|73	0:50000:-39.593:138:136:2:54|82:1|1	0:50000:-21.184:165:164:0:89|75:0|0	0:50000:-56.521:188:185:3:101|84:1|2	0:50000:0:165:165:0:74|91:0|0	0:50000:0:205:205:0:102|103:0|0	0:50000:0:146:146:0:65|81:0|0	0:50000:-36.312:155:153:2:66|87:1|1	1:50000:-17.039:156:0:155:0|0:67|88	0:50000:0:130:130:0:56|74:0|0	0:50000:-55.446:158:155:3:77|78:3|0	0:50000:-20.723:129:128:1:67|61:1|0	0:50000:0:168:168:0:80|88:0|0	0:50000:-20.954:159:158:1:81|77:1|0	0:50000:0:130:130:0:63|67:0|0	1:50000:-18.421:149:1:148:1|0:72|76	0:50000:-20.032:120:119:1:62|57:0|1	1:50000:0:126:0:126:0|0:62|64	1:50000:0:120:0:120:0|0:59|61	1:50000:0:137:0:137:0|0:57|80	0:50000:0:158:158:0:76|82:0|0	1:50000:0:140:0:140:0|0:56|84	1:50000:0:168:0:168:0|0:74|94	0:50000:-91.726:161:156:5:77|79:2|3	0:50000:0:136:136:0:51|85:0|0	0:50000:-20.723:137:136:1:51|85:1|0	0:50000:-20.954:151:150:1:75|75:1|0	0:50000:-35.437:163:161:1:62|99:1|0	0:50000:0:117:117:0:44|73:0|0	0:50000:-35.218:135:133:2:57|76:0|2	1:50000:0:139:0:139:0|0:57|82	0:50000:-20.723:125:124:1:51|73:1|0	0:50000:0:167:167:0:76|91:0|0	0:50000:-20.032:72:71:1:31|40:0|1	0:50000:0:181:181:0:94|87:0|0	0:50000:-37.405:130:128:2:56|72:0|2	1:50000:0:136:0:136:0|0:60|76	0:50000:-72.842:132:128:3:57|71:2|1	1:50000:0:186:0:186:0|0:94|92	0:50000:0:105:105:0:50|55:0|0	0:50000:-91.726:132:127:4:60|67:2|2	0:50000:-18.19:192:191:1:86|105:0|1	0:50000:-18.421:203:202:0:95|107:0|0	0:50000:0:144:144:0:64|80:0|0	0:50000:0:145:145:0:69|76:0|0	0:50000:0:192:192:0:88|104:0|0	0:50000:0:154:154:0:63|91:0|0	0:50000:-54.372:224:221:3:105|116:0|3	1:50000:0:196:0:196:0|0:81|115	0:50000:0:172:172:0:75|97:0|0	0:50000:-58.67:169:166:3:73|93:1|2	0:50000:0:181:181:0:86|95:0|0	0:50000:-20.723:184:183:1:93|90:1|0	0:50000:-19.111:107:106:1:47|59:1|0	0:50000:0:180:180:0:87|93:0|0	1:50000:0:213:0:213:0|0:97|116	1:50000:0:123:0:123:0|0:58|65	1:50000:0:175:0:175:0|0:85|90	0:50000:0:208:208:0:94|114:0|0	0:50000:0:144:144:0:69|75:0|0	0:50000:0:165:165:0:76|89:0|0	1:50000:0:119:0:119:0|0:64|55	0:50000:-19.802:192:191:1:87|104:0|1	0:50000:-16.348:212:211:1:100|111:0|1
NC_008096	11168	PotVarCP00029	A	G	49312	.	NS=84;DP=8899;AC=20;AN=84;AF=0.2381;RA=7053;AA=1798;HETAR=0;HOMA=20;HOMR=64;SRF=4176;SRR=2877;SAF=1081;SAR=717;SRB=0.59209;SAB=0.60122;SRP=522.53;SAP=163.03;ABR=0;ABA=0;AB=0;ABP=0;RUN=2;MQM=59.407;RL=1203;RR=595;RPP=449.46;EL=546;ER=1252;EPP=604.98;BL=100154;BR=70415;LRB=0.17435;LRBP=11262;BVAR;REPEAT=AT:2;SNP;TS	GT:GQ:GL:DP:RA:AA:SR:SA	0:50000:-22.105:175:174:1:122|52:1|0	0:50000:-74.972:141:137:4:92|45:3|1	0:50000:-91.938:126:121:5:85|36:3|2	0:50000:-50.074:149:146:3:94|52:2|1	1:50000:-19.111:158:0:157:0|0:105|52	0:50000:0:237:237:0:161|76:0|0	0:50000:-73.907:104:100:4:63|37:4|0	0:50000:-15.888:110:109:1:71|38:1|0	1:50000:0:119:0:119:0|0:82|37	1:50000:-97.869:135:4:130:2|2:92|38	0:50000:-21.644:181:180:1:118|62:1|0	0:50000:0:197:197:0:132|65:0|0	0:50000:0:104:104:0:60|44:0|0	0:50000:-22.105:98:97:1:49|48:1|0	1:50000:-39.593:75:0:73:0|0:46|27	0:50000:0:146:146:0:80|66:0|0	0:50000:-47.065:145:142:3:79|63:2|1	0:50000:-16.579:107:106:1:57|49:0|1	0:50000:-54.587:150:147:3:86|61:1|2	0:50000:-22.565:171:170:1:104|66:1|0	1:50000:-38.28:73:2:71:2|0:41|30	0:50000:0:123:123:0:73|50:0|0	0:50000:-77.741:107:103:4:55|48:2|2	0:50000:0:126:126:0:76|50:0|0	0:50000:-22.565:84:83:1:38|45:1|0	0:50000:0:90:90:0:50|40:0|0	0:50000:-21.184:62:61:1:28|33:1|0	0:50000:0:81:81:0:28|53:0|0	1:50000:-37.187:73:0:71:0|0:36|35	0:50000:-16.348:66:65:1:25|40:0|1	0:50000:-21.875:65:64:1:25|39:0|1	0:50000:-35.656:45:43:2:14|29:0|2	0:50000:0:94:94:0:53|41:0|0	0:50000:-41.78:79:77:2:37|40:1|1	0:50000:0:71:71:0:35|36:0|0	1:50000:-90.243:77:0:72:0|0:36|36	0:50000:-33.906:73:71:2:38|33:0|2	1:50000:-37.405:55:0:53:0|0:29|24	1:50000:-19.342:45:0:44:0|0:21|23	1:50000:-20.032:65:0:64:0|0:38|26	0:50000:0:81:81:0:41|40:0|0	1:50000:-19.111:68:0:67:0|0:43|24	1:50000:-126.94:90:0:83:0|0:44|39	0:50000:-34.781:92:90:2:50|40:1|1	0:50000:-40.905:63:61:2:33|28:1|1	0:50000:-42.874:72:70:2:41|29:2|0	0:50000:-37.843:95:93:2:50|43:0|2	0:50000:-20.493:80:79:1:38|41:1|0	0:50000:-51.578:62:59:3:27|32:3|0	0:50000:-15.888:53:52:1:25|27:0|1	1:50000:-72.842:54:0:50:0|0:17|33	0:50000:0:61:61:0:29|32:0|0	0:50000:0:81:81:0:42|39:0|0	0:50000:-74.546:42:38:4:13|25:2|2	0:50000:0:93:93:0:61|32:0|0	0:50000:0:67:67:0:33|34:0|0	1:50000:-53.512:70:0:67:0|0:39|28	0:50000:-21.414:68:67:1:34|33:1|0	1:50000:-126.94:92:1:85:1|0:46|39	0:50000:-34.343:49:47:2:13|34:1|1	0:50000:-41.562:113:111:2:72|39:2|0	0:50000:0:142:142:0:83|59:0|0	0:50000:0:181:181:0:111|70:0|0	0:50000:-71.351:97:93:4:59|34:1|3	0:50000:0:115:115:0:73|42:0|0	0:50000:-22.105:144:143:1:89|54:0|1	0:50000:-16.579:129:128:1:84|44:1|0	0:50000:-21.644:152:151:1:105|46:1|0	1:50000:-48.569:136:0:133:0|0:80|53	0:50000:0:131:131:0:88|43:0|0	0:50000:-36.093:187:185:2:130|55:2|0	0:50000:0:148:148:0:105|43:0|0	0:50000:-21.184:149:148:1:83|65:0|1	0:50000:-41.78:89:87:2:45|42:1|1	0:50000:0:155:155:0:99|56:0|0	1:50000:-17.039:126:0:125:0|0:76|49	1:50000:0:66:0:66:0|0:42|24	1:50000:-37.624:122:0:120:0|0:73|47	0:50000:0:131:131:0:81|50:0|0	0:50000:-21.875:116:115:1:73|42:1|0	0:50000:-20.954:109:108:1:65|43:1|0	1:50000:-89.396:70:0:65:0|0:45|20	0:50000:-47.28:151:148:3:94|54:2|1	0:50000:-42.437:124:122:2:74|48:1|1
NC_008096	11197	PotVarCP00030	T	C	13250	.	NS=84;DP=7575;AC=2;AN=84;AF=0.02381;RA=7393;AA=179;HETAR=0;HOMA=2;HOMR=82;SRF=4207;SRR=3186;SAF=142;SAR=37;SRB=0.56905;SAB=0.7933;SRP=309.2;SAP=136.76;ABR=0;ABA=0;AB=0;ABP=0;RUN=1;MQM=59.743;RL=92;RR=87;RPP=3.3136;EL=63;ER=116;EPP=37.087;BL=8653;BR=8267;LRB=0.022813;LRBP=22.132;BVAR;REPEAT=T:3;SNP;TS	GT:GQ:GL:DP:RA:AA:SR:SA	0:50000:-16.809:171:170:0:122|48:0|0	0:50000:0:131:131:0:88|43:0|0	0:50000:0:127:127:0:89|38:0|0	0:50000:0:151:151:0:91|60:0|0	1:50000:-90.031:135:5:130:2|3:107|23	0:50000:0:229:229:0:158|71:0|0	0:50000:0:121:121:0:76|45:0|0	0:50000:0:118:118:0:76|42:0|0	0:50000:0:133:133:0:102|31:0|0	0:50000:0:125:125:0:87|38:0|0	0:50000:0:193:193:0:121|72:0|0	0:50000:0:190:190:0:130|60:0|0	0:50000:0:68:68:0:44|24:0|0	0:50000:0:73:73:0:44|29:0|0	0:50000:0:65:65:0:49|16:0|0	0:50000:0:109:109:0:65|44:0|0	0:50000:-33.468:103:101:1:65|36:1|0	0:50000:0:82:82:0:55|27:0|0	0:50000:0:116:116:0:71|45:0|0	0:50000:0:142:142:0:89|53:0|0	0:50000:0:58:58:0:42|16:0|0	0:50000:0:94:94:0:56|38:0|0	0:50000:0:89:89:0:53|36:0|0	0:50000:0:87:87:0:55|32:0|0	0:50000:0:77:77:0:27|50:0|0	0:50000:0:94:94:0:52|42:0|0	0:50000:0:47:47:0:13|34:0|0	0:50000:0:68:68:0:28|40:0|0	0:50000:0:62:62:0:30|32:0|0	0:50000:0:42:42:0:9|33:0|0	0:50000:0:59:59:0:15|44:0|0	0:50000:0:50:50:0:8|42:0|0	0:50000:0:71:71:0:27|44:0|0	0:50000:0:59:59:0:29|30:0|0	0:50000:0:61:61:0:21|40:0|0	0:50000:0:56:56:0:23|33:0|0	0:50000:0:57:57:0:24|33:0|0	0:50000:0:55:55:0:24|31:0|0	0:50000:0:41:41:0:20|21:0|0	0:50000:0:56:56:0:22|34:0|0	0:50000:0:73:73:0:38|35:0|0	1:50000:-112.29:54:6:48:4|2:34|14	0:50000:0:77:77:0:45|32:0|0	0:50000:0:76:76:0:32|44:0|0	0:50000:0:63:63:0:30|33:0|0	0:50000:0:63:63:0:33|30:0|0	0:50000:0:88:88:0:37|51:0|0	0:50000:0:67:67:0:26|41:0|0	0:50000:0:39:39:0:17|22:0|0	0:50000:0:44:44:0:19|25:0|0	0:50000:0:43:43:0:12|31:0|0	0:50000:0:56:56:0:23|33:0|0	0:50000:0:69:69:0:37|32:0|0	0:50000:0:31:31:0:8|23:0|0	0:50000:0:63:63:0:31|32:0|0	0:50000:0:48:48:0:23|25:0|0	0:50000:0:56:56:0:30|26:0|0	0:50000:0:58:58:0:32|26:0|0	0:50000:0:83:83:0:46|37:0|0	0:50000:0:51:51:0:11|40:0|0	0:50000:0:88:88:0:51|37:0|0	0:50000:0:117:117:0:66|51:0|0	0:50000:0:136:136:0:84|52:0|0	0:50000:0:86:86:0:48|38:0|0	0:50000:0:92:92:0:53|39:0|0	0:50000:0:147:147:0:83|64:0|0	0:50000:0:116:116:0:67|49:0|0	0:50000:0:125:125:0:67|58:0|0	0:50000:0:115:115:0:67|48:0|0	0:50000:0:101:101:0:60|41:0|0	0:50000:0:147:147:0:106|41:0|0	0:50000:0:133:133:0:80|53:0|0	0:50000:0:114:114:0:66|48:0|0	0:50000:0:63:63:0:32|31:0|0	0:50000:0:96:96:0:55|41:0|0	0:50000:0:111:111:0:70|41:0|0	0:50000:0:55:55:0:30|25:0|0	0:50000:0:99:99:0:54|45:0|0	0:50000:0:117:117:0:70|47:0|0	0:50000:0:85:85:0:46|39:0|0	0:50000:0:97:97:0:57|40:0|0	0:50000:0:54:54:0:38|16:0|0	0:50000:0:116:116:0:68|48:0|0	0:50000:0:97:97:0:53|44:0|0
NC_008096	11558	PotVarCP00031	A	G	49312	.	NS=84;DP=16925;AC=10;AN=84;AF=0.11905;RA=15051;AA=1855;HETAR=0;HOMA=10;HOMR=74;SRF=8267;SRR=6784;SAF=966;SAR=889;SRB=0.54927;SAB=0.52075;SRP=320.31;SAP=9.9508;ABR=0;ABA=0;AB=0;ABP=0;RUN=1;MQM=59.702;RL=872;RR=983;RPP=17.433;EL=863;ER=992;EPP=22.49;BL=84123;BR=91991;LRB=0.044676;LRBP=766.3;BVAR;REPEAT=AC:2;SNP;TS;CpG	GT:GQ:GL:DP:RA:AA:SR:SA	0:50000:0:231:231:0:130|101:0|0	0:50000:-36.312:167:165:1:94|71:0|1	0:50000:0:150:150:0:79|71:0|0	0:50000:0:204:204:0:109|95:0|0	0:50000:0:243:243:0:115|128:0|0	0:50000:-21.414:315:314:1:161|153:1|0	0:50000:0:207:207:0:106|101:0|0	0:50000:-17.039:189:188:0:99|89:0|0	0:50000:-20.493:240:239:1:108|131:0|1	1:50000:-126.52:218:7:211:5|2:105|106	0:50000:-114.19:297:291:5:146|145:2|3	0:50000:-41.343:266:264:2:134|130:2|0	0:50000:-31.937:160:158:1:84|74:0|1	0:50000:-16.809:185:184:0:98|86:0|0	1:50000:-96.386:195:4:190:1|3:109|81	0:50000:-17.039:228:227:0:147|80:0|0	0:50000:0:230:230:0:127|103:0|0	0:50000:0:213:213:0:96|117:0|0	0:50000:0:254:254:0:131|123:0|0	0:50000:0:340:340:0:178|162:0|0	0:50000:-17.269:235:234:0:133|101:0|0	0:50000:-38.28:236:234:1:130|104:0|1	0:50000:0:219:219:0:123|96:0|0	0:50000:0:201:201:0:100|101:0|0	0:50000:0:178:178:0:96|82:0|0	0:50000:0:259:259:0:139|120:0|0	0:50000:0:161:161:0:92|69:0|0	0:50000:0:202:202:0:118|84:0|0	1:50000:0:192:0:192:0|0:94|98	0:50000:0:163:163:0:92|71:0|0	0:50000:0:184:184:0:106|78:0|0	0:50000:0:146:146:0:71|75:0|0	0:50000:0:208:208:0:123|85:0|0	0:50000:0:151:151:0:84|67:0|0	0:50000:0:181:181:0:90|91:0|0	1:50000:-54.372:211:2:208:1|1:118|90	0:50000:0:171:171:0:95|76:0|0	0:50000:0:181:181:0:97|84:0|0	1:50000:-107.22:111:5:105:3|2:43|62	0:50000:0:136:136:0:82|54:0|0	0:50000:0:221:221:0:130|91:0|0	0:50000:0:223:223:0:116|107:0|0	1:50000:-33.468:197:2:195:1|1:103|92	0:50000:-31.937:204:202:0:123|79:0|0	0:50000:0:145:145:0:74|71:0|0	0:50000:0:157:157:0:94|63:0|0	0:50000:0:196:196:0:116|80:0|0	0:50000:0:228:228:0:146|82:0|0	0:50000:0:145:145:0:91|54:0|0	0:50000:0:144:144:0:87|57:0|0	0:50000:0:192:192:0:101|91:0|0	0:50000:0:161:161:0:102|59:0|0	0:50000:0:194:194:0:108|86:0|0	0:50000:0:94:94:0:42|52:0|0	0:50000:0:230:230:0:129|101:0|0	0:50000:-20.263:174:173:1:88|85:1|0	0:50000:0:177:177:0:109|68:0|0	0:50000:0:184:184:0:91|93:0|0	1:50000:-55.876:181:3:178:2|1:102|76	0:50000:0:120:120:0:73|47:0|0	0:50000:0:135:135:0:83|52:0|0	0:50000:0:249:249:0:136|113:0|0	0:50000:0:249:249:0:142|107:0|0	0:50000:-16.809:170:169:0:91|78:0|0	0:50000:0:212:212:0:115|97:0|0	0:50000:0:276:276:0:154|122:0|0	0:50000:0:227:227:0:115|112:0|0	0:50000:0:253:253:0:141|112:0|0	1:50000:-35.437:306:1:304:0|1:149|155	0:50000:0:218:218:0:120|98:0|0	0:50000:0:277:277:0:161|116:0|0	0:50000:-20.493:211:210:1:112|98:0|1	0:50000:-35.218:232:230:1:131|99:0|1	0:50000:-20.954:115:114:1:63|51:0|1	0:50000:0:247:247:0:152|95:0|0	0:50000:0:246:246:0:137|109:0|0	1:50000:-18.651:128:1:127:0|1:67|60	0:50000:0:238:238:0:134|104:0|0	0:50000:0:209:209:0:119|90:0|0	0:50000:0:177:177:0:101|76:0|0	0:50000:0:176:176:0:98|78:0|0	1:50000:-125.89:136:5:129:3|2:70|59	0:50000:0:210:210:0:108|102:0|0	0:50000:0:202:202:0:105|97:0|0
NC_008096	12570	PotVarCP00032	C	A	911.76	.	NS=81;DP=466;AC=2;AN=81;AF=0.024691;RA=453;AA=12;HETAR=0;HOMA=2;HOMR=79;SRF=110;SRR=343;SAF=5;SAR=7;SRB=0.24283;SAB=0.41667;SRP=263.25;SAP=3.7341;ABR=0;ABA=0;AB=0;ABP=0;RUN=6;MQM=60;RL=9;RR=3;RPP=9.5247;EL=4;ER=8;EPP=5.9056;BL=720;BR=416;LRB=0.26761;LRBP=179.66;BVAR;SNP;TV	GT:GQ:GL:DP:RA:AA:SR:SA	0:50000:0:9:9:0:3|6:0|0	0:50000:0:8:8:0:1|7:0|0	0:50000:0:2:2:0:0|2:0|0	0:50000:0:9:9:0:2|7:0|0	1:50000:0:5:0:5:0|0:1|4	0:50000:0:13:13:0:1|12:0|0	0:50000:0:3:3:0:0|3:0|0	0:50000:0:3:3:0:1|2:0|0	0:50000:0:12:12:0:4|8:0|0	0:50000:0:8:8:0:0|8:0|0	0:50000:0:4:4:0:0|4:0|0	0:50000:0:10:10:0:3|7:0|0	0:50000:0:6:6:0:1|5:0|0	0:99.966:0:1:1:0:0|1:0|0	0:180.62:0:2:2:0:1|1:0|0	0:50000:0:15:15:0:8|7:0|0	0:50000:0:9:9:0:2|7:0|0	0:50000:0:5:5:0:3|2:0|0	0:50000:0:13:13:0:2|11:0|0	0:50000:0:7:7:0:4|3:0|0	0:180.62:0:2:2:0:0|2:0|0	0:50000:0:2:2:0:0|2:0|0	0:50000:0:3:3:0:1|2:0|0	0:50000:0:3:3:0:0|3:0|0	0:50000:0:6:6:0:1|5:0|0	0:50000:0:7:7:0:2|5:0|0	0:50000:0:6:6:0:2|4:0|0	0:50000:0:8:8:0:1|7:0|0	0:50000:0:8:8:0:1|7:0|0	0:110.97:0:1:1:0:0|1:0|0	0:114.97:0:1:1:0:0|1:0|0	.	0:50000:0:9:9:0:3|6:0|0	0:50000:0:7:7:0:0|7:0|0	0:50000:0:10:10:0:2|8:0|0	0:50000:0:7:7:0:1|6:0|0	0:50000:0:3:3:0:1|2:0|0	0:50000:0:2:2:0:1|1:0|0	0:50000:0:6:6:0:1|5:0|0	0:50000:0:5:5:0:3|2:0|0	0:50000:0:7:7:0:3|4:0|0	1:50000:0:7:0:7:0|0:4|3	0:50000:0:8:8:0:1|7:0|0	0:50000:0:5:5:0:1|4:0|0	0:50000:0:2:2:0:0|2:0|0	0:50000:0:2:2:0:1|1:0|0	0:50000:0:5:5:0:0|5:0|0	0:50000:0:3:3:0:3|0:0|0	0:50000:0:3:3:0:0|3:0|0	0:50000:0:7:7:0:4|3:0|0	0:50000:0:4:4:0:0|4:0|0	0:50000:0:5:5:0:3|2:0|0	0:50000:0:4:4:0:1|3:0|0	0:50000:0:2:2:0:0|2:0|0	0:50000:0:4:4:0:0|4:0|0	0:50000:0:5:5:0:2|3:0|0	0:50000:0:7:7:0:0|7:0|0	0:50000:0:5:5:0:1|4:0|0	0:50000:0:7:7:0:1|6:0|0	0:107.97:0:1:1:0:0|1:0|0	0:50000:0:2:2:0:0|2:0|0	0:50000:0:5:5:0:1|4:0|0	0:50000:0:6:6:0:0|6:0|0	0:180.62:0:2:2:0:0|2:0|0	0:50000:0:2:2:0:1|1:0|0	0:50000:0:9:9:0:3|6:0|0	0:50000:0:3:3:0:1|2:0|0	0:50000:0:3:3:0:0|3:0|0	0:50000:0:5:5:0:0|5:0|0	0:50000:0:2:2:0:1|1:0|0	0:50000:0:11:11:0:7|4:0|0	0:50000:0:6:6:0:1|5:0|0	0:50000:0:14:14:0:4|10:0|0	0:50000:0:3:3:0:0|3:0|0	0:177.61:0:2:2:0:0|2:0|0	0:50000:0:18:18:0:6|12:0|0	.	0:50000:0:7:7:0:3|4:0|0	0:50000:0:4:4:0:1|3:0|0	0:111.97:0:1:1:0:0|1:0|0	0:50000:0:9:9:0:2|7:0|0	.	0:50000:0:5:5:0:1|4:0|0	0:50000:0:13:13:0:1|12:0|0
NC_008096	12571	PotVarCP00033	A	C	361.12	.	NS=81;DP=466;AC=1;AN=81;AF=0.012346;RA=460;AA=5;HETAR=0;HOMA=1;HOMR=80;SRF=117;SRR=343;SAF=1;SAR=4;SRB=0.25435;SAB=0.2;SRP=244.12;SAP=6.919;ABR=0;ABA=0;AB=0;ABP=0;RUN=2;MQM=60;RL=2;RR=3;RPP=3.4446;EL=2;ER=3;EPP=3.4446;BL=223;BR=252;LRB=0.061053;LRBP=6.8549;BVAR;REPEAT=A:5;SNP;TV	GT:GQ:GL:DP:RA:AA:SR:SA	0:50000:0:10:10:0:3|7:0|0	0:50000:0:7:7:0:0|7:0|0	0:50000:0:2:2:0:0|2:0|0	0:50000:0:9:9:0:2|7:0|0	0:50000:0:5:5:0:1|4:0|0	0:50000:0:13:13:0:1|12:0|0	0:50000:0:3:3:0:0|3:0|0	0:50000:0:3:3:0:1|2:0|0	0:50000:0:12:12:0:4|8:0|0	0:50000:0:8:8:0:0|8:0|0	0:50000:0:4:4:0:0|4:0|0	0:50000:0:10:10:0:3|7:0|0	0:50000:0:6:6:0:1|5:0|0	0:111.03:0:1:1:0:0|1:0|0	0:50000:0:2:2:0:1|1:0|0	0:50000:0:15:15:0:8|7:0|0	0:50000:0:10:10:0:3|7:0|0	0:50000:0:5:5:0:3|2:0|0	0:50000:0:13:13:0:2|11:0|0	0:50000:0:6:6:0:3|3:0|0	0:50000:0:2:2:0:0|2:0|0	0:50000:0:3:3:0:0|3:0|0	0:50000:0:3:3:0:1|2:0|0	0:50000:0:3:3:0:0|3:0|0	0:50000:0:6:6:0:1|5:0|0	0:50000:0:7:7:0:2|5:0|0	0:50000:0:6:6:0:2|4:0|0	0:50000:0:7:7:0:1|6:0|0	0:50000:0:8:8:0:1|7:0|0	0:50000:0:2:2:0:0|2:0|0	0:110.03:0:1:1:0:0|1:0|0	.	0:50000:0:9:9:0:3|6:0|0	0:50000:0:5:5:0:0|5:0|0	0:50000:0:10:10:0:2|8:0|0	0:50000:0:7:7:0:1|6:0|0	0:50000:0:3:3:0:1|2:0|0	0:50000:0:2:2:0:1|1:0|0	0:50000:0:6:6:0:1|5:0|0	0:50000:0:6:6:0:4|2:0|0	0:50000:0:6:6:0:3|3:0|0	0:50000:0:8:8:0:4|4:0|0	0:50000:0:8:8:0:1|7:0|0	0:50000:0:4:4:0:1|3:0|0	0:180.62:0:2:2:0:0|2:0|0	0:50000:0:2:2:0:1|1:0|0	0:50000:0:5:5:0:0|5:0|0	0:50000:0:4:4:0:3|1:0|0	0:50000:0:3:3:0:0|3:0|0	0:50000:0:7:7:0:4|3:0|0	1:50000:0:5:0:5:0|0:1|4	0:50000:0:5:5:0:3|2:0|0	0:50000:0:4:4:0:1|3:0|0	0:180.62:0:2:2:0:0|2:0|0	0:50000:0:4:4:0:0|4:0|0	0:50000:0:6:6:0:3|3:0|0	0:50000:0:6:6:0:0|6:0|0	0:50000:0:5:5:0:1|4:0|0	0:50000:0:6:6:0:1|5:0|0	0:109.03:0:1:1:0:0|1:0|0	0:50000:0:2:2:0:0|2:0|0	0:50000:0:4:4:0:1|3:0|0	0:50000:0:6:6:0:0|6:0|0	0:180.62:0:2:2:0:0|2:0|0	0:50000:0:2:2:0:1|1:0|0	0:50000:0:9:9:0:3|6:0|0	0:50000:0:3:3:0:1|2:0|0	0:50000:0:3:3:0:0|3:0|0	0:50000:0:4:4:0:0|4:0|0	0:50000:0:2:2:0:1|1:0|0	0:50000:0:11:11:0:7|4:0|0	0:50000:0:6:6:0:1|5:0|0	0:50000:0:14:14:0:4|10:0|0	0:50000:0:3:3:0:0|3:0|0	0:180.62:0:2:2:0:0|2:0|0	0:50000:0:19:19:0:7|12:0|0	.	0:50000:0:8:8:0:3|5:0|0	0:50000:0:4:4:0:1|3:0|0	0:110.03:0:1:1:0:0|1:0|0	0:50000:0:9:9:0:2|7:0|0	.	0:50000:0:5:5:0:1|4:0|0	0:50000:0:13:13:0:1|12:0|0
NC_008096	13907	PotVarCP00034	C	A	49315	.	NS=84;DP=3201;AC=20;AN=84;AF=0.2381;RA=2396;AA=803;HETAR=0;HOMA=20;HOMR=64;SRF=500;SRR=1896;SAF=153;SAR=650;SRB=0.20868;SAB=0.19054;SRP=1769.2;SAP=670.97;ABR=0;ABA=0;AB=0;ABP=0;RUN=1;MQM=59.885;RL=469;RR=334;RPP=52.294;EL=365;ER=438;EPP=17.421;BL=42510;BR=33728;LRB=0.11519;LRBP=2199.7;BVAR;SNP;TV	GT:GQ:GL:DP:RA:AA:SR:SA	0:50000:-39.374:45:43:2:7|36:1|1	0:50000:-20.263:47:46:1:8|38:0|1	0:50000:-37.843:54:52:2:10|42:1|1	0:50000:0:51:51:0:8|43:0|0	1:50000:0:44:0:44:0|0:7|37	0:50000:0:55:55:0:15|40:0|0	0:50000:0:37:37:0:4|33:0|0	0:50000:-20.954:61:60:1:15|45:0|1	1:50000:0:53:0:53:0|0:5|48	1:50000:-38.062:54:2:52:0|2:7|45	0:50000:0:53:53:0:6|47:0|0	0:50000:-19.342:72:71:1:17|54:0|1	0:50000:0:30:30:0:7|23:0|0	0:50000:-19.342:35:34:1:9|25:0|1	1:50000:0:29:0:29:0|0:8|21	0:50000:-20.954:57:56:1:13|43:0|1	0:50000:0:35:35:0:9|26:0|0	0:50000:0:37:37:0:6|31:0|0	0:50000:0:44:44:0:10|34:0|0	0:50000:0:53:53:0:19|34:0|0	1:50000:-23.026:33:0:32:0|0:9|23	0:50000:0:37:37:0:7|30:0|0	0:50000:-39.593:42:40:2:8|32:1|1	0:50000:0:23:23:0:5|18:0|0	0:50000:0:35:35:0:11|24:0|0	0:50000:0:35:35:0:10|25:0|0	0:50000:0:19:19:0:3|16:0|0	0:50000:-57.81:35:32:3:5|27:1|2	1:50000:-20.723:33:1:32:0|1:10|22	0:50000:-20.493:30:29:1:0|29:0|1	0:50000:-39.812:28:26:2:4|22:0|2	0:50000:0:21:21:0:4|17:0|0	0:50000:0:37:37:0:7|30:0|0	0:50000:-18.19:26:25:1:5|20:0|1	0:50000:-19.342:34:33:1:10|23:1|0	1:50000:0:41:0:41:0|0:4|37	0:50000:0:23:23:0:3|20:0|0	1:50000:0:31:0:31:0|0:9|22	1:50000:0:33:0:33:0|0:6|27	1:50000:0:32:0:32:0|0:5|27	0:50000:-15.427:26:25:1:5|20:0|1	1:50000:0:45:0:45:0|0:13|32	1:50000:0:47:0:47:0|0:9|38	0:50000:0:33:33:0:4|29:0|0	0:50000:0:29:29:0:3|26:0|0	0:50000:0:34:34:0:9|25:0|0	0:50000:-20.954:33:32:1:6|26:0|1	0:50000:0:26:26:0:7|19:0|0	0:50000:-20.263:19:18:1:2|16:1|0	0:50000:-38.718:19:17:2:8|9:0|2	1:50000:0:17:0:17:0|0:7|10	0:50000:0:18:18:0:4|14:0|0	0:50000:0:19:19:0:5|14:0|0	0:50000:-20.263:13:12:1:2|10:1|0	0:50000:0:47:47:0:5|42:0|0	0:50000:0:20:20:0:6|14:0|0	1:50000:0:44:0:44:0|0:11|33	0:50000:0:39:39:0:10|29:0|0	1:50000:0:29:0:29:0|0:8|21	0:50000:0:22:22:0:4|18:0|0	0:50000:-55.231:45:42:3:5|37:0|3	0:50000:-20.263:42:41:1:8|33:0|1	0:50000:0:50:50:0:12|38:0|0	0:50000:-39.374:40:38:2:7|31:0|2	0:50000:0:37:37:0:7|30:0|0	0:50000:0:59:59:0:11|48:0|0	0:50000:0:30:30:0:6|24:0|0	0:50000:-40.687:59:57:2:14|43:1|1	1:50000:0:47:0:47:0|0:4|43	0:50000:-20.032:40:39:1:8|31:0|1	0:50000:0:54:54:0:11|43:0|0	0:50000:0:54:54:0:5|49:0|0	0:50000:-37.187:52:50:2:20|30:1|1	0:50000:0:23:23:0:3|20:0|0	0:50000:0:49:49:0:12|37:0|0	1:50000:0:40:0:40:0|0:8|32	1:50000:-38.062:40:2:38:0|2:4|34	1:50000:0:47:0:47:0|0:6|41	0:50000:0:53:53:0:21|32:0|0	0:50000:-20.493:33:32:1:3|29:1|0	0:50000:-18.421:42:41:1:13|28:1|0	1:50000:0:31:0:31:0|0:2|29	0:50000:-20.723:38:37:1:3|34:0|1	0:50000:0:42:42:0:6|36:0|0
NC_008096	14161	PotVarCP00035	A	G	594.7	.	NS=84;DP=501;AC=2;AN=84;AF=0.02381;RA=492;AA=8;HETAR=0;HOMA=2;HOMR=82;SRF=86;SRR=406;SAF=3;SAR=5;SRB=0.1748;SAB=0.375;SRP=454.96;SAP=4.096;ABR=0;ABA=0;AB=0;ABP=0;RUN=3;MQM=60;RL=4;RR=4;RPP=3.0103;EL=5;ER=3;EPP=4.096;BL=358;BR=400;LRB=0.055409;LRBP=8.0637;BVAR;REPEAT=AG:2|AGT:2;SNP;TS	GT:GQ:GL:DP:RA:AA:SR:SA	0:50000:0:7:7:0:0|7:0|0	0:50000:0:8:8:0:2|6:0|0	0:50000:0:4:4:0:0|4:0|0	0:50000:0:11:11:0:1|10:0|0	1:50000:0:5:0:5:0|0:1|4	0:50000:0:13:13:0:2|11:0|0	0:50000:0:4:4:0:1|3:0|0	0:50000:0:5:5:0:0|5:0|0	0:180.62:0:2:2:0:0|2:0|0	0:50000:0:7:7:0:0|7:0|0	0:50000:0:11:11:0:1|10:0|0	0:50000:0:15:15:0:5|10:0|0	0:101.13:0:1:1:0:0|1:0|0	0:50000:0:5:5:0:2|3:0|0	0:50000:0:7:7:0:2|5:0|0	0:50000:0:4:4:0:1|3:0|0	0:107.13:0:1:1:0:0|1:0|0	0:50000:0:7:7:0:1|6:0|0	0:50000:0:13:13:0:3|10:0|0	0:50000:0:4:4:0:1|3:0|0	0:50000:0:7:7:0:2|5:0|0	0:50000:0:4:4:0:0|4:0|0	0:50000:0:5:5:0:0|5:0|0	0:50000:0:5:5:0:1|4:0|0	0:50000:0:10:10:0:1|9:0|0	0:50000:0:11:11:0:1|10:0|0	0:50000:0:5:5:0:1|4:0|0	0:50000:0:11:11:0:2|9:0|0	0:50000:0:9:9:0:1|8:0|0	0:50000:0:2:2:0:0|2:0|0	0:50000:0:9:9:0:3|6:0|0	0:50000:0:4:4:0:0|4:0|0	0:50000:0:5:5:0:1|4:0|0	0:177.61:0:2:2:0:0|2:0|0	0:50000:0:3:3:0:2|1:0|0	0:50000:0:6:6:0:1|5:0|0	0:50000:0:5:5:0:0|5:0|0	0:50000:0:4:4:0:1|3:0|0	0:50000:0:7:7:0:1|6:0|0	0:180.62:0:2:2:0:0|2:0|0	0:50000:0:4:4:0:0|4:0|0	1:50000:0:3:0:3:0|0:2|1	0:50000:0:6:6:0:1|5:0|0	0:50000:0:9:9:0:1|8:0|0	0:107.13:0:1:1:0:0|1:0|0	0:50000:0:5:5:0:1|4:0|0	0:50000:0:8:8:0:1|7:0|0	0:50000:0:4:4:0:1|3:0|0	0:50000:0:2:2:0:0|2:0|0	0:50000:0:4:4:0:0|4:0|0	0:50000:0:2:2:0:0|2:0|0	0:50000:0:6:6:0:1|5:0|0	0:50000:0:10:10:0:3|7:0|0	0:107.13:0:1:1:0:0|1:0|0	0:50000:0:7:7:0:1|6:0|0	0:50000:0:5:5:0:1|4:0|0	0:50000:0:5:5:0:0|5:0|0	0:50000:0:6:6:0:1|5:0|0	0:50000:0:6:6:0:2|4:0|0	0:171.08:0:2:2:0:2|0:0|0	0:50000:0:5:5:0:0|5:0|0	0:50000:0:10:10:0:1|9:0|0	0:50000:0:8:8:0:0|8:0|0	0:50000:0:5:5:0:1|4:0|0	0:50000:0:5:5:0:2|3:0|0	0:50000:0:7:7:0:1|6:0|0	0:50000:0:3:3:0:2|1:0|0	0:50000:0:5:5:0:0|5:0|0	0:50000:0:6:6:0:1|5:0|0	0:50000:0:4:4:0:1|3:0|0	0:50000:0:4:4:0:0|4:0|0	0:50000:0:8:8:0:4|4:0|0	0:50000:0:15:15:0:4|11:0|0	0:50000:0:2:2:0:1|1:0|0	0:50000:0:5:5:0:2|3:0|0	0:50000:0:9:9:0:2|7:0|0	0:50000:0:4:4:0:0|4:0|0	0:103.13:0:1:1:0:0|1:0|0	0:50000:0:3:3:0:0|3:0|0	0:168.07:0:2:2:0:1|1:0|0	0:50000:0:14:14:0:0|14:0|0	0:50000:0:5:5:0:2|3:0|0	0:50000:0:11:11:0:1|10:0|0	0:50000:0:13:13:0:4|9:0|0
NC_008096	15182	PotVarCP00036	A	G	25281	.	NS=84;DP=14985;AC=2;AN=84;AF=0.02381;RA=14658;AA=321;HETAR=0;HOMA=2;HOMR=82;SRF=7151;SRR=7507;SAF=158;SAR=163;SRB=0.48786;SAB=0.49221;SRP=21.785;SAP=3.1794;ABR=0;ABA=0;AB=0;ABP=0;RUN=3;MQM=59.928;RL=134;RR=187;RPP=22.012;EL=163;ER=158;EPP=3.1794;BL=14186;BR=16249;LRB=0.067784;LRBP=306.66;BVAR;REPEAT=A:3;SNP;TS	GT:GQ:GL:DP:RA:AA:SR:SA	0:50000:0:215:215:0:107|108:0|0	0:50000:0:194:194:0:91|103:0|0	0:50000:0:153:153:0:75|78:0|0	0:50000:0:187:187:0:90|97:0|0	1:50000:-56.091:160:2:157:1|1:76|81	0:50000:0:254:254:0:134|120:0|0	0:50000:-15.197:185:184:0:91|93:0|0	0:50000:0:149:149:0:73|76:0|0	0:50000:0:213:213:0:117|96:0|0	0:50000:-17.5:193:192:1:88|104:1|0	0:50000:0:215:215:0:113|102:0|0	0:50000:0:209:209:0:104|105:0|0	0:50000:0:162:162:0:83|79:0|0	0:50000:0:175:175:0:93|82:0|0	0:50000:0:162:162:0:88|74:0|0	0:50000:0:237:237:0:116|121:0|0	0:50000:0:148:148:0:81|67:0|0	0:50000:0:215:215:0:101|114:0|0	0:50000:0:215:215:0:113|102:0|0	0:50000:0:175:175:0:98|77:0|0	0:50000:0:175:175:0:77|98:0|0	0:50000:0:159:159:0:88|71:0|0	0:50000:0:147:147:0:73|74:0|0	0:50000:0:159:159:0:79|80:0|0	0:50000:0:174:174:0:85|89:0|0	0:50000:0:189:189:0:97|92:0|0	0:50000:0:169:169:0:80|89:0|0	0:50000:0:196:196:0:86|110:0|0	0:50000:0:185:185:0:84|101:0|0	0:50000:0:143:143:0:71|72:0|0	0:50000:0:180:180:0:88|92:0|0	0:50000:0:140:140:0:66|74:0|0	0:50000:0:184:184:0:86|98:0|0	0:50000:-18.421:142:141:0:67|74:0|0	0:50000:0:179:179:0:87|92:0|0	0:50000:0:181:181:0:90|91:0|0	0:50000:0:135:135:0:69|66:0|0	0:50000:0:164:164:0:89|75:0|0	0:50000:0:152:152:0:72|80:0|0	0:50000:0:144:144:0:79|65:0|0	0:50000:0:210:210:0:108|102:0|0	1:50000:0:162:0:162:0|0:80|82	0:50000:0:198:198:0:104|94:0|0	0:50000:0:152:152:0:60|92:0|0	0:50000:0:168:168:0:85|83:0|0	0:50000:0:168:168:0:88|80:0|0	0:50000:0:152:152:0:86|66:0|0	0:50000:0:150:150:0:73|77:0|0	0:50000:0:138:138:0:77|61:0|0	0:50000:0:177:177:0:77|100:0|0	0:50000:0:196:196:0:83|113:0|0	0:50000:0:177:177:0:89|88:0|0	0:50000:0:196:196:0:95|101:0|0	0:50000:-20.723:99:98:1:43|55:1|0	0:50000:0:192:192:0:96|96:0|0	0:50000:0:149:149:0:79|70:0|0	0:50000:0:182:182:0:92|90:0|0	0:50000:0:151:151:0:72|79:0|0	0:50000:0:179:179:0:90|89:0|0	0:50000:0:103:103:0:49|54:0|0	0:50000:0:163:163:0:89|74:0|0	0:50000:-17.269:209:208:0:98|110:0|0	0:50000:0:213:213:0:107|106:0|0	0:50000:0:168:168:0:77|91:0|0	0:50000:0:173:173:0:76|97:0|0	0:50000:0:211:211:0:110|101:0|0	0:50000:0:181:181:0:75|106:0|0	0:50000:0:208:208:0:108|100:0|0	0:50000:0:212:212:0:92|120:0|0	0:50000:0:169:169:0:76|93:0|0	0:50000:0:200:200:0:87|113:0|0	0:50000:0:181:181:0:81|100:0|0	0:50000:0:249:249:0:117|132:0|0	0:50000:0:180:180:0:78|102:0|0	0:50000:0:186:186:0:87|99:0|0	0:50000:0:242:242:0:110|132:0|0	0:50000:-20.032:128:127:0:60|67:0|0	0:50000:0:178:178:0:82|96:0|0	0:50000:0:241:241:0:116|125:0|0	0:50000:0:166:166:0:77|89:0|0	0:50000:0:193:193:0:91|102:0|0	0:50000:0:165:165:0:66|99:0|0	0:50000:0:168:168:0:81|87:0|0	0:50000:0:188:188:0:94|94:0|0
NC_008096	15834	PotVarCP00037	T	G	49312	.	NS=84;DP=3688;AC=20;AN=84;AF=0.2381;RA=2621;AA=1063;HETAR=0;HOMA=20;HOMR=64;SRF=617;SRR=2004;SAF=228;SAR=835;SRB=0.23541;SAB=0.21449;SRP=1596.8;SAP=755.67;ABR=0;ABA=0;AB=0;ABP=0;RUN=1;MQM=59.805;RL=629;RR=434;RPP=80.687;EL=404;ER=659;EPP=135.84;BL=57906;BR=42998;LRB=0.14774;LRBP=4785.8;BVAR;REPEAT=TA:2;SNP;TV	GT:GQ:GL:DP:RA:AA:SR:SA	0:50000:-21.184:75:74:1:23|51:0|1	0:50000:-21.875:61:60:1:17|43:0|1	0:50000:-37.843:51:49:2:16|33:0|2	0:50000:-22.105:61:60:1:18|42:0|1	1:50000:0:82:0:82:0|0:20|62	0:50000:0:102:102:0:41|61:0|0	0:50000:0:49:49:0:23|26:0|0	0:50000:0:38:38:0:11|27:0|0	1:50000:0:81:0:81:0|0:21|60	1:50000:-21.184:77:1:76:1|0:14|62	0:50000:0:65:65:0:19|46:0|0	0:50000:0:91:91:0:26|65:0|0	0:50000:-40.905:52:50:2:12|38:0|2	0:50000:0:49:49:0:21|28:0|0	1:50000:0:56:0:56:0|0:16|40	0:50000:0:54:54:0:19|35:0|0	0:50000:0:34:34:0:9|25:0|0	0:50000:0:36:36:0:7|29:0|0	0:50000:-21.875:88:87:1:29|58:1|0	0:50000:0:39:39:0:8|31:0|0	1:50000:0:44:0:44:0|0:12|32	0:50000:0:33:33:0:6|27:0|0	0:50000:0:15:15:0:2|13:0|0	0:50000:0:45:45:0:13|32:0|0	0:50000:-40.03:44:42:2:8|34:0|2	0:50000:0:48:48:0:12|36:0|0	0:50000:0:36:36:0:5|31:0|0	0:50000:0:45:45:0:7|38:0|0	1:50000:0:50:0:50:0|0:10|40	0:50000:-21.875:42:41:1:7|34:0|1	0:50000:0:32:32:0:7|25:0|0	0:50000:0:36:36:0:3|33:0|0	0:50000:0:48:48:0:12|36:0|0	0:50000:0:36:36:0:1|35:0|0	0:50000:-21.414:22:21:1:4|17:0|1	1:50000:0:59:0:59:0|0:13|46	0:50000:-21.644:35:34:1:3|31:0|1	1:50000:0:37:0:37:0|0:6|31	1:50000:-20.493:36:0:35:0|0:7|28	1:50000:0:29:0:29:0|0:8|21	0:50000:0:48:48:0:9|39:0|0	1:50000:0:50:0:50:0|0:14|36	1:50000:-15.427:60:1:59:0|1:11|48	0:50000:-20.723:45:44:1:8|36:1|0	0:50000:0:28:28:0:5|23:0|0	0:50000:0:32:32:0:5|27:0|0	0:50000:0:32:32:0:7|25:0|0	0:50000:0:54:54:0:16|38:0|0	0:50000:0:26:26:0:7|19:0|0	0:50000:0:29:29:0:8|21:0|0	1:50000:0:42:0:42:0|0:7|35	0:50000:0:24:24:0:4|20:0|0	0:50000:0:42:42:0:13|29:0|0	0:50000:0:10:10:0:1|9:0|0	0:50000:0:42:42:0:7|35:0|0	0:50000:0:32:32:0:7|25:0|0	1:50000:0:47:0:47:0|0:11|36	0:50000:0:28:28:0:4|24:0|0	1:50000:-20.493:42:1:41:0|1:7|34	0:50000:0:24:24:0:3|21:0|0	0:50000:-21.644:29:28:1:2|26:0|1	0:50000:0:29:29:0:2|27:0|0	0:50000:0:50:50:0:8|42:0|0	0:50000:-21.875:20:19:1:1|18:0|1	0:50000:0:19:19:0:1|18:0|0	0:50000:-22.796:42:41:1:6|35:0|1	0:50000:0:35:35:0:2|33:0|0	0:50000:0:43:43:0:3|40:0|0	1:50000:0:61:0:61:0|0:5|56	0:50000:0:34:34:0:4|30:0|0	0:50000:0:27:27:0:7|20:0|0	0:50000:0:44:44:0:10|34:0|0	0:50000:0:43:43:0:13|30:0|0	0:50000:-20.954:28:27:1:9|18:0|1	0:50000:0:48:48:0:6|42:0|0	1:50000:0:74:0:74:0|0:19|55	1:50000:-40.468:39:0:37:0|0:7|30	1:50000:0:41:0:41:0|0:4|37	0:50000:-15.427:54:53:1:19|34:1|0	0:50000:0:24:24:0:4|20:0|0	0:50000:-16.579:47:46:1:11|35:1|0	1:50000:0:42:0:42:0|0:12|30	0:50000:0:26:26:0:3|23:0|0	0:50000:0:38:38:0:12|26:0|0
NC_008096	16692	PotVarCP00038	T	TC	346.02	.	NS=84;DP=5987;AC=1;AN=84;AF=0.011905;RA=5967;AA=19;HETAR=0;HOMA=1;HOMR=83;SRF=1318;SRR=4649;SAF=2;SAR=17;SRB=0.22088;SAB=0.10526;SRP=4040.8;SAP=28.725;ABR=0;ABA=0;AB=0;ABP=0;RUN=1;MQM=58.789;RL=19;RR=0;RPP=44.268;EL=2;ER=17;EPP=28.725;BL=1319;BR=486;LRB=0.4615;LRBP=837.78;BVAR;INS=1	GT:GQ:GL:DP:RA:AA:SR:SA	0:50000:0:75:75:0:19|56:0|0	0:50000:0:64:64:0:17|47:0|0	0:50000:0:51:51:0:8|43:0|0	0:50000:0:82:82:0:22|60:0|0	0:50000:0:84:84:0:23|61:0|0	0:50000:0:112:112:0:29|83:0|0	0:50000:0:41:41:0:10|31:0|0	0:50000:0:73:73:0:12|61:0|0	0:50000:0:81:81:0:16|65:0|0	0:50000:0:71:71:0:14|57:0|0	0:50000:0:85:85:0:21|64:0|0	0:50000:0:114:114:0:27|87:0|0	0:50000:0:71:71:0:21|50:0|0	0:50000:0:81:81:0:27|54:0|0	0:50000:0:90:90:0:27|63:0|0	0:50000:0:86:86:0:29|57:0|0	0:50000:0:52:52:0:16|36:0|0	0:50000:0:79:79:0:18|61:0|0	0:50000:0:111:111:0:52|59:0|0	0:50000:0:102:102:0:36|66:0|0	0:50000:0:72:72:0:23|49:0|0	0:50000:0:64:64:0:26|38:0|0	0:50000:0:59:59:0:12|47:0|0	0:50000:0:75:75:0:21|54:0|0	0:50000:0:69:69:0:20|49:0|0	0:50000:0:82:82:0:15|67:0|0	0:50000:0:60:60:0:7|53:0|0	0:50000:0:80:80:0:14|66:0|0	0:50000:0:73:73:0:13|60:0|0	0:50000:0:72:72:0:7|65:0|0	0:50000:0:64:64:0:9|55:0|0	0:50000:0:68:68:0:7|61:0|0	0:50000:0:81:81:0:18|63:0|0	0:50000:0:74:74:0:11|63:0|0	0:50000:0:57:57:0:16|41:0|0	0:50000:0:76:76:0:10|66:0|0	0:50000:0:61:61:0:8|53:0|0	0:50000:0:54:54:0:13|41:0|0	0:50000:0:55:55:0:11|44:0|0	0:50000:0:77:77:0:13|64:0|0	0:50000:0:79:79:0:13|66:0|0	0:50000:0:63:63:0:12|51:0|0	0:50000:0:77:77:0:13|64:0|0	0:50000:0:78:78:0:15|63:0|0	0:50000:0:70:70:0:11|59:0|0	0:50000:0:64:64:0:7|57:0|0	0:50000:0:69:69:0:14|55:0|0	0:50000:0:114:114:0:22|92:0|0	0:50000:0:43:43:0:11|32:0|0	0:50000:0:48:48:0:11|37:0|0	1:50000:-443.03:43:24:19:0|24:2|17	0:50000:0:50:50:0:9|41:0|0	0:50000:0:62:62:0:15|47:0|0	0:50000:0:39:39:0:6|33:0|0	0:50000:0:101:101:0:17|84:0|0	0:50000:0:45:45:0:11|34:0|0	0:50000:0:65:65:0:13|52:0|0	0:50000:0:71:71:0:15|56:0|0	0:50000:0:90:90:0:21|69:0|0	0:50000:0:36:36:0:9|27:0|0	0:50000:0:54:54:0:6|48:0|0	0:50000:0:79:79:0:10|69:0|0	0:50000:0:86:86:0:17|69:0|0	0:50000:0:55:55:0:6|49:0|0	0:50000:0:60:60:0:9|51:0|0	0:50000:0:85:85:0:12|73:0|0	0:50000:0:78:78:0:16|62:0|0	0:50000:0:74:74:0:10|64:0|0	0:50000:0:94:94:0:22|72:0|0	0:50000:0:52:52:0:7|45:0|0	0:50000:0:102:102:0:15|87:0|0	0:50000:0:86:86:0:20|66:0|0	0:50000:0:79:79:0:30|49:0|0	0:50000:0:47:47:0:13|34:0|0	0:50000:0:76:76:0:22|54:0|0	0:50000:0:85:85:0:29|56:0|0	0:50000:0:58:58:0:11|47:0|0	0:50000:0:70:70:0:6|64:0|0	0:50000:0:82:82:0:25|57:0|0	0:50000:0:61:61:0:6|55:0|0	0:50000:0:51:51:0:17|34:0|0	0:50000:0:57:57:0:17|40:0|0	0:50000:0:59:59:0:10|49:0|0	0:50000:0:71:71:0:19|52:0|0
NC_008096	16728	PotVarCP00039	A	AAG	14127	.	NS=84;DP=4152;AC=5;AN=84;AF=0.059524;RA=3987;AA=138;HETAR=0;HOMA=5;HOMR=79;SRF=788;SRR=3199;SAF=33;SAR=105;SRB=0.19764;SAB=0.23913;SRP=3168.9;SAP=84.582;ABR=0;ABA=0;AB=0;ABP=0;RUN=1;MQM=59.833;RL=87;RR=51;RPP=23.403;EL=56;ER=82;EPP=13.647;BL=7175;BR=5785;LRB=0.10725;LRBP=326.74;BVAR;REPEAT=A:13;INS=2	GT:GQ:GL:DP:RA:AA:SR:SA	0:50000:0:64:64:0:14|50:0|0	0:50000:0:61:61:0:18|43:0|0	0:50000:0:44:44:0:7|37:0|0	0:50000:0:56:56:0:11|45:0|0	0:50000:0:66:66:0:14|52:0|0	0:50000:0:110:110:0:29|81:0|0	0:50000:0:44:44:0:8|36:0|0	0:50000:0:60:60:0:4|56:0|0	1:50000:-360.52:55:4:41:1|3:10|31	0:50000:0:62:62:0:6|56:0|0	0:50000:0:60:60:0:10|50:0|0	0:50000:0:71:71:0:18|53:0|0	0:50000:0:53:53:0:10|43:0|0	0:50000:0:51:51:0:11|40:0|0	0:50000:0:53:53:0:15|38:0|0	0:50000:0:69:69:0:18|51:0|0	0:50000:0:34:34:0:12|22:0|0	0:50000:0:50:50:0:8|42:0|0	0:50000:0:89:89:0:30|59:0|0	0:50000:0:68:68:0:17|51:0|0	1:50000:-284.04:47:9:34:2|7:9|25	0:50000:0:56:56:0:21|35:0|0	0:50000:0:32:32:0:5|27:0|0	0:50000:0:44:44:0:10|34:0|0	0:50000:0:66:66:0:15|51:0|0	0:50000:0:66:66:0:14|52:0|0	0:50000:0:58:58:0:5|53:0|0	0:50000:0:63:63:0:17|46:0|0	0:50000:0:51:51:0:4|47:0|0	0:50000:0:34:34:0:3|31:0|0	0:50000:0:37:37:0:3|34:0|0	0:50000:0:36:36:0:3|33:0|0	0:50000:0:69:69:0:14|55:0|0	0:50000:0:57:57:0:7|50:0|0	0:50000:0:37:37:0:12|25:0|0	0:50000:0:59:59:0:4|55:0|0	0:50000:0:46:46:0:9|37:0|0	0:50000:0:36:36:0:7|29:0|0	0:50000:0:35:35:0:7|28:0|0	0:50000:0:57:57:0:8|49:0|0	0:50000:0:66:66:0:12|54:0|0	0:50000:0:41:41:0:9|32:0|0	0:50000:-32.697:61:60:1:11|49:0|1	0:50000:0:52:52:0:9|43:0|0	0:50000:0:46:46:0:5|41:0|0	0:50000:0:55:55:0:6|49:0|0	0:50000:0:50:50:0:9|41:0|0	0:50000:0:59:59:0:13|46:0|0	0:50000:0:31:31:0:10|21:0|0	0:50000:0:37:37:0:8|29:0|0	1:25.951:-49.218:3:1:1:1|0:0|1	0:50000:0:45:45:0:9|36:0|0	0:50000:0:45:45:0:12|33:0|0	0:50000:0:26:26:0:4|22:0|0	0:50000:0:59:59:0:11|48:0|0	0:50000:0:30:30:0:5|25:0|0	0:50000:0:45:45:0:7|38:0|0	0:50000:0:55:55:0:9|46:0|0	0:50000:0:48:48:0:11|37:0|0	0:50000:0:24:24:0:5|19:0|0	0:50000:0:34:34:0:5|29:0|0	0:50000:0:42:42:0:1|41:0|0	0:50000:0:54:54:0:11|43:0|0	0:50000:0:28:28:0:5|23:0|0	0:50000:0:31:31:0:5|26:0|0	0:50000:0:49:49:0:8|41:0|0	0:50000:0:45:45:0:8|37:0|0	0:50000:0:50:50:0:4|46:0|0	0:50000:0:67:67:0:11|56:0|0	0:50000:0:35:35:0:2|33:0|0	0:50000:0:58:58:0:9|49:0|0	0:50000:0:54:54:0:15|39:0|0	0:50000:0:61:61:0:24|37:0|0	0:50000:0:34:34:0:9|25:0|0	0:50000:0:44:44:0:10|34:0|0	1:50000:-330.85:52:5:39:0|5:11|28	0:50000:-30.624:33:32:1:9|23:0|1	1:50000:-143.53:27:3:21:0|3:3|18	0:50000:0:62:62:0:19|43:0|0	0:50000:0:43:43:0:5|38:0|0	0:50000:0:35:35:0:9|26:0|0	0:50000:0:37:37:0:7|30:0|0	0:50000:0:50:50:0:8|42:0|0	0:50000:0:42:42:0:7|35:0|0
NC_008096	17860	PotVarCP00040	C	T	49312	.	NS=84;DP=10265;AC=20;AN=84;AF=0.2381;RA=7839;AA=2410;HETAR=0;HOMA=20;HOMR=64;SRF=2283;SRR=5556;SAF=631;SAR=1779;SRB=0.29124;SAB=0.26183;SRP=2970.5;SAP=1190.5;ABR=0;ABA=0;AB=0;ABP=0;RUN=1;MQM=59.652;RL=1176;RR=1234;RPP=6.0414;EL=1127;ER=1283;EPP=24.938;BL=113877;BR=114921;LRB=0.004563;LRBP=13.355;BVAR;REPEAT=C:3;SNP;TS	GT:GQ:GL:DP:RA:AA:SR:SA	0:50000:-31.937:147:145:1:52|93:0|1	0:50000:-54.587:126:123:3:38|85:1|2	0:50000:-53.297:124:121:3:34|87:0|3	0:50000:-20.723:124:123:1:31|92:1|0	1:50000:0:146:0:146:0|0:47|99	0:50000:-37.405:196:194:1:69|125:0|1	0:50000:-40.03:139:137:2:48|89:0|2	0:50000:-56.306:126:123:3:40|83:1|2	1:50000:0:149:0:149:0|0:51|98	1:50000:-39.812:139:2:137:0|2:42|95	0:50000:-58.025:184:181:1:60|121:0|1	0:50000:-80.084:141:137:4:45|92:2|2	0:50000:-131.16:158:151:7:60|91:3|4	0:50000:-18.421:124:123:1:50|73:0|1	1:50000:0:143:0:143:0|0:51|92	0:50000:-90.878:218:213:5:87|126:3|2	0:50000:-20.263:141:140:1:60|80:1|0	0:50000:-56.736:165:162:3:71|91:2|1	0:50000:-59.315:182:179:3:80|99:0|3	0:50000:-21.644:169:168:1:66|102:0|1	1:50000:-109.97:144:6:138:4|2:56|82	0:50000:-38.062:174:172:2:54|118:1|1	0:50000:-91.514:145:140:5:49|91:3|2	0:50000:-129.68:153:146:5:67|79:3|2	0:50000:-38.062:126:124:1:36|88:0|1	0:50000:-22.105:138:137:1:29|108:0|1	0:50000:-83.888:97:92:5:18|74:0|5	0:50000:-87.065:131:126:5:27|99:0|5	1:50000:-23.947:126:0:125:0|0:26|99	0:50000:-39.812:114:112:2:28|84:1|1	0:50000:-57.166:120:117:3:25|92:0|3	0:50000:-38.937:78:76:2:15|61:0|2	0:50000:-22.105:120:119:1:31|88:0|1	0:50000:0:109:109:0:18|91:0|0	0:50000:-20.263:103:102:0:28|74:0|0	1:50000:0:115:0:115:0|0:16|99	0:50000:-71.351:97:93:4:29|64:1|3	1:50000:0:72:0:72:0|0:21|51	1:50000:-23.717:74:0:73:0|0:13|60	1:50000:0:77:0:77:0|0:19|58	0:50000:-35.437:121:119:2:28|91:0|2	1:50000:0:101:0:101:0|0:21|80	1:50000:0:117:0:117:0|0:32|85	0:50000:-38.937:132:130:2:25|105:0|2	0:50000:0:101:101:0:23|78:0|0	0:50000:-19.802:78:77:1:23|54:1|0	0:50000:0:99:99:0:24|75:0|0	0:50000:-74.546:151:147:3:36|111:1|2	0:50000:-52.867:98:95:3:32|63:2|1	0:50000:0:96:96:0:31|65:0|0	1:50000:0:107:0:107:0|0:31|76	0:50000:-20.954:86:85:0:20|65:0|0	0:50000:-48.784:108:105:3:32|73:0|3	0:50000:-27.999:57:55:2:10|45:0|2	0:50000:-34.124:131:129:2:24|105:0|2	0:50000:-39.155:109:107:2:32|75:0|2	1:50000:0:102:0:102:0|0:21|81	0:50000:-77.528:97:93:4:22|71:1|3	1:50000:-26.019:125:0:124:0|0:18|106	0:50000:-20.954:81:80:1:21|59:0|1	0:50000:-70.925:90:86:4:13|73:1|3	0:50000:-35.437:109:107:2:20|87:0|2	0:50000:-21.644:150:149:0:35|114:0|0	0:50000:-38.062:91:89:2:16|73:0|2	0:50000:0:80:80:0:16|64:0|0	0:50000:-21.875:141:140:1:36|104:1|0	0:50000:-40.687:109:107:2:24|83:1|1	0:50000:-18.19:130:129:1:17|112:1|0	1:50000:0:132:0:132:0|0:22|110	0:50000:-74.759:95:91:4:26|65:1|3	0:50000:-20.032:145:144:1:31|113:1|0	0:50000:-34.999:113:111:2:19|92:1|1	0:50000:0:161:161:0:50|111:0|0	0:50000:-57.166:84:81:3:25|56:2|1	0:50000:-20.493:118:117:1:32|85:1|0	1:50000:-20.032:142:1:141:0|1:47|94	1:50000:0:84:0:84:0|0:19|65	1:50000:0:111:0:111:0|0:27|84	0:50000:-21.414:149:148:1:54|94:1|0	0:50000:-39.593:116:114:2:30|84:1|1	0:50000:-20.723:137:136:1:43|93:0|1	1:50000:0:83:0:83:0|0:10|73	0:50000:-39.593:103:101:2:19|82:0|2	0:50000:-74.972:140:136:3:45|91:1|2
NC_008096	17928	PotVarCP00041	C	A	41972	.	NS=84;DP=8774;AC=5;AN=84;AF=0.059524;RA=8113;AA=659;HETAR=0;HOMA=5;HOMR=79;SRF=1981;SRR=6132;SAF=168;SAR=491;SRB=0.24418;SAB=0.25493;SRP=4614.9;SAP=346.79;ABR=0;ABA=0;AB=0;ABP=0;RUN=2;MQM=59.232;RL=405;RR=254;RPP=78.142;EL=302;ER=357;EPP=12.978;BL=36267;BR=26294;LRB=0.15941;LRBP=3455.3;BVAR;SNP;TV	GT:GQ:GL:DP:RA:AA:SR:SA	0:50000:-40.905:152:150:2:48|102:1|1	0:50000:-54.372:136:133:3:47|86:2|1	0:50000:-76.463:112:108:4:30|78:2|2	0:50000:-37.843:110:108:2:38|70:1|1	0:50000:0:162:162:0:47|115:0|0	0:50000:-14.737:176:175:1:55|120:0|1	0:50000:-40.03:124:122:2:37|85:0|2	0:50000:-56.736:110:107:3:29|78:0|3	1:50000:0:119:0:119:0|0:28|91	0:50000:0:118:118:0:43|75:0|0	0:50000:-22.335:158:157:1:39|118:0|1	0:50000:-42.655:131:129:2:34|95:0|2	0:50000:-94.48:135:130:5:34|96:1|4	0:50000:0:108:108:0:29|79:0|0	0:50000:-56.521:95:92:3:27|65:2|1	0:50000:-20.954:186:185:1:42|143:0|1	0:50000:-37.624:129:127:2:29|98:1|1	0:50000:-21.414:164:163:1:51|112:0|1	0:50000:-40.468:208:206:2:84|122:0|2	0:50000:0:122:122:0:31|91:0|0	1:50000:-106.17:136:6:130:4|2:42|88	0:50000:-39.812:133:131:2:29|102:0|2	0:50000:-56.521:105:102:3:33|69:0|3	0:50000:-109.12:131:125:6:38|87:2|4	0:50000:-21.414:109:108:1:26|82:0|1	0:50000:0:118:118:0:30|88:0|0	0:50000:-81.346:84:79:5:16|63:2|3	0:50000:-59.744:117:114:3:22|92:0|3	0:50000:-20.263:110:109:1:18|91:0|1	0:50000:-52.438:82:79:3:26|53:1|2	0:50000:-68.37:108:104:4:26|78:1|3	0:50000:-77.741:63:59:4:12|47:1|3	0:50000:0:113:113:0:34|79:0|0	0:50000:0:70:70:0:17|53:0|0	0:50000:0:92:92:0:21|71:0|0	0:50000:0:104:104:0:25|79:0|0	0:50000:-40.249:72:70:2:16|54:0|2	0:50000:0:79:79:0:23|56:0|0	0:50000:0:65:65:0:16|49:0|0	0:50000:-15.197:70:69:1:15|54:0|1	0:50000:-66.666:108:104:3:12|92:0|3	0:50000:-20.723:83:82:1:22|60:0|1	0:50000:-15.427:102:101:1:26|75:0|1	0:50000:-21.414:106:105:1:24|81:0|1	0:50000:-42.337:95:92:3:20|72:2|1	0:50000:-59.1:89:86:3:21|65:0|3	0:50000:-57.81:97:94:3:24|70:0|3	0:50000:-20.723:116:115:1:34|81:0|1	0:50000:-48.999:86:83:3:17|66:2|1	0:50000:-39.155:79:77:2:14|63:1|1	1:50000:0:95:0:95:0|0:29|66	0:50000:0:74:74:0:14|60:0|0	0:50000:-16.118:95:94:1:19|75:0|1	0:50000:-20.263:55:54:1:11|43:1|0	0:50000:-54.802:111:108:3:21|87:1|2	0:50000:-20.723:81:80:1:20|60:0|1	0:50000:-21.184:96:95:1:21|74:0|1	0:50000:-39.155:89:87:2:23|64:1|1	0:50000:0:89:89:0:11|78:0|0	0:50000:-20.263:70:69:1:18|51:1|0	0:50000:-18.19:81:80:1:12|68:0|1	0:50000:-21.875:102:101:1:20|81:0|1	0:50000:0:109:109:0:21|88:0|0	0:50000:-20.263:64:63:1:12|51:0|1	0:50000:0:59:59:0:10|49:0|0	0:50000:-41.343:125:123:2:23|100:0|2	0:50000:0:90:90:0:13|77:0|0	0:50000:-21.184:106:105:1:16|89:0|1	0:50000:0:87:87:0:11|76:0|0	0:50000:-59.315:86:83:3:15|68:0|3	0:50000:0:111:111:0:15|96:0|0	0:50000:-35.874:87:85:2:13|72:0|2	0:50000:0:114:114:0:28|86:0|0	0:50000:-56.736:75:72:3:21|51:1|2	0:50000:-21.414:100:99:1:19|80:0|1	1:50000:-20.263:111:1:110:0|1:30|80	0:50000:-57.38:80:77:3:13|64:0|3	1:50000:0:78:0:78:0|0:11|67	0:50000:-20.493:122:121:1:38|83:1|0	0:50000:-20.954:96:95:1:11|84:0|1	0:50000:-34.781:113:111:2:28|83:0|2	0:50000:-55.876:56:53:3:6|47:0|3	0:50000:-19.342:82:81:1:16|65:0|1	0:50000:-21.644:107:106:1:27|79:0|1
NC_008096	20095	PotVarCP00042	G	C	49312	.	NS=84;DP=19588;AC=5;AN=84;AF=0.059524;RA=18110;AA=1461;HETAR=0;HOMA=5;HOMR=79;SRF=9946;SRR=8164;SAF=820;SAR=641;SRB=0.5492;SAB=0.56126;SRP=383.77;SAP=50.633;ABR=0;ABA=0;AB=0;ABP=0;RUN=1;MQM=59.561;RL=718;RR=743;RPP=3.9392;EL=577;ER=884;EPP=143.09;BL=68480;BR=70181;LRB=0.012267;LRBP=48.322;BVAR;REPEAT=G:2;SNP;TV	GT:GQ:GL:DP:RA:AA:SR:SA	0:50000:-59.529:257:254:3:148|106:1|2	0:50000:-20.954:212:211:1:113|98:0|1	0:50000:-131.58:169:162:7:90|72:5|2	0:50000:-97.445:258:253:5:142|111:3|2	0:50000:-39.155:283:281:2:148|133:1|1	0:50000:-19.111:360:359:1:201|158:1|0	0:50000:-59.1:246:243:3:128|115:2|1	0:50000:-135.16:212:205:7:108|97:4|3	1:50000:0:248:0:248:0|0:141|107	0:50000:-93.844:290:285:4:142|143:1|3	0:50000:-41.562:316:314:1:172|142:0|1	0:50000:-39.812:269:267:2:135|132:1|1	0:50000:-77.315:175:171:4:93|78:3|1	0:50000:0:159:159:0:85|74:0|0	0:50000:-73.694:197:193:4:113|80:1|3	0:50000:-40.687:236:234:2:131|103:1|1	0:50000:0:194:194:0:94|100:0|0	0:50000:-15.427:164:163:1:82|81:1|0	0:50000:0:208:208:0:120|88:0|0	0:50000:-55.876:246:243:3:127|116:2|1	1:50000:-38.718:211:2:209:2|0:110|99	0:50000:-78.38:235:231:4:123|108:2|2	0:50000:-96.81:209:204:5:117|87:3|2	0:50000:-19.572:175:174:0:108|66:0|0	0:50000:0:263:263:0:149|114:0|0	0:50000:0:276:276:0:173|103:0|0	0:50000:-55.876:196:193:3:98|95:0|3	0:50000:-40.03:244:242:2:136|106:1|1	0:50000:-32.374:268:266:2:146|120:1|1	0:50000:-96.174:216:211:5:115|96:4|1	0:50000:-67.944:195:191:4:99|92:3|1	0:50000:-77.954:181:177:4:86|91:3|1	0:50000:-56.736:264:261:3:141|120:3|0	0:50000:-57.166:191:188:3:100|88:1|2	0:50000:-92.149:220:215:5:125|90:3|2	0:50000:-39.155:253:251:2:126|125:2|0	0:50000:-90.031:173:168:5:101|67:2|3	0:50000:-147.92:222:214:8:120|94:6|2	0:50000:-55.446:158:155:3:81|74:0|3	0:50000:-74.972:163:159:4:94|65:3|1	0:50000:-22.335:250:249:1:137|112:1|0	0:50000:0:199:199:0:111|88:0|0	0:50000:-38.718:239:237:2:126|111:2|0	0:50000:-251.01:256:243:12:135|108:8|4	0:50000:-111.66:184:178:5:109|69:3|2	0:50000:-70.712:237:233:4:131|102:2|2	0:50000:-55.016:226:223:2:127|96:2|0	0:50000:-36.968:224:222:2:119|103:1|1	0:50000:-39.812:162:160:2:94|66:1|1	0:50000:-56.091:160:157:3:93|64:2|1	1:50000:0:182:0:182:0|0:107|75	0:50000:-40.905:198:196:2:96|100:0|2	0:50000:-41.343:212:210:2:117|93:2|0	0:50000:0:110:110:0:61|49:0|0	0:50000:-41.562:317:315:2:172|143:0|2	0:50000:-156.11:171:163:8:97|66:4|4	0:50000:-128.84:219:212:7:128|84:5|2	0:50000:-130.44:241:235:4:131|104:2|2	0:50000:-67.731:309:305:3:174|131:1|2	0:50000:-154.62:136:127:9:72|55:4|5	0:50000:-113.34:239:233:6:127|106:5|1	0:50000:-20.032:315:314:1:176|138:0|1	0:50000:-53.512:378:375:2:210|165:2|0	0:50000:-94.692:205:200:5:113|87:2|3	0:50000:-78.38:254:250:4:129|121:1|3	0:50000:-40.905:291:289:1:167|122:0|1	0:50000:-60.604:240:237:2:130|107:1|1	0:50000:-101.26:286:281:5:145|136:5|0	0:50000:-55.661:362:359:3:184|175:1|2	0:50000:-157.79:237:229:8:140|89:5|3	0:50000:0:360:360:0:216|144:0|0	0:50000:-119.89:262:256:5:151|105:3|2	0:50000:-40.687:252:250:1:144|106:1|0	0:50000:-33.249:151:149:2:79|70:1|1	0:50000:-57.595:305:302:2:150|152:0|2	1:50000:0:305:0:305:0|0:173|132	0:50000:0:170:170:0:86|84:0|0	1:50000:0:263:0:263:0|0:145|118	0:50000:-61.464:298:295:3:154|141:2|1	0:50000:-21.644:216:215:1:104|111:0|1	0:50000:-79.658:240:236:3:127|109:1|2	0:50000:-110.18:216:210:6:120|90:4|2	0:50000:-149.81:276:268:8:140|128:5|3	0:50000:-81.575:222:218:4:112|106:1|3
NC_008096	21286	PotVarCP00043	G	A	18429	.	NS=84;DP=3772;AC=5;AN=84;AF=0.059524;RA=3517;AA=243;HETAR=0;HOMA=5;HOMR=79;SRF=1511;SRR=2006;SAF=100;SAR=143;SRB=0.42963;SAB=0.41152;SRP=154.29;SAP=19.533;ABR=0;ABA=0;AB=0;ABP=0;RUN=2;MQM=59.905;RL=148;RR=95;RPP=28.112;EL=93;ER=150;EPP=32.044;BL=12574;BR=10461;LRB=0.09173;LRBP=423.9;BVAR;SNP;TS	GT:GQ:GL:DP:RA:AA:SR:SA	0:50000:0:61:61:0:34|27:0|0	0:50000:0:49:49:0:23|26:0|0	0:50000:0:57:57:0:36|21:0|0	0:50000:0:56:56:0:34|22:0|0	0:50000:0:71:71:0:40|31:0|0	0:50000:0:118:118:0:54|64:0|0	0:50000:0:62:62:0:34|28:0|0	0:50000:-20.954:44:43:0:25|18:0|0	1:50000:-21.184:78:1:77:0|1:38|39	0:50000:0:60:60:0:37|23:0|0	0:50000:0:35:35:0:22|13:0|0	0:50000:-21.644:83:82:0:40|42:0|0	0:50000:-21.184:45:44:0:17|27:0|0	0:50000:0:43:43:0:21|22:0|0	0:50000:0:44:44:0:17|27:0|0	0:50000:0:62:62:0:33|29:0|0	0:50000:-20.723:42:41:0:14|27:0|0	0:50000:0:68:68:0:28|40:0|0	0:50000:0:81:81:0:31|50:0|0	0:50000:0:54:54:0:22|32:0|0	1:50000:0:38:0:38:0|0:18|20	0:50000:0:46:46:0:20|26:0|0	0:50000:0:39:39:0:17|22:0|0	0:50000:0:42:42:0:25|17:0|0	0:50000:0:47:47:0:20|27:0|0	0:50000:0:49:49:0:14|35:0|0	0:50000:0:49:49:0:21|28:0|0	0:50000:0:49:49:0:19|30:0|0	0:50000:0:45:45:0:19|26:0|0	0:50000:0:32:32:0:14|18:0|0	0:50000:0:27:27:0:9|18:0|0	0:50000:-20.954:24:23:0:7|16:0|0	0:50000:-16.809:45:44:0:11|33:0|0	0:50000:0:32:32:0:12|20:0|0	0:50000:0:50:50:0:19|31:0|0	0:50000:0:39:39:0:15|24:0|0	0:50000:0:34:34:0:12|22:0|0	0:50000:0:38:38:0:17|21:0|0	0:50000:0:29:29:0:13|16:0|0	0:50000:0:22:22:0:12|10:0|0	0:50000:0:40:40:0:16|24:0|0	0:50000:0:26:26:0:8|18:0|0	0:50000:0:53:53:0:25|28:0|0	0:50000:0:48:48:0:17|31:0|0	0:50000:-20.954:35:34:0:12|22:0|0	0:50000:0:36:36:0:10|26:0|0	0:50000:0:39:39:0:10|29:0|0	0:50000:0:51:51:0:19|32:0|0	0:50000:0:23:23:0:7|16:0|0	0:50000:0:18:18:0:3|15:0|0	1:50000:0:22:0:22:0|0:8|14	0:50000:0:43:43:0:18|25:0|0	0:50000:0:30:30:0:11|19:0|0	0:50000:0:19:19:0:8|11:0|0	0:50000:0:52:52:0:15|37:0|0	0:50000:0:41:41:0:9|32:0|0	0:50000:0:32:32:0:13|19:0|0	0:50000:-20.954:36:35:1:13|22:0|1	0:50000:0:38:38:0:15|23:0|0	0:50000:0:16:16:0:7|9:0|0	0:50000:0:42:42:0:19|23:0|0	0:50000:0:42:42:0:21|21:0|0	0:50000:0:48:48:0:22|26:0|0	0:50000:0:28:28:0:12|16:0|0	0:50000:-20.032:33:32:0:14|18:0|0	0:50000:0:58:58:0:20|38:0|0	0:50000:0:44:44:0:22|22:0|0	0:50000:0:60:60:0:29|31:0|0	0:50000:-17.269:49:48:0:26|22:0|0	0:50000:0:27:27:0:9|18:0|0	0:50000:0:50:50:0:18|32:0|0	0:50000:-18.19:51:50:0:24|26:0|0	0:50000:0:68:68:0:28|40:0|0	0:50000:0:25:25:0:7|18:0|0	0:50000:0:50:50:0:18|32:0|0	1:50000:0:62:0:62:0|0:20|42	0:50000:0:25:25:0:13|12:0|0	1:50000:-20.493:44:1:43:1|0:16|27	0:50000:0:53:53:0:23|30:0|0	0:50000:0:35:35:0:17|18:0|0	0:50000:-20.263:47:46:0:17|29:0|0	0:50000:0:43:43:0:18|25:0|0	0:50000:0:40:40:0:12|28:0|0	0:50000:0:60:60:0:27|33:0|0
NC_008096	22560	PotVarCP00044	T	C	49312	.	NS=84;DP=27070;AC=5;AN=84;AF=0.059524;RA=25334;AA=1723;HETAR=0;HOMA=5;HOMR=79;SRF=12842;SRR=12492;SAF=877;SAR=846;SRB=0.50691;SAB=0.509;SRP=13.51;SAP=4.2214;ABR=0;ABA=0;AB=0;ABP=0;RUN=2;MQM=59.92;RL=773;RR=950;RPP=42.494;EL=901;ER=822;EPP=10.876;BL=77890;BR=85644;LRB=0.047415;LRBP=801.37;BVAR;REPEAT=T:4;SNP;TS	GT:GQ:GL:DP:RA:AA:SR:SA	0:50000:0:357:357:0:183|174:0|0	0:50000:-77.954:257:253:4:133|120:1|3	0:50000:-57.595:258:255:3:128|127:1|2	0:50000:-59.529:310:307:1:142|165:1|0	0:50000:0:344:344:0:168|176:0|0	0:50000:0:442:442:0:202|240:0|0	0:50000:0:284:284:0:153|131:0|0	0:50000:-28.782:321:320:0:156|164:0|0	1:50000:-84.311:327:4:322:3|1:148|174	0:50000:0:362:362:0:172|190:0|0	0:50000:-41.562:426:424:2:194|230:0|2	0:50000:-17.5:381:380:0:162|218:0|0	0:50000:-37.187:279:277:2:176|101:0|2	0:50000:-21.184:246:245:1:140|105:0|1	0:50000:0:256:256:0:133|123:0|0	0:50000:-19.802:388:387:1:243|144:0|1	0:50000:-22.105:326:325:1:202|123:1|0	0:50000:-71.138:324:320:3:183|137:0|3	0:50000:-21.644:364:363:1:207|156:1|0	0:50000:-71.135:370:367:2:215|152:2|0	1:50000:-178.94:285:10:275:4|6:162|113	0:50000:-42.655:325:323:2:181|142:2|0	0:50000:-38.937:290:288:2:159|129:1|1	0:50000:0:285:285:0:157|128:0|0	0:50000:0:319:319:0:147|172:0|0	0:50000:-22.105:356:355:1:161|194:0|1	0:50000:-61.249:262:259:3:138|121:2|1	0:50000:-55.446:390:387:3:196|191:3|0	0:50000:0:324:324:0:157|167:0|0	0:50000:-98.293:290:285:5:126|159:3|2	0:50000:-80.51:280:276:4:131|145:2|2	0:50000:-19.342:259:258:1:126|132:0|1	0:50000:-38.28:352:350:1:175|175:1|0	0:50000:-22.565:312:311:1:157|154:1|0	0:50000:-41.562:271:269:2:128|141:1|1	0:50000:-19.342:315:314:1:151|163:1|0	0:50000:-19.572:268:267:1:130|137:0|1	0:50000:-17.96:269:268:1:138|130:1|0	0:50000:-52.867:207:204:3:100|104:1|2	0:50000:0:269:269:0:133|136:0|0	0:50000:-21.184:390:389:1:188|201:1|0	0:50000:-38.937:310:308:2:163|145:1|1	0:50000:-20.723:307:306:1:146|160:0|1	0:50000:-94.268:367:362:5:189|173:3|2	0:50000:0:319:319:0:175|144:0|0	0:50000:0:328:328:0:179|149:0|0	0:50000:-40.905:300:298:2:154|144:2|0	0:50000:-21.644:393:392:1:205|187:1|0	0:50000:0:253:253:0:135|118:0|0	0:50000:-17.039:231:230:1:120|110:1|0	1:50000:-20.493:294:0:293:0|0:153|140	0:50000:-20.723:286:285:1:150|135:0|1	0:50000:0:281:281:0:154|127:0|0	0:50000:-20.493:173:172:1:88|84:1|0	0:50000:0:394:394:0:204|190:0|0	0:50000:-20.723:241:240:1:131|109:1|0	0:50000:-17.5:306:305:1:158|147:0|1	0:50000:-151.91:324:316:8:159|157:4|4	0:50000:0:372:372:0:176|196:0|0	0:50000:0:224:224:0:126|98:0|0	0:50000:-58.24:260:257:3:114|143:1|2	0:50000:0:424:424:0:198|226:0|0	0:50000:-22.105:448:447:1:218|229:1|0	0:50000:0:342:342:0:174|168:0|0	0:50000:-57.595:345:342:3:166|176:1|2	0:50000:-41.562:433:431:2:211|220:2|0	0:50000:0:419:419:0:209|210:0|0	0:50000:0:406:406:0:187|219:0|0	0:50000:0:420:420:0:207|213:0|0	0:50000:0:347:347:0:170|177:0|0	0:50000:0:453:453:0:212|241:0|0	0:50000:-21.644:379:378:1:187|191:0|1	0:50000:-34.343:321:319:2:163|156:0|2	0:50000:-58.885:186:183:3:98|85:1|2	0:50000:0:394:394:0:196|198:0|0	1:50000:-54.802:356:2:353:0|2:180|173	0:50000:-73.055:205:201:3:99|102:0|3	1:50000:-57.166:382:2:379:2|0:186|193	0:50000:0:378:378:0:185|193:0|0	0:50000:0:335:335:0:174|161:0|0	0:50000:-39.812:280:278:2:149|129:0|2	0:50000:-39.155:239:237:2:112|125:1|1	0:50000:-41.124:389:387:2:192|195:0|2	0:50000:0:285:285:0:129|156:0|0
NC_008096	22614	PotVarCP00045	C	T	49312	.	NS=84;DP=23523;AC=20;AN=84;AF=0.2381;RA=17967;AA=5537;HETAR=0;HOMA=20;HOMR=64;SRF=6107;SRR=11860;SAF=1926;SAR=3611;SRB=0.3399;SAB=0.34784;SRP=4003.1;SAP=1116.5;ABR=0;ABA=0;AB=0;ABP=0;RUN=2;MQM=59.846;RL=3484;RR=2053;RPP=806.09;EL=2727;ER=2810;EPP=5.712;BL=302677;BR=223012;LRB=0.15154;LRBP=26219;BVAR;REPEAT=CT:2;SNP;TS	GT:GQ:GL:DP:RA:AA:SR:SA	0:50000:-98.505:304:299:5:115|184:1|4	0:50000:-106.59:222:216:6:78|138:2|4	0:50000:-95.751:236:231:5:75|156:1|4	0:50000:-131.16:266:259:7:86|173:3|4	1:50000:0:310:0:310:0|0:113|197	0:50000:0:370:370:0:122|248:0|0	0:50000:-40.249:259:257:2:100|157:0|2	0:50000:-38.937:250:248:2:84|164:1|1	1:50000:-23.026:278:0:277:0|0:97|180	1:50000:-300.7:319:16:303:5|11:97|206	0:50000:-79.232:368:364:4:115|249:0|4	0:50000:-60.389:315:312:3:93|219:0|3	0:50000:-179.99:263:253:10:120|133:5|5	0:50000:0:198:198:0:80|118:0|0	1:50000:-39.593:209:2:207:1|1:79|128	0:50000:-41.124:359:357:2:140|217:2|0	0:50000:-57.38:307:304:3:139|165:1|2	0:50000:-80.723:277:273:4:111|162:2|2	0:50000:-138.94:317:310:7:122|188:1|6	0:50000:-58.455:332:329:3:132|197:0|3	1:50000:-94.48:272:2:267:0|2:112|155	0:50000:-114.82:305:299:5:125|174:3|2	0:50000:-91.938:239:234:5:96|138:1|4	0:50000:0:260:260:0:110|150:0|0	0:50000:0:272:272:0:81|191:0|0	0:50000:0:284:284:0:83|201:0|0	0:50000:-167.41:244:235:9:64|171:4|5	0:50000:-97.022:345:340:5:100|240:2|3	1:50000:-22.105:309:0:308:0|0:101|207	0:50000:-95.751:263:258:5:76|182:2|3	0:50000:-21.414:249:248:1:79|169:0|1	0:50000:-78.167:244:240:4:72|168:2|2	0:50000:-57.81:321:318:3:103|215:2|1	0:50000:-77.741:270:266:4:77|189:2|2	0:50000:-88.125:232:227:5:70|157:2|3	1:50000:-20.723:280:1:279:0|1:95|184	0:50000:-18.19:240:239:1:78|161:1|0	1:50000:-40.687:220:0:218:0|0:69|149	1:50000:0:185:0:185:0|0:70|115	1:50000:0:233:0:233:0|0:70|163	0:50000:0:324:324:0:100|224:0|0	1:50000:0:269:0:269:0|0:92|177	1:50000:0:266:0:266:0|0:94|172	0:50000:-40.03:289:287:2:90|197:1|1	0:50000:-89.184:284:279:5:96|183:3|2	0:50000:-57.166:271:268:3:93|175:1|2	0:50000:-96.81:281:276:5:97|179:2|3	0:50000:-58.67:356:353:3:106|247:0|3	0:50000:-20.954:208:207:1:72|135:0|1	0:50000:-74.546:212:208:4:76|132:1|3	1:50000:0:265:0:265:0|0:89|176	0:50000:-70.499:234:230:4:76|154:3|1	0:50000:-21.414:264:263:1:88|175:0|1	0:50000:-56.951:163:160:3:56|104:1|2	0:50000:-21.644:306:305:1:95|210:1|0	0:50000:-95.539:208:203:5:69|134:2|3	1:50000:0:249:0:249:0|0:88|161	0:50000:-150.23:275:267:8:83|184:2|6	1:50000:-112.7:324:1:319:0|1:109|210	0:50000:-19.802:184:183:1:69|114:0|1	0:50000:-115.03:244:238:6:76|162:2|4	0:50000:-38.718:371:369:2:114|255:1|1	0:50000:-41.343:392:390:2:130|260:1|1	0:50000:-19.802:293:292:1:88|204:0|1	0:50000:-153.17:297:289:8:94|195:5|3	0:50000:-38.499:430:428:2:137|291:0|2	0:50000:-77.528:330:326:4:118|208:2|2	0:50000:-41.343:352:350:2:104|246:1|1	1:50000:-18.651:385:0:384:0|0:127|257	0:50000:-21.184:312:311:1:99|212:0|1	0:50000:-41.562:396:394:2:116|278:0|2	0:50000:-58.885:320:317:3:95|222:0|3	0:50000:-21.644:274:273:1:107|166:0|1	0:50000:-40.249:182:180:2:84|96:0|2	0:50000:0:331:331:0:110|221:0|0	1:50000:-20.263:293:1:292:0|1:108|184	1:50000:-41.562:183:1:181:0|1:63|118	1:50000:-36.531:307:0:305:0|0:102|203	0:50000:0:293:293:0:101|192:0|0	0:50000:-39.155:270:268:2:84|184:1|1	0:50000:-20.723:245:244:1:83|161:1|0	1:50000:-74.546:226:2:222:1|1:78|144	0:50000:-40.249:309:307:2:84|223:1|1	0:50000:-21.414:229:228:1:84|144:1|0
NC_008096	22972	PotVarCP00046	A	G	23365	.	NS=84;DP=1250;AC=20;AN=84;AF=0.2381;RA=943;AA=306;HETAR=0;HOMA=20;HOMR=64;SRF=153;SRR=790;SAF=53;SAR=253;SRB=0.16225;SAB=0.1732;SRP=937.39;SAP=286.86;ABR=0;ABA=0;AB=0;ABP=0;RUN=2;MQM=59.399;RL=177;RR=129;RPP=19.36;EL=120;ER=186;EPP=33.922;BL=16524;BR=12520;LRB=0.13786;LRBP=1201.6;BVAR;REPEAT=A:6;SNP;TS	GT:GQ:GL:DP:RA:AA:SR:SA	0:50000:0:17:17:0:4|13:0|0	0:50000:0:13:13:0:1|12:0|0	0:50000:0:11:11:0:2|9:0|0	0:50000:0:19:19:0:2|17:0|0	1:50000:0:20:0:20:0|0:1|19	0:50000:0:34:34:0:4|30:0|0	0:50000:0:13:13:0:1|12:0|0	0:50000:0:8:8:0:0|8:0|0	1:50000:0:18:0:18:0|0:3|15	1:50000:-20.723:17:1:16:0|1:4|12	0:50000:-21.184:12:11:1:0|11:0|1	0:50000:0:33:33:0:2|31:0|0	0:50000:0:12:12:0:3|9:0|0	0:50000:0:12:12:0:6|6:0|0	1:50000:0:12:0:12:0|0:2|10	0:50000:0:14:14:0:3|11:0|0	0:50000:0:6:6:0:0|6:0|0	0:50000:0:9:9:0:3|6:0|0	0:50000:-11.973:37:36:1:10|26:1|0	0:50000:0:19:19:0:7|12:0|0	1:50000:0:10:0:10:0|0:2|8	0:50000:0:9:9:0:2|7:0|0	0:50000:0:6:6:0:1|5:0|0	0:50000:0:2:2:0:0|2:0|0	0:50000:0:14:14:0:0|14:0|0	0:50000:-17.039:13:12:1:4|8:1|0	0:50000:-19.802:12:11:1:2|9:0|1	0:50000:0:23:23:0:2|21:0|0	1:50000:0:21:0:21:0|0:2|19	0:50000:0:9:9:0:0|9:0|0	0:50000:0:6:6:0:0|6:0|0	0:50000:0:5:5:0:0|5:0|0	0:50000:0:15:15:0:1|14:0|0	0:50000:0:17:17:0:3|14:0|0	0:50000:-16.348:21:20:1:5|15:1|0	1:50000:0:9:0:9:0|0:1|8	0:50000:0:13:13:0:1|12:0|0	1:50000:0:12:0:12:0|0:0|12	1:50000:0:19:0:19:0|0:5|14	1:50000:0:12:0:12:0|0:2|10	0:50000:0:12:12:0:1|11:0|0	1:50000:0:18:0:18:0|0:5|13	1:50000:0:19:0:19:0|0:2|17	0:50000:0:13:13:0:2|11:0|0	0:50000:0:11:11:0:0|11:0|0	0:50000:0:21:21:0:4|17:0|0	0:50000:0:16:16:0:2|14:0|0	0:50000:0:23:23:0:3|20:0|0	0:50000:0:11:11:0:3|8:0|0	0:50000:0:14:14:0:3|11:0|0	1:50000:0:5:0:5:0|0:2|3	0:50000:0:10:10:0:3|7:0|0	0:50000:0:23:23:0:5|18:0|0	0:50000:0:5:5:0:0|5:0|0	0:50000:0:18:18:0:2|16:0|0	0:50000:0:11:11:0:3|8:0|0	1:50000:0:13:0:13:0|0:2|11	0:50000:-22.105:20:19:1:3|16:0|1	1:50000:0:6:0:6:0|0:0|6	0:50000:0:2:2:0:0|2:0|0	0:50000:0:12:12:0:0|12:0|0	0:50000:0:13:13:0:2|11:0|0	0:50000:0:22:22:0:3|19:0|0	0:50000:-21.414:14:13:1:2|11:0|1	0:50000:0:9:9:0:1|8:0|0	0:50000:0:16:16:0:4|12:0|0	0:50000:0:10:10:0:1|9:0|0	0:50000:0:23:23:0:4|19:0|0	1:50000:0:20:0:20:0|0:6|14	0:50000:0:10:10:0:1|9:0|0	0:50000:0:19:19:0:5|14:0|0	0:50000:0:18:18:0:4|14:0|0	0:50000:0:17:17:0:5|12:0|0	0:50000:0:8:8:0:1|7:0|0	0:50000:-21.644:27:26:1:3|23:0|1	1:50000:0:19:0:19:0|0:1|18	1:50000:0:17:0:17:0|0:1|16	1:50000:0:11:0:11:0|0:3|8	0:50000:0:25:25:0:6|19:0|0	0:50000:0:8:8:0:1|7:0|0	0:50000:0:20:20:0:1|19:0|0	1:50000:0:21:0:21:0|0:6|15	0:50000:0:10:10:0:1|9:0|0	0:50000:0:25:25:0:5|20:0|0
NC_008096	23009	PotVarCP00047	G	C	4053.3	.	NS=84;DP=968;AC=5;AN=84;AF=0.059524;RA=904;AA=63;HETAR=0;HOMA=5;HOMR=79;SRF=165;SRR=739;SAF=11;SAR=52;SRB=0.18252;SAB=0.1746;SRP=794.44;SAP=60.951;ABR=0;ABA=0;AB=0;ABP=0;RUN=1;MQM=59.27;RL=34;RR=29;RPP=3.872;EL=30;ER=33;EPP=3.3205;BL=3327;BR=2648;LRB=0.11364;LRBP=170.56;BVAR;SNP;TV	GT:GQ:GL:DP:RA:AA:SR:SA	0:50000:0:14:14:0:5|9:0|0	0:50000:0:8:8:0:2|6:0|0	0:50000:0:9:9:0:3|6:0|0	0:50000:0:17:17:0:2|15:0|0	0:50000:0:20:20:0:1|19:0|0	0:50000:0:32:32:0:4|28:0|0	0:50000:0:6:6:0:0|6:0|0	0:50000:0:7:7:0:2|5:0|0	1:50000:0:17:0:17:0|0:3|14	0:50000:-21.414:13:12:1:3|9:0|1	0:50000:0:10:10:0:0|10:0|0	0:50000:0:25:25:0:1|24:0|0	0:50000:0:15:15:0:4|11:0|0	0:50000:0:15:15:0:6|9:0|0	0:50000:0:12:12:0:1|11:0|0	0:50000:0:6:6:0:2|4:0|0	0:50000:0:5:5:0:0|5:0|0	0:50000:0:6:6:0:1|5:0|0	0:50000:-14.506:25:24:1:6|18:1|0	0:50000:0:15:15:0:5|10:0|0	1:50000:0:8:0:8:0|0:1|7	0:50000:0:8:8:0:2|6:0|0	0:50000:0:6:6:0:1|5:0|0	0:50000:0:4:4:0:1|3:0|0	0:50000:0:8:8:0:2|6:0|0	0:50000:-16.118:14:13:1:5|8:1|0	0:50000:0:10:10:0:2|8:0|0	0:50000:0:13:13:0:3|10:0|0	0:50000:0:17:17:0:2|15:0|0	0:50000:-20.954:10:9:1:0|9:0|1	0:50000:0:4:4:0:0|4:0|0	0:107.99:0:1:1:0:0|1:0|0	0:50000:0:14:14:0:1|13:0|0	0:50000:0:8:8:0:1|7:0|0	0:50000:-20.263:13:12:1:3|9:0|1	0:50000:0:9:9:0:1|8:0|0	0:50000:0:12:12:0:3|9:0|0	0:50000:0:10:10:0:1|9:0|0	0:50000:-20.723:13:12:1:4|8:0|1	0:50000:0:12:12:0:1|11:0|0	0:50000:0:7:7:0:1|6:0|0	0:50000:0:14:14:0:5|9:0|0	0:50000:0:13:13:0:3|10:0|0	0:50000:-17.73:11:10:1:2|8:0|1	0:50000:0:11:11:0:0|11:0|0	0:50000:0:17:17:0:2|15:0|0	0:50000:0:8:8:0:1|7:0|0	0:50000:0:13:13:0:1|12:0|0	0:50000:0:6:6:0:2|4:0|0	0:50000:0:9:9:0:3|6:0|0	1:50000:0:12:0:12:0|0:3|9	0:50000:0:6:6:0:2|4:0|0	0:50000:0:17:17:0:2|15:0|0	0:50000:0:2:2:0:0|2:0|0	0:50000:0:10:10:0:1|9:0|0	0:50000:0:9:9:0:3|6:0|0	0:50000:0:14:14:0:2|12:0|0	0:50000:0:18:18:0:5|13:0|0	0:50000:0:6:6:0:2|4:0|0	0:50000:0:2:2:0:0|2:0|0	0:50000:-40.687:9:7:2:1|6:0|2	0:50000:0:7:7:0:1|6:0|0	0:50000:0:16:16:0:2|14:0|0	0:50000:-21.414:12:11:1:3|8:0|1	0:50000:0:7:7:0:0|7:0|0	0:50000:-22.105:16:15:1:2|13:0|1	0:50000:0:4:4:0:0|4:0|0	0:50000:0:15:15:0:1|14:0|0	0:50000:0:15:15:0:4|11:0|0	0:50000:0:8:8:0:1|7:0|0	0:50000:0:17:17:0:4|13:0|0	0:50000:0:14:14:0:3|11:0|0	0:50000:0:14:14:0:5|9:0|0	0:50000:0:9:9:0:0|9:0|0	0:50000:0:25:25:0:0|25:0|0	1:50000:0:8:0:8:0|0:1|7	0:50000:0:13:13:0:1|12:0|0	1:50000:0:7:0:7:0|0:1|6	0:50000:0:17:17:0:5|12:0|0	0:50000:0:6:6:0:3|3:0|0	0:50000:0:10:10:0:1|9:0|0	0:50000:0:16:16:0:5|11:0|0	0:50000:0:7:7:0:2|5:0|0	0:50000:0:19:19:0:3|16:0|0
NC_008096	23490	PotVarCP00048	G	A	37349	.	NS=84;DP=3141;AC=13;AN=84;AF=0.15476;RA=2652;AA=487;HETAR=0;HOMA=13;HOMR=71;SRF=2089;SRR=563;SAF=416;SAR=71;SRB=0.78771;SAB=0.85421;SRP=1909.7;SAP=533.73;ABR=0;ABA=0;AB=0;ABP=0;RUN=1;MQM=59.953;RL=246;RR=241;RPP=3.1218;EL=235;ER=252;EPP=4.2989;BL=22181;BR=24052;LRB=0.040469;LRBP=167.43;BVAR;REPEAT=G:2;SNP;TS	GT:GQ:GL:DP:RA:AA:SR:SA	0:50000:0:49:49:0:38|11:0|0	0:50000:0:43:43:0:37|6:0|0	0:50000:0:38:38:0:30|8:0|0	0:50000:-18.421:45:44:0:33|11:0|0	0:50000:0:54:54:0:44|10:0|0	0:50000:0:77:77:0:58|19:0|0	0:50000:0:31:31:0:28|3:0|0	0:50000:0:33:33:0:24|9:0|0	0:50000:0:53:53:0:42|11:0|0	1:50000:-20.954:46:1:45:1|0:40|5	0:50000:0:61:61:0:48|13:0|0	0:50000:0:53:53:0:49|4:0|0	0:50000:0:31:31:0:18|13:0|0	0:50000:0:39:39:0:31|8:0|0	1:50000:-15.197:39:1:38:1|0:24|14	0:50000:0:47:47:0:38|9:0|0	0:50000:0:26:26:0:23|3:0|0	0:50000:0:46:46:0:33|13:0|0	0:50000:0:55:55:0:39|16:0|0	0:50000:0:62:62:0:48|14:0|0	0:50000:0:20:20:0:18|2:0|0	0:50000:-21.184:34:33:1:27|6:1|0	0:50000:0:28:28:0:21|7:0|0	0:50000:0:28:28:0:21|7:0|0	0:50000:0:25:25:0:23|2:0|0	0:50000:0:32:32:0:24|8:0|0	0:50000:0:16:16:0:12|4:0|0	0:50000:0:38:38:0:29|9:0|0	1:50000:-20.723:35:1:34:1|0:31|3	0:50000:0:31:31:0:25|6:0|0	0:50000:0:26:26:0:21|5:0|0	0:50000:-18.881:17:16:1:13|3:1|0	0:50000:0:25:25:0:15|10:0|0	0:50000:0:15:15:0:12|3:0|0	0:50000:0:25:25:0:20|5:0|0	1:50000:0:31:0:31:0|0:27|4	0:50000:0:20:20:0:17|3:0|0	1:50000:-20.723:40:1:39:1|0:33|6	1:50000:-20.032:34:1:33:1|0:28|5	1:50000:-54.372:20:3:17:3|0:14|3	0:50000:0:38:38:0:31|7:0|0	0:50000:0:27:27:0:24|3:0|0	1:50000:-28.218:43:2:41:2|0:35|6	0:50000:0:35:35:0:24|11:0|0	0:50000:0:28:28:0:22|6:0|0	0:50000:0:32:32:0:28|4:0|0	0:50000:0:30:30:0:25|5:0|0	0:50000:0:48:48:0:39|9:0|0	0:50000:0:22:22:0:19|3:0|0	0:50000:0:32:32:0:25|7:0|0	0:50000:0:26:26:0:18|8:0|0	0:50000:0:28:28:0:21|7:0|0	0:50000:0:35:35:0:26|9:0|0	0:50000:0:12:12:0:12|0:0|0	0:50000:0:44:44:0:37|7:0|0	0:50000:0:27:27:0:21|6:0|0	1:50000:-17.73:37:1:36:0|1:32|4	0:50000:0:26:26:0:18|8:0|0	1:50000:0:42:0:42:0|0:37|5	0:50000:0:20:20:0:16|4:0|0	0:50000:0:26:26:0:17|9:0|0	0:50000:0:40:40:0:37|3:0|0	0:50000:0:55:55:0:47|8:0|0	0:50000:0:37:37:0:29|8:0|0	0:50000:0:34:34:0:28|6:0|0	0:50000:0:55:55:0:42|13:0|0	0:50000:0:43:43:0:38|5:0|0	0:50000:0:46:46:0:36|10:0|0	1:50000:0:59:0:59:0|0:53|6	0:50000:0:38:38:0:34|4:0|0	0:50000:0:44:44:0:36|8:0|0	0:50000:0:52:52:0:41|11:0|0	0:50000:0:61:61:0:42|19:0|0	0:50000:0:22:22:0:17|5:0|0	0:50000:0:44:44:0:31|13:0|0	0:50000:0:54:54:0:39|15:0|0	1:50000:-38.937:39:2:37:2|0:32|5	0:50000:0:34:34:0:28|6:0|0	0:50000:0:64:64:0:38|26:0|0	0:50000:0:38:38:0:32|6:0|0	0:50000:0:28:28:0:25|3:0|0	1:50000:-20.493:34:1:33:0|1:28|5	0:50000:0:34:34:0:30|4:0|0	0:50000:0:59:59:0:45|14:0|0
NC_008096	23553	PotVarCP00049	G	T	23735	.	NS=84;DP=4933;AC=5;AN=84;AF=0.059524;RA=4611;AA=315;HETAR=0;HOMA=5;HOMR=79;SRF=3283;SRR=1328;SAF=228;SAR=87;SRB=0.71199;SAB=0.72381;SRP=1802.9;SAP=140.06;ABR=0;ABA=0;AB=0;ABP=0;RUN=1;MQM=59.854;RL=93;RR=222;RPP=117.73;EL=96;ER=219;EPP=107.3;BL=10837;BR=19020;LRB=0.27407;LRBP=4873.1;BVAR;SNP;TV	GT:GQ:GL:DP:RA:AA:SR:SA	0:50000:0:77:77:0:61|16:0|0	0:50000:0:59:59:0:47|12:0|0	0:50000:0:70:70:0:58|12:0|0	0:50000:0:73:73:0:52|21:0|0	0:50000:0:72:72:0:48|24:0|0	0:50000:0:102:102:0:67|35:0|0	0:50000:0:56:56:0:47|9:0|0	0:50000:0:46:46:0:35|11:0|0	1:50000:-36.968:88:2:86:2|0:74|12	0:50000:0:70:70:0:55|15:0|0	0:50000:0:83:83:0:63|20:0|0	0:50000:0:84:84:0:62|22:0|0	0:50000:0:38:38:0:27|11:0|0	0:50000:0:43:43:0:27|16:0|0	0:50000:0:53:53:0:37|16:0|0	0:50000:0:59:59:0:31|28:0|0	0:50000:0:47:47:0:37|10:0|0	0:50000:-21.875:52:51:1:35|16:1|0	0:50000:0:81:81:0:50|31:0|0	0:50000:0:90:90:0:50|40:0|0	1:50000:-118.41:42:5:36:3|2:26|10	0:50000:0:54:54:0:34|20:0|0	0:50000:0:47:47:0:35|12:0|0	0:50000:0:44:44:0:31|13:0|0	0:50000:-21.414:52:51:1:35|16:1|0	0:50000:0:49:49:0:31|18:0|0	0:50000:0:56:56:0:39|17:0|0	0:50000:0:60:60:0:39|21:0|0	0:50000:0:56:56:0:39|17:0|0	0:50000:0:53:53:0:41|12:0|0	0:50000:0:40:40:0:31|9:0|0	0:50000:0:44:44:0:35|9:0|0	0:50000:0:66:66:0:53|13:0|0	0:50000:0:60:60:0:43|17:0|0	0:50000:0:53:53:0:32|21:0|0	0:50000:0:50:50:0:42|8:0|0	0:50000:0:37:37:0:27|10:0|0	0:50000:0:42:42:0:34|8:0|0	0:50000:0:41:41:0:33|8:0|0	0:50000:-39.155:49:47:2:39|8:1|1	0:50000:0:63:63:0:46|17:0|0	0:50000:0:68:68:0:47|21:0|0	0:50000:0:66:66:0:42|24:0|0	0:50000:0:56:56:0:38|18:0|0	0:50000:0:50:50:0:40|10:0|0	0:50000:0:60:60:0:40|20:0|0	0:50000:0:45:45:0:35|10:0|0	0:50000:0:67:67:0:43|24:0|0	0:50000:0:46:46:0:32|14:0|0	0:50000:-20.263:48:47:0:38|9:0|0	1:50000:-20.493:45:1:44:1|0:30|14	0:50000:0:63:63:0:42|21:0|0	0:50000:0:52:52:0:38|14:0|0	0:50000:0:43:43:0:33|10:0|0	0:50000:0:70:70:0:50|20:0|0	0:50000:-20.954:36:35:0:23|12:0|0	0:50000:0:56:56:0:35|21:0|0	0:50000:0:53:53:0:31|22:0|0	0:50000:0:52:52:0:38|14:0|0	0:50000:0:29:29:0:22|7:0|0	0:50000:-21.414:55:54:1:36|18:1|0	0:50000:0:73:73:0:52|21:0|0	0:50000:0:93:93:0:69|24:0|0	0:50000:0:39:39:0:28|11:0|0	0:50000:-20.493:48:47:1:36|11:1|0	0:50000:0:88:88:0:66|22:0|0	0:50000:0:50:50:0:34|16:0|0	0:50000:0:76:76:0:55|21:0|0	0:50000:-17.5:73:72:0:58|14:0|0	0:50000:0:41:41:0:33|8:0|0	0:50000:-20.723:74:73:0:58|15:0|0	0:50000:0:58:58:0:41|17:0|0	0:50000:0:105:105:0:70|35:0|0	0:50000:0:49:49:0:33|16:0|0	0:50000:0:60:60:0:38|22:0|0	1:50000:-20.954:90:0:89:0|0:56|33	0:50000:0:40:40:0:36|4:0|0	1:50000:0:53:0:53:0|0:37|16	0:50000:0:84:84:0:52|32:0|0	0:50000:0:62:62:0:49|13:0|0	0:50000:0:53:53:0:38|15:0|0	0:50000:0:44:44:0:30|14:0|0	0:50000:0:48:48:0:34|14:0|0	0:50000:-20.954:70:69:1:36|33:0|1
NC_008096	25177	PotVarCP00050	C	A	49312	.	NS=84;DP=18841;AC=5;AN=84;AF=0.059524;RA=17591;AA=1224;HETAR=0;HOMA=5;HOMR=79;SRF=7570;SRR=10021;SAF=532;SAR=692;SRB=0.43033;SAB=0.43464;SRP=744.58;SAP=48.427;ABR=0;ABA=0;AB=0;ABP=0;RUN=1;MQM=59.85;RL=630;RR=594;RPP=5.3095;EL=532;ER=692;EPP=48.427;BL=58025;BR=58100;LRB=0.00064586;LRBP=3.1155;BVAR;REPEAT=C:2;SNP;TV	GT:GQ:GL:DP:RA:AA:SR:SA	0:50000:-45.499:249:247:1:116|131:0|1	0:50000:0:231:231:0:92|139:0|0	0:50000:-84.344:212:208:2:83|125:0|2	0:50000:-20.493:237:236:0:93|143:0|0	0:50000:0:317:317:0:154|163:0|0	0:50000:-17.269:365:364:0:160|204:0|0	0:50000:-15.888:222:221:0:91|130:0|0	0:50000:0:244:244:0:101|143:0|0	1:50000:-56.951:300:0:297:0|0:128|169	0:50000:-20.493:278:277:1:138|139:0|1	0:50000:0:281:281:0:125|156:0|0	0:50000:0:305:305:0:145|160:0|0	0:50000:-20.723:174:173:1:79|94:0|1	0:50000:0:158:158:0:66|92:0|0	0:50000:0:181:181:0:83|98:0|0	0:50000:0:261:261:0:110|151:0|0	0:50000:0:205:205:0:89|116:0|0	0:50000:0:208:208:0:94|114:0|0	0:50000:0:245:245:0:96|149:0|0	0:50000:0:256:256:0:101|155:0|0	1:50000:-34.343:193:2:191:1|1:90|101	0:50000:0:191:191:0:87|104:0|0	0:50000:0:176:176:0:89|87:0|0	0:50000:0:170:170:0:75|95:0|0	0:50000:0:250:250:0:108|142:0|0	0:50000:0:274:274:0:110|164:0|0	0:50000:0:208:208:0:83|125:0|0	0:50000:-27.631:231:230:0:96|134:0|0	0:50000:-20.954:239:238:0:98|140:0|0	0:50000:0:203:203:0:78|125:0|0	0:50000:0:225:225:0:112|113:0|0	0:50000:-44.187:170:168:1:70|98:0|1	0:50000:-28.782:265:264:0:112|152:0|0	0:50000:-20.723:193:192:1:86|106:0|1	0:50000:0:222:222:0:93|129:0|0	0:50000:0:240:240:0:106|134:0|0	0:50000:-20.723:173:172:1:61|111:0|1	0:50000:-25.789:166:165:0:71|94:0|0	0:50000:-20.263:157:156:0:54|102:0|0	0:50000:0:200:200:0:83|117:0|0	0:50000:0:233:233:0:94|139:0|0	0:50000:0:198:198:0:82|116:0|0	0:50000:-38.062:259:257:2:104|153:0|2	0:50000:-41.562:255:253:1:116|137:0|1	0:50000:0:224:224:0:97|127:0|0	0:50000:0:212:212:0:81|131:0|0	0:50000:0:240:240:0:95|145:0|0	0:50000:0:241:241:0:119|122:0|0	0:50000:0:185:185:0:67|118:0|0	0:50000:-14.737:149:148:1:48|100:1|0	1:50000:-18.421:189:1:188:0|1:62|126	0:50000:-27.171:164:163:0:67|96:0|0	0:50000:-66.836:205:202:2:93|109:1|1	0:50000:0:120:120:0:51|69:0|0	0:50000:0:299:299:0:124|175:0|0	0:50000:0:192:192:0:78|114:0|0	0:50000:0:243:243:0:101|142:0|0	0:50000:-20.954:220:219:1:97|122:0|1	0:50000:-20.032:252:251:1:118|133:0|1	0:50000:0:126:126:0:58|68:0|0	0:50000:-19.111:168:167:1:79|88:0|1	0:50000:-17.5:241:240:1:90|150:0|1	0:50000:-21.414:282:281:0:120|161:0|0	0:50000:-25.328:190:189:0:100|89:0|0	0:50000:0:196:196:0:80|116:0|0	0:50000:0:270:270:0:105|165:0|0	0:50000:0:234:234:0:110|124:0|0	0:50000:-20.723:290:289:1:115|174:0|1	0:50000:-17.5:320:319:1:132|187:1|0	0:50000:-38.062:221:219:2:95|124:1|1	0:50000:-17.5:275:274:1:128|146:1|0	0:50000:0:246:246:0:116|130:0|0	0:50000:0:232:232:0:105|127:0|0	0:50000:-49.655:131:129:0:55|74:0|0	0:50000:0:270:270:0:117|153:0|0	1:50000:-57.595:294:2:291:2|0:131|160	0:50000:-120.73:154:148:4:67|81:0|4	1:50000:-20.723:228:1:227:1|0:115|112	0:50000:-21.414:277:276:1:120|156:0|1	0:50000:-20.493:217:216:1:99|117:0|1	0:50000:0:202:202:0:88|114:0|0	0:50000:0:185:185:0:77|108:0|0	0:50000:-16.809:217:216:1:99|117:1|0	0:50000:0:219:219:0:91|128:0|0
NC_008096	25485	PotVarCP00051	T	C	49312	.	NS=84;DP=18311;AC=13;AN=84;AF=0.15476;RA=15879;AA=2418;HETAR=0;HOMA=13;HOMR=71;SRF=8446;SRR=7433;SAF=1265;SAR=1153;SRB=0.5319;SAB=0.52316;SRP=143.34;SAP=14.275;ABR=0;ABA=0;AB=0;ABP=0;RUN=3;MQM=59.838;RL=1269;RR=1149;RPP=15.942;EL=894;ER=1524;EPP=359.44;BL=119435;BR=110138;LRB=0.040497;LRBP=820.57;BVAR;SNP;TS	GT:GQ:GL:DP:RA:AA:SR:SA	0:50000:0:252:252:0:132|120:0|0	0:50000:0:188:188:0:95|93:0|0	0:50000:0:203:203:0:109|94:0|0	0:50000:0:227:227:0:117|110:0|0	0:50000:0:270:270:0:141|129:0|0	0:50000:-21.414:368:367:1:180|187:1|0	0:50000:-19.342:189:188:0:111|77:0|0	0:50000:0:199:199:0:103|96:0|0	0:50000:-20.493:273:272:1:146|126:1|0	1:50000:-188.37:262:10:252:5|5:125|127	0:50000:-41.562:305:303:2:158|145:2|0	0:50000:0:297:297:0:152|145:0|0	0:50000:0:187:187:0:115|72:0|0	0:50000:0:189:189:0:109|80:0|0	1:50000:-110.81:188:3:182:2|1:105|77	0:50000:0:286:286:0:171|115:0|0	0:50000:0:258:258:0:172|86:0|0	0:50000:0:230:230:0:132|98:0|0	0:50000:0:266:266:0:154|112:0|0	0:50000:0:278:278:0:171|107:0|0	0:50000:0:190:190:0:109|81:0|0	0:50000:0:242:242:0:144|98:0|0	0:50000:0:244:244:0:143|101:0|0	0:50000:0:202:202:0:122|80:0|0	0:50000:0:227:227:0:113|114:0|0	0:50000:0:242:242:0:109|133:0|0	0:50000:-21.644:195:194:1:78|116:1|0	0:50000:0:251:251:0:113|138:0|0	1:50000:-16.118:231:1:230:1|0:133|97	0:50000:-20.032:176:175:0:95|80:0|0	0:50000:-17.269:180:179:0:85|94:0|0	0:50000:0:200:200:0:101|99:0|0	0:50000:0:225:225:0:114|111:0|0	0:50000:0:195:195:0:94|101:0|0	0:50000:0:193:193:0:94|99:0|0	1:50000:-20.723:220:1:219:0|1:99|120	0:50000:0:196:196:0:113|83:0|0	1:50000:-76.25:144:4:140:1|3:74|66	1:50000:-152.31:137:8:128:2|6:64|64	1:50000:-20.954:149:1:148:1|0:79|69	0:50000:-20.954:217:216:1:109|107:1|0	0:50000:0:177:177:0:86|91:0|0	1:50000:-80.51:182:3:178:1|2:88|90	0:50000:0:225:225:0:115|110:0|0	0:50000:0:205:205:0:99|106:0|0	0:50000:0:204:204:0:108|96:0|0	0:50000:0:195:195:0:92|103:0|0	0:50000:0:242:242:0:116|126:0|0	0:50000:0:158:158:0:88|70:0|0	0:50000:0:158:158:0:82|76:0|0	0:50000:0:200:200:0:92|108:0|0	0:50000:0:167:167:0:80|87:0|0	0:50000:0:214:214:0:104|110:0|0	0:50000:0:82:82:0:43|39:0|0	0:50000:0:262:262:0:129|133:0|0	0:50000:0:151:151:0:77|74:0|0	1:50000:-60.604:182:2:179:0|2:109|70	0:50000:-17.96:211:210:1:111|99:1|0	1:50000:-39.593:232:2:230:0|2:121|109	0:50000:0:129:129:0:69|60:0|0	0:50000:0:216:216:0:123|93:0|0	0:50000:0:229:229:0:116|113:0|0	0:50000:0:316:316:0:160|156:0|0	0:50000:0:171:171:0:92|79:0|0	0:50000:0:223:223:0:128|95:0|0	0:50000:0:296:296:0:169|127:0|0	0:50000:-19.111:216:215:0:128|87:0|0	0:50000:0:305:305:0:161|144:0|0	1:50000:-19.572:239:1:238:0|1:109|129	0:50000:0:225:225:0:116|109:0|0	0:50000:0:295:295:0:162|133:0|0	0:50000:0:228:228:0:132|96:0|0	0:50000:0:279:279:0:161|118:0|0	0:50000:-41.78:136:134:2:80|54:1|1	0:50000:-18.19:242:241:1:124|117:0|1	0:50000:0:279:279:0:138|141:0|0	1:50000:-194.67:130:9:119:4|5:59|60	0:50000:0:265:265:0:136|129:0|0	0:50000:-17.039:257:256:1:148|108:0|1	0:50000:0:201:201:0:104|97:0|0	0:50000:0:203:203:0:120|83:0|0	1:50000:-121.89:171:6:164:4|2:92|72	0:50000:0:221:221:0:117|104:0|0	0:50000:0:220:220:0:115|105:0|0
NC_008096	26026	PotVarCP00052	G	A	49312	.	NS=84;DP=16733;AC=5;AN=84;AF=0.059524;RA=15607;AA=1117;HETAR=0;HOMA=5;HOMR=79;SRF=5982;SRR=9625;SAF=438;SAR=679;SRB=0.38329;SAB=0.39212;SRP=1849.5;SAP=115.92;ABR=0;ABA=0;AB=0;ABP=0;RUN=1;MQM=59.782;RL=559;RR=558;RPP=3.0122;EL=440;ER=677;EPP=112.2;BL=53039;BR=52981;LRB=0.00054707;LRBP=3.0792;BVAR;REPEAT=G:2;SNP;TS	GT:GQ:GL:DP:RA:AA:SR:SA	0:50000:-58.455:252:249:3:113|136:0|3	0:50000:0:213:213:0:73|140:0|0	0:50000:-93.844:173:168:4:80|88:2|2	0:50000:-58.24:210:207:3:76|131:0|3	0:50000:-20.723:233:232:1:114|118:0|1	0:50000:0:304:304:0:138|166:0|0	0:50000:-58.025:231:228:3:101|127:2|1	0:50000:-57.166:191:188:3:84|104:1|2	1:50000:0:215:0:215:0|0:98|117	0:50000:-20.954:242:241:1:107|134:0|1	0:50000:-21.644:247:246:1:99|147:1|0	0:50000:-41.562:239:237:2:114|123:1|1	0:50000:-20.263:169:168:1:63|105:1|0	0:50000:-20.723:159:158:1:70|88:1|0	0:50000:-74.333:156:152:4:60|92:2|2	0:50000:-21.875:263:262:0:101|161:0|0	0:50000:-20.723:244:243:1:104|139:1|0	0:50000:-20.032:229:228:1:95|133:0|1	0:50000:-38.718:265:263:2:107|156:1|1	0:50000:-20.723:302:301:1:128|173:0|1	1:50000:-20.263:213:1:212:1|0:86|126	0:50000:-20.723:234:233:1:90|143:0|1	0:50000:-34.562:191:189:1:82|107:0|1	0:50000:-39.374:202:200:1:83|117:0|1	0:50000:0:201:201:0:66|135:0|0	0:50000:0:216:216:0:73|143:0|0	0:50000:-38.28:141:139:2:38|101:0|2	0:50000:-37.843:194:192:2:68|124:0|2	0:50000:0:213:213:0:73|140:0|0	0:50000:-56.951:171:168:3:41|127:1|2	0:50000:-21.184:168:167:1:47|120:0|1	0:50000:-75.185:135:131:4:33|98:0|4	0:50000:0:211:211:0:66|145:0|0	0:50000:-38.499:203:201:2:62|139:0|2	0:50000:-20.032:165:164:1:51|113:1|0	0:50000:-20.032:188:187:1:57|130:1|0	0:50000:0:147:147:0:42|105:0|0	0:50000:-38.062:161:159:2:49|110:1|1	0:50000:-56.736:129:126:3:43|83:1|2	0:50000:0:141:141:0:38|103:0|0	0:50000:0:191:191:0:70|121:0|0	0:50000:-20.723:159:158:1:47|111:0|1	0:50000:-75.824:209:205:4:67|138:2|2	0:50000:-74.333:201:197:4:66|131:1|3	0:50000:-38.499:160:158:2:50|108:0|2	0:50000:0:198:198:0:73|125:0|0	0:50000:-21.184:195:194:1:64|130:1|0	0:50000:-39.812:210:208:2:93|115:0|2	0:50000:-39.155:136:134:2:49|85:2|0	0:50000:0:146:146:0:54|92:0|0	1:50000:0:149:0:149:0|0:49|100	0:50000:-18.421:146:145:1:49|96:0|1	0:50000:0:172:172:0:64|108:0|0	0:50000:-19.802:92:91:1:33|58:0|1	0:50000:0:198:198:0:83|115:0|0	0:50000:-19.802:141:140:1:51|89:0|1	0:50000:-20.954:147:146:1:56|90:0|1	0:50000:-57.81:185:182:3:60|122:1|2	0:50000:-57.595:219:216:3:87|129:1|2	0:50000:-38.499:117:115:2:38|77:2|0	0:50000:0:156:156:0:75|81:0|0	0:50000:0:241:241:0:93|148:0|0	0:50000:-17.73:268:267:1:102|165:1|0	0:50000:-20.954:158:157:1:62|95:1|0	0:50000:-21.184:194:193:1:77|116:0|1	0:50000:-54.587:261:258:2:106|152:0|2	0:50000:0:203:203:0:96|107:0|0	0:50000:-92.785:288:283:5:116|167:2|3	0:50000:0:288:288:0:124|164:0|0	0:50000:-20.723:203:202:1:78|124:0|1	0:50000:-41.124:265:263:2:112|151:0|2	0:50000:-21.184:274:273:1:100|173:0|1	0:50000:-21.184:225:224:1:86|138:0|1	0:50000:-38.499:133:131:2:47|84:0|2	0:50000:-16.809:243:242:1:113|129:1|0	1:50000:0:239:0:239:0|0:94|145	0:50000:-56.521:153:150:3:55|95:1|2	1:50000:-20.263:188:0:187:0|0:74|113	0:50000:-49.429:259:256:2:103|153:1|1	0:50000:-16.809:179:178:1:64|114:1|0	0:50000:-38.28:193:191:2:67|124:0|2	0:50000:-91.514:165:160:5:59|101:1|4	0:50000:-16.809:217:216:0:76|140:0|0	0:50000:0:207:207:0:87|120:0|0
NC_008096	26419	PotVarCP00053	G	A	9135.8	.	NS=84;DP=11994;AC=1;AN=84;AF=0.011905;RA=11846;AA=125;HETAR=0;HOMA=1;HOMR=83;SRF=4402;SRR=7444;SAF=67;SAR=58;SRB=0.3716;SAB=0.536;SRP=1699.3;SAP=4.4174;ABR=0;ABA=0;AB=0;ABP=0;RUN=1;MQM=59.816;RL=22;RR=103;RPP=116.99;EL=42;ER=83;EPP=32.212;BL=3684;BR=8189;LRB=0.37943;LRBP=3714.8;BVAR;REPEAT=G:4;SNP;TS	GT:GQ:GL:DP:RA:AA:SR:SA	0:50000:0:196:196:0:75|121:0|0	0:50000:0:154:154:0:54|100:0|0	0:50000:-55.231:155:152:3:63|89:1|2	0:50000:0:164:164:0:62|102:0|0	0:50000:-17.73:177:176:1:63|113:0|1	0:50000:0:266:266:0:92|174:0|0	0:50000:0:171:171:0:62|109:0|0	0:50000:0:155:155:0:57|98:0|0	0:50000:0:207:207:0:88|119:0|0	0:50000:0:175:175:0:59|116:0|0	0:50000:0:234:234:0:78|156:0|0	0:50000:0:196:196:0:63|133:0|0	0:50000:0:103:103:0:47|56:0|0	0:50000:-17.039:103:102:0:34|68:0|0	0:50000:-17.73:104:103:0:40|63:0|0	0:50000:-17.269:154:153:0:66|87:0|0	0:50000:-35.218:133:131:0:51|80:0|0	0:50000:0:132:132:0:57|75:0|0	0:50000:0:155:155:0:55|100:0|0	0:50000:0:166:166:0:64|102:0|0	0:50000:-34.343:109:107:0:42|65:0|0	0:50000:-17.039:140:139:0:52|87:0|0	0:50000:0:126:126:0:48|78:0|0	0:50000:-19.572:115:114:0:40|74:0|0	0:50000:0:135:135:0:55|80:0|0	0:50000:0:192:192:0:77|115:0|0	0:50000:0:111:111:0:38|73:0|0	0:50000:0:125:125:0:36|89:0|0	0:50000:0:129:129:0:52|77:0|0	0:50000:0:118:118:0:54|64:0|0	0:50000:0:129:129:0:51|78:0|0	0:50000:0:123:123:0:49|74:0|0	0:50000:0:150:150:0:51|99:0|0	0:50000:0:115:115:0:38|77:0|0	0:50000:-35.656:102:100:1:45|55:0|1	0:50000:-17.269:139:138:0:52|86:0|0	0:50000:0:114:114:0:40|74:0|0	0:50000:0:114:114:0:38|76:0|0	0:50000:0:109:109:0:36|73:0|0	0:50000:0:116:116:0:41|75:0|0	0:50000:0:144:144:0:49|95:0|0	0:50000:0:133:133:0:60|73:0|0	0:50000:0:146:146:0:47|99:0|0	0:50000:0:136:136:0:54|82:0|0	0:50000:-18.881:126:125:0:49|76:0|0	0:50000:0:144:144:0:45|99:0|0	0:50000:-19.111:127:126:0:41|85:0|0	0:50000:0:156:156:0:52|104:0|0	0:50000:0:111:111:0:51|60:0|0	0:50000:0:113:113:0:51|62:0|0	1:50000:-20.954:120:1:119:1|0:66|53	0:50000:0:140:140:0:56|84:0|0	0:50000:-19.111:117:116:0:44|72:0|0	0:50000:0:68:68:0:35|33:0|0	0:50000:-20.263:146:145:0:54|91:0|0	0:50000:-17.5:102:101:0:43|58:0|0	0:50000:0:135:135:0:51|84:0|0	0:50000:0:136:136:0:60|76:0|0	0:50000:-17.039:178:177:0:56|121:0|0	0:50000:0:74:74:0:38|36:0|0	0:50000:-20.723:111:110:1:43|67:0|1	0:50000:0:144:144:0:41|103:0|0	0:50000:0:199:199:0:65|134:0|0	0:50000:0:140:140:0:48|92:0|0	0:50000:-19.111:144:143:0:51|92:0|0	0:50000:0:214:214:0:76|138:0|0	0:50000:0:142:142:0:47|95:0|0	0:50000:0:178:178:0:57|121:0|0	0:50000:0:183:183:0:64|119:0|0	0:50000:0:141:141:0:41|100:0|0	0:50000:-20.723:166:165:0:65|100:0|0	0:50000:0:181:181:0:62|119:0|0	0:50000:0:167:167:0:70|97:0|0	0:50000:0:90:90:0:34|56:0|0	0:50000:0:147:147:0:61|86:0|0	0:50000:-19.802:166:165:0:73|92:0|0	0:50000:0:102:102:0:29|73:0|0	0:50000:0:147:147:0:53|94:0|0	0:50000:0:143:143:0:57|86:0|0	0:50000:0:138:138:0:56|82:0|0	0:50000:-16.809:150:149:0:68|81:0|0	0:50000:-16.809:121:120:0:37|83:0|0	0:50000:0:134:134:0:36|98:0|0	0:50000:0:182:182:0:66|116:0|0
NC_008096	26812	PotVarCP00054	C	T	49315	.	NS=84;DP=15278;AC=4;AN=84;AF=0.047619;RA=14457;AA=802;HETAR=0;HOMA=4;HOMR=80;SRF=6801;SRR=7656;SAF=409;SAR=393;SRB=0.47043;SAB=0.50998;SRP=112.81;SAP=3.7034;ABR=0;ABA=0;AB=0;ABP=0;RUN=1;MQM=59.828;RL=413;RR=389;RPP=4.5699;EL=376;ER=426;EPP=9.7792;BL=38742;BR=37344;LRB=0.018374;LRBP=58.788;BVAR;REPEAT=C:2;SNP;TS;CpG	GT:GQ:GL:DP:RA:AA:SR:SA	0:50000:-33.249:234:232:1:110|122:0|1	0:50000:0:170:170:0:83|87:0|0	0:50000:0:126:126:0:57|69:0|0	0:50000:0:173:173:0:78|95:0|0	0:50000:0:199:199:0:85|114:0|0	0:50000:0:267:267:0:139|128:0|0	0:50000:0:177:177:0:87|90:0|0	0:50000:0:157:157:0:73|84:0|0	1:50000:0:210:0:210:0|0:111|99	0:50000:0:205:205:0:107|98:0|0	0:50000:0:225:225:0:94|131:0|0	0:50000:0:206:206:0:113|93:0|0	0:50000:0:163:163:0:69|94:0|0	0:50000:-20.032:161:160:1:67|93:1|0	0:50000:0:176:176:0:100|76:0|0	0:50000:0:265:265:0:131|134:0|0	0:50000:-58.455:192:189:1:83|106:0|1	0:50000:0:197:197:0:93|104:0|0	0:50000:-21.414:237:236:0:109|127:0|0	0:50000:-40.249:207:205:2:107|98:1|1	1:50000:-71.99:195:3:191:2|1:100|91	0:50000:0:208:208:0:101|107:0|0	0:50000:-20.032:171:170:0:74|96:0|0	0:50000:0:177:177:0:69|108:0|0	0:50000:0:208:208:0:105|103:0|0	0:50000:-17.73:197:196:0:91|105:0|0	0:50000:0:146:146:0:82|64:0|0	0:50000:-20.723:215:214:0:95|119:0|0	0:50000:0:170:170:0:86|84:0|0	0:50000:-17.039:204:203:1:101|102:0|1	0:50000:-19.572:176:175:0:81|94:0|0	0:50000:-20.032:170:169:1:83|86:0|1	0:50000:-17.96:191:190:1:103|87:1|0	0:50000:-19.111:160:159:0:77|82:0|0	0:50000:-13.125:149:148:1:68|80:1|0	0:50000:0:175:175:0:86|89:0|0	0:50000:0:144:144:0:65|79:0|0	0:50000:0:141:141:0:65|76:0|0	0:50000:-19.802:149:148:0:71|77:0|0	0:50000:0:156:156:0:78|78:0|0	0:50000:0:192:192:0:85|107:0|0	0:50000:0:183:183:0:86|97:0|0	0:50000:-20.723:226:225:1:112|113:0|1	0:50000:-20.954:192:191:1:103|88:0|1	0:50000:0:158:158:0:71|87:0|0	0:50000:-14.506:177:176:1:100|76:1|0	0:50000:0:182:182:0:84|98:0|0	0:50000:0:211:211:0:93|118:0|0	0:50000:-20.493:127:126:0:65|61:0|0	0:50000:0:126:126:0:50|76:0|0	0:50000:-20.493:212:211:1:98|113:0|1	0:50000:0:155:155:0:67|88:0|0	0:50000:0:153:153:0:73|80:0|0	0:50000:0:121:121:0:51|70:0|0	0:50000:0:194:194:0:100|94:0|0	0:50000:0:142:142:0:66|76:0|0	0:50000:0:177:177:0:79|98:0|0	0:50000:-148.55:176:168:7:81|87:6|1	0:50000:0:193:193:0:92|101:0|0	0:50000:-17.5:115:114:1:58|56:0|1	0:50000:-14.046:144:143:1:69|74:1|0	0:50000:0:195:195:0:88|107:0|0	0:50000:-17.96:244:243:0:113|130:0|0	0:50000:-20.723:176:175:1:68|107:0|1	0:50000:0:164:164:0:63|101:0|0	0:50000:0:232:232:0:117|115:0|0	0:50000:0:168:168:0:78|90:0|0	0:50000:0:203:203:0:93|110:0|0	0:50000:0:221:221:0:108|113:0|0	0:50000:0:182:182:0:81|101:0|0	0:50000:-36.093:215:213:0:97|116:0|0	0:50000:0:193:193:0:81|112:0|0	0:50000:0:206:206:0:91|115:0|0	0:50000:0:139:139:0:70|69:0|0	0:50000:-18.19:175:174:0:85|89:0|0	1:50000:0:220:0:220:0|0:105|115	0:50000:0:120:120:0:57|63:0|0	1:50000:-38.062:160:2:158:0|2:81|77	0:50000:-21.875:239:238:0:106|132:0|0	0:50000:0:165:165:0:72|93:0|0	0:50000:0:179:179:0:79|100:0|0	0:50000:0:126:126:0:52|74:0|0	0:50000:0:146:146:0:57|89:0|0	0:50000:0:204:204:0:94|110:0|0
NC_008096	27153	PotVarCP00055	A	C	49315	.	NS=84;DP=11628;AC=5;AN=84;AF=0.059524;RA=10913;AA=712;HETAR=0;HOMA=5;HOMR=79;SRF=3852;SRR=7061;SAF=269;SAR=443;SRB=0.35297;SAB=0.37781;SRP=2052;SAP=95.347;ABR=0;ABA=0;AB=0;ABP=0;RUN=1;MQM=59.838;RL=362;RR=350;RPP=3.4495;EL=349;ER=363;EPP=3.6081;BL=34049;BR=33527;LRB=0.0077246;LRBP=11.766;BVAR;REPEAT=A:3;SNP;TV	GT:GQ:GL:DP:RA:AA:SR:SA	0:50000:0:134:134:0:37|97:0|0	0:50000:0:121:121:0:42|79:0|0	0:50000:-19.572:113:112:1:34|78:1|0	0:50000:-17.96:134:133:1:45|88:1|0	0:50000:0:164:164:0:57|107:0|0	0:50000:0:191:191:0:71|120:0|0	0:50000:0:118:118:0:46|72:0|0	0:50000:0:133:133:0:42|91:0|0	1:50000:-15.427:164:1:163:0|1:59|104	0:50000:0:151:151:0:56|95:0|0	0:50000:0:172:172:0:51|121:0|0	0:50000:0:193:193:0:51|142:0|0	0:50000:0:114:114:0:44|70:0|0	0:50000:0:98:98:0:46|52:0|0	0:50000:-20.723:116:115:1:52|63:0|1	0:50000:-17.96:149:148:1:60|88:1|0	0:50000:0:132:132:0:51|81:0|0	0:50000:-18.19:154:153:1:69|84:1|0	0:50000:0:156:156:0:72|84:0|0	0:50000:-33.687:165:163:2:70|93:2|0	1:50000:0:108:0:108:0|0:47|61	0:50000:-18.421:128:127:1:55|72:1|0	0:50000:-17.5:93:92:1:37|55:1|0	0:50000:-17.039:122:121:1:54|67:1|0	0:50000:0:148:148:0:58|90:0|0	0:50000:0:182:182:0:52|130:0|0	0:50000:0:157:157:0:41|116:0|0	0:50000:0:161:161:0:61|100:0|0	0:50000:0:146:146:0:39|107:0|0	0:50000:0:144:144:0:52|92:0|0	0:50000:0:157:157:0:54|103:0|0	0:50000:0:125:125:0:42|83:0|0	0:50000:0:165:165:0:57|108:0|0	0:50000:0:136:136:0:51|85:0|0	0:50000:0:119:119:0:40|79:0|0	0:50000:0:147:147:0:43|104:0|0	0:50000:0:102:102:0:27|75:0|0	0:50000:0:100:100:0:40|60:0|0	0:50000:0:120:120:0:43|77:0|0	0:50000:0:116:116:0:43|73:0|0	0:50000:-20.493:164:163:1:59|104:0|1	0:50000:-17.5:144:143:1:53|90:1|0	0:50000:0:157:157:0:52|105:0|0	0:50000:0:156:156:0:52|104:0|0	0:50000:0:140:140:0:51|89:0|0	0:50000:0:125:125:0:37|88:0|0	0:50000:0:122:122:0:32|90:0|0	0:50000:0:160:160:0:63|97:0|0	0:50000:0:101:101:0:38|63:0|0	0:50000:0:122:122:0:47|75:0|0	1:50000:-35.656:149:1:147:1|0:56|91	0:50000:0:121:121:0:45|76:0|0	0:50000:0:139:139:0:51|88:0|0	0:50000:0:79:79:0:32|47:0|0	0:50000:0:154:154:0:48|106:0|0	0:50000:0:98:98:0:41|57:0|0	0:50000:0:133:133:0:48|85:0|0	0:50000:-41.124:143:141:2:50|91:1|1	0:50000:0:142:142:0:43|99:0|0	0:50000:0:108:108:0:52|56:0|0	0:50000:0:117:117:0:37|80:0|0	0:50000:0:150:150:0:43|107:0|0	0:50000:-66.879:182:178:4:60|118:4|0	0:50000:0:105:105:0:36|69:0|0	0:50000:0:107:107:0:31|76:0|0	0:50000:-17.269:205:204:1:71|133:1|0	0:50000:-34.343:144:142:2:51|91:2|0	0:50000:0:156:156:0:52|104:0|0	0:50000:-19.111:167:166:1:50|116:1|0	0:50000:-17.269:143:142:1:48|94:1|0	0:50000:0:167:167:0:51|116:0|0	0:50000:0:99:99:0:36|63:0|0	0:50000:0:158:158:0:63|95:0|0	0:50000:-18.651:138:137:1:51|86:1|0	0:50000:0:140:140:0:47|93:0|0	1:50000:0:139:0:139:0|0:51|88	0:50000:0:102:102:0:30|72:0|0	1:50000:-17.73:128:0:127:0|0:31|96	0:50000:-32.156:201:199:2:86|113:2|0	0:50000:0:156:156:0:60|96:0|0	0:50000:-17.96:143:142:1:60|82:1|0	0:50000:-19.572:110:109:1:24|85:1|0	0:50000:0:127:127:0:36|91:0|0	0:50000:0:138:138:0:49|89:0|0
NC_008096	27247	PotVarCP00056	T	A	6816.2	.	NS=84;DP=6701;AC=1;AN=84;AF=0.011905;RA=6521;AA=178;HETAR=0;HOMA=1;HOMR=83;SRF=1409;SRR=5112;SAF=40;SAR=138;SRB=0.21607;SAB=0.22472;SRP=4569.1;SAP=120.17;ABR=0;ABA=0;AB=0;ABP=0;RUN=3;MQM=57.933;RL=109;RR=69;RPP=22.529;EL=77;ER=101;EPP=10.037;BL=9791;BR=7119;LRB=0.15801;LRBP=919.83;BVAR;REPEAT=T:5;SNP;TV	GT:GQ:GL:DP:RA:AA:SR:SA	0:50000:-20.263:94:93:1:19|74:0|1	0:50000:0:70:70:0:12|58:0|0	0:50000:-20.032:57:56:1:7|49:0|1	0:50000:0:88:88:0:16|72:0|0	0:50000:0:93:93:0:21|72:0|0	0:50000:0:127:127:0:32|95:0|0	0:50000:-20.954:75:74:1:10|64:0|1	0:50000:-39.812:64:62:2:8|54:0|2	0:50000:-20.493:98:97:1:19|78:0|1	0:50000:-15.427:96:95:1:21|74:0|1	0:50000:-21.414:94:93:1:18|75:0|1	0:50000:0:101:101:0:13|88:0|0	0:50000:-15.658:68:67:1:25|42:0|1	0:50000:-19.572:71:70:1:25|45:1|0	0:50000:-19.802:69:68:1:18|50:1|0	0:50000:0:96:96:0:24|72:0|0	0:50000:-20.032:72:71:1:21|50:0|1	0:50000:0:91:91:0:27|64:0|0	0:50000:-38.499:119:117:2:37|80:1|1	0:50000:0:87:87:0:25|62:0|0	0:50000:0:69:69:0:19|50:0|0	0:50000:0:54:54:0:10|44:0|0	0:50000:0:62:62:0:17|45:0|0	0:50000:0:61:61:0:13|48:0|0	0:50000:-20.032:91:90:1:16|74:1|0	0:50000:-21.875:89:88:1:14|74:0|1	0:50000:0:73:73:0:12|61:0|0	0:50000:-39.374:84:82:2:14|68:0|2	0:50000:-20.493:77:76:1:19|57:0|1	0:50000:0:77:77:0:10|67:0|0	0:50000:-58.885:75:72:3:11|61:0|3	0:50000:0:63:63:0:8|55:0|0	0:50000:-21.414:113:112:1:16|96:0|1	0:50000:-15.197:89:88:1:11|77:0|1	0:50000:0:74:74:0:21|53:0|0	0:50000:-15.427:85:84:1:10|74:0|1	0:50000:0:70:70:0:17|53:0|0	0:50000:-53.727:84:81:3:13|68:1|2	0:50000:-39.155:61:59:2:12|47:0|2	0:50000:-38.499:71:69:2:7|62:1|1	0:50000:0:95:95:0:21|74:0|0	0:50000:-39.593:69:67:2:10|57:1|1	0:50000:-47.065:100:97:3:26|71:1|2	0:50000:0:86:86:0:18|68:0|0	0:50000:-36.312:77:75:2:11|64:1|1	0:50000:0:68:68:0:12|56:0|0	0:50000:-20.954:80:79:1:17|62:0|1	0:50000:-38.937:88:86:2:20|66:2|0	0:50000:0:45:45:0:8|37:0|0	0:50000:-43.626:66:63:3:20|43:2|1	1:50000:-19.572:90:1:89:1|0:25|64	0:50000:-56.951:76:73:3:17|56:1|2	0:50000:0:73:73:0:22|51:0|0	0:50000:-56.951:40:37:3:9|28:0|3	0:50000:-20.723:92:91:1:14|77:0|1	0:50000:-36.749:55:53:2:13|40:0|2	0:50000:0:80:80:0:17|63:0|0	0:50000:-19.802:94:93:1:24|69:0|1	0:50000:-20.954:91:90:1:28|62:0|1	0:50000:-30.624:64:62:2:16|46:0|2	0:50000:-77.102:73:69:4:10|59:0|4	0:50000:-21.414:67:66:1:15|51:0|1	0:50000:0:98:98:0:25|73:0|0	0:50000:-39.593:56:54:2:10|44:0|2	0:50000:-30.843:61:59:2:12|47:0|2	0:50000:0:110:110:0:25|85:0|0	0:50000:-74.788:67:64:2:13|51:0|2	0:50000:-40.468:105:103:2:17|86:0|2	0:50000:-21.184:113:112:1:24|88:0|1	0:50000:-20.263:66:65:1:6|59:0|1	0:50000:0:85:85:0:12|73:0|0	0:50000:-21.414:74:73:1:16|57:0|1	0:50000:-79.232:110:106:4:39|67:1|3	0:50000:-15.427:62:61:1:14|47:0|1	0:50000:-21.875:76:75:1:19|56:0|1	0:50000:0:93:93:0:28|65:0|0	0:50000:-32.593:61:59:2:6|53:0|2	0:50000:-15.427:58:57:1:11|46:0|1	0:50000:0:100:100:0:25|75:0|0	0:50000:-59.529:77:74:3:9|65:0|3	0:50000:-39.374:100:98:2:22|76:0|2	0:50000:-20.263:50:49:1:10|39:0|1	0:50000:0:68:68:0:15|53:0|0	0:50000:0:89:89:0:34|55:0|0
NC_008096	27382	PotVarCP00057	A	C	10610	.	NS=84;DP=2293;AC=5;AN=84;AF=0.059524;RA=2130;AA=157;HETAR=0;HOMA=5;HOMR=79;SRF=241;SRR=1889;SAF=21;SAR=136;SRB=0.11315;SAB=0.13376;SRP=2771.8;SAP=185.93;ABR=0;ABA=0;AB=0;ABP=0;RUN=1;MQM=59.707;RL=106;RR=51;RPP=44.849;EL=60;ER=97;EPP=21.945;BL=8760;BR=6141;LRB=0.17576;LRBP=1002.6;BVAR;REPEAT=AT:3;SNP;TV	GT:GQ:GL:DP:RA:AA:SR:SA	0:50000:0:34:34:0:4|30:0|0	0:50000:-19.572:32:31:1:2|29:0|1	0:50000:0:23:23:0:1|22:0|0	0:50000:-20.723:36:35:1:4|31:0|1	0:50000:0:37:37:0:2|35:0|0	0:50000:0:44:44:0:6|38:0|0	0:50000:0:26:26:0:3|23:0|0	0:50000:-20.493:27:26:1:1|25:0|1	1:50000:0:39:0:39:0|0:4|35	0:50000:-21.414:30:29:0:3|26:0|0	0:50000:-22.105:33:32:1:3|29:0|1	0:50000:0:30:30:0:3|27:0|0	0:50000:0:18:18:0:1|17:0|0	0:50000:-21.184:29:28:1:3|25:0|1	0:50000:0:17:17:0:2|15:0|0	0:50000:0:32:32:0:8|24:0|0	0:50000:0:14:14:0:1|13:0|0	0:50000:0:28:28:0:4|24:0|0	0:50000:-22.335:39:38:0:10|28:0|0	0:50000:0:26:26:0:2|24:0|0	1:50000:0:20:0:20:0|0:6|14	0:50000:0:18:18:0:3|15:0|0	0:50000:0:20:20:0:1|19:0|0	0:50000:0:22:22:0:3|19:0|0	0:50000:-20.954:33:32:1:4|28:0|1	0:50000:0:30:30:0:2|28:0|0	0:50000:0:25:25:0:1|24:0|0	0:50000:-21.184:38:37:1:5|32:0|1	0:50000:0:25:25:0:5|20:0|0	0:50000:-21.875:25:24:1:0|24:0|1	0:50000:0:21:21:0:2|19:0|0	0:50000:0:15:15:0:1|14:0|0	0:50000:-22.105:31:30:1:1|29:0|1	0:50000:0:24:24:0:1|23:0|0	0:50000:0:27:27:0:4|23:0|0	0:50000:0:23:23:0:3|20:0|0	0:50000:0:26:26:0:3|23:0|0	0:50000:0:15:15:0:2|13:0|0	0:50000:0:23:23:0:3|20:0|0	0:50000:-20.493:22:21:1:1|20:0|1	0:50000:0:42:42:0:2|40:0|0	0:50000:0:26:26:0:5|21:0|0	0:50000:0:35:35:0:4|31:0|0	0:50000:0:28:28:0:4|24:0|0	0:50000:0:22:22:0:2|20:0|0	0:50000:0:13:13:0:2|11:0|0	0:50000:0:18:18:0:1|17:0|0	0:50000:-41.124:34:32:2:3|29:0|2	0:50000:0:15:15:0:2|13:0|0	0:50000:0:31:31:0:3|28:0|0	1:50000:0:22:0:22:0|0:5|17	0:50000:0:19:19:0:2|17:0|0	0:50000:0:22:22:0:4|18:0|0	0:50000:0:10:10:0:0|10:0|0	0:50000:-21.644:45:44:1:3|41:0|1	0:50000:0:20:20:0:0|20:0|0	0:50000:0:24:24:0:5|19:0|0	0:50000:0:30:30:0:4|26:0|0	0:50000:0:29:29:0:3|26:0|0	0:50000:0:16:16:0:4|12:0|0	0:50000:0:21:21:0:0|21:0|0	0:50000:0:20:20:0:3|17:0|0	0:50000:0:33:33:0:3|30:0|0	0:50000:-19.572:21:20:0:1|19:0|0	0:50000:-21.644:21:20:1:2|18:0|1	0:50000:-41.343:36:34:2:6|28:0|2	0:50000:-21.414:28:27:1:4|23:0|1	0:50000:-16.118:31:30:1:4|26:0|1	0:50000:0:45:45:0:4|41:0|0	0:50000:0:18:18:0:0|18:0|0	0:50000:0:27:27:0:2|25:0|0	0:50000:0:28:28:0:5|23:0|0	0:50000:0:51:51:0:8|43:0|0	0:50000:-41.124:26:24:0:4|20:0|0	0:50000:0:35:35:0:5|30:0|0	1:50000:0:39:0:39:0|0:5|34	0:50000:-20.493:26:25:1:2|23:0|1	1:50000:0:17:0:17:0|0:1|16	0:50000:0:32:32:0:7|25:0|0	0:50000:-21.644:25:24:1:2|22:0|1	0:50000:0:38:38:0:6|32:0|0	0:50000:0:27:27:0:2|25:0|0	0:50000:0:23:23:0:1|22:0|0	0:50000:0:46:46:0:9|37:0|0
NC_008096	29122	PotVarCP00058	T	TCATATA	3412.3	.	NS=83;DP=565;AC=10;AN=83;AF=0.12048;RA=536;AA=28;HETAR=0;HOMA=10;HOMR=73;SRF=443;SRR=93;SAF=23;SAR=5;SRB=0.82649;SAB=0.82143;SRP=499.29;SAP=28.137;ABR=0;ABA=0;AB=0;ABP=0;RUN=1;MQM=60;RL=16;RR=12;RPP=4.2511;EL=19;ER=9;EPP=10.766;BL=1263;BR=1255;LRB=0.0031771;LRBP=3.0655;BVAR;INS=6	GT:GQ:GL:DP:RA:AA:SR:SA	0:50000:0:11:11:0:7|4:0|0	0:50000:0:9:9:0:9|0:0|0	0:50000:0:10:10:0:10|0:0|0	0:50000:0:13:13:0:11|2:0|0	0:50000:0:14:14:0:11|3:0|0	0:50000:0:14:14:0:12|2:0|0	0:50000:0:6:6:0:3|3:0|0	0:50000:0:10:10:0:9|1:0|0	0:50000:0:6:6:0:5|1:0|0	1:50000:-20.493:4:1:3:1|0:3|0	0:50000:0:9:9:0:8|1:0|0	0:50000:0:23:23:0:20|3:0|0	0:50000:0:5:5:0:3|2:0|0	0:50000:0:5:5:0:5|0:0|0	1:50000:0:3:0:3:0|0:2|1	0:50000:0:11:11:0:9|2:0|0	0:50000:0:5:5:0:3|2:0|0	0:50000:0:12:12:0:10|2:0|0	0:50000:0:11:11:0:9|2:0|0	0:50000:0:6:6:0:3|3:0|0	0:50000:0:12:12:0:11|1:0|0	0:99.633:0:1:1:0:0|1:0|0	0:50000:0:7:7:0:5|2:0|0	0:50000:0:7:7:0:7|0:0|0	0:50000:0:8:8:0:6|2:0|0	0:50000:0:11:11:0:9|2:0|0	0:50000:0:4:4:0:3|1:0|0	0:50000:0:9:9:0:9|0:0|0	1:50000:-20.954:3:1:2:0|1:1|1	0:50000:0:5:5:0:5|0:0|0	0:50000:0:10:10:0:10|0:0|0	0:50000:0:10:10:0:9|1:0|0	0:50000:0:8:8:0:7|1:0|0	0:50000:0:7:7:0:6|1:0|0	0:50000:0:12:12:0:10|2:0|0	1:50000:0:3:0:3:0|0:1|2	0:50000:0:3:3:0:3|0:0|0	0:50000:0:5:5:0:5|0:0|0	1:50000:0:4:0:4:0|0:4|0	0:50000:0:2:2:0:2|0:0|0	0:50000:0:10:10:0:10|0:0|0	0:50000:0:6:6:0:5|1:0|0	1:127.85:0:1:0:1:0|0:1|0	0:50000:0:7:7:0:7|0:0|0	0:50000:0:13:13:0:11|2:0|0	0:50000:0:9:9:0:7|2:0|0	0:50000:0:8:8:0:6|2:0|0	0:50000:0:6:6:0:5|1:0|0	0:50000:0:6:6:0:3|3:0|0	0:50000:0:6:6:0:4|2:0|0	0:50000:0:3:3:0:3|0:0|0	0:50000:0:5:5:0:5|0:0|0	0:50000:0:2:2:0:1|1:0|0	.	0:50000:0:3:3:0:2|1:0|0	0:50000:0:6:6:0:5|1:0|0	0:50000:0:9:9:0:7|2:0|0	0:50000:0:5:5:0:5|0:0|0	1:96.3:-38.937:4:2:2:1|1:1|1	0:50000:0:7:7:0:4|3:0|0	0:50000:0:6:6:0:6|0:0|0	0:50000:0:3:3:0:3|0:0|0	0:50000:0:9:9:0:7|2:0|0	0:50000:0:5:5:0:3|2:0|0	0:50000:0:3:3:0:2|1:0|0	0:50000:0:5:5:0:2|3:0|0	0:50000:0:9:9:0:7|2:0|0	0:50000:0:7:7:0:7|0:0|0	1:50000:0:2:0:2:0|0:2|0	0:50000:0:2:2:0:2|0:0|0	0:50000:0:5:5:0:4|1:0|0	0:50000:0:7:7:0:7|0:0|0	0:50000:0:3:3:0:1|2:0|0	0:50000:0:5:5:0:4|1:0|0	0:50000:0:6:6:0:4|2:0|0	0:50000:0:4:4:0:3|1:0|0	1:50000:0:3:0:3:0|0:3|0	0:50000:0:3:3:0:3|0:0|0	0:50000:0:8:8:0:6|2:0|0	0:50000:0:5:5:0:4|1:0|0	0:50000:0:7:7:0:7|0:0|0	1:50000:-20.263:6:1:5:1|0:5|0	0:50000:0:7:7:0:7|0:0|0	0:50000:0:10:10:0:7|3:0|0
NC_008096	29380	PotVarCP00059	G	A	10586	.	NS=84;DP=2730;AC=5;AN=84;AF=0.059524;RA=2567;AA=155;HETAR=0;HOMA=5;HOMR=79;SRF=618;SRR=1949;SAF=34;SAR=121;SRB=0.24075;SAB=0.21935;SRP=1501.6;SAP=109.05;ABR=0;ABA=0;AB=0;ABP=0;RUN=1;MQM=60;RL=74;RR=81;RPP=3.6968;EL=89;ER=66;EPP=10.421;BL=7191;BR=7529;LRB=0.022962;LRBP=19.863;BVAR;SNP;TS	GT:GQ:GL:DP:RA:AA:SR:SA	0:50000:0:43:43:0:6|37:0|0	0:50000:0:46:46:0:9|37:0|0	0:50000:-20.493:51:50:1:12|38:0|1	0:50000:0:42:42:0:9|33:0|0	0:50000:0:51:51:0:8|43:0|0	0:50000:0:47:47:0:15|32:0|0	0:50000:0:36:36:0:9|27:0|0	0:50000:-15.888:35:34:0:7|27:0|0	1:50000:0:28:0:28:0|0:7|21	0:50000:-20.263:41:40:1:13|27:0|1	0:50000:0:47:47:0:10|37:0|0	0:50000:0:41:41:0:15|26:0|0	0:50000:0:33:33:0:8|25:0|0	0:50000:0:32:32:0:9|23:0|0	0:50000:0:41:41:0:11|30:0|0	0:50000:0:41:41:0:8|33:0|0	0:50000:0:40:40:0:9|31:0|0	0:50000:0:33:33:0:11|22:0|0	0:50000:0:36:36:0:7|29:0|0	0:50000:0:24:24:0:7|17:0|0	1:50000:-53.512:30:3:27:0|3:4|23	0:50000:0:46:46:0:18|28:0|0	0:50000:0:31:31:0:7|24:0|0	0:50000:0:28:28:0:7|21:0|0	0:50000:0:47:47:0:6|41:0|0	0:50000:0:42:42:0:10|32:0|0	0:50000:0:25:25:0:7|18:0|0	0:50000:0:23:23:0:5|18:0|0	0:50000:0:29:29:0:8|21:0|0	0:50000:0:30:30:0:6|24:0|0	0:50000:0:33:33:0:7|26:0|0	0:50000:0:38:38:0:4|34:0|0	0:50000:0:36:36:0:6|30:0|0	0:50000:-14.276:29:28:0:9|19:0|0	0:50000:-20.493:31:30:0:8|22:0|0	0:50000:0:19:19:0:4|15:0|0	0:50000:0:34:34:0:9|25:0|0	0:50000:-20.032:24:23:1:5|18:0|1	0:50000:0:27:27:0:3|24:0|0	0:50000:0:23:23:0:7|16:0|0	0:50000:0:39:39:0:7|32:0|0	0:50000:0:28:28:0:6|22:0|0	0:50000:-14.737:36:35:0:6|29:0|0	0:50000:0:31:31:0:4|27:0|0	0:50000:-20.723:34:33:1:4|29:0|1	0:50000:0:19:19:0:1|18:0|0	0:50000:-20.723:22:21:1:3|18:0|1	0:50000:-16.118:22:21:0:7|14:0|0	0:50000:0:16:16:0:5|11:0|0	0:50000:0:30:30:0:6|24:0|0	1:50000:0:23:0:23:0|0:5|18	0:50000:0:24:24:0:8|16:0|0	0:50000:0:15:15:0:6|9:0|0	0:50000:0:18:18:0:7|11:0|0	0:50000:0:17:17:0:3|14:0|0	0:50000:0:24:24:0:10|14:0|0	0:50000:0:22:22:0:3|19:0|0	0:50000:-15.888:28:27:0:8|19:0|0	0:50000:0:35:35:0:13|22:0|0	0:50000:0:28:28:0:7|21:0|0	0:50000:-19.802:27:26:1:3|23:0|1	0:50000:0:35:35:0:4|31:0|0	0:50000:0:33:33:0:9|24:0|0	0:50000:0:29:29:0:8|21:0|0	0:50000:0:31:31:0:6|25:0|0	0:50000:0:35:35:0:11|24:0|0	0:50000:0:32:32:0:9|23:0|0	0:50000:0:41:41:0:5|36:0|0	0:50000:0:31:31:0:11|20:0|0	0:50000:0:38:38:0:12|26:0|0	0:50000:-21.875:38:37:0:14|23:0|0	0:50000:0:32:32:0:4|28:0|0	0:50000:0:37:37:0:9|28:0|0	0:50000:0:28:28:0:3|25:0|0	0:50000:0:31:31:0:6|25:0|0	1:50000:-20.723:35:1:34:0|1:10|24	0:50000:0:33:33:0:9|24:0|0	1:50000:-57.38:39:3:36:0|3:8|28	0:50000:0:38:38:0:12|26:0|0	0:50000:0:38:38:0:7|31:0|0	0:50000:0:38:38:0:11|27:0|0	0:50000:-19.802:29:28:1:11|17:0|1	0:50000:0:27:27:0:9|18:0|0	0:50000:0:30:30:0:12|18:0|0
NC_008096	29724	PotVarCP00060	G	A	1150.6	.	NS=76;DP=211;AC=7;AN=76;AF=0.092105;RA=195;AA=15;HETAR=0;HOMA=7;HOMR=69;SRF=55;SRR=140;SAF=3;SAR=12;SRB=0.28205;SAB=0.2;SRP=83.466;SAP=14.736;ABR=0;ABA=0;AB=0;ABP=0;RUN=3;MQM=60;RL=9;RR=6;RPP=4.3132;EL=3;ER=12;EPP=14.736;BL=775;BR=650;LRB=0.087719;LRBP=26.82;BVAR;REPEAT=GT:2;SNP;TS	GT:GQ:GL:DP:RA:AA:SR:SA	0:50000:0:3:3:0:1|2:0|0	0:50000:0:2:2:0:0|2:0|0	0:50000:0:4:4:0:3|1:0|0	0:50000:0:2:2:0:1|1:0|0	0:50000:0:4:4:0:0|4:0|0	0:50000:0:4:4:0:1|3:0|0	0:50000:0:2:2:0:0|2:0|0	0:90.938:0:1:1:0:0|1:0|0	0:50000:0:5:5:0:0|5:0|0	0:50000:0:3:3:0:0|3:0|0	0:50000:0:8:8:0:2|6:0|0	0:50000:0:3:3:0:2|1:0|0	0:177.61:0:2:2:0:0|2:0|0	0:50000:0:5:5:0:0|5:0|0	1:50000:0:5:0:5:0|0:2|3	.	.	0:50000:0:5:5:0:3|2:0|0	0:50000:0:2:2:0:0|2:0|0	0:50000:0:4:4:0:2|2:0|0	0:98.938:0:1:1:0:1|0:0|0	.	0:101.94:0:1:1:0:0|1:0|0	0:50000:0:2:2:0:1|1:0|0	0:50000:0:3:3:0:1|2:0|0	0:50000:0:6:6:0:2|4:0|0	.	0:50000:0:2:2:0:0|2:0|0	0:50000:0:2:2:0:0|2:0|0	0:104.94:0:1:1:0:0|1:0|0	0:50000:0:2:2:0:0|2:0|0	.	0:50000:0:2:2:0:0|2:0|0	0:106.94:0:1:1:0:0|1:0|0	0:103.94:0:1:1:0:0|1:0|0	1:81.331:0:1:0:1:0|0:0|1	0:50000:0:7:7:0:2|5:0|0	0:50000:0:2:2:0:1|1:0|0	1:76.331:0:1:0:1:0|0:0|1	0:50000:0:4:4:0:0|4:0|0	0:50000:0:2:2:0:1|1:0|0	0:50000:0:4:4:0:3|1:0|0	1:81.331:0:1:0:1:0|0:0|1	0:50000:0:7:7:0:1|6:0|0	0:177.61:0:2:2:0:0|2:0|0	0:82.938:0:1:1:0:1|0:0|0	0:106.94:0:1:1:0:0|1:0|0	0:50000:0:4:4:0:0|4:0|0	0:50000:0:4:4:0:1|3:0|0	0:50000:0:3:3:0:2|1:0|0	0:97.938:0:1:1:0:0|1:0|0	0:50000:0:5:5:0:3|2:0|0	0:50000:0:3:3:0:2|1:0|0	0:103.94:0:1:1:0:1|0:0|0	0:50000:0:2:2:0:2|0:0|0	0:50000:0:2:2:0:1|1:0|0	.	0:50000:0:4:4:0:1|3:0|0	1:81.331:0:1:0:1:0|0:0|1	0:50000:0:3:3:0:0|3:0|0	0:50000:0:4:4:0:0|4:0|0	0:174.6:0:2:2:0:0|2:0|0	0:101.94:0:1:1:0:0|1:0|0	0:50000:0:3:3:0:0|3:0|0	0:104.94:0:1:1:0:0|1:0|0	0:108.94:0:1:1:0:0|1:0|0	0:50000:0:2:2:0:0|2:0|0	0:50000:0:4:4:0:2|2:0|0	0:101.94:0:1:1:0:1|0:0|0	.	0:84.938:0:1:1:0:0|1:0|0	0:105.94:0:1:1:0:0|1:0|0	0:50000:0:4:4:0:2|2:0|0	0:50000:0:3:3:0:1|2:0|0	0:50000:0:4:4:0:0|4:0|0	0:50000:0:5:5:0:1|4:0|0	1:76.331:0:1:0:1:0|0:0|1	.	0:50000:0:2:2:0:1|1:0|0	0:102.94:0:1:1:0:0|1:0|0	0:50000:0:6:6:0:4|2:0|0	1:50000:0:5:0:5:0|0:1|4	0:171.59:0:2:2:0:0|2:0|0	0:177.61:0:2:2:0:1|1:0|0
NC_008096	30391	PotVarCP00061	C	T	1982.5	.	NS=84;DP=973;AC=2;AN=84;AF=0.02381;RA=944;AA=26;HETAR=0;HOMA=2;HOMR=82;SRF=822;SRR=122;SAF=24;SAR=2;SRB=0.87076;SAB=0.92308;SRP=1130.2;SAP=43.433;ABR=0;ABA=0;AB=0;ABP=0;RUN=2;MQM=60;RL=6;RR=20;RPP=19.38;EL=6;ER=20;EPP=19.38;BL=917;BR=1541;LRB=0.25386;LRBP=347;BVAR;REPEAT=CATTT:2;SNP;TS	GT:GQ:GL:DP:RA:AA:SR:SA	0:50000:0:16:16:0:14|2:0|0	0:50000:0:18:18:0:16|2:0|0	0:50000:0:14:14:0:14|0:0|0	0:50000:-20.723:15:14:0:13|1:0|0	1:50000:0:13:0:13:0|0:12|1	0:50000:0:21:21:0:15|6:0|0	0:50000:0:9:9:0:7|2:0|0	0:50000:0:9:9:0:7|2:0|0	0:50000:0:16:16:0:15|1:0|0	0:50000:0:13:13:0:12|1:0|0	0:50000:0:13:13:0:13|0:0|0	0:50000:0:14:14:0:14|0:0|0	0:50000:0:10:10:0:7|3:0|0	0:50000:0:16:16:0:13|3:0|0	0:50000:0:21:21:0:17|4:0|0	0:50000:0:26:26:0:21|5:0|0	0:50000:0:10:10:0:8|2:0|0	0:50000:0:26:26:0:20|6:0|0	0:50000:0:29:29:0:21|8:0|0	0:50000:0:7:7:0:5|2:0|0	0:50000:0:8:8:0:7|1:0|0	0:50000:-20.954:5:4:1:4|0:1|0	0:50000:0:10:10:0:10|0:0|0	0:50000:0:11:11:0:9|2:0|0	0:50000:0:12:12:0:10|2:0|0	0:50000:0:5:5:0:5|0:0|0	0:50000:0:7:7:0:7|0:0|0	0:50000:0:10:10:0:10|0:0|0	0:50000:0:8:8:0:7|1:0|0	0:50000:0:11:11:0:11|0:0|0	0:50000:0:13:13:0:13|0:0|0	0:50000:0:8:8:0:7|1:0|0	0:50000:0:8:8:0:7|1:0|0	0:50000:0:7:7:0:6|1:0|0	0:50000:0:12:12:0:10|2:0|0	0:50000:0:14:14:0:13|1:0|0	0:50000:0:7:7:0:5|2:0|0	0:50000:0:6:6:0:6|0:0|0	0:50000:0:10:10:0:9|1:0|0	0:50000:0:19:19:0:19|0:0|0	0:50000:0:12:12:0:11|1:0|0	1:50000:-23.717:13:0:12:0|0:11|1	0:50000:0:13:13:0:13|0:0|0	0:50000:0:4:4:0:3|1:0|0	0:50000:0:12:12:0:11|1:0|0	0:50000:0:7:7:0:6|1:0|0	0:50000:0:9:9:0:9|0:0|0	0:50000:0:11:11:0:10|1:0|0	0:50000:0:3:3:0:3|0:0|0	0:50000:0:9:9:0:8|1:0|0	0:50000:0:9:9:0:8|1:0|0	0:50000:0:9:9:0:7|2:0|0	0:50000:0:9:9:0:6|3:0|0	0:50000:0:10:10:0:10|0:0|0	0:50000:0:14:14:0:14|0:0|0	0:50000:0:11:11:0:10|1:0|0	0:50000:0:9:9:0:6|3:0|0	0:50000:0:6:6:0:6|0:0|0	0:50000:0:11:11:0:10|1:0|0	0:50000:0:7:7:0:6|1:0|0	0:50000:0:7:7:0:7|0:0|0	0:50000:0:14:14:0:13|1:0|0	0:50000:0:15:15:0:14|1:0|0	0:50000:0:12:12:0:11|1:0|0	0:50000:0:5:5:0:5|0:0|0	0:50000:0:23:23:0:19|4:0|0	0:50000:0:16:16:0:14|2:0|0	0:50000:0:12:12:0:10|2:0|0	0:50000:0:8:8:0:6|2:0|0	0:50000:0:7:7:0:7|0:0|0	0:50000:0:10:10:0:10|0:0|0	0:50000:0:9:9:0:9|0:0|0	0:50000:0:19:19:0:13|6:0|0	0:50000:0:14:14:0:12|2:0|0	0:50000:0:7:7:0:6|1:0|0	0:50000:0:20:20:0:15|5:0|0	0:50000:0:8:8:0:8|0:0|0	0:50000:0:13:13:0:12|1:0|0	0:50000:0:9:9:0:9|0:0|0	0:50000:0:9:9:0:8|1:0|0	0:50000:0:18:18:0:13|5:0|0	0:50000:0:3:3:0:3|0:0|0	0:50000:0:3:3:0:1|2:0|0	0:50000:0:16:16:0:13|3:0|0
NC_008096	33286	PotVarCP00062	T	G	851.13	.	NS=64;DP=156;AC=2;AN=64;AF=0.03125;RA=144;AA=11;HETAR=0;HOMA=2;HOMR=62;SRF=121;SRR=23;SAF=8;SAR=3;SRB=0.84028;SAB=0.72727;SRP=147.84;SAP=7.9455;ABR=0;ABA=0;AB=0;ABP=0;RUN=1;MQM=60;RL=4;RR=7;RPP=4.787;EL=3;ER=8;EPP=7.9455;BL=449;BR=596;LRB=0.14067;LRBP=47.913;BVAR;REPEAT=T:4;SNP;TV	GT:GQ:GL:DP:RA:AA:SR:SA	0:50000:0:3:3:0:1|2:0|0	0:50000:0:2:2:0:2|0:0|0	0:50000:0:3:3:0:2|1:0|0	0:50000:0:3:3:0:2|1:0|0	1:50000:0:4:0:4:0|0:3|1	0:50000:0:6:6:0:6|0:0|0	0:105.91:0:1:1:0:1|0:0|0	0:107.91:0:1:1:0:0|1:0|0	.	0:50000:0:3:3:0:3|0:0|0	0:50000:0:3:3:0:3|0:0|0	0:50000:0:2:2:0:2|0:0|0	0:104.91:0:1:1:0:1|0:0|0	0:50000:0:3:3:0:2|1:0|0	0:177.61:0:2:2:0:2|0:0|0	0:50000:0:2:2:0:1|1:0|0	0:50000:0:2:2:0:2|0:0|0	0:50000:0:4:4:0:3|1:0|0	0:50000:0:3:3:0:2|1:0|0	0:50000:0:4:4:0:2|2:0|0	0:102.91:0:1:1:0:0|1:0|0	0:50000:0:3:3:0:3|0:0|0	.	.	0:105.91:0:1:1:0:1|0:0|0	0:100.91:0:1:1:0:1|0:0|0	0:50000:0:5:5:0:4|1:0|0	0:50000:0:2:2:0:1|1:0|0	0:50000:0:4:4:0:3|1:0|0	.	0:50000:0:2:2:0:2|0:0|0	.	0:180.62:0:2:2:0:1|1:0|0	.	0:50000:0:4:4:0:4|0:0|0	0:50000:0:2:2:0:2|0:0|0	0:103.91:0:1:1:0:1|0:0|0	.	0:102.91:0:1:1:0:1|0:0|0	.	0:50000:0:2:2:0:2|0:0|0	1:50000:0:7:0:7:0|0:5|2	0:50000:0:4:4:0:3|1:0|0	0:50000:0:5:5:0:5|0:0|0	0:103.91:0:1:1:0:1|0:0|0	0:50000:0:4:4:0:4|0:0|0	0:50000:0:2:2:0:1|1:0|0	.	0:104.91:0:1:1:0:0|1:0|0	.	.	0:102.91:0:1:1:0:1|0:0|0	0:106.91:0:1:1:0:1|0:0|0	.	0:109.91:0:1:1:0:1|0:0|0	0:172.84:0:2:2:0:2|0:0|0	0:50000:0:2:2:0:2|0:0|0	0:50000:0:2:2:0:2|0:0|0	0:107.91:0:1:1:0:1|0:0|0	0:103.91:0:1:1:0:1|0:0|0	0:50000:0:2:2:0:2|0:0|0	0:50000:0:3:3:0:3|0:0|0	0:110.91:0:1:1:0:1|0:0|0	0:50000:0:2:2:0:2|0:0|0	.	0:50000:0:4:4:0:4|0:0|0	0:98.914:0:1:1:0:1|0:0|0	0:50000:0:2:2:0:2|0:0|0	0:50000:0:2:2:0:2|0:0|0	0:180.62:0:2:2:0:2|0:0|0	.	0:180.62:0:2:2:0:2|0:0|0	.	.	0:50000:0:5:5:0:4|1:0|0	0:50000:0:3:3:0:2|1:0|0	0:105.91:0:1:1:0:1|0:0|0	.	0:50000:0:5:5:0:3|2:0|0	.	0:105.91:0:1:1:0:1|0:0|0	.	.	0:108.91:0:1:1:0:1|0:0|0
NC_008096	33345	PotVarCP00063	A	C	1147.1	.	NS=80;DP=418;AC=2;AN=80;AF=0.025;RA=401;AA=16;HETAR=0;HOMA=2;HOMR=78;SRF=373;SRR=28;SAF=14;SAR=2;SRB=0.93017;SAB=0.875;SRP=647.55;SAP=22.554;ABR=0;ABA=0;AB=0;ABP=0;RUN=1;MQM=60;RL=6;RR=10;RPP=5.1818;EL=6;ER=10;EPP=5.1818;BL=726;BR=790;LRB=0.042216;LRBP=8.8773;BVAR;REPEAT=A:5;SNP;TV	GT:GQ:GL:DP:RA:AA:SR:SA	0:50000:0:7:7:0:5|2:0|0	0:50000:0:3:3:0:3|0:0|0	0:50000:0:5:5:0:5|0:0|0	0:50000:0:8:8:0:8|0:0|0	1:50000:0:10:0:10:0|0:8|2	0:50000:0:11:11:0:9|2:0|0	0:50000:0:2:2:0:2|0:0|0	0:105.91:0:1:1:0:1|0:0|0	0:50000:0:3:3:0:3|0:0|0	0:50000:0:7:7:0:7|0:0|0	0:50000:0:4:4:0:3|1:0|0	0:50000:0:8:8:0:8|0:0|0	0:50000:0:5:5:0:4|1:0|0	0:50000:0:4:4:0:4|0:0|0	0:50000:0:6:6:0:5|1:0|0	0:50000:0:7:7:0:7|0:0|0	0:50000:0:5:5:0:5|0:0|0	0:50000:0:4:4:0:1|3:0|0	0:50000:0:9:9:0:6|3:0|0	0:50000:0:5:5:0:4|1:0|0	0:50000:0:6:6:0:6|0:0|0	0:50000:0:7:7:0:6|1:0|0	0:158.47:0:2:2:0:2|0:0|0	0:108.91:0:1:1:0:1|0:0|0	0:50000:0:9:9:0:9|0:0|0	0:50000:0:7:7:0:7|0:0|0	0:50000:0:8:8:0:8|0:0|0	0:50000:0:6:6:0:4|2:0|0	0:50000:0:9:9:0:8|1:0|0	0:50000:0:2:2:0:2|0:0|0	0:50000:0:5:5:0:5|0:0|0	.	0:50000:0:5:5:0:4|1:0|0	0:50000:0:2:2:0:2|0:0|0	0:50000:0:8:8:0:8|0:0|0	0:50000:0:2:2:0:2|0:0|0	0:50000:0:4:4:0:3|1:0|0	0:103.91:0:1:1:0:1|0:0|0	0:50000:0:6:6:0:5|1:0|0	0:50000:0:3:3:0:3|0:0|0	0:50000:0:4:4:0:4|0:0|0	1:50000:-20.032:7:1:6:1|0:6|0	0:50000:0:11:11:0:11|0:0|0	0:50000:0:7:7:0:7|0:0|0	0:50000:0:4:4:0:4|0:0|0	0:50000:0:3:3:0:3|0:0|0	0:50000:0:4:4:0:4|0:0|0	0:50000:0:2:2:0:2|0:0|0	0:50000:0:4:4:0:4|0:0|0	0:50000:0:3:3:0:3|0:0|0	0:102.91:0:1:1:0:1|0:0|0	0:50000:0:2:2:0:2|0:0|0	0:50000:0:8:8:0:7|1:0|0	.	0:50000:0:5:5:0:5|0:0|0	0:50000:0:7:7:0:7|0:0|0	0:50000:0:2:2:0:2|0:0|0	0:50000:0:6:6:0:6|0:0|0	0:50000:0:4:4:0:4|0:0|0	0:50000:0:3:3:0:3|0:0|0	0:50000:0:7:7:0:7|0:0|0	0:50000:0:3:3:0:3|0:0|0	0:50000:0:7:7:0:7|0:0|0	0:50000:0:6:6:0:5|1:0|0	0:50000:0:2:2:0:2|0:0|0	0:50000:0:10:10:0:10|0:0|0	0:50000:0:7:7:0:7|0:0|0	0:50000:0:4:4:0:4|0:0|0	0:50000:0:3:3:0:3|0:0|0	0:50000:0:4:4:0:4|0:0|0	0:50000:0:4:4:0:4|0:0|0	0:50000:0:6:6:0:6|0:0|0	0:50000:0:13:13:0:13|0:0|0	.	0:50000:0:7:7:0:5|2:0|0	0:50000:0:12:12:0:11|1:0|0	0:103.91:0:1:1:0:1|0:0|0	0:100.91:0:1:1:0:1|0:0|0	0:50000:0:7:7:0:6|1:0|0	0:50000:0:2:2:0:2|0:0|0	0:50000:0:6:6:0:5|1:0|0	0:50000:0:3:3:0:3|0:0|0	.	0:50000:0:8:8:0:8|0:0|0
NC_008096	33546	PotVarCP00064	C	T	47486	.	NS=84;DP=2533;AC=20;AN=84;AF=0.2381;RA=1922;AA=610;HETAR=0;HOMA=20;HOMR=64;SRF=1605;SRR=317;SAF=528;SAR=82;SRB=0.83507;SAB=0.86557;SRP=1877.3;SAP=711.11;ABR=0;ABA=0;AB=0;ABP=0;RUN=1;MQM=59.736;RL=237;RR=373;RPP=68.852;EL=233;ER=377;EPP=76.826;BL=24833;BR=33074;LRB=0.14231;LRBP=2549.7;BVAR;SNP;TS;CpG	GT:GQ:GL:DP:RA:AA:SR:SA	0:50000:0:37:37:0:31|6:0|0	0:50000:-19.572:29:28:1:25|3:1|0	0:50000:-20.954:19:18:1:16|2:1|0	0:50000:0:34:34:0:30|4:0|0	1:50000:0:35:0:35:0|0:30|5	0:50000:0:63:63:0:54|9:0|0	0:50000:0:26:26:0:25|1:0|0	0:50000:0:29:29:0:25|4:0|0	1:50000:0:25:0:25:0|0:23|2	1:50000:-19.342:29:1:28:1|0:25|3	0:50000:-21.184:40:39:1:34|5:1|0	0:50000:0:45:45:0:40|5:0|0	0:50000:0:29:29:0:21|8:0|0	0:50000:-38.062:25:23:2:14|9:2|0	1:50000:0:31:0:31:0|0:24|7	0:50000:0:37:37:0:27|10:0|0	0:50000:0:15:15:0:6|9:0|0	0:50000:0:27:27:0:25|2:0|0	0:50000:0:39:39:0:24|15:0|0	0:50000:-21.414:27:26:1:22|4:1|0	1:50000:0:18:0:18:0|0:13|5	0:50000:-21.184:23:22:1:15|7:1|0	0:50000:0:20:20:0:20|0:0|0	0:50000:0:23:23:0:18|5:0|0	0:50000:0:32:32:0:30|2:0|0	0:50000:0:48:48:0:40|8:0|0	0:50000:0:29:29:0:26|3:0|0	0:50000:0:31:31:0:22|9:0|0	1:50000:0:34:0:34:0|0:31|3	0:50000:0:29:29:0:26|3:0|0	0:50000:0:18:18:0:16|2:0|0	0:50000:-21.184:15:14:1:14|0:1|0	0:50000:-21.414:35:34:1:31|3:1|0	0:50000:0:27:27:0:26|1:0|0	0:50000:-20.493:32:31:1:25|6:1|0	1:50000:0:30:0:30:0|0:29|1	0:50000:0:27:27:0:25|2:0|0	1:50000:0:19:0:19:0|0:15|4	1:50000:0:18:0:18:0|0:14|4	1:50000:0:31:0:31:0|0:28|3	0:50000:0:36:36:0:32|4:0|0	1:50000:0:27:0:27:0|0:24|3	1:50000:0:39:0:39:0|0:36|3	0:50000:0:40:40:0:33|7:0|0	0:50000:0:19:19:0:15|4:0|0	0:50000:0:26:26:0:22|4:0|0	0:50000:-21.414:23:22:1:19|3:1|0	0:50000:0:35:35:0:29|6:0|0	0:50000:0:15:15:0:11|4:0|0	0:50000:-20.723:28:27:1:22|5:1|0	1:50000:0:22:0:22:0|0:16|6	0:50000:0:20:20:0:16|4:0|0	0:50000:0:26:26:0:21|5:0|0	0:50000:0:11:11:0:10|1:0|0	0:50000:-20.954:44:43:1:40|3:1|0	0:50000:-38.718:22:20:2:17|3:2|0	1:50000:0:40:0:40:0|0:35|5	0:50000:-20.954:40:39:1:35|4:0|1	1:50000:0:51:0:51:0|0:45|6	0:50000:0:16:16:0:14|2:0|0	0:50000:0:26:26:0:21|5:0|0	0:50000:0:28:28:0:25|3:0|0	0:50000:0:50:50:0:43|7:0|0	0:50000:0:27:27:0:21|6:0|0	0:50000:0:20:20:0:19|1:0|0	0:50000:0:41:41:0:35|6:0|0	0:50000:-19.802:36:35:1:29|6:1|0	0:50000:0:48:48:0:44|4:0|0	1:50000:0:36:0:36:0|0:33|3	0:50000:0:26:26:0:24|2:0|0	0:50000:0:30:30:0:26|4:0|0	0:50000:-21.414:46:45:1:41|4:1|0	0:50000:0:37:37:0:22|15:0|0	0:50000:0:15:15:0:11|4:0|0	0:50000:0:45:45:0:30|15:0|0	1:50000:0:49:0:49:0|0:39|10	1:50000:0:18:0:18:0|0:15|3	1:50000:0:15:0:15:0|0:15|0	0:50000:0:40:40:0:31|9:0|0	0:50000:0:25:25:0:24|1:0|0	0:50000:0:24:24:0:16|8:0|0	1:50000:0:25:0:25:0|0:20|5	0:50000:-20.723:23:22:1:20|2:1|0	0:50000:0:42:42:0:33|9:0|0
NC_008096	33592	PotVarCP00065	A	G	44923	.	NS=84;DP=3526;AC=13;AN=84;AF=0.15476;RA=2953;AA=571;HETAR=0;HOMA=13;HOMR=71;SRF=2396;SRR=557;SAF=485;SAR=86;SRB=0.81138;SAB=0.84939;SRP=2489.9;SAP=608.44;ABR=0;ABA=0;AB=0;ABP=0;RUN=3;MQM=59.799;RL=228;RR=343;RPP=53.304;EL=254;ER=317;EPP=18.104;BL=23698;BR=30520;LRB=0.12583;LRBP=1867;BVAR;REPEAT=A:3;SNP;TS	GT:GQ:GL:DP:RA:AA:SR:SA	0:50000:0:50:50:0:42|8:0|0	0:50000:0:43:43:0:38|5:0|0	0:50000:0:34:34:0:32|2:0|0	0:50000:0:55:55:0:49|6:0|0	0:50000:0:52:52:0:43|9:0|0	0:50000:0:73:73:0:58|15:0|0	0:50000:0:36:36:0:30|6:0|0	0:50000:0:32:32:0:27|5:0|0	0:50000:0:36:36:0:33|3:0|0	1:50000:-97.022:50:5:45:4|1:36|9	0:50000:0:57:57:0:50|7:0|0	0:50000:0:44:44:0:38|6:0|0	0:50000:0:32:32:0:24|8:0|0	0:50000:0:35:35:0:21|14:0|0	1:50000:0:37:0:37:0|0:28|9	0:50000:0:53:53:0:36|17:0|0	0:50000:0:38:38:0:26|12:0|0	0:50000:0:49:49:0:42|7:0|0	0:50000:0:43:43:0:31|12:0|0	0:50000:0:55:55:0:42|13:0|0	0:50000:0:27:27:0:19|8:0|0	0:50000:0:33:33:0:23|10:0|0	0:50000:0:38:38:0:31|7:0|0	0:50000:0:37:37:0:26|11:0|0	0:50000:0:48:48:0:43|5:0|0	0:50000:0:63:63:0:50|13:0|0	0:50000:0:30:30:0:25|5:0|0	0:50000:0:46:46:0:33|13:0|0	1:50000:0:47:0:47:0|0:42|5	0:50000:0:47:47:0:41|6:0|0	0:50000:0:31:31:0:24|7:0|0	0:50000:0:27:27:0:24|3:0|0	0:50000:0:46:46:0:39|7:0|0	0:50000:0:39:39:0:33|6:0|0	0:50000:0:36:36:0:26|10:0|0	1:50000:-21.414:43:1:42:1|0:37|5	0:50000:0:38:38:0:31|7:0|0	1:50000:0:31:0:31:0|0:27|4	1:50000:-20.263:32:1:31:0|1:26|5	1:50000:0:42:0:42:0|0:37|5	0:50000:-21.644:50:49:1:38|11:1|0	0:50000:0:41:41:0:31|10:0|0	1:50000:0:47:0:47:0|0:40|7	0:50000:0:56:56:0:43|13:0|0	0:50000:0:32:32:0:28|4:0|0	0:50000:0:47:47:0:41|6:0|0	0:50000:0:30:30:0:25|5:0|0	0:50000:0:35:35:0:30|5:0|0	0:50000:0:28:28:0:23|5:0|0	0:50000:0:32:32:0:22|10:0|0	0:50000:0:31:31:0:23|8:0|0	0:50000:0:29:29:0:22|7:0|0	0:50000:0:42:42:0:34|8:0|0	0:50000:0:16:16:0:11|5:0|0	0:50000:0:42:42:0:36|6:0|0	0:50000:0:29:29:0:23|6:0|0	1:50000:0:55:0:55:0|0:50|5	0:50000:0:39:39:0:33|6:0|0	1:50000:0:69:0:69:0|0:54|15	0:50000:0:31:31:0:22|9:0|0	0:50000:0:43:43:0:36|7:0|0	0:50000:0:46:46:0:37|9:0|0	0:50000:0:60:60:0:53|7:0|0	0:50000:0:35:35:0:31|4:0|0	0:50000:0:39:39:0:32|7:0|0	0:50000:0:43:43:0:37|6:0|0	0:50000:0:43:43:0:38|5:0|0	0:50000:0:56:56:0:50|6:0|0	1:50000:0:59:0:59:0|0:49|10	0:50000:0:32:32:0:26|6:0|0	0:50000:0:48:48:0:42|6:0|0	0:50000:0:57:57:0:50|7:0|0	0:50000:0:48:48:0:26|22:0|0	0:50000:0:23:23:0:16|7:0|0	0:50000:0:46:46:0:35|11:0|0	0:50000:0:53:53:0:41|12:0|0	1:50000:-21.184:28:1:27:1|0:25|2	0:50000:0:33:33:0:31|2:0|0	0:50000:0:66:66:0:54|12:0|0	0:50000:0:43:43:0:38|5:0|0	0:50000:0:42:42:0:29|13:0|0	1:50000:-56.951:41:2:38:2|0:33|5	0:50000:0:34:34:0:33|1:0|0	0:50000:0:41:41:0:38|3:0|0
NC_008096	33671	PotVarCP00066	C	T	12267	.	NS=84;DP=5715;AC=2;AN=84;AF=0.02381;RA=5549;AA=161;HETAR=0;HOMA=2;HOMR=82;SRF=4331;SRR=1218;SAF=123;SAR=38;SRB=0.7805;SAB=0.76398;SRP=3795.3;SAP=100.46;ABR=0;ABA=0;AB=0;ABP=0;RUN=1;MQM=60;RL=82;RR=79;RPP=3.1317;EL=76;ER=85;EPP=4.1028;BL=7391;BR=7840;LRB=0.029479;LRBP=31.752;BVAR;REPEAT=C:4;SNP;TS;CpG	GT:GQ:GL:DP:RA:AA:SR:SA	0:50000:0:60:60:0:46|14:0|0	0:50000:0:71:71:0:62|9:0|0	0:50000:0:58:58:0:47|11:0|0	0:50000:0:68:68:0:52|16:0|0	1:50000:-43.093:95:1:93:0|1:72|21	0:50000:0:100:100:0:80|20:0|0	0:50000:0:63:63:0:50|13:0|0	0:50000:-20.723:60:59:0:44|15:0|0	0:50000:0:67:67:0:60|7:0|0	0:50000:0:98:98:0:73|25:0|0	0:50000:-37.843:103:101:2:81|20:2|0	0:50000:0:74:74:0:57|17:0|0	0:50000:-20.493:69:68:1:45|23:1|0	0:50000:0:50:50:0:40|10:0|0	0:50000:0:56:56:0:38|18:0|0	0:50000:0:91:91:0:60|31:0|0	0:50000:0:67:67:0:56|11:0|0	0:50000:0:78:78:0:50|28:0|0	0:50000:0:71:71:0:53|18:0|0	0:50000:0:105:105:0:76|29:0|0	0:50000:0:49:49:0:40|9:0|0	0:50000:0:71:71:0:49|22:0|0	0:50000:-20.032:69:68:1:49|19:1|0	0:50000:0:61:61:0:44|17:0|0	0:50000:0:67:67:0:56|11:0|0	0:50000:0:88:88:0:72|16:0|0	0:50000:0:68:68:0:57|11:0|0	0:50000:0:72:72:0:54|18:0|0	0:50000:0:77:77:0:65|12:0|0	0:50000:0:56:56:0:49|7:0|0	0:50000:0:55:55:0:44|11:0|0	0:50000:0:36:36:0:32|4:0|0	0:50000:0:78:78:0:66|12:0|0	0:50000:0:66:66:0:50|16:0|0	0:50000:0:72:72:0:55|17:0|0	0:50000:0:64:64:0:52|12:0|0	0:50000:0:62:62:0:49|13:0|0	0:50000:0:51:51:0:44|7:0|0	0:50000:0:44:44:0:39|5:0|0	0:50000:0:64:64:0:55|9:0|0	0:50000:0:62:62:0:53|9:0|0	1:50000:0:64:0:64:0|0:47|17	0:50000:0:81:81:0:64|17:0|0	0:50000:0:77:77:0:57|20:0|0	0:50000:0:64:64:0:55|9:0|0	0:50000:0:78:78:0:63|15:0|0	0:50000:0:66:66:0:55|11:0|0	0:50000:0:84:84:0:66|18:0|0	0:50000:0:46:46:0:37|9:0|0	0:50000:0:62:62:0:44|18:0|0	0:50000:0:45:45:0:35|10:0|0	0:50000:0:58:58:0:49|9:0|0	0:50000:0:59:59:0:43|16:0|0	0:50000:0:31:31:0:28|3:0|0	0:50000:-20.263:65:64:0:52|12:0|0	0:50000:0:59:59:0:41|18:0|0	0:50000:0:59:59:0:48|11:0|0	0:50000:0:64:64:0:50|14:0|0	0:50000:0:79:79:0:63|16:0|0	0:50000:0:32:32:0:23|9:0|0	0:50000:0:61:61:0:53|8:0|0	0:50000:0:80:80:0:63|17:0|0	0:50000:0:94:94:0:70|24:0|0	0:50000:-21.184:48:47:0:39|8:0|0	0:50000:0:56:56:0:49|7:0|0	0:50000:0:91:91:0:67|24:0|0	0:50000:0:55:55:0:42|13:0|0	0:50000:0:91:91:0:81|10:0|0	0:50000:0:106:106:0:81|25:0|0	0:50000:0:66:66:0:54|12:0|0	0:50000:0:75:75:0:62|13:0|0	0:50000:0:81:81:0:60|21:0|0	0:50000:0:71:71:0:45|26:0|0	0:50000:0:37:37:0:28|9:0|0	0:50000:0:84:84:0:66|18:0|0	0:50000:0:86:86:0:55|31:0|0	0:50000:0:44:44:0:39|5:0|0	0:50000:0:67:67:0:63|4:0|0	0:50000:0:97:97:0:60|37:0|0	0:50000:0:47:47:0:35|12:0|0	0:50000:0:57:57:0:36|21:0|0	0:50000:0:68:68:0:53|15:0|0	0:50000:0:75:75:0:65|10:0|0	0:50000:0:68:68:0:48|20:0|0
NC_008096	36044	PotVarCP00067	T	C	49315	.	NS=84;DP=12883;AC=5;AN=84;AF=0.059524;RA=12105;AA=772;HETAR=0;HOMA=5;HOMR=79;SRF=4282;SRR=7823;SAF=271;SAR=501;SRB=0.35374;SAB=0.35104;SRP=2252.3;SAP=151.81;ABR=0;ABA=0;AB=0;ABP=0;RUN=2;MQM=59.907;RL=404;RR=368;RPP=6.6557;EL=391;ER=381;EPP=3.2916;BL=37790;BR=35486;LRB=0.031443;LRBP=160.32;BVAR;REPEAT=T:2|TTC:3;SNP;TS	GT:GQ:GL:DP:RA:AA:SR:SA	0:50000:0:206:206:0:81|125:0|0	0:50000:0:167:167:0:56|111:0|0	0:50000:-58.24:154:151:3:60|91:2|1	0:50000:0:168:168:0:74|94:0|0	0:50000:-20.954:180:179:1:63|116:1|0	0:50000:0:233:233:0:83|150:0|0	0:50000:0:155:155:0:58|97:0|0	0:50000:0:145:145:0:57|88:0|0	1:50000:-145.61:169:8:161:5|3:57|104	0:50000:-18.421:214:213:1:82|131:1|0	0:50000:0:202:202:0:73|129:0|0	0:50000:0:222:222:0:88|134:0|0	0:50000:0:138:138:0:72|66:0|0	0:50000:0:152:152:0:63|89:0|0	0:50000:0:132:132:0:73|59:0|0	0:50000:0:186:186:0:69|117:0|0	0:50000:0:187:187:0:80|107:0|0	0:50000:0:157:157:0:71|86:0|0	0:50000:0:182:182:0:74|108:0|0	0:50000:0:208:208:0:85|123:0|0	1:50000:-20.032:136:1:135:1|0:52|83	0:50000:0:194:194:0:93|101:0|0	0:50000:-18.881:172:171:0:78|93:0|0	0:50000:0:146:146:0:75|71:0|0	0:50000:0:131:131:0:46|85:0|0	0:50000:0:147:147:0:42|105:0|0	0:50000:0:101:101:0:31|70:0|0	0:50000:-22.105:151:150:1:42|108:0|1	0:50000:0:157:157:0:49|108:0|0	0:50000:0:118:118:0:31|87:0|0	0:50000:0:137:137:0:44|93:0|0	0:50000:0:100:100:0:24|76:0|0	0:50000:0:144:144:0:30|114:0|0	0:50000:0:117:117:0:39|78:0|0	0:50000:0:102:102:0:30|72:0|0	0:50000:0:163:163:0:42|121:0|0	0:50000:0:128:128:0:43|85:0|0	0:50000:-16.118:114:113:1:43|70:1|0	0:50000:0:85:85:0:20|65:0|0	0:50000:0:91:91:0:21|70:0|0	0:50000:0:132:132:0:39|93:0|0	0:50000:0:113:113:0:36|77:0|0	0:50000:-21.184:140:139:1:38|101:0|1	0:50000:0:149:149:0:36|113:0|0	0:50000:0:108:108:0:32|76:0|0	0:50000:0:147:147:0:48|99:0|0	0:50000:-18.421:121:120:0:29|91:0|0	0:50000:0:152:152:0:61|91:0|0	0:50000:0:114:114:0:41|73:0|0	0:50000:0:109:109:0:42|67:0|0	1:50000:-20.493:120:1:119:1|0:39|80	0:50000:0:103:103:0:39|64:0|0	0:50000:0:106:106:0:38|68:0|0	0:50000:0:58:58:0:22|36:0|0	0:50000:0:177:177:0:52|125:0|0	0:50000:0:106:106:0:31|75:0|0	0:50000:0:122:122:0:38|84:0|0	0:50000:-98.505:144:139:5:45|94:0|5	0:50000:0:150:150:0:47|103:0|0	0:50000:0:82:82:0:24|58:0|0	0:50000:-21.414:139:138:1:39|99:0|1	0:50000:0:212:212:0:73|139:0|0	0:50000:0:221:221:0:67|154:0|0	0:50000:0:144:144:0:57|87:0|0	0:50000:0:164:164:0:58|106:0|0	0:50000:0:190:190:0:63|127:0|0	0:50000:0:171:171:0:58|113:0|0	0:50000:0:214:214:0:63|151:0|0	0:50000:0:233:233:0:83|150:0|0	0:50000:0:192:192:0:71|121:0|0	0:50000:-19.111:226:225:0:69|156:0|0	0:50000:0:196:196:0:61|135:0|0	0:50000:0:175:175:0:70|105:0|0	0:50000:-21.644:106:105:1:38|67:0|1	0:50000:0:198:198:0:58|140:0|0	1:50000:-20.263:173:0:172:0|0:62|110	0:50000:0:112:112:0:44|68:0|0	1:50000:-20.032:171:0:170:0|0:56|114	0:50000:0:207:207:0:85|122:0|0	0:50000:0:135:135:0:43|92:0|0	0:50000:0:154:154:0:70|84:0|0	0:50000:0:135:135:0:49|86:0|0	0:50000:0:176:176:0:64|112:0|0	0:50000:0:194:194:0:69|125:0|0
NC_008096	36138	PotVarCP00068	T	C	13898	.	NS=84;DP=8123;AC=2;AN=84;AF=0.02381;RA=7869;AA=251;HETAR=0;HOMA=2;HOMR=82;SRF=1384;SRR=6485;SAF=52;SAR=199;SRB=0.17588;SAB=0.20717;SRP=7183.4;SAP=189.96;ABR=0;ABA=0;AB=0;ABP=0;RUN=2;MQM=58.127;RL=137;RR=114;RPP=7.5868;EL=124;ER=127;EPP=3.0882;BL=12076;BR=11735;LRB=0.014321;LRBP=13.615;BVAR;REPEAT=T:4;SNP;TS	GT:GQ:GL:DP:RA:AA:SR:SA	0:50000:-36.749:133:131:2:33|98:0|2	0:50000:-36.531:96:94:2:22|72:0|2	0:50000:0:79:79:0:16|63:0|0	0:50000:0:122:122:0:27|95:0|0	1:50000:0:106:0:106:0|0:31|75	0:50000:0:146:146:0:45|101:0|0	0:50000:-31.499:94:92:2:17|75:2|0	0:50000:-15.888:82:81:1:20|61:0|1	0:50000:-20.723:127:126:1:29|97:0|1	0:50000:-18.421:131:130:1:27|103:1|0	0:50000:-35.218:112:110:1:21|89:0|1	0:50000:0:170:170:0:44|126:0|0	0:50000:-70.499:94:90:4:18|72:2|2	0:50000:-22.335:67:66:1:16|50:0|1	0:50000:-37.843:100:98:2:21|77:0|2	0:50000:0:106:106:0:34|72:0|0	0:50000:-39.593:105:103:2:28|75:0|2	0:50000:-17.5:92:91:1:19|72:0|1	0:50000:-21.414:130:129:1:40|89:1|0	0:50000:0:111:111:0:30|81:0|0	0:50000:0:74:74:0:20|54:0|0	0:50000:-14.737:147:146:1:31|115:0|1	0:50000:-34.999:111:109:2:27|82:1|1	0:50000:-22.105:85:84:1:18|66:1|0	0:50000:0:94:94:0:6|88:0|0	0:50000:0:102:102:0:16|86:0|0	0:50000:-62.108:77:74:3:4|70:1|2	0:50000:0:91:91:0:15|76:0|0	0:50000:-34.562:104:102:2:13|89:0|2	0:50000:0:58:58:0:10|48:0|0	0:50000:0:83:83:0:7|76:0|0	0:50000:-20.493:71:70:1:4|66:0|1	0:50000:0:91:91:0:6|85:0|0	0:50000:0:75:75:0:11|64:0|0	0:50000:-41.124:90:88:2:16|72:1|1	0:50000:0:92:92:0:13|79:0|0	0:50000:-16.579:82:81:1:13|68:0|1	0:50000:-35.656:68:66:2:8|58:0|2	0:50000:0:69:69:0:10|59:0|0	0:50000:-34.343:72:70:2:7|63:0|2	0:50000:0:104:104:0:15|89:0|0	1:50000:0:69:0:69:0|0:4|65	0:50000:-14.276:112:111:1:15|96:0|1	0:50000:0:91:91:0:13|78:0|0	0:50000:-20.493:74:73:1:6|67:0|1	0:50000:-41.343:92:90:2:8|82:1|1	0:50000:-36.968:93:91:1:15|76:0|1	0:50000:0:106:106:0:11|95:0|0	0:50000:-55.446:73:70:3:13|57:0|3	0:50000:0:67:67:0:14|53:0|0	0:50000:0:75:75:0:20|55:0|0	0:50000:-18.881:64:63:1:12|51:1|0	0:50000:-21.875:78:77:1:17|60:1|0	0:50000:0:39:39:0:7|32:0|0	0:50000:0:121:121:0:11|110:0|0	0:50000:-34.781:70:68:2:11|57:1|1	0:50000:0:82:82:0:12|70:0|0	0:50000:0:86:86:0:10|76:0|0	0:50000:-20.954:95:94:1:13|81:0|1	0:50000:-13.125:41:40:1:8|32:0|1	0:50000:-40.249:76:74:2:6|68:0|2	0:50000:0:136:136:0:18|118:0|0	0:50000:0:151:151:0:26|125:0|0	0:50000:-20.263:80:79:1:13|66:0|1	0:50000:-16.809:106:105:1:19|86:0|1	0:50000:-22.796:102:101:1:21|80:0|1	0:50000:0:86:86:0:11|75:0|0	0:50000:-21.644:106:105:1:11|94:0|1	0:50000:-20.263:159:158:1:20|138:0|1	0:50000:-36.749:113:111:2:10|101:0|2	0:50000:-37.843:149:147:2:19|128:1|1	0:50000:-52.438:105:102:3:9|93:0|3	0:50000:-22.335:103:102:1:32|70:1|0	0:50000:0:64:64:0:15|49:0|0	0:50000:-17.5:115:114:1:18|96:0|1	0:50000:0:97:97:0:21|76:0|0	0:50000:-55.876:81:78:3:2|76:0|3	0:50000:-14.737:114:113:1:17|96:0|1	0:50000:0:124:124:0:30|94:0|0	0:50000:0:75:75:0:10|65:0|0	0:50000:-22.105:105:104:1:28|76:0|1	0:50000:0:108:108:0:10|98:0|0	0:50000:-22.565:95:94:1:12|82:0|1	0:50000:-40.03:101:99:2:13|86:1|1
NC_008096	36247	PotVarCP00069	CT	C	16316	.	NS=84;DP=2867;AC=2;AN=84;AF=0.02381;RA=2594;AA=126;HETAR=0;HOMA=7;HOMR=77;SRF=118;SRR=2476;SAF=11;SAR=115;SRB=0.04549;SAB=0.087302;SRP=4657.5;SAP=189.41;ABR=0;ABA=0;AB=0;ABP=0;RUN=1;MQM=59.635;RL=92;RR=34;RPP=60.985;EL=29;ER=97;EPP=82.7;BL=7168;BR=4909;LRB=0.18705;LRBP=920.56;BVAR;REPEAT=T:11;DEL=1	GT:GQ:GL:DP:RA:AA:SR:SA	0:50000:-122.26:64:60:1:4|56:0|1	0:50000:0:45:45:0:3|42:0|0	0:50000:-35.46:39:38:1:1|37:0|1	0:50000:0:70:70:0:7|63:0|0	1:50000:-378.33:60:17:41:2|15:3|38	0:50000:-74.155:94:92:2:5|87:0|2	0:50000:-25.098:29:28:0:2|26:0|0	0:50000:0:37:37:0:2|35:0|0	.:50000:-260.26:54:14:0:2|12:0|0	0:50000:-62.342:57:55:1:1|54:0|1	0:50000:-124.6:50:46:4:2|44:0|4	0:50000:-99.932:86:83:3:6|77:0|3	0:50000:-63.436:28:26:1:1|25:0|1	0:50000:-34.769:26:25:1:0|25:1|0	0:50000:-32.927:23:22:1:2|20:1|0	0:50000:-70.436:56:54:2:5|49:0|2	0:50000:-36.381:26:25:1:1|24:0|1	0:50000:-34.769:18:17:1:1|16:0|1	0:50000:0:45:45:0:4|41:0|0	0:50000:-84.674:41:38:2:3|35:0|2	.:50000:-165.53:30:9:0:1|8:0|0	0:50000:0:33:33:0:1|32:0|0	0:50000:-152.1:33:28:5:3|25:1|4	0:50000:-64.749:25:23:2:0|23:1|1	0:50000:-35.46:34:33:1:2|31:0|1	0:50000:0:31:31:0:1|30:0|0	0:50000:-32.466:26:25:0:1|24:0|0	0:50000:-122.68:43:39:4:3|36:1|3	0:50000:0:37:37:0:2|35:0|0	0:50000:-35.69:29:28:1:2|26:0|1	0:50000:0:25:25:0:1|24:0|0	0:50000:0:17:17:0:0|17:0|0	0:50000:0:42:42:0:0|42:0|0	0:50000:-35.23:27:26:1:0|26:0|1	0:50000:-32.927:20:19:1:1|18:0|1	0:50000:-35.46:38:37:1:2|35:0|1	0:50000:-35.46:29:28:1:1|27:0|1	0:50000:-32.927:31:30:1:1|29:0|1	0:50000:-31.315:19:18:0:0|18:0|0	0:50000:-34.078:23:22:1:0|22:0|1	0:50000:0:40:40:0:0|40:0|0	1:50000:-208.49:25:11:14:1|10:2|12	0:50000:-33.848:27:26:1:0|26:0|1	0:50000:0:41:41:0:2|39:0|0	0:50000:0:26:26:0:1|25:0|0	0:50000:-99.073:38:35:3:2|33:0|3	0:50000:0:36:36:0:1|35:0|0	0:50000:0:30:30:0:2|28:0|0	0:50000:0:13:13:0:1|12:0|0	0:50000:0:20:20:0:0|20:0|0	.:50000:-190.05:26:9:0:1|8:0|0	0:50000:-31.315:20:19:1:0|19:0|1	0:50000:0:27:27:0:1|26:0|0	0:50000:-32.466:15:14:0:0|14:0|0	0:50000:0:40:40:0:0|40:0|0	0:50000:0:17:17:0:2|15:0|0	0:50000:-91.551:30:27:2:1|26:0|2	0:50000:0:20:20:0:0|20:0|0	0:50000:0:33:33:0:1|32:0|0	0:50000:0:9:9:0:0|9:0|0	0:50000:-35.46:26:25:1:1|24:0|1	0:50000:-94.774:38:35:2:1|34:0|2	0:50000:-40.295:49:48:1:3|45:0|1	0:50000:-34.309:34:33:1:0|33:0|1	0:50000:-67.155:36:34:2:0|34:0|2	0:50000:-70.655:51:49:1:1|48:0|1	0:50000:-31.776:33:32:1:0|32:0|1	0:50000:-33.387:44:43:1:0|43:0|1	0:50000:0:39:39:0:0|39:0|0	0:50000:-36.151:28:27:1:1|26:0|1	0:50000:-71.749:37:35:1:2|33:0|1	0:50000:-34.309:40:39:1:2|37:0|1	0:50000:-36.381:36:35:1:5|30:0|1	0:50000:0:26:26:0:3|23:0|0	0:50000:-69.561:31:29:2:1|28:0|2	.:50000:-261.51:40:14:0:1|13:0|0	0:50000:-59.718:27:25:1:0|25:0|1	.:50000:-57.81:28:3:0:0|3:0|0	0:50000:0:25:25:0:1|24:0|0	0:50000:-36.151:20:19:1:0|19:0|1	0:50000:-34.539:33:32:1:2|30:0|1	0:50000:-60.811:23:21:2:0|21:1|1	0:50000:-98.213:31:28:3:1|27:0|3	0:50000:0:18:18:0:1|17:0|0
NC_008096	36247	PotVarCP00070	CTT	C	16316	.	NS=84;DP=2867;AC=5;AN=84;AF=0.059524;RA=2594;AA=144;HETAR=0;HOMA=7;HOMR=77;SRF=118;SRR=2476;SAF=11;SAR=133;SRB=0.04549;SAB=0.076389;SRP=4657.5;SAP=227.46;ABR=0;ABA=0;AB=0;ABP=0;RUN=1;MQM=59.979;RL=114;RR=30;RPP=109.41;EL=37;ER=107;EPP=76.901;BL=8973;BR=4833;LRB=0.29987;LRBP=2698.8;BVAR;REPEAT=T:11;DEL=2	GT:GQ:GL:DP:RA:AA:SR:SA	0:50000:-122.26:64:60:3:4|56:1|2	0:50000:0:45:45:0:3|42:0|0	0:50000:-35.46:39:38:0:1|37:0|0	0:50000:0:70:70:0:7|63:0|0	.:50000:-378.33:60:17:2:2|15:0|2	0:50000:-74.155:94:92:0:5|87:0|0	0:50000:-25.098:29:28:1:2|26:0|1	0:50000:0:37:37:0:2|35:0|0	1:50000:-260.26:54:14:40:2|12:4|36	0:50000:-62.342:57:55:1:1|54:0|1	0:50000:-124.6:50:46:0:2|44:0|0	0:50000:-99.932:86:83:0:6|77:0|0	0:50000:-63.436:28:26:1:1|25:0|1	0:50000:-34.769:26:25:0:0|25:0|0	0:50000:-32.927:23:22:0:2|20:0|0	0:50000:-70.436:56:54:0:5|49:0|0	0:50000:-36.381:26:25:0:1|24:0|0	0:50000:-34.769:18:17:0:1|16:0|0	0:50000:0:45:45:0:4|41:0|0	0:50000:-84.674:41:38:0:3|35:0|0	1:50000:-165.53:30:9:21:1|8:4|17	0:50000:0:33:33:0:1|32:0|0	0:50000:-152.1:33:28:0:3|25:0|0	0:50000:-64.749:25:23:0:0|23:0|0	0:50000:-35.46:34:33:0:2|31:0|0	0:50000:0:31:31:0:1|30:0|0	0:50000:-32.466:26:25:1:1|24:0|1	0:50000:-122.68:43:39:0:3|36:0|0	0:50000:0:37:37:0:2|35:0|0	0:50000:-35.69:29:28:0:2|26:0|0	0:50000:0:25:25:0:1|24:0|0	0:50000:0:17:17:0:0|17:0|0	0:50000:0:42:42:0:0|42:0|0	0:50000:-35.23:27:26:0:0|26:0|0	0:50000:-32.927:20:19:0:1|18:0|0	0:50000:-35.46:38:37:0:2|35:0|0	0:50000:-35.46:29:28:0:1|27:0|0	0:50000:-32.927:31:30:0:1|29:0|0	0:50000:-31.315:19:18:1:0|18:0|1	0:50000:-34.078:23:22:0:0|22:0|0	0:50000:0:40:40:0:0|40:0|0	.:50000:-208.49:25:11:0:1|10:0|0	0:50000:-33.848:27:26:0:0|26:0|0	0:50000:0:41:41:0:2|39:0|0	0:50000:0:26:26:0:1|25:0|0	0:50000:-99.073:38:35:0:2|33:0|0	0:50000:0:36:36:0:1|35:0|0	0:50000:0:30:30:0:2|28:0|0	0:50000:0:13:13:0:1|12:0|0	0:50000:0:20:20:0:0|20:0|0	1:50000:-190.05:26:9:16:1|8:1|15	0:50000:-31.315:20:19:0:0|19:0|0	0:50000:0:27:27:0:1|26:0|0	0:50000:-32.466:15:14:1:0|14:0|1	0:50000:0:40:40:0:0|40:0|0	0:50000:0:17:17:0:2|15:0|0	0:50000:-91.551:30:27:1:1|26:0|1	0:50000:0:20:20:0:0|20:0|0	0:50000:0:33:33:0:1|32:0|0	0:50000:0:9:9:0:0|9:0|0	0:50000:-35.46:26:25:0:1|24:0|0	0:50000:-94.774:38:35:1:1|34:0|1	0:50000:-40.295:49:48:0:3|45:0|0	0:50000:-34.309:34:33:0:0|33:0|0	0:50000:-67.155:36:34:0:0|34:0|0	0:50000:-70.655:51:49:1:1|48:0|1	0:50000:-31.776:33:32:0:0|32:0|0	0:50000:-33.387:44:43:0:0|43:0|0	0:50000:0:39:39:0:0|39:0|0	0:50000:-36.151:28:27:0:1|26:0|0	0:50000:-71.749:37:35:1:2|33:0|1	0:50000:-34.309:40:39:0:2|37:0|0	0:50000:-36.381:36:35:0:5|30:0|0	0:50000:0:26:26:0:3|23:0|0	0:50000:-69.561:31:29:0:1|28:0|0	1:50000:-261.51:40:14:26:1|13:1|25	0:50000:-59.718:27:25:1:0|25:0|1	1:50000:-57.81:28:3:25:0|3:0|25	0:50000:0:25:25:0:1|24:0|0	0:50000:-36.151:20:19:0:0|19:0|0	0:50000:-34.539:33:32:0:2|30:0|0	0:50000:-60.811:23:21:0:0|21:0|0	0:50000:-98.213:31:28:0:1|27:0|0	0:50000:0:18:18:0:1|17:0|0
NC_008096	37821	PotVarCP00071	C	T	49312	.	NS=84;DP=5707;AC=20;AN=84;AF=0.2381;RA=4267;AA=1434;HETAR=0;HOMA=20;HOMR=64;SRF=3225;SRR=1042;SAF=1106;SAR=328;SRB=0.7558;SAB=0.77127;SRP=2428.2;SAP=919.58;ABR=0;ABA=0;AB=0;ABP=0;RUN=2;MQM=59.567;RL=438;RR=996;RPP=474.5;EL=566;ER=868;EPP=141.12;BL=51910;BR=84141;LRB=0.2369;LRBP=16584;BVAR;SNP;TS;CpG	GT:GQ:GL:DP:RA:AA:SR:SA	0:50000:-38.718:82:80:2:57|23:1|1	0:50000:0:70:70:0:57|13:0|0	0:50000:-21.644:46:45:1:38|7:1|0	0:50000:-15.658:73:72:1:54|18:1|0	1:50000:0:94:0:94:0|0:76|18	0:50000:0:110:110:0:81|29:0|0	0:50000:-20.954:53:52:1:38|14:0|1	0:50000:-54.157:65:62:3:48|14:3|0	1:50000:0:78:0:78:0|0:55|23	1:50000:-57.595:66:2:63:2|0:43|20	0:50000:-40.905:92:90:2:67|23:2|0	0:50000:0:88:88:0:63|25:0|0	0:50000:0:64:64:0:54|10:0|0	0:50000:-14.276:50:49:1:32|17:1|0	1:50000:0:58:0:58:0|0:37|21	0:50000:-21.644:82:81:1:61|20:0|1	0:50000:0:63:63:0:45|18:0|0	0:50000:0:81:81:0:59|22:0|0	0:50000:-40.468:89:87:2:63|24:2|0	0:50000:-20.954:90:89:1:65|24:1|0	1:50000:0:62:0:62:0|0:49|13	0:50000:-20.723:66:65:1:47|18:1|0	0:50000:-48.139:65:62:3:44|18:3|0	0:50000:-25.812:57:55:2:38|17:0|2	0:50000:-59.1:69:66:3:56|10:3|0	0:50000:0:71:71:0:60|11:0|0	0:50000:-19.802:43:42:1:38|4:0|1	0:50000:0:57:57:0:44|13:0|0	1:50000:0:78:0:78:0|0:56|22	0:50000:-38.062:50:48:2:36|12:1|1	0:50000:-15.658:60:59:1:47|12:1|0	0:50000:-20.723:43:42:1:32|10:1|0	0:50000:-15.197:65:64:1:51|13:1|0	0:50000:-14.967:46:45:1:37|8:1|0	0:50000:-15.888:59:58:1:45|13:1|0	1:50000:0:64:0:64:0|0:49|15	0:50000:0:51:51:0:39|12:0|0	1:50000:0:70:0:70:0|0:59|11	1:50000:0:43:0:43:0|0:35|8	1:50000:0:61:0:61:0|0:50|11	0:50000:-15.427:58:57:1:44|13:0|1	1:50000:-39.374:72:2:70:1|1:57|13	1:50000:0:80:0:80:0|0:60|20	0:50000:0:57:57:0:43|14:0|0	0:50000:0:58:58:0:43|15:0|0	0:50000:-15.888:63:62:1:44|18:1|0	0:50000:-40.03:80:78:2:61|17:2|0	0:50000:-40.03:63:61:2:47|14:1|1	0:50000:0:51:51:0:43|8:0|0	0:50000:-21.414:58:57:1:40|17:1|0	1:50000:-20.723:67:0:66:0|0:48|18	0:50000:0:58:58:0:43|15:0|0	0:50000:0:61:61:0:43|18:0|0	0:50000:-20.263:34:33:1:26|7:1|0	0:50000:0:68:68:0:47|21:0|0	0:50000:-14.737:52:51:1:37|14:0|1	1:50000:0:71:0:71:0|0:57|14	0:50000:-38.937:69:67:2:46|21:0|2	1:50000:0:56:0:56:0|0:39|17	0:50000:-15.427:37:36:1:27|9:1|0	0:50000:0:48:48:0:38|10:0|0	0:50000:0:93:93:0:68|25:0|0	0:50000:-40.687:95:93:2:73|20:2|0	0:50000:0:42:42:0:33|9:0|0	0:50000:0:53:53:0:44|9:0|0	0:50000:-17.96:92:91:1:72|19:1|0	0:50000:-40.468:68:66:1:55|11:1|0	0:50000:-15.888:90:89:1:68|21:0|1	1:50000:0:81:0:81:0|0:66|15	0:50000:-19.572:75:74:1:60|14:1|0	0:50000:-19.111:86:85:1:67|18:1|0	0:50000:-16.118:88:87:1:64|23:1|0	0:50000:0:76:76:0:54|22:0|0	0:50000:0:52:52:0:41|11:0|0	0:50000:-21.875:100:99:1:72|27:1|0	1:50000:0:87:0:87:0|0:60|27	1:50000:0:59:0:59:0|0:55|4	1:50000:-22.565:85:0:84:0|0:67|17	0:50000:0:95:95:0:60|35:0|0	0:50000:0:63:63:0:49|14:0|0	0:50000:-16.348:76:75:1:53|22:1|0	1:50000:-20.263:56:1:55:1|0:47|8	0:50000:-21.414:72:71:0:58|13:0|0	0:50000:0:87:87:0:62|25:0|0
NC_008096	39628	PotVarCP00072	T	C	49312	.	NS=84;DP=14839;AC=20;AN=84;AF=0.2381;RA=11519;AA=3305;HETAR=0;HOMA=20;HOMR=64;SRF=5948;SRR=5571;SAF=1761;SAR=1544;SRB=0.51636;SAB=0.53283;SRP=29.803;SAP=33.949;ABR=0;ABA=0;AB=0;ABP=0;RUN=1;MQM=59.81;RL=1975;RR=1330;RPP=276.35;EL=1307;ER=1998;EPP=316.73;BL=180210;BR=133482;LRB=0.14896;LRBP=15118;BVAR;REPEAT=T:2;SNP;TS	GT:GQ:GL:DP:RA:AA:SR:SA	0:50000:0:205:205:0:100|105:0|0	0:50000:-58.24:192:189:3:102|87:1|2	0:50000:-136:134:127:7:56|71:5|2	0:50000:-22.105:194:193:1:105|88:0|1	1:50000:0:217:0:217:0|0:110|107	0:50000:-23.717:253:252:1:123|129:0|1	0:50000:-20.723:171:170:1:86|84:1|0	0:50000:-60.389:177:174:3:78|96:2|1	1:50000:-19.802:196:1:195:0|1:108|87	1:50000:0:176:0:176:0|0:97|79	0:50000:-100.41:276:271:5:135|136:4|1	0:50000:-22.796:250:249:1:117|132:1|0	0:50000:-58.885:155:152:3:75|77:2|1	0:50000:-41.124:162:160:2:73|87:1|1	1:50000:0:123:0:123:0|0:66|57	0:50000:-50.718:240:237:0:122|115:0|0	0:50000:-59.744:206:203:3:105|98:2|1	0:50000:-58.025:188:185:3:109|76:2|1	0:50000:-80.51:214:210:4:111|99:2|2	0:50000:0:262:262:0:129|133:0|0	1:50000:-74.759:147:4:143:2|2:77|66	0:50000:-41.124:191:189:2:101|88:1|1	0:50000:-61.034:180:177:3:91|86:2|1	0:50000:0:179:179:0:102|77:0|0	0:50000:-20.263:168:167:1:90|77:1|0	0:50000:-20.723:241:240:1:122|118:0|1	0:50000:-74.546:114:110:4:66|44:3|1	0:50000:-20.723:157:156:1:90|66:1|0	1:50000:-19.802:169:0:168:0|0:98|70	0:50000:0:116:116:0:58|58:0|0	0:50000:-16.809:159:158:1:70|88:0|1	0:50000:-153.59:149:141:8:70|71:4|4	0:50000:-21.184:189:188:1:112|76:1|0	0:50000:0:164:164:0:99|65:0|0	0:50000:-22.105:131:130:1:78|52:0|1	1:50000:0:173:0:173:0|0:89|84	0:50000:-96.386:134:129:5:69|60:2|3	1:50000:-18.421:132:0:131:0|0:75|56	1:50000:0:102:0:102:0|0:58|44	1:50000:0:113:0:113:0|0:48|65	0:50000:-36.531:211:209:1:108|101:0|1	1:50000:-20.493:134:0:133:0|0:70|63	1:50000:0:133:0:133:0|0:83|50	0:50000:0:202:202:0:110|92:0|0	0:50000:0:136:136:0:62|74:0|0	0:50000:-36.749:173:171:1:97|74:0|1	0:50000:-39.374:161:159:2:81|78:1|1	0:50000:-22.105:175:174:1:90|84:1|0	0:50000:0:131:131:0:58|73:0|0	0:50000:-78.167:139:135:3:74|61:1|2	1:50000:0:146:0:146:0|0:82|64	0:50000:-22.565:126:125:1:64|61:1|0	0:50000:-39.593:164:162:2:88|74:2|0	0:50000:-91.514:106:101:4:55|46:3|1	0:50000:0:202:202:0:123|79:0|0	0:50000:-41.124:105:103:2:55|48:1|1	1:50000:-17.269:138:0:137:0|0:81|56	0:50000:-77.954:161:157:4:84|73:3|1	1:50000:-38.062:188:1:186:1|0:108|78	0:50000:-59.315:101:98:3:46|52:1|2	0:50000:-58.67:139:136:3:61|75:0|3	0:50000:-21.644:215:214:1:119|95:0|1	0:50000:-22.105:260:259:1:150|109:1|0	0:50000:-98.081:159:154:5:68|86:1|4	0:50000:-79.871:201:197:4:93|104:2|2	0:50000:0:261:261:0:111|150:0|0	0:50000:-99.776:186:181:5:93|88:1|4	0:50000:-38.718:240:238:1:121|117:1|0	1:50000:0:246:0:246:0|0:121|125	0:50000:-22.105:189:188:1:82|106:0|1	0:50000:-21.875:244:243:1:128|115:1|0	0:50000:0:223:223:0:126|97:0|0	0:50000:-55.231:198:195:3:106|89:1|2	0:50000:-20.954:128:127:1:71|56:0|1	0:50000:-17.5:219:218:0:116|102:0|0	1:50000:0:204:0:204:0|0:103|101	1:50000:-20.263:148:1:147:0|1:70|77	1:50000:0:169:0:169:0|0:77|92	0:50000:-21.875:218:217:1:109|108:0|1	0:50000:-19.802:182:181:1:80|101:0|1	0:50000:-41.562:151:149:2:81|68:1|1	1:50000:-19.572:140:1:139:1|0:78|61	0:50000:-96.81:206:201:5:89|112:1|4	0:50000:0:181:181:0:101|80:0|0
NC_008096	41252	PotVarCP00073	A	G	25603	.	NS=84;DP=16688;AC=2;AN=84;AF=0.02381;RA=16344;AA=331;HETAR=0;HOMA=2;HOMR=82;SRF=8169;SRR=8175;SAF=147;SAR=184;SRB=0.49982;SAB=0.44411;SRP=3.0151;SAP=11.991;ABR=0;ABA=0;AB=0;ABP=0;RUN=1;MQM=59.9;RL=161;RR=170;RPP=3.5417;EL=131;ER=200;EPP=34.244;BL=15259;BR=16095;LRB=0.026663;LRBP=51.413;BVAR;SNP;TS;CpG	GT:GQ:GL:DP:RA:AA:SR:SA	0:50000:0:232:232:0:113|119:0|0	0:50000:0:167:167:0:84|83:0|0	0:50000:0:153:153:0:68|85:0|0	0:50000:0:222:222:0:114|108:0|0	1:50000:0:196:0:196:0|0:84|112	0:50000:0:320:320:0:153|167:0|0	0:50000:0:217:217:0:89|128:0|0	0:50000:0:168:168:0:78|90:0|0	0:50000:0:211:211:0:106|105:0|0	0:50000:0:200:200:0:96|104:0|0	0:50000:0:260:260:0:127|133:0|0	0:50000:0:273:273:0:133|140:0|0	0:50000:-33.249:165:163:1:81|82:1|0	0:50000:0:138:138:0:75|63:0|0	0:50000:0:158:158:0:80|78:0|0	0:50000:0:237:237:0:120|117:0|0	0:50000:0:215:215:0:111|104:0|0	0:50000:0:186:186:0:106|80:0|0	0:50000:0:214:214:0:110|104:0|0	0:50000:0:242:242:0:141|101:0|0	0:50000:0:153:153:0:82|71:0|0	0:50000:0:200:200:0:103|97:0|0	0:50000:0:176:176:0:104|72:0|0	0:50000:0:151:151:0:80|71:0|0	0:50000:0:188:188:0:88|100:0|0	0:50000:0:256:256:0:132|124:0|0	0:50000:0:164:164:0:76|88:0|0	0:50000:0:202:202:0:100|102:0|0	0:50000:0:186:186:0:94|92:0|0	0:50000:0:154:154:0:65|89:0|0	0:50000:0:184:184:0:86|98:0|0	0:50000:0:157:157:0:75|82:0|0	0:50000:0:221:221:0:110|111:0|0	0:50000:0:155:155:0:73|82:0|0	0:50000:0:157:157:0:84|73:0|0	0:50000:0:211:211:0:93|118:0|0	0:50000:0:166:166:0:86|80:0|0	0:50000:0:163:163:0:84|79:0|0	0:50000:0:143:143:0:70|73:0|0	0:50000:0:165:165:0:73|92:0|0	0:50000:0:196:196:0:110|86:0|0	1:50000:-165.11:139:0:130:0|0:60|70	0:50000:0:213:213:0:116|97:0|0	0:50000:0:199:199:0:104|95:0|0	0:50000:0:151:151:0:70|81:0|0	0:50000:0:178:178:0:85|93:0|0	0:50000:0:189:189:0:104|85:0|0	0:50000:0:208:208:0:111|97:0|0	0:50000:0:150:150:0:82|68:0|0	0:50000:0:143:143:0:78|65:0|0	0:50000:0:174:174:0:92|82:0|0	0:50000:0:167:167:0:91|76:0|0	0:50000:0:169:169:0:92|77:0|0	0:50000:-19.342:97:96:1:50|46:0|1	0:50000:0:264:264:0:133|131:0|0	0:50000:0:146:146:0:68|78:0|0	0:50000:0:195:195:0:93|102:0|0	0:50000:-19.572:215:214:0:107|107:0|0	0:50000:0:230:230:0:118|112:0|0	0:50000:0:109:109:0:55|54:0|0	0:50000:0:173:173:0:73|100:0|0	0:50000:0:253:253:0:131|122:0|0	0:50000:0:334:334:0:172|162:0|0	0:50000:-18.421:195:194:1:87|107:1|0	0:50000:0:201:201:0:81|120:0|0	0:50000:0:285:285:0:147|138:0|0	0:50000:0:231:231:0:114|117:0|0	0:50000:0:264:264:0:136|128:0|0	0:50000:0:282:282:0:145|137:0|0	0:50000:0:220:220:0:104|116:0|0	0:50000:-36.749:259:257:1:136|121:1|0	0:50000:0:238:238:0:125|113:0|0	0:50000:0:243:243:0:128|115:0|0	0:50000:0:137:137:0:55|82:0|0	0:50000:0:277:277:0:145|132:0|0	0:50000:0:272:272:0:130|142:0|0	0:50000:-17.96:150:149:1:66|83:0|1	0:50000:0:209:209:0:90|119:0|0	0:50000:0:222:222:0:115|107:0|0	0:50000:0:183:183:0:86|97:0|0	0:50000:0:176:176:0:100|76:0|0	0:50000:0:202:202:0:102|100:0|0	0:50000:0:214:214:0:102|112:0|0	0:50000:0:209:209:0:97|112:0|0
NC_008096	42029	PotVarCP00074	G	T	49312	.	NS=84;DP=20415;AC=20;AN=84;AF=0.2381;RA=15488;AA=4900;HETAR=0;HOMA=20;HOMR=64;SRF=7370;SRR=8118;SAF=2365;SAR=2535;SRB=0.47585;SAB=0.48265;SRP=81.455;SAP=15.818;ABR=0;ABA=0;AB=0;ABP=0;RUN=1;MQM=59.763;RL=2400;RR=2500;RPP=7.4419;EL=2215;ER=2685;EPP=100.9;BL=230072;BR=235026;LRB=0.010652;LRBP=117.59;BVAR;SNP;TV	GT:GQ:GL:DP:RA:AA:SR:SA	0:50000:0:246:246:0:114|132:0|0	0:50000:-126.52:214:207:7:102|105:5|2	0:50000:-150.02:181:173:8:84|89:5|3	0:50000:-49.644:218:215:3:94|121:2|1	1:50000:0:252:0:252:0|0:108|144	0:50000:-42.655:359:357:2:165|192:0|2	0:50000:-53.942:217:214:3:105|109:2|1	0:50000:-93.844:192:187:5:89|98:3|2	1:50000:0:248:0:248:0|0:125|123	1:50000:-108.91:281:6:275:5|1:134|141	0:50000:-61.679:350:347:3:154|193:0|3	0:50000:-22.335:294:293:1:150|143:0|1	0:50000:-115.58:211:204:7:99|105:5|2	0:50000:-76.037:208:204:4:92|112:1|3	1:50000:-39.155:206:1:204:0|1:97|107	0:50000:-69.008:312:308:4:156|152:4|0	0:50000:-37.624:317:315:2:159|156:2|0	0:50000:-40.468:275:273:2:143|130:0|2	0:50000:-57.81:269:266:3:141|125:1|2	0:50000:-86.854:306:301:5:154|147:3|2	1:50000:-74.12:205:2:201:1|1:101|100	0:50000:-93.844:282:277:5:131|146:2|3	0:50000:-129.26:279:272:7:132|140:2|5	0:50000:-21.414:221:220:1:116|104:1|0	0:50000:-59.1:266:263:3:109|154:1|2	0:50000:0:324:324:0:143|181:0|0	0:50000:-77.315:203:199:4:90|109:1|3	0:50000:-92.361:266:261:5:118|143:2|3	1:50000:0:242:0:242:0|0:114|128	0:50000:-39.155:199:197:2:104|93:1|1	0:50000:-57.38:215:212:3:101|111:2|1	0:50000:-164.69:226:217:9:95|122:5|4	0:50000:0:274:274:0:133|141:0|0	0:50000:-39.374:217:215:2:103|112:2|0	0:50000:-37.843:176:174:2:80|94:1|1	1:50000:-57.595:243:1:240:1|0:105|135	0:50000:-110.18:223:217:6:114|103:5|1	1:50000:-20.032:201:0:200:0|0:82|118	1:50000:-19.111:163:0:162:0|0:64|98	1:50000:-18.421:190:0:189:0|0:86|103	0:50000:-22.565:276:275:1:129|146:1|0	1:50000:-20.032:243:0:242:0|0:115|127	1:50000:0:230:0:230:0|0:101|129	0:50000:-21.644:240:239:1:116|123:1|0	0:50000:-20.954:191:190:1:77|113:0|1	0:50000:-73.481:258:254:4:116|138:2|2	0:50000:-71.777:255:251:4:122|129:2|2	0:50000:-55.876:262:259:2:124|135:2|0	0:50000:-128:179:172:6:86|86:2|4	0:50000:-20.723:217:216:1:102|114:1|0	1:50000:0:219:0:219:0|0:111|108	0:50000:-66.879:181:177:4:76|101:0|4	0:50000:-21.644:220:219:1:96|123:0|1	0:50000:-74.12:127:123:4:47|76:1|3	0:50000:-36.312:313:311:2:140|171:2|0	0:50000:-52.867:197:194:3:84|110:0|3	1:50000:-124.21:226:1:219:1|0:103|116	0:50000:-87.277:209:204:5:80|124:4|1	1:50000:-72.842:304:1:300:0|1:130|170	0:50000:-127.79:145:138:7:72|66:3|4	0:50000:-89.819:209:204:5:94|110:4|1	0:50000:0:291:291:0:138|153:0|0	0:50000:-11.513:298:297:1:154|143:0|1	0:50000:-110.18:193:187:6:97|90:5|1	0:50000:-76.037:238:234:4:117|117:3|1	0:50000:-40.687:304:302:2:139|163:2|0	0:50000:-40.249:266:264:2:130|134:0|2	0:50000:-58.885:317:314:3:144|170:3|0	1:50000:-55.876:329:2:326:0|2:163|163	0:50000:-39.812:257:255:2:132|123:0|2	0:50000:-20.954:318:317:1:144|173:1|0	0:50000:-96.81:271:266:4:118|148:3|1	0:50000:-59.1:243:240:3:111|129:1|2	0:50000:-58.455:154:151:3:77|74:2|1	0:50000:-78.593:295:291:4:145|146:4|0	1:50000:-54.587:294:1:291:1|0:154|137	1:50000:-38.499:163:2:161:1|1:80|81	1:50000:-25.328:294:0:293:0|0:175|118	0:50000:-20.954:256:255:1:123|132:1|0	0:50000:-20.723:230:229:1:100|129:1|0	0:50000:-20.263:252:251:1:136|115:1|0	1:50000:-22.796:203:0:202:0|0:103|99	0:50000:-78.593:241:237:4:119|118:2|2	0:50000:-60.174:235:232:3:105|127:2|1
NC_008096	42533	PotVarCP00075	A	G	49315	.	NS=84;DP=12737;AC=5;AN=84;AF=0.059524;RA=11903;AA=825;HETAR=0;HOMA=5;HOMR=79;SRF=4236;SRR=7667;SAF=261;SAR=564;SRB=0.35588;SAB=0.31636;SRP=2150.5;SAP=244.66;ABR=0;ABA=0;AB=0;ABP=0;RUN=1;MQM=59.638;RL=397;RR=428;RPP=5.5397;EL=447;ER=378;EPP=15.542;BL=39907;BR=38370;LRB=0.019635;LRBP=68.544;BVAR;SNP;TS;CpG	GT:GQ:GL:DP:RA:AA:SR:SA	0:50000:-19.802:240:239:1:113|126:0|1	0:50000:0:135:135:0:60|75:0|0	0:50000:-203.67:177:166:11:78|88:3|8	0:50000:0:171:171:0:69|102:0|0	0:50000:-35.656:189:187:1:92|95:1|0	0:50000:0:249:249:0:113|136:0|0	0:50000:-38.718:167:165:2:83|82:1|1	0:50000:-38.718:190:188:2:84|104:2|0	1:50000:-50.503:172:3:169:1|2:71|98	0:50000:0:243:243:0:105|138:0|0	0:50000:0:230:230:0:112|118:0|0	0:50000:-20.032:174:173:1:74|99:1|0	0:50000:0:140:140:0:61|79:0|0	0:50000:0:124:124:0:54|70:0|0	0:50000:-106.38:191:185:5:82|103:3|2	0:50000:-32.593:202:200:1:95|105:0|1	0:50000:-55.446:214:211:2:107|104:0|2	0:50000:-54.157:196:193:2:98|95:0|2	0:50000:-20.032:178:177:1:77|100:0|1	0:50000:-21.414:211:210:1:93|117:0|1	1:50000:-105.54:131:6:125:3|3:54|71	0:50000:-17.96:181:180:0:83|97:0|0	0:50000:-79.232:212:208:4:102|106:3|1	0:50000:-40.03:160:158:2:82|76:1|1	0:50000:-22.105:129:128:1:20|108:0|1	0:50000:0:167:167:0:34|133:0|0	0:50000:-14.967:106:105:1:18|87:0|1	0:50000:-33.468:122:120:2:24|96:1|1	0:50000:-33.687:159:157:2:42|115:0|2	0:50000:-39.374:82:80:2:22|58:1|1	0:50000:-76.25:154:150:4:38|112:1|3	0:50000:0:113:113:0:28|85:0|0	0:50000:-21.875:129:128:1:22|106:0|1	0:50000:-34.562:119:117:1:24|93:1|0	0:50000:0:112:112:0:35|77:0|0	0:50000:0:125:125:0:33|92:0|0	0:50000:0:123:123:0:30|93:0|0	0:50000:-56.091:102:99:3:22|77:0|3	0:50000:-34.999:89:87:2:21|66:0|2	0:50000:-19.572:131:130:1:42|88:0|1	0:50000:-21.875:141:140:1:35|105:0|1	0:50000:-20.723:122:121:1:34|87:1|0	0:50000:0:137:137:0:40|97:0|0	0:50000:-37.843:132:130:2:27|103:0|2	0:50000:0:122:122:0:27|95:0|0	0:50000:-18.651:106:105:1:21|84:0|1	0:50000:-21.414:113:112:1:39|73:1|0	0:50000:-37.843:149:147:2:52|95:1|1	0:50000:-20.723:100:99:1:29|70:1|0	0:50000:-20.493:96:95:1:16|79:0|1	1:50000:-20.263:122:1:121:0|1:18|103	0:50000:-40.905:119:117:2:33|84:0|2	0:50000:-20.263:137:136:1:39|97:1|0	0:50000:-21.184:61:60:1:13|47:0|1	0:50000:-21.875:152:151:1:31|120:0|1	0:50000:-20.493:103:102:1:25|77:0|1	0:50000:-20.493:105:104:1:23|81:1|0	0:50000:-38.718:128:126:2:30|96:0|2	0:50000:0:130:130:0:26|104:0|0	0:50000:-28.874:82:80:2:22|58:0|2	0:50000:-59.959:142:139:3:42|97:0|3	0:50000:0:191:191:0:64|127:0|0	0:50000:0:196:196:0:64|132:0|0	0:50000:-21.184:138:137:1:55|82:1|0	0:50000:0:160:160:0:60|100:0|0	0:50000:0:191:191:0:71|120:0|0	0:50000:0:157:157:0:56|101:0|0	0:50000:-53.512:212:209:2:68|141:0|2	0:50000:-71.99:232:228:4:72|156:2|2	0:50000:-21.644:158:157:1:58|99:0|1	0:50000:0:192:192:0:72|120:0|0	0:50000:-21.414:196:195:1:72|123:0|1	0:50000:0:161:161:0:71|90:0|0	0:50000:0:99:99:0:33|66:0|0	0:50000:0:151:151:0:43|108:0|0	1:50000:0:157:0:157:0|0:49|108	0:50000:-20.263:131:130:1:43|87:0|1	1:50000:-20.723:159:1:158:1|0:40|118	0:50000:0:177:177:0:74|103:0|0	0:50000:0:146:146:0:56|90:0|0	0:50000:0:137:137:0:44|93:0|0	0:50000:-20.493:134:133:1:48|85:0|1	0:50000:-37.843:176:174:2:68|106:1|1	0:50000:-40.687:147:145:2:63|82:0|2
NC_008096	42968	PotVarCP00076	C	T	4286.4	.	NS=84;DP=746;AC=6;AN=84;AF=0.071429;RA=678;AA=67;HETAR=0;HOMA=6;HOMR=78;SRF=110;SRR=568;SAF=10;SAR=57;SRB=0.16224;SAB=0.14925;SRP=674.83;SAP=74.604;ABR=0;ABA=0;AB=0;ABP=0;RUN=5;MQM=59.313;RL=44;RR=23;RPP=17.303;EL=29;ER=38;EPP=5.6355;BL=3630;BR=2724;LRB=0.14259;LRBP=283.53;BVAR;REPEAT=C:3;SNP;TS	GT:GQ:GL:DP:RA:AA:SR:SA	0:50000:0:13:13:0:5|8:0|0	0:50000:0:10:10:0:0|10:0|0	0:50000:0:11:11:0:2|9:0|0	0:50000:0:14:14:0:1|13:0|0	0:50000:0:17:17:0:3|14:0|0	0:50000:0:18:18:0:3|15:0|0	0:50000:0:9:9:0:1|8:0|0	0:50000:0:11:11:0:2|9:0|0	1:50000:0:15:0:15:0|0:1|14	0:50000:-20.954:8:7:1:0|7:0|1	0:50000:-22.796:16:15:1:2|13:0|1	0:50000:0:21:21:0:4|17:0|0	0:50000:0:7:7:0:1|6:0|0	0:50000:0:9:9:0:1|8:0|0	0:50000:0:5:5:0:3|2:0|0	0:50000:0:10:10:0:3|7:0|0	0:50000:0:9:9:0:2|7:0|0	0:50000:0:12:12:0:2|10:0|0	0:50000:0:18:18:0:3|15:0|0	0:50000:0:14:14:0:2|12:0|0	1:50000:0:11:0:11:0|0:3|8	0:50000:0:3:3:0:0|3:0|0	0:50000:-21.414:9:8:1:0|8:0|1	0:50000:0:4:4:0:3|1:0|0	0:50000:0:9:9:0:1|8:0|0	0:50000:0:19:19:0:4|15:0|0	0:50000:0:6:6:0:2|4:0|0	0:50000:0:10:10:0:0|10:0|0	0:50000:0:2:2:0:0|2:0|0	0:50000:0:8:8:0:0|8:0|0	0:50000:0:4:4:0:1|3:0|0	0:50000:0:4:4:0:0|4:0|0	0:50000:0:12:12:0:0|12:0|0	0:50000:-20.493:9:8:1:3|5:0|1	0:50000:0:9:9:0:3|6:0|0	0:50000:0:10:10:0:1|9:0|0	0:50000:0:12:12:0:1|11:0|0	0:50000:0:6:6:0:1|5:0|0	0:50000:0:6:6:0:0|6:0|0	0:50000:0:9:9:0:1|8:0|0	0:50000:0:8:8:0:0|8:0|0	0:50000:0:7:7:0:0|7:0|0	0:50000:0:12:12:0:1|11:0|0	0:50000:-38.937:7:5:2:0|5:0|2	0:50000:0:8:8:0:1|7:0|0	0:50000:0:6:6:0:0|6:0|0	0:50000:-20.954:13:12:1:2|10:0|1	0:50000:0:7:7:0:1|6:0|0	0:50000:0:8:8:0:1|7:0|0	0:50000:0:10:10:0:3|7:0|0	1:50000:0:7:0:7:0|0:2|5	0:50000:-21.184:8:7:1:4|3:0|1	0:50000:0:7:7:0:2|5:0|0	0:104.14:0:1:1:0:0|1:0|0	0:50000:0:10:10:0:1|9:0|0	0:50000:0:2:2:0:1|1:0|0	0:50000:0:7:7:0:1|6:0|0	0:50000:0:7:7:0:1|6:0|0	0:50000:0:4:4:0:1|3:0|0	0:50000:0:4:4:0:1|3:0|0	0:50000:0:3:3:0:0|3:0|0	0:50000:0:6:6:0:0|6:0|0	0:50000:0:16:16:0:3|13:0|0	0:50000:0:6:6:0:1|5:0|0	0:50000:0:3:3:0:0|3:0|0	0:50000:-21.184:8:7:1:0|7:0|1	0:50000:0:4:4:0:0|4:0|0	0:50000:-14.276:11:10:1:2|8:0|1	0:50000:-15.888:8:7:1:1|6:0|1	0:50000:0:7:7:0:3|4:0|0	0:50000:0:8:8:0:0|8:0|0	0:50000:0:5:5:0:0|5:0|0	0:50000:0:12:12:0:4|8:0|0	1:63.113:-21.644:3:1:2:0|1:1|1	0:50000:0:11:11:0:3|8:0|0	1:50000:0:17:0:17:0|0:3|14	0:50000:0:6:6:0:0|6:0|0	1:50000:0:4:0:4:0|0:0|4	0:50000:0:15:15:0:3|12:0|0	0:50000:0:3:3:0:0|3:0|0	0:50000:0:10:10:0:3|7:0|0	0:50000:0:10:10:0:1|9:0|0	0:50000:0:4:4:0:0|4:0|0	0:50000:0:13:13:0:4|9:0|0
NC_008096	43051	PotVarCP00077	C	A	4125.5	.	NS=75;DP=242;AC=17;AN=75;AF=0.22667;RA=188;AA=53;HETAR=0;HOMA=17;HOMR=58;SRF=24;SRR=164;SAF=4;SAR=49;SRB=0.12766;SAB=0.075472;SRP=229.4;SAP=85.977;ABR=0;ABA=0;AB=0;ABP=0;RUN=2;MQM=60;RL=44;RR=9;RPP=53.2;EL=9;ER=44;EPP=53.2;BL=3555;BR=1474;LRB=0.4138;LRBP=1872.9;BVAR;SNP;TV	GT:GQ:GL:DP:RA:AA:SR:SA	0:50000:0:7:7:0:0|7:0|0	0:50000:0:4:4:0:1|3:0|0	0:93.33:0:1:1:0:1|0:0|0	0:50000:0:5:5:0:1|4:0|0	1:50000:0:6:0:6:0|0:0|6	0:50000:0:7:7:0:1|6:0|0	0:50000:0:6:6:0:2|4:0|0	0:171.59:0:2:2:0:0|2:0|0	1:50000:0:3:0:3:0|0:0|3	.	0:104.33:0:1:1:0:0|1:0|0	0:50000:-19.342:12:11:1:0|11:0|1	0:171.59:0:2:2:0:0|2:0|0	0:50000:0:5:5:0:2|3:0|0	1:82.333:0:1:0:1:0|0:0|1	0:50000:0:4:4:0:1|3:0|0	0:171.59:0:2:2:0:1|1:0|0	.	0:50000:0:8:8:0:2|6:0|0	0:50000:0:2:2:0:0|2:0|0	1:50000:0:3:0:3:0|0:0|3	0:171.59:0:2:2:0:2|0:0|0	0:50000:0:3:3:0:0|3:0|0	0:50000:0:3:3:0:0|3:0|0	0:171.59:0:2:2:0:0|2:0|0	0:50000:0:7:7:0:1|6:0|0	0:98.33:0:1:1:0:0|1:0|0	0:50000:0:3:3:0:0|3:0|0	1:168.58:0:2:0:2:0|0:0|2	0:171.59:0:2:2:0:0|2:0|0	0:50000:0:4:4:0:1|3:0|0	.	0:50000:0:3:3:0:0|3:0|0	0:50000:0:4:4:0:0|4:0|0	0:50000:0:4:4:0:0|4:0|0	1:50000:0:8:0:8:0|0:2|6	0:50000:0:6:6:0:1|5:0|0	.	1:162.04:0:2:0:2:0|0:1|1	.	0:101.33:0:1:1:0:0|1:0|0	1:168.58:0:2:0:2:0|0:0|2	1:50000:0:5:0:5:0|0:0|5	0:50000:0:2:2:0:0|2:0|0	.	0:50000:0:3:3:0:0|3:0|0	0:50000:0:5:5:0:0|5:0|0	0:50000:0:3:3:0:0|3:0|0	0:96.33:0:1:1:0:0|1:0|0	0:50000:0:3:3:0:0|3:0|0	1:161.17:0:2:0:2:0|0:0|2	0:50000:0:3:3:0:0|3:0|0	0:50000:0:3:3:0:1|2:0|0	.	0:50000:0:7:7:0:0|7:0|0	0:171.59:0:2:2:0:0|2:0|0	1:83.333:0:1:0:1:0|0:0|1	0:171.59:0:2:2:0:0|2:0|0	1:152.95:0:2:0:2:0|0:0|2	0:101.33:0:1:1:0:0|1:0|0	.	0:99.33:0:1:1:0:1|0:0|0	0:50000:0:2:2:0:1|1:0|0	.	0:101.33:0:1:1:0:0|1:0|0	0:50000:0:2:2:0:1|1:0|0	0:101.33:0:1:1:0:0|1:0|0	0:50000:0:3:3:0:0|3:0|0	1:166.82:0:2:0:2:0|0:0|2	0:50000:0:2:2:0:0|2:0|0	0:50000:0:2:2:0:0|2:0|0	0:50000:0:4:4:0:0|4:0|0	0:50000:0:3:3:0:1|2:0|0	0:98.33:0:1:1:0:0|1:0|0	0:50000:0:2:2:0:0|2:0|0	1:50000:0:4:0:4:0|0:1|3	1:161.17:0:2:0:2:0|0:0|2	1:50000:0:5:0:5:0|0:0|5	0:50000:0:3:3:0:1|2:0|0	0:103.33:0:1:1:0:0|1:0|0	0:50000:0:3:3:0:0|3:0|0	1:156.67:0:2:0:2:0|0:0|2	0:50000:0:3:3:0:0|3:0|0	0:50000:0:7:7:0:1|6:0|0
NC_008096	44667	PotVarCP00078	T	G	26933	.	NS=84;DP=2686;AC=13;AN=84;AF=0.15476;RA=2329;AA=356;HETAR=0;HOMA=13;HOMR=71;SRF=445;SRR=1884;SAF=59;SAR=297;SRB=0.19107;SAB=0.16573;SRP=1933.7;SAP=348.52;ABR=0;ABA=0;AB=0;ABP=0;RUN=1;MQM=59.935;RL=216;RR=140;RPP=38.242;EL=165;ER=191;EPP=7.1337;BL=19466;BR=14351;LRB=0.15126;LRBP=1683;BVAR;REPEAT=T:4;SNP;TV	GT:GQ:GL:DP:RA:AA:SR:SA	0:50000:0:35:35:0:6|29:0|0	0:50000:0:33:33:0:4|29:0|0	0:50000:0:37:37:0:4|33:0|0	0:50000:0:37:37:0:8|29:0|0	0:50000:0:40:40:0:7|33:0|0	0:50000:0:42:42:0:12|30:0|0	0:50000:-21.875:34:33:1:6|27:0|1	0:50000:0:33:33:0:4|29:0|0	0:50000:0:32:32:0:10|22:0|0	1:50000:0:36:0:36:0|0:6|30	0:50000:-21.875:38:37:1:7|30:0|1	0:50000:0:24:24:0:3|21:0|0	0:50000:0:37:37:0:4|33:0|0	0:50000:0:40:40:0:10|30:0|0	1:50000:0:26:0:26:0|0:8|18	0:50000:0:38:38:0:11|27:0|0	0:50000:0:21:21:0:6|15:0|0	0:50000:0:32:32:0:4|28:0|0	0:50000:0:49:49:0:10|39:0|0	0:50000:0:33:33:0:15|18:0|0	0:50000:0:36:36:0:7|29:0|0	0:50000:0:30:30:0:10|20:0|0	0:50000:0:18:18:0:6|12:0|0	0:50000:0:27:27:0:9|18:0|0	0:50000:0:33:33:0:6|27:0|0	0:50000:0:44:44:0:7|37:0|0	0:50000:0:22:22:0:4|18:0|0	0:50000:0:32:32:0:4|28:0|0	1:50000:0:36:0:36:0|0:7|29	0:50000:0:31:31:0:3|28:0|0	0:50000:0:29:29:0:2|27:0|0	0:50000:0:25:25:0:2|23:0|0	0:50000:0:36:36:0:1|35:0|0	0:50000:0:27:27:0:3|24:0|0	0:50000:0:30:30:0:4|26:0|0	1:50000:-14.967:32:1:31:1|0:6|25	0:50000:0:24:24:0:2|22:0|0	1:50000:-20.032:21:1:20:0|1:2|18	1:50000:-19.572:22:1:21:0|1:4|17	1:50000:-21.184:29:1:28:0|1:2|26	0:50000:0:28:28:0:6|22:0|0	0:50000:0:24:24:0:4|20:0|0	1:50000:-37.405:24:2:22:0|2:3|19	0:50000:0:18:18:0:2|16:0|0	0:50000:0:26:26:0:4|22:0|0	0:50000:0:30:30:0:7|23:0|0	0:50000:0:32:32:0:7|25:0|0	0:50000:0:40:40:0:6|34:0|0	0:50000:0:26:26:0:5|21:0|0	0:50000:0:30:30:0:8|22:0|0	0:50000:0:32:32:0:11|21:0|0	0:50000:0:32:32:0:8|24:0|0	0:50000:0:38:38:0:7|31:0|0	0:50000:0:23:23:0:5|18:0|0	0:50000:0:36:36:0:8|28:0|0	0:50000:0:21:21:0:5|16:0|0	1:50000:-20.263:32:1:31:0|1:7|24	0:50000:0:41:41:0:6|35:0|0	1:50000:0:26:0:26:0|0:7|19	0:50000:0:20:20:0:3|17:0|0	0:50000:0:27:27:0:5|22:0|0	0:50000:0:26:26:0:3|23:0|0	0:50000:0:26:26:0:5|21:0|0	0:50000:0:27:27:0:2|25:0|0	0:50000:0:24:24:0:1|23:0|0	0:50000:0:37:37:0:9|28:0|0	0:50000:0:28:28:0:4|24:0|0	0:50000:0:41:41:0:8|33:0|0	1:50000:0:29:0:29:0|0:3|26	0:50000:-21.414:36:35:1:3|32:0|1	0:50000:0:32:32:0:6|26:0|0	0:50000:0:38:38:0:6|32:0|0	0:50000:0:48:48:0:14|34:0|0	0:50000:-20.263:42:41:1:6|35:0|1	0:50000:0:24:24:0:5|19:0|0	0:50000:0:44:44:0:13|31:0|0	1:50000:-38.718:24:2:22:0|2:2|20	0:50000:0:42:42:0:5|37:0|0	0:50000:0:58:58:0:18|40:0|0	0:50000:0:27:27:0:1|26:0|0	0:50000:0:39:39:0:10|29:0|0	1:50000:-20.263:25:1:24:1|0:2|22	0:50000:0:41:41:0:8|33:0|0	0:50000:0:40:40:0:8|32:0|0
NC_008096	46478	PotVarCP00079	C	T	2514.6	.	NS=84;DP=555;AC=7;AN=84;AF=0.083333;RA=516;AA=37;HETAR=0;HOMA=7;HOMR=77;SRF=375;SRR=141;SAF=33;SAR=4;SRB=0.72674;SAB=0.89189;SRP=233.44;SAP=52.367;ABR=0;ABA=0;AB=0;ABP=0;RUN=1;MQM=60;RL=14;RR=23;RPP=7.7641;EL=12;ER=25;EPP=12.929;BL=1524;BR=1990;LRB=0.13261;LRBP=137.2;BVAR;REPEAT=C:3;SNP;TS	GT:GQ:GL:DP:RA:AA:SR:SA	0:50000:0:9:9:0:8|1:0|0	0:50000:0:6:6:0:4|2:0|0	0:50000:0:4:4:0:4|0:0|0	0:50000:0:11:11:0:8|3:0|0	0:50000:0:5:5:0:5|0:0|0	0:50000:0:20:20:0:13|7:0|0	0:50000:0:5:5:0:4|1:0|0	0:50000:0:3:3:0:2|1:0|0	0:50000:0:17:17:0:14|3:0|0	0:50000:0:7:7:0:7|0:0|0	0:50000:0:7:7:0:6|1:0|0	0:50000:-19.572:15:14:1:12|2:1|0	0:50000:0:8:8:0:5|3:0|0	0:50000:0:4:4:0:3|1:0|0	1:155.05:0:2:0:2:0|0:0|2	0:50000:0:16:16:0:12|4:0|0	0:50000:0:3:3:0:2|1:0|0	0:50000:-18.651:7:6:0:5|1:0|0	0:50000:0:18:18:0:13|5:0|0	0:50000:0:5:5:0:4|1:0|0	0:50000:0:5:5:0:4|1:0|0	0:50000:0:4:4:0:2|2:0|0	0:50000:0:4:4:0:2|2:0|0	0:50000:0:2:2:0:1|1:0|0	0:50000:0:9:9:0:6|3:0|0	0:50000:0:6:6:0:4|2:0|0	0:50000:0:4:4:0:4|0:0|0	0:50000:0:14:14:0:10|4:0|0	0:50000:0:4:4:0:4|0:0|0	0:50000:0:3:3:0:3|0:0|0	0:50000:0:7:7:0:6|1:0|0	0:106.41:0:1:1:0:0|1:0|0	0:50000:0:8:8:0:7|1:0|0	0:50000:0:6:6:0:2|4:0|0	0:50000:0:7:7:0:4|3:0|0	1:50000:0:4:0:4:0|0:4|0	0:50000:0:2:2:0:2|0:0|0	0:50000:0:5:5:0:4|1:0|0	1:50000:-20.493:8:1:7:1|0:7|0	0:50000:0:5:5:0:3|2:0|0	0:50000:0:6:6:0:1|5:0|0	0:50000:0:8:8:0:7|1:0|0	1:50000:0:8:0:8:0|0:8|0	0:50000:0:7:7:0:6|1:0|0	0:50000:0:5:5:0:5|0:0|0	0:50000:0:7:7:0:6|1:0|0	0:50000:0:9:9:0:3|6:0|0	0:50000:0:12:12:0:9|3:0|0	0:50000:0:2:2:0:1|1:0|0	0:50000:0:3:3:0:2|1:0|0	0:50000:0:9:9:0:6|3:0|0	0:50000:0:7:7:0:6|1:0|0	0:168.58:0:2:2:0:2|0:0|0	0:50000:0:3:3:0:2|1:0|0	0:50000:0:12:12:0:9|3:0|0	0:50000:0:4:4:0:4|0:0|0	0:50000:0:7:7:0:4|3:0|0	0:50000:0:4:4:0:1|3:0|0	1:50000:-15.888:5:1:4:1|0:3|1	0:50000:0:2:2:0:1|1:0|0	0:50000:0:8:8:0:8|0:0|0	0:50000:0:4:4:0:3|1:0|0	0:50000:0:10:10:0:8|2:0|0	0:50000:0:3:3:0:3|0:0|0	0:100.41:0:1:1:0:1|0:0|0	0:50000:0:7:7:0:5|2:0|0	0:50000:0:3:3:0:2|1:0|0	0:107.41:0:1:1:0:1|0:0|0	0:50000:0:3:3:0:3|0:0|0	0:50000:0:4:4:0:3|1:0|0	0:50000:0:7:7:0:6|1:0|0	0:50000:0:5:5:0:3|2:0|0	0:50000:0:24:24:0:13|11:0|0	0:50000:-20.954:5:4:1:1|3:1|0	0:50000:0:7:7:0:6|1:0|0	0:50000:0:10:10:0:7|3:0|0	1:50000:0:4:0:4:0|0:4|0	0:95.414:0:1:1:0:1|0:0|0	0:50000:0:10:10:0:5|5:0|0	0:50000:0:3:3:0:3|0:0|0	0:50000:0:7:7:0:6|1:0|0	1:50000:0:6:0:6:0|0:5|1	0:50000:0:7:7:0:6|1:0|0	0:50000:0:12:12:0:5|7:0|0
NC_008096	47229	PotVarCP00080	C	A	9931.7	.	NS=84;DP=7963;AC=1;AN=84;AF=0.011905;RA=7825;AA=135;HETAR=0;HOMA=1;HOMR=83;SRF=1757;SRR=6068;SAF=34;SAR=101;SRB=0.22454;SAB=0.25185;SRP=5160.4;SAP=75.216;ABR=0;ABA=0;AB=0;ABP=0;RUN=2;MQM=59.319;RL=90;RR=45;RPP=35.582;EL=59;ER=76;EPP=7.6589;BL=7509;BR=5316;LRB=0.17099;LRBP=817.29;BVAR;REPEAT=C:2;SNP;TV	GT:GQ:GL:DP:RA:AA:SR:SA	0:50000:0:117:117:0:21|96:0|0	0:50000:0:91:91:0:26|65:0|0	0:50000:0:82:82:0:11|71:0|0	0:50000:0:95:95:0:13|82:0|0	0:50000:0:109:109:0:25|84:0|0	0:50000:0:118:118:0:35|83:0|0	0:50000:0:94:94:0:14|80:0|0	0:50000:0:94:94:0:15|79:0|0	0:50000:0:116:116:0:33|83:0|0	0:50000:0:106:106:0:23|83:0|0	0:50000:0:125:125:0:15|110:0|0	0:50000:0:139:139:0:26|113:0|0	0:50000:0:93:93:0:29|64:0|0	0:50000:0:71:71:0:17|54:0|0	0:50000:-20.263:87:86:1:27|59:0|1	0:50000:0:121:121:0:33|88:0|0	0:50000:0:102:102:0:31|71:0|0	0:50000:0:124:124:0:35|89:0|0	0:50000:0:166:166:0:44|122:0|0	0:50000:0:107:107:0:33|74:0|0	0:50000:0:98:98:0:32|66:0|0	0:50000:0:86:86:0:22|64:0|0	0:50000:0:88:88:0:16|72:0|0	0:50000:0:78:78:0:23|55:0|0	0:50000:0:103:103:0:30|73:0|0	0:50000:0:105:105:0:31|74:0|0	0:50000:0:91:91:0:16|75:0|0	0:50000:0:75:75:0:18|57:0|0	0:50000:0:109:109:0:21|88:0|0	0:50000:0:71:71:0:18|53:0|0	0:50000:0:75:75:0:14|61:0|0	0:50000:0:66:66:0:17|49:0|0	0:50000:0:88:88:0:17|71:0|0	0:50000:0:81:81:0:15|66:0|0	0:50000:0:87:87:0:19|68:0|0	0:50000:0:81:81:0:20|61:0|0	0:50000:0:83:83:0:21|62:0|0	0:50000:0:85:85:0:18|67:0|0	0:50000:0:67:67:0:15|52:0|0	0:50000:0:79:79:0:20|59:0|0	0:50000:0:88:88:0:14|74:0|0	0:50000:0:93:93:0:19|74:0|0	0:50000:0:102:102:0:23|79:0|0	0:50000:0:102:102:0:23|79:0|0	0:50000:0:75:75:0:16|59:0|0	0:50000:0:65:65:0:13|52:0|0	0:50000:0:79:79:0:19|60:0|0	0:50000:0:110:110:0:33|77:0|0	0:50000:0:88:88:0:22|66:0|0	0:50000:0:82:82:0:27|55:0|0	1:50000:-19.802:133:0:132:0|0:33|99	0:50000:0:91:91:0:26|65:0|0	0:50000:0:84:84:0:23|61:0|0	0:50000:0:51:51:0:14|37:0|0	0:50000:0:89:89:0:21|68:0|0	0:50000:0:81:81:0:25|56:0|0	0:50000:0:82:82:0:24|58:0|0	0:50000:0:94:94:0:22|72:0|0	0:50000:0:111:111:0:26|85:0|0	0:50000:0:81:81:0:21|60:0|0	0:50000:-38.937:79:77:2:7|70:1|1	0:50000:-16.809:95:94:0:16|78:0|0	0:50000:0:127:127:0:20|107:0|0	0:50000:0:86:86:0:15|71:0|0	0:50000:0:92:92:0:16|76:0|0	0:50000:0:107:107:0:17|90:0|0	0:50000:0:81:81:0:6|75:0|0	0:50000:0:120:120:0:19|101:0|0	0:50000:0:108:108:0:14|94:0|0	0:50000:0:78:78:0:9|69:0|0	0:50000:0:93:93:0:16|77:0|0	0:50000:0:97:97:0:22|75:0|0	0:50000:0:114:114:0:33|81:0|0	0:50000:0:81:81:0:22|59:0|0	0:50000:0:88:88:0:16|72:0|0	0:50000:0:122:122:0:25|97:0|0	0:50000:0:63:63:0:5|58:0|0	0:50000:0:110:110:0:22|88:0|0	0:50000:0:154:154:0:43|111:0|0	0:50000:0:95:95:0:22|73:0|0	0:50000:0:94:94:0:18|76:0|0	0:50000:0:62:62:0:8|54:0|0	0:50000:0:82:82:0:16|66:0|0	0:50000:0:100:100:0:30|70:0|0
NC_008096	49158	PotVarCP00081	A	C	1243.4	.	NS=63;DP=147;AC=9;AN=63;AF=0.14286;RA=129;AA=17;HETAR=0;HOMA=9;HOMR=54;SRF=107;SRR=22;SAF=14;SAR=3;SRB=0.82946;SAB=0.82353;SRP=124.63;SAP=18.466;ABR=0;ABA=0;AB=0;ABP=0;RUN=1;MQM=60;RL=3;RR=14;RPP=18.466;EL=4;ER=13;EPP=13.357;BL=524;BR=1091;LRB=0.35108;LRBP=435.27;BVAR;REPEAT=A:3;SNP;TV	GT:GQ:GL:DP:RA:AA:SR:SA	.	0:102.78:0:1:1:0:1|0:0|0	.	0:50000:0:2:2:0:2|0:0|0	0:50000:0:4:4:0:4|0:0|0	0:105.78:0:1:1:0:1|0:0|0	0:100.78:0:1:1:0:1|0:0|0	.	0:97.782:0:1:1:0:1|0:0|0	1:84.627:0:1:0:1:0|0:1|0	0:101.78:0:1:1:0:1|0:0|0	0:50000:0:3:3:0:3|0:0|0	0:50000:0:2:2:0:2|0:0|0	0:160.62:0:2:2:0:2|0:0|0	1:50000:0:3:0:3:0|0:3|0	0:106.78:0:1:1:0:0|1:0|0	0:50000:0:2:2:0:2|0:0|0	0:99.782:0:1:1:0:1|0:0|0	0:50000:0:4:4:0:4|0:0|0	.	0:50000:0:4:4:0:3|1:0|0	.	.	0:50000:0:4:4:0:1|3:0|0	0:50000:0:3:3:0:2|1:0|0	.	.	0:50000:0:5:5:0:5|0:0|0	.	0:155.96:0:2:2:0:2|0:0|0	0:77.782:0:1:1:0:1|0:0|0	0:93.782:0:1:1:0:1|0:0|0	0:50000:0:4:4:0:4|0:0|0	.	0:50000:0:4:4:0:4|0:0|0	.	0:99.782:0:1:1:0:1|0:0|0	0:98.782:0:1:1:0:1|0:0|0	1:82.627:0:1:0:1:0|0:1|0	1:81.627:0:1:0:1:0|0:1|0	0:96.782:0:1:1:0:1|0:0|0	0:50000:0:6:6:0:5|1:0|0	1:71.627:-20.954:3:1:2:0|1:1|1	.	.	0:154.07:0:2:2:0:2|0:0|0	0:102.78:0:1:1:0:1|0:0|0	0:50000:0:3:3:0:2|1:0|0	0:174.6:0:2:2:0:1|1:0|0	.	0:97.782:0:1:1:0:0|1:0|0	0:153.14:0:2:2:0:2|0:0|0	0:93.782:0:1:1:0:0|1:0|0	.	0:50000:0:3:3:0:3|0:0|0	0:50000:0:4:4:0:4|0:0|0	1:50000:0:5:0:5:0|0:3|2	0:50000:0:2:2:0:2|0:0|0	1:83.627:0:1:0:1:0|0:1|0	.	.	.	0:50000:0:3:3:0:2|1:0|0	.	0:162.56:0:2:2:0:2|0:0|0	0:104.78:0:1:1:0:1|0:0|0	0:90.782:0:1:1:0:1|0:0|0	0:103.78:0:1:1:0:0|1:0|0	1:168.58:0:2:0:2:0|0:2|0	0:50000:0:5:5:0:5|0:0|0	0:50000:0:3:3:0:2|1:0|0	0:102.78:0:1:1:0:0|1:0|0	0:50000:0:7:7:0:5|2:0|0	0:50000:0:4:4:0:2|2:0|0	0:168.58:0:2:2:0:2|0:0|0	0:174.6:0:2:2:0:2|0:0|0	1:79.627:0:1:0:1:0|0:1|0	0:94.782:0:1:1:0:1|0:0|0	0:50000:0:3:3:0:1|2:0|0	0:75.782:0:1:1:0:1|0:0|0	0:101.78:0:1:1:0:1|0:0|0	.	.	0:50000:0:6:6:0:6|0:0|0
NC_008096	49327	PotVarCP00082	A	AT	13672	.	NS=84;DP=482;AC=20;AN=84;AF=0.2381;RA=372;AA=108;HETAR=0;HOMA=20;HOMR=64;SRF=283;SRR=89;SAF=84;SAR=24;SRB=0.76075;SAB=0.77778;SRP=222.7;SAP=75.393;ABR=0;ABA=0;AB=0;ABP=0;RUN=1;MQM=59.787;RL=49;RR=59;RPP=5.0209;EL=51;ER=57;EPP=3.7341;BL=4631;BR=5622;LRB=0.096655;LRBP=211;BVAR;REPEAT=A:4;INS=1	GT:GQ:GL:DP:RA:AA:SR:SA	0:50000:0:2:2:0:2|0:0|0	0:50000:0:5:5:0:4|1:0|0	0:50000:0:3:3:0:3|0:0|0	0:50000:0:5:5:0:4|1:0|0	1:50000:0:8:0:8:0|0:8|0	0:50000:0:8:8:0:6|2:0|0	0:50000:0:4:4:0:4|0:0|0	0:50000:0:4:4:0:4|0:0|0	1:50000:0:7:0:7:0|0:3|4	1:50000:-20.493:5:1:4:1|0:3|1	0:50000:0:8:8:0:7|1:0|0	0:50000:0:12:12:0:10|2:0|0	0:50000:0:8:8:0:4|4:0|0	0:50000:0:5:5:0:3|2:0|0	1:50000:-57.595:9:3:6:1|2:5|1	0:50000:0:6:6:0:6|0:0|0	0:50000:0:5:5:0:3|2:0|0	0:50000:0:8:8:0:6|2:0|0	0:50000:0:14:14:0:7|7:0|0	0:50000:0:5:5:0:5|0:0|0	1:50000:0:2:0:2:0|0:1|1	0:50000:0:2:2:0:1|1:0|0	0:50000:0:2:2:0:2|0:0|0	0:168.58:-29.013:3:2:0:2|0:0|0	0:50000:0:3:3:0:2|1:0|0	0:50000:0:8:8:0:7|1:0|0	0:50000:0:2:2:0:2|0:0|0	0:50000:0:7:7:0:6|1:0|0	1:50000:-17.269:8:1:7:1|0:6|1	0:50000:0:8:8:0:7|1:0|0	0:50000:0:4:4:0:4|0:0|0	0:50000:0:3:3:0:3|0:0|0	0:50000:0:8:8:0:8|0:0|0	0:50000:0:4:4:0:4|0:0|0	0:50000:0:8:8:0:6|2:0|0	1:50000:0:4:0:4:0|0:4|0	0:50000:0:5:5:0:5|0:0|0	1:132.66:0:1:0:1:0|0:1|0	1:50000:0:4:0:4:0|0:4|0	1:50000:0:5:0:5:0|0:5|0	0:50000:0:3:3:0:2|1:0|0	1:50000:-21.414:11:1:10:0|1:8|2	1:50000:0:4:0:4:0|0:3|1	0:50000:0:6:6:0:6|0:0|0	0:50000:0:2:2:0:2|0:0|0	0:50000:0:6:6:0:5|1:0|0	0:50000:0:4:4:0:2|2:0|0	0:50000:0:5:5:0:3|2:0|0	0:50000:0:5:5:0:2|3:0|0	0:50000:0:5:5:0:3|2:0|0	1:50000:0:5:0:5:0|0:4|1	0:50000:0:14:14:0:10|4:0|0	0:50000:0:10:10:0:7|3:0|0	0:50000:0:3:3:0:2|1:0|0	0:50000:0:6:6:0:6|0:0|0	0:50000:0:6:6:0:5|1:0|0	1:50000:0:6:0:6:0|0:3|3	0:50000:0:2:2:0:2|0:0|0	1:50000:0:8:0:8:0|0:5|3	0:96.051:0:1:1:0:0|1:0|0	0:50000:0:2:2:0:2|0:0|0	0:50000:0:3:3:0:3|0:0|0	0:50000:0:5:5:0:4|1:0|0	0:50000:0:4:4:0:4|0:0|0	0:50000:0:5:5:0:4|1:0|0	0:50000:0:8:8:0:6|2:0|0	0:50000:0:6:6:0:2|4:0|0	0:50000:0:4:4:0:4|0:0|0	1:50000:0:10:0:10:0|0:9|1	0:50000:0:4:4:0:2|2:0|0	0:50000:0:4:4:0:4|0:0|0	0:50000:0:11:11:0:9|2:0|0	0:50000:0:15:15:0:8|7:0|0	0:50000:0:9:9:0:6|3:0|0	0:50000:0:5:5:0:4|1:0|0	1:50000:0:8:0:8:0|0:4|4	1:50000:0:5:0:5:0|0:4|1	1:140.66:0:1:0:1:0|0:1|0	0:50000:0:13:13:0:7|6:0|0	0:50000:0:2:2:0:2|0:0|0	0:50000:0:7:7:0:6|1:0|0	1:50000:0:3:0:3:0|0:3|0	0:50000:0:3:3:0:3|0:0|0	0:50000:0:10:10:0:6|4:0|0
NC_008096	49561	PotVarCP00083	C	A	7429.7	.	NS=84;DP=1870;AC=4;AN=84;AF=0.047619;RA=1763;AA=100;HETAR=0;HOMA=4;HOMR=80;SRF=1123;SRR=640;SAF=66;SAR=34;SRB=0.63698;SAB=0.66;SRP=290.35;SAP=25.246;ABR=0;ABA=0;AB=0;ABP=0;RUN=1;MQM=60;RL=35;RR=65;RPP=22.554;EL=51;ER=49;EPP=3.0972;BL=3633;BR=5854;LRB=0.23411;LRBP=1132.1;BVAR;SNP;TV	GT:GQ:GL:DP:RA:AA:SR:SA	0:50000:0:28:28:0:20|8:0|0	0:50000:0:33:33:0:26|7:0|0	0:50000:-19.111:18:17:0:8|9:0|0	0:50000:0:26:26:0:17|9:0|0	0:50000:0:22:22:0:9|13:0|0	0:50000:0:42:42:0:24|18:0|0	0:50000:0:19:19:0:12|7:0|0	0:50000:0:17:17:0:8|9:0|0	1:50000:-20.263:26:1:25:1|0:18|7	0:50000:0:8:8:0:4|4:0|0	0:50000:0:18:18:0:10|8:0|0	0:50000:0:33:33:0:23|10:0|0	0:50000:0:30:30:0:16|14:0|0	0:50000:0:28:28:0:18|10:0|0	0:50000:0:34:34:0:19|15:0|0	0:50000:0:41:41:0:30|11:0|0	0:50000:0:27:27:0:18|9:0|0	0:50000:0:43:43:0:27|16:0|0	0:50000:0:58:58:0:36|22:0|0	0:50000:0:37:37:0:21|16:0|0	1:50000:0:41:0:41:0|0:26|15	0:50000:0:21:21:0:13|8:0|0	0:50000:0:21:21:0:14|7:0|0	0:50000:0:39:39:0:22|17:0|0	0:50000:-21.644:19:18:1:14|4:1|0	0:50000:-17.96:28:27:0:17|10:0|0	0:50000:0:14:14:0:10|4:0|0	0:50000:0:22:22:0:11|11:0|0	0:50000:-17.039:19:18:0:12|6:0|0	0:50000:0:14:14:0:8|6:0|0	0:50000:0:23:23:0:17|6:0|0	0:50000:0:19:19:0:17|2:0|0	0:50000:0:18:18:0:14|4:0|0	0:50000:0:10:10:0:8|2:0|0	0:50000:-33.468:20:18:0:13|5:0|0	0:50000:0:16:16:0:9|7:0|0	0:50000:0:15:15:0:9|6:0|0	0:50000:0:13:13:0:8|5:0|0	0:50000:0:14:14:0:11|3:0|0	0:50000:0:10:10:0:8|2:0|0	0:50000:0:15:15:0:11|4:0|0	0:50000:0:29:29:0:19|10:0|0	0:50000:0:16:16:0:11|5:0|0	0:50000:0:21:21:0:16|5:0|0	0:50000:0:21:21:0:17|4:0|0	0:50000:0:16:16:0:10|6:0|0	0:50000:0:18:18:0:13|5:0|0	0:50000:0:21:21:0:17|4:0|0	0:50000:0:26:26:0:20|6:0|0	0:50000:0:19:19:0:12|7:0|0	0:50000:0:28:28:0:18|10:0|0	0:50000:0:23:23:0:18|5:0|0	0:50000:0:21:21:0:11|10:0|0	0:50000:0:20:20:0:14|6:0|0	0:50000:0:16:16:0:7|9:0|0	0:50000:0:22:22:0:14|8:0|0	0:50000:0:23:23:0:19|4:0|0	0:50000:0:16:16:0:10|6:0|0	0:50000:0:4:4:0:3|1:0|0	0:50000:0:20:20:0:14|6:0|0	0:50000:0:4:4:0:2|2:0|0	0:50000:0:27:27:0:16|11:0|0	0:50000:0:19:19:0:9|10:0|0	0:50000:0:17:17:0:8|9:0|0	0:50000:-20.954:17:16:0:7|9:0|0	0:50000:0:27:27:0:19|8:0|0	0:50000:0:27:27:0:16|11:0|0	0:50000:0:16:16:0:7|9:0|0	0:50000:0:36:36:0:21|15:0|0	0:50000:0:20:20:0:11|9:0|0	0:50000:0:27:27:0:14|13:0|0	0:50000:0:15:15:0:8|7:0|0	0:50000:0:27:27:0:18|9:0|0	0:50000:0:19:19:0:12|7:0|0	0:50000:0:17:17:0:10|7:0|0	1:50000:0:16:0:16:0|0:8|8	0:50000:0:9:9:0:7|2:0|0	1:50000:-38.937:19:2:17:1|1:13|4	0:50000:0:54:54:0:30|24:0|0	0:50000:0:11:11:0:10|1:0|0	0:50000:0:21:21:0:14|7:0|0	0:50000:0:11:11:0:7|4:0|0	0:50000:0:13:13:0:8|5:0|0	0:50000:0:21:21:0:12|9:0|0
NC_008096	51068	PotVarCP00084	G	A	49312	.	NS=84;DP=14008;AC=20;AN=84;AF=0.2381;RA=10801;AA=3199;HETAR=0;HOMA=20;HOMR=64;SRF=4914;SRR=5887;SAF=1320;SAR=1879;SRB=0.45496;SAB=0.41263;SRP=193.34;SAP=215.12;ABR=0;ABA=0;AB=0;ABP=0;RUN=1;MQM=59.777;RL=1807;RR=1392;RPP=119.92;EL=1300;ER=1899;EPP=246.56;BL=163702;BR=139937;LRB=0.078267;LRBP=4042;BVAR;SNP;TS	GT:GQ:GL:DP:RA:AA:SR:SA	0:50000:-91.09:229:224:5:107|117:1|4	0:50000:-53.082:180:177:3:83|94:1|2	0:50000:-87.539:177:173:2:101|72:1|1	0:50000:-20.954:214:213:1:103|110:0|1	1:50000:-17.039:246:1:245:0|1:119|126	0:50000:-20.493:332:331:1:167|164:0|1	0:50000:-17.96:197:196:1:96|100:0|1	0:50000:0:196:196:0:89|107:0|0	1:50000:0:211:0:211:0|0:119|92	1:50000:-72.629:205:4:201:2|2:85|116	0:50000:-115.67:264:258:6:124|134:2|4	0:50000:-41.124:255:253:2:130|123:0|2	0:50000:0:122:122:0:69|53:0|0	0:50000:-20.954:135:134:1:69|65:0|1	1:50000:0:161:0:161:0|0:91|70	0:50000:0:222:222:0:123|99:0|0	0:50000:0:182:182:0:95|87:0|0	0:50000:-21.414:170:169:1:100|69:1|0	0:50000:-19.342:208:207:1:116|91:0|1	0:50000:0:223:223:0:121|102:0|0	1:50000:-72.416:145:4:141:2|2:72|69	0:50000:0:181:181:0:99|82:0|0	0:50000:0:175:175:0:90|85:0|0	0:50000:-37.843:155:153:2:86|67:0|2	0:50000:0:131:131:0:36|95:0|0	0:50000:0:164:164:0:57|107:0|0	0:50000:-21.184:129:128:1:24|104:1|0	0:50000:-20.263:147:146:1:49|97:0|1	1:50000:0:148:0:148:0|0:51|97	0:50000:0:107:107:0:27|80:0|0	0:50000:-20.493:122:121:1:25|96:0|1	0:50000:0:129:129:0:22|107:0|0	0:50000:0:120:120:0:37|83:0|0	0:50000:-56.736:115:112:3:43|69:0|3	0:50000:-45.99:138:135:3:43|92:2|1	1:50000:0:127:0:127:0|0:33|94	0:50000:-20.723:125:124:1:35|89:0|1	1:50000:0:106:0:106:0|0:41|65	1:50000:0:80:0:80:0|0:22|58	1:50000:0:111:0:111:0|0:20|91	0:50000:-19.572:154:153:1:58|95:0|1	1:50000:-36.093:140:0:138:0|0:55|83	1:50000:-23.717:139:0:138:0|0:46|92	0:50000:-37.843:133:131:2:53|78:1|1	0:50000:0:90:90:0:27|63:0|0	0:50000:-20.032:117:116:1:39|77:0|1	0:50000:0:127:127:0:42|85:0|0	0:50000:-16.118:143:142:1:52|90:0|1	0:50000:0:86:86:0:30|56:0|0	0:50000:-57.595:112:109:3:48|61:0|3	1:50000:0:118:0:118:0|0:33|85	0:50000:-19.802:124:123:1:36|87:1|0	0:50000:0:143:143:0:49|94:0|0	0:50000:-17.269:61:60:1:28|32:0|1	0:50000:0:162:162:0:52|110:0|0	0:50000:-37.843:108:106:2:29|77:2|0	1:50000:0:160:0:160:0|0:56|104	0:50000:0:133:133:0:52|81:0|0	1:50000:0:136:0:136:0|0:42|94	0:50000:0:92:92:0:36|56:0|0	0:50000:-55.016:158:155:3:77|78:0|3	0:50000:-69.647:223:219:4:117|102:2|2	0:50000:-17.73:266:265:0:127|138:0|0	0:50000:-13.355:186:185:1:94|91:1|0	0:50000:-37.405:178:176:2:91|85:0|2	0:50000:-39.812:232:230:2:123|107:1|1	0:50000:0:193:193:0:80|113:0|0	0:50000:-34.562:242:240:2:136|104:1|1	1:50000:0:226:0:226:0|0:100|126	0:50000:0:196:196:0:100|96:0|0	0:50000:0:227:227:0:119|108:0|0	0:50000:-21.414:238:237:1:122|115:0|1	0:50000:0:199:199:0:97|102:0|0	0:50000:-51.578:121:118:3:60|58:3|0	0:50000:0:202:202:0:101|101:0|0	1:50000:0:232:0:232:0|0:101|131	1:50000:0:129:0:129:0|0:57|72	1:50000:0:200:0:200:0|0:93|107	0:50000:-25.098:225:224:0:107|117:0|0	0:50000:-14.506:161:160:1:75|85:0|1	0:50000:0:186:186:0:87|99:0|0	1:50000:0:124:0:124:0|0:63|61	0:50000:0:185:185:0:95|90:0|0	0:50000:0:216:216:0:105|111:0|0
NC_008096	51784	PotVarCP00085	T	G	42157	.	NS=84;DP=9000;AC=5;AN=84;AF=0.059524;RA=8390;AA=607;HETAR=0;HOMA=5;HOMR=79;SRF=1881;SRR=6509;SAF=154;SAR=453;SRB=0.2242;SAB=0.25371;SRP=5546.4;SAP=322.83;ABR=0;ABA=0;AB=0;ABP=0;RUN=2;MQM=59.735;RL=361;RR=246;RPP=50.321;EL=266;ER=341;EPP=23.133;BL=32248;BR=25397;LRB=0.11885;LRBP=1771.1;BVAR;REPEAT=T:2;SNP;TV	GT:GQ:GL:DP:RA:AA:SR:SA	0:50000:-22.105:106:105:1:21|84:0|1	0:50000:0:87:87:0:12|75:0|0	0:50000:-41.124:94:92:2:13|79:0|2	0:50000:0:98:98:0:22|76:0|0	0:50000:-20.954:118:117:1:25|92:0|1	0:50000:0:161:161:0:47|114:0|0	0:50000:0:105:105:0:21|84:0|0	0:50000:0:89:89:0:20|69:0|0	1:50000:-57.166:106:3:103:1|2:24|79	0:50000:-20.954:119:118:1:29|89:0|1	0:50000:0:150:150:0:35|115:0|0	0:50000:0:154:154:0:40|114:0|0	0:50000:-20.954:111:110:1:33|77:0|1	0:50000:0:102:102:0:31|71:0|0	0:50000:-85.159:111:106:5:30|76:1|4	0:50000:-21.184:139:138:1:47|91:0|1	0:50000:0:88:88:0:25|63:0|0	0:50000:-41.999:102:100:2:29|71:0|2	0:50000:0:136:136:0:39|97:0|0	0:50000:-36.312:121:119:2:31|88:1|1	1:50000:-62.323:94:2:91:0|2:25|66	0:50000:0:94:94:0:29|65:0|0	0:50000:-21.875:92:91:1:17|74:0|1	0:50000:-39.593:119:117:2:36|81:1|1	0:50000:-21.644:121:120:1:20|100:0|1	0:50000:0:110:110:0:21|89:0|0	0:50000:-22.105:107:106:1:18|88:0|1	0:50000:0:131:131:0:25|106:0|0	0:50000:0:115:115:0:23|92:0|0	0:50000:-40.687:104:102:2:15|87:0|2	0:50000:0:105:105:0:17|88:0|0	0:50000:-36.312:99:97:2:8|89:1|1	0:50000:0:114:114:0:17|97:0|0	0:50000:-20.954:94:93:1:18|75:0|1	0:50000:0:91:91:0:16|75:0|0	0:50000:0:130:130:0:25|105:0|0	0:50000:0:109:109:0:19|90:0|0	0:50000:-20.723:74:73:1:16|57:1|0	0:50000:0:93:93:0:11|82:0|0	0:50000:-15.197:89:88:1:13|75:0|1	0:50000:-21.184:147:146:1:24|122:0|1	0:50000:-20.723:78:77:1:14|63:0|1	0:50000:0:108:108:0:23|85:0|0	0:50000:-37.843:111:109:2:18|91:0|2	0:50000:0:103:103:0:18|85:0|0	0:50000:-21.184:95:94:1:20|74:0|1	0:50000:0:99:99:0:20|79:0|0	0:50000:-21.875:98:97:1:28|69:0|1	0:50000:0:94:94:0:19|75:0|0	0:50000:-56.736:89:86:3:22|64:1|2	1:50000:0:101:0:101:0|0:22|79	0:50000:-21.644:102:101:1:21|80:0|1	0:50000:0:95:95:0:24|71:0|0	0:50000:-59.529:70:67:3:13|54:2|1	0:50000:0:111:111:0:20|91:0|0	0:50000:-38.499:99:97:2:26|71:1|1	0:50000:-56.951:116:113:3:30|83:0|3	0:50000:-79.445:113:109:4:20|89:0|4	0:50000:0:125:125:0:27|98:0|0	0:50000:0:66:66:0:12|54:0|0	0:50000:0:91:91:0:18|73:0|0	0:50000:0:113:113:0:28|85:0|0	0:50000:-42.218:146:144:2:44|100:0|2	0:50000:0:69:69:0:10|59:0|0	0:50000:-16.348:100:99:1:18|81:0|1	0:50000:0:112:112:0:29|83:0|0	0:50000:-21.184:116:115:1:25|90:1|0	0:50000:0:100:100:0:16|84:0|0	0:50000:-20.954:132:131:1:30|101:1|0	0:50000:0:115:115:0:23|92:0|0	0:50000:-22.796:99:98:1:21|77:0|1	0:50000:0:118:118:0:32|86:0|0	0:50000:0:134:134:0:43|91:0|0	0:50000:-19.572:81:80:1:22|58:0|1	0:50000:0:118:118:0:28|90:0|0	1:50000:-20.263:145:1:144:0|1:50|94	0:50000:-45.499:76:74:1:12|62:1|0	1:50000:0:108:0:108:0|0:20|88	0:50000:-18.421:122:121:1:37|84:0|1	0:50000:0:104:104:0:25|79:0|0	0:50000:-18.421:92:91:1:32|59:1|0	0:50000:0:85:85:0:23|62:0|0	0:50000:0:93:93:0:15|78:0|0	0:50000:0:128:128:0:36|92:0|0
NC_008096	52068	PotVarCP00086	T	C	3919.6	.	NS=84;DP=767;AC=5;AN=84;AF=0.059524;RA=714;AA=52;HETAR=0;HOMA=5;HOMR=79;SRF=27;SRR=687;SAF=3;SAR=49;SRB=0.037815;SAB=0.057692;SRP=1327.8;SAP=91.373;ABR=0;ABA=0;AB=0;ABP=0;RUN=3;MQM=60;RL=30;RR=22;RPP=5.6829;EL=23;ER=29;EPP=4.5136;BL=2849;BR=2082;LRB=0.15555;LRBP=262.08;BVAR;REPEAT=T:2;SNP;TS	GT:GQ:GL:DP:RA:AA:SR:SA	0:50000:0:7:7:0:0|7:0|0	0:50000:0:9:9:0:1|8:0|0	0:50000:0:8:8:0:0|8:0|0	0:50000:0:14:14:0:2|12:0|0	0:50000:0:11:11:0:0|11:0|0	0:50000:0:21:21:0:1|20:0|0	0:50000:0:6:6:0:0|6:0|0	0:50000:0:10:10:0:0|10:0|0	1:50000:0:19:0:19:0|0:1|18	0:50000:0:8:8:0:0|8:0|0	0:50000:0:12:12:0:0|12:0|0	0:50000:0:18:18:0:0|18:0|0	0:50000:0:9:9:0:0|9:0|0	0:50000:0:8:8:0:0|8:0|0	0:50000:0:9:9:0:2|7:0|0	0:50000:0:15:15:0:0|15:0|0	0:50000:0:8:8:0:2|6:0|0	0:50000:0:7:7:0:0|7:0|0	0:50000:0:23:23:0:4|19:0|0	0:50000:0:7:7:0:0|7:0|0	1:50000:0:5:0:5:0|0:1|4	0:50000:0:8:8:0:0|8:0|0	0:50000:0:8:8:0:0|8:0|0	0:50000:0:6:6:0:0|6:0|0	0:50000:0:4:4:0:0|4:0|0	0:50000:0:11:11:0:0|11:0|0	0:50000:0:7:7:0:0|7:0|0	0:50000:0:14:14:0:0|14:0|0	0:50000:0:6:6:0:0|6:0|0	0:50000:0:2:2:0:0|2:0|0	0:50000:0:5:5:0:1|4:0|0	0:50000:0:8:8:0:0|8:0|0	0:50000:0:10:10:0:0|10:0|0	0:50000:0:7:7:0:0|7:0|0	0:50000:0:9:9:0:1|8:0|0	0:50000:0:18:18:0:0|18:0|0	0:50000:0:10:10:0:1|9:0|0	0:50000:0:9:9:0:0|9:0|0	0:50000:0:10:10:0:0|10:0|0	0:50000:0:15:15:0:0|15:0|0	0:50000:0:4:4:0:0|4:0|0	0:50000:0:9:9:0:1|8:0|0	0:50000:0:17:17:0:0|17:0|0	0:50000:0:9:9:0:0|9:0|0	0:50000:0:10:10:0:0|10:0|0	0:50000:0:7:7:0:0|7:0|0	0:50000:0:5:5:0:0|5:0|0	0:50000:0:9:9:0:0|9:0|0	0:50000:0:4:4:0:1|3:0|0	0:50000:0:6:6:0:1|5:0|0	1:50000:0:7:0:7:0|0:0|7	0:50000:0:9:9:0:0|9:0|0	0:50000:0:15:15:0:1|14:0|0	0:174.6:0:2:2:0:0|2:0|0	0:50000:0:13:13:0:0|13:0|0	0:50000:0:2:2:0:1|1:0|0	0:50000:0:10:10:0:1|9:0|0	0:50000:0:9:9:0:0|9:0|0	0:50000:0:10:10:0:0|10:0|0	0:174.6:0:2:2:0:0|2:0|0	0:50000:0:3:3:0:0|3:0|0	0:50000:0:5:5:0:0|5:0|0	0:50000:0:12:12:0:0|12:0|0	0:50000:0:6:6:0:0|6:0|0	0:50000:0:7:7:0:0|7:0|0	0:50000:0:12:12:0:1|11:0|0	0:50000:0:8:8:0:0|8:0|0	0:50000:0:8:8:0:1|7:0|0	0:50000:0:10:10:0:0|10:0|0	0:50000:0:6:6:0:0|6:0|0	0:50000:0:15:15:0:0|15:0|0	0:50000:0:10:10:0:0|10:0|0	0:50000:0:12:12:0:2|10:0|0	0:50000:0:4:4:0:0|4:0|0	0:50000:0:13:13:0:0|13:0|0	1:50000:0:14:0:14:0|0:1|13	0:50000:0:3:3:0:0|3:0|0	1:50000:0:6:0:6:0|0:0|6	0:50000:0:10:10:0:0|10:0|0	0:50000:0:2:2:0:0|2:0|0	0:50000:-17.039:13:12:1:1|11:0|1	0:50000:0:12:12:0:1|11:0|0	0:50000:0:5:5:0:0|5:0|0	0:50000:0:10:10:0:0|10:0|0
NC_008096	53666	PotVarCP00087	T	G	4173	.	NS=84;DP=1675;AC=2;AN=84;AF=0.02381;RA=1621;AA=53;HETAR=0;HOMA=2;HOMR=82;SRF=1489;SRR=132;SAF=48;SAR=5;SRB=0.91857;SAB=0.90566;SRP=2469.8;SAP=78.766;ABR=0;ABA=0;AB=0;ABP=0;RUN=1;MQM=60;RL=19;RR=34;RPP=12.229;EL=18;ER=35;EPP=14.851;BL=1976;BR=3040;LRB=0.21212;LRBP=493.11;BVAR;REPEAT=T:3|TATT:2;SNP;TV	GT:GQ:GL:DP:RA:AA:SR:SA	0:50000:0:32:32:0:31|1:0|0	0:50000:0:34:34:0:32|2:0|0	0:50000:0:27:27:0:25|2:0|0	0:50000:0:32:32:0:29|3:0|0	1:50000:0:37:0:37:0|0:34|3	0:50000:0:47:47:0:38|9:0|0	0:50000:0:18:18:0:18|0:0|0	0:50000:0:22:22:0:21|1:0|0	0:50000:0:27:27:0:25|2:0|0	0:50000:0:25:25:0:24|1:0|0	0:50000:0:30:30:0:29|1:0|0	0:50000:0:56:56:0:51|5:0|0	0:50000:0:16:16:0:12|4:0|0	0:50000:0:21:21:0:19|2:0|0	0:50000:0:27:27:0:22|5:0|0	0:50000:0:10:10:0:10|0:0|0	0:50000:0:14:14:0:13|1:0|0	0:50000:0:13:13:0:12|1:0|0	0:50000:0:41:41:0:36|5:0|0	0:50000:0:16:16:0:14|2:0|0	0:50000:0:15:15:0:14|1:0|0	0:50000:0:13:13:0:12|1:0|0	0:50000:0:9:9:0:6|3:0|0	0:50000:0:10:10:0:10|0:0|0	0:50000:0:20:20:0:20|0:0|0	0:50000:0:31:31:0:29|2:0|0	0:50000:0:19:19:0:17|2:0|0	0:50000:0:22:22:0:19|3:0|0	0:50000:0:28:28:0:28|0:0|0	0:50000:0:23:23:0:23|0:0|0	0:50000:0:15:15:0:15|0:0|0	0:50000:0:15:15:0:15|0:0|0	0:50000:0:28:28:0:27|1:0|0	0:50000:0:17:17:0:17|0:0|0	0:50000:0:24:24:0:21|3:0|0	0:50000:0:14:14:0:13|1:0|0	0:50000:0:19:19:0:17|2:0|0	0:50000:0:14:14:0:10|4:0|0	0:50000:0:12:12:0:12|0:0|0	0:50000:0:22:22:0:21|1:0|0	0:50000:0:25:25:0:24|1:0|0	1:50000:0:16:0:16:0|0:14|2	0:50000:0:32:32:0:31|1:0|0	0:50000:0:25:25:0:24|1:0|0	0:50000:0:14:14:0:14|0:0|0	0:50000:0:20:20:0:19|1:0|0	0:50000:0:13:13:0:12|1:0|0	0:50000:0:19:19:0:16|3:0|0	0:50000:0:13:13:0:12|1:0|0	0:50000:0:9:9:0:8|1:0|0	0:50000:0:13:13:0:13|0:0|0	0:50000:0:10:10:0:10|0:0|0	0:50000:0:18:18:0:17|1:0|0	0:50000:0:5:5:0:4|1:0|0	0:50000:0:32:32:0:31|1:0|0	0:50000:0:11:11:0:11|0:0|0	0:50000:0:16:16:0:15|1:0|0	0:50000:0:26:26:0:22|4:0|0	0:50000:0:15:15:0:13|2:0|0	0:50000:0:9:9:0:7|2:0|0	0:50000:0:14:14:0:12|2:0|0	0:50000:0:22:22:0:20|2:0|0	0:50000:0:29:29:0:26|3:0|0	0:50000:0:7:7:0:7|0:0|0	0:50000:0:11:11:0:11|0:0|0	0:50000:0:17:17:0:14|3:0|0	0:50000:0:16:16:0:15|1:0|0	0:50000:0:27:27:0:27|0:0|0	0:50000:0:20:20:0:19|1:0|0	0:50000:0:13:13:0:12|1:0|0	0:50000:0:17:17:0:16|1:0|0	0:50000:0:19:19:0:19|0:0|0	0:50000:0:29:29:0:21|8:0|0	0:50000:0:10:10:0:9|1:0|0	0:50000:0:19:19:0:16|3:0|0	0:50000:0:20:20:0:18|2:0|0	0:50000:0:15:15:0:14|1:0|0	0:50000:0:14:14:0:11|3:0|0	0:50000:0:21:21:0:19|2:0|0	0:50000:0:8:8:0:8|0:0|0	0:50000:0:16:16:0:14|2:0|0	0:50000:0:20:20:0:19|1:0|0	0:50000:0:14:14:0:13|1:0|0	0:50000:0:20:20:0:19|1:0|0
NC_008096	55403	PotVarCP00088	C	T	4077.9	.	NS=84;DP=9537;AC=1;AN=84;AF=0.011905;RA=9474;AA=56;HETAR=0;HOMA=1;HOMR=83;SRF=4242;SRR=5232;SAF=18;SAR=38;SRB=0.44775;SAB=0.32143;SRP=227.65;SAP=18.521;ABR=0;ABA=0;AB=0;ABP=0;RUN=2;MQM=59.179;RL=27;RR=29;RPP=3.1654;EL=13;ER=43;EPP=37.909;BL=2682;BR=2638;LRB=0.0082707;LRBP=3.8005;BVAR;SNP;TS;CpG	GT:GQ:GL:DP:RA:AA:SR:SA	0:50000:0:170:170:0:72|98:0|0	0:50000:0:117:117:0:47|70:0|0	0:50000:-20.263:132:131:1:64|67:0|1	0:50000:-35.874:143:141:0:59|82:0|0	0:50000:0:182:182:0:85|97:0|0	0:50000:-17.039:225:224:0:100|124:0|0	0:50000:0:118:118:0:61|57:0|0	0:50000:0:132:132:0:59|73:0|0	0:50000:0:173:173:0:67|106:0|0	0:50000:0:174:174:0:87|87:0|0	0:50000:0:251:251:0:107|144:0|0	0:50000:0:191:191:0:70|121:0|0	0:50000:0:73:73:0:32|41:0|0	0:50000:0:88:88:0:45|43:0|0	0:50000:0:119:119:0:49|70:0|0	0:50000:0:143:143:0:71|72:0|0	0:50000:0:125:125:0:63|62:0|0	0:50000:0:98:98:0:56|42:0|0	0:50000:0:108:108:0:46|62:0|0	0:50000:-17.73:168:167:0:81|86:0|0	0:50000:0:115:115:0:58|57:0|0	0:50000:0:130:130:0:64|66:0|0	0:50000:0:140:140:0:67|73:0|0	0:50000:0:99:99:0:53|46:0|0	0:50000:0:94:94:0:30|64:0|0	0:50000:0:109:109:0:44|65:0|0	0:50000:0:62:62:0:22|40:0|0	0:50000:0:108:108:0:35|73:0|0	0:50000:0:107:107:0:43|64:0|0	0:50000:0:81:81:0:29|52:0|0	0:50000:0:87:87:0:20|67:0|0	0:50000:0:60:60:0:22|38:0|0	0:50000:0:95:95:0:34|61:0|0	0:50000:0:92:92:0:23|69:0|0	0:50000:0:64:64:0:25|39:0|0	0:50000:0:106:106:0:43|63:0|0	0:50000:0:72:72:0:25|47:0|0	0:50000:0:83:83:0:37|46:0|0	0:50000:0:55:55:0:23|32:0|0	0:50000:0:85:85:0:32|53:0|0	0:50000:0:87:87:0:39|48:0|0	0:50000:0:94:94:0:46|48:0|0	0:50000:0:100:100:0:53|47:0|0	0:50000:0:125:125:0:61|64:0|0	0:50000:0:83:83:0:33|50:0|0	0:50000:0:119:119:0:45|74:0|0	0:50000:0:105:105:0:42|63:0|0	0:50000:0:104:104:0:46|58:0|0	0:50000:0:67:67:0:24|43:0|0	0:50000:0:57:57:0:23|34:0|0	1:50000:0:53:0:53:0|0:17|36	0:50000:0:62:62:0:28|34:0|0	0:50000:0:76:76:0:32|44:0|0	0:50000:0:34:34:0:16|18:0|0	0:50000:0:107:107:0:48|59:0|0	0:50000:0:69:69:0:26|43:0|0	0:50000:0:80:80:0:32|48:0|0	0:50000:0:94:94:0:38|56:0|0	0:50000:0:109:109:0:46|63:0|0	0:50000:0:46:46:0:22|24:0|0	0:50000:-39.155:100:98:2:47|51:1|1	0:50000:0:123:123:0:59|64:0|0	0:50000:0:187:187:0:94|93:0|0	0:50000:0:118:118:0:61|57:0|0	0:50000:0:126:126:0:57|69:0|0	0:50000:-19.111:164:163:0:76|87:0|0	0:50000:0:114:114:0:55|59:0|0	0:50000:0:152:152:0:72|80:0|0	0:50000:0:175:175:0:92|83:0|0	0:50000:-16.809:130:129:0:56|73:0|0	0:50000:0:177:177:0:80|97:0|0	0:50000:0:135:135:0:66|69:0|0	0:50000:0:132:132:0:69|63:0|0	0:50000:0:68:68:0:30|38:0|0	0:50000:0:123:123:0:56|67:0|0	0:50000:0:145:145:0:67|78:0|0	0:50000:0:87:87:0:49|38:0|0	0:50000:0:131:131:0:61|70:0|0	0:50000:0:149:149:0:73|76:0|0	0:50000:0:130:130:0:72|58:0|0	0:50000:0:91:91:0:47|44:0|0	0:50000:0:90:90:0:41|49:0|0	0:50000:0:134:134:0:60|74:0|0	0:50000:0:110:110:0:52|58:0|0
NC_008096	55423	PotVarCP00089	G	T	49315	.	NS=84;DP=9194;AC=5;AN=84;AF=0.059524;RA=8460;AA=722;HETAR=0;HOMA=5;HOMR=79;SRF=3704;SRR=4756;SAF=303;SAR=419;SRB=0.43783;SAB=0.41967;SRP=287.07;SAP=43.48;ABR=0;ABA=0;AB=0;ABP=0;RUN=2;MQM=59.314;RL=344;RR=378;RPP=6.4871;EL=305;ER=417;EPP=40.737;BL=33397;BR=35104;LRB=0.024919;LRBP=95.379;BVAR;SNP;TV	GT:GQ:GL:DP:RA:AA:SR:SA	0:50000:-33.906:175:173:2:70|103:0|2	0:50000:-38.937:138:136:2:57|79:0|2	0:50000:-91.514:144:139:5:66|73:3|2	0:50000:-21.644:144:143:1:62|81:0|1	0:50000:0:184:184:0:79|105:0|0	0:50000:0:228:228:0:90|138:0|0	0:50000:-40.249:134:132:2:68|64:0|2	0:50000:-20.723:140:139:1:62|77:0|1	1:50000:-21.875:195:0:194:0|0:77|117	0:50000:0:165:165:0:78|87:0|0	0:50000:-37.187:238:236:2:95|141:2|0	0:50000:-59.744:189:186:3:71|115:0|3	0:50000:-17.5:73:72:1:30|42:0|1	0:50000:-28.656:87:85:2:41|44:2|0	0:50000:-19.802:99:98:1:48|50:1|0	0:50000:0:137:137:0:75|62:0|0	0:50000:-15.658:108:107:1:59|48:1|0	0:50000:0:88:88:0:50|38:0|0	0:50000:0:108:108:0:50|58:0|0	0:50000:0:143:143:0:66|77:0|0	1:50000:-55.446:103:2:100:1|1:40|60	0:50000:-72.629:127:123:4:63|60:2|2	0:50000:-40.687:118:116:1:51|65:1|0	0:50000:0:91:91:0:43|48:0|0	0:50000:-19.111:80:79:0:24|55:0|0	0:50000:0:105:105:0:42|63:0|0	0:50000:-20.032:62:61:1:21|40:1|0	0:50000:-40.905:102:100:2:36|64:0|2	0:50000:-20.493:100:99:1:36|63:1|0	0:50000:-20.493:72:71:1:23|48:0|1	0:50000:-17.269:82:81:1:18|63:0|1	0:50000:0:63:63:0:22|41:0|0	0:50000:-21.644:94:93:1:37|56:1|0	0:50000:-19.111:85:84:1:23|61:0|1	0:50000:0:64:64:0:27|37:0|0	0:50000:-14.737:114:113:1:50|63:0|1	0:50000:-34.343:79:77:2:27|50:1|1	0:50000:-19.342:81:80:0:38|42:0|0	0:50000:-35.656:61:59:2:27|32:1|1	0:50000:-20.954:82:81:1:33|48:0|1	0:50000:-42.437:82:80:2:33|47:0|2	0:50000:-20.954:86:85:1:39|46:0|1	0:50000:0:94:94:0:41|53:0|0	0:50000:0:96:96:0:42|54:0|0	0:50000:0:80:80:0:26|54:0|0	0:50000:-21.644:102:101:1:36|65:0|1	0:50000:-60.389:100:97:3:30|67:2|1	0:50000:0:93:93:0:39|54:0|0	0:50000:0:59:59:0:18|41:0|0	0:50000:-58.885:44:41:3:15|26:0|3	1:50000:0:63:0:63:0|0:24|39	0:50000:0:44:44:0:13|31:0|0	0:50000:0:69:69:0:31|38:0|0	0:50000:-20.263:36:35:1:16|19:0|1	0:50000:-54.372:97:94:2:39|55:1|1	0:50000:-13.816:52:51:1:15|36:0|1	0:50000:-14.506:64:63:1:27|36:0|1	0:50000:-115.88:77:71:6:23|48:3|3	0:50000:-16.348:95:94:1:37|57:0|1	0:50000:0:45:45:0:21|24:0|0	0:50000:-39.593:106:104:2:48|56:1|1	0:50000:-21.644:124:123:1:67|56:0|1	0:50000:-38.937:172:170:2:82|88:1|1	0:50000:-18.651:124:123:1:60|63:0|1	0:50000:-41.124:112:110:2:51|59:0|2	0:50000:-20.954:162:161:1:78|83:1|0	0:50000:0:128:128:0:63|65:0|0	0:50000:-127.49:159:153:4:72|81:2|2	0:50000:-21.414:163:162:1:83|79:0|1	0:50000:-56.951:140:137:3:57|80:2|1	0:50000:-14.046:172:171:1:77|94:1|0	0:50000:0:138:138:0:68|70:0|0	0:50000:0:125:125:0:56|69:0|0	0:50000:0:66:66:0:34|32:0|0	0:50000:-41.78:119:117:2:59|58:0|2	1:50000:-20.493:147:1:146:1|0:67|79	0:50000:-68.795:82:78:4:46|32:3|1	1:50000:-32.927:130:0:129:0|0:60|69	0:50000:0:128:128:0:64|64:0|0	0:50000:-49.655:129:127:0:64|63:0|0	0:50000:0:79:79:0:36|43:0|0	0:50000:-19.572:83:82:1:38|44:1|0	0:50000:0:138:138:0:56|82:0|0	0:50000:-21.875:107:106:1:44|62:0|1
NC_008096	55957	PotVarCP00090	T	G	1950.4	.	NS=82;DP=468;AC=5;AN=82;AF=0.060976;RA=437;AA=30;HETAR=0;HOMA=5;HOMR=77;SRF=94;SRR=343;SAF=11;SAR=19;SRB=0.2151;SAB=0.36667;SRP=311.1;SAP=7.6428;ABR=0;ABA=0;AB=0;ABP=0;RUN=1;MQM=60;RL=19;RR=11;RPP=7.6428;EL=12;ER=18;EPP=5.6161;BL=1700;BR=1141;LRB=0.19676;LRBP=241.85;BVAR;REPEAT=T:2;SNP;TV	GT:GQ:GL:DP:RA:AA:SR:SA	0:50000:0:5:5:0:1|4:0|0	0:50000:-21.184:6:5:1:0|5:0|1	0:50000:0:5:5:0:0|5:0|0	0:50000:0:12:12:0:3|9:0|0	0:50000:0:10:10:0:4|6:0|0	0:50000:0:16:16:0:5|11:0|0	0:50000:0:3:3:0:0|3:0|0	0:50000:0:5:5:0:1|4:0|0	1:50000:0:12:0:12:0|0:6|6	0:50000:0:2:2:0:0|2:0|0	0:109.88:0:1:1:0:0|1:0|0	0:50000:0:13:13:0:3|10:0|0	0:50000:0:8:8:0:1|7:0|0	0:50000:0:8:8:0:1|7:0|0	0:50000:0:8:8:0:1|7:0|0	0:50000:0:8:8:0:0|8:0|0	0:50000:0:6:6:0:2|4:0|0	0:50000:0:2:2:0:1|1:0|0	0:50000:0:10:10:0:2|8:0|0	0:50000:0:9:9:0:2|7:0|0	1:50000:0:4:0:4:0|0:2|2	0:50000:0:6:6:0:1|5:0|0	0:50000:0:4:4:0:0|4:0|0	0:50000:0:4:4:0:1|3:0|0	0:50000:0:6:6:0:2|4:0|0	0:50000:0:7:7:0:2|5:0|0	0:50000:0:4:4:0:1|3:0|0	0:50000:0:7:7:0:1|6:0|0	0:50000:0:4:4:0:1|3:0|0	0:50000:0:5:5:0:1|4:0|0	0:103.88:0:1:1:0:1|0:0|0	0:102.88:0:1:1:0:0|1:0|0	0:50000:0:13:13:0:2|11:0|0	0:50000:0:3:3:0:1|2:0|0	0:50000:0:8:8:0:2|6:0|0	0:50000:0:5:5:0:0|5:0|0	0:50000:0:7:7:0:1|6:0|0	0:50000:-17.96:5:4:1:1|3:0|1	0:50000:0:7:7:0:1|6:0|0	0:50000:0:5:5:0:0|5:0|0	0:50000:0:6:6:0:0|6:0|0	0:50000:0:8:8:0:4|4:0|0	0:50000:0:7:7:0:1|6:0|0	0:50000:0:5:5:0:1|4:0|0	.	0:50000:0:8:8:0:1|7:0|0	0:104.88:0:1:1:0:1|0:0|0	0:50000:0:6:6:0:3|3:0|0	0:50000:0:4:4:0:1|3:0|0	0:50000:0:3:3:0:1|2:0|0	1:76.1:0:1:0:1:0|0:0|1	0:50000:0:2:2:0:1|1:0|0	0:50000:0:6:6:0:2|4:0|0	0:101.88:0:1:1:0:0|1:0|0	0:50000:0:8:8:0:2|6:0|0	0:50000:0:4:4:0:2|2:0|0	0:50000:0:5:5:0:2|3:0|0	0:50000:0:4:4:0:1|3:0|0	0:50000:0:6:6:0:0|6:0|0	0:50000:0:5:5:0:0|5:0|0	0:50000:0:2:2:0:0|2:0|0	0:50000:0:8:8:0:1|7:0|0	0:50000:0:4:4:0:2|2:0|0	0:50000:0:3:3:0:0|3:0|0	0:50000:0:3:3:0:0|3:0|0	0:50000:0:6:6:0:1|5:0|0	0:50000:0:6:6:0:4|2:0|0	0:50000:0:8:8:0:3|5:0|0	0:50000:0:9:9:0:1|8:0|0	0:103.88:0:1:1:0:0|1:0|0	0:50000:0:3:3:0:0|3:0|0	0:50000:0:2:2:0:0|2:0|0	0:50000:-21.414:14:13:1:5|8:1|0	0:50000:0:2:2:0:0|2:0|0	0:50000:0:6:6:0:1|5:0|0	1:50000:0:5:0:5:0|0:1|4	0:50000:0:10:10:0:2|8:0|0	1:50000:0:4:0:4:0|0:0|4	0:50000:0:6:6:0:2|4:0|0	.	0:50000:-21.414:7:6:1:1|5:1|0	0:50000:0:5:5:0:0|5:0|0	0:50000:0:3:3:0:1|2:0|0	0:50000:0:5:5:0:1|4:0|0
NC_008096	55991	PotVarCP00091	T	C	4249.5	.	NS=82;DP=432;AC=13;AN=82;AF=0.15854;RA=375;AA=55;HETAR=0;HOMA=13;HOMR=69;SRF=79;SRR=296;SAF=8;SAR=47;SRB=0.21067;SAB=0.14545;SRP=275.68;SAP=63.061;ABR=0;ABA=0;AB=0;ABP=0;RUN=3;MQM=60;RL=33;RR=22;RPP=7.7875;EL=20;ER=35;EPP=11.894;BL=2961;BR=2263;LRB=0.13361;LRBP=205.53;BVAR;SNP;TS	GT:GQ:GL:DP:RA:AA:SR:SA	0:50000:0:7:7:0:0|7:0|0	0:50000:0:7:7:0:0|7:0|0	0:50000:0:5:5:0:1|4:0|0	0:50000:0:7:7:0:1|6:0|0	0:50000:0:8:8:0:4|4:0|0	0:50000:0:17:17:0:3|14:0|0	0:50000:0:5:5:0:0|5:0|0	0:50000:0:4:4:0:0|4:0|0	0:50000:0:12:12:0:3|9:0|0	1:162.56:0:2:0:2:0|0:0|2	0:50000:0:3:3:0:1|2:0|0	0:50000:0:17:17:0:2|15:0|0	0:50000:0:4:4:0:1|3:0|0	0:50000:0:3:3:0:2|1:0|0	1:50000:-22.105:13:0:12:0|0:2|10	0:50000:0:7:7:0:1|6:0|0	0:50000:0:6:6:0:0|6:0|0	0:50000:0:3:3:0:0|3:0|0	0:50000:0:7:7:0:1|6:0|0	0:50000:0:4:4:0:2|2:0|0	0:50000:0:9:9:0:2|7:0|0	0:50000:0:8:8:0:1|7:0|0	0:50000:0:3:3:0:0|3:0|0	0:50000:0:4:4:0:2|2:0|0	0:50000:0:3:3:0:1|2:0|0	0:50000:0:5:5:0:1|4:0|0	0:102.25:0:1:1:0:0|1:0|0	0:50000:0:4:4:0:1|3:0|0	1:50000:0:5:0:5:0|0:2|3	0:50000:0:5:5:0:3|2:0|0	0:102.25:0:1:1:0:0|1:0|0	0:100.25:0:1:1:0:0|1:0|0	0:50000:0:8:8:0:0|8:0|0	0:50000:0:3:3:0:1|2:0|0	0:50000:0:5:5:0:1|4:0|0	1:50000:0:3:0:3:0|0:0|3	0:96.249:0:1:1:0:1|0:0|0	1:163.46:0:2:0:2:0|0:0|2	1:50000:0:3:0:3:0|0:2|1	1:50000:0:4:0:4:0|0:0|4	0:50000:0:4:4:0:0|4:0|0	0:50000:0:3:3:0:2|1:0|0	1:50000:0:4:0:4:0|0:1|3	0:50000:0:10:10:0:1|9:0|0	0:97.249:0:1:1:0:0|1:0|0	0:50000:0:9:9:0:3|6:0|0	0:50000:0:3:3:0:1|2:0|0	0:50000:0:8:8:0:3|5:0|0	0:50000:0:3:3:0:1|2:0|0	0:50000:0:6:6:0:2|4:0|0	0:95.249:0:1:1:0:0|1:0|0	0:50000:0:4:4:0:1|3:0|0	0:50000:0:3:3:0:1|2:0|0	.	0:50000:0:3:3:0:0|3:0|0	0:99.249:0:1:1:0:1|0:0|0	1:50000:0:4:0:4:0|0:1|3	0:50000:0:3:3:0:0|3:0|0	1:163.46:0:2:0:2:0|0:0|2	.	0:50000:0:4:4:0:0|4:0|0	0:50000:0:7:7:0:1|6:0|0	0:50000:0:7:7:0:2|5:0|0	0:98.249:0:1:1:0:0|1:0|0	0:98.249:0:1:1:0:0|1:0|0	0:50000:0:5:5:0:1|4:0|0	0:50000:0:11:11:0:5|6:0|0	0:50000:0:7:7:0:0|7:0|0	1:50000:0:6:0:6:0|0:0|6	0:50000:0:2:2:0:0|2:0|0	0:50000:0:4:4:0:0|4:0|0	0:50000:0:4:4:0:0|4:0|0	0:50000:0:16:16:0:5|11:0|0	0:50000:0:6:6:0:3|3:0|0	0:50000:0:9:9:0:2|7:0|0	0:50000:0:6:6:0:2|4:0|0	1:50000:0:3:0:3:0|0:0|3	0:50000:0:7:7:0:0|7:0|0	0:50000:0:8:8:0:4|4:0|0	0:95.249:0:1:1:0:0|1:0|0	0:50000:0:8:8:0:1|7:0|0	1:50000:0:5:0:5:0|0:0|5	0:50000:0:3:3:0:0|3:0|0	0:50000:0:9:9:0:1|8:0|0
NC_008096	56282	PotVarCP00092	CA	C	2793.3	.	NS=83;DP=587;AC=4;AN=83;AF=0.048193;RA=522;AA=52;HETAR=0;HOMA=4;HOMR=79;SRF=436;SRR=86;SAF=44;SAR=8;SRB=0.83525;SAB=0.84615;SRP=512.6;SAP=57.13;ABR=0;ABA=0;AB=0;ABP=0;RUN=1;MQM=60;RL=19;RR=33;RPP=11.195;EL=19;ER=33;EPP=11.195;BL=2072;BR=2907;LRB=0.1677;LRBP=307.09;BVAR;REPEAT=A:12;DEL=1	GT:GQ:GL:DP:RA:AA:SR:SA	0:50000:-66.936:11:9:2:8|1:2|0	0:50000:0:8:8:0:7|1:0|0	0:50000:0:6:6:0:6|0:0|0	0:50000:-35.23:12:11:1:10|1:1|0	1:50000:-82.853:16:2:12:2|0:12|0	0:50000:-104.45:18:15:3:13|2:2|1	0:50000:0:7:7:0:7|0:0|0	0:50000:-35.69:10:9:0:9|0:0|0	0:50000:-32.466:9:8:1:8|0:1|0	0:50000:0:7:7:0:7|0:0|0	0:50000:-70.436:9:7:2:7|0:2|0	0:50000:-18.881:18:17:0:14|3:0|0	0:50000:0:5:5:0:5|0:0|0	0:50000:-35.69:8:7:1:4|3:1|0	0:50000:0:4:4:0:3|1:0|0	0:50000:0:5:5:0:2|3:0|0	0:50000:0:6:6:0:3|3:0|0	0:50000:0:5:5:0:5|0:0|0	0:50000:-36.151:20:19:1:15|4:1|0	0:50000:0:9:9:0:7|2:0|0	0:50000:0:6:6:0:2|4:0|0	0:103.96:0:1:1:0:1|0:0|0	0:100.96:0:1:1:0:1|0:0|0	0:50000:0:3:3:0:3|0:0|0	0:50000:0:7:7:0:6|1:0|0	0:50000:0:15:15:0:14|1:0|0	0:50000:0:7:7:0:7|0:0|0	0:50000:-33.618:11:10:0:9|1:0|0	0:50000:0:3:3:0:2|1:0|0	0:50000:0:7:7:0:6|1:0|0	0:50000:-36.151:8:7:1:7|0:1|0	0:50000:0:2:2:0:2|0:0|0	0:50000:-32.697:11:10:1:9|1:1|0	0:50000:0:7:7:0:7|0:0|0	0:50000:0:11:11:0:7|4:0|0	0:63.91:-64.092:6:4:2:4|0:2|0	0:50000:0:3:3:0:3|0:0|0	0:50000:0:4:4:0:3|1:0|0	0:50000:0:3:3:0:3|0:0|0	0:50000:0:7:7:0:4|3:0|0	0:50000:-34.999:6:5:1:4|1:1|0	1:50000:-32.697:9:0:8:0|0:3|5	0:50000:-34.078:7:6:1:5|1:1|0	0:50000:0:7:7:0:6|1:0|0	.	0:50000:-36.151:15:14:1:13|1:1|0	0:50000:0:7:7:0:5|2:0|0	0:50000:-29.703:14:13:1:11|2:1|0	0:50000:0:6:6:0:4|2:0|0	0:50000:0:4:4:0:2|2:0|0	1:50000:-57.311:5:0:3:0|0:2|1	0:50000:-35.69:8:7:1:5|2:1|0	0:50000:0:6:6:0:6|0:0|0	0:98.96:0:1:1:0:1|0:0|0	0:50000:-36.381:12:11:1:10|1:1|0	0:50000:0:3:3:0:3|0:0|0	0:50000:-32.927:8:7:1:5|2:1|0	0:50000:0:14:14:0:13|1:0|0	0:114.96:-34.539:4:3:1:3|0:1|0	0:50000:0:3:3:0:0|3:0|0	0:50000:0:3:3:0:3|0:0|0	0:50000:0:5:5:0:5|0:0|0	0:50000:0:4:4:0:4|0:0|0	0:50000:0:4:4:0:3|1:0|0	1:29.745:-20.263:2:1:1:1|0:1|0	0:50000:0:6:6:0:4|2:0|0	0:50000:-48.999:8:6:0:3|3:0|0	0:50000:0:4:4:0:3|1:0|0	0:50000:0:5:5:0:5|0:0|0	0:50000:-32.006:8:7:1:7|0:1|0	0:50000:0:2:2:0:1|1:0|0	0:50000:0:7:7:0:6|1:0|0	0:50000:-36.611:11:10:1:6|4:1|0	0:100.96:0:1:1:0:1|0:0|0	0:50000:0:7:7:0:4|3:0|0	0:50000:0:9:9:0:7|2:0|0	0:50000:-30.164:4:3:0:3|0:0|0	0:101.96:0:1:1:0:1|0:0|0	0:50000:-49.655:8:6:1:3|3:1|0	0:50000:0:3:3:0:3|0:0|0	0:50000:-36.841:10:9:1:8|1:1|0	0:50000:0:5:5:0:5|0:0|0	0:50000:0:3:3:0:3|0:0|0	0:50000:-32.236:11:10:1:9|1:0|1
NC_008096	56488	PotVarCP00093	C	T	24828	.	NS=84;DP=4902;AC=5;AN=84;AF=0.059524;RA=4524;AA=374;HETAR=0;HOMA=5;HOMR=79;SRF=3782;SRR=742;SAF=310;SAR=64;SRB=0.83599;SAB=0.82888;SRP=4438.9;SAP=354.37;ABR=0;ABA=0;AB=0;ABP=0;RUN=2;MQM=59.508;RL=154;RR=220;RPP=28.302;EL=148;ER=226;EPP=38.334;BL=15545;BR=19922;LRB=0.12341;LRBP=1176;BVAR;SNP;TS	GT:GQ:GL:DP:RA:AA:SR:SA	0:50000:0:73:73:0:60|13:0|0	0:50000:-19.342:54:53:1:46|7:1|0	0:50000:-20.263:43:42:1:35|7:1|0	0:50000:0:70:70:0:50|20:0|0	0:50000:0:75:75:0:60|15:0|0	0:50000:0:104:104:0:77|27:0|0	0:50000:0:56:56:0:44|12:0|0	0:50000:-18.651:74:73:1:59|14:0|1	1:50000:0:80:0:80:0|0:63|17	0:50000:0:77:77:0:66|11:0|0	0:50000:-22.105:89:88:1:71|17:1|0	0:50000:0:89:89:0:71|18:0|0	0:50000:0:40:40:0:28|12:0|0	0:50000:-16.809:53:52:1:35|17:0|1	0:50000:-36.749:50:48:2:35|13:2|0	0:50000:0:76:76:0:66|10:0|0	0:50000:0:59:59:0:47|12:0|0	0:50000:0:53:53:0:43|10:0|0	0:50000:-21.414:78:77:1:50|27:1|0	0:50000:0:81:81:0:57|24:0|0	1:50000:0:35:0:35:0|0:26|9	0:50000:-40.249:65:63:2:44|19:1|1	0:50000:0:35:35:0:28|7:0|0	0:50000:0:33:33:0:27|6:0|0	0:50000:-14.506:51:50:1:44|6:1|0	0:50000:0:79:79:0:62|17:0|0	0:50000:0:48:48:0:41|7:0|0	0:50000:0:57:57:0:47|10:0|0	0:50000:-19.802:48:47:1:39|8:1|0	0:50000:-14.276:42:41:1:35|6:1|0	0:50000:0:38:38:0:30|8:0|0	0:50000:-20.493:41:40:1:39|1:1|0	0:50000:0:58:58:0:52|6:0|0	0:50000:0:46:46:0:38|8:0|0	0:50000:0:54:54:0:50|4:0|0	0:50000:0:51:51:0:45|6:0|0	0:50000:0:53:53:0:42|11:0|0	0:50000:-21.184:45:44:1:37|7:0|1	0:50000:0:36:36:0:31|5:0|0	0:50000:-19.572:35:34:1:30|4:1|0	0:50000:-21.184:49:48:1:44|4:1|0	0:50000:-38.062:56:54:2:49|5:2|0	0:50000:-14.046:60:59:1:52|7:1|0	0:50000:-20.032:59:58:1:50|8:1|0	0:50000:-20.032:40:39:1:32|7:1|0	0:50000:0:56:56:0:53|3:0|0	0:50000:0:37:37:0:31|6:0|0	0:50000:0:72:72:0:59|13:0|0	0:50000:0:53:53:0:48|5:0|0	0:50000:0:39:39:0:34|5:0|0	1:50000:0:54:0:54:0|0:44|10	0:50000:0:27:27:0:24|3:0|0	0:50000:0:46:46:0:39|7:0|0	0:50000:-54.372:24:21:3:19|2:3|0	0:50000:0:71:71:0:62|9:0|0	0:50000:-74.546:45:41:4:38|3:4|0	0:50000:-19.802:67:66:1:56|10:1|0	0:50000:-57.166:69:66:3:56|10:3|0	0:50000:0:52:52:0:43|9:0|0	0:50000:-38.28:41:39:2:37|2:2|0	0:50000:0:29:29:0:26|3:0|0	0:50000:-21.184:73:72:1:68|4:1|0	0:50000:-20.032:79:78:1:67|11:1|0	0:50000:-39.593:64:62:2:52|10:2|0	0:50000:-39.593:45:43:2:39|4:2|0	0:50000:-21.414:67:66:1:53|13:1|0	0:50000:-20.493:79:78:1:66|12:1|0	0:50000:0:74:74:0:66|8:0|0	0:50000:0:71:71:0:60|11:0|0	0:50000:-20.493:53:52:1:49|3:1|0	0:50000:0:69:69:0:58|11:0|0	0:50000:-55.446:79:76:1:68|8:1|0	0:50000:0:86:86:0:73|13:0|0	0:50000:0:52:52:0:45|7:0|0	0:50000:0:65:65:0:54|11:0|0	1:50000:-20.032:92:0:91:0|0:75|16	0:50000:0:27:27:0:27|0:0|0	1:50000:0:67:0:67:0|0:60|7	0:50000:0:87:87:0:65|22:0|0	0:50000:0:57:57:0:47|10:0|0	0:50000:-20.493:67:66:1:54|12:1|0	0:50000:0:46:46:0:40|6:0|0	0:50000:0:66:66:0:62|4:0|0	0:50000:-15.888:66:65:1:56|9:0|1
NC_008096	56879	PotVarCP00094	C	T	49315	.	NS=84;DP=13869;AC=5;AN=84;AF=0.059524;RA=12904;AA=953;HETAR=0;HOMA=5;HOMR=79;SRF=7630;SRR=5274;SAF=541;SAR=412;SRB=0.59129;SAB=0.56768;SRP=937.08;SAP=40.928;ABR=0;ABA=0;AB=0;ABP=0;RUN=3;MQM=59.638;RL=462;RR=491;RPP=4.9266;EL=468;ER=485;EPP=3.6688;BL=44215;BR=46233;LRB=0.022311;LRBP=100.78;BVAR;SNP;TS	GT:GQ:GL:DP:RA:AA:SR:SA	0:50000:-40.03:210:208:1:121|87:1|0	0:50000:0:177:177:0:104|73:0|0	0:50000:-157.13:150:141:9:78|63:4|5	0:50000:-21.414:175:174:1:87|87:0|1	0:50000:-40.03:190:188:2:99|89:0|2	0:50000:0:264:264:0:154|110:0|0	0:50000:-21.875:169:168:1:100|68:0|1	0:50000:-39.155:159:157:2:94|63:1|1	1:50000:0:178:0:178:0|0:103|75	0:50000:0:194:194:0:98|96:0|0	0:50000:0:229:229:0:123|106:0|0	0:50000:0:222:222:0:125|97:0|0	0:50000:-39.593:118:116:2:74|42:1|1	0:50000:-38.28:130:128:2:77|51:2|0	0:50000:0:144:144:0:89|55:0|0	0:50000:-20.493:188:187:1:111|76:1|0	0:50000:-20.493:165:164:1:94|70:1|0	0:50000:-55.231:168:165:3:87|78:0|3	0:50000:-56.306:192:189:2:112|77:2|0	0:50000:-39.812:183:181:2:102|79:1|1	1:50000:-38.937:123:1:121:1|0:67|54	0:50000:-132:192:185:7:121|64:2|5	0:50000:-92.361:185:180:5:121|59:3|2	0:50000:-20.493:137:136:1:73|63:1|0	0:50000:-35.437:169:167:2:111|56:1|1	0:50000:0:190:190:0:116|74:0|0	0:50000:-35.437:137:135:2:84|51:1|1	0:50000:-19.111:146:145:1:93|52:1|0	0:50000:-38.499:194:192:2:121|71:2|0	0:50000:-37.187:120:118:2:75|43:2|0	0:50000:-34.562:133:131:2:83|48:2|0	0:50000:-20.723:126:125:1:78|47:1|0	0:50000:-21.184:168:167:1:109|58:1|0	0:50000:-33.031:154:152:2:95|57:2|0	0:50000:-21.184:154:153:1:94|59:0|1	0:50000:-56.521:145:142:3:96|46:3|0	0:50000:-21.184:131:130:1:77|53:0|1	0:50000:-36.749:148:146:2:90|56:2|0	0:50000:-39.374:104:102:2:68|34:0|2	0:50000:-37.843:127:125:2:73|52:1|1	0:50000:-70.073:154:150:4:87|63:3|1	0:50000:-58.67:147:144:3:83|61:1|2	0:50000:-56.951:178:175:3:116|59:2|1	0:50000:-57.81:166:163:3:103|60:2|1	0:50000:-20.723:157:156:1:109|47:1|0	0:50000:0:132:132:0:75|57:0|0	0:50000:0:145:145:0:85|60:0|0	0:50000:-20.954:149:148:1:83|65:1|0	0:50000:-55.446:140:137:2:80|57:1|1	0:50000:-21.184:126:125:1:85|40:0|1	1:50000:0:133:0:133:0|0:75|58	0:50000:-39.155:121:119:2:70|49:2|0	0:50000:0:151:151:0:94|57:0|0	0:50000:-20.723:83:82:1:43|39:0|1	0:50000:-20.493:168:167:1:109|58:1|0	0:50000:-38.28:152:150:2:83|67:1|1	0:50000:-30.187:151:149:2:101|48:2|0	0:50000:-113.77:144:138:6:88|50:5|1	0:50000:-68.157:183:179:4:115|64:4|0	0:50000:-37.405:100:98:2:64|34:2|0	0:50000:-76.25:159:155:4:92|63:2|2	0:50000:0:209:209:0:112|97:0|0	0:50000:0:228:228:0:128|100:0|0	0:50000:0:130:130:0:70|60:0|0	0:50000:-55.446:161:158:2:88|70:0|2	0:50000:-20.493:197:196:1:105|91:1|0	0:50000:-17.5:168:167:0:102|65:0|0	0:50000:-37.624:238:236:1:138|98:0|1	0:50000:-55.016:194:191:2:104|87:0|2	0:50000:-14.967:179:178:1:102|76:0|1	0:50000:0:231:231:0:132|99:0|0	0:50000:0:184:184:0:103|81:0|0	0:50000:0:210:210:0:101|109:0|0	0:50000:-20.723:141:140:1:88|52:1|0	0:50000:-58.455:202:199:3:106|93:1|2	1:50000:-20.032:235:0:234:0|0:137|97	0:50000:-54.372:136:133:1:84|49:0|1	1:50000:0:162:0:162:0|0:86|76	0:50000:0:224:224:0:116|108:0|0	0:50000:0:159:159:0:89|70:0|0	0:50000:0:159:159:0:94|65:0|0	0:50000:-46.85:128:125:3:67|58:1|2	0:50000:0:187:187:0:116|71:0|0	0:50000:0:179:179:0:112|67:0|0
NC_008096	56954	PotVarCP00095	GT	AC	49312	.	NS=84;DP=13644;AC=5;AN=84;AF=0.059524;RA=12700;AA=905;HETAR=0;HOMA=5;HOMR=79;SRF=6657;SRR=6043;SAF=448;SAR=457;SRB=0.52417;SAB=0.49503;SRP=67.47;SAP=3.2047;ABR=0;ABA=0;AB=0;ABP=0;RUN=1;MQM=59.354;RL=477;RR=428;RPP=8.7713;EL=432;ER=473;EPP=7.0437;BL=44681;BR=40296;LRB=0.051602;LRBP=494.36;BVAR;MNP=2	GT:GQ:GL:DP:RA:AA:SR:SA	0:50000:-54.249:202:200:1:106|94:0|1	0:50000:0:175:175:0:78|97:0|0	0:50000:-188.05:157:149:6:76|73:1|5	0:50000:0:179:179:0:89|90:0|0	0:50000:0:199:199:0:111|88:0|0	0:50000:0:263:263:0:146|117:0|0	0:50000:-20.723:167:166:1:95|71:0|1	0:50000:-69.845:177:174:2:86|88:0|2	1:50000:-79.019:182:1:178:1|0:88|90	0:50000:-20.493:210:209:1:99|110:0|1	0:50000:0:225:225:0:110|115:0|0	0:50000:-25.559:219:218:0:106|112:0|0	0:50000:-26.71:122:121:1:63|58:1|0	0:50000:-53.374:147:145:2:81|64:0|2	0:50000:-26.71:156:155:0:89|66:0|0	0:50000:-78.226:203:200:3:116|84:2|1	0:50000:-73.069:169:166:2:94|72:1|1	0:50000:-83.599:145:142:2:78|64:1|1	0:50000:-72.639:215:212:3:120|92:0|3	0:50000:0:195:195:0:104|91:0|0	1:50000:-69.647:116:1:112:1|0:65|47	0:50000:-78.656:176:173:3:99|74:1|2	0:50000:-50.968:178:176:1:99|77:1|0	0:50000:0:151:151:0:91|60:0|0	0:50000:-52.499:170:168:2:98|70:0|2	0:50000:-46.593:182:180:1:92|88:1|0	0:50000:-19.802:125:124:1:74|50:1|0	0:50000:0:146:146:0:76|70:0|0	0:50000:-67.911:168:165:3:74|91:1|2	0:50000:-23.256:147:146:0:72|74:0|0	0:50000:-27.631:132:131:1:71|60:0|1	0:50000:-79.086:132:129:3:55|74:1|2	0:50000:-39.374:172:170:1:95|75:0|1	0:50000:-25.559:120:119:1:73|46:0|1	0:50000:-51.405:145:143:2:80|63:0|2	0:50000:0:151:151:0:80|71:0|0	0:50000:0:132:132:0:66|66:0|0	0:50000:-49.874:135:133:1:61|72:0|1	0:50000:0:113:113:0:67|46:0|0	0:50000:-27.171:114:113:1:61|52:1|0	0:50000:-24.407:157:156:1:87|69:1|0	0:50000:-52.28:132:130:2:65|65:1|1	0:50000:-39.155:155:153:1:79|74:1|0	0:50000:-47.687:150:148:2:77|71:0|2	0:50000:0:136:136:0:63|73:0|0	0:50000:-22.335:140:139:1:72|67:0|1	0:50000:0:150:150:0:75|75:0|0	0:50000:-22.335:169:168:1:92|76:0|1	0:50000:-27.861:121:120:1:56|64:0|1	0:50000:-76.077:116:113:3:56|57:2|1	1:50000:-14.967:128:0:127:0|0:58|69	0:50000:-73.069:134:131:2:71|60:2|0	0:50000:-17.73:144:143:0:89|54:0|0	0:50000:-96.91:78:74:4:36|38:2|2	0:50000:0:182:182:0:104|78:0|0	0:50000:-63.828:113:110:2:54|56:1|1	0:50000:-26.019:136:135:1:70|65:1|0	0:50000:-100.1:138:134:4:83|51:1|3	0:50000:-26.48:180:179:1:87|92:1|0	0:50000:-38.718:90:88:1:45|43:1|0	0:50000:-122.65:184:179:3:104|75:2|1	0:50000:-29.703:195:194:1:90|104:1|0	0:50000:-23.717:217:216:1:95|121:1|0	0:50000:-28.322:139:138:1:56|82:0|1	0:50000:-52.936:142:140:2:64|76:1|1	0:50000:-55.343:194:192:2:94|98:1|1	0:50000:-50.093:173:171:2:82|89:2|0	0:50000:0:215:215:0:121|94:0|0	0:50000:-78.656:215:212:3:120|92:0|3	0:50000:-112.7:168:163:4:92|71:3|1	0:50000:0:224:224:0:113|111:0|0	0:50000:-59.529:201:198:1:102|96:1|0	0:50000:-24.638:178:177:1:102|75:1|0	0:50000:-22.105:128:127:1:59|68:0|1	0:50000:-80.376:178:175:3:85|90:1|2	1:50000:-55.446:214:1:211:1|0:102|109	0:50000:-105.5:140:135:2:69|66:1|1	1:50000:0:175:0:175:0|0:90|85	0:50000:-23.026:228:227:1:115|112:1|0	0:50000:0:131:131:0:62|69:0|0	0:50000:0:137:137:0:66|71:0|0	0:50000:-61.679:139:136:1:71|65:1|0	0:50000:0:169:169:0:91|78:0|0	0:50000:-44.405:198:196:1:109|87:1|0
NC_008096	56980	PotVarCP00096	C	T	49312	.	NS=84;DP=14057;AC=20;AN=84;AF=0.2381;RA=10703;AA=3330;HETAR=0;HOMA=20;HOMR=64;SRF=5700;SRR=5003;SAF=1786;SAR=1544;SRB=0.53256;SAB=0.53634;SRP=101.57;SAP=41.2;ABR=0;ABA=0;AB=0;ABP=0;RUN=1;MQM=59.738;RL=1423;RR=1907;RPP=155.77;EL=1477;ER=1853;EPP=95.201;BL=141665;BR=174392;LRB=0.10355;LRBP=7361.7;BVAR;REPEAT=C:3;SNP;TS	GT:GQ:GL:DP:RA:AA:SR:SA	0:50000:-40.468:189:187:2:98|89:0|2	0:50000:-17.96:158:157:0:71|86:0|0	0:50000:-163.85:168:159:8:81|78:3|5	0:50000:-20.723:170:169:1:91|78:1|0	1:50000:0:192:0:192:0|0:114|78	0:50000:0:272:272:0:151|121:0|0	0:50000:-32.374:161:159:1:79|80:0|1	0:50000:-57.595:164:161:3:74|87:0|3	1:50000:-19.802:169:0:168:0|0:90|78	1:50000:-130.73:204:7:197:3|4:95|102	0:50000:-58.24:215:212:3:104|108:2|1	0:50000:-16.118:206:205:1:103|102:0|1	0:50000:-55.016:124:121:2:60|61:2|0	0:50000:-39.593:131:129:2:77|52:0|2	1:50000:-38.937:170:0:168:0|0:98|70	0:50000:-39.593:214:212:2:115|97:1|1	0:50000:-39.374:167:165:2:91|74:1|1	0:50000:-76.25:154:150:3:89|61:3|0	0:50000:-34.999:198:196:2:110|86:0|2	0:50000:-35.437:183:181:0:99|82:0|0	1:50000:-16.809:112:0:111:0|0:73|38	0:50000:-74.759:171:167:4:90|77:2|2	0:50000:-58.885:188:185:2:95|90:1|1	0:50000:-38.499:133:131:1:80|51:0|1	0:50000:-54.157:203:200:2:115|85:0|2	0:50000:0:191:191:0:106|85:0|0	0:50000:0:134:134:0:83|51:0|0	0:50000:0:169:169:0:88|81:0|0	1:50000:0:182:0:182:0|0:84|98	0:50000:-53.297:174:171:3:94|77:0|3	0:50000:-55.876:152:149:2:85|64:1|1	0:50000:-39.155:140:138:2:65|73:1|1	0:50000:-61.554:184:180:4:107|73:0|4	0:50000:-20.954:146:145:1:92|53:0|1	0:50000:-58.67:185:182:3:104|78:1|2	1:50000:0:171:0:171:0|0:99|72	0:50000:0:141:141:0:82|59:0|0	1:50000:0:129:0:129:0|0:61|68	1:50000:-20.493:115:1:114:0|1:68|46	1:50000:0:137:0:137:0|0:77|60	0:50000:0:168:168:0:94|74:0|0	1:50000:0:145:0:145:0|0:79|66	1:50000:-19.802:170:1:169:0|1:94|75	0:50000:-48.139:170:167:1:92|75:0|1	0:50000:0:162:162:0:80|82:0|0	0:50000:-32.593:155:153:2:88|65:1|1	0:50000:0:167:167:0:90|77:0|0	0:50000:-20.723:194:193:0:107|86:0|0	0:50000:-38.937:142:140:2:76|64:1|1	0:50000:-74.759:138:134:4:79|55:3|1	1:50000:0:129:0:129:0|0:76|53	0:50000:-56.736:150:147:3:86|61:2|1	0:50000:0:168:168:0:97|71:0|0	0:50000:-106.17:95:89:6:46|43:4|2	0:50000:-17.5:206:205:0:127|78:0|0	0:50000:-51.578:135:132:3:72|60:1|2	1:50000:-18.881:161:0:160:0|0:83|77	0:50000:-148.76:173:165:8:98|67:4|4	1:50000:0:183:0:183:0|0:99|84	0:50000:-20.263:111:110:1:60|50:0|1	0:50000:-66.879:157:153:4:87|66:2|2	0:50000:-20.954:188:187:1:84|103:1|0	0:50000:0:206:206:0:81|125:0|0	0:50000:-35.437:132:130:1:60|70:0|1	0:50000:-20.032:145:144:1:67|77:1|0	0:50000:-40.249:211:209:2:106|103:1|1	0:50000:-33.687:179:177:2:85|92:2|0	0:50000:0:229:229:0:123|106:0|0	1:50000:0:219:0:219:0|0:110|109	0:50000:-52.438:156:153:3:76|77:3|0	0:50000:0:213:213:0:106|107:0|0	0:50000:-55.231:188:185:3:94|91:2|1	0:50000:-15.427:172:171:1:103|68:1|0	0:50000:-52.652:126:123:3:55|68:0|3	0:50000:-39.593:178:176:2:77|99:1|1	1:50000:-13.125:214:1:213:1|0:109|104	1:50000:-20.493:121:0:120:0|0:59|61	1:50000:0:176:0:176:0|0:91|85	0:50000:-13.816:205:204:1:117|87:1|0	0:50000:0:120:120:0:50|70:0|0	0:50000:-21.184:135:134:1:66|68:0|1	1:50000:-55.876:138:3:135:1|2:76|59	0:50000:-18.881:163:162:0:76|86:0|0	0:50000:-20.032:197:196:1:111|85:1|0
NC_008096	57218	PotVarCP00097	G	A	49312	.	NS=84;DP=20917;AC=5;AN=84;AF=0.059524;RA=19596;AA=1313;HETAR=0;HOMA=5;HOMR=79;SRF=10389;SRR=9207;SAF=671;SAR=642;SRB=0.53016;SAB=0.51104;SRP=157.83;SAP=4.4012;ABR=0;ABA=0;AB=0;ABP=0;RUN=1;MQM=59.72;RL=577;RR=736;RPP=44.821;EL=619;ER=694;EPP=12.313;BL=57514;BR=67119;LRB=0.077066;LRBP=1610.4;BVAR;REPEAT=G:2;SNP;TS	GT:GQ:GL:DP:RA:AA:SR:SA	0:50000:-32.593:285:283:2:153|130:0|2	0:50000:-20.493:206:205:1:100|105:1|0	0:50000:-39.374:195:193:2:111|82:1|1	0:50000:-57.81:240:237:3:130|107:2|1	0:50000:0:274:274:0:144|130:0|0	0:50000:0:353:353:0:167|186:0|0	0:50000:0:203:203:0:103|100:0|0	0:50000:0:223:223:0:114|109:0|0	1:50000:-34.124:226:2:224:1|1:107|117	0:50000:0:284:284:0:146|138:0|0	0:50000:-20.954:317:316:1:176|140:1|0	0:50000:0:298:298:0:159|139:0|0	0:50000:-52.652:211:208:3:101|107:2|1	0:50000:-38.718:197:195:2:90|105:0|2	0:50000:0:208:208:0:111|97:0|0	0:50000:-37.843:289:287:2:160|127:1|1	0:50000:0:248:248:0:144|104:0|0	0:50000:-37.843:236:234:1:127|107:0|1	0:50000:0:274:274:0:133|141:0|0	0:50000:0:275:275:0:138|137:0|0	1:50000:-20.954:188:1:187:0|1:90|97	0:50000:-77.528:233:229:4:133|96:2|2	0:50000:-93.209:203:198:5:99|99:2|3	0:50000:0:231:231:0:124|107:0|0	0:50000:-40.687:254:252:1:150|102:0|1	0:50000:-20.493:271:270:1:137|133:1|0	0:50000:-95.327:222:217:5:111|106:3|2	0:50000:0:284:284:0:143|141:0|0	0:50000:0:266:266:0:151|115:0|0	0:50000:0:215:215:0:116|99:0|0	0:50000:0:243:243:0:121|122:0|0	0:50000:-20.493:214:213:1:128|85:0|1	0:50000:0:271:271:0:135|136:0|0	0:50000:0:260:260:0:143|117:0|0	0:50000:-14.967:229:228:1:117|111:1|0	0:50000:-92.149:269:264:5:140|124:1|4	0:50000:0:232:232:0:118|114:0|0	0:50000:-56.306:201:198:3:115|83:2|1	0:50000:-37.624:183:181:2:91|90:1|1	0:50000:-32.374:194:192:2:102|90:1|1	0:50000:0:261:261:0:144|117:0|0	0:50000:-20.032:240:239:1:132|107:0|1	0:50000:0:260:260:0:141|119:0|0	0:50000:0:290:290:0:158|132:0|0	0:50000:-19.572:201:200:1:100|100:1|0	0:50000:-39.812:240:238:2:133|105:1|1	0:50000:-17.039:242:241:0:121|120:0|0	0:50000:-21.414:278:277:1:158|119:1|0	0:50000:-20.493:153:152:1:86|66:0|1	0:50000:0:201:201:0:92|109:0|0	1:50000:0:251:0:251:0|0:128|123	0:50000:-20.263:223:222:1:119|103:1|0	0:50000:0:249:249:0:131|118:0|0	0:50000:-20.723:127:126:1:60|66:1|0	0:50000:0:308:308:0:157|151:0|0	0:50000:-55.661:222:219:3:119|100:2|1	0:50000:-39.155:286:284:2:135|149:2|0	0:50000:-149.18:267:259:8:125|134:5|3	0:50000:-56.091:324:321:3:160|161:2|1	0:50000:-33.468:124:122:2:56|66:1|1	0:50000:-73.055:240:236:4:99|137:1|3	0:50000:0:279:279:0:147|132:0|0	0:50000:-40.905:385:383:2:210|173:1|1	0:50000:-19.572:203:202:1:117|85:1|0	0:50000:-57.38:258:255:3:148|107:3|0	0:50000:0:326:326:0:177|149:0|0	0:50000:0:257:257:0:151|106:0|0	0:50000:-35.656:325:323:1:173|150:0|1	0:50000:-90.243:311:306:5:173|133:3|2	0:50000:-55.661:234:231:2:133|98:1|1	0:50000:-22.335:335:334:0:194|140:0|0	0:50000:-77.954:314:310:4:182|128:2|2	0:50000:-20.263:294:293:1:153|140:1|0	0:50000:-20.723:204:203:1:102|101:0|1	0:50000:-15.888:286:285:1:152|133:0|1	1:50000:0:290:0:290:0|0:144|146	0:50000:0:171:171:0:83|88:0|0	1:50000:-20.723:257:1:256:0|1:145|111	0:50000:0:284:284:0:154|130:0|0	0:50000:-74.759:264:260:4:132|128:3|1	0:50000:-21.414:230:229:1:110|119:0|1	0:50000:-13.355:199:198:1:116|82:1|0	0:50000:-21.414:282:281:1:160|121:1|0	0:50000:-21.414:236:235:0:114|121:0|0
NC_008096	57314	PotVarCP00098	AC	GT	49312	.	NS=84;DP=21008;AC=5;AN=84;AF=0.059524;RA=19671;AA=1285;HETAR=0;HOMA=5;HOMR=79;SRF=9860;SRR=9811;SAF=614;SAR=671;SRB=0.50125;SAB=0.47782;SRP=3.2753;SAP=8.5007;ABR=0;ABA=0;AB=0;ABP=0;RUN=1;MQM=59.688;RL=632;RR=653;RPP=3.7555;EL=625;ER=660;EPP=5.0804;BL=59327;BR=61344;LRB=0.016715;LRBP=76.219;BVAR;MNP=2	GT:GQ:GL:DP:RA:AA:SR:SA	0:50000:-16.809:249:248:0:120|128:0|0	0:50000:0:182:182:0:80|102:0|0	0:50000:-102.02:211:207:4:113|94:3|1	0:50000:-49.437:259:257:2:134|123:0|2	0:50000:-25.098:273:272:1:141|131:1|0	0:50000:0:379:379:0:193|186:0|0	0:50000:0:229:229:0:109|120:0|0	0:50000:-27.171:185:184:1:96|88:1|0	1:50000:-52.867:256:1:253:1|0:132|121	0:50000:-28.782:298:297:1:147|150:0|1	0:50000:0:332:332:0:170|162:0|0	0:50000:-23.717:292:291:1:153|138:1|0	0:50000:-70.49:189:186:3:98|88:2|1	0:50000:0:199:199:0:103|96:0|0	0:50000:0:220:220:0:104|116:0|0	0:50000:-99.352:311:306:2:146|160:0|2	0:50000:-33.687:257:255:0:136|119:0|0	0:50000:-82.853:268:264:2:132|132:2|0	0:50000:-17.039:233:232:0:113|119:0|0	0:50000:0:290:290:0:156|134:0|0	1:50000:-97.022:196:3:191:2|1:103|88	0:50000:-68.341:272:269:2:130|139:1|1	0:50000:-46.374:248:246:2:119|127:0|2	0:50000:0:210:210:0:101|109:0|0	0:50000:-29.934:261:260:1:126|134:0|1	0:50000:0:289:289:0:141|148:0|0	0:50000:-63.183:193:190:2:85|105:0|2	0:50000:0:232:232:0:117|115:0|0	0:50000:-51.186:261:259:2:118|141:0|2	0:50000:0:203:203:0:89|114:0|0	0:50000:-16.809:226:225:0:100|125:0|0	0:50000:-47.249:194:192:2:90|102:1|1	0:50000:-70.705:242:239:2:108|131:1|1	0:50000:0:223:223:0:96|127:0|0	0:50000:-46.812:205:203:1:92|111:1|0	0:50000:-27.401:248:247:1:109|138:0|1	0:50000:0:190:190:0:100|90:0|0	0:50000:-28.092:206:205:1:97|108:0|1	0:50000:-45.718:150:148:2:67|81:2|0	0:50000:-28.092:167:166:1:81|85:0|1	0:50000:-54.686:269:267:2:149|118:1|1	0:50000:0:238:238:0:99|139:0|0	0:50000:0:259:259:0:119|140:0|0	0:50000:0:253:253:0:122|131:0|0	0:50000:-19.572:200:199:0:99|100:0|0	0:50000:-17.269:251:250:0:117|133:0|0	0:50000:-19.802:239:238:0:120|118:0|0	0:50000:-34.562:291:289:0:145|144:0|0	0:50000:-17.5:169:168:0:75|93:0|0	0:50000:-19.342:178:177:0:95|82:0|0	1:50000:-19.802:203:0:202:0|0:75|127	0:50000:0:206:206:0:100|106:0|0	0:50000:-18.421:226:225:0:125|100:0|0	0:50000:-43.968:102:100:1:44|56:0|1	0:50000:-17.269:301:300:0:156|144:0|0	0:50000:-44.843:182:180:1:91|89:0|1	0:50000:-183.22:251:243:7:137|106:3|4	0:50000:-157.88:253:247:6:117|130:2|4	0:50000:-27.861:317:316:1:155|161:0|1	0:50000:-68.556:115:112:3:61|51:1|2	0:50000:-104.79:260:256:4:133|123:3|1	0:50000:0:336:336:0:174|162:0|0	0:50000:-45.499:361:359:1:178|181:0|1	0:50000:-28.092:264:263:1:142|121:0|1	0:50000:-82.31:282:279:3:153|126:0|3	0:50000:-19.572:351:350:0:179|171:0|0	0:50000:-17.73:278:277:0:154|123:0|0	0:50000:0:317:317:0:174|143:0|0	0:50000:-51.624:365:363:2:210|153:0|2	0:50000:-96.697:312:308:4:158|150:2|2	0:50000:0:347:347:0:172|175:0|0	0:50000:-29.013:322:321:1:165|156:1|0	0:50000:0:275:275:0:130|145:0|0	0:50000:0:181:181:0:98|83:0|0	0:50000:-17.269:331:330:0:171|159:0|0	1:50000:-212.26:305:0:294:0|0:135|159	0:50000:-155.37:205:198:6:102|96:3|3	1:50000:-84.77:267:0:263:0|0:135|128	0:50000:0:287:287:0:144|143:0|0	0:50000:-27.861:275:274:1:141|133:1|0	0:50000:0:231:231:0:122|109:0|0	0:50000:-50.53:211:209:2:104|105:1|1	0:50000:0:330:330:0:173|157:0|0	0:50000:0:283:283:0:144|139:0|0
NC_008096	57457	PotVarCP00099	G	C	49312	.	NS=84;DP=20004;AC=5;AN=84;AF=0.059524;RA=18914;AA=1081;HETAR=0;HOMA=5;HOMR=79;SRF=7857;SRR=11057;SAF=519;SAR=562;SRB=0.41541;SAB=0.48011;SRP=1178.6;SAP=6.7245;ABR=0;ABA=0;AB=0;ABP=0;RUN=2;MQM=59.799;RL=533;RR=548;RPP=3.4623;EL=497;ER=584;EPP=18.215;BL=50821;BR=51772;LRB=0.0092696;LRBP=22.153;BVAR;SNP;TV	GT:GQ:GL:DP:RA:AA:SR:SA	0:50000:-21.875:236:235:1:112|123:1|0	0:50000:-35.437:203:201:2:88|113:0|2	0:50000:-90.878:216:211:5:98|113:3|2	0:50000:-65.547:279:276:2:135|141:1|1	0:50000:-20.954:303:302:1:139|163:0|1	0:50000:0:389:389:0:185|204:0|0	0:50000:0:211:211:0:101|110:0|0	0:50000:-70.499:229:225:3:102|123:2|1	1:50000:-44.624:232:1:230:0|1:105|125	0:50000:0:304:304:0:154|150:0|0	0:50000:0:356:356:0:162|194:0|0	0:50000:0:321:321:0:155|166:0|0	0:50000:0:191:191:0:97|94:0|0	0:50000:-21.414:174:173:1:76|97:1|0	0:50000:-19.802:198:197:1:96|101:1|0	0:50000:0:291:291:0:143|148:0|0	0:50000:-21.644:229:228:1:126|102:1|0	0:50000:0:200:200:0:98|102:0|0	0:50000:-22.335:237:236:1:114|122:1|0	0:50000:0:291:291:0:129|162:0|0	1:50000:-20.723:143:1:142:0|1:83|59	0:50000:-39.155:259:257:2:122|135:1|1	0:50000:-20.723:219:218:1:111|107:1|0	0:50000:-23.026:209:208:1:109|99:0|1	0:50000:0:250:250:0:83|167:0|0	0:50000:0:266:266:0:101|165:0|0	0:50000:-38.937:191:189:2:46|143:0|2	0:50000:0:252:252:0:100|152:0|0	0:50000:0:241:241:0:87|154:0|0	0:50000:0:194:194:0:74|120:0|0	0:50000:0:205:205:0:70|135:0|0	0:50000:-35.874:190:188:2:57|131:2|0	0:50000:-21.414:228:227:1:84|143:0|1	0:50000:0:203:203:0:57|146:0|0	0:50000:-21.875:181:180:1:69|111:0|1	0:50000:0:245:245:0:94|151:0|0	0:50000:0:192:192:0:71|121:0|0	0:50000:-55.446:191:188:3:75|113:1|2	0:50000:-26.019:146:145:0:53|92:0|0	0:50000:0:160:160:0:60|100:0|0	0:50000:-36.749:260:258:2:91|167:1|1	0:50000:0:225:225:0:94|131:0|0	0:50000:0:242:242:0:100|142:0|0	0:50000:0:270:270:0:103|167:0|0	0:50000:0:180:180:0:53|127:0|0	0:50000:-57.81:205:202:3:71|131:1|2	0:50000:0:228:228:0:89|139:0|0	0:50000:0:259:259:0:99|160:0|0	0:50000:-20.723:169:168:1:73|95:0|1	0:50000:-34.124:173:171:2:68|103:1|1	1:50000:-19.342:128:0:127:0|0:50|77	0:50000:-40.249:218:216:2:83|133:2|0	0:50000:0:226:226:0:67|159:0|0	0:50000:-37.405:99:97:2:32|65:1|1	0:50000:0:294:294:0:93|201:0|0	0:50000:-21.414:208:207:1:81|126:1|0	0:50000:-38.062:227:225:2:87|138:1|1	0:50000:-113.34:253:247:6:90|157:1|5	0:50000:-20.723:300:299:1:99|200:0|1	0:50000:-21.644:128:127:1:48|79:0|1	0:50000:-96.81:204:199:5:81|118:2|3	0:50000:0:312:312:0:133|179:0|0	0:50000:-18.651:340:339:0:146|193:0|0	0:50000:0:210:210:0:90|120:0|0	0:50000:-20.954:271:270:0:123|147:0|0	0:50000:0:326:326:0:148|178:0|0	0:50000:-21.414:253:252:1:102|150:1|0	0:50000:0:364:364:0:144|220:0|0	0:50000:-39.593:340:338:2:141|197:2|0	0:50000:-16.809:279:278:1:104|174:1|0	0:50000:0:324:324:0:137|187:0|0	0:50000:-20.493:314:313:1:130|183:0|1	0:50000:-21.644:235:234:1:106|128:0|1	0:50000:0:180:180:0:73|107:0|0	0:50000:-22.796:312:311:1:131|180:0|1	1:50000:-20.954:257:1:256:0|1:128|128	0:50000:-36.968:209:207:2:89|118:0|2	1:50000:-22.565:256:0:255:0|0:122|133	0:50000:0:265:265:0:126|139:0|0	0:50000:-41.78:254:252:2:118|134:0|2	0:50000:0:206:206:0:89|117:0|0	0:50000:0:197:197:0:79|118:0|0	0:50000:-21.875:283:282:1:112|170:0|1	0:50000:0:265:265:0:101|164:0|0
NC_008096	57846	PotVarCP00100	G	A	49315	.	NS=84;DP=11876;AC=5;AN=84;AF=0.059524;RA=11108;AA=763;HETAR=0;HOMA=5;HOMR=79;SRF=4463;SRR=6645;SAF=260;SAR=503;SRB=0.40178;SAB=0.34076;SRP=933.75;SAP=171.06;ABR=0;ABA=0;AB=0;ABP=0;RUN=1;MQM=59.806;RL=396;RR=367;RPP=5.4038;EL=385;ER=378;EPP=3.1498;BL=37042;BR=35369;LRB=0.023104;LRBP=86.945;BVAR;REPEAT=G:3;SNP;TS;CpG	GT:GQ:GL:DP:RA:AA:SR:SA	0:50000:0:177:177:0:67|110:0|0	0:50000:0:151:151:0:59|92:0|0	0:50000:-74.12:134:130:4:44|86:1|3	0:50000:-18.651:168:167:1:77|90:1|0	0:50000:-37.624:187:185:2:62|123:1|1	0:50000:0:229:229:0:85|144:0|0	0:50000:0:146:146:0:45|101:0|0	0:50000:0:143:143:0:45|98:0|0	1:50000:0:170:0:170:0|0:67|103	0:50000:0:181:181:0:64|117:0|0	0:50000:0:211:211:0:81|130:0|0	0:50000:-21.875:197:196:1:75|121:0|1	0:50000:0:116:116:0:53|63:0|0	0:50000:0:117:117:0:51|66:0|0	0:50000:0:139:139:0:71|68:0|0	0:50000:0:194:194:0:90|104:0|0	0:50000:0:192:192:0:96|96:0|0	0:50000:0:159:159:0:76|83:0|0	0:50000:-21.184:170:169:1:83|86:0|1	0:50000:-40.468:178:176:2:81|95:1|1	1:50000:-59.744:145:2:142:0|2:55|87	0:50000:0:176:176:0:81|95:0|0	0:50000:-38.28:205:203:2:108|95:1|1	0:50000:0:147:147:0:79|68:0|0	0:50000:0:148:148:0:57|91:0|0	0:50000:0:146:146:0:63|83:0|0	0:50000:0:86:86:0:33|53:0|0	0:50000:-40.468:117:115:2:47|68:1|1	0:50000:0:108:108:0:46|62:0|0	0:50000:0:82:82:0:33|49:0|0	0:50000:0:102:102:0:42|60:0|0	0:50000:0:95:95:0:34|61:0|0	0:50000:0:121:121:0:51|70:0|0	0:50000:0:112:112:0:42|70:0|0	0:50000:0:114:114:0:46|68:0|0	0:50000:0:131:131:0:60|71:0|0	0:50000:0:103:103:0:38|65:0|0	0:50000:-39.155:99:97:2:45|52:0|2	0:50000:0:67:67:0:26|41:0|0	0:50000:-38.062:96:94:2:40|54:1|1	0:50000:-20.263:147:146:1:45|101:0|1	0:50000:-20.263:133:132:1:44|88:0|1	0:50000:-33.906:115:113:2:44|69:0|2	0:50000:-19.802:123:122:1:49|73:1|0	0:50000:0:104:104:0:44|60:0|0	0:50000:0:117:117:0:50|67:0|0	0:50000:0:131:131:0:59|72:0|0	0:50000:0:119:119:0:54|65:0|0	0:50000:0:107:107:0:41|66:0|0	0:50000:0:76:76:0:27|49:0|0	1:50000:0:96:0:96:0|0:22|74	0:50000:0:128:128:0:48|80:0|0	0:50000:0:106:106:0:38|68:0|0	0:50000:-20.032:59:58:1:16|42:0|1	0:50000:0:159:159:0:67|92:0|0	0:50000:-20.032:95:94:1:28|66:0|1	0:50000:-74.333:122:118:3:56|62:1|2	0:50000:-76.676:121:117:4:43|74:1|3	0:50000:-38.499:154:152:2:57|95:0|2	0:50000:0:67:67:0:24|43:0|0	0:50000:-38.28:115:113:2:48|65:1|1	0:50000:0:221:221:0:93|128:0|0	0:50000:0:181:181:0:65|116:0|0	0:50000:0:131:131:0:49|82:0|0	0:50000:0:171:171:0:70|101:0|0	0:50000:-41.124:191:189:2:69|120:0|2	0:50000:0:167:167:0:67|100:0|0	0:50000:0:189:189:0:75|114:0|0	0:50000:0:212:212:0:85|127:0|0	0:50000:0:151:151:0:59|92:0|0	0:50000:0:179:179:0:66|113:0|0	0:50000:-18.651:180:179:0:79|100:0|0	0:50000:-57.595:175:172:3:68|104:1|2	0:50000:0:107:107:0:38|69:0|0	0:50000:0:169:169:0:65|104:0|0	1:50000:-22.565:168:0:167:0|0:60|107	0:50000:-19.802:98:97:1:34|63:1|0	1:50000:0:141:0:141:0|0:41|100	0:50000:-13.125:184:183:1:63|120:1|0	0:50000:0:153:153:0:53|100:0|0	0:50000:0:133:133:0:53|80:0|0	0:50000:-19.111:120:119:1:44|75:1|0	0:50000:-20.954:151:150:1:52|98:0|1	0:50000:-19.111:150:149:1:58|91:0|1
NC_008096	57875	PotVarCP00101	GC	TG	49310	.	NS=84;DP=11012;AC=5;AN=84;AF=0.059524;RA=10039;AA=653;HETAR=0;HOMA=7;HOMR=77;SRF=3582;SRR=6457;SAF=204;SAR=449;SRB=0.35681;SAB=0.3124;SRP=1790.9;SAP=202.62;ABR=0;ABA=0;AB=0;ABP=0;RUN=1;MQM=59.828;RL=353;RR=300;RPP=12.351;EL=326;ER=327;EPP=3.0136;BL=31788;BR=29530;LRB=0.036824;LRBP=183.57;BVAR;MNP=2	GT:GQ:GL:DP:RA:AA:SR:SA	0:50000:0:158:158:0:55|103:0|0	0:50000:0:144:144:0:48|96:0|0	0:50000:-95.206:116:112:3:29|83:1|2	0:50000:0:154:154:0:71|83:0|0	.:50000:-48.124:175:0:1:0|0:1|0	0:50000:0:218:218:0:85|133:0|0	0:50000:0:138:138:0:43|95:0|0	0:50000:0:134:134:0:38|96:0|0	1:50000:0:162:0:162:0|0:64|98	0:50000:0:164:164:0:59|105:0|0	0:50000:-20.954:192:191:0:62|129:0|0	0:50000:-18.651:178:177:0:61|116:0|0	0:50000:-28.322:112:111:1:43|68:1|0	0:50000:0:112:112:0:42|70:0|0	0:50000:-20.263:132:131:0:54|77:0|0	0:50000:0:190:190:0:85|105:0|0	0:50000:-20.954:179:178:0:71|107:0|0	0:50000:-27.631:147:146:1:68|78:0|1	0:50000:-26.48:174:173:1:74|99:0|1	0:50000:-70.705:201:198:2:79|119:0|2	1:50000:-20.493:122:1:121:1|0:46|75	0:50000:0:165:165:0:73|92:0|0	0:50000:-89.455:189:185:1:90|95:1|0	0:50000:0:142:142:0:59|83:0|0	0:50000:0:147:147:0:45|102:0|0	0:50000:0:123:123:0:47|76:0|0	0:50000:0:84:84:0:19|65:0|0	0:50000:-28.782:114:113:0:41|72:0|0	0:50000:-18.421:101:100:0:33|67:0|0	0:50000:0:78:78:0:24|54:0|0	0:50000:0:94:94:0:31|63:0|0	0:50000:0:89:89:0:28|61:0|0	0:50000:0:125:125:0:38|87:0|0	0:50000:0:98:98:0:36|62:0|0	0:50000:0:92:92:0:35|57:0|0	0:50000:0:139:139:0:49|90:0|0	0:50000:0:97:97:0:27|70:0|0	0:50000:-26.94:97:96:1:41|55:0|1	0:50000:0:76:76:0:19|57:0|0	0:50000:-68.556:83:80:2:31|49:0|2	0:50000:0:125:125:0:34|91:0|0	.:50000:-43.53:130:1:1:0|1:0|1	0:50000:-21.875:117:116:1:39|77:0|1	0:50000:0:116:116:0:37|79:0|0	0:50000:0:100:100:0:37|63:0|0	0:50000:0:106:106:0:43|63:0|0	0:50000:0:124:124:0:53|71:0|0	0:50000:0:108:108:0:48|60:0|0	0:50000:0:103:103:0:31|72:0|0	0:50000:0:66:66:0:17|49:0|0	1:50000:-36.749:76:0:74:0|0:12|62	0:50000:0:124:124:0:38|86:0|0	0:50000:0:102:102:0:32|70:0|0	0:50000:-26.94:63:62:1:22|40:0|1	0:50000:0:137:137:0:51|86:0|0	0:50000:-25.098:90:89:1:26|63:0|1	0:50000:-93.715:102:98:3:44|54:0|3	0:50000:-75.433:105:102:3:27|75:1|2	0:50000:-45.718:123:121:1:43|78:0|1	0:50000:0:62:62:0:18|44:0|0	0:50000:-27.401:107:106:1:43|63:0|1	0:50000:0:204:204:0:78|126:0|0	0:50000:0:158:158:0:49|109:0|0	0:50000:0:125:125:0:38|87:0|0	0:50000:0:158:158:0:55|103:0|0	0:50000:0:166:166:0:57|109:0|0	0:50000:0:154:154:0:56|98:0|0	0:50000:0:172:172:0:57|115:0|0	0:50000:0:175:175:0:63|112:0|0	0:50000:0:135:135:0:49|86:0|0	0:50000:0:164:164:0:53|111:0|0	0:50000:-21.184:171:170:0:62|108:0|0	0:50000:-78.441:153:150:3:50|100:1|2	0:50000:0:105:105:0:26|79:0|0	0:50000:-28.092:158:157:1:64|93:0|1	1:50000:0:141:0:141:0|0:46|95	0:50000:-24.407:86:85:1:29|56:0|1	1:50000:0:124:0:124:0|0:30|94	0:50000:0:174:174:0:58|116:0|0	0:50000:0:151:151:0:50|101:0|0	0:50000:0:139:139:0:49|90:0|0	0:50000:0:96:96:0:29|67:0|0	0:50000:-28.782:147:146:1:44|102:0|1	0:50000:0:134:134:0:49|85:0|0
NC_008096	57875	PotVarCP00102	G	T	49310	.	NS=84;DP=11012;AC=2;AN=84;AF=0.02381;RA=10039;AA=308;HETAR=0;HOMA=7;HOMR=77;SRF=3582;SRR=6457;SAF=91;SAR=217;SRB=0.35681;SAB=0.29545;SRP=1790.9;SAP=114.94;ABR=0;ABA=0;AB=0;ABP=0;RUN=2;MQM=59.776;RL=166;RR=142;RPP=7.0712;EL=155;ER=153;EPP=3.0385;BL=14996;BR=14214;LRB=0.026772;LRBP=48.471;BVAR;SNP;TV	GT:GQ:GL:DP:RA:AA:SR:SA	0:50000:0:158:158:0:55|103:0|0	0:50000:0:144:144:0:48|96:0|0	0:50000:-95.206:116:112:0:29|83:0|0	0:50000:0:154:154:0:71|83:0|0	1:50000:-48.124:175:0:173:0|0:54|119	0:50000:0:218:218:0:85|133:0|0	0:50000:0:138:138:0:43|95:0|0	0:50000:0:134:134:0:38|96:0|0	.:50000:0:162:0:0:0|0:0|0	0:50000:0:164:164:0:59|105:0|0	0:50000:-20.954:192:191:0:62|129:0|0	0:50000:-18.651:178:177:0:61|116:0|0	0:50000:-28.322:112:111:0:43|68:0|0	0:50000:0:112:112:0:42|70:0|0	0:50000:-20.263:132:131:1:54|77:0|1	0:50000:0:190:190:0:85|105:0|0	0:50000:-20.954:179:178:0:71|107:0|0	0:50000:-27.631:147:146:0:68|78:0|0	0:50000:-26.48:174:173:0:74|99:0|0	0:50000:-70.705:201:198:1:79|119:1|0	.:50000:-20.493:122:1:0:1|0:0|0	0:50000:0:165:165:0:73|92:0|0	0:50000:-89.455:189:185:2:90|95:1|1	0:50000:0:142:142:0:59|83:0|0	0:50000:0:147:147:0:45|102:0|0	0:50000:0:123:123:0:47|76:0|0	0:50000:0:84:84:0:19|65:0|0	0:50000:-28.782:114:113:0:41|72:0|0	0:50000:-18.421:101:100:0:33|67:0|0	0:50000:0:78:78:0:24|54:0|0	0:50000:0:94:94:0:31|63:0|0	0:50000:0:89:89:0:28|61:0|0	0:50000:0:125:125:0:38|87:0|0	0:50000:0:98:98:0:36|62:0|0	0:50000:0:92:92:0:35|57:0|0	0:50000:0:139:139:0:49|90:0|0	0:50000:0:97:97:0:27|70:0|0	0:50000:-26.94:97:96:0:41|55:0|0	0:50000:0:76:76:0:19|57:0|0	0:50000:-68.556:83:80:0:31|49:0|0	0:50000:0:125:125:0:34|91:0|0	1:50000:-43.53:130:1:128:0|1:35|93	0:50000:-21.875:117:116:0:39|77:0|0	0:50000:0:116:116:0:37|79:0|0	0:50000:0:100:100:0:37|63:0|0	0:50000:0:106:106:0:43|63:0|0	0:50000:0:124:124:0:53|71:0|0	0:50000:0:108:108:0:48|60:0|0	0:50000:0:103:103:0:31|72:0|0	0:50000:0:66:66:0:17|49:0|0	.:50000:-36.749:76:0:1:0|0:0|1	0:50000:0:124:124:0:38|86:0|0	0:50000:0:102:102:0:32|70:0|0	0:50000:-26.94:63:62:0:22|40:0|0	0:50000:0:137:137:0:51|86:0|0	0:50000:-25.098:90:89:0:26|63:0|0	0:50000:-93.715:102:98:1:44|54:0|1	0:50000:-75.433:105:102:0:27|75:0|0	0:50000:-45.718:123:121:1:43|78:0|1	0:50000:0:62:62:0:18|44:0|0	0:50000:-27.401:107:106:0:43|63:0|0	0:50000:0:204:204:0:78|126:0|0	0:50000:0:158:158:0:49|109:0|0	0:50000:0:125:125:0:38|87:0|0	0:50000:0:158:158:0:55|103:0|0	0:50000:0:166:166:0:57|109:0|0	0:50000:0:154:154:0:56|98:0|0	0:50000:0:172:172:0:57|115:0|0	0:50000:0:175:175:0:63|112:0|0	0:50000:0:135:135:0:49|86:0|0	0:50000:0:164:164:0:53|111:0|0	0:50000:-21.184:171:170:0:62|108:0|0	0:50000:-78.441:153:150:0:50|100:0|0	0:50000:0:105:105:0:26|79:0|0	0:50000:-28.092:158:157:0:64|93:0|0	.:50000:0:141:0:0:0|0:0|0	0:50000:-24.407:86:85:0:29|56:0|0	.:50000:0:124:0:0:0|0:0|0	0:50000:0:174:174:0:58|116:0|0	0:50000:0:151:151:0:50|101:0|0	0:50000:0:139:139:0:49|90:0|0	0:50000:0:96:96:0:29|67:0|0	0:50000:-28.782:147:146:0:44|102:0|0	0:50000:0:134:134:0:49|85:0|0
NC_008096	58316	PotVarCP00103	T	G	2484.3	.	NS=77;DP=365;AC=11;AN=77;AF=0.14286;RA=331;AA=33;HETAR=0;HOMA=11;HOMR=66;SRF=84;SRR=247;SAF=4;SAR=29;SRB=0.25378;SAB=0.12121;SRP=177.31;SAP=44.137;ABR=0;ABA=0;AB=0;ABP=0;RUN=1;MQM=60;RL=24;RR=9;RPP=17.816;EL=7;ER=26;EPP=26.765;BL=1956;BR=1179;LRB=0.24785;LRBP=421.19;BVAR;SNP;TV	GT:GQ:GL:DP:RA:AA:SR:SA	0:50000:0:8:8:0:3|5:0|0	0:50000:0:5:5:0:1|4:0|0	0:50000:0:4:4:0:2|2:0|0	0:50000:0:11:11:0:4|7:0|0	0:50000:0:9:9:0:3|6:0|0	0:50000:0:20:20:0:3|17:0|0	0:50000:0:4:4:0:0|4:0|0	0:50000:0:3:3:0:3|0:0|0	0:50000:0:2:2:0:0|2:0|0	1:50000:0:3:0:3:0|0:0|3	0:50000:0:4:4:0:3|1:0|0	0:50000:0:8:8:0:4|4:0|0	0:50000:0:3:3:0:1|2:0|0	0:50000:0:7:7:0:4|3:0|0	1:79.739:0:1:0:1:0|0:0|1	0:50000:0:5:5:0:0|5:0|0	0:50000:0:3:3:0:1|2:0|0	0:50000:0:5:5:0:1|4:0|0	0:50000:0:12:12:0:4|8:0|0	0:50000:0:2:2:0:1|1:0|0	0:50000:0:3:3:0:1|2:0|0	0:50000:0:3:3:0:1|2:0|0	0:50000:0:3:3:0:1|2:0|0	0:50000:0:9:9:0:1|8:0|0	0:50000:0:3:3:0:1|2:0|0	0:50000:0:3:3:0:1|2:0|0	0:50000:0:3:3:0:0|3:0|0	0:50000:0:9:9:0:3|6:0|0	1:158.92:0:2:0:2:0|0:0|2	0:96.782:0:1:1:0:1|0:0|0	.	.	0:50000:0:6:6:0:1|5:0|0	0:50000:0:6:6:0:1|5:0|0	0:50000:0:3:3:0:0|3:0|0	1:161.81:0:2:0:2:0|0:1|1	0:50000:0:3:3:0:1|2:0|0	1:157.04:0:2:0:2:0|0:0|2	1:50000:0:7:0:7:0|0:1|6	.	0:50000:0:6:6:0:1|5:0|0	0:50000:0:6:6:0:4|2:0|0	1:158.92:0:2:0:2:0|0:0|2	0:50000:0:5:5:0:1|4:0|0	0:174.6:0:2:2:0:1|1:0|0	0:50000:0:5:5:0:1|4:0|0	0:50000:0:4:4:0:1|3:0|0	0:50000:0:5:5:0:1|4:0|0	0:50000:0:3:3:0:0|3:0|0	0:50000:0:10:10:0:2|8:0|0	0:174.6:0:2:2:0:0|2:0|0	.	0:50000:0:2:2:0:1|1:0|0	0:50000:0:3:3:0:1|2:0|0	0:50000:0:4:4:0:0|4:0|0	0:50000:0:2:2:0:2|0:0|0	1:160.8:0:2:0:2:0|0:1|1	0:50000:0:4:4:0:2|2:0|0	.	0:96.782:0:1:1:0:0|1:0|0	0:50000:0:5:5:0:0|5:0|0	0:50000:0:2:2:0:0|2:0|0	0:50000:0:3:3:0:0|3:0|0	0:50000:0:3:3:0:0|3:0|0	.	0:50000:0:6:6:0:0|6:0|0	0:50000:0:2:2:0:0|2:0|0	0:50000:0:5:5:0:0|5:0|0	1:162.84:0:2:0:2:0|0:1|1	.	0:50000:0:5:5:0:1|4:0|0	0:50000:0:6:6:0:1|5:0|0	0:50000:0:11:11:0:3|8:0|0	0:50000:0:3:3:0:0|3:0|0	0:50000:0:4:4:0:0|4:0|0	0:50000:0:6:6:0:1|5:0|0	1:95.939:-14.506:3:1:2:0|1:0|2	0:50000:0:6:6:0:1|5:0|0	0:50000:0:8:8:0:2|6:0|0	0:50000:0:2:2:0:0|2:0|0	0:50000:0:9:9:0:3|6:0|0	1:50000:0:8:0:8:0|0:0|8	0:100.78:0:1:1:0:0|1:0|0	0:50000:0:9:9:0:3|6:0|0
NC_008096	58541	PotVarCP00104	A	C	1955.5	.	NS=84;DP=572;AC=2;AN=84;AF=0.02381;RA=546;AA=25;HETAR=0;HOMA=2;HOMR=82;SRF=475;SRR=71;SAF=21;SAR=4;SRB=0.86996;SAB=0.84;SRP=652.13;SAP=28.113;ABR=0;ABA=0;AB=0;ABP=0;RUN=1;MQM=60;RL=12;RR=13;RPP=3.0972;EL=14;ER=11;EPP=3.792;BL=1002;BR=1361;LRB=0.15193;LRBP=121.45;BVAR;REPEAT=A:2|AAT:2;SNP;TV	GT:GQ:GL:DP:RA:AA:SR:SA	0:50000:0:15:15:0:12|3:0|0	0:50000:0:11:11:0:11|0:0|0	0:50000:0:7:7:0:5|2:0|0	0:50000:0:10:10:0:9|1:0|0	1:50000:0:20:0:20:0|0:17|3	0:50000:0:18:18:0:14|4:0|0	0:50000:0:6:6:0:4|2:0|0	0:50000:0:9:9:0:7|2:0|0	0:50000:0:13:13:0:11|2:0|0	0:50000:0:8:8:0:7|1:0|0	0:50000:0:9:9:0:7|2:0|0	0:50000:0:5:5:0:5|0:0|0	0:50000:0:7:7:0:4|3:0|0	0:50000:0:9:9:0:5|4:0|0	0:50000:0:8:8:0:7|1:0|0	0:50000:0:10:10:0:8|2:0|0	0:50000:0:4:4:0:4|0:0|0	0:50000:0:11:11:0:9|2:0|0	0:50000:0:17:17:0:16|1:0|0	0:50000:0:10:10:0:9|1:0|0	0:50000:0:15:15:0:13|2:0|0	0:50000:0:7:7:0:6|1:0|0	0:50000:0:2:2:0:2|0:0|0	0:50000:0:6:6:0:5|1:0|0	0:50000:0:9:9:0:8|1:0|0	0:50000:0:4:4:0:4|0:0|0	0:50000:0:9:9:0:8|1:0|0	0:50000:0:12:12:0:11|1:0|0	0:50000:0:10:10:0:9|1:0|0	0:50000:0:6:6:0:5|1:0|0	0:50000:0:9:9:0:9|0:0|0	0:50000:0:5:5:0:5|0:0|0	0:50000:0:12:12:0:11|1:0|0	0:50000:0:5:5:0:5|0:0|0	0:50000:0:8:8:0:7|1:0|0	0:50000:0:7:7:0:7|0:0|0	0:50000:0:2:2:0:2|0:0|0	0:50000:0:6:6:0:6|0:0|0	0:50000:0:4:4:0:4|0:0|0	0:50000:0:4:4:0:4|0:0|0	0:50000:0:11:11:0:9|2:0|0	1:50000:0:5:0:5:0|0:4|1	0:50000:0:8:8:0:7|1:0|0	0:50000:0:4:4:0:4|0:0|0	0:50000:0:9:9:0:9|0:0|0	0:50000:0:5:5:0:4|1:0|0	0:50000:0:3:3:0:3|0:0|0	0:50000:0:7:7:0:6|1:0|0	0:50000:0:4:4:0:2|2:0|0	0:180.62:0:2:2:0:2|0:0|0	0:50000:0:6:6:0:5|1:0|0	0:50000:0:5:5:0:5|0:0|0	0:50000:0:4:4:0:3|1:0|0	0:50000:0:3:3:0:2|1:0|0	0:50000:0:6:6:0:6|0:0|0	0:50000:0:3:3:0:2|1:0|0	0:50000:0:6:6:0:4|2:0|0	0:50000:0:8:8:0:7|1:0|0	0:50000:0:3:3:0:3|0:0|0	0:180.62:0:2:2:0:1|1:0|0	0:50000:0:4:4:0:4|0:0|0	0:50000:0:2:2:0:2|0:0|0	0:50000:0:4:4:0:3|1:0|0	0:50000:0:3:3:0:3|0:0|0	0:50000:0:4:4:0:4|0:0|0	0:50000:0:5:5:0:5|0:0|0	0:50000:0:4:4:0:4|0:0|0	0:50000:0:9:9:0:8|1:0|0	0:50000:0:4:4:0:4|0:0|0	0:50000:0:3:3:0:2|1:0|0	0:50000:0:4:4:0:2|2:0|0	0:50000:0:5:5:0:5|0:0|0	0:50000:0:7:7:0:6|1:0|0	0:50000:0:3:3:0:3|0:0|0	0:50000:0:10:10:0:8|2:0|0	0:50000:0:5:5:0:4|1:0|0	0:50000:0:8:8:0:8|0:0|0	0:50000:0:6:6:0:6|0:0|0	0:50000:0:9:9:0:7|2:0|0	0:50000:0:3:3:0:3|0:0|0	0:107.13:0:1:1:0:1|0:0|0	0:50000:0:3:3:0:3|0:0|0	0:50000:0:5:5:0:5|0:0|0	0:50000:0:7:7:0:6|1:0|0
NC_008096	59517	PotVarCP00105	G	A	5226.3	.	NS=84;DP=8898;AC=1;AN=84;AF=0.011905;RA=8821;AA=73;HETAR=0;HOMA=1;HOMR=83;SRF=4772;SRR=4049;SAF=36;SAR=37;SRB=0.54098;SAB=0.49315;SRP=131.69;SAP=3.04;ABR=0;ABA=0;AB=0;ABP=0;RUN=2;MQM=59.055;RL=39;RR=34;RPP=3.754;EL=32;ER=41;EPP=5.4197;BL=3669;BR=3266;LRB=0.058111;LRBP=53.863;BVAR;SNP;TS	GT:GQ:GL:DP:RA:AA:SR:SA	0:50000:0:167:167:0:84|83:0|0	0:50000:0:129:129:0:63|66:0|0	0:50000:0:110:110:0:57|53:0|0	0:50000:0:158:158:0:88|70:0|0	0:50000:0:152:152:0:75|77:0|0	0:50000:0:193:193:0:109|84:0|0	0:50000:0:143:143:0:75|68:0|0	0:50000:0:130:130:0:74|56:0|0	0:50000:0:149:149:0:77|72:0|0	0:50000:0:143:143:0:84|59:0|0	0:50000:0:178:178:0:94|84:0|0	0:50000:0:171:171:0:86|85:0|0	0:50000:0:119:119:0:76|43:0|0	0:50000:0:112:112:0:52|60:0|0	0:50000:0:118:118:0:59|59:0|0	0:50000:0:190:190:0:107|83:0|0	0:50000:0:146:146:0:82|64:0|0	0:50000:0:158:158:0:85|73:0|0	0:50000:0:179:179:0:98|81:0|0	0:50000:0:216:216:0:114|102:0|0	0:50000:0:124:124:0:64|60:0|0	0:50000:0:127:127:0:77|50:0|0	0:50000:0:139:139:0:80|59:0|0	0:50000:0:141:141:0:72|69:0|0	0:50000:-21.184:106:105:0:41|64:0|0	0:50000:0:111:111:0:48|63:0|0	0:50000:0:80:80:0:28|52:0|0	0:50000:0:73:73:0:25|48:0|0	0:50000:0:93:93:0:52|41:0|0	0:50000:0:78:78:0:25|53:0|0	0:50000:0:93:93:0:38|55:0|0	0:50000:0:79:79:0:33|46:0|0	0:50000:0:93:93:0:45|48:0|0	0:50000:0:83:83:0:42|41:0|0	0:50000:0:105:105:0:56|49:0|0	0:50000:0:93:93:0:34|59:0|0	0:50000:-18.881:74:73:0:35|38:0|0	0:50000:0:59:59:0:26|33:0|0	0:50000:0:53:53:0:19|34:0|0	1:50000:-94.903:78:5:73:3|2:36|37	0:50000:0:102:102:0:45|57:0|0	0:50000:0:65:65:0:31|34:0|0	0:50000:0:85:85:0:41|44:0|0	0:50000:0:72:72:0:31|41:0|0	0:50000:0:71:71:0:29|42:0|0	0:50000:0:77:77:0:36|41:0|0	0:50000:-19.111:86:85:0:43|42:0|0	0:50000:0:90:90:0:47|43:0|0	0:50000:0:55:55:0:28|27:0|0	0:50000:0:62:62:0:26|36:0|0	0:50000:0:77:77:0:35|42:0|0	0:50000:0:79:79:0:45|34:0|0	0:50000:0:72:72:0:36|36:0|0	0:50000:0:40:40:0:16|24:0|0	0:50000:0:90:90:0:46|44:0|0	0:50000:0:46:46:0:26|20:0|0	0:50000:0:87:87:0:43|44:0|0	0:50000:0:80:80:0:36|44:0|0	0:50000:0:104:104:0:55|49:0|0	0:50000:0:46:46:0:18|28:0|0	0:50000:0:74:74:0:48|26:0|0	0:50000:0:128:128:0:89|39:0|0	0:50000:0:112:112:0:63|49:0|0	0:50000:0:78:78:0:50|28:0|0	0:50000:0:95:95:0:61|34:0|0	0:50000:0:110:110:0:67|43:0|0	0:50000:0:86:86:0:59|27:0|0	0:50000:0:103:103:0:76|27:0|0	0:50000:0:114:114:0:76|38:0|0	0:50000:0:98:98:0:63|35:0|0	0:50000:0:126:126:0:82|44:0|0	0:50000:0:98:98:0:66|32:0|0	0:50000:0:122:122:0:72|50:0|0	0:50000:0:87:87:0:56|31:0|0	0:50000:0:117:117:0:78|39:0|0	0:50000:0:119:119:0:69|50:0|0	0:50000:0:78:78:0:44|34:0|0	0:50000:0:107:107:0:66|41:0|0	0:50000:0:124:124:0:70|54:0|0	0:50000:0:103:103:0:68|35:0|0	0:50000:0:101:101:0:66|35:0|0	0:50000:0:81:81:0:53|28:0|0	0:50000:0:87:87:0:60|27:0|0	0:50000:0:120:120:0:75|45:0|0
NC_008096	60248	PotVarCP00106	A	AT	28854	.	NS=84;DP=5542;AC=5;AN=84;AF=0.059524;RA=5246;AA=292;HETAR=0;HOMA=5;HOMR=79;SRF=913;SRR=4333;SAF=60;SAR=232;SRB=0.17404;SAB=0.20548;SRP=4844.5;SAP=223.01;ABR=0;ABA=0;AB=0;ABP=0;RUN=1;MQM=60;RL=180;RR=112;RPP=37.397;EL=130;ER=162;EPP=10.625;BL=14728;BR=13000;LRB=0.06232;LRBP=236.85;BVAR;REPEAT=ATT:2;INS=1	GT:GQ:GL:DP:RA:AA:SR:SA	0:50000:0:79:79:0:15|64:0|0	0:50000:-34.769:77:76:1:10|66:0|1	0:50000:-34.539:70:69:1:8|61:0|1	0:50000:0:77:77:0:18|59:0|0	0:50000:0:59:59:0:7|52:0|0	0:50000:0:108:108:0:23|85:0|0	0:50000:-34.539:71:70:1:9|61:1|0	0:50000:-33.157:52:51:1:6|45:0|1	1:50000:-380.3:85:19:65:2|17:10|55	0:50000:0:63:63:0:6|57:0|0	0:50000:0:88:88:0:11|77:0|0	0:50000:0:96:96:0:11|85:0|0	0:50000:0:64:64:0:12|52:0|0	0:50000:0:54:54:0:15|39:0|0	0:50000:0:73:73:0:16|57:0|0	0:50000:0:74:74:0:9|65:0|0	0:50000:0:61:61:0:12|49:0|0	0:50000:0:85:85:0:14|71:0|0	0:50000:0:81:81:0:26|55:0|0	0:50000:0:64:64:0:15|49:0|0	1:50000:-412.39:91:21:69:5|16:18|51	0:50000:0:64:64:0:6|58:0|0	0:50000:-33.848:47:46:1:4|42:0|1	0:50000:0:62:62:0:16|46:0|0	0:50000:-25.789:70:69:0:14|55:0|0	0:50000:0:70:70:0:14|56:0|0	0:50000:0:72:72:0:7|65:0|0	0:50000:0:67:67:0:22|45:0|0	0:50000:0:66:66:0:8|58:0|0	0:50000:0:49:49:0:10|39:0|0	0:50000:0:67:67:0:9|58:0|0	0:50000:0:33:33:0:1|32:0|0	0:50000:-31.315:76:75:1:13|62:0|1	0:50000:0:50:50:0:9|41:0|0	0:50000:0:59:59:0:9|50:0|0	0:50000:0:64:64:0:8|56:0|0	0:50000:0:49:49:0:5|44:0|0	0:50000:-32.697:57:56:1:7|49:0|1	0:50000:0:64:64:0:11|53:0|0	0:50000:0:62:62:0:7|55:0|0	0:50000:0:56:56:0:7|49:0|0	0:50000:0:58:58:0:3|55:0|0	0:50000:0:78:78:0:10|68:0|0	0:50000:0:50:50:0:8|42:0|0	0:50000:0:63:63:0:7|56:0|0	0:50000:-35.46:59:58:1:10|48:0|1	0:50000:0:43:43:0:7|36:0|0	0:50000:0:77:77:0:11|66:0|0	0:50000:0:58:58:0:7|51:0|0	0:50000:0:64:64:0:19|45:0|0	1:50000:-199.07:67:11:56:3|8:8|48	0:50000:0:76:76:0:15|61:0|0	0:50000:0:67:67:0:18|49:0|0	0:50000:0:34:34:0:7|27:0|0	0:50000:0:64:64:0:14|50:0|0	0:50000:0:67:67:0:11|56:0|0	0:50000:-29.703:62:61:1:12|49:0|1	0:50000:-119.49:71:67:4:16|51:2|2	0:50000:0:68:68:0:13|55:0|0	0:50000:0:43:43:0:6|37:0|0	0:50000:0:57:57:0:3|54:0|0	0:50000:0:56:56:0:4|52:0|0	0:50000:0:75:75:0:16|59:0|0	0:50000:0:69:69:0:12|57:0|0	0:50000:0:56:56:0:3|53:0|0	0:50000:0:78:78:0:13|65:0|0	0:50000:0:66:66:0:10|56:0|0	0:50000:0:85:85:0:17|68:0|0	0:50000:-34.539:66:65:1:5|60:1|0	0:50000:0:77:77:0:10|67:0|0	0:50000:0:72:72:0:12|60:0|0	0:50000:0:86:86:0:17|69:0|0	0:50000:0:90:90:0:28|62:0|0	0:50000:0:50:50:0:8|42:0|0	0:50000:-37.072:71:70:1:16|54:0|1	1:50000:-349.56:73:19:54:2|17:13|41	0:50000:0:48:48:0:4|44:0|0	1:50000:-203.26:44:11:33:1|10:7|26	0:50000:0:94:94:0:30|64:0|0	0:50000:0:52:52:0:6|46:0|0	0:50000:0:68:68:0:17|51:0|0	0:50000:0:41:41:0:7|34:0|0	0:50000:0:49:49:0:10|39:0|0	0:50000:0:73:73:0:28|45:0|0
NC_008096	60505	PotVarCP00107	C	A	1701.6	.	NS=83;DP=465;AC=5;AN=83;AF=0.060241;RA=441;AA=23;HETAR=0;HOMA=5;HOMR=78;SRF=40;SRR=401;SAF=0;SAR=23;SRB=0.090703;SAB=0;SRP=644.71;SAP=52.954;ABR=0;ABA=0;AB=0;ABP=0;RUN=3;MQM=60;RL=19;RR=4;RPP=24.253;EL=4;ER=19;EPP=24.253;BL=1596;BR=583;LRB=0.46489;LRBP=1025.6;BVAR;SNP;TV	GT:GQ:GL:DP:RA:AA:SR:SA	0:50000:0:6:6:0:0|6:0|0	0:50000:0:5:5:0:0|5:0|0	0:50000:0:7:7:0:1|6:0|0	0:50000:0:14:14:0:0|14:0|0	0:50000:0:8:8:0:0|8:0|0	0:50000:0:18:18:0:2|16:0|0	0:50000:0:4:4:0:1|3:0|0	0:106.93:0:1:1:0:0|1:0|0	1:50000:0:10:0:10:0|0:0|10	0:50000:0:7:7:0:1|6:0|0	0:50000:0:9:9:0:0|9:0|0	0:50000:0:12:12:0:1|11:0|0	0:50000:0:6:6:0:2|4:0|0	0:50000:0:7:7:0:3|4:0|0	0:50000:0:6:6:0:1|5:0|0	0:50000:0:3:3:0:0|3:0|0	0:108.93:0:1:1:0:0|1:0|0	0:50000:0:12:12:0:1|11:0|0	0:50000:0:16:16:0:6|10:0|0	0:107.93:0:1:1:0:1|0:0|0	1:77.044:0:1:0:1:0|0:0|1	0:50000:0:2:2:0:0|2:0|0	0:148.73:0:2:2:0:0|2:0|0	0:50000:0:8:8:0:1|7:0|0	0:50000:0:6:6:0:0|6:0|0	0:50000:0:5:5:0:0|5:0|0	0:50000:0:7:7:0:0|7:0|0	0:50000:0:7:7:0:0|7:0|0	0:50000:0:5:5:0:0|5:0|0	0:50000:0:6:6:0:0|6:0|0	0:50000:0:2:2:0:0|2:0|0	.	0:105.93:0:1:1:0:0|1:0|0	0:50000:0:4:4:0:0|4:0|0	0:50000:0:4:4:0:0|4:0|0	0:50000:0:4:4:0:0|4:0|0	0:50000:0:2:2:0:0|2:0|0	0:50000:0:3:3:0:1|2:0|0	0:50000:0:4:4:0:0|4:0|0	0:50000:0:3:3:0:0|3:0|0	0:50000:0:10:10:0:1|9:0|0	0:50000:-20.954:8:7:1:1|6:0|1	0:50000:0:8:8:0:2|6:0|0	0:50000:0:8:8:0:0|8:0|0	0:106.93:0:1:1:0:0|1:0|0	0:50000:0:5:5:0:0|5:0|0	0:50000:0:6:6:0:1|5:0|0	0:50000:0:4:4:0:0|4:0|0	0:50000:0:2:2:0:0|2:0|0	0:50000:0:7:7:0:1|6:0|0	1:50000:0:5:0:5:0|0:0|5	0:50000:0:6:6:0:0|6:0|0	0:50000:0:6:6:0:0|6:0|0	0:102.93:0:1:1:0:0|1:0|0	0:50000:0:8:8:0:0|8:0|0	0:50000:0:8:8:0:3|5:0|0	0:50000:0:6:6:0:1|5:0|0	0:50000:0:3:3:0:0|3:0|0	0:50000:0:3:3:0:0|3:0|0	0:50000:0:2:2:0:0|2:0|0	0:50000:0:6:6:0:0|6:0|0	0:50000:0:5:5:0:0|5:0|0	0:50000:0:12:12:0:1|11:0|0	0:50000:0:5:5:0:0|5:0|0	0:107.93:0:1:1:0:0|1:0|0	0:50000:0:5:5:0:0|5:0|0	0:50000:0:9:9:0:0|9:0|0	0:50000:0:5:5:0:0|5:0|0	0:50000:0:3:3:0:0|3:0|0	0:50000:0:5:5:0:0|5:0|0	0:50000:0:4:4:0:0|4:0|0	0:50000:0:9:9:0:1|8:0|0	0:50000:0:6:6:0:1|5:0|0	0:50000:0:4:4:0:1|3:0|0	0:50000:0:6:6:0:0|6:0|0	1:50000:0:5:0:5:0|0:0|5	0:50000:0:4:4:0:0|4:0|0	1:66.044:0:1:0:1:0|0:0|1	0:50000:0:11:11:0:2|9:0|0	0:50000:0:5:5:0:0|5:0|0	0:50000:0:4:4:0:0|4:0|0	0:50000:0:5:5:0:1|4:0|0	0:99.931:0:1:1:0:0|1:0|0	0:50000:0:7:7:0:1|6:0|0
NC_008096	60589	PotVarCP00108	C	A	600.38	.	NS=66;DP=159;AC=2;AN=66;AF=0.030303;RA=150;AA=8;HETAR=0;HOMA=2;HOMR=64;SRF=28;SRR=122;SAF=4;SAR=4;SRB=0.18667;SAB=0.5;SRP=130.92;SAP=3.0103;ABR=0;ABA=0;AB=0;ABP=0;RUN=3;MQM=60;RL=6;RR=2;RPP=7.3532;EL=4;ER=4;EPP=3.0103;BL=475;BR=284;LRB=0.25165;LRBP=107.38;BVAR;REPEAT=CGAA:2;SNP;TV	GT:GQ:GL:DP:RA:AA:SR:SA	0:50000:0:5:5:0:2|3:0|0	0:106.05:0:1:1:0:1|0:0|0	0:50000:0:4:4:0:0|4:0|0	0:50000:0:6:6:0:1|5:0|0	1:149.07:0:2:0:2:0|0:1|1	0:50000:0:7:7:0:1|6:0|0	0:50000:0:3:3:0:0|3:0|0	0:50000:0:2:2:0:0|2:0|0	0:50000:0:3:3:0:1|2:0|0	0:50000:0:3:3:0:0|3:0|0	0:50000:0:3:3:0:2|1:0|0	0:50000:0:4:4:0:1|3:0|0	0:50000:0:3:3:0:1|2:0|0	0:50000:0:5:5:0:1|4:0|0	0:103.05:0:1:1:0:0|1:0|0	0:106.05:0:1:1:0:0|1:0|0	0:50000:0:2:2:0:0|2:0|0	0:111.05:0:1:1:0:0|1:0|0	0:50000:0:6:6:0:0|6:0|0	0:50000:0:3:3:0:2|1:0|0	.	.	.	0:105.05:0:1:1:0:1|0:0|0	0:50000:0:4:4:0:1|3:0|0	0:50000:0:2:2:0:1|1:0|0	0:50000:0:3:3:0:0|3:0|0	0:166.15:0:2:2:0:0|2:0|0	0:106.05:0:1:1:0:0|1:0|0	0:50000:0:2:2:0:0|2:0|0	.	.	0:50000:0:4:4:0:0|4:0|0	0:50000:0:3:3:0:0|3:0|0	0:107.05:0:1:1:0:0|1:0|0	0:50000:0:4:4:0:1|3:0|0	.	0:50000:0:3:3:0:1|2:0|0	0:102.05:0:1:1:0:0|1:0|0	.	0:108.05:0:1:1:0:0|1:0|0	1:50000:0:6:0:6:0|0:3|3	0:180.62:0:2:2:0:0|2:0|0	0:107.05:0:1:1:0:0|1:0|0	.	0:50000:0:2:2:0:0|2:0|0	0:106.05:0:1:1:0:0|1:0|0	.	0:168.86:0:2:2:0:1|1:0|0	0:180.62:0:2:2:0:0|2:0|0	.	.	0:50000:0:4:4:0:0|4:0|0	0:103.05:0:1:1:0:0|1:0|0	.	0:50000:0:2:2:0:0|2:0|0	0:50000:0:3:3:0:0|3:0|0	0:106.05:0:1:1:0:1|0:0|0	0:50000:0:3:3:0:0|3:0|0	.	.	0:111.05:0:1:1:0:0|1:0|0	0:114.05:0:1:1:0:0|1:0|0	0:177.61:0:2:2:0:1|1:0|0	0:89.051:0:1:1:0:1|0:0|0	.	.	0:115.05:0:1:1:0:0|1:0|0	0:50000:0:3:3:0:1|2:0|0	0:110.05:0:1:1:0:0|1:0|0	0:114.05:0:1:1:0:0|1:0|0	0:50000:0:3:3:0:1|2:0|0	0:50000:0:3:3:0:1|2:0|0	.	.	0:103.05:0:1:1:0:1|0:0|0	0:102.05:0:1:1:0:0|1:0|0	0:104.05:0:1:1:0:0|1:0|0	0:107.05:0:1:1:0:0|1:0|0	0:50000:0:2:2:0:1|1:0|0	0:50000:0:3:3:0:0|3:0|0	0:50000:0:2:2:0:1|1:0|0	0:111.05:0:1:1:0:0|1:0|0	0:50000:0:2:2:0:0|2:0|0
NC_008096	62170	PotVarCP00109	T	G	30228	.	NS=84;DP=3127;AC=10;AN=84;AF=0.11905;RA=2741;AA=385;HETAR=0;HOMA=10;HOMR=74;SRF=432;SRR=2309;SAF=44;SAR=341;SRB=0.15761;SAB=0.11429;SRP=2794.1;SAP=500.53;ABR=0;ABA=0;AB=0;ABP=0;RUN=2;MQM=59.849;RL=237;RR=148;RPP=47.686;EL=160;ER=225;EPP=26.84;BL=20971;BR=15596;LRB=0.14699;LRBP=1718.6;BVAR;SNP;TV	GT:GQ:GL:DP:RA:AA:SR:SA	0:50000:-22.105:51:50:1:13|37:0|1	0:50000:0:35:35:0:4|31:0|0	0:50000:0:34:34:0:5|29:0|0	0:50000:0:44:44:0:6|38:0|0	0:50000:0:43:43:0:7|36:0|0	0:50000:0:48:48:0:4|44:0|0	0:50000:0:21:21:0:2|19:0|0	0:50000:0:41:41:0:7|34:0|0	0:50000:0:46:46:0:4|42:0|0	1:50000:-38.28:37:2:35:0|2:3|32	0:50000:0:50:50:0:7|43:0|0	0:50000:-22.105:60:59:1:7|52:1|0	0:50000:0:30:30:0:12|18:0|0	0:50000:0:34:34:0:8|26:0|0	1:50000:-20.493:34:1:33:0|1:7|26	0:50000:0:43:43:0:13|30:0|0	0:50000:0:27:27:0:4|23:0|0	0:50000:0:24:24:0:4|20:0|0	0:50000:0:41:41:0:7|34:0|0	0:50000:0:39:39:0:7|32:0|0	0:50000:0:36:36:0:8|28:0|0	0:50000:0:27:27:0:4|23:0|0	0:50000:0:24:24:0:6|18:0|0	0:50000:0:26:26:0:9|17:0|0	0:50000:0:41:41:0:3|38:0|0	0:50000:0:49:49:0:7|42:0|0	0:50000:0:39:39:0:5|34:0|0	0:50000:0:37:37:0:5|32:0|0	1:50000:0:44:0:44:0|0:2|42	0:50000:0:32:32:0:3|29:0|0	0:50000:0:42:42:0:2|40:0|0	0:50000:0:24:24:0:5|19:0|0	0:50000:0:44:44:0:8|36:0|0	0:50000:0:42:42:0:7|35:0|0	0:50000:0:33:33:0:5|28:0|0	1:50000:0:47:0:47:0|0:6|41	0:50000:0:36:36:0:6|30:0|0	0:50000:0:35:35:0:2|33:0|0	1:50000:0:34:0:34:0|0:4|30	0:50000:0:28:28:0:3|25:0|0	0:50000:0:50:50:0:3|47:0|0	0:50000:0:31:31:0:2|29:0|0	1:50000:0:53:0:53:0|0:8|45	0:50000:0:40:40:0:4|36:0|0	0:50000:0:33:33:0:2|31:0|0	0:50000:0:34:34:0:6|28:0|0	0:50000:0:38:38:0:4|34:0|0	0:50000:0:38:38:0:5|33:0|0	0:50000:0:26:26:0:3|23:0|0	0:50000:0:31:31:0:6|25:0|0	0:50000:0:28:28:0:2|26:0|0	0:50000:0:22:22:0:5|17:0|0	0:50000:0:43:43:0:6|37:0|0	0:50000:0:19:19:0:3|16:0|0	0:50000:0:52:52:0:3|49:0|0	0:50000:0:23:23:0:11|12:0|0	0:50000:0:44:44:0:5|39:0|0	0:50000:0:43:43:0:5|38:0|0	1:50000:0:36:0:36:0|0:4|32	0:50000:0:26:26:0:7|19:0|0	0:50000:0:32:32:0:2|30:0|0	0:50000:0:50:50:0:3|47:0|0	0:50000:0:50:50:0:13|37:0|0	0:50000:0:35:35:0:4|31:0|0	0:50000:0:29:29:0:2|27:0|0	0:50000:0:42:42:0:8|34:0|0	0:50000:0:38:38:0:5|33:0|0	0:50000:0:41:41:0:9|32:0|0	1:50000:0:44:0:44:0|0:4|40	0:50000:0:29:29:0:1|28:0|0	0:50000:0:30:30:0:6|24:0|0	0:50000:0:45:45:0:11|34:0|0	0:50000:0:49:49:0:13|36:0|0	0:50000:-17.73:27:26:1:5|21:0|1	0:50000:0:38:38:0:7|31:0|0	0:50000:0:36:36:0:10|26:0|0	1:50000:0:20:0:20:0|0:1|19	0:50000:0:41:41:0:5|36:0|0	0:50000:0:44:44:0:13|31:0|0	0:50000:0:24:24:0:6|18:0|0	0:50000:0:40:40:0:10|30:0|0	1:50000:-20.493:37:1:36:0|1:4|32	0:50000:0:43:43:0:3|40:0|0	0:50000:0:50:50:0:5|45:0|0
NC_008096	62334	PotVarCP00110	G	T	2257.4	.	NS=84;DP=756;AC=5;AN=84;AF=0.059524;RA=720;AA=33;HETAR=0;HOMA=5;HOMR=79;SRF=108;SRR=612;SAF=2;SAR=31;SRB=0.15;SAB=0.060606;SRP=769.11;SAP=58.35;ABR=0;ABA=0;AB=0;ABP=0;RUN=4;MQM=59.303;RL=28;RR=5;RPP=37.82;EL=7;ER=26;EPP=26.765;BL=2177;BR=956;LRB=0.38972;LRBP=1036.3;BVAR;SNP;TV	GT:GQ:GL:DP:RA:AA:SR:SA	0:50000:0:16:16:0:2|14:0|0	0:50000:0:10:10:0:1|9:0|0	0:50000:0:2:2:0:0|2:0|0	0:50000:0:14:14:0:0|14:0|0	0:50000:0:9:9:0:1|8:0|0	0:50000:0:17:17:0:2|15:0|0	0:50000:0:11:11:0:2|9:0|0	0:50000:0:8:8:0:0|8:0|0	1:50000:0:5:0:5:0|0:0|5	0:50000:0:5:5:0:0|5:0|0	0:50000:0:10:10:0:0|10:0|0	0:50000:0:16:16:0:3|13:0|0	0:50000:0:9:9:0:1|8:0|0	0:50000:-14.737:11:10:1:2|8:1|0	0:50000:0:5:5:0:0|5:0|0	0:50000:0:12:12:0:1|11:0|0	0:50000:0:7:7:0:1|6:0|0	0:50000:0:10:10:0:4|6:0|0	0:50000:0:15:15:0:8|7:0|0	0:50000:0:3:3:0:0|3:0|0	1:50000:-26.71:7:0:6:0|0:0|6	0:50000:-28.782:3:2:0:0|2:0|0	0:50000:0:4:4:0:1|3:0|0	0:50000:0:12:12:0:5|7:0|0	0:50000:0:4:4:0:0|4:0|0	0:50000:0:9:9:0:1|8:0|0	0:50000:0:15:15:0:0|15:0|0	0:50000:0:10:10:0:1|9:0|0	0:50000:0:11:11:0:2|9:0|0	0:50000:0:4:4:0:0|4:0|0	0:50000:0:7:7:0:1|6:0|0	0:50000:0:2:2:0:0|2:0|0	0:50000:0:19:19:0:2|17:0|0	0:50000:0:12:12:0:4|8:0|0	0:50000:0:10:10:0:1|9:0|0	0:50000:0:8:8:0:1|7:0|0	0:50000:0:12:12:0:0|12:0|0	0:100.99:0:1:1:0:0|1:0|0	0:50000:0:7:7:0:0|7:0|0	0:50000:0:4:4:0:0|4:0|0	0:50000:0:8:8:0:0|8:0|0	0:50000:0:4:4:0:0|4:0|0	0:50000:0:9:9:0:1|8:0|0	0:50000:0:11:11:0:2|9:0|0	0:50000:0:6:6:0:1|5:0|0	0:50000:0:10:10:0:1|9:0|0	0:50000:0:8:8:0:1|7:0|0	0:50000:0:14:14:0:4|10:0|0	0:50000:-33.906:11:9:2:3|6:0|2	0:50000:0:9:9:0:2|7:0|0	1:50000:0:3:0:3:0|0:0|3	0:50000:0:12:12:0:3|9:0|0	0:50000:0:14:14:0:5|9:0|0	0:50000:0:4:4:0:0|4:0|0	0:50000:0:10:10:0:1|9:0|0	0:50000:0:6:6:0:0|6:0|0	0:50000:0:8:8:0:1|7:0|0	0:50000:0:9:9:0:2|7:0|0	0:50000:0:7:7:0:2|5:0|0	0:50000:0:6:6:0:1|5:0|0	0:50000:0:3:3:0:0|3:0|0	0:50000:0:2:2:0:1|1:0|0	0:50000:0:17:17:0:1|16:0|0	0:50000:0:5:5:0:0|5:0|0	0:50000:0:4:4:0:0|4:0|0	0:50000:0:10:10:0:1|9:0|0	0:50000:0:10:10:0:1|9:0|0	0:50000:0:11:11:0:1|10:0|0	0:50000:0:12:12:0:1|11:0|0	0:50000:0:4:4:0:0|4:0|0	0:50000:0:10:10:0:0|10:0|0	0:50000:0:23:23:0:5|18:0|0	0:50000:0:14:14:0:5|9:0|0	0:50000:0:6:6:0:2|4:0|0	0:50000:0:14:14:0:1|13:0|0	1:50000:0:7:0:7:0|0:1|6	0:50000:0:4:4:0:1|3:0|0	1:50000:0:9:0:9:0|0:0|9	0:50000:0:20:20:0:6|14:0|0	0:50000:0:10:10:0:0|10:0|0	0:50000:0:12:12:0:3|9:0|0	0:50000:0:2:2:0:0|2:0|0	0:50000:0:7:7:0:2|5:0|0	0:50000:0:14:14:0:0|14:0|0
NC_008096	62516	PotVarCP00111	G	T	885.75	.	NS=81;DP=422;AC=5;AN=81;AF=0.061728;RA=408;AA=13;HETAR=0;HOMA=5;HOMR=76;SRF=269;SRR=139;SAF=12;SAR=1;SRB=0.65931;SAB=0.92308;SRP=92.956;SAP=23.222;ABR=0;ABA=0;AB=0;ABP=0;RUN=1;MQM=60;RL=6;RR=7;RPP=3.1773;EL=5;ER=8;EPP=4.5136;BL=536;BR=698;LRB=0.13128;LRBP=49.192;BVAR;SNP;TV	GT:GQ:GL:DP:RA:AA:SR:SA	0:50000:0:5:5:0:4|1:0|0	0:50000:0:7:7:0:5|2:0|0	.	0:50000:0:5:5:0:5|0:0|0	0:50000:0:2:2:0:2|0:0|0	0:50000:0:11:11:0:9|2:0|0	0:50000:0:2:2:0:1|1:0|0	0:50000:0:8:8:0:4|4:0|0	1:50000:0:5:0:5:0|0:5|0	0:50000:0:6:6:0:5|1:0|0	0:50000:0:2:2:0:1|1:0|0	0:50000:0:14:14:0:10|4:0|0	0:50000:0:11:11:0:6|5:0|0	0:50000:0:6:6:0:2|4:0|0	0:50000:0:3:3:0:3|0:0|0	0:50000:0:4:4:0:2|2:0|0	0:50000:0:5:5:0:3|2:0|0	0:50000:0:4:4:0:2|2:0|0	0:50000:0:9:9:0:2|7:0|0	0:50000:0:5:5:0:2|3:0|0	1:76.156:0:1:0:1:0|0:1|0	0:50000:0:3:3:0:2|1:0|0	0:105.82:0:1:1:0:1|0:0|0	0:50000:0:5:5:0:2|3:0|0	0:50000:0:3:3:0:3|0:0|0	0:50000:0:7:7:0:4|3:0|0	0:50000:0:6:6:0:6|0:0|0	0:50000:0:9:9:0:8|1:0|0	0:50000:0:3:3:0:2|1:0|0	0:50000:-21.414:7:6:1:3|3:1|0	0:50000:0:9:9:0:6|3:0|0	.	0:50000:0:3:3:0:2|1:0|0	0:50000:0:3:3:0:2|1:0|0	0:50000:0:4:4:0:3|1:0|0	0:50000:0:3:3:0:2|1:0|0	0:50000:0:3:3:0:2|1:0|0	0:50000:0:6:6:0:1|5:0|0	0:50000:0:4:4:0:3|1:0|0	0:50000:0:4:4:0:2|2:0|0	0:50000:0:5:5:0:5|0:0|0	0:50000:0:10:10:0:5|5:0|0	0:50000:0:11:11:0:5|6:0|0	0:50000:0:4:4:0:1|3:0|0	0:171.59:0:2:2:0:1|1:0|0	0:50000:0:3:3:0:3|0:0|0	0:50000:0:2:2:0:2|0:0|0	0:50000:0:6:6:0:3|3:0|0	0:50000:0:5:5:0:4|1:0|0	0:50000:0:7:7:0:4|3:0|0	1:72.156:0:1:0:1:0|0:1|0	0:50000:0:4:4:0:2|2:0|0	0:50000:0:9:9:0:5|4:0|0	.	0:50000:0:3:3:0:2|1:0|0	0:50000:0:7:7:0:6|1:0|0	0:50000:0:8:8:0:7|1:0|0	0:50000:0:8:8:0:6|2:0|0	0:50000:0:9:9:0:6|3:0|0	0:50000:0:4:4:0:3|1:0|0	0:50000:0:3:3:0:3|0:0|0	0:50000:0:2:2:0:2|0:0|0	0:50000:0:13:13:0:7|6:0|0	0:50000:0:6:6:0:5|1:0|0	0:106.82:0:1:1:0:1|0:0|0	0:50000:0:4:4:0:3|1:0|0	0:50000:0:4:4:0:4|0:0|0	0:50000:0:8:8:0:4|4:0|0	0:50000:0:6:6:0:6|0:0|0	0:50000:0:4:4:0:4|0:0|0	0:50000:0:4:4:0:4|0:0|0	0:50000:0:6:6:0:2|4:0|0	0:50000:0:7:7:0:2|5:0|0	0:100.82:0:1:1:0:1|0:0|0	0:50000:0:4:4:0:2|2:0|0	1:50000:0:3:0:3:0|0:2|1	0:50000:0:3:3:0:2|1:0|0	1:153.42:0:2:0:2:0|0:2|0	0:50000:0:7:7:0:4|3:0|0	0:50000:0:2:2:0:1|1:0|0	0:50000:0:13:13:0:9|4:0|0	0:50000:0:4:4:0:3|1:0|0	0:107.82:0:1:1:0:1|0:0|0	0:50000:0:7:7:0:7|0:0|0
NC_008096	62597	PotVarCP00112	G	A	5950.2	.	NS=84;DP=669;AC=10;AN=84;AF=0.11905;RA=588;AA=80;HETAR=0;HOMA=10;HOMR=74;SRF=489;SRR=99;SAF=64;SAR=16;SRB=0.83163;SAB=0.8;SRP=564.71;SAP=65.549;ABR=0;ABA=0;AB=0;ABP=0;RUN=2;MQM=60;RL=37;RR=43;RPP=3.9875;EL=33;ER=47;EPP=8.3304;BL=3441;BR=4155;LRB=0.093997;LRBP=148.75;BVAR;SNP;TS;CpG	GT:GQ:GL:DP:RA:AA:SR:SA	0:50000:0:6:6:0:3|3:0|0	0:50000:0:6:6:0:6|0:0|0	0:50000:0:3:3:0:3|0:0|0	0:50000:0:19:19:0:18|1:0|0	0:50000:0:14:14:0:14|0:0|0	0:50000:0:18:18:0:13|5:0|0	0:50000:0:5:5:0:4|1:0|0	0:50000:0:6:6:0:4|2:0|0	0:50000:0:12:12:0:12|0:0|0	1:50000:0:7:0:7:0|0:7|0	0:50000:0:9:9:0:8|1:0|0	0:50000:-21.875:22:21:1:16|5:0|1	0:50000:0:6:6:0:3|3:0|0	0:50000:0:9:9:0:8|1:0|0	1:50000:0:6:0:6:0|0:4|2	0:50000:0:3:3:0:2|1:0|0	0:102.69:0:1:1:0:1|0:0|0	0:50000:0:8:8:0:7|1:0|0	0:50000:0:14:14:0:11|3:0|0	0:50000:0:9:9:0:7|2:0|0	0:50000:0:8:8:0:5|3:0|0	0:50000:0:4:4:0:4|0:0|0	0:50000:0:3:3:0:2|1:0|0	0:50000:0:8:8:0:6|2:0|0	0:50000:0:7:7:0:6|1:0|0	0:50000:0:9:9:0:6|3:0|0	0:50000:0:4:4:0:4|0:0|0	0:50000:0:18:18:0:17|1:0|0	1:50000:0:6:0:6:0|0:5|1	0:50000:0:14:14:0:11|3:0|0	0:50000:0:5:5:0:5|0:0|0	0:50000:0:7:7:0:7|0:0|0	0:50000:0:8:8:0:7|1:0|0	0:50000:0:10:10:0:10|0:0|0	0:50000:0:10:10:0:8|2:0|0	1:50000:0:4:0:4:0|0:3|1	0:50000:0:9:9:0:8|1:0|0	0:50000:0:3:3:0:2|1:0|0	1:50000:-20.954:11:1:10:1|0:7|3	0:50000:0:3:3:0:3|0:0|0	0:50000:0:6:6:0:6|0:0|0	0:50000:0:7:7:0:5|2:0|0	1:50000:0:10:0:10:0|0:6|4	0:50000:0:11:11:0:11|0:0|0	0:171.59:0:2:2:0:2|0:0|0	0:50000:0:7:7:0:6|1:0|0	0:50000:0:6:6:0:6|0:0|0	0:50000:0:13:13:0:10|3:0|0	0:50000:0:6:6:0:4|2:0|0	0:50000:0:8:8:0:6|2:0|0	0:97.692:0:1:1:0:1|0:0|0	0:50000:0:3:3:0:1|2:0|0	0:50000:0:7:7:0:5|2:0|0	0:50000:0:4:4:0:4|0:0|0	0:50000:0:11:11:0:9|2:0|0	0:50000:-19.802:11:10:1:9|1:1|0	0:50000:0:12:12:0:8|4:0|0	0:50000:0:7:7:0:5|2:0|0	1:50000:0:9:0:9:0|0:6|3	0:96.442:-20.263:3:2:1:2|0:1|0	0:50000:0:6:6:0:5|1:0|0	0:100.69:0:1:1:0:0|1:0|0	0:50000:0:11:11:0:10|1:0|0	0:171.59:0:2:2:0:2|0:0|0	0:50000:0:2:2:0:2|0:0|0	0:50000:0:9:9:0:9|0:0|0	0:50000:0:7:7:0:5|2:0|0	0:50000:0:11:11:0:8|3:0|0	1:50000:0:8:0:8:0|0:8|0	0:50000:0:10:10:0:9|1:0|0	0:50000:0:6:6:0:6|0:0|0	0:50000:0:8:8:0:7|1:0|0	0:50000:0:12:12:0:8|4:0|0	0:50000:0:6:6:0:6|0:0|0	0:50000:0:9:9:0:9|0:0|0	0:171.59:0:2:2:0:2|0:0|0	1:50000:0:8:0:8:0|0:8|0	0:50000:0:8:8:0:6|2:0|0	0:50000:0:15:15:0:12|3:0|0	0:50000:0:3:3:0:3|0:0|0	0:50000:0:17:17:0:10|7:0|0	1:50000:0:9:0:9:0|0:8|1	0:50000:0:9:9:0:9|0:0|0	0:50000:0:11:11:0:9|2:0|0
NC_008096	63493	PotVarCP00113	T	C	35489	.	NS=84;DP=8168;AC=4;AN=84;AF=0.047619;RA=7707;AA=458;HETAR=0;HOMA=4;HOMR=80;SRF=2556;SRR=5151;SAF=161;SAR=297;SRB=0.33165;SAB=0.35153;SRP=1900.3;SAP=90.704;ABR=0;ABA=0;AB=0;ABP=0;RUN=2;MQM=59.9;RL=253;RR=205;RPP=13.934;EL=240;ER=218;EPP=5.305;BL=23308;BR=20164;LRB=0.072322;LRBP=496.76;BVAR;SNP;TS	GT:GQ:GL:DP:RA:AA:SR:SA	0:50000:0:118:118:0:35|83:0|0	0:50000:0:105:105:0:33|72:0|0	0:50000:0:83:83:0:41|42:0|0	0:50000:0:119:119:0:39|80:0|0	0:50000:0:133:133:0:50|83:0|0	0:50000:0:170:170:0:77|93:0|0	0:50000:0:95:95:0:27|68:0|0	0:50000:0:96:96:0:36|60:0|0	1:50000:0:140:0:140:0|0:51|89	0:50000:0:116:116:0:33|83:0|0	0:50000:0:100:100:0:35|65:0|0	0:50000:0:150:150:0:59|91:0|0	0:50000:0:81:81:0:30|51:0|0	0:50000:0:68:68:0:30|38:0|0	0:50000:0:86:86:0:29|57:0|0	0:50000:-17.5:136:135:1:60|75:0|1	0:50000:0:116:116:0:41|75:0|0	0:50000:0:96:96:0:37|59:0|0	0:50000:0:132:132:0:60|72:0|0	0:50000:0:114:114:0:37|77:0|0	1:50000:0:93:0:93:0|0:30|63	0:50000:-19.342:74:73:0:23|50:0|0	0:50000:0:81:81:0:28|53:0|0	0:50000:0:69:69:0:29|40:0|0	0:50000:0:99:99:0:27|72:0|0	0:50000:0:89:89:0:26|63:0|0	0:50000:0:90:90:0:16|74:0|0	0:50000:0:95:95:0:24|71:0|0	0:50000:0:104:104:0:34|70:0|0	0:50000:0:69:69:0:15|54:0|0	0:50000:0:95:95:0:22|73:0|0	0:50000:0:75:75:0:15|60:0|0	0:50000:0:102:102:0:21|81:0|0	0:50000:0:82:82:0:22|60:0|0	0:50000:0:83:83:0:24|59:0|0	0:50000:0:101:101:0:22|79:0|0	0:50000:0:93:93:0:21|72:0|0	0:50000:0:78:78:0:18|60:0|0	0:50000:0:84:84:0:23|61:0|0	0:50000:0:79:79:0:13|66:0|0	0:50000:0:94:94:0:31|63:0|0	0:50000:0:73:73:0:19|54:0|0	0:50000:0:96:96:0:29|67:0|0	0:50000:0:82:82:0:28|54:0|0	0:50000:0:77:77:0:25|52:0|0	0:50000:0:76:76:0:31|45:0|0	0:50000:0:86:86:0:30|56:0|0	0:50000:0:108:108:0:33|75:0|0	0:50000:0:72:72:0:18|54:0|0	0:50000:0:60:60:0:19|41:0|0	0:50000:0:86:86:0:26|60:0|0	0:50000:0:84:84:0:22|62:0|0	0:50000:0:77:77:0:23|54:0|0	0:50000:0:50:50:0:13|37:0|0	0:50000:0:108:108:0:33|75:0|0	0:50000:0:88:88:0:26|62:0|0	0:50000:0:100:100:0:30|70:0|0	0:50000:-40.687:79:77:2:21|56:2|0	0:50000:0:108:108:0:37|71:0|0	0:50000:0:51:51:0:14|37:0|0	0:50000:0:89:89:0:30|59:0|0	0:50000:0:112:112:0:46|66:0|0	0:50000:0:127:127:0:50|77:0|0	0:50000:0:95:95:0:28|67:0|0	0:50000:0:77:77:0:23|54:0|0	0:50000:0:151:151:0:52|99:0|0	0:50000:0:98:98:0:29|69:0|0	0:50000:0:122:122:0:40|82:0|0	0:50000:0:110:110:0:37|73:0|0	0:50000:0:83:83:0:20|63:0|0	0:50000:0:113:113:0:39|74:0|0	0:50000:0:111:111:0:52|59:0|0	0:50000:0:142:142:0:61|81:0|0	0:50000:0:83:83:0:37|46:0|0	0:50000:-18.421:112:111:1:41|70:0|1	1:50000:-13.585:131:0:130:0|0:52|78	0:50000:0:77:77:0:31|46:0|0	1:50000:-20.032:92:1:91:0|1:26|65	0:50000:0:142:142:0:60|82:0|0	0:50000:0:77:77:0:26|51:0|0	0:50000:0:102:102:0:40|62:0|0	0:50000:0:69:69:0:28|41:0|0	0:50000:0:84:84:0:15|69:0|0	0:50000:0:124:124:0:51|73:0|0
NC_008096	63546	PotVarCP00114	G	A	31993	.	NS=84;DP=6895;AC=5;AN=84;AF=0.059524;RA=6449;AA=441;HETAR=0;HOMA=5;HOMR=79;SRF=1944;SRR=4505;SAF=125;SAR=316;SRB=0.30144;SAB=0.28345;SRP=2211.4;SAP=182.64;ABR=0;ABA=0;AB=0;ABP=0;RUN=4;MQM=59.739;RL=246;RR=195;RPP=15.818;EL=194;ER=247;EPP=16.842;BL=22542;BR=19329;LRB=0.076736;LRBP=538.39;BVAR;REPEAT=G:2;SNP;TS	GT:GQ:GL:DP:RA:AA:SR:SA	0:50000:0:95:95:0:24|71:0|0	0:50000:0:86:86:0:19|67:0|0	0:50000:-69.86:80:76:4:23|53:3|1	0:50000:0:96:96:0:22|74:0|0	0:50000:-33.468:110:108:2:38|70:1|1	0:50000:0:140:140:0:62|78:0|0	0:50000:0:65:65:0:25|40:0|0	0:50000:-20.723:84:83:1:26|57:0|1	1:50000:-20.032:107:1:106:1|0:27|79	0:50000:0:91:91:0:23|68:0|0	0:50000:-20.723:81:80:1:32|48:1|0	0:50000:0:133:133:0:44|89:0|0	0:50000:0:65:65:0:23|42:0|0	0:50000:0:60:60:0:21|39:0|0	0:50000:0:63:63:0:21|42:0|0	0:50000:-20.954:108:107:1:37|70:0|1	0:50000:0:75:75:0:23|52:0|0	0:50000:0:82:82:0:24|58:0|0	0:50000:0:113:113:0:47|66:0|0	0:50000:0:74:74:0:20|54:0|0	1:50000:-38.28:65:2:63:2|0:13|50	0:50000:0:56:56:0:16|40:0|0	0:50000:0:53:53:0:14|39:0|0	0:50000:-17.039:52:51:1:19|32:1|0	0:50000:0:83:83:0:24|59:0|0	0:50000:0:94:94:0:27|67:0|0	0:50000:0:98:98:0:18|80:0|0	0:50000:0:97:97:0:26|71:0|0	0:50000:0:82:82:0:31|51:0|0	0:50000:0:77:77:0:15|62:0|0	0:50000:0:74:74:0:14|60:0|0	0:50000:-17.96:52:51:0:9|42:0|0	0:50000:-21.875:108:107:1:20|87:1|0	0:50000:0:78:78:0:22|56:0|0	0:50000:0:90:90:0:28|62:0|0	0:50000:0:79:79:0:17|62:0|0	0:50000:0:65:65:0:10|55:0|0	0:50000:0:81:81:0:20|61:0|0	0:50000:-38.062:81:79:2:19|60:0|2	0:50000:0:60:60:0:10|50:0|0	0:50000:0:82:82:0:23|59:0|0	0:50000:0:80:80:0:25|55:0|0	0:50000:0:87:87:0:25|62:0|0	0:50000:0:86:86:0:31|55:0|0	0:50000:-20.263:61:60:1:12|48:0|1	0:50000:0:77:77:0:24|53:0|0	0:50000:0:75:75:0:26|49:0|0	0:50000:0:93:93:0:28|65:0|0	0:50000:-37.187:69:67:0:19|48:0|0	0:50000:-21.644:74:73:1:19|54:1|0	1:50000:-19.572:67:0:66:0|0:13|53	0:50000:0:65:65:0:17|48:0|0	0:50000:0:71:71:0:26|45:0|0	0:50000:-20.493:42:41:1:10|31:0|1	0:50000:0:123:123:0:44|79:0|0	0:50000:0:72:72:0:17|55:0|0	0:50000:0:87:87:0:29|58:0|0	0:50000:-58.67:81:78:3:26|52:2|1	0:50000:0:103:103:0:39|64:0|0	0:50000:-20.493:46:45:1:12|33:0|1	0:50000:0:73:73:0:22|51:0|0	0:50000:0:85:85:0:22|63:0|0	0:50000:-23.026:113:112:1:35|77:1|0	0:50000:0:75:75:0:21|54:0|0	0:50000:-29.093:60:58:2:12|46:2|0	0:50000:0:101:101:0:29|72:0|0	0:50000:0:78:78:0:17|61:0|0	0:50000:-32.593:105:103:2:29|74:1|1	0:50000:0:81:81:0:26|55:0|0	0:50000:-21.184:62:61:1:11|50:0|1	0:50000:0:97:97:0:45|52:0|0	0:50000:-21.184:110:109:1:34|75:0|1	0:50000:0:116:116:0:44|72:0|0	0:50000:0:64:64:0:13|51:0|0	0:50000:0:96:96:0:31|65:0|0	1:50000:0:98:0:98:0|0:34|64	0:50000:0:66:66:0:24|42:0|0	1:50000:-20.954:80:1:79:1|0:24|55	0:50000:0:111:111:0:41|70:0|0	0:50000:-20.723:61:60:1:16|44:0|1	0:50000:-18.421:89:88:1:28|60:0|1	0:50000:0:47:47:0:20|27:0|0	0:50000:0:61:61:0:17|44:0|0	0:50000:0:91:91:0:38|53:0|0
NC_008096	63768	PotVarCP00115	C	A	16150	.	NS=84;DP=9635;AC=2;AN=84;AF=0.02381;RA=9412;AA=220;HETAR=0;HOMA=2;HOMR=82;SRF=6689;SRR=2723;SAF=155;SAR=65;SRB=0.71069;SAB=0.70455;SRP=3631.9;SAP=82.96;ABR=0;ABA=0;AB=0;ABP=0;RUN=4;MQM=59.791;RL=85;RR=135;RPP=27.686;EL=76;ER=144;EPP=48.651;BL=9165;BR=11657;LRB=0.11968;LRBP=650.64;BVAR;SNP;TV	GT:GQ:GL:DP:RA:AA:SR:SA	0:50000:0:120:120:0:79|41:0|0	0:50000:0:106:106:0:76|30:0|0	0:50000:0:108:108:0:82|26:0|0	0:50000:0:140:140:0:94|46:0|0	1:50000:-151.49:114:8:106:8|0:74|32	0:50000:0:181:181:0:115|66:0|0	0:50000:0:125:125:0:91|34:0|0	0:50000:0:115:115:0:88|27:0|0	0:50000:0:117:117:0:79|38:0|0	0:50000:0:122:122:0:85|37:0|0	0:50000:-20.954:136:135:0:95|40:0|0	0:50000:0:146:146:0:102|44:0|0	0:50000:0:103:103:0:71|32:0|0	0:50000:0:120:120:0:85|35:0|0	0:50000:0:101:101:0:69|32:0|0	0:50000:-17.269:155:154:1:115|39:1|0	0:50000:-20.954:112:111:0:76|35:0|0	0:50000:0:118:118:0:81|37:0|0	0:50000:0:136:136:0:88|48:0|0	0:50000:0:139:139:0:95|44:0|0	0:50000:0:100:100:0:71|29:0|0	0:50000:0:94:94:0:73|21:0|0	0:50000:0:100:100:0:73|27:0|0	0:50000:0:108:108:0:82|26:0|0	0:50000:0:117:117:0:87|30:0|0	0:50000:0:149:149:0:104|45:0|0	0:50000:0:95:95:0:66|29:0|0	0:50000:0:107:107:0:73|34:0|0	0:50000:0:127:127:0:99|28:0|0	0:50000:0:88:88:0:66|22:0|0	0:50000:0:110:110:0:88|22:0|0	0:50000:0:73:73:0:58|15:0|0	0:50000:0:144:144:0:96|48:0|0	0:50000:0:95:95:0:76|19:0|0	0:50000:0:100:100:0:68|32:0|0	0:50000:0:121:121:0:89|32:0|0	0:50000:0:71:71:0:48|23:0|0	0:50000:0:80:80:0:56|24:0|0	0:50000:0:90:90:0:65|25:0|0	0:50000:0:85:85:0:71|14:0|0	0:50000:0:95:95:0:76|19:0|0	1:50000:-76.25:111:4:107:4|0:75|32	0:50000:0:136:136:0:90|46:0|0	0:50000:0:113:113:0:69|44:0|0	0:50000:0:87:87:0:60|27:0|0	0:50000:-18.881:126:125:1:91|34:1|0	0:50000:0:110:110:0:88|22:0|0	0:50000:0:151:151:0:115|36:0|0	0:50000:0:76:76:0:52|24:0|0	0:50000:0:87:87:0:56|31:0|0	0:50000:0:112:112:0:76|36:0|0	0:50000:0:87:87:0:63|24:0|0	0:50000:0:122:122:0:85|37:0|0	0:50000:-37.624:52:50:2:41|9:1|1	0:50000:-18.881:146:145:1:104|41:1|0	0:50000:0:90:90:0:68|22:0|0	0:50000:0:104:104:0:73|31:0|0	0:50000:0:114:114:0:82|32:0|0	0:50000:0:130:130:0:90|40:0|0	0:50000:0:74:74:0:58|16:0|0	0:50000:0:91:91:0:67|24:0|0	0:50000:0:125:125:0:93|32:0|0	0:50000:0:165:165:0:105|60:0|0	0:50000:0:104:104:0:77|27:0|0	0:50000:0:109:109:0:80|29:0|0	0:50000:0:140:140:0:100|40:0|0	0:50000:0:93:93:0:64|29:0|0	0:50000:0:139:139:0:101|38:0|0	0:50000:-17.96:144:143:1:115|28:1|0	0:50000:0:101:101:0:77|24:0|0	0:50000:0:150:150:0:106|44:0|0	0:50000:0:125:125:0:89|36:0|0	0:50000:0:168:168:0:99|69:0|0	0:50000:0:81:81:0:56|25:0|0	0:50000:0:129:129:0:93|36:0|0	0:50000:0:159:159:0:99|60:0|0	0:50000:0:75:75:0:58|17:0|0	0:50000:-18.19:124:123:1:88|35:1|0	0:50000:0:149:149:0:99|50:0|0	0:50000:0:96:96:0:74|22:0|0	0:50000:0:139:139:0:86|53:0|0	0:50000:0:97:97:0:78|19:0|0	0:50000:0:101:101:0:77|24:0|0	0:50000:0:139:139:0:84|55:0|0
NC_008096	64484	PotVarCP00116	A	G	20341	.	NS=84;DP=12409;AC=2;AN=84;AF=0.02381;RA=12120;AA=280;HETAR=0;HOMA=2;HOMR=82;SRF=5301;SRR=6819;SAF=115;SAR=165;SRB=0.43738;SAB=0.41071;SRP=415.86;SAP=22.398;ABR=0;ABA=0;AB=0;ABP=0;RUN=1;MQM=59.918;RL=129;RR=151;RPP=6.7638;EL=120;ER=160;EPP=15.419;BL=12787;BR=13729;LRB=0.035526;LRBP=75.679;BVAR;SNP;TS	GT:GQ:GL:DP:RA:AA:SR:SA	0:50000:0:195:195:0:88|107:0|0	0:50000:0:177:177:0:81|96:0|0	0:50000:0:148:148:0:71|77:0|0	0:50000:0:169:169:0:81|88:0|0	1:50000:-245.79:174:13:161:5|8:73|88	0:50000:0:246:246:0:111|135:0|0	0:50000:0:166:166:0:93|73:0|0	0:50000:0:181:181:0:89|92:0|0	0:50000:0:206:206:0:97|109:0|0	0:50000:0:208:208:0:89|119:0|0	0:50000:0:231:231:0:122|109:0|0	0:50000:0:209:209:0:96|113:0|0	0:50000:0:138:138:0:62|76:0|0	0:50000:0:142:142:0:71|71:0|0	0:50000:0:143:143:0:69|74:0|0	0:50000:0:202:202:0:109|93:0|0	0:50000:0:171:171:0:94|77:0|0	0:50000:0:157:157:0:83|74:0|0	0:50000:0:191:191:0:88|103:0|0	0:50000:-15.197:210:209:0:90|119:0|0	0:50000:0:155:155:0:66|89:0|0	0:50000:0:194:194:0:102|92:0|0	0:50000:0:183:183:0:105|78:0|0	0:50000:0:165:165:0:66|99:0|0	0:50000:0:132:132:0:42|90:0|0	0:50000:0:145:145:0:60|85:0|0	0:50000:0:95:95:0:38|57:0|0	0:50000:0:116:116:0:41|75:0|0	0:50000:0:133:133:0:48|85:0|0	0:50000:0:96:96:0:41|55:0|0	0:50000:0:114:114:0:50|64:0|0	0:50000:0:104:104:0:51|53:0|0	0:50000:0:148:148:0:66|82:0|0	0:50000:0:90:90:0:31|59:0|0	0:50000:0:98:98:0:38|60:0|0	0:50000:0:124:124:0:50|74:0|0	0:50000:0:91:91:0:40|51:0|0	0:50000:0:93:93:0:33|60:0|0	0:50000:0:91:91:0:23|68:0|0	0:50000:0:86:86:0:39|47:0|0	0:50000:0:131:131:0:54|77:0|0	1:50000:-75.398:121:4:117:3|1:42|75	0:50000:0:110:110:0:39|71:0|0	0:50000:0:117:117:0:48|69:0|0	0:50000:0:89:89:0:38|51:0|0	0:50000:0:140:140:0:52|88:0|0	0:50000:0:97:97:0:32|65:0|0	0:50000:0:136:136:0:43|93:0|0	0:50000:-14.506:96:95:0:39|56:0|0	0:50000:0:88:88:0:46|42:0|0	0:50000:0:111:111:0:42|69:0|0	0:50000:0:83:83:0:44|39:0|0	0:50000:0:98:98:0:38|60:0|0	0:50000:-20.493:77:76:1:38|38:0|1	0:50000:0:142:142:0:52|90:0|0	0:50000:0:90:90:0:38|52:0|0	0:50000:0:106:106:0:34|72:0|0	0:50000:0:100:100:0:40|60:0|0	0:50000:0:122:122:0:43|79:0|0	0:50000:0:79:79:0:30|49:0|0	0:50000:0:119:119:0:50|69:0|0	0:50000:0:190:190:0:83|107:0|0	0:50000:-20.723:216:215:1:86|129:0|1	0:50000:-22.105:119:118:0:43|75:0|0	0:50000:-20.493:158:157:0:71|86:0|0	0:50000:-18.19:210:209:0:84|125:0|0	0:50000:0:160:160:0:65|95:0|0	0:50000:-17.039:220:219:0:104|115:0|0	0:50000:-17.5:227:226:0:93|133:0|0	0:50000:0:186:186:0:77|109:0|0	0:50000:0:193:193:0:84|109:0|0	0:50000:0:184:184:0:84|100:0|0	0:50000:-17.5:176:175:0:81|94:0|0	0:50000:0:128:128:0:65|63:0|0	0:50000:0:188:188:0:75|113:0|0	0:50000:0:202:202:0:92|110:0|0	0:50000:0:115:115:0:40|75:0|0	0:50000:0:189:189:0:92|97:0|0	0:50000:0:201:201:0:87|114:0|0	0:50000:0:159:159:0:61|98:0|0	0:50000:0:149:149:0:65|84:0|0	0:50000:0:137:137:0:59|78:0|0	0:50000:0:175:175:0:79|96:0|0	0:50000:0:157:157:0:69|88:0|0
NC_008096	65612	PotVarCP00117	C	T	10514	.	NS=84;DP=640;AC=20;AN=84;AF=0.2381;RA=492;AA=147;HETAR=0;HOMA=20;HOMR=64;SRF=400;SRR=92;SAF=121;SAR=26;SRB=0.81301;SAB=0.82313;SRP=421.7;SAP=136.33;ABR=0;ABA=0;AB=0;ABP=0;RUN=1;MQM=59.218;RL=53;RR=94;RPP=27.842;EL=51;ER=96;EPP=32.923;BL=5597;BR=8353;LRB=0.19756;LRBP=1185.3;BVAR;SNP;TS;CpG	GT:GQ:GL:DP:RA:AA:SR:SA	0:50000:0:7:7:0:7|0:0|0	0:50000:0:13:13:0:13|0:0|0	0:50000:0:8:8:0:7|1:0|0	0:50000:-15.427:9:8:1:6|2:1|0	1:50000:0:3:0:3:0|0:2|1	0:50000:0:13:13:0:13|0:0|0	0:50000:0:4:4:0:3|1:0|0	0:50000:0:8:8:0:7|1:0|0	1:50000:0:12:0:12:0|0:11|1	1:50000:0:6:0:6:0|0:6|0	0:50000:0:9:9:0:7|2:0|0	0:50000:0:9:9:0:7|2:0|0	0:50000:0:7:7:0:7|0:0|0	0:50000:0:19:19:0:13|6:0|0	1:50000:0:6:0:6:0|0:4|2	0:50000:0:8:8:0:5|3:0|0	0:50000:0:2:2:0:2|0:0|0	0:50000:0:12:12:0:8|4:0|0	0:50000:-19.342:18:17:1:11|6:0|1	0:50000:0:5:5:0:3|2:0|0	1:50000:0:8:0:8:0|0:2|6	0:50000:0:5:5:0:2|3:0|0	0:50000:0:3:3:0:2|1:0|0	0:50000:0:9:9:0:7|2:0|0	0:50000:0:10:10:0:10|0:0|0	0:50000:-20.032:9:8:1:6|2:1|0	0:50000:0:7:7:0:7|0:0|0	0:50000:0:9:9:0:8|1:0|0	1:50000:0:10:0:10:0|0:10|0	0:50000:0:4:4:0:4|0:0|0	0:50000:0:7:7:0:7|0:0|0	0:50000:0:3:3:0:3|0:0|0	0:50000:0:12:12:0:11|1:0|0	0:50000:0:6:6:0:6|0:0|0	0:50000:-20.723:9:8:1:7|1:1|0	1:50000:0:10:0:10:0|0:8|2	0:50000:0:6:6:0:6|0:0|0	1:50000:0:5:0:5:0|0:4|1	1:50000:0:6:0:6:0|0:6|0	1:50000:0:5:0:5:0|0:5|0	0:50000:0:14:14:0:12|2:0|0	1:50000:0:6:0:6:0|0:3|3	1:50000:0:10:0:10:0|0:9|1	0:50000:0:3:3:0:3|0:0|0	0:50000:0:5:5:0:4|1:0|0	0:50000:0:8:8:0:7|1:0|0	0:50000:0:6:6:0:5|1:0|0	0:50000:0:9:9:0:8|1:0|0	0:50000:0:3:3:0:2|1:0|0	0:50000:0:7:7:0:3|4:0|0	1:50000:0:3:0:3:0|0:3|0	0:50000:0:4:4:0:4|0:0|0	0:50000:0:8:8:0:7|1:0|0	0:115.95:-14.276:3:2:1:1|1:0|1	0:50000:0:8:8:0:6|2:0|0	0:50000:0:8:8:0:5|3:0|0	1:50000:0:6:0:6:0|0:5|1	0:50000:0:11:11:0:7|4:0|0	1:50000:0:8:0:8:0|0:8|0	0:50000:0:4:4:0:4|0:0|0	0:50000:0:7:7:0:7|0:0|0	0:50000:0:5:5:0:3|2:0|0	0:50000:0:13:13:0:12|1:0|0	0:50000:0:4:4:0:4|0:0|0	0:92.651:-12.204:3:2:1:2|0:0|1	0:50000:0:10:10:0:7|3:0|0	0:50000:0:6:6:0:6|0:0|0	0:50000:0:10:10:0:7|3:0|0	1:50000:0:7:0:7:0|0:6|1	0:50000:0:7:7:0:6|1:0|0	0:50000:0:4:4:0:4|0:0|0	0:50000:-15.427:7:6:1:5|1:0|1	0:50000:0:11:11:0:7|4:0|0	0:50000:0:3:3:0:2|1:0|0	0:50000:0:8:8:0:7|1:0|0	1:50000:0:6:0:6:0|0:6|0	1:50000:0:6:0:6:0|0:6|0	1:50000:0:10:0:10:0|0:8|2	0:50000:0:15:15:0:10|5:0|0	0:50000:0:6:6:0:6|0:0|0	0:50000:0:10:10:0:7|3:0|0	1:50000:0:6:0:6:0|0:5|1	0:50000:-20.954:6:5:1:4|1:1|0	0:50000:0:14:14:0:11|3:0|0
NC_008096	66666	PotVarCP00118	C	A	11290	.	NS=84;DP=2756;AC=4;AN=84;AF=0.047619;RA=2607;AA=148;HETAR=0;HOMA=4;HOMR=80;SRF=470;SRR=2137;SAF=27;SAR=121;SRB=0.18028;SAB=0.18243;SRP=2317.7;SAP=132.65;ABR=0;ABA=0;AB=0;ABP=0;RUN=2;MQM=60;RL=90;RR=58;RPP=18.035;EL=59;ER=89;EPP=16.215;BL=7970;BR=6074;LRB=0.135;LRBP=558.84;BVAR;SNP;TV	GT:GQ:GL:DP:RA:AA:SR:SA	0:50000:0:42:42:0:8|34:0|0	0:50000:0:32:32:0:4|28:0|0	0:50000:0:25:25:0:3|22:0|0	0:50000:0:32:32:0:12|20:0|0	0:50000:-20.263:46:45:1:16|29:0|1	0:50000:0:62:62:0:17|45:0|0	0:50000:0:29:29:0:6|23:0|0	0:50000:0:23:23:0:6|17:0|0	1:50000:-20.032:43:1:42:0|1:4|38	0:50000:0:34:34:0:5|29:0|0	0:50000:0:49:49:0:2|47:0|0	0:50000:0:54:54:0:10|44:0|0	0:50000:0:26:26:0:4|22:0|0	0:50000:0:23:23:0:9|14:0|0	0:50000:0:23:23:0:7|16:0|0	0:50000:0:39:39:0:15|24:0|0	0:50000:-19.802:29:28:1:9|19:0|1	0:50000:0:28:28:0:7|21:0|0	0:50000:0:37:37:0:7|30:0|0	0:50000:0:38:38:0:9|29:0|0	1:50000:-20.032:29:1:28:0|1:10|18	0:50000:0:27:27:0:6|21:0|0	0:50000:0:16:16:0:2|14:0|0	0:50000:0:21:21:0:5|16:0|0	0:50000:0:33:33:0:6|27:0|0	0:50000:0:41:41:0:5|36:0|0	0:50000:0:27:27:0:3|24:0|0	0:50000:0:31:31:0:4|27:0|0	0:50000:0:29:29:0:6|23:0|0	0:50000:0:24:24:0:1|23:0|0	0:50000:0:34:34:0:2|32:0|0	0:50000:0:17:17:0:2|15:0|0	0:50000:0:44:44:0:7|37:0|0	0:50000:0:27:27:0:6|21:0|0	0:50000:0:30:30:0:7|23:0|0	0:50000:0:29:29:0:6|23:0|0	0:50000:0:30:30:0:3|27:0|0	0:50000:0:14:14:0:2|12:0|0	0:50000:0:31:31:0:6|25:0|0	0:50000:0:27:27:0:3|24:0|0	0:50000:0:24:24:0:3|21:0|0	0:50000:0:30:30:0:3|27:0|0	0:50000:0:37:37:0:4|33:0|0	0:50000:0:37:37:0:8|29:0|0	0:50000:0:29:29:0:6|23:0|0	0:50000:0:27:27:0:5|22:0|0	0:50000:0:32:32:0:4|28:0|0	0:50000:0:31:31:0:6|25:0|0	0:50000:0:21:21:0:5|16:0|0	0:50000:0:30:30:0:5|25:0|0	0:50000:0:16:16:0:5|11:0|0	0:50000:0:24:24:0:4|20:0|0	0:50000:0:36:36:0:8|28:0|0	0:50000:0:19:19:0:4|15:0|0	0:50000:0:42:42:0:6|36:0|0	0:50000:0:26:26:0:6|20:0|0	0:50000:0:35:35:0:6|29:0|0	0:50000:0:32:32:0:6|26:0|0	0:50000:0:34:34:0:4|30:0|0	0:50000:0:17:17:0:2|15:0|0	0:50000:0:38:38:0:4|34:0|0	0:50000:0:46:46:0:9|37:0|0	0:50000:0:34:34:0:3|31:0|0	0:50000:0:28:28:0:3|25:0|0	0:50000:0:25:25:0:4|21:0|0	0:50000:0:44:44:0:7|37:0|0	0:50000:0:25:25:0:2|23:0|0	0:50000:0:46:46:0:9|37:0|0	0:50000:0:41:41:0:4|37:0|0	0:50000:0:30:30:0:3|27:0|0	0:50000:0:46:46:0:4|42:0|0	0:50000:0:51:51:0:9|42:0|0	0:50000:0:43:43:0:10|33:0|0	0:50000:0:33:33:0:7|26:0|0	0:50000:0:45:45:0:7|38:0|0	1:50000:-17.039:40:1:39:0|1:9|30	0:50000:0:27:27:0:1|26:0|0	1:50000:0:37:0:37:0|0:4|33	0:50000:0:44:44:0:16|28:0|0	0:50000:0:32:32:0:6|26:0|0	0:50000:0:38:38:0:9|29:0|0	0:50000:0:28:28:0:4|24:0|0	0:50000:0:31:31:0:4|27:0|0	0:50000:0:49:49:0:7|42:0|0
NC_008096	67820	PotVarCP00119	A	AT	9190.8	.	NS=84;DP=1433;AC=7;AN=84;AF=0.083333;RA=1343;AA=88;HETAR=0;HOMA=7;HOMR=77;SRF=1118;SRR=225;SAF=73;SAR=15;SRB=0.83246;SAB=0.82955;SRP=1292.4;SAP=86.02;ABR=0;ABA=0;AB=0;ABP=0;RUN=1;MQM=60;RL=26;RR=62;RPP=34.99;EL=25;ER=63;EPP=38.642;BL=3060;BR=5285;LRB=0.26663;LRBP=1291.2;BVAR;INS=1	GT:GQ:GL:DP:RA:AA:SR:SA	0:50000:0:22:22:0:20|2:0|0	0:50000:0:29:29:0:24|5:0|0	0:50000:0:23:23:0:21|2:0|0	0:50000:0:19:19:0:18|1:0|0	0:50000:0:17:17:0:10|7:0|0	0:50000:0:21:21:0:15|6:0|0	0:50000:0:25:25:0:20|5:0|0	0:50000:-33.618:28:27:1:22|5:1|0	1:50000:-63.183:18:2:15:2|0:13|2	0:50000:0:23:23:0:18|5:0|0	0:50000:0:23:23:0:22|1:0|0	0:50000:0:16:16:0:9|7:0|0	0:50000:0:18:18:0:15|3:0|0	0:50000:0:18:18:0:16|2:0|0	0:50000:0:25:25:0:22|3:0|0	0:50000:0:29:29:0:25|4:0|0	0:50000:0:18:18:0:13|5:0|0	0:50000:0:34:34:0:28|6:0|0	0:50000:0:28:28:0:22|6:0|0	0:50000:0:10:10:0:7|3:0|0	1:50000:-19.572:26:1:25:1|0:18|7	0:50000:0:14:14:0:13|1:0|0	0:50000:0:13:13:0:10|3:0|0	0:50000:-33.618:21:20:1:18|2:0|1	0:50000:0:24:24:0:21|3:0|0	0:50000:0:20:20:0:19|1:0|0	0:50000:0:14:14:0:13|1:0|0	0:50000:0:13:13:0:12|1:0|0	0:50000:0:10:10:0:8|2:0|0	0:50000:0:12:12:0:9|3:0|0	0:50000:0:22:22:0:16|6:0|0	0:50000:0:10:10:0:10|0:0|0	0:50000:0:19:19:0:17|2:0|0	0:50000:0:12:12:0:12|0:0|0	0:50000:-34.539:20:19:1:16|3:1|0	0:50000:0:15:15:0:13|2:0|0	0:50000:0:11:11:0:10|1:0|0	1:50000:-35.437:6:2:4:2|0:3|1	0:50000:0:14:14:0:10|4:0|0	1:50000:-83.888:12:5:7:5|0:7|0	0:50000:0:20:20:0:15|5:0|0	0:50000:0:16:16:0:13|3:0|0	0:50000:-33.157:17:16:1:13|3:1|0	0:50000:0:15:15:0:12|3:0|0	0:50000:0:12:12:0:11|1:0|0	0:50000:0:13:13:0:13|0:0|0	0:50000:0:11:11:0:9|2:0|0	0:50000:0:18:18:0:17|1:0|0	0:50000:0:12:12:0:9|3:0|0	0:50000:0:8:8:0:6|2:0|0	0:50000:0:26:26:0:24|2:0|0	0:50000:0:23:23:0:20|3:0|0	0:50000:0:12:12:0:9|3:0|0	0:50000:0:13:13:0:11|2:0|0	0:50000:0:4:4:0:4|0:0|0	0:50000:0:16:16:0:13|3:0|0	1:50000:0:12:0:12:0|0:11|1	0:50000:0:14:14:0:8|6:0|0	0:50000:0:13:13:0:10|3:0|0	0:50000:0:12:12:0:10|2:0|0	0:50000:0:10:10:0:8|2:0|0	0:50000:0:18:18:0:16|2:0|0	0:50000:0:19:19:0:14|5:0|0	0:50000:0:26:26:0:22|4:0|0	0:50000:0:9:9:0:8|1:0|0	0:50000:-36.381:16:15:1:9|6:1|0	0:50000:0:15:15:0:14|1:0|0	0:50000:0:17:17:0:16|1:0|0	0:50000:0:9:9:0:9|0:0|0	0:50000:0:22:22:0:21|1:0|0	0:50000:0:14:14:0:13|1:0|0	0:50000:0:13:13:0:10|3:0|0	0:50000:0:22:22:0:20|2:0|0	0:50000:0:20:20:0:15|5:0|0	0:50000:0:12:12:0:12|0:0|0	1:50000:-92.149:19:5:14:3|2:11|3	0:50000:0:16:16:0:16|0:0|0	1:50000:-20.263:7:1:6:0|1:6|0	0:50000:0:26:26:0:18|8:0|0	0:50000:0:13:13:0:10|3:0|0	0:50000:0:20:20:0:18|2:0|0	0:50000:0:10:10:0:10|0:0|0	0:50000:0:19:19:0:14|5:0|0	0:50000:0:21:21:0:11|10:0|0
NC_008096	67841	PotVarCP00120	CA	C	3295.9	.	NS=84;DP=1810;AC=1;AN=84;AF=0.011905;RA=1705;AA=98;HETAR=0;HOMA=1;HOMR=83;SRF=1334;SRR=371;SAF=74;SAR=24;SRB=0.7824;SAB=0.7551;SRP=1184.1;SAP=58.405;ABR=0;ABA=0;AB=0;ABP=0;RUN=1;MQM=59.061;RL=25;RR=73;RPP=54.062;EL=33;ER=65;EPP=25.7;BL=3167;BR=6230;LRB=0.32596;LRBP=2171;BVAR;REPEAT=A:10;DEL=1	GT:GQ:GL:DP:RA:AA:SR:SA	0:50000:-36.151:29:28:1:24|4:1|0	0:50000:-57.968:29:27:2:20|7:2|0	0:50000:-31.545:23:22:1:18|4:1|0	0:50000:0:22:22:0:18|4:0|0	0:50000:-32.466:18:17:0:10|7:0|0	0:50000:-33.387:16:15:1:9|6:1|0	0:50000:-89.617:28:25:3:21|4:1|2	0:50000:-35.46:26:25:1:19|6:1|0	0:50000:-32.697:24:23:1:19|4:0|1	0:50000:-64.53:25:23:2:16|7:2|0	0:50000:-37.072:30:29:1:25|4:1|0	0:50000:0:25:25:0:18|7:0|0	0:50000:0:23:23:0:17|6:0|0	0:50000:0:26:26:0:20|6:0|0	0:50000:-61.686:30:28:2:23|5:1|1	0:50000:0:30:30:0:27|3:0|0	0:50000:-96.923:20:17:3:12|5:2|1	0:50000:0:38:38:0:26|12:0|0	0:50000:-67.811:29:27:2:21|6:2|0	0:50000:-18.651:18:17:0:11|6:0|0	0:50000:0:34:34:0:25|9:0|0	0:50000:0:26:26:0:24|2:0|0	0:50000:-34.539:22:21:1:19|2:0|1	0:50000:-64.311:35:33:2:26|7:2|0	0:50000:-132.48:32:28:3:23|5:2|1	0:50000:-26.019:33:32:1:25|7:1|0	0:50000:-35.92:17:16:1:13|3:1|0	0:50000:-66.936:19:17:2:13|4:1|1	0:50000:-33.848:16:15:1:12|3:1|0	0:50000:-33.848:18:17:1:13|4:1|0	0:50000:-68.03:26:24:2:17|7:2|0	0:50000:-64.53:12:10:2:10|0:2|0	0:50000:-55.561:34:32:2:28|4:1|1	0:50000:0:10:10:0:10|0:0|0	0:50000:-33.387:23:22:0:16|6:0|0	0:50000:-64.53:21:19:2:14|5:2|0	0:50000:0:16:16:0:13|3:0|0	0:50000:0:16:16:0:14|2:0|0	0:50000:0:17:17:0:12|5:0|0	0:50000:-25.328:19:18:1:16|2:0|1	0:50000:-31.085:22:21:1:15|6:1|0	0:50000:0:25:25:0:19|6:0|0	0:50000:-35.46:19:18:1:15|3:1|0	0:50000:0:19:19:0:16|3:0|0	0:50000:0:17:17:0:13|4:0|0	0:50000:-34.769:16:15:1:13|2:1|0	0:50000:0:11:11:0:10|1:0|0	0:50000:-62.561:18:16:2:12|4:2|0	0:50000:-31.315:11:10:1:8|2:0|1	0:50000:0:8:8:0:7|1:0|0	1:50000:-79.232:33:3:29:3|0:22|7	0:50000:-35.46:26:25:1:22|3:1|0	0:50000:0:11:11:0:7|4:0|0	0:50000:-58.405:19:17:2:14|3:1|1	0:50000:-36.381:6:5:1:3|2:1|0	0:50000:-31.315:20:19:1:15|4:1|0	0:50000:0:17:17:0:14|3:0|0	0:50000:0:12:12:0:8|4:0|0	0:50000:-34.769:20:19:1:13|6:1|0	0:50000:-32.006:19:18:1:14|4:1|0	0:50000:0:13:13:0:10|3:0|0	0:50000:0:23:23:0:16|7:0|0	0:50000:0:20:20:0:14|6:0|0	0:50000:-63.874:23:21:2:20|1:2|0	0:50000:-35.23:10:9:1:7|2:1|0	0:50000:0:18:18:0:12|6:0|0	0:50000:0:21:21:0:19|2:0|0	0:50000:-70.217:22:20:2:20|0:2|0	0:50000:0:17:17:0:15|2:0|0	0:50000:-33.387:30:29:0:23|6:0|0	0:50000:-37.072:17:16:1:15|1:1|0	0:50000:-85.533:17:14:3:11|3:2|1	0:50000:0:30:30:0:24|6:0|0	0:50000:0:27:27:0:18|9:0|0	0:50000:0:14:14:0:10|4:0|0	0:50000:-26.48:20:19:1:14|5:1|0	0:50000:0:15:15:0:14|1:0|0	0:50000:-34.539:14:13:1:11|2:0|1	0:50000:-36.151:29:28:1:17|11:1|0	0:50000:0:21:21:0:16|5:0|0	0:50000:0:33:33:0:26|7:0|0	0:50000:0:15:15:0:14|1:0|0	0:50000:-60.811:28:26:2:16|10:0|2	0:50000:-36.151:28:27:1:14|13:0|1
NC_008096	67946	PotVarCP00121	T	G	3947.2	.	NS=84;DP=2386;AC=2;AN=84;AF=0.02381;RA=2334;AA=51;HETAR=0;HOMA=2;HOMR=82;SRF=577;SRR=1757;SAF=16;SAR=35;SRB=0.24722;SAB=0.31373;SRP=1298.5;SAP=18.381;ABR=0;ABA=0;AB=0;ABP=0;RUN=4;MQM=59.549;RL=27;RR=24;RPP=3.3935;EL=24;ER=27;EPP=3.3935;BL=2531;BR=2304;LRB=0.046949;LRBP=26.153;BVAR;SNP;TV	GT:GQ:GL:DP:RA:AA:SR:SA	0:50000:0:48:48:0:14|34:0|0	0:50000:0:51:51:0:16|35:0|0	0:50000:0:37:37:0:8|29:0|0	0:50000:0:35:35:0:7|28:0|0	1:50000:0:28:0:28:0|0:14|14	0:50000:0:43:43:0:14|29:0|0	0:50000:0:37:37:0:10|27:0|0	0:50000:0:31:31:0:7|24:0|0	0:50000:0:47:47:0:16|31:0|0	0:50000:0:40:40:0:8|32:0|0	0:50000:0:40:40:0:12|28:0|0	0:50000:0:31:31:0:13|18:0|0	0:50000:0:26:26:0:5|21:0|0	0:50000:0:30:30:0:8|22:0|0	0:50000:0:37:37:0:13|24:0|0	0:50000:0:42:42:0:7|35:0|0	0:50000:0:45:45:0:14|31:0|0	0:50000:0:52:52:0:14|38:0|0	0:50000:0:49:49:0:11|38:0|0	0:50000:0:25:25:0:7|18:0|0	0:50000:0:45:45:0:18|27:0|0	0:50000:0:33:33:0:7|26:0|0	0:50000:0:29:29:0:4|25:0|0	0:50000:0:57:57:0:18|39:0|0	0:50000:0:24:24:0:1|23:0|0	0:50000:0:27:27:0:4|23:0|0	0:50000:0:22:22:0:3|19:0|0	0:50000:0:17:17:0:3|14:0|0	0:50000:0:16:16:0:3|13:0|0	0:50000:0:21:21:0:1|20:0|0	0:50000:0:17:17:0:1|16:0|0	0:50000:0:28:28:0:4|24:0|0	0:50000:0:30:30:0:3|27:0|0	0:50000:0:19:19:0:7|12:0|0	0:50000:0:17:17:0:5|12:0|0	0:50000:0:24:24:0:3|21:0|0	0:50000:0:22:22:0:2|20:0|0	0:50000:0:20:20:0:2|18:0|0	0:50000:0:13:13:0:1|12:0|0	0:50000:0:18:18:0:1|17:0|0	0:50000:0:30:30:0:6|24:0|0	1:50000:0:22:0:22:0|0:2|20	0:50000:0:24:24:0:3|21:0|0	0:50000:0:19:19:0:4|15:0|0	0:50000:0:29:29:0:4|25:0|0	0:50000:0:16:16:0:4|12:0|0	0:50000:0:13:13:0:3|10:0|0	0:50000:0:24:24:0:0|24:0|0	0:50000:0:15:15:0:1|14:0|0	0:50000:0:12:12:0:5|7:0|0	0:50000:0:38:38:0:5|33:0|0	0:50000:0:40:40:0:8|32:0|0	0:50000:0:19:19:0:6|13:0|0	0:50000:-21.184:18:17:1:2|15:0|1	0:50000:0:18:18:0:3|15:0|0	0:50000:0:24:24:0:5|19:0|0	0:50000:0:12:12:0:1|11:0|0	0:50000:0:16:16:0:4|12:0|0	0:50000:0:18:18:0:4|14:0|0	0:50000:0:19:19:0:4|15:0|0	0:50000:0:24:24:0:2|22:0|0	0:50000:0:24:24:0:4|20:0|0	0:50000:0:34:34:0:14|20:0|0	0:50000:0:30:30:0:9|21:0|0	0:50000:0:27:27:0:8|19:0|0	0:50000:0:33:33:0:14|19:0|0	0:50000:0:24:24:0:4|20:0|0	0:50000:0:24:24:0:4|20:0|0	0:50000:0:34:34:0:9|25:0|0	0:50000:0:28:28:0:6|22:0|0	0:50000:0:30:30:0:10|20:0|0	0:50000:0:22:22:0:6|16:0|0	0:50000:0:48:48:0:17|31:0|0	0:50000:0:38:38:0:16|22:0|0	0:50000:0:24:24:0:8|16:0|0	0:50000:0:23:23:0:5|18:0|0	0:50000:0:16:16:0:3|13:0|0	0:50000:0:21:21:0:10|11:0|0	0:50000:0:35:35:0:16|19:0|0	0:50000:0:23:23:0:5|18:0|0	0:50000:0:37:37:0:10|27:0|0	0:50000:0:20:20:0:3|17:0|0	0:50000:0:21:21:0:6|15:0|0	0:50000:0:46:46:0:21|25:0|0
NC_008096	68244	PotVarCP00122	C	T	2786.4	.	NS=79;DP=326;AC=12;AN=79;AF=0.1519;RA=288;AA=37;HETAR=0;HOMA=12;HOMR=67;SRF=64;SRR=224;SAF=8;SAR=29;SRB=0.22222;SAB=0.21622;SRP=196.03;SAP=28.892;ABR=0;ABA=0;AB=0;ABP=0;RUN=2;MQM=59.378;RL=31;RR=6;RPP=39.691;EL=8;ER=29;EPP=28.892;BL=2421;BR=1093;LRB=0.37792;LRBP=1092.8;BVAR;SNP;TS	GT:GQ:GL:DP:RA:AA:SR:SA	0:50000:0:3:3:0:2|1:0|0	0:50000:0:6:6:0:2|4:0|0	0:95.469:0:1:1:0:0|1:0|0	0:50000:0:6:6:0:2|4:0|0	0:50000:0:4:4:0:1|3:0|0	0:50000:0:6:6:0:0|6:0|0	0:50000:0:3:3:0:0|3:0|0	0:50000:0:3:3:0:0|3:0|0	0:50000:0:8:8:0:1|7:0|0	1:165.57:0:2:0:2:0|0:1|1	0:50000:0:2:2:0:0|2:0|0	0:50000:0:6:6:0:0|6:0|0	0:50000:0:4:4:0:0|4:0|0	0:50000:0:3:3:0:1|2:0|0	1:50000:0:3:0:3:0|0:0|3	0:50000:0:2:2:0:0|2:0|0	0:50000:0:2:2:0:0|2:0|0	0:50000:0:10:10:0:1|9:0|0	0:50000:0:5:5:0:1|4:0|0	0:50000:0:2:2:0:1|1:0|0	.	0:50000:0:3:3:0:1|2:0|0	0:50000:0:2:2:0:1|1:0|0	0:50000:0:4:4:0:1|3:0|0	0:50000:0:2:2:0:1|1:0|0	0:50000:0:4:4:0:2|2:0|0	0:50000:0:7:7:0:3|4:0|0	0:50000:0:7:7:0:2|5:0|0	1:168.58:0:2:0:2:0|0:1|1	.	0:50000:0:2:2:0:0|2:0|0	.	0:50000:0:2:2:0:0|2:0|0	0:50000:0:5:5:0:1|4:0|0	0:50000:0:4:4:0:2|2:0|0	1:71.039:-21.414:3:1:2:0|1:1|1	0:50000:0:3:3:0:1|2:0|0	1:163.14:0:2:0:2:0|0:0|2	1:50000:0:3:0:3:0|0:0|3	1:50000:0:3:0:3:0|0:0|3	0:50000:0:3:3:0:1|2:0|0	0:50000:0:6:6:0:1|5:0|0	1:50000:0:5:0:5:0|0:1|4	0:50000:0:5:5:0:1|4:0|0	0:50000:0:3:3:0:1|2:0|0	0:99.469:0:1:1:0:0|1:0|0	0:50000:0:5:5:0:1|4:0|0	0:50000:0:2:2:0:0|2:0|0	0:50000:0:6:6:0:1|5:0|0	0:50000:0:5:5:0:0|5:0|0	0:50000:0:2:2:0:1|1:0|0	0:50000:0:6:6:0:1|5:0|0	0:50000:0:6:6:0:0|6:0|0	0:50000:0:2:2:0:0|2:0|0	0:50000:0:6:6:0:2|4:0|0	0:50000:0:3:3:0:2|1:0|0	1:50000:0:3:0:3:0|0:1|2	0:50000:0:3:3:0:1|2:0|0	1:50000:0:4:0:4:0|0:2|2	.	.	0:50000:0:3:3:0:1|2:0|0	0:50000:0:7:7:0:1|6:0|0	0:50000:0:5:5:0:1|4:0|0	0:50000:0:5:5:0:0|5:0|0	0:50000:0:7:7:0:1|6:0|0	0:50000:0:7:7:0:2|5:0|0	0:50000:0:5:5:0:3|2:0|0	0:115.12:-16.118:3:2:1:0|2:0|1	0:98.469:0:1:1:0:0|1:0|0	0:50000:0:4:4:0:2|2:0|0	0:50000:0:7:7:0:2|5:0|0	0:50000:0:7:7:0:2|5:0|0	0:50000:0:7:7:0:1|6:0|0	0:50000:0:3:3:0:0|3:0|0	0:50000:0:6:6:0:2|4:0|0	1:50000:0:5:0:5:0|0:1|4	0:50000:0:3:3:0:0|3:0|0	0:50000:0:6:6:0:1|5:0|0	0:50000:0:2:2:0:1|1:0|0	0:50000:0:8:8:0:3|5:0|0	1:162.04:0:2:0:2:0|0:0|2	0:50000:0:2:2:0:0|2:0|0	0:50000:0:5:5:0:1|4:0|0
NC_008096	68668	PotVarCP00123	A	ATT	1269.6	.	NS=78;DP=547;AC=2;AN=78;AF=0.025641;RA=533;AA=11;HETAR=0;HOMA=2;HOMR=76;SRF=528;SRR=5;SAF=11;SAR=0;SRB=0.99062;SAB=1;SRP=1117.4;SAP=26.896;ABR=0;ABA=0;AB=0;ABP=0;RUN=1;MQM=60;RL=5;RR=6;RPP=3.2077;EL=5;ER=6;EPP=3.2077;BL=406;BR=623;LRB=0.21088;LRBP=102.38;BVAR;INS=2	GT:GQ:GL:DP:RA:AA:SR:SA	0:50000:0:12:12:0:12|0:0|0	0:50000:0:8:8:0:8|0:0|0	0:50000:0:11:11:0:11|0:0|0	0:50000:0:12:12:0:12|0:0|0	1:50000:0:9:0:9:0|0:9|0	0:50000:0:14:14:0:14|0:0|0	0:50000:0:8:8:0:8|0:0|0	0:50000:0:13:13:0:13|0:0|0	.	0:50000:0:9:9:0:9|0:0|0	0:50000:0:17:17:0:17|0:0|0	0:50000:0:8:8:0:8|0:0|0	0:50000:0:6:6:0:5|1:0|0	0:50000:0:8:8:0:8|0:0|0	0:50000:0:5:5:0:5|0:0|0	0:50000:0:8:8:0:7|1:0|0	0:50000:0:4:4:0:4|0:0|0	0:50000:0:5:5:0:5|0:0|0	0:50000:0:10:10:0:8|2:0|0	.	.	0:50000:0:7:7:0:7|0:0|0	0:50000:0:4:4:0:4|0:0|0	0:50000:0:2:2:0:2|0:0|0	0:50000:0:7:7:0:7|0:0|0	0:50000:0:9:9:0:9|0:0|0	0:50000:0:10:10:0:10|0:0|0	0:50000:0:5:5:0:5|0:0|0	0:50000:0:8:8:0:8|0:0|0	0:50000:0:7:7:0:7|0:0|0	0:50000:0:3:3:0:3|0:0|0	0:50000:0:3:3:0:3|0:0|0	0:50000:-34.309:9:8:0:8|0:0|0	0:50000:0:5:5:0:5|0:0|0	0:50000:0:9:9:0:9|0:0|0	0:50000:0:5:5:0:5|0:0|0	0:50000:0:8:8:0:8|0:0|0	0:50000:0:5:5:0:5|0:0|0	0:171.59:0:2:2:0:2|0:0|0	0:50000:0:11:11:0:11|0:0|0	0:50000:0:7:7:0:7|0:0|0	1:155.05:-17.269:3:1:2:1|0:2|0	0:50000:0:5:5:0:5|0:0|0	0:50000:0:5:5:0:5|0:0|0	0:50000:0:15:15:0:15|0:0|0	0:50000:0:7:7:0:7|0:0|0	0:50000:0:6:6:0:6|0:0|0	0:50000:0:5:5:0:5|0:0|0	0:50000:0:7:7:0:7|0:0|0	0:50000:0:5:5:0:5|0:0|0	0:50000:0:8:8:0:8|0:0|0	0:50000:0:3:3:0:3|0:0|0	0:50000:0:4:4:0:4|0:0|0	0:50000:0:3:3:0:3|0:0|0	0:50000:0:17:17:0:17|0:0|0	0:50000:0:8:8:0:8|0:0|0	0:50000:0:9:9:0:9|0:0|0	0:50000:0:7:7:0:7|0:0|0	0:100.8:0:1:1:0:1|0:0|0	.	0:50000:0:6:6:0:6|0:0|0	0:50000:0:7:7:0:7|0:0|0	0:50000:0:5:5:0:5|0:0|0	0:50000:0:5:5:0:5|0:0|0	0:50000:0:5:5:0:5|0:0|0	0:50000:0:10:10:0:10|0:0|0	0:50000:0:6:6:0:6|0:0|0	0:50000:0:7:7:0:7|0:0|0	0:50000:0:5:5:0:5|0:0|0	0:50000:0:6:6:0:6|0:0|0	0:50000:0:11:11:0:11|0:0|0	0:50000:-34.999:9:8:0:8|0:0|0	0:50000:0:6:6:0:5|1:0|0	0:50000:0:4:4:0:4|0:0|0	0:50000:0:4:4:0:4|0:0|0	.	0:50000:0:8:8:0:8|0:0|0	.	0:50000:0:6:6:0:6|0:0|0	0:50000:0:4:4:0:4|0:0|0	0:50000:0:5:5:0:5|0:0|0	0:50000:0:2:2:0:2|0:0|0	0:50000:0:6:6:0:6|0:0|0	0:50000:0:8:8:0:8|0:0|0
NC_008096	68668	PotVarCP00124	AT	A	2742.4	.	NS=83;DP=603;AC=5;AN=83;AF=0.060241;RA=568;AA=31;HETAR=0;HOMA=5;HOMR=78;SRF=558;SRR=10;SAF=31;SAR=0;SRB=0.98239;SAB=1;SRP=1151.1;SAP=70.326;ABR=0;ABA=0;AB=0;ABP=0;RUN=1;MQM=60;RL=8;RR=23;RPP=18.771;EL=8;ER=23;EPP=18.771;BL=1026;BR=1941;LRB=0.30839;LRBP=615.75;BVAR;REPEAT=T:10;DEL=1	GT:GQ:GL:DP:RA:AA:SR:SA	0:50000:0:12:12:0:12|0:0|0	0:50000:-33.618:9:8:1:8|0:1|0	0:50000:0:12:12:0:12|0:0|0	0:50000:0:13:13:0:13|0:0|0	0:50000:0:9:9:0:9|0:0|0	0:50000:0:14:14:0:14|0:0|0	0:50000:0:7:7:0:7|0:0|0	0:50000:0:13:13:0:13|0:0|0	1:50000:-19.342:10:0:9:0|0:9|0	0:50000:0:9:9:0:9|0:0|0	0:50000:0:17:17:0:17|0:0|0	0:50000:0:8:8:0:8|0:0|0	0:50000:0:6:6:0:5|1:0|0	0:50000:0:8:8:0:8|0:0|0	0:50000:0:5:5:0:5|0:0|0	0:50000:0:8:8:0:7|1:0|0	0:50000:0:4:4:0:4|0:0|0	0:50000:0:5:5:0:5|0:0|0	0:50000:0:10:10:0:8|2:0|0	.	1:50000:0:4:0:4:0|0:4|0	0:50000:0:7:7:0:7|0:0|0	0:50000:0:4:4:0:4|0:0|0	0:50000:0:2:2:0:2|0:0|0	0:50000:0:7:7:0:7|0:0|0	0:50000:0:9:9:0:9|0:0|0	0:50000:0:10:10:0:10|0:0|0	0:50000:0:7:7:0:7|0:0|0	0:50000:0:8:8:0:8|0:0|0	0:50000:0:7:7:0:7|0:0|0	0:50000:0:5:5:0:5|0:0|0	0:50000:0:4:4:0:4|0:0|0	0:50000:-66.717:11:9:1:9|0:1|0	0:50000:0:6:6:0:6|0:0|0	0:50000:0:9:9:0:9|0:0|0	0:50000:0:5:5:0:5|0:0|0	0:50000:0:8:8:0:8|0:0|0	0:50000:0:6:6:0:6|0:0|0	0:50000:0:4:4:0:3|1:0|0	0:50000:0:11:11:0:11|0:0|0	0:50000:0:7:7:0:7|0:0|0	0:50000:0:4:4:0:4|0:0|0	0:50000:0:6:6:0:6|0:0|0	0:50000:0:5:5:0:5|0:0|0	0:50000:0:16:16:0:15|1:0|0	0:50000:0:8:8:0:8|0:0|0	0:50000:-34.078:9:8:1:8|0:1|0	0:50000:0:5:5:0:5|0:0|0	0:50000:0:8:8:0:7|1:0|0	0:50000:0:6:6:0:5|1:0|0	0:50000:0:9:9:0:8|1:0|0	0:50000:0:3:3:0:3|0:0|0	0:50000:0:4:4:0:4|0:0|0	0:50000:0:3:3:0:3|0:0|0	0:50000:0:17:17:0:17|0:0|0	0:50000:0:8:8:0:8|0:0|0	0:50000:0:9:9:0:9|0:0|0	0:50000:0:6:6:0:6|0:0|0	0:104.93:0:1:1:0:1|0:0|0	1:125.04:0:1:0:1:0|0:1|0	0:50000:-63.436:9:7:2:7|0:2|0	0:50000:0:7:7:0:7|0:0|0	0:50000:0:6:6:0:6|0:0|0	0:50000:0:6:6:0:6|0:0|0	0:50000:0:5:5:0:5|0:0|0	0:50000:0:10:10:0:10|0:0|0	0:50000:0:6:6:0:6|0:0|0	0:50000:0:7:7:0:7|0:0|0	0:50000:0:5:5:0:5|0:0|0	0:50000:-37.072:7:6:1:6|0:1|0	0:50000:0:11:11:0:11|0:0|0	0:50000:-33.618:10:9:1:9|0:1|0	0:50000:0:7:7:0:6|1:0|0	0:50000:0:4:4:0:4|0:0|0	0:50000:0:4:4:0:4|0:0|0	1:50000:0:4:0:4:0|0:4|0	0:50000:0:8:8:0:8|0:0|0	1:50000:0:4:0:4:0|0:4|0	0:50000:-34.769:7:6:1:6|0:1|0	0:50000:0:4:4:0:4|0:0|0	0:50000:0:5:5:0:5|0:0|0	0:50000:0:2:2:0:2|0:0|0	0:50000:-33.387:7:6:0:6|0:0|0	0:50000:-28.092:9:8:1:8|0:1|0
NC_008096	69129	PotVarCP00125	A	C	2449.7	.	NS=84;DP=1223;AC=2;AN=84;AF=0.02381;RA=1191;AA=31;HETAR=0;HOMA=2;HOMR=82;SRF=471;SRR=720;SAF=10;SAR=21;SRB=0.39547;SAB=0.32258;SRP=116.05;SAP=11.486;ABR=0;ABA=0;AB=0;ABP=0;RUN=1;MQM=60;RL=20;RR=11;RPP=8.6841;EL=9;ER=22;EPP=14.848;BL=1777;BR=1162;LRB=0.20925;LRBP=282.46;BVAR;REPEAT=A:2;SNP;TV	GT:GQ:GL:DP:RA:AA:SR:SA	0:50000:0:11:11:0:2|9:0|0	0:50000:0:19:19:0:9|10:0|0	0:50000:0:18:18:0:11|7:0|0	0:50000:0:16:16:0:8|8:0|0	1:50000:0:13:0:13:0|0:6|7	0:50000:0:22:22:0:13|9:0|0	0:50000:0:14:14:0:5|9:0|0	0:50000:0:14:14:0:4|10:0|0	0:50000:0:17:17:0:9|8:0|0	0:50000:0:20:20:0:6|14:0|0	0:50000:0:21:21:0:6|15:0|0	0:50000:0:27:27:0:8|19:0|0	0:50000:0:17:17:0:6|11:0|0	0:50000:0:24:24:0:14|10:0|0	0:50000:0:11:11:0:5|6:0|0	0:50000:0:20:20:0:8|12:0|0	0:50000:0:12:12:0:5|7:0|0	0:50000:0:16:16:0:5|11:0|0	0:50000:0:27:27:0:12|15:0|0	0:50000:0:13:13:0:5|8:0|0	0:50000:0:21:21:0:13|8:0|0	0:50000:0:9:9:0:0|9:0|0	0:50000:0:15:15:0:6|9:0|0	0:50000:0:19:19:0:9|10:0|0	0:50000:0:12:12:0:3|9:0|0	0:50000:0:14:14:0:6|8:0|0	0:50000:0:8:8:0:1|7:0|0	0:50000:0:23:23:0:10|13:0|0	0:50000:0:13:13:0:6|7:0|0	0:50000:0:10:10:0:2|8:0|0	0:50000:0:13:13:0:3|10:0|0	0:50000:0:11:11:0:1|10:0|0	0:50000:0:15:15:0:7|8:0|0	0:50000:0:9:9:0:4|5:0|0	0:50000:0:11:11:0:6|5:0|0	0:50000:0:11:11:0:5|6:0|0	0:50000:0:12:12:0:6|6:0|0	0:50000:0:9:9:0:3|6:0|0	0:50000:0:5:5:0:1|4:0|0	0:50000:0:12:12:0:4|8:0|0	0:50000:0:18:18:0:6|12:0|0	1:50000:0:18:0:18:0|0:4|14	0:50000:0:21:21:0:4|17:0|0	0:50000:0:13:13:0:4|9:0|0	0:50000:0:15:15:0:6|9:0|0	0:50000:0:13:13:0:5|8:0|0	0:50000:0:27:27:0:11|16:0|0	0:50000:0:3:3:0:1|2:0|0	0:50000:0:14:14:0:6|8:0|0	0:50000:0:8:8:0:4|4:0|0	0:50000:0:13:13:0:8|5:0|0	0:50000:0:8:8:0:2|6:0|0	0:50000:0:9:9:0:4|5:0|0	0:50000:0:7:7:0:5|2:0|0	0:50000:0:23:23:0:10|13:0|0	0:50000:0:9:9:0:0|9:0|0	0:50000:0:18:18:0:6|12:0|0	0:50000:0:17:17:0:5|12:0|0	0:50000:0:12:12:0:6|6:0|0	0:50000:0:7:7:0:2|5:0|0	0:50000:0:12:12:0:3|9:0|0	0:50000:0:9:9:0:3|6:0|0	0:50000:0:22:22:0:15|7:0|0	0:50000:0:11:11:0:4|7:0|0	0:50000:0:13:13:0:4|9:0|0	0:50000:0:22:22:0:9|13:0|0	0:50000:0:14:14:0:5|9:0|0	0:50000:0:16:16:0:5|11:0|0	0:50000:0:7:7:0:3|4:0|0	0:50000:0:11:11:0:2|9:0|0	0:50000:0:9:9:0:2|7:0|0	0:50000:0:19:19:0:10|9:0|0	0:50000:0:28:28:0:12|16:0|0	0:50000:0:14:14:0:7|7:0|0	0:50000:0:14:14:0:6|8:0|0	0:50000:0:16:16:0:7|9:0|0	0:50000:0:5:5:0:2|3:0|0	0:50000:0:13:13:0:3|10:0|0	0:50000:0:17:17:0:6|11:0|0	0:50000:0:8:8:0:3|5:0|0	0:50000:0:17:17:0:10|7:0|0	0:50000:0:11:11:0:4|7:0|0	0:50000:0:12:12:0:3|9:0|0	0:50000:0:25:25:0:11|14:0|0
NC_008096	69308	PotVarCP00126	G	T	7709.6	.	NS=84;DP=2020;AC=5;AN=84;AF=0.059524;RA=1917;AA=102;HETAR=0;HOMA=5;HOMR=79;SRF=1701;SRR=216;SAF=86;SAR=16;SRB=0.88732;SAB=0.84314;SRP=2501;SAP=107.33;ABR=0;ABA=0;AB=0;ABP=0;RUN=4;MQM=60;RL=29;RR=73;RPP=44.226;EL=31;ER=71;EPP=37.073;BL=3597;BR=6072;LRB=0.25597;LRBP=1378.7;BVAR;SNP;TV	GT:GQ:GL:DP:RA:AA:SR:SA	0:50000:0:30:30:0:27|3:0|0	0:50000:0:36:36:0:32|4:0|0	0:50000:0:25:25:0:21|4:0|0	0:50000:0:33:33:0:29|4:0|0	0:50000:0:38:38:0:34|4:0|0	0:50000:0:50:50:0:41|9:0|0	0:50000:0:30:30:0:26|4:0|0	0:50000:0:27:27:0:26|1:0|0	1:50000:-20.032:28:1:27:1|0:25|2	0:50000:0:25:25:0:24|1:0|0	0:50000:0:31:31:0:30|1:0|0	0:50000:0:33:33:0:29|4:0|0	0:50000:0:23:23:0:23|0:0|0	0:50000:0:21:21:0:16|5:0|0	0:50000:0:24:24:0:17|7:0|0	0:50000:0:23:23:0:17|6:0|0	0:50000:0:16:16:0:16|0:0|0	0:50000:0:31:31:0:22|9:0|0	0:50000:0:32:32:0:24|8:0|0	0:50000:0:17:17:0:15|2:0|0	1:50000:0:19:0:19:0|0:16|3	0:50000:0:14:14:0:13|1:0|0	0:50000:0:16:16:0:15|1:0|0	0:50000:0:19:19:0:16|3:0|0	0:50000:0:31:31:0:30|1:0|0	0:50000:0:25:25:0:22|3:0|0	0:50000:0:17:17:0:17|0:0|0	0:50000:0:23:23:0:21|2:0|0	0:50000:0:31:31:0:29|2:0|0	0:50000:0:22:22:0:22|0:0|0	0:50000:0:26:26:0:25|1:0|0	0:50000:0:13:13:0:13|0:0|0	0:50000:0:26:26:0:20|6:0|0	0:50000:0:20:20:0:19|1:0|0	0:50000:0:24:24:0:20|4:0|0	0:50000:0:26:26:0:23|3:0|0	0:50000:0:23:23:0:21|2:0|0	0:50000:0:19:19:0:15|4:0|0	0:50000:0:20:20:0:19|1:0|0	0:50000:0:25:25:0:24|1:0|0	0:50000:0:28:28:0:28|0:0|0	0:50000:0:16:16:0:12|4:0|0	0:50000:0:23:23:0:23|0:0|0	0:50000:0:25:25:0:24|1:0|0	0:50000:0:26:26:0:21|5:0|0	0:50000:0:22:22:0:21|1:0|0	0:50000:0:20:20:0:13|7:0|0	0:50000:0:26:26:0:26|0:0|0	0:50000:0:19:19:0:16|3:0|0	0:50000:0:16:16:0:13|3:0|0	1:50000:0:20:0:20:0|0:14|6	0:50000:0:14:14:0:14|0:0|0	0:50000:-17.269:36:35:1:30|5:0|1	0:50000:0:14:14:0:13|1:0|0	0:50000:0:16:16:0:15|1:0|0	0:50000:0:14:14:0:12|2:0|0	0:50000:0:35:35:0:33|2:0|0	0:50000:-19.111:22:21:1:20|1:1|0	0:50000:0:22:22:0:21|1:0|0	0:50000:0:15:15:0:10|5:0|0	0:50000:0:22:22:0:20|2:0|0	0:50000:0:16:16:0:16|0:0|0	0:50000:0:27:27:0:20|7:0|0	0:50000:0:24:24:0:23|1:0|0	0:50000:0:16:16:0:16|0:0|0	0:50000:0:25:25:0:23|2:0|0	0:50000:0:28:28:0:27|1:0|0	0:50000:0:24:24:0:22|2:0|0	0:50000:0:26:26:0:25|1:0|0	0:50000:0:16:16:0:16|0:0|0	0:50000:0:24:24:0:21|3:0|0	0:50000:0:30:30:0:25|5:0|0	0:50000:0:46:46:0:36|10:0|0	0:50000:0:18:18:0:15|3:0|0	0:50000:0:17:17:0:16|1:0|0	1:50000:-20.723:23:1:22:1|0:18|4	0:50000:0:26:26:0:24|2:0|0	1:50000:0:12:0:12:0|0:12|0	0:50000:0:34:34:0:26|8:0|0	0:50000:0:19:19:0:19|0:0|0	0:50000:0:35:35:0:30|5:0|0	0:50000:0:20:20:0:16|4:0|0	0:50000:0:18:18:0:18|0:0|0	0:50000:0:32:32:0:27|5:0|0
NC_008096	70528	PotVarCP00127	T	G	49312	.	NS=84;DP=11840;AC=13;AN=84;AF=0.15476;RA=10369;AA=1463;HETAR=0;HOMA=13;HOMR=71;SRF=5065;SRR=5304;SAF=635;SAR=828;SRB=0.48848;SAB=0.43404;SRP=14.973;SAP=58.298;ABR=0;ABA=0;AB=0;ABP=0;RUN=1;MQM=59.874;RL=522;RR=941;RPP=263.59;EL=522;ER=941;EPP=263.59;BL=57950;BR=80949;LRB=0.16558;LRBP=8272.4;BVAR;SNP;TV	GT:GQ:GL:DP:RA:AA:SR:SA	0:50000:0:197:197:0:104|93:0|0	0:50000:0:160:160:0:95|65:0|0	0:50000:0:163:163:0:81|82:0|0	0:50000:0:188:188:0:113|75:0|0	0:50000:0:164:164:0:97|67:0|0	0:50000:0:245:245:0:122|123:0|0	0:50000:0:190:190:0:103|87:0|0	0:50000:0:152:152:0:77|75:0|0	0:50000:0:191:191:0:104|87:0|0	1:50000:-327.06:192:15:175:8|7:87|88	0:50000:-58.455:201:198:3:97|101:3|0	0:50000:0:171:171:0:85|86:0|0	0:50000:-21.414:136:135:1:72|63:1|0	0:50000:0:120:120:0:63|57:0|0	1:50000:-66.027:132:4:128:2|2:63|65	0:50000:0:219:219:0:123|96:0|0	0:50000:0:170:170:0:86|84:0|0	0:50000:0:170:170:0:94|76:0|0	0:50000:0:189:189:0:101|88:0|0	0:50000:0:194:194:0:112|82:0|0	0:50000:0:122:122:0:64|58:0|0	0:50000:0:143:143:0:78|65:0|0	0:50000:0:123:123:0:69|54:0|0	0:50000:0:139:139:0:76|63:0|0	0:50000:0:122:122:0:39|83:0|0	0:50000:0:128:128:0:58|70:0|0	0:50000:0:100:100:0:37|63:0|0	0:50000:0:144:144:0:71|73:0|0	1:50000:0:116:0:116:0|0:51|65	0:50000:0:115:115:0:52|63:0|0	0:50000:0:106:106:0:41|65:0|0	0:50000:0:99:99:0:38|61:0|0	0:50000:0:112:112:0:37|75:0|0	0:50000:0:116:116:0:40|76:0|0	0:50000:0:88:88:0:33|55:0|0	1:50000:-55.016:139:3:136:3|0:47|89	0:50000:0:106:106:0:49|57:0|0	1:50000:-121.05:96:7:89:2|5:40|49	1:50000:-152.12:83:6:75:4|2:25|50	1:50000:-20.723:101:1:100:0|1:34|66	0:50000:0:146:146:0:68|78:0|0	0:50000:0:113:113:0:32|81:0|0	1:50000:-76.889:118:4:114:1|3:37|77	0:50000:0:106:106:0:43|63:0|0	0:50000:0:114:114:0:48|66:0|0	0:50000:0:84:84:0:29|55:0|0	0:50000:0:118:118:0:39|79:0|0	0:50000:0:134:134:0:63|71:0|0	0:50000:0:108:108:0:43|65:0|0	0:50000:0:106:106:0:49|57:0|0	0:50000:-17.5:122:121:1:51|70:1|0	0:50000:0:118:118:0:43|75:0|0	0:50000:0:125:125:0:51|74:0|0	0:50000:0:82:82:0:32|50:0|0	0:50000:0:123:123:0:45|78:0|0	0:50000:0:94:94:0:43|51:0|0	1:50000:0:88:0:88:0|0:32|56	0:50000:0:91:91:0:34|57:0|0	1:50000:-14.967:103:1:102:1|0:50|52	0:50000:0:102:102:0:41|61:0|0	0:50000:0:143:143:0:70|73:0|0	0:50000:0:172:172:0:84|88:0|0	0:50000:0:174:174:0:79|95:0|0	0:50000:0:144:144:0:66|78:0|0	0:50000:0:141:141:0:71|70:0|0	0:50000:0:185:185:0:104|81:0|0	0:50000:0:161:161:0:85|76:0|0	0:50000:0:172:172:0:88|84:0|0	1:50000:-41.999:151:0:149:0|0:69|80	0:50000:0:160:160:0:88|72:0|0	0:50000:0:171:171:0:88|83:0|0	0:50000:0:180:180:0:99|81:0|0	0:50000:0:188:188:0:108|80:0|0	0:50000:-38.718:154:152:2:68|84:0|2	0:50000:0:142:142:0:72|70:0|0	0:50000:0:188:188:0:100|88:0|0	1:50000:-193.63:109:10:98:3|7:47|51	0:50000:0:160:160:0:75|85:0|0	0:50000:0:189:189:0:96|93:0|0	0:50000:0:171:171:0:93|78:0|0	0:50000:0:153:153:0:73|80:0|0	1:50000:-59.85:90:4:86:4|0:48|38	0:50000:0:130:130:0:72|58:0|0	0:50000:0:174:174:0:93|81:0|0
NC_008096	71359	PotVarCP00128	G	GT	2592.6	.	NS=71;DP=217;AC=10;AN=71;AF=0.14085;RA=182;AA=26;HETAR=0;HOMA=10;HOMR=61;SRF=144;SRR=38;SAF=19;SAR=7;SRB=0.79121;SAB=0.73077;SRP=137.07;SAP=15.037;ABR=0;ABA=0;AB=0;ABP=0;RUN=1;MQM=60;RL=11;RR=15;RPP=4.3466;EL=8;ER=18;EPP=11.362;BL=1148;BR=1321;LRB=0.070069;LRBP=29.333;BVAR;INS=1	GT:GQ:GL:DP:RA:AA:SR:SA	0:50000:0:6:6:0:4|2:0|0	.	0:50000:0:3:3:0:3|0:0|0	0:50000:0:2:2:0:2|0:0|0	1:50000:0:3:0:3:0|0:3|0	0:50000:0:8:8:0:7|1:0|0	0:50000:0:5:5:0:5|0:0|0	0:101.59:0:1:1:0:0|1:0|0	.	0:9.5938:-89.402:3:0:0:0|0:0|0	0:102.59:0:1:1:0:1|0:0|0	0:50000:0:2:2:0:2|0:0|0	0:50000:0:6:6:0:5|1:0|0	0:98.594:0:1:1:0:0|1:0|0	1:50000:0:4:0:4:0|0:2|2	0:50000:0:3:3:0:3|0:0|0	1:31.359:-21.184:2:1:1:1|0:1|0	0:102.59:0:1:1:0:1|0:0|0	0:50000:-36.151:7:6:1:6|0:1|0	0:50000:0:5:5:0:5|0:0|0	.	0:50000:0:2:2:0:1|1:0|0	0:50000:0:2:2:0:2|0:0|0	.	0:101.59:0:1:1:0:1|0:0|0	0:50000:0:6:6:0:4|2:0|0	0:50000:0:3:3:0:3|0:0|0	0:50000:0:2:2:0:2|0:0|0	0:9.5938:-56.218:2:0:0:0|0:0|0	0:50000:0:2:2:0:2|0:0|0	0:50000:0:2:2:0:2|0:0|0	0:104.59:0:1:1:0:1|0:0|0	0:50000:0:2:2:0:2|0:0|0	0:50000:0:2:2:0:1|1:0|0	0:97.594:0:1:1:0:0|1:0|0	.	.	.	1:50000:0:2:0:2:0|0:2|0	1:125.36:0:1:0:1:0|0:0|1	0:50000:0:3:3:0:2|1:0|0	1:50000:-21.184:7:1:6:1|0:5|1	1:50000:-21.184:3:1:2:1|0:1|1	0:50000:0:4:4:0:3|1:0|0	0:102.59:0:1:1:0:1|0:0|0	0:50000:0:3:3:0:3|0:0|0	0:50000:0:5:5:0:5|0:0|0	0:50000:0:2:2:0:0|2:0|0	0:50000:0:3:3:0:1|2:0|0	0:152.14:0:2:2:0:0|2:0|0	0:165.57:0:2:2:0:1|1:0|0	0:50000:0:2:2:0:1|1:0|0	0:50000:0:4:4:0:3|1:0|0	.	0:50000:0:2:2:0:1|1:0|0	.	1:50000:-20.263:3:1:2:1|0:1|1	0:50000:0:4:4:0:4|0:0|0	1:50000:-40.249:5:1:3:1|0:3|0	.	0:102.59:0:1:1:0:1|0:0|0	0:103.59:0:1:1:0:1|0:0|0	0:50000:0:6:6:0:5|1:0|0	0:103.59:0:1:1:0:1|0:0|0	0:50000:0:3:3:0:3|0:0|0	0:50000:0:3:3:0:1|2:0|0	0:50000:0:5:5:0:4|1:0|0	0:50000:0:6:6:0:5|1:0|0	0:9.5938:-59.499:2:0:0:0|0:0|0	0:100.59:0:1:1:0:1|0:0|0	0:50000:0:2:2:0:1|1:0|0	0:50000:0:4:4:0:4|0:0|0	0:50000:0:3:3:0:2|1:0|0	0:50000:0:4:4:0:2|2:0|0	0:50000:0:3:3:0:3|0:0|0	.	.	0:99.594:0:1:1:0:1|0:0|0	0:50000:0:6:6:0:5|1:0|0	.	0:50000:0:4:4:0:2|2:0|0	1:44.359:-21.414:2:1:1:1|0:0|1	0:93.594:0:1:1:0:1|0:0|0	0:50000:0:8:8:0:5|3:0|0
NC_008096	71359	PotVarCP00129	GT	G	1424.1	.	NS=74;DP=252;AC=4;AN=74;AF=0.054054;RA=233;AA=17;HETAR=0;HOMA=4;HOMR=70;SRF=172;SRR=61;SAF=12;SAR=5;SRB=0.7382;SAB=0.70588;SRP=117.84;SAP=9.2692;ABR=0;ABA=0;AB=0;ABP=0;RUN=1;MQM=58.647;RL=7;RR=10;RPP=4.1599;EL=6;ER=11;EPP=6.2036;BL=720;BR=908;LRB=0.11548;LRBP=50.153;BVAR;REPEAT=T:11;DEL=1	GT:GQ:GL:DP:RA:AA:SR:SA	0:50000:0:7:7:0:4|3:0|0	.	0:50000:0:3:3:0:3|0:0|0	0:50000:0:3:3:0:2|1:0|0	0:50000:0:3:3:0:3|0:0|0	0:50000:0:8:8:0:6|2:0|0	0:50000:0:5:5:0:5|0:0|0	0:104.43:0:1:1:0:0|1:0|0	1:50000:0:6:0:6:0|0:5|1	0:50000:0:4:4:0:3|1:0|0	0:103.43:0:1:1:0:1|0:0|0	0:34.285:-34.999:3:2:1:2|0:0|1	0:50000:0:6:6:0:5|1:0|0	1:39.263:-21.644:2:1:1:0|1:0|1	0:50000:0:4:4:0:2|2:0|0	0:50000:0:3:3:0:3|0:0|0	0:50000:0:2:2:0:2|0:0|0	0:105.43:0:1:1:0:1|0:0|0	0:50000:0:8:8:0:7|1:0|0	0:50000:0:6:6:0:5|1:0|0	1:116.26:0:1:0:1:0|0:1|0	0:50000:0:2:2:0:1|1:0|0	0:168.58:0:2:2:0:2|0:0|0	.	0:168.58:0:2:2:0:2|0:0|0	0:50000:0:7:7:0:5|2:0|0	0:50000:0:3:3:0:3|0:0|0	0:168.58:0:2:2:0:2|0:0|0	0:168.58:-19.802:3:2:0:2|0:0|0	0:50000:0:2:2:0:2|0:0|0	0:35.535:-33.618:3:2:1:2|0:1|0	0:103.43:0:1:1:0:1|0:0|0	0:50000:0:4:4:0:2|2:0|0	0:50000:0:2:2:0:1|1:0|0	0:105.43:0:1:1:0:0|1:0|0	.	.	.	0:50000:0:2:2:0:2|0:0|0	0:101.43:0:1:1:0:0|1:0|0	0:50000:0:4:4:0:3|1:0|0	0:50000:0:7:7:0:6|1:0|0	0:50000:0:3:3:0:2|1:0|0	0:50000:0:4:4:0:3|1:0|0	0:103.43:0:1:1:0:1|0:0|0	0:50000:0:4:4:0:3|1:0|0	0:50000:0:6:6:0:5|1:0|0	0:50000:0:3:3:0:0|3:0|0	0:50000:0:3:3:0:1|2:0|0	0:96.435:0:1:1:0:0|1:0|0	0:165.57:0:2:2:0:1|1:0|0	0:35.385:-34.309:3:2:1:1|1:0|1	0:50000:0:4:4:0:3|1:0|0	.	0:50000:0:2:2:0:1|1:0|0	.	0:50000:0:4:4:0:3|1:0|0	0:50000:0:4:4:0:4|0:0|0	0:50000:0:5:5:0:4|1:0|0	.	0:101.43:0:1:1:0:1|0:0|0	0:105.43:0:1:1:0:1|0:0|0	0:50000:0:6:6:0:5|1:0|0	0:103.43:0:1:1:0:1|0:0|0	0:50000:0:3:3:0:3|0:0|0	0:50000:-29.934:5:4:1:1|3:1|0	0:50000:0:5:5:0:4|1:0|0	0:50000:0:6:6:0:5|1:0|0	0:50000:0:2:2:0:1|1:0|0	0:107.43:0:1:1:0:1|0:0|0	0:50000:0:2:2:0:1|1:0|0	0:50000:0:5:5:0:4|1:0|0	0:50000:0:3:3:0:2|1:0|0	0:50000:0:4:4:0:2|2:0|0	0:50000:0:3:3:0:3|0:0|0	1:50000:0:5:0:5:0|0:4|1	.	0:99.435:0:1:1:0:1|0:0|0	0:50000:0:6:6:0:5|1:0|0	.	0:50000:0:4:4:0:2|2:0|0	0:50000:0:4:4:0:1|3:0|0	0:103.43:0:1:1:0:1|0:0|0	0:50000:0:8:8:0:5|3:0|0
NC_008096	71623	PotVarCP00130	G	A	15878	.	NS=84;DP=2216;AC=10;AN=84;AF=0.11905;RA=2001;AA=212;HETAR=0;HOMA=10;HOMR=74;SRF=1575;SRR=426;SAF=166;SAR=46;SRB=0.78711;SAB=0.78302;SRP=1435.7;SAP=150.51;ABR=0;ABA=0;AB=0;ABP=0;RUN=1;MQM=60;RL=68;RR=144;RPP=62.173;EL=72;ER=140;EPP=50.373;BL=7563;BR=12554;LRB=0.2481;LRBP=2691.9;BVAR;REPEAT=G:3;SNP;TS	GT:GQ:GL:DP:RA:AA:SR:SA	0:50000:0:38:38:0:32|6:0|0	0:50000:0:26:26:0:24|2:0|0	0:50000:0:37:37:0:34|3:0|0	0:50000:-35.218:41:39:1:35|4:1|0	0:50000:0:44:44:0:40|4:0|0	0:50000:0:60:60:0:48|12:0|0	0:50000:0:27:27:0:24|3:0|0	0:50000:0:40:40:0:36|4:0|0	0:50000:0:37:37:0:31|6:0|0	1:50000:-40.249:37:2:35:2|0:27|8	0:50000:-17.269:33:32:0:28|4:0|0	0:50000:0:44:44:0:38|6:0|0	0:50000:0:30:30:0:21|9:0|0	0:50000:0:29:29:0:21|8:0|0	1:50000:0:29:0:29:0|0:21|8	0:50000:0:31:31:0:23|8:0|0	0:50000:0:28:28:0:20|8:0|0	0:50000:0:34:34:0:22|12:0|0	0:50000:0:34:34:0:18|16:0|0	0:50000:-21.414:23:22:1:18|4:0|1	0:50000:0:23:23:0:17|6:0|0	0:50000:0:26:26:0:19|7:0|0	0:50000:0:17:17:0:14|3:0|0	0:50000:0:31:31:0:24|7:0|0	0:50000:0:28:28:0:23|5:0|0	0:50000:0:33:33:0:26|7:0|0	0:50000:0:27:27:0:22|5:0|0	0:50000:0:28:28:0:24|4:0|0	1:50000:0:12:0:12:0|0:9|3	0:50000:0:27:27:0:25|2:0|0	0:50000:0:23:23:0:22|1:0|0	0:50000:0:20:20:0:19|1:0|0	0:50000:0:38:38:0:36|2:0|0	0:50000:0:13:13:0:11|2:0|0	0:50000:0:17:17:0:13|4:0|0	1:50000:-20.954:23:1:22:1|0:19|3	0:50000:0:17:17:0:14|3:0|0	0:50000:0:13:13:0:10|3:0|0	1:50000:0:10:0:10:0|0:6|4	0:50000:0:22:22:0:17|5:0|0	0:50000:0:19:19:0:14|5:0|0	0:50000:0:29:29:0:24|5:0|0	1:50000:-14.737:20:1:19:1|0:14|5	0:50000:0:33:33:0:21|12:0|0	0:50000:0:24:24:0:21|3:0|0	0:50000:0:23:23:0:19|4:0|0	0:50000:0:23:23:0:18|5:0|0	0:50000:0:23:23:0:20|3:0|0	0:50000:0:14:14:0:10|4:0|0	0:50000:0:10:10:0:10|0:0|0	0:50000:0:11:11:0:9|2:0|0	0:50000:0:29:29:0:22|7:0|0	0:50000:0:27:27:0:20|7:0|0	0:50000:0:10:10:0:9|1:0|0	0:50000:0:33:33:0:24|9:0|0	0:50000:0:14:14:0:11|3:0|0	0:50000:0:20:20:0:14|6:0|0	0:50000:0:33:33:0:28|5:0|0	1:50000:0:19:0:19:0|0:16|3	0:50000:0:22:22:0:17|5:0|0	0:50000:0:26:26:0:21|5:0|0	0:50000:0:25:25:0:21|4:0|0	0:50000:0:28:28:0:19|9:0|0	0:50000:0:20:20:0:18|2:0|0	0:50000:0:18:18:0:13|5:0|0	0:50000:0:31:31:0:23|8:0|0	0:50000:0:31:31:0:23|8:0|0	0:50000:0:32:32:0:24|8:0|0	1:50000:-21.184:26:1:25:1|0:18|7	0:50000:0:18:18:0:15|3:0|0	0:50000:0:20:20:0:17|3:0|0	0:50000:0:38:38:0:28|10:0|0	0:50000:0:32:32:0:19|13:0|0	0:50000:0:16:16:0:13|3:0|0	0:50000:0:31:31:0:22|9:0|0	0:50000:0:41:41:0:25|16:0|0	1:50000:0:21:0:21:0|0:21|0	0:50000:0:22:22:0:17|5:0|0	0:50000:0:32:32:0:20|12:0|0	0:50000:0:21:21:0:17|4:0|0	0:50000:0:27:27:0:16|11:0|0	1:50000:-20.263:19:1:18:0|1:14|4	0:50000:0:21:21:0:16|5:0|0	0:50000:0:33:33:0:23|10:0|0
NC_008096	71740	PotVarCP00131	T	C	12971	.	NS=84;DP=6638;AC=2;AN=84;AF=0.02381;RA=6473;AA=164;HETAR=0;HOMA=2;HOMR=82;SRF=5594;SRR=879;SAF=129;SAR=35;SRB=0.86421;SAB=0.78659;SRP=7460.8;SAP=120;ABR=0;ABA=0;AB=0;ABP=0;RUN=3;MQM=59.86;RL=62;RR=102;RPP=24.195;EL=65;ER=99;EPP=18.317;BL=6554;BR=8940;LRB=0.154;LRBP=800.88;BVAR;REPEAT=T:2;SNP;TS	GT:GQ:GL:DP:RA:AA:SR:SA	0:50000:0:108:108:0:85|23:0|0	0:50000:0:70:70:0:57|13:0|0	0:50000:0:67:67:0:59|8:0|0	0:50000:0:80:80:0:72|8:0|0	1:50000:-20.493:95:1:94:1|0:72|22	0:50000:0:113:113:0:89|24:0|0	0:50000:0:89:89:0:70|19:0|0	0:50000:0:77:77:0:60|17:0|0	0:50000:0:94:94:0:78|16:0|0	0:50000:0:73:73:0:63|10:0|0	0:50000:0:104:104:0:85|19:0|0	0:50000:0:100:100:0:81|19:0|0	0:50000:0:75:75:0:56|19:0|0	0:50000:0:71:71:0:57|14:0|0	0:50000:0:63:63:0:52|11:0|0	0:50000:0:110:110:0:93|17:0|0	0:50000:0:78:78:0:65|13:0|0	0:50000:0:76:76:0:64|12:0|0	0:50000:-22.335:85:84:1:74|10:1|0	0:50000:0:103:103:0:84|19:0|0	0:50000:0:78:78:0:64|14:0|0	0:50000:0:63:63:0:56|7:0|0	0:50000:0:72:72:0:60|12:0|0	0:50000:0:65:65:0:57|8:0|0	0:50000:0:97:97:0:85|12:0|0	0:50000:0:88:88:0:76|12:0|0	0:50000:0:81:81:0:78|3:0|0	0:50000:0:75:75:0:68|7:0|0	0:50000:0:84:84:0:79|5:0|0	0:50000:0:89:89:0:85|4:0|0	0:50000:0:90:90:0:78|12:0|0	0:50000:0:82:82:0:74|8:0|0	0:50000:0:101:101:0:87|14:0|0	0:50000:0:76:76:0:72|4:0|0	0:50000:0:61:61:0:53|8:0|0	0:50000:0:73:73:0:64|9:0|0	0:50000:0:61:61:0:56|5:0|0	0:50000:0:79:79:0:72|7:0|0	0:50000:0:58:58:0:54|4:0|0	0:50000:0:88:88:0:85|3:0|0	0:50000:0:86:86:0:79|7:0|0	1:50000:0:69:0:69:0|0:56|13	0:50000:0:73:73:0:67|6:0|0	0:50000:0:70:70:0:60|10:0|0	0:50000:0:66:66:0:56|10:0|0	0:50000:0:66:66:0:62|4:0|0	0:50000:0:78:78:0:66|12:0|0	0:50000:0:76:76:0:61|15:0|0	0:50000:0:65:65:0:57|8:0|0	0:50000:0:65:65:0:51|14:0|0	0:50000:0:82:82:0:69|13:0|0	0:50000:0:87:87:0:69|18:0|0	0:50000:0:70:70:0:61|9:0|0	0:50000:0:57:57:0:49|8:0|0	0:50000:0:89:89:0:83|6:0|0	0:50000:0:47:47:0:41|6:0|0	0:50000:0:76:76:0:74|2:0|0	0:50000:0:79:79:0:75|4:0|0	0:50000:0:68:68:0:62|6:0|0	0:50000:0:65:65:0:56|9:0|0	0:50000:0:62:62:0:55|7:0|0	0:50000:0:92:92:0:81|11:0|0	0:50000:0:98:98:0:87|11:0|0	0:50000:0:57:57:0:51|6:0|0	0:50000:0:68:68:0:62|6:0|0	0:50000:0:87:87:0:73|14:0|0	0:50000:0:74:74:0:64|10:0|0	0:50000:0:98:98:0:87|11:0|0	0:50000:0:81:81:0:75|6:0|0	0:50000:0:75:75:0:71|4:0|0	0:50000:0:73:73:0:63|10:0|0	0:50000:0:87:87:0:73|14:0|0	0:50000:0:80:80:0:65|15:0|0	0:50000:0:70:70:0:57|13:0|0	0:50000:0:90:90:0:75|15:0|0	0:50000:0:102:102:0:83|19:0|0	0:50000:0:64:64:0:59|5:0|0	0:50000:0:79:79:0:73|6:0|0	0:50000:0:99:99:0:82|17:0|0	0:50000:0:58:58:0:55|3:0|0	0:50000:0:79:79:0:63|16:0|0	0:50000:0:67:67:0:56|11:0|0	0:50000:0:83:83:0:71|12:0|0	0:50000:0:88:88:0:67|21:0|0
NC_008096	72100	PotVarCP00132	G	T	8170	.	NS=84;DP=1842;AC=5;AN=84;AF=0.059524;RA=1732;AA=108;HETAR=0;HOMA=5;HOMR=79;SRF=377;SRR=1355;SAF=24;SAR=84;SRB=0.21767;SAB=0.22222;SRP=1202.2;SAP=75.393;ABR=0;ABA=0;AB=0;ABP=0;RUN=3;MQM=59.574;RL=73;RR=35;RPP=32.044;EL=43;ER=65;EPP=12.742;BL=6343;BR=3909;LRB=0.23742;LRBP=1257.8;BVAR;SNP;TV	GT:GQ:GL:DP:RA:AA:SR:SA	0:50000:0:28:28:0:8|20:0|0	0:50000:0:26:26:0:7|19:0|0	0:50000:0:16:16:0:5|11:0|0	0:50000:0:33:33:0:6|27:0|0	0:50000:0:41:41:0:3|38:0|0	0:50000:0:29:29:0:9|20:0|0	0:50000:0:18:18:0:4|14:0|0	0:50000:0:15:15:0:3|12:0|0	1:50000:0:28:0:28:0|0:3|25	0:50000:0:17:17:0:6|11:0|0	0:50000:0:34:34:0:5|29:0|0	0:50000:0:40:40:0:11|29:0|0	0:50000:0:9:9:0:1|8:0|0	0:50000:0:20:20:0:6|14:0|0	0:50000:0:17:17:0:4|13:0|0	0:50000:0:30:30:0:6|24:0|0	0:50000:0:15:15:0:5|10:0|0	0:50000:0:23:23:0:10|13:0|0	0:50000:0:30:30:0:9|21:0|0	0:50000:0:23:23:0:7|16:0|0	1:50000:-20.723:25:1:24:0|1:10|14	0:50000:0:27:27:0:4|23:0|0	0:50000:0:12:12:0:4|8:0|0	0:50000:0:14:14:0:4|10:0|0	0:50000:0:16:16:0:3|13:0|0	0:50000:0:32:32:0:9|23:0|0	0:50000:0:22:22:0:4|18:0|0	0:50000:0:28:28:0:7|21:0|0	0:50000:0:30:30:0:6|24:0|0	0:50000:0:24:24:0:0|24:0|0	0:50000:0:12:12:0:3|9:0|0	0:50000:0:20:20:0:2|18:0|0	0:50000:0:19:19:0:2|17:0|0	0:50000:0:10:10:0:2|8:0|0	0:50000:0:15:15:0:4|11:0|0	0:50000:0:20:20:0:3|17:0|0	0:50000:0:23:23:0:1|22:0|0	0:50000:0:21:21:0:7|14:0|0	0:50000:0:19:19:0:2|17:0|0	0:50000:0:21:21:0:1|20:0|0	0:50000:0:24:24:0:9|15:0|0	0:50000:0:16:16:0:3|13:0|0	0:50000:0:25:25:0:3|22:0|0	0:50000:0:15:15:0:5|10:0|0	0:50000:0:16:16:0:3|13:0|0	0:50000:0:22:22:0:2|20:0|0	0:50000:0:31:31:0:4|27:0|0	0:50000:0:25:25:0:6|19:0|0	0:50000:0:9:9:0:1|8:0|0	0:50000:0:15:15:0:4|11:0|0	1:50000:-19.802:16:0:15:0|0:3|12	0:50000:0:22:22:0:6|16:0|0	0:50000:0:17:17:0:2|15:0|0	0:50000:0:13:13:0:5|8:0|0	0:50000:0:31:31:0:6|25:0|0	0:50000:0:13:13:0:6|7:0|0	0:50000:0:16:16:0:4|12:0|0	0:50000:0:29:29:0:5|24:0|0	0:50000:0:24:24:0:6|18:0|0	0:50000:0:15:15:0:7|8:0|0	0:50000:0:13:13:0:2|11:0|0	0:50000:0:21:21:0:2|19:0|0	0:50000:0:38:38:0:10|28:0|0	0:50000:0:16:16:0:2|14:0|0	0:50000:0:9:9:0:0|9:0|0	0:50000:0:32:32:0:6|26:0|0	0:50000:0:22:22:0:7|15:0|0	0:50000:0:20:20:0:5|15:0|0	0:50000:0:19:19:0:4|15:0|0	0:50000:0:25:25:0:2|23:0|0	0:50000:0:21:21:0:2|19:0|0	0:50000:0:35:35:0:10|25:0|0	0:50000:0:26:26:0:8|18:0|0	0:50000:0:20:20:0:6|14:0|0	0:50000:0:28:28:0:4|24:0|0	1:50000:0:23:0:23:0|0:5|18	0:50000:0:16:16:0:3|13:0|0	1:50000:0:18:0:18:0|0:3|15	0:50000:0:34:34:0:7|27:0|0	0:50000:0:7:7:0:0|7:0|0	0:50000:0:25:25:0:10|15:0|0	0:50000:0:18:18:0:4|14:0|0	0:50000:0:20:20:0:3|17:0|0	0:50000:0:39:39:0:10|29:0|0
NC_008096	72239	PotVarCP00133	C	A	3142.9	.	NS=84;DP=741;AC=5;AN=84;AF=0.059524;RA=689;AA=42;HETAR=0;HOMA=5;HOMR=79;SRF=238;SRR=451;SAF=13;SAR=29;SRB=0.34543;SAB=0.30952;SRP=146;SAP=16.246;ABR=0;ABA=0;AB=0;ABP=0;RUN=1;MQM=58.905;RL=20;RR=22;RPP=3.2171;EL=19;ER=23;EPP=3.8375;BL=2006;BR=1980;LRB=0.0065228;LRBP=3.3786;BVAR;SNP;TV	GT:GQ:GL:DP:RA:AA:SR:SA	0:50000:0:26:26:0:9|17:0|0	0:50000:0:8:8:0:3|5:0|0	0:50000:0:5:5:0:2|3:0|0	0:50000:0:10:10:0:2|8:0|0	0:50000:0:9:9:0:4|5:0|0	0:50000:0:28:28:0:10|18:0|0	0:50000:-17.039:5:4:0:1|3:0|0	0:50000:0:6:6:0:5|1:0|0	1:50000:0:10:0:10:0|0:0|10	0:50000:0:14:14:0:4|10:0|0	0:50000:0:6:6:0:1|5:0|0	0:50000:0:16:16:0:5|11:0|0	0:50000:0:10:10:0:5|5:0|0	0:50000:0:12:12:0:5|7:0|0	0:50000:0:5:5:0:2|3:0|0	0:50000:0:9:9:0:1|8:0|0	0:50000:0:2:2:0:1|1:0|0	0:50000:0:13:13:0:3|10:0|0	0:50000:0:21:21:0:8|13:0|0	0:50000:0:8:8:0:4|4:0|0	1:50000:0:10:0:10:0|0:4|6	0:50000:0:5:5:0:2|3:0|0	0:50000:0:7:7:0:3|4:0|0	0:50000:0:10:10:0:4|6:0|0	0:50000:0:14:14:0:6|8:0|0	0:50000:-18.651:10:9:0:1|8:0|0	0:50000:0:11:11:0:5|6:0|0	0:50000:0:8:8:0:3|5:0|0	0:50000:0:10:10:0:1|9:0|0	0:102.99:0:1:1:0:0|1:0|0	0:50000:0:2:2:0:1|1:0|0	0:104.99:0:1:1:0:1|0:0|0	0:50000:0:5:5:0:2|3:0|0	0:50000:0:6:6:0:2|4:0|0	0:50000:0:7:7:0:3|4:0|0	0:50000:0:9:9:0:2|7:0|0	0:50000:0:9:9:0:0|9:0|0	0:50000:0:5:5:0:1|4:0|0	0:50000:0:5:5:0:1|4:0|0	0:50000:0:8:8:0:3|5:0|0	0:50000:0:6:6:0:0|6:0|0	0:50000:0:7:7:0:3|4:0|0	0:50000:0:16:16:0:8|8:0|0	0:50000:-17.5:5:4:0:1|3:0|0	0:50000:0:3:3:0:2|1:0|0	0:50000:0:7:7:0:3|4:0|0	0:50000:-17.73:10:9:0:4|5:0|0	0:50000:0:9:9:0:4|5:0|0	0:50000:0:7:7:0:3|4:0|0	0:50000:0:4:4:0:1|3:0|0	1:50000:0:7:0:7:0|0:3|4	0:50000:0:4:4:0:1|3:0|0	0:50000:-19.342:13:12:0:5|7:0|0	0:50000:0:7:7:0:1|6:0|0	0:50000:-17.73:7:6:0:4|2:0|0	0:50000:0:8:8:0:0|8:0|0	0:50000:-33.687:5:3:0:1|2:0|0	0:50000:-19.342:5:4:0:1|3:0|0	0:50000:0:7:7:0:1|6:0|0	0:168.58:0:2:2:0:0|2:0|0	0:50000:0:5:5:0:1|4:0|0	0:50000:0:2:2:0:1|1:0|0	0:50000:0:16:16:0:8|8:0|0	0:50000:0:7:7:0:0|7:0|0	0:50000:0:5:5:0:3|2:0|0	0:50000:0:12:12:0:2|10:0|0	0:50000:-12.434:14:13:1:4|9:1|0	0:50000:0:9:9:0:6|3:0|0	0:50000:0:13:13:0:4|9:0|0	0:50000:0:4:4:0:1|3:0|0	0:50000:0:11:11:0:4|7:0|0	0:50000:0:9:9:0:4|5:0|0	0:50000:0:20:20:0:7|13:0|0	0:50000:0:7:7:0:2|5:0|0	0:50000:0:8:8:0:3|5:0|0	1:50000:0:10:0:10:0|0:3|7	0:50000:0:3:3:0:0|3:0|0	1:50000:0:4:0:4:0|0:2|2	0:50000:0:18:18:0:9|9:0|0	0:105.99:0:1:1:0:0|1:0|0	0:50000:0:20:20:0:7|13:0|0	0:50000:0:11:11:0:5|6:0|0	0:50000:0:9:9:0:0|9:0|0	0:50000:0:17:17:0:8|9:0|0
NC_008096	72304	PotVarCP00134	TC	T	2937.8	.	NS=83;DP=740;AC=5;AN=83;AF=0.060241;RA=695;AA=30;HETAR=0;HOMA=5;HOMR=78;SRF=442;SRR=253;SAF=21;SAR=9;SRB=0.63597;SAB=0.7;SRP=114.62;SAP=13.433;ABR=0;ABA=0;AB=0;ABP=0;RUN=1;MQM=57.7;RL=14;RR=16;RPP=3.2998;EL=9;ER=21;EPP=13.433;BL=1268;BR=1611;LRB=0.11914;LRBP=91.747;BVAR;DEL=1	GT:GQ:GL:DP:RA:AA:SR:SA	0:50000:0:16:16:0:8|8:0|0	0:50000:0:11:11:0:8|3:0|0	0:50000:0:8:8:0:6|2:0|0	0:50000:0:18:18:0:14|4:0|0	0:50000:0:11:11:0:7|4:0|0	0:50000:0:31:31:0:16|15:0|0	0:50000:0:8:8:0:5|3:0|0	0:50000:0:5:5:0:3|2:0|0	1:50000:-43.968:6:0:4:0|0:4|0	0:50000:0:14:14:0:10|4:0|0	0:50000:0:13:13:0:10|3:0|0	0:50000:0:26:26:0:18|8:0|0	0:50000:0:9:9:0:4|5:0|0	0:50000:0:9:9:0:2|7:0|0	0:50000:-32.697:8:7:1:6|1:1|0	0:50000:0:4:4:0:2|2:0|0	0:50000:-30.164:7:6:1:5|1:1|0	0:50000:-30.164:11:10:1:5|5:1|0	0:50000:0:25:25:0:15|10:0|0	0:50000:0:9:9:0:5|4:0|0	1:50000:-39.155:7:0:5:0|0:3|2	0:50000:0:10:10:0:7|3:0|0	0:50000:0:6:6:0:5|1:0|0	0:50000:0:11:11:0:8|3:0|0	0:50000:0:15:15:0:11|4:0|0	0:50000:0:8:8:0:5|3:0|0	0:50000:0:7:7:0:5|2:0|0	0:50000:0:13:13:0:6|7:0|0	0:50000:0:6:6:0:5|1:0|0	0:50000:0:6:6:0:4|2:0|0	0:50000:0:5:5:0:1|4:0|0	0:50000:0:3:3:0:2|1:0|0	0:50000:0:7:7:0:6|1:0|0	0:50000:0:7:7:0:3|4:0|0	0:50000:-22.335:12:11:0:8|3:0|0	0:50000:0:6:6:0:4|2:0|0	0:50000:0:5:5:0:3|2:0|0	0:50000:0:2:2:0:2|0:0|0	0:50000:0:4:4:0:3|1:0|0	0:50000:0:5:5:0:3|2:0|0	0:50000:0:6:6:0:5|1:0|0	0:50000:-22.565:10:9:1:6|3:0|1	0:50000:-18.651:12:11:0:5|6:0|0	0:50000:0:9:9:0:3|6:0|0	0:50000:0:4:4:0:3|1:0|0	0:50000:0:5:5:0:4|1:0|0	0:50000:0:12:12:0:9|3:0|0	0:50000:0:5:5:0:4|1:0|0	0:50000:0:4:4:0:2|2:0|0	0:50000:0:7:7:0:4|3:0|0	1:50000:-56.306:7:0:4:0|0:3|1	0:50000:0:6:6:0:4|2:0|0	0:50000:0:5:5:0:3|2:0|0	0:50000:0:3:3:0:0|3:0|0	0:50000:0:13:13:0:10|3:0|0	0:50000:0:8:8:0:5|3:0|0	0:50000:0:7:7:0:3|4:0|0	0:50000:0:4:4:0:3|1:0|0	0:50000:0:7:7:0:6|1:0|0	0:50000:0:5:5:0:3|2:0|0	0:50000:0:8:8:0:7|1:0|0	0:50000:0:4:4:0:3|1:0|0	0:50000:0:17:17:0:8|9:0|0	0:50000:0:6:6:0:2|4:0|0	0:50000:0:7:7:0:7|0:0|0	0:50000:0:15:15:0:9|6:0|0	0:50000:0:7:7:0:6|1:0|0	0:50000:0:7:7:0:4|3:0|0	0:50000:0:6:6:0:5|1:0|0	0:50000:0:4:4:0:2|2:0|0	0:50000:0:10:10:0:8|2:0|0	0:50000:0:13:13:0:6|7:0|0	0:50000:0:13:13:0:7|6:0|0	0:50000:-20.954:9:8:0:3|5:0|0	0:50000:0:9:9:0:7|2:0|0	1:50000:-52.438:11:0:8:0|0:3|5	0:50000:0:6:6:0:5|1:0|0	1:50000:-20.493:4:0:3:0|0:3|0	0:50000:-35.69:14:13:1:9|4:1|0	.	0:50000:0:10:10:0:6|4:0|0	0:50000:-27.631:9:8:1:7|1:1|0	0:50000:0:4:4:0:4|0:0|0	0:50000:0:13:13:0:5|8:0|0
NC_008096	72305	PotVarCP00135	CT	C	2922.9	.	NS=83;DP=766;AC=2;AN=83;AF=0.024096;RA=708;AA=27;HETAR=0;HOMA=6;HOMR=77;SRF=441;SRR=267;SAF=18;SAR=9;SRB=0.62288;SAB=0.66667;SRP=95.868;SAP=9.5247;ABR=0;ABA=0;AB=0;ABP=0;RUN=1;MQM=60;RL=17;RR=10;RPP=6.9511;EL=12;ER=15;EPP=3.7341;BL=1408;BR=1178;LRB=0.08894;LRBP=47.431;BVAR;REPEAT=T:10;DEL=1	GT:GQ:GL:DP:RA:AA:SR:SA	0:50000:0:16:16:0:8|8:0|0	0:50000:0:12:12:0:9|3:0|0	0:50000:0:8:8:0:6|2:0|0	0:50000:0:18:18:0:14|4:0|0	1:50000:-39.374:11:2:9:1|1:6|3	0:50000:-39.604:31:30:1:16|14:0|1	0:50000:0:9:9:0:5|4:0|0	0:50000:0:6:6:0:4|2:0|0	.:50000:-20.954:5:1:0:0|1:0|0	0:50000:-32.927:14:13:1:10|3:0|1	0:50000:0:14:14:0:10|4:0|0	0:50000:0:27:27:0:18|9:0|0	0:50000:0:10:10:0:5|5:0|0	0:50000:-35.69:9:8:1:2|6:0|1	0:50000:-19.572:8:7:0:6|1:0|0	0:50000:0:4:4:0:2|2:0|0	0:50000:-15.888:7:6:0:5|1:0|0	0:50000:-15.658:11:10:0:5|5:0|0	0:50000:0:24:24:0:14|10:0|0	0:50000:0:9:9:0:5|4:0|0	.:50000:-39.374:8:2:0:0|2:0|0	0:50000:0:10:10:0:7|3:0|0	0:50000:0:6:6:0:5|1:0|0	0:50000:0:10:10:0:8|2:0|0	0:50000:0:16:16:0:11|5:0|0	0:50000:0:9:9:0:5|4:0|0	0:50000:0:8:8:0:5|3:0|0	0:50000:0:17:17:0:7|10:0|0	0:50000:0:6:6:0:5|1:0|0	0:50000:0:6:6:0:4|2:0|0	0:50000:0:6:6:0:1|5:0|0	0:39.032:-33.618:3:2:1:1|1:1|0	0:50000:0:7:7:0:6|1:0|0	0:50000:0:7:7:0:3|4:0|0	0:50000:0:12:12:0:9|3:0|0	0:50000:0:6:6:0:4|2:0|0	0:50000:0:5:5:0:3|2:0|0	0:50000:0:3:3:0:2|1:0|0	0:50000:0:4:4:0:3|1:0|0	0:50000:0:7:7:0:4|3:0|0	0:50000:0:6:6:0:5|1:0|0	1:50000:-20.493:9:1:8:0|1:6|2	0:50000:0:14:14:0:6|8:0|0	0:50000:0:9:9:0:3|6:0|0	0:50000:0:4:4:0:3|1:0|0	0:50000:0:5:5:0:4|1:0|0	0:50000:0:12:12:0:9|3:0|0	0:50000:0:6:6:0:5|1:0|0	0:50000:0:5:5:0:2|3:0|0	0:50000:0:6:6:0:4|2:0|0	0:17.547:-74.333:8:4:0:1|3:0|0	0:50000:0:6:6:0:4|2:0|0	0:50000:0:6:6:0:4|2:0|0	0:50000:0:4:4:0:1|3:0|0	0:50000:0:14:14:0:11|3:0|0	0:50000:0:9:9:0:6|3:0|0	0:50000:0:8:8:0:4|4:0|0	0:50000:0:5:5:0:3|2:0|0	0:50000:0:7:7:0:6|1:0|0	0:50000:0:5:5:0:3|2:0|0	0:50000:0:8:8:0:7|1:0|0	0:50000:0:4:4:0:3|1:0|0	0:50000:0:18:18:0:9|9:0|0	0:50000:0:4:4:0:2|2:0|0	0:50000:-35.23:7:6:1:6|0:1|0	0:50000:0:15:15:0:9|6:0|0	0:50000:0:7:7:0:6|1:0|0	0:50000:0:7:7:0:4|3:0|0	0:50000:-34.769:7:6:1:5|1:1|0	0:130.87:-31.776:4:3:1:1|2:1|0	0:50000:0:10:10:0:8|2:0|0	0:50000:-93.485:14:11:3:4|7:2|1	0:50000:0:14:14:0:8|6:0|0	0:50000:0:9:9:0:3|6:0|0	0:50000:0:9:9:0:7|2:0|0	.:50000:-52.008:11:3:0:1|2:0|0	0:50000:0:6:6:0:5|1:0|0	.:136.74:-20.723:4:1:0:0|1:0|0	0:50000:-21.644:14:13:0:9|4:0|0	.	0:50000:0:10:10:0:6|4:0|0	0:50000:-14.967:9:8:0:7|1:0|0	0:50000:0:4:4:0:4|0:0|0	0:50000:0:13:13:0:5|8:0|0
NC_008096	72471	PotVarCP00136	A	AAAAAAC	5032.1	.	NS=84;DP=2109;AC=4;AN=84;AF=0.047619;RA=2053;AA=45;HETAR=0;HOMA=4;HOMR=80;SRF=1722;SRR=331;SAF=36;SAR=9;SRB=0.83877;SAB=0.8;SRP=2049.5;SAP=38.188;ABR=0;ABA=0;AB=0;ABP=0;RUN=1;MQM=60;RL=13;RR=32;RPP=20.43;EL=20;ER=25;EPP=4.2167;BL=1799;BR=2239;LRB=0.10896;LRBP=107.12;BVAR;REPEAT=A:7;INS=6	GT:GQ:GL:DP:RA:AA:SR:SA	0:50000:0:29:29:0:24|5:0|0	0:50000:0:33:33:0:31|2:0|0	0:50000:0:36:36:0:32|4:0|0	0:50000:-36.381:28:27:0:24|3:0|0	0:50000:0:30:30:0:23|7:0|0	0:50000:0:47:47:0:39|8:0|0	0:50000:0:36:36:0:32|4:0|0	0:50000:0:32:32:0:26|6:0|0	1:50000:-155.56:25:2:19:1|1:16|3	0:50000:0:25:25:0:19|6:0|0	0:50000:0:29:29:0:25|4:0|0	0:50000:-69.999:40:38:0:32|6:0|0	0:50000:-66.061:17:15:1:12|3:1|0	0:50000:-37.532:24:23:1:17|6:1|0	0:50000:0:27:27:0:21|6:0|0	0:50000:0:32:32:0:20|12:0|0	0:50000:0:20:20:0:14|6:0|0	0:50000:0:15:15:0:11|4:0|0	0:50000:0:37:37:0:26|11:0|0	0:50000:0:31:31:0:26|5:0|0	1:50000:0:8:0:8:0|0:6|2	0:50000:0:21:21:0:18|3:0|0	0:50000:-37.072:17:16:1:15|1:1|0	0:50000:0:30:30:0:20|10:0|0	0:50000:0:40:40:0:34|6:0|0	0:50000:0:36:36:0:28|8:0|0	0:50000:0:19:19:0:17|2:0|0	0:50000:0:28:28:0:21|7:0|0	0:50000:0:26:26:0:22|4:0|0	0:50000:0:22:22:0:21|1:0|0	0:50000:0:27:27:0:26|1:0|0	0:50000:0:20:20:0:19|1:0|0	0:50000:0:33:33:0:30|3:0|0	0:50000:0:28:28:0:27|1:0|0	0:50000:0:15:15:0:13|2:0|0	0:50000:0:31:31:0:29|2:0|0	0:50000:0:20:20:0:18|2:0|0	0:50000:0:22:22:0:20|2:0|0	0:50000:-33.157:18:17:0:14|3:0|0	0:50000:0:24:24:0:21|3:0|0	0:50000:0:32:32:0:28|4:0|0	0:50000:0:41:41:0:36|5:0|0	0:50000:0:47:47:0:41|6:0|0	0:50000:0:33:33:0:30|3:0|0	0:50000:0:23:23:0:21|2:0|0	0:50000:0:20:20:0:19|1:0|0	0:50000:0:19:19:0:14|5:0|0	0:50000:0:28:28:0:23|5:0|0	0:50000:0:22:22:0:18|4:0|0	0:50000:0:18:18:0:15|3:0|0	0:81.06:-36.611:2:1:0:1|0:0|0	0:50000:0:14:14:0:10|4:0|0	0:50000:0:24:24:0:16|8:0|0	0:50000:0:11:11:0:11|0:0|0	0:50000:0:27:27:0:23|4:0|0	0:50000:0:29:29:0:23|6:0|0	0:50000:-37.302:21:20:1:20|0:1|0	0:50000:-38.914:33:32:1:26|6:1|0	0:50000:0:21:21:0:19|2:0|0	0:50000:-36.151:16:15:1:12|3:1|0	0:50000:0:17:17:0:15|2:0|0	0:50000:0:18:18:0:18|0:0|0	0:50000:0:33:33:0:25|8:0|0	0:50000:0:16:16:0:14|2:0|0	0:50000:0:18:18:0:15|3:0|0	0:50000:0:33:33:0:28|5:0|0	0:50000:0:26:26:0:25|1:0|0	0:50000:0:26:26:0:22|4:0|0	0:50000:0:36:36:0:32|4:0|0	0:50000:0:28:28:0:23|5:0|0	0:50000:0:26:26:0:21|5:0|0	0:50000:0:24:24:0:19|5:0|0	0:50000:0:27:27:0:21|6:0|0	0:50000:0:21:21:0:20|1:0|0	0:50000:0:25:25:0:19|6:0|0	1:50000:-20.493:9:1:8:0|1:4|4	0:50000:0:20:20:0:18|2:0|0	1:50000:0:4:0:4:0|0:4|0	0:50000:0:25:25:0:16|9:0|0	0:50000:0:24:24:0:22|2:0|0	0:50000:0:27:27:0:22|5:0|0	0:50000:0:17:17:0:14|3:0|0	0:50000:0:25:25:0:22|3:0|0	0:50000:0:24:24:0:17|7:0|0
NC_008096	73091	PotVarCP00137	G	T	3007.9	.	NS=84;DP=830;AC=5;AN=84;AF=0.059524;RA=788;AA=41;HETAR=0;HOMA=5;HOMR=79;SRF=142;SRR=646;SAF=9;SAR=32;SRB=0.1802;SAB=0.21951;SRP=703;SAP=31.028;ABR=0;ABA=0;AB=0;ABP=0;RUN=1;MQM=60;RL=29;RR=12;RPP=18.317;EL=11;ER=30;EPP=22.13;BL=2432;BR=1454;LRB=0.25167;LRBP=537.49;BVAR;SNP;TV	GT:GQ:GL:DP:RA:AA:SR:SA	0:50000:0:10:10:0:1|9:0|0	0:50000:0:12:12:0:3|9:0|0	0:50000:0:12:12:0:3|9:0|0	0:50000:0:12:12:0:0|12:0|0	0:50000:0:12:12:0:0|12:0|0	0:50000:0:22:22:0:2|20:0|0	0:50000:0:10:10:0:2|8:0|0	0:50000:0:12:12:0:1|11:0|0	1:50000:0:14:0:14:0|0:1|13	0:50000:0:12:12:0:1|11:0|0	0:50000:0:6:6:0:0|6:0|0	0:50000:0:18:18:0:6|12:0|0	0:50000:0:8:8:0:3|5:0|0	0:50000:0:12:12:0:4|8:0|0	0:50000:0:5:5:0:1|4:0|0	0:50000:0:9:9:0:0|9:0|0	0:50000:0:5:5:0:1|4:0|0	0:50000:0:6:6:0:3|3:0|0	0:50000:0:14:14:0:5|9:0|0	0:50000:0:5:5:0:1|4:0|0	1:50000:0:6:0:6:0|0:3|3	0:50000:0:5:5:0:2|3:0|0	0:50000:0:5:5:0:1|4:0|0	0:50000:0:5:5:0:1|4:0|0	0:50000:0:10:10:0:0|10:0|0	0:50000:0:10:10:0:1|9:0|0	0:50000:0:8:8:0:0|8:0|0	0:50000:0:19:19:0:3|16:0|0	0:50000:0:13:13:0:2|11:0|0	0:50000:0:5:5:0:0|5:0|0	0:50000:0:8:8:0:1|7:0|0	0:50000:0:5:5:0:1|4:0|0	0:50000:0:18:18:0:0|18:0|0	0:50000:0:9:9:0:1|8:0|0	0:50000:0:11:11:0:4|7:0|0	0:50000:0:17:17:0:2|15:0|0	0:50000:0:9:9:0:1|8:0|0	0:50000:0:4:4:0:0|4:0|0	0:50000:0:4:4:0:0|4:0|0	0:50000:0:15:15:0:1|14:0|0	0:50000:0:12:12:0:1|11:0|0	0:50000:0:17:17:0:7|10:0|0	0:50000:0:17:17:0:4|13:0|0	0:50000:0:16:16:0:0|16:0|0	0:50000:0:9:9:0:0|9:0|0	0:50000:0:13:13:0:3|10:0|0	0:50000:0:14:14:0:2|12:0|0	0:50000:0:9:9:0:2|7:0|0	0:50000:0:3:3:0:0|3:0|0	0:50000:0:9:9:0:4|5:0|0	1:50000:0:7:0:7:0|0:2|5	0:50000:0:7:7:0:1|6:0|0	0:50000:0:7:7:0:4|3:0|0	0:50000:0:4:4:0:1|3:0|0	0:50000:0:11:11:0:1|10:0|0	0:50000:0:4:4:0:0|4:0|0	0:50000:0:12:12:0:1|11:0|0	0:50000:0:7:7:0:0|7:0|0	0:50000:0:11:11:0:0|11:0|0	0:50000:0:6:6:0:1|5:0|0	0:50000:0:5:5:0:0|5:0|0	0:50000:0:8:8:0:2|6:0|0	0:50000:0:15:15:0:2|13:0|0	0:50000:0:8:8:0:2|6:0|0	0:50000:0:6:6:0:2|4:0|0	0:50000:0:7:7:0:4|3:0|0	0:50000:0:7:7:0:2|5:0|0	0:50000:0:14:14:0:3|11:0|0	0:50000:0:11:11:0:3|8:0|0	0:50000:0:9:9:0:1|8:0|0	0:50000:0:9:9:0:1|8:0|0	0:50000:0:13:13:0:1|12:0|0	0:50000:0:12:12:0:7|5:0|0	0:50000:0:7:7:0:0|7:0|0	0:50000:0:9:9:0:3|6:0|0	1:50000:0:8:0:8:0|0:0|8	0:50000:0:11:11:0:0|11:0|0	1:50000:0:5:0:5:0|0:2|3	0:50000:-21.414:10:9:1:3|6:1|0	0:50000:0:8:8:0:0|8:0|0	0:50000:0:17:17:0:6|11:0|0	0:50000:0:13:13:0:2|11:0|0	0:50000:0:6:6:0:0|6:0|0	0:50000:0:14:14:0:8|6:0|0
NC_008096	73791	PotVarCP00138	A	AT	13179	.	NS=84;DP=1462;AC=14;AN=84;AF=0.16667;RA=1305;AA=153;HETAR=0;HOMA=14;HOMR=70;SRF=196;SRR=1109;SAF=23;SAR=130;SRB=0.15019;SAB=0.15033;SRP=1390;SAP=165.5;ABR=0;ABA=0;AB=0;ABP=0;RUN=1;MQM=60;RL=87;RR=66;RPP=9.2692;EL=53;ER=100;EPP=34.362;BL=7753;BR=6781;LRB=0.066878;LRBP=144.17;BVAR;REPEAT=A:2;INS=1	GT:GQ:GL:DP:RA:AA:SR:SA	0:50000:0:40:40:0:4|36:0|0	0:50000:0:27:27:0:8|19:0|0	0:50000:0:29:29:0:2|27:0|0	0:50000:-29.703:27:26:1:3|23:0|1	0:50000:0:17:17:0:3|14:0|0	0:50000:-35.69:31:30:1:7|23:0|1	0:50000:0:26:26:0:4|22:0|0	0:50000:0:20:20:0:5|15:0|0	0:50000:0:27:27:0:4|23:0|0	1:50000:-109.73:28:4:23:0|4:2|21	0:50000:0:21:21:0:4|17:0|0	0:50000:0:24:24:0:12|12:0|0	0:50000:0:18:18:0:5|13:0|0	0:50000:0:16:16:0:3|13:0|0	1:50000:-95.963:23:5:18:1|4:4|14	0:50000:0:23:23:0:3|20:0|0	0:50000:0:14:14:0:0|14:0|0	0:50000:0:34:34:0:3|31:0|0	0:50000:0:19:19:0:4|15:0|0	0:50000:0:20:20:0:3|17:0|0	0:50000:0:11:11:0:2|9:0|0	0:50000:0:21:21:0:3|18:0|0	0:50000:0:16:16:0:0|16:0|0	0:50000:0:23:23:0:6|17:0|0	0:50000:0:15:15:0:1|14:0|0	0:50000:0:15:15:0:2|13:0|0	0:50000:0:14:14:0:2|12:0|0	0:50000:-33.848:16:15:1:3|12:1|0	1:50000:-111.45:19:6:13:0|6:2|11	0:50000:0:25:25:0:2|23:0|0	0:50000:0:28:28:0:2|26:0|0	0:50000:0:15:15:0:0|15:0|0	0:50000:-34.999:16:15:1:3|12:1|0	0:50000:0:15:15:0:2|13:0|0	0:50000:-34.999:14:13:1:0|13:0|1	1:50000:-172.45:19:9:10:0|9:0|10	0:50000:0:23:23:0:4|19:0|0	1:50000:-132.42:15:7:8:1|6:1|7	1:107.1:-187.74:17:10:7:0|10:1|6	1:50000:-96.81:12:5:7:0|5:0|7	0:50000:0:11:11:0:1|10:0|0	0:50000:0:11:11:0:2|9:0|0	1:50000:-105.71:13:4:8:0|4:3|5	0:50000:0:23:23:0:4|19:0|0	0:50000:0:23:23:0:4|19:0|0	0:50000:0:16:16:0:4|12:0|0	0:50000:0:6:6:0:1|5:0|0	0:50000:0:16:16:0:3|13:0|0	0:50000:-34.539:14:13:1:0|13:0|1	0:50000:-34.309:11:10:1:3|7:0|1	1:50000:-111.87:17:6:11:1|5:2|9	0:50000:-29.703:23:22:1:4|18:0|1	0:50000:0:13:13:0:1|12:0|0	0:50000:0:14:14:0:0|14:0|0	0:50000:0:17:17:0:5|12:0|0	0:50000:0:10:10:0:0|10:0|0	1:50000:-57.38:13:3:10:0|3:2|8	0:50000:0:8:8:0:2|6:0|0	1:50000:-78.806:9:4:5:0|4:1|4	0:50000:0:8:8:0:3|5:0|0	0:50000:-35.69:12:11:1:2|9:0|1	0:50000:0:13:13:0:1|12:0|0	0:50000:0:10:10:0:1|9:0|0	0:50000:0:15:15:0:3|12:0|0	0:50000:0:15:15:0:2|13:0|0	0:50000:0:18:18:0:3|15:0|0	0:50000:0:10:10:0:2|8:0|0	0:50000:0:14:14:0:1|13:0|0	1:50000:-78.806:14:4:10:0|4:0|10	0:50000:0:12:12:0:0|12:0|0	0:50000:0:14:14:0:2|12:0|0	0:50000:0:11:11:0:2|9:0|0	0:50000:0:21:21:0:6|15:0|0	0:50000:0:13:13:0:1|12:0|0	0:50000:0:7:7:0:1|6:0|0	0:50000:0:13:13:0:3|10:0|0	1:50000:-48.78:11:1:9:0|1:2|7	0:50000:0:18:18:0:0|18:0|0	0:50000:0:25:25:0:6|19:0|0	0:50000:0:18:18:0:1|17:0|0	0:50000:0:33:33:0:5|28:0|0	1:50000:-54.587:8:3:5:1|2:1|4	0:50000:0:9:9:0:0|9:0|0	0:50000:0:18:18:0:4|14:0|0
NC_008096	75843	PotVarCP00139	TA	T	19878	.	NS=84;DP=3784;AC=5;AN=84;AF=0.059524;RA=3575;AA=205;HETAR=0;HOMA=5;HOMR=79;SRF=1246;SRR=2329;SAF=91;SAR=114;SRB=0.34853;SAB=0.4439;SRP=715.43;SAP=8.6138;ABR=0;ABA=0;AB=0;ABP=0;RUN=1;MQM=60;RL=98;RR=107;RPP=3.8683;EL=86;ER=119;EPP=14.546;BL=9415;BR=10233;LRB=0.041633;LRBP=76.961;BVAR;REPEAT=A:8;DEL=1	GT:GQ:GL:DP:RA:AA:SR:SA	0:50000:0:43:43:0:18|25:0|0	0:50000:-33.848:55:54:1:20|34:0|1	0:50000:0:40:40:0:9|31:0|0	0:50000:0:72:72:0:17|55:0|0	0:50000:0:66:66:0:21|45:0|0	0:50000:0:103:103:0:33|70:0|0	0:50000:-33.618:34:33:1:13|20:1|0	0:50000:-33.618:29:28:1:6|22:1|0	1:50000:-200.95:61:11:50:5|6:26|24	0:50000:-32.466:48:47:1:13|34:0|1	0:50000:0:65:65:0:17|48:0|0	0:50000:0:73:73:0:26|47:0|0	0:50000:0:29:29:0:14|15:0|0	0:50000:0:36:36:0:14|22:0|0	0:50000:-32.927:37:36:1:20|16:0|1	0:50000:0:56:56:0:25|31:0|0	0:50000:0:31:31:0:7|24:0|0	0:50000:0:29:29:0:8|21:0|0	0:50000:-37.072:60:59:1:24|35:0|1	0:50000:0:33:33:0:14|19:0|0	1:50000:-65.977:24:2:21:1|1:8|13	0:50000:0:26:26:0:9|17:0|0	0:50000:0:19:19:0:7|12:0|0	0:50000:0:33:33:0:16|17:0|0	0:50000:0:65:65:0:22|43:0|0	0:50000:0:54:54:0:18|36:0|0	0:50000:-34.999:41:40:1:15|25:0|1	0:50000:0:64:64:0:23|41:0|0	0:50000:-33.387:57:56:1:19|37:0|1	0:50000:0:31:31:0:15|16:0|0	0:50000:0:33:33:0:9|24:0|0	0:50000:-62.561:31:29:2:9|20:2|0	0:50000:0:67:67:0:21|46:0|0	0:50000:-33.387:51:50:1:13|37:0|1	0:50000:0:43:43:0:16|27:0|0	0:50000:0:39:39:0:9|30:0|0	0:50000:0:34:34:0:10|24:0|0	0:50000:0:24:24:0:7|17:0|0	0:50000:0:39:39:0:16|23:0|0	0:50000:0:36:36:0:7|29:0|0	0:50000:0:54:54:0:22|32:0|0	0:50000:0:30:30:0:9|21:0|0	0:50000:0:57:57:0:27|30:0|0	0:50000:0:58:58:0:26|32:0|0	0:50000:-30.855:30:29:1:10|19:0|1	0:50000:0:45:45:0:12|33:0|0	0:50000:0:42:42:0:15|27:0|0	0:50000:0:67:67:0:17|50:0|0	0:50000:0:38:38:0:13|25:0|0	0:50000:-33.848:35:34:1:15|19:0|1	1:50000:-104.27:31:6:25:2|4:16|9	0:50000:0:35:35:0:9|26:0|0	0:50000:-66.061:41:39:2:17|22:0|2	0:50000:0:10:10:0:4|6:0|0	0:50000:0:72:72:0:29|43:0|0	0:50000:0:35:35:0:15|20:0|0	0:50000:0:63:63:0:23|40:0|0	0:50000:-65.842:40:38:2:14|24:2|0	0:50000:-33.848:53:52:1:16|36:0|1	0:50000:0:17:17:0:9|8:0|0	0:50000:0:30:30:0:9|21:0|0	0:50000:0:45:45:0:19|26:0|0	0:50000:0:60:60:0:21|39:0|0	0:50000:-93.915:30:27:3:6|21:1|2	0:50000:0:31:31:0:6|25:0|0	0:50000:0:56:56:0:21|35:0|0	0:50000:0:49:49:0:19|30:0|0	0:50000:-35.46:50:49:1:9|40:0|1	0:50000:-18.19:44:43:0:17|26:0|0	0:50000:0:32:32:0:5|27:0|0	0:50000:0:47:47:0:18|29:0|0	0:50000:0:49:49:0:18|31:0|0	0:50000:0:70:70:0:34|36:0|0	0:50000:0:35:35:0:12|23:0|0	0:50000:-18.19:73:72:0:25|47:0|0	1:50000:-242.03:71:13:58:0|13:21|37	0:50000:0:31:31:0:10|21:0|0	1:50000:-111.87:34:6:28:3|3:12|16	0:50000:0:55:55:0:24|31:0|0	0:50000:0:35:35:0:14|21:0|0	0:50000:0:52:52:0:20|32:0|0	0:50000:0:33:33:0:10|23:0|0	0:50000:-36.381:47:46:1:12|34:1|0	0:50000:0:60:60:0:24|36:0|0
NC_008096	75843	PotVarCP00140	T	TA	8818.2	.	NS=84;DP=3422;AC=2;AN=84;AF=0.02381;RA=3342;AA=78;HETAR=0;HOMA=2;HOMR=82;SRF=1203;SRR=2139;SAF=26;SAR=52;SRB=0.35996;SAB=0.33333;SRP=572.26;SAP=21.83;ABR=0;ABA=0;AB=0;ABP=0;RUN=1;MQM=60;RL=41;RR=37;RPP=3.4557;EL=29;ER=49;EPP=14.146;BL=3605;BR=3779;LRB=0.023564;LRBP=11.914;BVAR;INS=1	GT:GQ:GL:DP:RA:AA:SR:SA	0:50000:0:42:42:0:18|24:0|0	0:50000:0:53:53:0:20|33:0|0	0:50000:0:39:39:0:8|31:0|0	0:50000:0:71:71:0:17|54:0|0	1:50000:-207.86:65:11:54:1|10:19|35	0:50000:0:99:99:0:33|66:0|0	0:50000:0:32:32:0:12|20:0|0	0:50000:0:28:28:0:6|22:0|0	0:50000:0:11:11:0:5|6:0|0	0:50000:0:46:46:0:13|33:0|0	0:50000:0:64:64:0:17|47:0|0	0:50000:0:73:73:0:26|47:0|0	0:50000:0:28:28:0:14|14:0|0	0:50000:0:36:36:0:14|22:0|0	0:50000:0:35:35:0:19|16:0|0	0:50000:0:57:57:0:25|32:0|0	0:50000:0:31:31:0:7|24:0|0	0:50000:0:27:27:0:8|19:0|0	0:50000:0:59:59:0:24|35:0|0	0:50000:0:33:33:0:14|19:0|0	0:50000:0:2:2:0:1|1:0|0	0:50000:0:25:25:0:9|16:0|0	0:50000:0:19:19:0:7|12:0|0	0:50000:0:33:33:0:16|17:0|0	0:50000:0:62:62:0:21|41:0|0	0:50000:0:49:49:0:18|31:0|0	0:50000:0:38:38:0:15|23:0|0	0:50000:0:60:60:0:22|38:0|0	0:50000:0:54:54:0:19|35:0|0	0:50000:0:28:28:0:15|13:0|0	0:50000:0:28:28:0:9|19:0|0	0:50000:0:29:29:0:9|20:0|0	0:50000:0:60:60:0:21|39:0|0	0:50000:0:44:44:0:12|32:0|0	0:50000:0:42:42:0:16|26:0|0	0:50000:0:36:36:0:10|26:0|0	0:50000:0:29:29:0:10|19:0|0	0:50000:0:22:22:0:7|15:0|0	0:50000:0:36:36:0:16|20:0|0	0:50000:0:33:33:0:7|26:0|0	0:50000:0:51:51:0:22|29:0|0	1:50000:-88.76:28:5:23:4|1:6|17	0:50000:0:52:52:0:27|25:0|0	0:50000:0:49:49:0:24|25:0|0	0:50000:0:27:27:0:10|17:0|0	0:50000:0:43:43:0:12|31:0|0	0:50000:0:39:39:0:14|25:0|0	0:50000:-36.611:60:59:1:15|44:1|0	0:50000:0:35:35:0:14|21:0|0	0:50000:0:31:31:0:15|16:0|0	0:50000:0:6:6:0:2|4:0|0	0:50000:0:34:34:0:9|25:0|0	0:50000:0:39:39:0:17|22:0|0	0:50000:0:10:10:0:4|6:0|0	0:50000:0:65:65:0:28|37:0|0	0:50000:0:33:33:0:14|19:0|0	0:50000:0:58:58:0:23|35:0|0	0:50000:0:36:36:0:14|22:0|0	0:50000:0:43:43:0:14|29:0|0	0:50000:0:16:16:0:9|7:0|0	0:50000:-27.171:28:27:0:7|20:0|0	0:50000:0:44:44:0:18|26:0|0	0:50000:0:59:59:0:20|39:0|0	0:50000:0:27:27:0:6|21:0|0	0:50000:0:31:31:0:6|25:0|0	0:50000:0:57:57:0:21|36:0|0	0:50000:0:50:50:0:20|30:0|0	0:50000:0:49:49:0:9|40:0|0	0:50000:0:41:41:0:17|24:0|0	0:50000:0:30:30:0:4|26:0|0	0:50000:0:47:47:0:18|29:0|0	0:50000:0:48:48:0:18|30:0|0	0:50000:0:67:67:0:33|34:0|0	0:50000:0:34:34:0:12|22:0|0	0:50000:0:69:69:0:24|45:0|0	0:50000:0:13:13:0:0|13:0|0	0:50000:0:31:31:0:10|21:0|0	0:50000:0:6:6:0:3|3:0|0	0:50000:0:55:55:0:24|31:0|0	0:50000:0:35:35:0:14|21:0|0	0:50000:0:53:53:0:22|31:0|0	0:50000:0:31:31:0:10|21:0|0	0:50000:0:46:46:0:12|34:0|0	0:50000:0:57:57:0:23|34:0|0
NC_008096	76986	PotVarCP00141	A	C	512.12	.	NS=83;DP=755;AC=1;AN=83;AF=0.012048;RA=747;AA=7;HETAR=0;HOMA=1;HOMR=82;SRF=242;SRR=505;SAF=3;SAR=4;SRB=0.32396;SAB=0.42857;SRP=204.08;SAP=3.3205;ABR=0;ABA=0;AB=0;ABP=0;RUN=1;MQM=60;RL=5;RR=2;RPP=5.8022;EL=3;ER=4;EPP=3.3205;BL=387;BR=278;LRB=0.16391;LRBP=41.806;BVAR;REPEAT=A:2;SNP;TV	GT:GQ:GL:DP:RA:AA:SR:SA	0:50000:0:11:11:0:3|8:0|0	0:50000:0:11:11:0:2|9:0|0	0:50000:0:8:8:0:3|5:0|0	0:50000:0:8:8:0:1|7:0|0	0:50000:0:13:13:0:3|10:0|0	0:50000:0:23:23:0:7|16:0|0	0:50000:0:7:7:0:4|3:0|0	0:50000:0:8:8:0:2|6:0|0	0:50000:0:10:10:0:2|8:0|0	0:50000:0:7:7:0:4|3:0|0	0:50000:0:8:8:0:2|6:0|0	0:50000:0:14:14:0:3|11:0|0	0:50000:0:6:6:0:2|4:0|0	0:50000:0:11:11:0:2|9:0|0	0:50000:0:8:8:0:2|6:0|0	0:50000:0:18:18:0:9|9:0|0	0:50000:0:6:6:0:1|5:0|0	0:50000:0:12:12:0:8|4:0|0	0:50000:0:24:24:0:12|12:0|0	0:50000:0:11:11:0:8|3:0|0	0:50000:0:9:9:0:2|7:0|0	0:50000:0:3:3:0:1|2:0|0	0:113.14:0:1:1:0:0|1:0|0	0:50000:0:6:6:0:2|4:0|0	0:50000:0:6:6:0:2|4:0|0	0:50000:0:17:17:0:7|10:0|0	0:50000:0:11:11:0:1|10:0|0	0:50000:0:12:12:0:0|12:0|0	0:50000:0:10:10:0:1|9:0|0	0:50000:0:6:6:0:2|4:0|0	0:50000:0:9:9:0:1|8:0|0	0:50000:0:3:3:0:1|2:0|0	0:50000:0:13:13:0:0|13:0|0	0:50000:0:10:10:0:2|8:0|0	0:50000:0:9:9:0:2|7:0|0	0:50000:0:6:6:0:1|5:0|0	0:50000:0:2:2:0:1|1:0|0	0:50000:0:7:7:0:1|6:0|0	0:50000:0:7:7:0:2|5:0|0	0:50000:0:10:10:0:0|10:0|0	0:50000:0:10:10:0:4|6:0|0	0:50000:0:20:20:0:10|10:0|0	0:50000:0:9:9:0:3|6:0|0	0:50000:0:6:6:0:2|4:0|0	0:50000:0:6:6:0:0|6:0|0	0:50000:0:4:4:0:2|2:0|0	0:50000:0:13:13:0:7|6:0|0	0:50000:0:11:11:0:3|8:0|0	0:50000:0:4:4:0:1|3:0|0	0:50000:0:10:10:0:4|6:0|0	1:50000:0:7:0:7:0|0:3|4	0:50000:0:6:6:0:3|3:0|0	0:50000:0:9:9:0:4|5:0|0	.	0:50000:0:7:7:0:1|6:0|0	0:50000:0:5:5:0:4|1:0|0	0:50000:0:9:9:0:5|4:0|0	0:50000:0:12:12:0:2|10:0|0	0:50000:0:10:10:0:2|8:0|0	0:50000:0:3:3:0:3|0:0|0	0:50000:0:3:3:0:0|3:0|0	0:50000:0:17:17:0:8|9:0|0	0:50000:0:12:12:0:6|6:0|0	0:50000:0:4:4:0:2|2:0|0	0:50000:0:2:2:0:2|0:0|0	0:50000:0:12:12:0:4|8:0|0	0:50000:0:6:6:0:1|5:0|0	0:50000:0:2:2:0:1|1:0|0	0:50000:0:6:6:0:2|4:0|0	0:50000:0:6:6:0:0|6:0|0	0:50000:0:13:13:0:6|7:0|0	0:50000:0:16:16:0:5|11:0|0	0:50000:0:17:17:0:8|9:0|0	0:50000:0:8:8:0:0|8:0|0	0:50000:0:5:5:0:0|5:0|0	0:50000:0:15:15:0:6|9:0|0	0:50000:0:10:10:0:2|8:0|0	0:50000:0:6:6:0:0|6:0|0	0:50000:0:15:15:0:7|8:0|0	0:50000:0:3:3:0:0|3:0|0	0:50000:0:13:13:0:6|7:0|0	0:50000:0:7:7:0:5|2:0|0	0:50000:0:2:2:0:0|2:0|0	0:50000:0:12:12:0:2|10:0|0
NC_008096	78079	PotVarCP00142	TT	AG	1779.7	.	NS=84;DP=5431;AC=8;AN=84;AF=0.095238;RA=5308;AA=84;HETAR=0;HOMA=8;HOMR=76;SRF=793;SRR=4515;SAF=34;SAR=50;SRB=0.1494;SAB=0.40476;SRP=5670.3;SAP=9.6281;ABR=0;ABA=0;AB=0;ABP=0;RUN=1;MQM=59.726;RL=84;RR=0;RPP=185.41;EL=34;ER=50;EPP=9.6281;BL=7713;BR=178;LRB=0.95489;LRBP=15627;BVAR;REPEAT=T:3|TTATAGAT:2;MNP=2	GT:GQ:GL:DP:RA:AA:SR:SA	0:50000:0:132:132:0:18|114:0|0	0:50000:-20.263:105:104:0:15|89:0|0	0:50000:0:99:99:0:14|85:0|0	0:50000:0:127:127:0:17|110:0|0	0:50000:-141.63:16:10:5:1|9:5|0	0:50000:0:173:173:0:33|140:0|0	0:50000:0:86:86:0:12|74:0|0	0:50000:0:100:100:0:13|87:0|0	0:50000:-125.8:19:13:3:0|13:2|1	1:50.093:-225.88:18:7:6:2|5:1|5	0:50000:0:133:133:0:16|117:0|0	0:50000:0:143:143:0:21|122:0|0	0:50000:0:71:71:0:15|56:0|0	0:50000:0:62:62:0:14|48:0|0	0:88.926:-91.798:9:5:3:1|4:1|2	0:50000:0:87:87:0:10|77:0|0	0:50000:0:66:66:0:19|47:0|0	0:50000:0:103:103:0:24|79:0|0	0:50000:0:91:91:0:22|69:0|0	0:50000:-16.348:97:96:0:24|72:0|0	0:50000:-80.723:9:5:2:1|4:2|0	0:50000:0:68:68:0:7|61:0|0	0:50000:0:67:67:0:10|57:0|0	0:50000:0:83:83:0:18|65:0|0	0:50000:0:94:94:0:8|86:0|0	0:50000:0:84:84:0:16|68:0|0	0:50000:0:65:65:0:6|59:0|0	0:50000:0:97:97:0:14|83:0|0	1:50000:-149.81:14:5:6:0|5:3|3	0:50000:0:57:57:0:7|50:0|0	0:50000:0:69:69:0:5|64:0|0	0:50000:0:49:49:0:2|47:0|0	0:50000:0:90:90:0:6|84:0|0	0:50000:0:75:75:0:7|68:0|0	0:50000:0:71:71:0:16|55:0|0	0:8.1426:-127.91:11:5:4:0|5:1|3	0:50000:0:60:60:0:5|55:0|0	1:50000:-38.28:5:1:3:0|1:2|1	0:51.71:-68.126:6:3:2:0|3:1|1	0:50000:-142.47:15:9:5:0|9:2|3	0:50000:0:77:77:0:6|71:0|0	0:115.8:-173.47:18:11:7:1|10:1|6	1:156.54:-50.718:6:2:3:0|2:1|2	0:50000:0:76:76:0:15|61:0|0	0:50000:0:54:54:0:5|49:0|0	0:50000:0:57:57:0:2|55:0|0	0:50000:0:70:70:0:9|61:0|0	0:50000:0:86:86:0:14|72:0|0	0:50000:0:50:50:0:11|39:0|0	0:50000:0:44:44:0:10|34:0|0	0:50000:-68.771:13:10:3:0|10:3|0	0:50000:0:67:67:0:14|53:0|0	0:50000:0:63:63:0:12|51:0|0	0:50000:0:32:32:0:10|22:0|0	0:50000:0:109:109:0:12|97:0|0	0:50000:-20.723:69:68:0:14|54:0|0	1:50000:-89.396:10:4:5:1|3:2|3	0:50000:0:64:64:0:12|52:0|0	0:55.134:-61.464:5:2:1:0|2:0|1	0:50000:0:36:36:0:6|30:0|0	0:50000:0:63:63:0:7|56:0|0	0:50000:0:101:101:0:12|89:0|0	0:50000:0:93:93:0:13|80:0|0	0:50000:0:63:63:0:7|56:0|0	0:50000:-17.73:70:69:0:8|61:0|0	0:50000:0:94:94:0:12|82:0|0	0:50000:0:72:72:0:8|64:0|0	0:50000:0:75:75:0:8|67:0|0	1:50000:-71.777:8:2:4:0|2:0|4	0:50000:0:84:84:0:2|82:0|0	0:50000:0:91:91:0:7|84:0|0	0:50000:0:91:91:0:13|78:0|0	0:50000:0:95:95:0:27|68:0|0	0:50000:0:73:73:0:15|58:0|0	0:50000:0:98:98:0:15|83:0|0	0:79.37:-220.43:20:10:7:0|10:2|5	1:50000:-74.972:8:1:4:0|1:1|3	0:50000:-111.64:13:8:5:0|8:3|2	0:50000:0:91:91:0:27|64:0|0	0:50000:0:63:63:0:2|61:0|0	0:50000:-16.809:62:61:0:11|50:0|0	1:50000:-56.306:9:2:6:0|2:1|5	0:50000:0:69:69:0:6|63:0|0	0:50000:0:92:92:0:20|72:0|0
[truncated: 273,810 more chars]
