# Supplementary material for: A Next-Generation Sequencing Method for Genotyping-by-Sequencing of Highly Heterozygous Autotetraploid Potato
Source: PLoS One. 2013 May 8;8(5):e62355. doi: 10.1371/journal.pone.0062355 (PMC3648547; doi:10.1371/journal.pone.0062355)
Supplement: XLS-file S1 — Annotations for genomic SureSelect targets, including observed coverage in resequencing data. (XLS) [file pone.0062355.s009.xls]

## Sheet: Targets
Sequence target	V1 Seq ID	V2 Seq ID	V4 Seq ID	Mappable to DM genome	RegionCovered for variant calling (selected regions, 777 target genes)	Chr	SuperScaffold	Scaffold	Target start	Target end	Gene start	Gene end
5_AFLP_101358:101517	Chr1_10cM_E32M48_065_88_RH_5K	non-coding AFLP	non-coding AFLP	1	0	chr01	PGSC0003DMB000000193	PGSC0003DMS000002754	101081	101239	NA	NA
5_AFLP_106393:106512	Chr1_12cM_E33M40_202_58_RH_5K	non-coding AFLP	non-coding AFLP	1	0	chr01	PGSC0003DMB000000412	PGSC0003DMS000001743	NA	NA	NA	NA
5_AFLP_106561:106811	Chr1_12cM_E33M40_202_58_RH_5K	non-coding AFLP	non-coding AFLP	1	0	chr01	PGSC0003DMB000000412	PGSC0003DMS000001743	377268	377018	NA	NA
5_AFLP_116691:116947	Chr1_16cM_E33M40_071_31_RH_5K	non-coding AFLP	non-coding AFLP	1	1	chr01	PGSC0003DMB000000541	PGSC0003DMS000000800	209757	210002	NA	NA
5_AFLP_129945:130543	Chr1_25cM_E33M55_483_90_RH_5K	non-coding AFLP	non-coding AFLP	1	0	chr01	PGSC0003DMB000000031	PGSC0003DMS000002099	115907	116505	NA	NA
5_AFLP_132100:132797	Chr1_25cM_E33M55_483_90_RH_5K	non-coding AFLP	non-coding AFLP	1	0	chr01	PGSC0003DMB000000031	PGSC0003DMS000002099	118062	118759	NA	NA
5_AFLP_142605:142940	Chr1_25cM_E39M36_118_15_RH_5K	non-coding AFLP	non-coding AFLP	1	1	chr01	PGSC0003DMB000000667	PGSC0003DMS000003030	129023	128688	NA	NA
5_AFLP_147697:147996	Chr1_25cM_E36M42_158_17_RH_5K	non-coding AFLP	non-coding AFLP	1	1	chr01	PGSC0003DMB000000059	PGSC0003DMS000001519	161878	161579	NA	NA
5_AFLP_152829:153314	Chr1_41cM_E35M61_269_93_RH_5K	non-coding AFLP	non-coding AFLP	1	0	chr01	PGSC0003DMB000000095	PGSC0003DMS000001344	NA	NA	NA	NA
5_AFLP_158071:158290	Chr1_49cM_E32M54_114_76_RH_5K	non-coding AFLP	non-coding AFLP	1	1	chr01	PGSC0003DMB000000010	PGSC0003DMS000000455	2412873	2412654	NA	NA
5_AFLP_163159:163518	Chr1_49cM_E35M54_143_11_RH_5K	non-coding AFLP	non-coding AFLP	1	1	chr01	PGSC0003DMB000000010	PGSC0003DMS000000455	2491252	2491611	NA	NA
5_AFLP_194360:194822	Chr1_Unmapped_E33M40_346_88_RH_5K	non-coding AFLP	non-coding AFLP	1	1	chr01	PGSC0003DMB000000499	PGSC0003DMS000000104	149919	150380	NA	NA
5_AFLP_205195:205592	Chr1_Unmapped_E33M40_181_38_RH_5K	non-coding AFLP	non-coding AFLP	1	1	chr01	PGSC0003DMB000000015	PGSC0003DMS000002167	144251	144648	NA	NA
5_AFLP_241841:242239	Chr1_Unmapped_E39M50_282_44_RH_5K	non-coding AFLP	non-coding AFLP	1	0	chr01	PGSC0003DMB000000288	PGSC0003DMS000001498	93885	93487	NA	NA
5_AFLP_252148:252589	Chr1_Unmapped_P18M41_227_71_RH_5K	non-coding AFLP	non-coding AFLP	1	1	chr01	PGSC0003DMB000000001	PGSC0003DMS000001010	37499	37929	NA	NA
5_AFLP_257344:257837	Chr1_Unmapped_E45M60_275_11_RH_5K	non-coding AFLP	non-coding AFLP	1	1	chr01	PGSC0003DMB000000231	PGSC0003DMS000000044	37258	37753	NA	NA
5_AFLP_271356:271936	Chr1_Unmapped_P13M36_365_71_RH_5K	non-coding AFLP	non-coding AFLP	1	1	chr01	PGSC0003DMB000000276	PGSC0003DMS000000008	183472	182891	NA	NA
5_AFLP_287134:287697	Chr1_Unmapped_E36M62_347_08_RH_5K	non-coding AFLP	non-coding AFLP	1	1	chr01	PGSC0003DMB000000536	PGSC0003DMS000001542	264981	265545	NA	NA
5_AFLP_43157:43582	Chr1_5cM_E32M49_209_90_RH_5K	non-coding AFLP	non-coding AFLP	1	1	chr01	PGSC0003DMB000000098	PGSC0003DMS000000440	81515	81940	NA	NA
5_AFLP_58820:58939	Chr1_9cM_E38M60_376_30_RH_5K	non-coding AFLP	non-coding AFLP	1	1	chr01	PGSC0003DMB000000171	NA	NA	NA	NA	NA
5_AFLP_58960:59411	Chr1_9cM_E38M60_376_30_RH_5K	non-coding AFLP	non-coding AFLP	1	1	chr01	PGSC0003DMB000000171	NA	NA	NA	NA	NA
5_AFLP_637283:637534	Chr1_9cM_E45_M59_144_45_DM_5K	non-coding AFLP	non-coding AFLP	1	1	chr01	PGSC0003DMB000000405	PGSC0003DMS000000409	73299	73550	NA	NA
5_AFLP_69289:69648	Chr1_9cM_E32M49_259_45_RH_5K	non-coding AFLP	non-coding AFLP	1	1	chr01	PGSC0003DMB000000405	PGSC0003DMS000000409	328561	328917	NA	NA
5_AFLP_70323:70914	Chr1_9cM_P15M38_376_34_RH_5K	non-coding AFLP	non-coding AFLP	1	1	chr01	PGSC0003DMB000000405	PGSC0003DMS000000409	265793	266384	NA	NA
5_AFLP_75669:76076	Chr1_9cM_E36M42_190_68_RH_5K	non-coding AFLP	non-coding AFLP	1	1	chr01	PGSC0003DMB000000405	PGSC0003DMS000000409	172786	172380	NA	NA
5_AFLP_80837:81248	Chr1_9cM_E32M49_195_28_RH_5K	non-coding AFLP	non-coding AFLP	1	0	chr01	PGSC0003DMB000000015	PGSC0003DMS000002167	202548	202137	NA	NA
5_AFLP_85999:86310	Chr1_9cM_E45M60_094_88_RH_5K	non-coding AFLP	non-coding AFLP	1	0	chr01	PGSC0003DMB000000001	PGSC0003DMS000001900	NA	NA	NA	NA
5_AFLP_87053:87679	Chr1_9cM_E45M60_094_88_RH_5K	non-coding AFLP	non-coding AFLP	1	0	chr01	PGSC0003DMB000000001	PGSC0003DMS000001900	NA	NA	NA	NA
5_AFLP_91065:91460	Chr1_9cM_E36M50_179_44_RH_5K	non-coding AFLP	non-coding AFLP	1	0	chr01	PGSC0003DMB000000063	PGSC0003DMS000000074	276382	276779	NA	NA
5_AFLP_96221:96601	Chr1_9cM_E32M60_165_27_RH_5K	non-coding AFLP	non-coding AFLP	1	0	chr01	PGSC0003DMB000000455	NA	NA	NA	NA	NA
2_COS_60068:60947	LeChr1_40cM_SGN-U277937_DM_4K	PGSC0003DMG200000841	PGSC0003DMG200000841	1	1	chr01	PGSC0003DMB000000541	PGSC0003DMS000000800	287008	287887	262985	295199
2_COS_60968:61347	LeChr1_40cM_SGN-U277937_DM_4K	PGSC0003DMG200000841	PGSC0003DMG200000841	1	1	chr01	PGSC0003DMB000000541	PGSC0003DMS000000800	287908	288285	262985	295199
2_COS_61448:61747	LeChr1_40cM_SGN-U277937_DM_4K	PGSC0003DMG200000841	PGSC0003DMG200000841	1	1	chr01	PGSC0003DMB000000541	PGSC0003DMS000000800	288676	288975	262985	295199
2_COS_66692:66814	LeChr1_40cM_SGN-U277937_DM_4K	PGSC0003DMG200000841	PGSC0003DMG200000841	1	1	chr01	PGSC0003DMB000000541	PGSC0003DMS000000800	293920	294042	262985	295199
2_COS_67326:67663	LeChr1_40cM_SGN-U277937_DM_4K	PGSC0003DMG200000841	PGSC0003DMG200000841	1	1	chr01	PGSC0003DMB000000541	PGSC0003DMS000000800	294554	294891	262985	295199
5_AFLP_218971:219138	Chr1_Unmapped_P12M41_179_11_RH_5K	PGSC0003DMG200004192	PGSC0003DMG200004192	1	1	chr01	PGSC0003DMB000000299	PGSC0003DMS000001149	235596	235429	231116	265781
5_AFLP_219260:219803	Chr1_Unmapped_P12M41_179_11_RH_5K	PGSC0003DMG200004192	PGSC0003DMG200004192	1	1	chr01	PGSC0003DMB000000299	PGSC0003DMS000001149	235307	234764	231116	265781
5_AFLP_220856:221254	Chr1_Unmapped_P12M41_179_11_RH_5K	PGSC0003DMG200004192	PGSC0003DMG200004192	1	1	chr01	PGSC0003DMB000000299	PGSC0003DMS000001149	233711	233313	231116	265781
5_AFLP_222817:223158	Chr1_Unmapped_P12M41_179_11_RH_5K	PGSC0003DMG200004192	PGSC0003DMG200004192	1	1	chr01	PGSC0003DMB000000299	PGSC0003DMS000001149	231496	231155	231116	265781
2_COS_71663:71922	LeChr1_41cM_SGN-U285609_DM_4K	PGSC0003DMG200005211	PGSC0003DMG200005211	1	0	chr01	PGSC0003DMB000000104	PGSC0003DMS000000543	135219	135478	130318	135524
2_COS_71963:72480	LeChr1_41cM_SGN-U285609_DM_4K	PGSC0003DMG200005211	PGSC0003DMG200005211	1	0	chr01	PGSC0003DMB000000104	PGSC0003DMS000000543	134661	135178	130318	135524
4_CG_713006:713233	DM_CCD1ab	PGSC0003DMG200006798	PGSC0003DMG200006798	1	1	chr01	PGSC0003DMB000000068	PGSC0003DMS000000386	1498110	1498337	1495567	1550900
4_CG_714418:714617	DM_CCD1ab	PGSC0003DMG200006798	PGSC0003DMG200006798	1	1	chr01	PGSC0003DMB000000068	PGSC0003DMS000000386	1499522	1499721	1495567	1550900
4_CG_714641:715584	DM_CCD1ab	PGSC0003DMG200006798	PGSC0003DMG200006798	1	1	chr01	PGSC0003DMB000000068	PGSC0003DMS000000386	1499745	1500688	1495567	1550900
4_CG_717125:717384	DM_CCD1ab	PGSC0003DMG200006798	PGSC0003DMG200006798	1	1	chr01	PGSC0003DMB000000068	PGSC0003DMS000000386	1502229	1502488	1495567	1550900
4_CG_717405:718640	DM_CCD1ab	PGSC0003DMG200006798	PGSC0003DMG200006798	1	1	chr01	PGSC0003DMB000000068	PGSC0003DMS000000386	1502509	1503744	1495567	1550900
4_CG_719668:719806	DM_CCD1ab	PGSC0003DMG200006798	PGSC0003DMG200006798	1	1	chr01	PGSC0003DMB000000068	PGSC0003DMS000000386	1504772	1504910	1495567	1550900
4_CG_720576:721420	DM_CCD1ab	PGSC0003DMG200006798	PGSC0003DMG200006798	1	1	chr01	PGSC0003DMB000000068	PGSC0003DMS000000386	1505680	1506524	1495567	1550900
4_CG_723309:723682	DM_CCD1ab	PGSC0003DMG200006798	PGSC0003DMG200006798	1	1	chr01	PGSC0003DMB000000068	PGSC0003DMS000000386	1508413	1508786	1495567	1550900
4_CG_729740:729860	DM_CCD1ab	PGSC0003DMG200006798	PGSC0003DMG200006798	1	1	chr01	PGSC0003DMB000000068	PGSC0003DMS000000386	1514844	1514964	1495567	1550900
4_CG_730960:731324	DM_CCD1ab	PGSC0003DMG200006798	PGSC0003DMG200006798	1	1	chr01	PGSC0003DMB000000068	PGSC0003DMS000000386	1516064	1516428	1495567	1550900
4_CG_733301:733560	DM_CCD1ab	PGSC0003DMG200006798	PGSC0003DMG200006798	1	1	chr01	PGSC0003DMB000000068	PGSC0003DMS000000386	1518405	1518664	1495567	1550900
4_CG_735893:736772	DM_CCD1ab	PGSC0003DMG200006798	PGSC0003DMG200006798	1	1	chr01	PGSC0003DMB000000068	PGSC0003DMS000000386	1520997	1521876	1495567	1550900
4_CG_736776:737878	DM_CCD1ab	PGSC0003DMG200006798	PGSC0003DMG200006798	1	1	chr01	PGSC0003DMB000000068	PGSC0003DMS000000386	1521880	1522982	1495567	1550900
4_CG_739168:740011	DM_CCD1ab	PGSC0003DMG200006798	PGSC0003DMG200006798	1	1	chr01	PGSC0003DMB000000068	PGSC0003DMS000000386	1524272	1525115	1495567	1550900
4_CG_743805:744131	DM_CCD1ab	PGSC0003DMG200006798	PGSC0003DMG200006798	1	1	chr01	PGSC0003DMB000000068	PGSC0003DMS000000386	1537069	1537395	1495567	1550900
2_COS_107507:107743	LeChr1_47cM_SGN-U280677_DM_4K	PGSC0003DMG200009039	PGSC0003DMG200009039	1	1	chr01	PGSC0003DMB000000104	PGSC0003DMS000000077	838039	838275	836298	873122
2_COS_107764:108763	LeChr1_47cM_SGN-U280677_DM_4K	PGSC0003DMG200009039	PGSC0003DMG200009039	1	1	chr01	PGSC0003DMB000000104	PGSC0003DMS000000077	837019	838018	836298	873122
2_COS_108784:108923	LeChr1_47cM_SGN-U280677_DM_4K	PGSC0003DMG200009039	PGSC0003DMG200009039	1	1	chr01	PGSC0003DMB000000104	PGSC0003DMS000000077	836859	836998	836298	873122
2_COS_108944:109468	LeChr1_47cM_SGN-U280677_DM_4K	PGSC0003DMG200009039	PGSC0003DMG200009039	1	1	chr01	PGSC0003DMB000000104	PGSC0003DMS000000077	836314	836838	836298	873122
5_AFLP_173389:173774	Chr1_67cM_E35M48_171_43_RH_5K	PGSC0003DMG200018225	PGSC0003DMG200018225	1	1	chr01	PGSC0003DMB000000277	PGSC0003DMS000001349	268045	268436	267796	291315
1_GG_144774:144894	GGChr1_SGN-U274619_DM_4K	PGSC0003DMG200019428	PGSC0003DMG200019428	1	1	chr01	PGSC0003DMB000000092	PGSC0003DMS000002278	165098	165218	165014	177961
1_GG_146021:146162	GGChr1_SGN-U274619_DM_4K	PGSC0003DMG200019428	PGSC0003DMG200019428	1	1	chr01	PGSC0003DMB000000092	PGSC0003DMS000002278	166345	166486	165014	177961
1_GG_146776:148139	GGChr1_SGN-U274619_DM_4K	PGSC0003DMG200019428	PGSC0003DMG200019428	1	1	chr01	PGSC0003DMB000000092	PGSC0003DMS000002278	167100	168463	165014	177961
1_GG_150625:150744	GGChr1_SGN-U274619_DM_4K	PGSC0003DMG200019428	PGSC0003DMG200019428	1	1	chr01	PGSC0003DMB000000092	PGSC0003DMS000002278	172575	172694	165014	177961
1_GG_151648:151768	GGChr1_SGN-U274619_DM_4K	PGSC0003DMG200019428	PGSC0003DMG200019428	1	1	chr01	PGSC0003DMB000000092	PGSC0003DMS000002278	173598	173718	165014	177961
1_GG_152601:154100	GGChr1_SGN-U274619_DM_4K	PGSC0003DMG200019428	PGSC0003DMG200019428	1	1	chr01	PGSC0003DMB000000092	PGSC0003DMS000002278	174551	176050	165014	177961
2_COS_196800:197079	LeChr1_127cM_SGN-U284220_DM_4K	PGSC0003DMG200020707	PGSC0003DMG200020707	1	1	chr01	PGSC0003DMB000000105	PGSC0003DMS000002230	42126	42405	42009	54221
2_COS_198729:199248	LeChr1_127cM_SGN-U284220_DM_4K	PGSC0003DMG200020707	PGSC0003DMG200020707	1	1	chr01	PGSC0003DMB000000105	PGSC0003DMS000002230	44055	44574	42009	54221
2_COS_199269:199568	LeChr1_127cM_SGN-U284220_DM_4K	PGSC0003DMG200020707	PGSC0003DMG200020707	1	1	chr01	PGSC0003DMB000000105	PGSC0003DMS000002230	44595	44894	42009	54221
2_COS_200147:200267	LeChr1_127cM_SGN-U284220_DM_4K	PGSC0003DMG200020707	PGSC0003DMG200020707	1	1	chr01	PGSC0003DMB000000105	PGSC0003DMS000002230	45473	45593	42009	54221
3_PotCyc_279817:279937	SGN-U276137_DM_4K	PGSC0003DMG200024685	PGSC0003DMG200024685	1	1	chr01	PGSC0003DMB000000060	PGSC0003DMS000000544	51760	51880	49552	63338
3_PotCyc_280080:280200	SGN-U276137_DM_4K	PGSC0003DMG200024685	PGSC0003DMG200024685	1	1	chr01	PGSC0003DMB000000060	PGSC0003DMS000000544	52023	52143	49552	63338
3_PotCyc_280464:280700	SGN-U276137_DM_4K	PGSC0003DMG200024685	PGSC0003DMG200024685	1	1	chr01	PGSC0003DMB000000060	PGSC0003DMS000000544	52407	52643	49552	63338
3_PotCyc_281009:281267	SGN-U276137_DM_4K	PGSC0003DMG200024685	PGSC0003DMG200024685	1	1	chr01	PGSC0003DMB000000060	PGSC0003DMS000000544	52952	53210	49552	63338
3_PotCyc_282095:282327	SGN-U276137_DM_4K	PGSC0003DMG200024685	PGSC0003DMG200024685	1	1	chr01	PGSC0003DMB000000060	PGSC0003DMS000000544	54038	54270	49552	63338
3_PotCyc_284946:285145	SGN-U276137_DM_4K	PGSC0003DMG200024685	PGSC0003DMG200024685	1	1	chr01	PGSC0003DMB000000060	PGSC0003DMS000000544	57212	57411	49552	63338
3_PotCyc_285166:285440	SGN-U276137_DM_4K	PGSC0003DMG200024685	PGSC0003DMG200024685	1	1	chr01	PGSC0003DMB000000060	PGSC0003DMS000000544	57432	57706	49552	63338
3_PotCyc_702554:703333	SGN-U284252_DM_4K	PGSC0003DMG200025979	PGSC0003DMG200025979	1	1	chr01	PGSC0003DMB000000095	PGSC0003DMS000001344	663624	664403	663539	673714
3_PotCyc_703917:704037	SGN-U284252_DM_4K	PGSC0003DMG200025979	PGSC0003DMG200025979	1	1	chr01	PGSC0003DMB000000095	PGSC0003DMS000001344	664987	665107	663539	673714
3_PotCyc_707262:707382	SGN-U284252_DM_4K	PGSC0003DMG200025979	PGSC0003DMG200025979	1	1	chr01	PGSC0003DMB000000095	PGSC0003DMS000001344	668332	668452	663539	673714
5_AFLP_260590:261384	Chr1_Unmapped_P15M41_580_19_RH_5K	PGSC0003DMG200025986	PGSC0003DMG200025986	1	1	chr01	PGSC0003DMB000000095	PGSC0003DMS000001344	910191	910985	909580	924613
3_PotCyc_325256:325580	SGN-U276797_DM_4K	PGSC0003DMG200029742	PGSC0003DMG400029742	1	1	chr01	PGSC0003DMB000000136	PGSC0003DMS000002044	107492	107816	107420	125501
3_PotCyc_326385:326505	SGN-U276797_DM_4K	PGSC0003DMG200029742	PGSC0003DMG400029742	1	1	chr01	PGSC0003DMB000000136	PGSC0003DMS000002044	108621	108741	107420	125501
3_PotCyc_328407:328527	SGN-U276797_DM_4K	PGSC0003DMG200029742	PGSC0003DMG400029742	1	1	chr01	PGSC0003DMB000000136	PGSC0003DMS000002044	110643	110763	107420	125501
3_PotCyc_328952:329072	SGN-U276797_DM_4K	PGSC0003DMG200029742	PGSC0003DMG400029742	1	1	chr01	PGSC0003DMB000000136	PGSC0003DMS000002044	111188	111308	107420	125501
3_PotCyc_330607:330826	SGN-U276797_DM_4K	PGSC0003DMG200029742	PGSC0003DMG400029742	1	1	chr01	PGSC0003DMB000000136	PGSC0003DMS000002044	112843	113062	107420	125501
3_PotCyc_331481:331601	SGN-U276797_DM_4K	PGSC0003DMG200029742	PGSC0003DMG400029742	1	1	chr01	PGSC0003DMB000000136	PGSC0003DMS000002044	113717	113837	107420	125501
3_PotCyc_331811:331931	SGN-U276797_DM_4K	PGSC0003DMG200029742	PGSC0003DMG400029742	1	1	chr01	PGSC0003DMB000000136	PGSC0003DMS000002044	114047	114167	107420	125501
1_GG_36721:36935	GGChr1_SGN-U271073_DM_4K	PGSC0003DMG200030967	PGSC0003DMG200030967	1	1	chr01	PGSC0003DMB000000377	PGSC0003DMS000002181	222840	223054	212514	223116
1_GG_39530:39809	GGChr1_SGN-U271073_DM_4K	PGSC0003DMG200030967	PGSC0003DMG200030967	1	1	chr01	PGSC0003DMB000000377	PGSC0003DMS000002181	219966	220245	212514	223116
1_GG_39966:40308	GGChr1_SGN-U271073_DM_4K	PGSC0003DMG200030967	PGSC0003DMG200030967	1	1	chr01	PGSC0003DMB000000377	PGSC0003DMS000002181	219467	219809	212514	223116
1_GG_40979:41116	GGChr1_SGN-U271073_DM_4K	PGSC0003DMG200030967	PGSC0003DMG200030967	1	1	chr01	PGSC0003DMB000000377	PGSC0003DMS000002181	218659	218796	212514	223116
1_GG_41513:41633	GGChr1_SGN-U271073_DM_4K	PGSC0003DMG200030967	PGSC0003DMG200030967	1	1	chr01	PGSC0003DMB000000377	PGSC0003DMS000002181	218142	218262	212514	223116
1_GG_41802:41922	GGChr1_SGN-U271073_DM_4K	PGSC0003DMG200030967	PGSC0003DMG200030967	1	1	chr01	PGSC0003DMB000000377	PGSC0003DMS000002181	217853	217973	212514	223116
1_GG_42170:42318	GGChr1_SGN-U271073_DM_4K	PGSC0003DMG200030967	PGSC0003DMG200030967	1	1	chr01	PGSC0003DMB000000377	PGSC0003DMS000002181	217457	217605	212514	223116
1_GG_43091:43244	GGChr1_SGN-U271073_DM_4K	PGSC0003DMG200030967	PGSC0003DMG200030967	1	1	chr01	PGSC0003DMB000000377	PGSC0003DMS000002181	216531	216684	212514	223116
1_GG_43618:45297	GGChr1_SGN-U271073_DM_4K	PGSC0003DMG200030967	PGSC0003DMG200030967	1	1	chr01	PGSC0003DMB000000377	PGSC0003DMS000002181	214478	216157	212514	223116
2_COS_131072:131711	LeChr1_69cM_SGN-U280962_DM_4K	PGSC0003DMG200000138	PGSC0003DMG400000138	1	1	chr01	PGSC0003DMB000000010	PGSC0003DMS000000455	255520	256159	250847	261265
2_COS_131732:132551	LeChr1_69cM_SGN-U280962_DM_4K	PGSC0003DMG200000138	PGSC0003DMG400000138	1	1	chr01	PGSC0003DMB000000010	PGSC0003DMS000000455	254680	255499	250847	261265
2_COS_132572:132751	LeChr1_69cM_SGN-U280962_DM_4K	PGSC0003DMG200000138	PGSC0003DMG400000138	1	1	chr01	PGSC0003DMB000000010	PGSC0003DMS000000455	254480	254659	250847	261265
2_COS_133087:133310	LeChr1_69cM_SGN-U280962_DM_4K	PGSC0003DMG200000138	PGSC0003DMG400000138	1	1	chr01	PGSC0003DMB000000010	PGSC0003DMS000000455	253921	254144	250847	261265
2_COS_133449:133569	LeChr1_69cM_SGN-U280962_DM_4K	PGSC0003DMG200000138	PGSC0003DMG400000138	1	1	chr01	PGSC0003DMB000000010	PGSC0003DMS000000455	253662	253782	250847	261265
2_COS_135624:135936	LeChr1_69cM_SGN-U280962_DM_4K	PGSC0003DMG200000138	PGSC0003DMG400000138	1	1	chr01	PGSC0003DMB000000010	PGSC0003DMS000000455	251295	251607	250847	261265
5_AFLP_167154:167333	Chr1_54cM_P12M32_146_88_RH_5K	non-coding AFLP	PGSC0003DMG400000236	1	1	chr01	PGSC0003DMB000000010	PGSC0003DMS000000455	NA	NA	NA	NA
5_AFLP_167367:167583	Chr1_54cM_P12M32_146_88_RH_5K	non-coding AFLP	PGSC0003DMG400000236	1	1	chr01	PGSC0003DMB000000010	PGSC0003DMS000000455	NA	NA	NA	NA
5_AFLP_168271:168630	Chr1_54cM_P12M32_146_88_RH_5K	non-coding AFLP	PGSC0003DMG400000236	1	1	chr01	PGSC0003DMB000000010	PGSC0003DMS000000455	2455489	2455130	NA	NA
3_PotCyc_264028:264532	SGN-U276085_DM_4K	PGSC0003DMG200000736	PGSC0003DMG400000736	1	1	chr01	PGSC0003DMB000000531	PGSC0003DMS000001795	312902	313406	311046	317581
3_PotCyc_265009:265128	SGN-U276085_DM_4K	PGSC0003DMG200000736	PGSC0003DMG400000736	1	1	chr01	PGSC0003DMB000000531	PGSC0003DMS000001795	312306	312425	311046	317581
3_PotCyc_265149:265370	SGN-U276085_DM_4K	PGSC0003DMG200000736	PGSC0003DMG400000736	1	1	chr01	PGSC0003DMB000000531	PGSC0003DMS000001795	312062	312283	311046	317581
3_PotCyc_266115:266323	SGN-U276085_DM_4K	PGSC0003DMG200000736	PGSC0003DMG400000736	1	1	chr01	PGSC0003DMB000000531	PGSC0003DMS000001795	311109	311317	311046	317581
3_PotCyc_25677:26210	SGN-U270392_DM_4K	PGSC0003DMG200000737	PGSC0003DMG400000737	1	1	chr01	PGSC0003DMB000000531	PGSC0003DMS000001795	325399	325932	320620	325932
3_PotCyc_27167:27341	SGN-U270392_DM_4K	PGSC0003DMG200000737	PGSC0003DMG400000737	1	1	chr01	PGSC0003DMB000000531	PGSC0003DMS000001795	324268	324442	320620	325932
3_PotCyc_27533:27682	SGN-U270392_DM_4K	PGSC0003DMG200000737	PGSC0003DMG400000737	1	1	chr01	PGSC0003DMB000000531	PGSC0003DMS000001795	323927	324076	320620	325932
3_PotCyc_28395:28556	SGN-U270392_DM_4K	PGSC0003DMG200000737	PGSC0003DMG400000737	1	1	chr01	PGSC0003DMB000000531	PGSC0003DMS000001795	323053	323214	320620	325932
3_PotCyc_29084:29269	SGN-U270392_DM_4K	PGSC0003DMG200000737	PGSC0003DMG400000737	1	1	chr01	PGSC0003DMB000000531	PGSC0003DMS000001795	322340	322525	320620	325932
3_PotCyc_29816:30140	SGN-U270392_DM_4K	PGSC0003DMG200000737	PGSC0003DMG400000737	1	1	chr01	PGSC0003DMB000000531	PGSC0003DMS000001795	321469	321793	320620	325932
3_PotCyc_30771:30977	SGN-U270392_DM_4K	PGSC0003DMG200000737	PGSC0003DMG400000737	1	1	chr01	PGSC0003DMB000000531	PGSC0003DMS000001795	320632	320838	320620	325932
2_COS_55595:56067	LeChr1_40cM_SGN-U298322_DM_4K	PGSC0003DMG200001121	PGSC0003DMG400001121	1	1	chr01	PGSC0003DMB000000104	PGSC0003DMS000000966	139112	139584	138999	145501
3_PotCyc_356635:357057	SGN-U277305_DM_4K	PGSC0003DMG200001206	PGSC0003DMG400001206	1	1	chr01	PGSC0003DMB000000674	PGSC0003DMS000001782	133434	133856	130067	133988
3_PotCyc_358732:359014	SGN-U277305_DM_4K	PGSC0003DMG200001206	PGSC0003DMG400001206	1	1	chr01	PGSC0003DMB000000674	PGSC0003DMS000001782	131477	131759	130067	133988
3_PotCyc_360069:360188	SGN-U277305_DM_4K	PGSC0003DMG200001206	PGSC0003DMG400001206	1	1	chr01	PGSC0003DMB000000674	PGSC0003DMS000001782	130303	130422	130067	133988
3_PotCyc_360192:360396	SGN-U277305_DM_4K	PGSC0003DMG200001206	PGSC0003DMG400001206	1	1	chr01	PGSC0003DMB000000674	PGSC0003DMS000001782	130095	130299	130067	133988
5_AFLP_178416:178835	Chr1_75cM_E32M51_192_04_RH_5K	PGSC0003DMG200001595	PGSC0003DMG400001595	1	1	chr01	PGSC0003DMB000000290	PGSC0003DMS000000189	113756	113337	113357	119890
2_COS_267319:267971	LeChr1_165cM_SGN-U275251_DM_4K	PGSC0003DMG200001624	PGSC0003DMG400001624	1	1	chr01	PGSC0003DMB000000290	PGSC0003DMS000000189	52783	53435	52743	53513
3_PotCyc_1088134:1088716	SGN-U297654_DM_4K	PGSC0003DMG200001625	PGSC0003DMG400001625	1	1	chr01	PGSC0003DMB000000290	PGSC0003DMS000000189	56095	56677	56096	58453
3_PotCyc_1088731:1088850	SGN-U297654_DM_4K	PGSC0003DMG200001625	PGSC0003DMG400001625	1	1	chr01	PGSC0003DMB000000290	PGSC0003DMS000000189	56692	56811	56096	58453
3_PotCyc_686105:686602	SGN-U283858_DM_4K	PGSC0003DMG200001626	PGSC0003DMG400001626	1	1	chr01	PGSC0003DMB000000290	PGSC0003DMS000000189	61041	61538	58646	61657
3_PotCyc_757015:757194	SGN-U285023_DM_4K	PGSC0003DMG200001635	PGSC0003DMG400001635	1	1	chr01	PGSC0003DMB000000290	PGSC0003DMS000000189	153585	153764	153813	155642
3_PotCyc_757215:757858	SGN-U285023_DM_4K	PGSC0003DMG200001635	PGSC0003DMG400001635	1	1	chr01	PGSC0003DMB000000290	PGSC0003DMS000000189	153785	154428	153813	155642
1_GG_120113:120289	GGChr1_SGN-U272144_DM_4K	PGSC0003DMG200001661	PGSC0003DMG400001661	1	1	chr01	PGSC0003DMB000000290	PGSC0003DMS000000189	448311	448487	444884	448503
1_GG_121194:121502	GGChr1_SGN-U272144_DM_4K	PGSC0003DMG200001661	PGSC0003DMG400001661	1	1	chr01	PGSC0003DMB000000290	PGSC0003DMS000000189	447098	447406	444884	448503
1_GG_121730:122369	GGChr1_SGN-U272144_DM_4K	PGSC0003DMG200001661	PGSC0003DMG400001661	1	1	chr01	PGSC0003DMB000000290	PGSC0003DMS000000189	446231	446870	444884	448503
1_GG_122390:122969	GGChr1_SGN-U272144_DM_4K	PGSC0003DMG200001661	PGSC0003DMG400001661	1	1	chr01	PGSC0003DMB000000290	PGSC0003DMS000000189	445631	446210	444884	448503
1_GG_122990:123389	GGChr1_SGN-U272144_DM_4K	PGSC0003DMG200001661	PGSC0003DMG400001661	1	1	chr01	PGSC0003DMB000000290	PGSC0003DMS000000189	445211	445610	444884	448503
2_COS_113459:113716	LeChr1_48cM_SGN-U281921_DM_4K	PGSC0003DMG200001680	PGSC0003DMG400001680	1	1	chr01	PGSC0003DMB000000173	PGSC0003DMS000001069	343366	343623	343332	347255
2_COS_114110:114509	LeChr1_48cM_SGN-U281921_DM_4K	PGSC0003DMG200001680	PGSC0003DMG400001680	1	1	chr01	PGSC0003DMB000000173	PGSC0003DMS000001069	344017	344416	343332	347255
2_COS_114530:114929	LeChr1_48cM_SGN-U281921_DM_4K	PGSC0003DMG200001680	PGSC0003DMG400001680	1	1	chr01	PGSC0003DMB000000173	PGSC0003DMS000001069	344437	344836	343332	347255
2_COS_114950:115806	LeChr1_48cM_SGN-U281921_DM_4K	PGSC0003DMG200001680	PGSC0003DMG400001680	1	1	chr01	PGSC0003DMB000000173	PGSC0003DMS000001069	344857	345713	343332	347255
1_GG_209695:209954	GGChr1_SGN-U282050_DM_4K	PGSC0003DMG200001787	PGSC0003DMG400001787	1	1	chr01	PGSC0003DMB000000173	PGSC0003DMS000000621	163889	164148	163806	168176
1_GG_209995:210114	GGChr1_SGN-U282050_DM_4K	PGSC0003DMG200001787	PGSC0003DMG400001787	1	1	chr01	PGSC0003DMB000000173	PGSC0003DMS000000621	164189	164308	163806	168176
1_GG_210138:210394	GGChr1_SGN-U282050_DM_4K	PGSC0003DMG200001787	PGSC0003DMG400001787	1	1	chr01	PGSC0003DMB000000173	PGSC0003DMS000000621	164332	164588	163806	168176
1_GG_212259:213918	GGChr1_SGN-U282050_DM_4K	PGSC0003DMG200001787	PGSC0003DMG400001787	1	1	chr01	PGSC0003DMB000000173	PGSC0003DMS000000621	166453	168112	163806	168176
2_COS_172204:172423	LeChr1_118cM_SGN-U276742_DM_4K	PGSC0003DMG200002761	PGSC0003DMG400002795	1	1	chr01	PGSC0003DMB000000060	PGSC0003DMS000000589	407159	407378	407123	411839
2_COS_172444:173886	LeChr1_118cM_SGN-U276742_DM_4K	PGSC0003DMG200002761	PGSC0003DMG400002795	1	1	chr01	PGSC0003DMB000000060	PGSC0003DMS000000589	407399	408841	407123	411839
2_COS_175292:175471	LeChr1_118cM_SGN-U276742_DM_4K	PGSC0003DMG200002761	PGSC0003DMG400002795	1	1	chr01	PGSC0003DMB000000060	PGSC0003DMS000000589	410247	410426	407123	411839
2_COS_175486:175605	LeChr1_118cM_SGN-U276742_DM_4K	PGSC0003DMG200002761	PGSC0003DMG400002795	1	1	chr01	PGSC0003DMB000000060	PGSC0003DMS000000589	410441	410560	407123	411839
1_GG_62468:62587	GGChr1_SGN-U271227_DM_4K	PGSC0003DMG200005404	PGSC0003DMG400005404	1	1	chr01	PGSC0003DMB000000092	PGSC0003DMS000001794	153664	153783	153648	156012
1_GG_62608:62889	GGChr1_SGN-U271227_DM_4K	PGSC0003DMG200005404	PGSC0003DMG400005404	1	1	chr01	PGSC0003DMB000000092	PGSC0003DMS000001794	153804	154085	153648	156012
1_GG_63897:64733	GGChr1_SGN-U271227_DM_4K	PGSC0003DMG200005404	PGSC0003DMG400005404	1	1	chr01	PGSC0003DMB000000092	PGSC0003DMS000001794	155093	155929	153648	156012
2_COS_139819:140050	LeChr1_93cM_SGN-U279298_DM_4K	PGSC0003DMG200005406	PGSC0003DMG400005406	1	1	chr01	PGSC0003DMB000000092	PGSC0003DMS000001794	58760	58991	53880	59080
2_COS_140449:140787	LeChr1_93cM_SGN-U279298_DM_4K	PGSC0003DMG200005406	PGSC0003DMG400005406	1	1	chr01	PGSC0003DMB000000092	PGSC0003DMS000001794	58023	58361	53880	59080
2_COS_142252:142372	LeChr1_93cM_SGN-U279298_DM_4K	PGSC0003DMG200005406	PGSC0003DMG400005406	1	1	chr01	PGSC0003DMB000000092	PGSC0003DMS000001794	56438	56558	53880	59080
2_COS_143207:143386	LeChr1_93cM_SGN-U279298_DM_4K	PGSC0003DMG200005406	PGSC0003DMG400005406	1	1	chr01	PGSC0003DMB000000092	PGSC0003DMS000001794	55424	55603	53880	59080
2_COS_143407:144886	LeChr1_93cM_SGN-U279298_DM_4K	PGSC0003DMG200005406	PGSC0003DMG400005406	1	1	chr01	PGSC0003DMB000000092	PGSC0003DMS000001794	53924	55403	53880	59080
2_COS_32727:33326	LeChr1_31cM_SGN-U279614_DM_4K	PGSC0003DMG200005593	PGSC0003DMG400005593	1	1	chr01	PGSC0003DMB000000501	PGSC0003DMS000003441	21115	21714	14276	24738
2_COS_33350:34623	LeChr1_31cM_SGN-U279614_DM_4K	PGSC0003DMG200005593	PGSC0003DMG400005593	1	1	chr01	PGSC0003DMB000000501	PGSC0003DMS000003441	19818	21091	14276	24738
1_GG_25834:25954	GGChr1_SGN-U271038_DM_4K	PGSC0003DMG200006189	PGSC0003DMG400006189	1	1	chr01	PGSC0003DMB000000290	PGSC0003DMS000001589	136291	136411	129318	136456
1_GG_26090:26280	GGChr1_SGN-U271038_DM_4K	PGSC0003DMG200006189	PGSC0003DMG400006189	1	1	chr01	PGSC0003DMB000000290	PGSC0003DMS000001589	135965	136155	129318	136456
1_GG_28104:28392	GGChr1_SGN-U271038_DM_4K	PGSC0003DMG200006189	PGSC0003DMG400006189	1	1	chr01	PGSC0003DMB000000290	PGSC0003DMS000001589	133853	134141	129318	136456
1_GG_28965:29085	GGChr1_SGN-U271038_DM_4K	PGSC0003DMG200006189	PGSC0003DMG400006189	1	1	chr01	PGSC0003DMB000000290	PGSC0003DMS000001589	133160	133280	129318	136456
1_GG_31042:32721	GGChr1_SGN-U271038_DM_4K	PGSC0003DMG200006189	PGSC0003DMG400006189	1	1	chr01	PGSC0003DMB000000290	PGSC0003DMS000001589	129434	131113	129318	136456
3_PotCyc_483654:483774	SGN-U280458_DM_4K	PGSC0003DMG200006765	PGSC0003DMG400006765	1	1	chr01	PGSC0003DMB000000068	PGSC0003DMS000000386	422028	422148	418272	423046
3_PotCyc_484098:484671	SGN-U280458_DM_4K	PGSC0003DMG200006765	PGSC0003DMG400006765	1	1	chr01	PGSC0003DMB000000068	PGSC0003DMS000000386	422472	423045	418272	423046
1_GG_68767:69082	GGChr1_SGN-U271302_DM_4K	PGSC0003DMG200006803	PGSC0003DMG400006803	1	1	chr01	PGSC0003DMB000000068	PGSC0003DMS000000386	1615530	1615845	1615515	1619666
1_GG_70390:72820	GGChr1_SGN-U271302_DM_4K	PGSC0003DMG200006803	PGSC0003DMG400006803	1	1	chr01	PGSC0003DMB000000068	PGSC0003DMS000000386	1617153	1619583	1615515	1619666
1_GG_173417:174936	GGChr1_SGN-U275179_DM_4K	PGSC0003DMG200006822	PGSC0003DMG400006822	1	1	chr01	PGSC0003DMB000000068	PGSC0003DMS000000386	187269	188787	187228	188796
1_GG_198281:198563	GGChr1_SGN-U278674_DM_4K	PGSC0003DMG200008611	PGSC0003DMG400008611	1	1	chr01	PGSC0003DMB000000001	PGSC0003DMS000000796	29128	29410	27142	29552
1_GG_199152:199449	GGChr1_SGN-U278674_DM_4K	PGSC0003DMG200008611	PGSC0003DMG400008611	1	1	chr01	PGSC0003DMB000000001	PGSC0003DMS000000796	28242	28539	27142	29552
1_GG_163892:165314	GGChr1_SGN-U274748_DM_4K	PGSC0003DMG200008978	PGSC0003DMG400008978	1	1	chr01	PGSC0003DMB000000104	PGSC0003DMS000000077	9460	10882	9439	10919
1_GG_158139:158598	GGChr1_SGN-U274720_DM_4K	PGSC0003DMG200009014	PGSC0003DMG400009014	1	1	chr01	PGSC0003DMB000000104	PGSC0003DMS000000077	1037690	1038149	1037667	1039444
1_GG_158622:159258	GGChr1_SGN-U274720_DM_4K	PGSC0003DMG200009014	PGSC0003DMG400009014	1	1	chr01	PGSC0003DMB000000104	PGSC0003DMS000000077	1038173	1038809	1037667	1039444
1_GG_159301:159894	GGChr1_SGN-U274720_DM_4K	PGSC0003DMG200009014	PGSC0003DMG400009014	1	1	chr01	PGSC0003DMB000000104	PGSC0003DMS000000077	1038852	1039445	1037667	1039444
2_COS_76479:78159	LeChr1_44cM_SGN-U284509_DM_4K	PGSC0003DMG200009015	PGSC0003DMG400009015	1	1	chr01	PGSC0003DMB000000104	PGSC0003DMS000000077	1092315	1093995	1086821	1096880
2_COS_101821:102120	LeChr1_48cM_SGN-U274716_DM_4K	PGSC0003DMG200009020	PGSC0003DMG400009020	1	1	chr01	PGSC0003DMB000000104	PGSC0003DMS000000077	1206067	1206366	1202663	1207767
2_COS_102141:103503	LeChr1_48cM_SGN-U274716_DM_4K	PGSC0003DMG200009020	PGSC0003DMG400009020	1	1	chr01	PGSC0003DMB000000104	PGSC0003DMS000000077	1206387	1207749	1202663	1207767
2_COS_98475:98810	LeChr1_48cM_SGN-U274716_DM_4K	PGSC0003DMG200009020	PGSC0003DMG400009020	1	1	chr01	PGSC0003DMB000000104	PGSC0003DMS000000077	1202721	1203056	1202663	1207767
3_PotCyc_1083724:1084133	SGN-U297585_DM_4K	PGSC0003DMG200010664	PGSC0003DMG400010664	1	1	chr01	PGSC0003DMB000000035	PGSC0003DMS000000418	154290	154699	154215	157397
1_GG_1736199:1737038	GGeChr1_8cM_SGN-U292257_DM_4k	PGSC0003DMG200011326	PGSC0003DMG400011326	1	1	chr01	PGSC0003DMB000000035	PGSC0003DMS000000789	18890	19729	18220	19806
2_COS_47690:48889	LeChr1_33cM_SGN-U269900_DM_4K	PGSC0003DMG200011331	PGSC0003DMG400011331	1	1	chr01	PGSC0003DMB000000035	PGSC0003DMS000000789	285108	286307	282352	286391
2_COS_48910:49369	LeChr1_33cM_SGN-U269900_DM_4K	PGSC0003DMG200011331	PGSC0003DMG400011331	1	1	chr01	PGSC0003DMB000000035	PGSC0003DMS000000789	284628	285087	282352	286391
2_COS_51125:51457	LeChr1_33cM_SGN-U269900_DM_4K	PGSC0003DMG200011331	PGSC0003DMG400011331	1	1	chr01	PGSC0003DMB000000035	PGSC0003DMS000000789	282540	282872	282352	286391
3_PotCyc_691085:691297	SGN-U284186_DM_4K	PGSC0003DMG200012550	PGSC0003DMG400012550	1	1	chr01	PGSC0003DMB000000136	PGSC0003DMS000001800	248418	248630	247781	251255
3_PotCyc_691953:692073	SGN-U284186_DM_4K	PGSC0003DMG200012550	PGSC0003DMG400012550	1	1	chr01	PGSC0003DMB000000136	PGSC0003DMS000001800	249286	249406	247781	251255
3_PotCyc_692276:692415	SGN-U284186_DM_4K	PGSC0003DMG200012550	PGSC0003DMG400012550	1	1	chr01	PGSC0003DMB000000136	PGSC0003DMS000001800	249609	249748	247781	251255
3_PotCyc_692938:693154	SGN-U284186_DM_4K	PGSC0003DMG200012550	PGSC0003DMG400012550	1	1	chr01	PGSC0003DMB000000136	PGSC0003DMS000001800	250271	250487	247781	251255
3_PotCyc_693425:693961	SGN-U284186_DM_4K	PGSC0003DMG200012550	PGSC0003DMG400012550	1	1	chr01	PGSC0003DMB000000136	PGSC0003DMS000001800	250758	251294	247781	251255
1_GG_132487:134166	GGChr1_SGN-U274110_DM_4K	PGSC0003DMG200012559	PGSC0003DMG400012559	1	1	chr01	PGSC0003DMB000000136	PGSC0003DMS000001800	379664	381343	379540	395734
1_GG_134808:135333	GGChr1_SGN-U274110_DM_4K	PGSC0003DMG200012559	PGSC0003DMG400012559	1	1	chr01	PGSC0003DMB000000136	PGSC0003DMS000001800	381985	382510	379540	395734
1_GG_20383:20782	GGChr1_SGN-U270628_DM_4K	PGSC0003DMG200012589	PGSC0003DMG400012589	1	1	chr01	PGSC0003DMB000000136	PGSC0003DMS000001800	465457	465856	464323	465985
1_GG_20803:20942	GGChr1_SGN-U270628_DM_4K	PGSC0003DMG200012589	PGSC0003DMG400012589	1	1	chr01	PGSC0003DMB000000136	PGSC0003DMS000001800	465297	465436	464323	465985
1_GG_20977:21866	GGChr1_SGN-U270628_DM_4K	PGSC0003DMG200012589	PGSC0003DMG400012589	1	1	chr01	PGSC0003DMB000000136	PGSC0003DMS000001800	464373	465262	464323	465985
2_COS_20742:20862	LeChr1_21cM_SGN-U278648_DM_4K	PGSC0003DMG200016395	PGSC0003DMG400016395	1	1	chr01	PGSC0003DMB000000098	PGSC0003DMS000001961	74225	74345	61201	99442
2_COS_21627:22930	LeChr1_21cM_SGN-U278648_DM_4K	PGSC0003DMG200016395	PGSC0003DMG400016395	1	1	chr01	PGSC0003DMB000000098	PGSC0003DMS000001961	71305	72608	61201	99442
2_COS_22947:23166	LeChr1_21cM_SGN-U278648_DM_4K	PGSC0003DMG200016395	PGSC0003DMG400016395	1	1	chr01	PGSC0003DMB000000098	PGSC0003DMS000001961	71069	71288	61201	99442
2_COS_23187:23337	LeChr1_21cM_SGN-U278648_DM_4K	PGSC0003DMG200016395	PGSC0003DMG400016395	1	1	chr01	PGSC0003DMB000000098	PGSC0003DMS000001961	70898	71048	61201	99442
2_COS_24341:24679	LeChr1_21cM_SGN-U278648_DM_4K	PGSC0003DMG200016395	PGSC0003DMG400016395	1	1	chr01	PGSC0003DMB000000098	PGSC0003DMS000001961	69216	69554	61201	99442
2_COS_25815:25935	LeChr1_21cM_SGN-U278648_DM_4K	PGSC0003DMG200016395	PGSC0003DMG400016395	1	1	chr01	PGSC0003DMB000000098	PGSC0003DMS000001961	67960	68080	61201	99442
2_COS_26360:26480	LeChr1_21cM_SGN-U278648_DM_4K	PGSC0003DMG200016395	PGSC0003DMG400016395	1	1	chr01	PGSC0003DMB000000098	PGSC0003DMS000001961	67415	67535	61201	99442
2_COS_28203:28323	LeChr1_21cM_SGN-U278648_DM_4K	PGSC0003DMG200016395	PGSC0003DMG400016395	1	1	chr01	PGSC0003DMB000000098	PGSC0003DMS000001961	65572	65692	61201	99442
2_COS_28554:28728	LeChr1_21cM_SGN-U278648_DM_4K	PGSC0003DMG200016395	PGSC0003DMG400016395	1	1	chr01	PGSC0003DMB000000098	PGSC0003DMS000001961	65167	65341	61201	99442
1_GG_1727238:1727436	GGeChr1_5cM_SGN-U276193_DM_4k	PGSC0003DMG200016397	PGSC0003DMG400016397	1	1	chr01	PGSC0003DMB000000098	PGSC0003DMS000001961	156033	156231	150860	156320
1_GG_1728547:1728667	GGeChr1_5cM_SGN-U276193_DM_4k	PGSC0003DMG200016397	PGSC0003DMG400016397	1	1	chr01	PGSC0003DMB000000098	PGSC0003DMS000001961	154803	154923	150860	156320
1_GG_1730690:1732029	GGeChr1_5cM_SGN-U276193_DM_4k	PGSC0003DMG200016397	PGSC0003DMG400016397	1	1	chr01	PGSC0003DMB000000098	PGSC0003DMS000001961	151441	152780	150860	156320
1_GG_1732077:1732369	GGeChr1_5cM_SGN-U276193_DM_4k	PGSC0003DMG200016397	PGSC0003DMG400016397	1	1	chr01	PGSC0003DMB000000098	PGSC0003DMS000001961	151101	151393	150860	156320
2_COS_38761:39020	LeChr1_32cM_SGN-U274429_DM_4K	PGSC0003DMG200016815	PGSC0003DMG400016815	1	1	chr01	PGSC0003DMB000000171	PGSC0003DMS000000331	308276	308535	301277	308700
2_COS_41021:41141	LeChr1_32cM_SGN-U274429_DM_4K	PGSC0003DMG200016815	PGSC0003DMG400016815	1	1	chr01	PGSC0003DMB000000171	PGSC0003DMS000000331	306157	306277	301277	308700
2_COS_42785:43689	LeChr1_32cM_SGN-U274429_DM_4K	PGSC0003DMG200016815	PGSC0003DMG400016815	1	1	chr01	PGSC0003DMB000000171	PGSC0003DMS000000331	301478	302382	301277	308700
2_COS_259833:261592	LeChr1_165cM_SGN-U271450_DM_4K	PGSC0003DMG200018657	PGSC0003DMG400018657	1	1	chr01	PGSC0003DMB000000500	PGSC0003DMS000004320	268271	270030	266046	270525
2_COS_261988:262128	LeChr1_165cM_SGN-U271450_DM_4K	PGSC0003DMG200018657	PGSC0003DMG400018657	1	1	chr01	PGSC0003DMB000000500	PGSC0003DMS000004320	267735	267875	266046	270525
2_COS_262981:263310	LeChr1_165cM_SGN-U271450_DM_4K	PGSC0003DMG200018657	PGSC0003DMG400018657	1	1	chr01	PGSC0003DMB000000500	PGSC0003DMS000004320	266553	266882	266046	270525
1_GG_100251:100910	GGChr1_SGN-U271959_DM_4K	PGSC0003DMG200019435	PGSC0003DMG400019435	1	1	chr01	PGSC0003DMB000000092	PGSC0003DMS000002278	362136	362795	359258	363751
1_GG_100931:101070	GGChr1_SGN-U271959_DM_4K	PGSC0003DMG200019435	PGSC0003DMG400019435	1	1	chr01	PGSC0003DMB000000092	PGSC0003DMS000002278	362816	362955	359258	363751
1_GG_101364:101623	GGChr1_SGN-U271959_DM_4K	PGSC0003DMG200019435	PGSC0003DMG400019435	1	1	chr01	PGSC0003DMB000000092	PGSC0003DMS000002278	363249	363508	359258	363751
1_GG_101674:101837	GGChr1_SGN-U271959_DM_4K	PGSC0003DMG200019435	PGSC0003DMG400019435	1	1	chr01	PGSC0003DMB000000092	PGSC0003DMS000002278	363559	363722	359258	363751
3_PotCyc_233958:234897	SGN-U275639_DM_4K	PGSC0003DMG200019448	PGSC0003DMG400019448	1	1	chr01	PGSC0003DMB000000092	PGSC0003DMS000002278	186495	187434	186410	187677
1_GG_231782:232203	GGChr1_SGN-U284912_DM_4K	PGSC0003DMG200021346	PGSC0003DMG400021346	1	1	chr01	PGSC0003DMB000000098	PGSC0003DMS000000440	672760	673177	672672	678349
2_COS_11291:11411	LeChr1_17cM_SGN-U284355_DM_4K	PGSC0003DMG200021363	PGSC0003DMG400021363	1	1	chr01	PGSC0003DMB000000098	PGSC0003DMS000000440	324581	324701	318847	330208
2_COS_13489:15168	LeChr1_17cM_SGN-U284355_DM_4K	PGSC0003DMG200021363	PGSC0003DMG400021363	1	1	chr01	PGSC0003DMB000000098	PGSC0003DMS000000440	320856	322535	318847	330208
2_COS_153613:155292	LeChr1_102cM_SGN-U285468_DM_4K	PGSC0003DMG200022473	PGSC0003DMG400022473	1	1	chr01	PGSC0003DMB000000092	PGSC0003DMS000001954	478994	480673	474901	483283
3_PotCyc_350725:350904	SGN-U277133_DM_4K	PGSC0003DMG200022473	PGSC0003DMG400022473	1	1	chr01	PGSC0003DMB000000092	PGSC0003DMS000001954	474971	475150	474901	483283
3_PotCyc_350925:351136	SGN-U277133_DM_4K	PGSC0003DMG200022473	PGSC0003DMG400022473	1	1	chr01	PGSC0003DMB000000092	PGSC0003DMS000001954	475171	475382	474901	483283
3_PotCyc_352233:352357	SGN-U277133_DM_4K	PGSC0003DMG200022473	PGSC0003DMG400022473	1	1	chr01	PGSC0003DMB000000092	PGSC0003DMS000001954	476479	476603	474901	483283
5_AFLP_48176:48515	Chr1_7cM_E39M36_263_17_RH_5K	PGSC0003DMG200022718	PGSC0003DMG400022718	1	1	chr01	PGSC0003DMB000000412	PGSC0003DMS000001743	517439	517107	514306	518457
5_AFLP_48536:48755	Chr1_7cM_E39M36_263_17_RH_5K	PGSC0003DMG200022718	PGSC0003DMG400022718	1	1	chr01	PGSC0003DMB000000412	PGSC0003DMS000001743	517093	516874	514306	518457
3_PotCyc_444041:444931	SGN-U279400_DM_4K	PGSC0003DMG200022778	PGSC0003DMG400022778	1	1	chr01	PGSC0003DMB000000469	PGSC0003DMS000001754	213066	213956	211460	216536
3_PotCyc_163391:163577	SGN-U273671_DM_4K	PGSC0003DMG200022782	PGSC0003DMG400022782	1	1	chr01	PGSC0003DMB000000469	PGSC0003DMS000001754	250560	250746	244984	255018
3_PotCyc_164217:164371	SGN-U273671_DM_4K	PGSC0003DMG200022782	PGSC0003DMG400022782	1	1	chr01	PGSC0003DMB000000469	PGSC0003DMS000001754	251386	251540	244984	255018
3_PotCyc_164863:165205	SGN-U273671_DM_4K	PGSC0003DMG200022782	PGSC0003DMG400022782	1	1	chr01	PGSC0003DMB000000469	PGSC0003DMS000001754	252032	252374	244984	255018
3_PotCyc_165539:165659	SGN-U273671_DM_4K	PGSC0003DMG200022782	PGSC0003DMG400022782	1	1	chr01	PGSC0003DMB000000469	PGSC0003DMS000001754	252708	252828	244984	255018
3_PotCyc_165954:166233	SGN-U273671_DM_4K	PGSC0003DMG200022782	PGSC0003DMG400022782	1	1	chr01	PGSC0003DMB000000469	PGSC0003DMS000001754	253123	253402	244984	255018
3_PotCyc_166475:166595	SGN-U273671_DM_4K	PGSC0003DMG200022782	PGSC0003DMG400022782	1	1	chr01	PGSC0003DMB000000469	PGSC0003DMS000001754	253644	253764	244984	255018
3_PotCyc_166796:166915	SGN-U273671_DM_4K	PGSC0003DMG200022782	PGSC0003DMG400022782	1	1	chr01	PGSC0003DMB000000469	PGSC0003DMS000001754	253965	254084	244984	255018
3_PotCyc_167300:167812	SGN-U273671_DM_4K	PGSC0003DMG200022782	PGSC0003DMG400022782	1	1	chr01	PGSC0003DMB000000469	PGSC0003DMS000001754	254469	254981	244984	255018
1_GG_236203:236642	GGChr1_SGN-U291555_DM_4K	PGSC0003DMG200022791	PGSC0003DMG400022791	1	1	chr01	PGSC0003DMB000000469	PGSC0003DMS000001754	133645	134084	133359	136738
2_COS_2001:2526	LeChr1_0cM_SGN-U278458_DM_4K	PGSC0003DMG200022796	PGSC0003DMG400022796	1	1	chr01	PGSC0003DMB000000469	PGSC0003DMS000001754	260670	261195	256741	261253
1_GG_187244:187723	GGChr1_SGN-U275835_DM_4K	PGSC0003DMG200023751	PGSC0003DMG400023751	1	1	chr01	PGSC0003DMB000000105	PGSC0003DMS000000629	303094	303573	303069	305492
1_GG_187747:187963	GGChr1_SGN-U275835_DM_4K	PGSC0003DMG200023751	PGSC0003DMG400023751	1	1	chr01	PGSC0003DMB000000105	PGSC0003DMS000000629	303597	303810	303069	305492
1_GG_189255:189587	GGChr1_SGN-U275835_DM_4K	PGSC0003DMG200023751	PGSC0003DMG400023751	1	1	chr01	PGSC0003DMB000000105	PGSC0003DMS000000629	305141	305473	303069	305492
2_COS_210345:210465	LeChr1_135cM_SGN-U276894_DM_4K	PGSC0003DMG200023754	PGSC0003DMG400023754	1	1	chr01	PGSC0003DMB000000105	PGSC0003DMS000000629	375365	375485	372744	378091
2_COS_211018:211637	LeChr1_135cM_SGN-U276894_DM_4K	PGSC0003DMG200023754	PGSC0003DMG400023754	1	1	chr01	PGSC0003DMB000000105	PGSC0003DMS000000629	376415	377034	372744	378091
2_COS_211658:212697	LeChr1_135cM_SGN-U276894_DM_4K	PGSC0003DMG200023754	PGSC0003DMG400023754	1	1	chr01	PGSC0003DMB000000105	PGSC0003DMS000000629	377055	378094	372744	378091
3_PotCyc_370901:371054	SGN-U277997_DM_4K	PGSC0003DMG200023767	PGSC0003DMG400023767	1	1	chr01	PGSC0003DMB000000105	PGSC0003DMS000000629	584435	584588	584355	589663
3_PotCyc_371646:371766	SGN-U277997_DM_4K	PGSC0003DMG200023767	PGSC0003DMG400023767	1	1	chr01	PGSC0003DMB000000105	PGSC0003DMS000000629	585180	585300	584355	589663
3_PotCyc_371958:372078	SGN-U277997_DM_4K	PGSC0003DMG200023767	PGSC0003DMG400023767	1	1	chr01	PGSC0003DMB000000105	PGSC0003DMS000000629	585492	585612	584355	589663
3_PotCyc_372436:373215	SGN-U277997_DM_4K	PGSC0003DMG200023767	PGSC0003DMG400023767	1	1	chr01	PGSC0003DMB000000105	PGSC0003DMS000000629	585970	586749	584355	589663
2_COS_204245:206383	LeChr1_132cM_SGN-U275615_DM_4K	PGSC0003DMG200023769	PGSC0003DMG400023769	1	1	chr01	PGSC0003DMB000000105	PGSC0003DMS000000629	635041	637179	631210	637398
4_CG_782920:784990	DM_PHYB	PGSC0003DMG200024017	PGSC0003DMG400024017	1	1	chr01	PGSC0003DMB000000269	PGSC0003DMS000000351	185036	187106	184906	192375
4_CG_785695:786502	DM_PHYB	PGSC0003DMG200024017	PGSC0003DMG400024017	1	1	chr01	PGSC0003DMB000000269	PGSC0003DMS000000351	187811	188618	184906	192375
4_CG_787709:787962	DM_PHYB	PGSC0003DMG200024017	PGSC0003DMG400024017	1	1	chr01	PGSC0003DMB000000269	PGSC0003DMS000000351	189825	190078	184906	192375
4_CG_789449:789668	DM_PHYB	PGSC0003DMG200024017	PGSC0003DMG400024017	1	1	chr01	PGSC0003DMB000000269	PGSC0003DMS000000351	191565	191784	184906	192375
2_COS_186776:187875	LeChr1_112cM_SGN-U278460_DM_4K	PGSC0003DMG200024696	PGSC0003DMG400024696	1	1	chr01	PGSC0003DMB000000060	PGSC0003DMS000000544	191880	192466	190774	192608
1_GG_13501:13982	GGChr1_SGN-U269645_DM_4K	PGSC0003DMG200024755	PGSC0003DMG400024755	1	1	chr01	PGSC0003DMB000000060	PGSC0003DMS000000544	496689	497170	494409	497178
1_GG_14428:16023	GGChr1_SGN-U269645_DM_4K	PGSC0003DMG200024755	PGSC0003DMG400024755	1	1	chr01	PGSC0003DMB000000060	PGSC0003DMS000000544	494648	496243	494409	497178
1_GG_16044:16263	GGChr1_SGN-U269645_DM_4K	PGSC0003DMG200024755	PGSC0003DMG400024755	1	1	chr01	PGSC0003DMB000000060	PGSC0003DMS000000544	494408	494627	494409	497178
1_GG_203449:203588	GGChr1_SGN-U279815_DM_4K	PGSC0003DMG200024785	PGSC0003DMG400024785	1	1	chr01	PGSC0003DMB000000060	PGSC0003DMS000000544	1088881	1089020	1084548	1089512
1_GG_204017:205696	GGChr1_SGN-U279815_DM_4K	PGSC0003DMG200024785	PGSC0003DMG400024785	1	1	chr01	PGSC0003DMB000000060	PGSC0003DMS000000544	1086773	1088452	1084548	1089512
2_COS_191875:192799	LeChr1_129cM_SGN-U279946_DM_4K	PGSC0003DMG200024886	PGSC0003DMG400024886	1	1	chr01	PGSC0003DMB000000105	PGSC0003DMS000001212	290148	291072	289102	293093
2_COS_193928:194048	LeChr1_129cM_SGN-U279946_DM_4K	PGSC0003DMG200024886	PGSC0003DMG400024886	1	1	chr01	PGSC0003DMB000000105	PGSC0003DMS000001212	292201	292321	289102	293093
1_GG_139228:140767	GGChr1_SGN-U274137_DM_4K	PGSC0003DMG200024887	PGSC0003DMG400024887	1	1	chr01	PGSC0003DMB000000105	PGSC0003DMS000001212	297522	299061	294621	299111
1_GG_218073:218676	GGChr1_SGN-U282194_DM_4K	PGSC0003DMG200024928	PGSC0003DMG400024928	1	1	chr01	PGSC0003DMB000000105	PGSC0003DMS000001212	603784	604387	602551	604950
1_GG_114461:116104	GGChr1_SGN-U272048_DM_4K	PGSC0003DMG200025158	PGSC0003DMG400025158	1	1	chr01	PGSC0003DMB000000555	PGSC0003DMS000001923	196	1839	183	1935
1_GG_116547:116667	GGChr1_SGN-U272048_DM_4K	PGSC0003DMG200025158	PGSC0003DMG400025158	1	1	chr01	PGSC0003DMB000000555	PGSC0003DMS000001923	2282	2402	183	1935
1_GG_4859:7461	GGChr1_SGN-U268954_DM_4K	PGSC0003DMG200025165	PGSC0003DMG400025165	1	1	chr01	PGSC0003DMB000000555	PGSC0003DMS000001923	118206	120808	118334	122933
1_GG_8736:9088	GGChr1_SGN-U268954_DM_4K	PGSC0003DMG200025165	PGSC0003DMG400025165	1	1	chr01	PGSC0003DMB000000555	PGSC0003DMS000001923	122083	122435	118334	122933
1_GG_9368:9500	GGChr1_SGN-U268954_DM_4K	PGSC0003DMG200025165	PGSC0003DMG400025165	1	1	chr01	PGSC0003DMB000000555	PGSC0003DMS000001923	122715	122847	118334	122933
2_COS_83669:84088	LeChr1_46cM_SGN-U296378_DM_4K	PGSC0003DMG200025245	PGSC0003DMG400025245	1	1	chr01	PGSC0003DMB000000608	PGSC0003DMS000001965	123000	123419	117987	128709
2_COS_84109:84848	LeChr1_46cM_SGN-U296378_DM_4K	PGSC0003DMG200025245	PGSC0003DMG400025245	1	1	chr01	PGSC0003DMB000000608	PGSC0003DMS000001965	123440	124179	117987	128709
2_COS_84869:85504	LeChr1_46cM_SGN-U296378_DM_4K	PGSC0003DMG200025245	PGSC0003DMG400025245	1	1	chr01	PGSC0003DMB000000608	PGSC0003DMS000001965	124200	124835	117987	128709
2_COS_85960:86224	LeChr1_46cM_SGN-U296378_DM_4K	PGSC0003DMG200025245	PGSC0003DMG400025245	1	1	chr01	PGSC0003DMB000000608	PGSC0003DMS000001965	125291	125555	117987	128709
2_COS_86788:86908	LeChr1_46cM_SGN-U296378_DM_4K	PGSC0003DMG200025245	PGSC0003DMG400025245	1	1	chr01	PGSC0003DMB000000608	PGSC0003DMS000001965	126119	126239	117987	128709
2_COS_88100:88220	LeChr1_46cM_SGN-U296378_DM_4K	PGSC0003DMG200025245	PGSC0003DMG400025245	1	1	chr01	PGSC0003DMB000000608	PGSC0003DMS000001965	127431	127551	117987	128709
2_COS_88442:88562	LeChr1_46cM_SGN-U296378_DM_4K	PGSC0003DMG200025245	PGSC0003DMG400025245	1	1	chr01	PGSC0003DMB000000608	PGSC0003DMS000001965	127773	127893	117987	128709
2_COS_216697:216982	LeChr1_146cM_SGN-U272292_DM_4K	PGSC0003DMG200025735	PGSC0003DMG400025735	1	1	chr01	PGSC0003DMB000000073	PGSC0003DMS000001250	55010	55295	54800	58588
2_COS_217790:219469	LeChr1_146cM_SGN-U272292_DM_4K	PGSC0003DMG200025735	PGSC0003DMG400025735	1	1	chr01	PGSC0003DMB000000073	PGSC0003DMS000001250	56103	57782	54800	58588
2_COS_219702:220094	LeChr1_146cM_SGN-U272292_DM_4K	PGSC0003DMG200025735	PGSC0003DMG400025735	1	1	chr01	PGSC0003DMB000000073	PGSC0003DMS000001250	58015	58407	54800	58588
1_GG_193587:194173	GGChr1_SGN-U277274_DM_4K	PGSC0003DMG200025770	PGSC0003DMG400025770	1	1	chr01	PGSC0003DMB000000073	PGSC0003DMS000001250	681608	682194	680872	684096
2_COS_238399:238818	LeChr1_149cM_SGN-U275040_DM_4K	PGSC0003DMG200025796	PGSC0003DMG400025796	1	1	chr01	PGSC0003DMB000000073	PGSC0003DMS000001250	1277769	1278188	1277749	1286319
2_COS_241414:241622	LeChr1_149cM_SGN-U275040_DM_4K	PGSC0003DMG200025796	PGSC0003DMG400025796	1	1	chr01	PGSC0003DMB000000073	PGSC0003DMS000001250	1280784	1280992	1277749	1286319
2_COS_243454:243609	LeChr1_149cM_SGN-U275040_DM_4K	PGSC0003DMG200025796	PGSC0003DMG400025796	1	1	chr01	PGSC0003DMB000000073	PGSC0003DMS000001250	1282824	1282979	1277749	1286319
2_COS_245494:246230	LeChr1_149cM_SGN-U275040_DM_4K	PGSC0003DMG200025796	PGSC0003DMG400025796	1	1	chr01	PGSC0003DMB000000073	PGSC0003DMS000001250	1284864	1285550	1277749	1286319
1_GG_127377:128336	GGChr1_SGN-U273984_DM_4K	PGSC0003DMG200025801	PGSC0003DMG400025801	1	1	chr01	PGSC0003DMB000000073	PGSC0003DMS000001250	1361355	1362314	1359948	1362450
1_GG_128357:128491	GGChr1_SGN-U273984_DM_4K	PGSC0003DMG200025801	PGSC0003DMG400025801	1	1	chr01	PGSC0003DMB000000073	PGSC0003DMS000001250	1362335	1362469	1359948	1362450
2_COS_231292:232971	LeChr1_149cM_SGN-U271056_DM_4K	PGSC0003DMG200025865	PGSC0003DMG400025865	1	1	chr01	PGSC0003DMB000000073	PGSC0003DMS000001250	685645	687324	684176	687467
2_COS_233258:233458	LeChr1_149cM_SGN-U271056_DM_4K	PGSC0003DMG200025865	PGSC0003DMG400025865	1	1	chr01	PGSC0003DMB000000073	PGSC0003DMS000001250	685158	685358	684176	687467
2_COS_233963:234262	LeChr1_149cM_SGN-U271056_DM_4K	PGSC0003DMG200025865	PGSC0003DMG400025865	1	1	chr01	PGSC0003DMB000000073	PGSC0003DMS000001250	684354	684653	684176	687467
4_CG_1061982:1062224	CGChr1_SGN-U274673_DM_4k	PGSC0003DMG200025887	PGSC0003DMG400025887	1	1	chr01	PGSC0003DMB000000073	PGSC0003DMS000001250	1039263	1039505	1035221	1039602
4_CG_1064525:1066201	CGChr1_SGN-U274673_DM_4k	PGSC0003DMG200025887	PGSC0003DMG400025887	1	1	chr01	PGSC0003DMB000000073	PGSC0003DMS000001250	1035286	1036962	1035221	1039602
2_COS_224055:224175	LeChr1_149cM_SGN-U280494_DM_4K	PGSC0003DMG200025902	PGSC0003DMG400025902	1	1	chr01	PGSC0003DMB000000073	PGSC0003DMS000001250	1620184	1620304	1616891	1620383
2_COS_224783:226642	LeChr1_149cM_SGN-U280494_DM_4K	PGSC0003DMG200025902	PGSC0003DMG400025902	1	1	chr01	PGSC0003DMB000000073	PGSC0003DMS000001250	1617717	1619576	1616891	1620383
2_COS_226950:227194	LeChr1_149cM_SGN-U280494_DM_4K	PGSC0003DMG200025902	PGSC0003DMG400025902	1	1	chr01	PGSC0003DMB000000073	PGSC0003DMS000001250	1617165	1617409	1616891	1620383
2_COS_253237:255424	LeChr1_150cM_SGN-U271297_DM_4K	PGSC0003DMG200025927	PGSC0003DMG400025927	1	1	chr01	PGSC0003DMB000000073	PGSC0003DMS000001250	1877260	1879447	1877220	1879474
3_PotCyc_883132:883265	SGN-U291679_DM_4K	PGSC0003DMG200026014	PGSC0003DMG400026014	1	1	chr01	PGSC0003DMB000000095	PGSC0003DMS000001344	353155	353288	347513	359939
3_PotCyc_883884:884017	SGN-U291679_DM_4K	PGSC0003DMG200026014	PGSC0003DMG400026014	1	1	chr01	PGSC0003DMB000000095	PGSC0003DMS000001344	352403	352536	347513	359939
3_PotCyc_884678:884849	SGN-U291679_DM_4K	PGSC0003DMG200026014	PGSC0003DMG400026014	1	1	chr01	PGSC0003DMB000000095	PGSC0003DMS000001344	351571	351742	347513	359939
1_GG_49297:49441	GGChr1_SGN-U271113_DM_4K	PGSC0003DMG200026030	PGSC0003DMG400026030	1	1	chr01	PGSC0003DMB000000095	PGSC0003DMS000001344	682842	682986	672226	684822
1_GG_50065:50417	GGChr1_SGN-U271113_DM_4K	PGSC0003DMG200026030	PGSC0003DMG400026030	1	1	chr01	PGSC0003DMB000000095	PGSC0003DMS000001344	681469	681821	672226	684822
1_GG_51922:52349	GGChr1_SGN-U271113_DM_4K	PGSC0003DMG200026030	PGSC0003DMG400026030	1	1	chr01	PGSC0003DMB000000095	PGSC0003DMS000001344	679537	679964	672226	684822
1_GG_53543:54182	GGChr1_SGN-U271113_DM_4K	PGSC0003DMG200026030	PGSC0003DMG400026030	1	1	chr01	PGSC0003DMB000000095	PGSC0003DMS000001344	677704	678343	672226	684822
1_GG_54206:54382	GGChr1_SGN-U271113_DM_4K	PGSC0003DMG200026030	PGSC0003DMG400026030	1	1	chr01	PGSC0003DMB000000095	PGSC0003DMS000001344	677504	677680	672226	684822
1_GG_55489:55608	GGChr1_SGN-U271113_DM_4K	PGSC0003DMG200026030	PGSC0003DMG400026030	1	1	chr01	PGSC0003DMB000000095	PGSC0003DMS000001344	676278	676397	672226	684822
1_GG_56096:56216	GGChr1_SGN-U271113_DM_4K	PGSC0003DMG200026030	PGSC0003DMG400026030	1	1	chr01	PGSC0003DMB000000095	PGSC0003DMS000001344	675512	675632	672226	684822
1_GG_56386:56625	GGChr1_SGN-U271113_DM_4K	PGSC0003DMG200026030	PGSC0003DMG400026030	1	1	chr01	PGSC0003DMB000000095	PGSC0003DMS000001344	675103	675342	672226	684822
4_CG_747922:748661	DM_CCD7	PGSC0003DMG200026032	PGSC0003DMG400026032	1	1	chr01	PGSC0003DMB000000095	PGSC0003DMS000001344	704928	705667	701447	705621
4_CG_748682:748945	DM_CCD7	PGSC0003DMG200026032	PGSC0003DMG400026032	1	1	chr01	PGSC0003DMB000000095	PGSC0003DMS000001344	704644	704907	701447	705621
4_CG_749706:750285	DM_CCD7	PGSC0003DMG200026032	PGSC0003DMG400026032	1	1	chr01	PGSC0003DMB000000095	PGSC0003DMS000001344	703304	703883	701447	705621
4_CG_750319:750458	DM_CCD7	PGSC0003DMG200026032	PGSC0003DMG400026032	1	1	chr01	PGSC0003DMB000000095	PGSC0003DMS000001344	703131	703270	701447	705621
4_CG_750741:751163	DM_CCD7	PGSC0003DMG200026032	PGSC0003DMG400026032	1	1	chr01	PGSC0003DMB000000095	PGSC0003DMS000001344	702426	702848	701447	705621
4_CG_751892:752111	DM_CCD7	PGSC0003DMG200026032	PGSC0003DMG400026032	1	1	chr01	PGSC0003DMB000000095	PGSC0003DMS000001344	701478	701697	701447	705621
4_CG_752132:752355	DM_CCD7	PGSC0003DMG200026032	PGSC0003DMG400026032	1	1	chr01	PGSC0003DMB000000095	PGSC0003DMS000001344	701234	701457	701447	705621
2_COS_148886:149612	LeChr2_63cM_SGN-U274406_DM_4K	PGSC0003DMG200027524	PGSC0003DMG400027524	1	1	chr01	PGSC0003DMB000000092	PGSC0003DMS000001174	264081	264807	264042	271873
3_PotCyc_433748:434179	SGN-U279130_DM_4K	PGSC0003DMG200028599	PGSC0003DMG400028599	1	1	chr01	PGSC0003DMB000000363	PGSC0003DMS000002920	279197	279628	274140	279766
3_PotCyc_434398:434529	SGN-U279130_DM_4K	PGSC0003DMG200028599	PGSC0003DMG400028599	1	1	chr01	PGSC0003DMB000000363	PGSC0003DMS000002920	278847	278978	274140	279766
4_CG_1048499:1048635	CGChr1_SGN-U270016_DM_4k	PGSC0003DMG200028982	PGSC0003DMG400028982	1	1	chr01	PGSC0003DMB000000284	PGSC0003DMS000001021	116269	116405	106899	116243
4_CG_1048680:1049015	CGChr1_SGN-U270016_DM_4k	PGSC0003DMG200028982	PGSC0003DMG400028982	1	1	chr01	PGSC0003DMB000000284	PGSC0003DMS000001021	115889	116224	106899	116243
4_CG_1049039:1049158	CGChr1_SGN-U270016_DM_4k	PGSC0003DMG200028982	PGSC0003DMG400028982	1	1	chr01	PGSC0003DMB000000284	PGSC0003DMS000001021	115746	115865	106899	116243
4_CG_1049176:1050155	CGChr1_SGN-U270016_DM_4k	PGSC0003DMG200028982	PGSC0003DMG400028982	1	1	chr01	PGSC0003DMB000000284	PGSC0003DMS000001021	114749	115728	106899	116243
4_CG_1051084:1051204	CGChr1_SGN-U270016_DM_4k	PGSC0003DMG200028982	PGSC0003DMG400028982	1	1	chr01	PGSC0003DMB000000284	PGSC0003DMS000001021	113700	113820	106899	116243
4_CG_1051471:1051887	CGChr1_SGN-U270016_DM_4k	PGSC0003DMG200028982	PGSC0003DMG400028982	1	1	chr01	PGSC0003DMB000000284	PGSC0003DMS000001021	113017	113433	106899	116243
4_CG_1052252:1052372	CGChr1_SGN-U270016_DM_4k	PGSC0003DMG200028982	PGSC0003DMG400028982	1	1	chr01	PGSC0003DMB000000284	PGSC0003DMS000001021	112532	112652	106899	116243
4_CG_1052546:1052665	CGChr1_SGN-U270016_DM_4k	PGSC0003DMG200028982	PGSC0003DMG400028982	1	1	chr01	PGSC0003DMB000000284	PGSC0003DMS000001021	112239	112358	106899	116243
4_CG_1053751:1053954	CGChr1_SGN-U270016_DM_4k	PGSC0003DMG200028982	PGSC0003DMG400028982	1	1	chr01	PGSC0003DMB000000284	PGSC0003DMS000001021	110950	111153	106899	116243
4_CG_1054272:1054616	CGChr1_SGN-U270016_DM_4k	PGSC0003DMG200028982	PGSC0003DMG400028982	1	1	chr01	PGSC0003DMB000000284	PGSC0003DMS000001021	110288	110632	106899	116243
4_CG_1054757:1054877	CGChr1_SGN-U270016_DM_4k	PGSC0003DMG200028982	PGSC0003DMG400028982	1	1	chr01	PGSC0003DMB000000284	PGSC0003DMS000001021	110027	110147	106899	116243
4_CG_1055543:1055663	CGChr1_SGN-U270016_DM_4k	PGSC0003DMG200028982	PGSC0003DMG400028982	1	1	chr01	PGSC0003DMB000000284	PGSC0003DMS000001021	109241	109361	106899	116243
4_CG_1056207:1056426	CGChr1_SGN-U270016_DM_4k	PGSC0003DMG200028982	PGSC0003DMG400028982	1	1	chr01	PGSC0003DMB000000284	PGSC0003DMS000001021	108478	108697	106899	116243
4_CG_1057138:1057982	CGChr1_SGN-U270016_DM_4k	PGSC0003DMG200028982	PGSC0003DMG400028982	1	1	chr01	PGSC0003DMB000000284	PGSC0003DMS000001021	106922	107766	106899	116243
3_PotCyc_1053724:1053901	SGN-U296681_DM_4K	PGSC0003DMG200029742	PGSC0003DMG400029764	1	1	chr01	PGSC0003DMB000000136	PGSC0003DMS000002044	123185	123362	107420	125501
3_PotCyc_1054290:1054553	SGN-U296681_DM_4K	PGSC0003DMG200029742	PGSC0003DMG400029764	1	1	chr01	PGSC0003DMB000000136	PGSC0003DMS000002044	123751	124014	107420	125501
1_GG_76821:76980	GGChr1_SGN-U271316_DM_4K	PGSC0003DMG200031112	PGSC0003DMG400031112	1	1	chr01	PGSC0003DMB000000284	PGSC0003DMS000001419	78025	78184	77961	84267
1_GG_77046:77165	GGChr1_SGN-U271316_DM_4K	PGSC0003DMG200031112	PGSC0003DMG400031112	1	1	chr01	PGSC0003DMB000000284	PGSC0003DMS000001419	78316	78435	77961	84267
1_GG_77206:77406	GGChr1_SGN-U271316_DM_4K	PGSC0003DMG200031112	PGSC0003DMG400031112	1	1	chr01	PGSC0003DMB000000284	PGSC0003DMS000001419	78476	78676	77961	84267
1_GG_77880:78779	GGChr1_SGN-U271316_DM_4K	PGSC0003DMG200031112	PGSC0003DMG400031112	1	1	chr01	PGSC0003DMB000000284	PGSC0003DMS000001419	79150	80049	77961	84267
1_GG_78920:79559	GGChr1_SGN-U271316_DM_4K	PGSC0003DMG200031112	PGSC0003DMG400031112	1	1	chr01	PGSC0003DMB000000284	PGSC0003DMS000001419	80190	80829	77961	84267
2_COS_124551:125068	LeChr1_49cM_SGN-U278928_DM_4K	PGSC0003DMG200031170	PGSC0003DMG400031170	1	1	chr01	PGSC0003DMB000000095	PGSC0003DMS000000002	180526	181043	177709	181251
2_COS_125307:126166	LeChr1_49cM_SGN-U278928_DM_4K	PGSC0003DMG200031170	PGSC0003DMG400031170	1	1	chr01	PGSC0003DMB000000095	PGSC0003DMS000000002	179429	180288	177709	181251
2_COS_126187:126609	LeChr1_49cM_SGN-U278928_DM_4K	PGSC0003DMG200031170	PGSC0003DMG400031170	1	1	chr01	PGSC0003DMB000000095	PGSC0003DMS000000002	178986	179408	177709	181251
2_COS_126627:127072	LeChr1_49cM_SGN-U278928_DM_4K	PGSC0003DMG200031170	PGSC0003DMG400031170	1	1	chr01	PGSC0003DMB000000095	PGSC0003DMS000000002	178523	178968	177709	181251
1_GG_222461:222775	GGChr1_SGN-U284416_DM_4K	PGSC0003DMG200031175	PGSC0003DMG400031175	1	1	chr01	PGSC0003DMB000000095	PGSC0003DMS000000002	252899	253213	248043	253688
1_GG_223296:224095	GGChr1_SGN-U284416_DM_4K	PGSC0003DMG200031175	PGSC0003DMG400031175	1	1	chr01	PGSC0003DMB000000095	PGSC0003DMS000000002	251579	252378	248043	253688
1_GG_227428:227587	GGChr1_SGN-U284416_DM_4K	PGSC0003DMG200031175	PGSC0003DMG400031175	1	1	chr01	PGSC0003DMB000000095	PGSC0003DMS000000002	248315	248474	248043	253688
2_COS_90878:91157	LeChr1_47cM_SGN-U270755_DM_4K	PGSC0003DMG200032106	PGSC0003DMG400032106	1	1	chr01	PGSC0003DMB000000532	PGSC0003DMS000000812	226696	226975	223387	227748
2_COS_91239:91511	LeChr1_47cM_SGN-U270755_DM_4K	PGSC0003DMG200032106	PGSC0003DMG400032106	1	1	chr01	PGSC0003DMB000000532	PGSC0003DMS000000812	226422	226689	223387	227748
2_COS_92000:92126	LeChr1_47cM_SGN-U270755_DM_4K	PGSC0003DMG200032106	PGSC0003DMG400032106	1	1	chr01	PGSC0003DMB000000532	PGSC0003DMS000000812	225807	225933	223387	227748
2_COS_93633:94473	LeChr1_47cM_SGN-U270755_DM_4K	PGSC0003DMG200032106	PGSC0003DMG400032106	1	1	chr01	PGSC0003DMB000000532	PGSC0003DMS000000812	223460	224300	223387	227748
1_GG_1718594:1718768	GGeChr1_2cM_SGN-U269970_DM_4k	PGSC0003DMG200032169	PGSC0003DMG400032169	1	1	chr01	PGSC0003DMB000000172	PGSC0003DMS000000832	175157	175331	170708	175385
1_GG_1719192:1719312	GGeChr1_2cM_SGN-U269970_DM_4k	PGSC0003DMG200032169	PGSC0003DMG400032169	1	1	chr01	PGSC0003DMB000000172	PGSC0003DMS000000832	174613	174733	170708	175385
1_GG_1720017:1720137	GGeChr1_2cM_SGN-U269970_DM_4k	PGSC0003DMG200032169	PGSC0003DMG400032169	1	1	chr01	PGSC0003DMB000000172	PGSC0003DMS000000832	173788	173908	170708	175385
1_GG_1721319:1722275	GGeChr1_2cM_SGN-U269970_DM_4k	PGSC0003DMG200032169	PGSC0003DMG400032169	1	1	chr01	PGSC0003DMB000000172	PGSC0003DMS000000832	171650	172606	170708	175385
1_GG_1722296:1722795	GGeChr1_2cM_SGN-U269970_DM_4k	PGSC0003DMG200032169	PGSC0003DMG400032169	1	1	chr01	PGSC0003DMB000000172	PGSC0003DMS000000832	171130	171629	170708	175385
1_GG_1722800:1723230	GGeChr1_2cM_SGN-U269970_DM_4k	PGSC0003DMG200032169	PGSC0003DMG400032169	1	1	chr01	PGSC0003DMB000000172	PGSC0003DMS000000832	170695	171125	170708	175385
2_COS_6526:6647	LeChr1_6cM_SGN-U294713_DM_4K	PGSC0003DMG200032187	PGSC0003DMG400032187	1	1	chr01	PGSC0003DMB000000172	PGSC0003DMS000000832	623159	623280	622396	628494
2_COS_6924:7299	LeChr1_6cM_SGN-U294713_DM_4K	PGSC0003DMG200032187	PGSC0003DMG400032187	1	1	chr01	PGSC0003DMB000000172	PGSC0003DMS000000832	622507	622882	622396	628494
3_PotCyc_377216:377675	SGN-U278052_DM_4K	PGSC0003DMG200035976	PGSC0003DMG400035976	1	1	chr01	PGSC0003DMB000000010	PGSC0003DMS000000455	1951681	1952140	1950523	1952090
3_PotCyc_377696:377958	SGN-U278052_DM_4K	PGSC0003DMG200035976	PGSC0003DMG400035976	1	1	chr01	PGSC0003DMB000000010	PGSC0003DMS000000455	1951398	1951660	1950523	1952090
2_COS_366846:367045	LeChr1_92cM_SGN-U278331_DM_4K	PGSC0003DMG200003286	PGSC0003DMG401003286	1	1	chr01	PGSC0003DMB000000092	PGSC0003DMS000002734	80667	80866	80648	93460
2_COS_367933:368616	LeChr1_92cM_SGN-U278331_DM_4K	PGSC0003DMG200003286	PGSC0003DMG401003286	1	1	chr01	PGSC0003DMB000000092	PGSC0003DMS000002734	81754	82437	80648	93460
2_COS_368633:369736	LeChr1_92cM_SGN-U278331_DM_4K	PGSC0003DMG200003286	PGSC0003DMG401003286	1	1	chr01	PGSC0003DMB000000092	PGSC0003DMS000002734	82454	83557	80648	93460
3_PotCyc_741837:742136	SGN-U284913_DM_4K	PGSC0003DMG200004358	PGSC0003DMG401004358	1	1	chr01	PGSC0003DMB000000010	PGSC0003DMS000002544	161643	161942	160224	171740
3_PotCyc_742411:742890	SGN-U284913_DM_4K	PGSC0003DMG200004358	PGSC0003DMG401004358	1	1	chr01	PGSC0003DMB000000010	PGSC0003DMS000002544	160889	161368	160224	171740
3_PotCyc_1102445:1102565	SGN-U298514_DM_4K	PGSC0003DMG200018218	PGSC0003DMG401018218	1	1	chr01	PGSC0003DMB000000277	PGSC0003DMS000001349	62373	62493	61980	67541
3_PotCyc_1102718:1102838	SGN-U298514_DM_4K	PGSC0003DMG200018218	PGSC0003DMG401018218	1	1	chr01	PGSC0003DMB000000277	PGSC0003DMS000001349	62646	62766	61980	67541
3_PotCyc_1103618:1103738	SGN-U298514_DM_4K	PGSC0003DMG200018218	PGSC0003DMG401018218	1	1	chr01	PGSC0003DMB000000277	PGSC0003DMS000001349	63546	63666	61980	67541
3_PotCyc_1104473:1104593	SGN-U298514_DM_4K	PGSC0003DMG200018218	PGSC0003DMG401018218	1	1	chr01	PGSC0003DMB000000277	PGSC0003DMS000001349	64401	64521	61980	67541
3_PotCyc_1105820:1106006	SGN-U298514_DM_4K	PGSC0003DMG200018218	PGSC0003DMG401018218	1	1	chr01	PGSC0003DMB000000277	PGSC0003DMS000001349	65748	65934	61980	67541
3_PotCyc_1106863:1107143	SGN-U298514_DM_4K	PGSC0003DMG200018218	PGSC0003DMG401018218	1	1	chr01	PGSC0003DMB000000277	PGSC0003DMS000001349	66791	67071	61980	67541
3_PotCyc_1107309:1107429	SGN-U298514_DM_4K	PGSC0003DMG200018218	PGSC0003DMG401018218	1	1	chr01	PGSC0003DMB000000277	PGSC0003DMS000001349	67237	67357	61980	67541
1_GG_178982:179485	GGChr1_SGN-U275536_DM_4K	PGSC0003DMG200018219	PGSC0003DMG401018219	1	1	chr01	PGSC0003DMB000000277	PGSC0003DMS000001349	133351	133856	133278	140355
1_GG_182936:183245	GGChr1_SGN-U275536_DM_4K	PGSC0003DMG200018219	PGSC0003DMG401018219	1	1	chr01	PGSC0003DMB000000277	PGSC0003DMS000001349	137705	138014	133278	140355
5_AFLP_12679:12821	Chr0_Unmapped_P13M40_236_01_RH_5K	non-coding AFLP	PGSC0003DMG401019442	1	1	chr01	PGSC0003DMB000000092	PGSC0003DMS000002278	73601	73456	NA	NA
5_AFLP_12883:13129	Chr0_Unmapped_P13M40_236_01_RH_5K	non-coding AFLP	PGSC0003DMG401019442	1	1	chr01	PGSC0003DMB000000092	PGSC0003DMS000002278	73395	73148	NA	NA
3_PotCyc_344756:344994	SGN-U277121_DM_4K	PGSC0003DMG200023772	PGSC0003DMG401023772	1	1	chr01	PGSC0003DMB000000105	PGSC0003DMS000000629	724894	725132	719802	726853
3_PotCyc_345880:346723	SGN-U277121_DM_4K	PGSC0003DMG200023772	PGSC0003DMG401023772	1	1	chr01	PGSC0003DMB000000105	PGSC0003DMS000000629	726018	726861	719802	726853
3_PotCyc_456391:456913	SGN-U279726_DM_4K	PGSC0003DMG200023772	PGSC0003DMG401023772	1	1	chr01	PGSC0003DMB000000105	PGSC0003DMS000000629	720027	720549	719802	726853
3_PotCyc_457949:458153	SGN-U279726_DM_4K	PGSC0003DMG200023772	PGSC0003DMG401023772	1	1	chr01	PGSC0003DMB000000105	PGSC0003DMS000000629	721585	721789	719802	726853
3_PotCyc_226705:226825	SGN-U275579_DM_4K	PGSC0003DMG200025167	PGSC0003DMG401025167	1	1	chr01	PGSC0003DMB000000555	PGSC0003DMS000001923	183670	183790	183612	187172
3_PotCyc_227382:228138	SGN-U275579_DM_4K	PGSC0003DMG200025167	PGSC0003DMG401025167	1	1	chr01	PGSC0003DMB000000555	PGSC0003DMS000001923	184347	185103	183612	187172
3_PotCyc_228284:228403	SGN-U275579_DM_4K	PGSC0003DMG200025167	PGSC0003DMG401025167	1	1	chr01	PGSC0003DMB000000555	PGSC0003DMS000001923	185249	185368	183612	187172
3_PotCyc_229410:229858	SGN-U275579_DM_4K	PGSC0003DMG200025167	PGSC0003DMG401025167	1	1	chr01	PGSC0003DMB000000555	PGSC0003DMS000001923	186375	186823	183612	187172
1_GG_83558:83817	GGChr1_SGN-U271507_DM_4K	PGSC0003DMG200028586	PGSC0003DMG401028586	1	1	chr01	PGSC0003DMB000000363	PGSC0003DMS000002920	465205	465464	465078	470367
1_GG_84615:85198	GGChr1_SGN-U271507_DM_4K	PGSC0003DMG200028586	PGSC0003DMG401028586	1	1	chr01	PGSC0003DMB000000363	PGSC0003DMS000002920	466262	466845	465078	470367
1_GG_86984:88713	GGChr1_SGN-U271507_DM_4K	PGSC0003DMG200028586	PGSC0003DMG401028586	1	1	chr01	PGSC0003DMB000000363	PGSC0003DMS000002920	468631	470360	465078	470367
2_COS_119806:120550	LeChr1_48cM_SGN-U272918_DM_4K	PGSC0003DMG200031123	PGSC0003DMG401031123	1	1	chr01	PGSC0003DMB000000284	PGSC0003DMS000001419	99843	100587	88524	100687
3_PotCyc_203886:204280	SGN-U275165_DM_4K	PGSC0003DMG200000019	PGSC0003DMG402000019	1	1	chr01	PGSC0003DMB000000010	PGSC0003DMS000000455	537553	537947	532871	542666
3_PotCyc_204915:205074	SGN-U275165_DM_4K	PGSC0003DMG200000019	PGSC0003DMG402000019	1	1	chr01	PGSC0003DMB000000010	PGSC0003DMS000000455	538582	538741	532871	542666
3_PotCyc_206332:206519	SGN-U275165_DM_4K	PGSC0003DMG200000019	PGSC0003DMG402000019	1	1	chr01	PGSC0003DMB000000010	PGSC0003DMS000000455	539999	540186	532871	542666
3_PotCyc_207709:207839	SGN-U275165_DM_4K	PGSC0003DMG200000019	PGSC0003DMG402000019	1	1	chr01	PGSC0003DMB000000010	PGSC0003DMS000000455	541376	541506	532871	542666
3_PotCyc_208121:208388	SGN-U275165_DM_4K	PGSC0003DMG200000019	PGSC0003DMG402000019	1	1	chr01	PGSC0003DMB000000010	PGSC0003DMS000000455	541788	542055	532871	542666
3_PotCyc_1067218:1067602	SGN-U297174_DM_4K	PGSC0003DMG200004358	PGSC0003DMG402004358	1	1	chr01	PGSC0003DMB000000010	PGSC0003DMS000002544	171305	171689	160224	171740
3_PotCyc_1068156:1068276	SGN-U297174_DM_4K	PGSC0003DMG200004358	PGSC0003DMG402004358	1	1	chr01	PGSC0003DMB000000010	PGSC0003DMS000002544	170631	170751	160224	171740
3_PotCyc_1068485:1068824	SGN-U297174_DM_4K	PGSC0003DMG200004358	PGSC0003DMG402004358	1	1	chr01	PGSC0003DMB000000010	PGSC0003DMS000002544	170083	170422	160224	171740
1_GG_90934:91053	GGChr1_SGN-U271866_DM_4K	PGSC0003DMG200008996	PGSC0003DMG402008996	1	1	chr01	PGSC0003DMB000000104	PGSC0003DMS000000077	388633	388752	388525	392709
1_GG_91708:92207	GGChr1_SGN-U271866_DM_4K	PGSC0003DMG200008996	PGSC0003DMG402008996	1	1	chr01	PGSC0003DMB000000104	PGSC0003DMS000000077	389407	389906	388525	392709
1_GG_92228:93387	GGChr1_SGN-U271866_DM_4K	PGSC0003DMG200008996	PGSC0003DMG402008996	1	1	chr01	PGSC0003DMB000000104	PGSC0003DMS000000077	389927	391086	388525	392709
2_COS_160770:161023	LeChr1_103cM_SGN-U274702_DM_4K	PGSC0003DMG200022455	PGSC0003DMG402022455	1	1	chr01	PGSC0003DMB000000092	PGSC0003DMS000001954	111877	112130	99808	119189
2_COS_161332:161452	LeChr1_103cM_SGN-U274702_DM_4K	PGSC0003DMG200022455	PGSC0003DMG402022455	1	1	chr01	PGSC0003DMB000000092	PGSC0003DMS000001954	112439	112559	99808	119189
2_COS_162035:162270	LeChr1_103cM_SGN-U274702_DM_4K	PGSC0003DMG200022455	PGSC0003DMG402022455	1	1	chr01	PGSC0003DMB000000092	PGSC0003DMS000001954	113142	113377	99808	119189
2_COS_164109:164663	LeChr1_103cM_SGN-U274702_DM_4K	PGSC0003DMG200022455	PGSC0003DMG402022455	1	1	chr01	PGSC0003DMB000000092	PGSC0003DMS000001954	115216	115770	99808	119189
2_COS_165191:165355	LeChr1_103cM_SGN-U274702_DM_4K	PGSC0003DMG200022455	PGSC0003DMG402022455	1	1	chr01	PGSC0003DMB000000092	PGSC0003DMS000001954	116298	116462	99808	119189
2_COS_166115:167934	LeChr1_103cM_SGN-U274702_DM_4K	PGSC0003DMG200022455	PGSC0003DMG402022455	1	1	chr01	PGSC0003DMB000000092	PGSC0003DMS000001954	117222	119041	99808	119189
2_COS_167955:168204	LeChr1_103cM_SGN-U274702_DM_4K	PGSC0003DMG200022455	PGSC0003DMG402022455	1	1	chr01	PGSC0003DMB000000092	PGSC0003DMS000001954	119062	119311	99808	119189
5_AFLP_323651:324015	Chr5_2cM_E32M49_147_21_RH_5K	non-coding AFLP	non-coding AFLP	1	1	chr02	PGSC0003DMB000000527	PGSC0003DMS000001032	277298	276946	NA	NA
2_COS_429106:429285	SGN-U273933_DM_4K	PGSC0003DMG200000532	PGSC0003DMG200000532	1	1	chr02	PGSC0003DMB000000004	PGSC0003DMS000001674	566054	566233	550258	566303
2_COS_429827:429947	SGN-U273933_DM_4K	PGSC0003DMG200000532	PGSC0003DMG200000532	1	1	chr02	PGSC0003DMB000000004	PGSC0003DMS000001674	565392	565512	550258	566303
2_COS_435598:437277	SGN-U273933_DM_4K	PGSC0003DMG200000532	PGSC0003DMG200000532	1	1	chr02	PGSC0003DMB000000004	PGSC0003DMS000001674	556493	558172	550258	566303
1_GG_1:1029	GGChr2_SGN-U275150_DM_4K	PGSC0003DMG200002194	PGSC0003DMG200002194	1	1	chr02	PGSC0003DMB000000066	PGSC0003DMS000000212	446975	448003	446861	460296
4_CG_859902:860221	DM_DPE2	PGSC0003DMG200002195	PGSC0003DMG200002195	1	1	chr02	PGSC0003DMB000000066	PGSC0003DMS000000212	161138	161457	116347	166271
4_CG_860242:860953	DM_DPE2	PGSC0003DMG200002195	PGSC0003DMG200002195	1	1	chr02	PGSC0003DMB000000066	PGSC0003DMS000000212	160406	161117	116347	166271
4_CG_861697:861836	DM_DPE2	PGSC0003DMG200002195	PGSC0003DMG200002195	1	1	chr02	PGSC0003DMB000000066	PGSC0003DMS000000212	159523	159662	116347	166271
4_CG_861857:861996	DM_DPE2	PGSC0003DMG200002195	PGSC0003DMG200002195	1	1	chr02	PGSC0003DMB000000066	PGSC0003DMS000000212	159363	159502	116347	166271
4_CG_862363:862483	DM_DPE2	PGSC0003DMG200002195	PGSC0003DMG200002195	1	1	chr02	PGSC0003DMB000000066	PGSC0003DMS000000212	158876	158996	116347	166271
4_CG_863408:864473	DM_DPE2	PGSC0003DMG200002195	PGSC0003DMG200002195	1	1	chr02	PGSC0003DMB000000066	PGSC0003DMS000000212	156886	157951	116347	166271
4_CG_864932:865052	DM_DPE2	PGSC0003DMG200002195	PGSC0003DMG200002195	1	1	chr02	PGSC0003DMB000000066	PGSC0003DMS000000212	156307	156427	116347	166271
4_CG_867596:867715	DM_DPE2	PGSC0003DMG200002195	PGSC0003DMG200002195	1	1	chr02	PGSC0003DMB000000066	PGSC0003DMS000000212	153644	153763	116347	166271
4_CG_869093:869525	DM_DPE2	PGSC0003DMG200002195	PGSC0003DMG200002195	1	1	chr02	PGSC0003DMB000000066	PGSC0003DMS000000212	151834	152266	116347	166271
4_CG_870538:870658	DM_DPE2	PGSC0003DMG200002195	PGSC0003DMG200002195	1	1	chr02	PGSC0003DMB000000066	PGSC0003DMS000000212	150701	150821	116347	166271
4_CG_891699:891858	DM_DPE2	PGSC0003DMG200002195	PGSC0003DMG200002195	1	1	chr02	PGSC0003DMB000000066	PGSC0003DMS000000212	129501	129660	116347	166271
4_CG_891909:892988	DM_DPE2	PGSC0003DMG200002195	PGSC0003DMG200002195	1	1	chr02	PGSC0003DMB000000066	PGSC0003DMS000000212	128371	129450	116347	166271
4_CG_893089:893452	DM_DPE2	PGSC0003DMG200002195	PGSC0003DMG200002195	1	1	chr02	PGSC0003DMB000000066	PGSC0003DMS000000212	127907	128270	116347	166271
4_CG_904282:904749	DM_DPE2	PGSC0003DMG200002195	PGSC0003DMG200002195	1	1	chr02	PGSC0003DMB000000066	PGSC0003DMS000000212	116610	117077	116347	166271
1_GG_388128:388427	GGChr2_SGN-U275432_DM_4K	PGSC0003DMG200006936	PGSC0003DMG200006936	1	0	chr02	PGSC0003DMB000000241	PGSC0003DMS000000013	180727	181026	177539	181119
1_GG_388548:388827	GGChr2_SGN-U275432_DM_4K	PGSC0003DMG200006936	PGSC0003DMG200006936	1	0	chr02	PGSC0003DMB000000241	PGSC0003DMS000000013	180327	180606	177539	181119
1_GG_389463:389583	GGChr2_SGN-U275432_DM_4K	PGSC0003DMG200006936	PGSC0003DMG200006936	1	0	chr02	PGSC0003DMB000000241	PGSC0003DMS000000013	179571	179691	177539	181119
1_GG_390154:390351	GGChr2_SGN-U275432_DM_4K	PGSC0003DMG200006936	PGSC0003DMG200006936	1	0	chr02	PGSC0003DMB000000241	PGSC0003DMS000000013	178803	179000	177539	181119
2_COS_277705:277825	LeChr2_9cM_SGN-U279650_DM_4K	PGSC0003DMG200015487	PGSC0003DMG200015487	1	1	chr02	PGSC0003DMB000000085	PGSC0003DMS000000254	599207	599327	597911	610916
2_COS_278090:278313	LeChr2_9cM_SGN-U279650_DM_4K	PGSC0003DMG200015487	PGSC0003DMG200015487	1	1	chr02	PGSC0003DMB000000085	PGSC0003DMS000000254	599592	599815	597911	610916
2_COS_279896:280615	LeChr2_9cM_SGN-U279650_DM_4K	PGSC0003DMG200015487	PGSC0003DMG200015487	1	1	chr02	PGSC0003DMB000000085	PGSC0003DMS000000254	601398	602117	597911	610916
2_COS_280639:281295	LeChr2_9cM_SGN-U279650_DM_4K	PGSC0003DMG200015487	PGSC0003DMG200015487	1	1	chr02	PGSC0003DMB000000085	PGSC0003DMS000000254	602141	602797	597911	610916
2_COS_281316:281555	LeChr2_9cM_SGN-U279650_DM_4K	PGSC0003DMG200015487	PGSC0003DMG200015487	1	1	chr02	PGSC0003DMB000000085	PGSC0003DMS000000254	602818	603057	597911	610916
2_COS_288714:289313	LeChr2_9cM_SGN-U279650_DM_4K	PGSC0003DMG200015487	PGSC0003DMG200015487	1	1	chr02	PGSC0003DMB000000085	PGSC0003DMS000000254	610216	610815	597911	610916
1_GG_247610:247747	GGChr2_SGN-U270411_DM_4K	PGSC0003DMG200016481	PGSC0003DMG400016481	1	1	chr02	PGSC0003DMB000000099	PGSC0003DMS000002330	379740	379877	364143	380134
1_GG_248188:250237	GGChr2_SGN-U270411_DM_4K	PGSC0003DMG200016481	PGSC0003DMG400016481	1	1	chr02	PGSC0003DMB000000099	PGSC0003DMS000002330	377250	379299	364143	380134
1_GG_250451:250721	GGChr2_SGN-U270411_DM_4K	PGSC0003DMG200016481	PGSC0003DMG400016481	1	1	chr02	PGSC0003DMB000000099	PGSC0003DMS000002330	376766	377036	364143	380134
1_GG_251145:251320	GGChr2_SGN-U270411_DM_4K	PGSC0003DMG200016481	PGSC0003DMG400016481	1	1	chr02	PGSC0003DMB000000099	PGSC0003DMS000002330	376167	376342	364143	380134
1_GG_252399:252519	GGChr2_SGN-U270411_DM_4K	PGSC0003DMG200016481	PGSC0003DMG400016481	1	1	chr02	PGSC0003DMB000000099	PGSC0003DMS000002330	374582	374702	364143	380134
1_GG_253376:253496	GGChr2_SGN-U270411_DM_4K	PGSC0003DMG200016481	PGSC0003DMG400016481	1	1	chr02	PGSC0003DMB000000099	PGSC0003DMS000002330	373603	373723	364143	380134
1_GG_254153:254273	GGChr2_SGN-U270411_DM_4K	PGSC0003DMG200016481	PGSC0003DMG400016481	1	1	chr02	PGSC0003DMB000000099	PGSC0003DMS000002330	372826	372946	364143	380134
1_GG_254993:255163	GGChr2_SGN-U270411_DM_4K	PGSC0003DMG200016481	PGSC0003DMG400016481	1	1	chr02	PGSC0003DMB000000099	PGSC0003DMS000002330	371936	372106	364143	380134
1_GG_255610:255738	GGChr2_SGN-U270411_DM_4K	PGSC0003DMG200016481	PGSC0003DMG400016481	1	1	chr02	PGSC0003DMB000000099	PGSC0003DMS000002330	371361	371489	364143	380134
1_GG_258270:258452	GGChr2_SGN-U270411_DM_4K	PGSC0003DMG200016481	PGSC0003DMG400016481	1	1	chr02	PGSC0003DMB000000099	PGSC0003DMS000002330	368647	368829	364143	380134
1_GG_258874:259210	GGChr2_SGN-U270411_DM_4K	PGSC0003DMG200016481	PGSC0003DMG400016481	1	1	chr02	PGSC0003DMB000000099	PGSC0003DMS000002330	367889	368225	364143	380134
1_GG_260071:260190	GGChr2_SGN-U270411_DM_4K	PGSC0003DMG200016481	PGSC0003DMG400016481	1	1	chr02	PGSC0003DMB000000099	PGSC0003DMS000002330	366909	367028	364143	380134
1_GG_262389:262608	GGChr2_SGN-U270411_DM_4K	PGSC0003DMG200016481	PGSC0003DMG400016481	1	1	chr02	PGSC0003DMB000000099	PGSC0003DMS000002330	364491	364710	364143	380134
1_GG_304011:304263	GGChr2_SGN-U272318_DM_4K	PGSC0003DMG200020192	PGSC0003DMG200020192	1	1	chr02	PGSC0003DMB000000004	PGSC0003DMS000000499	342684	342936	335466	358936
1_GG_312746:313022	GGChr2_SGN-U272318_DM_4K	PGSC0003DMG200020192	PGSC0003DMG200020192	1	1	chr02	PGSC0003DMB000000004	PGSC0003DMS000000499	351421	351697	335466	358936
1_GG_314502:314622	GGChr2_SGN-U272318_DM_4K	PGSC0003DMG200020192	PGSC0003DMG200020192	1	1	chr02	PGSC0003DMB000000004	PGSC0003DMS000000499	353177	353297	335466	358936
1_GG_317331:317790	GGChr2_SGN-U272318_DM_4K	PGSC0003DMG200020192	PGSC0003DMG200020192	1	1	chr02	PGSC0003DMB000000004	PGSC0003DMS000000499	357122	357581	335466	358936
1_GG_317811:319010	GGChr2_SGN-U272318_DM_4K	PGSC0003DMG200020192	PGSC0003DMG200020192	1	1	chr02	PGSC0003DMB000000004	PGSC0003DMS000000499	357602	358801	335466	358936
1_GG_461101:461940	GGChr2_SGN-U278969_DM_4K	PGSC0003DMG200020232	PGSC0003DMG200020232	1	1	chr02	PGSC0003DMB000000004	PGSC0003DMS000000499	178665	179504	159036	179614
1_GG_462101:462783	GGChr2_SGN-U278969_DM_4K	PGSC0003DMG200020232	PGSC0003DMG200020232	1	1	chr02	PGSC0003DMB000000004	PGSC0003DMS000000499	177822	178504	159036	179614
1_GG_465423:465651	GGChr2_SGN-U278969_DM_4K	PGSC0003DMG200020232	PGSC0003DMG200020232	1	1	chr02	PGSC0003DMB000000004	PGSC0003DMS000000499	174954	175182	159036	179614
1_GG_470943:471282	GGChr2_SGN-U278969_DM_4K	PGSC0003DMG200020232	PGSC0003DMG200020232	1	1	chr02	PGSC0003DMB000000004	PGSC0003DMS000000499	169315	169654	159036	179614
3_PotCyc_1122813:1123203	SGN-U298723_DM_4K	PGSC0003DMG200025153	PGSC0003DMG200025153	1	1	chr02	PGSC0003DMB000000429	PGSC0003DMS000002662	271645	272035	271433	289996
3_PotCyc_1123638:1123757	SGN-U298723_DM_4K	PGSC0003DMG200025153	PGSC0003DMG200025153	1	1	chr02	PGSC0003DMB000000429	PGSC0003DMS000002662	272470	272589	271433	289996
3_PotCyc_1126615:1126734	SGN-U298723_DM_4K	PGSC0003DMG200025153	PGSC0003DMG200025153	1	1	chr02	PGSC0003DMB000000429	PGSC0003DMS000002662	275746	275865	271433	289996
3_PotCyc_1127003:1127123	SGN-U298723_DM_4K	PGSC0003DMG200025153	PGSC0003DMG200025153	1	1	chr02	PGSC0003DMB000000429	PGSC0003DMS000002662	276134	276254	271433	289996
3_PotCyc_1127407:1127527	SGN-U298723_DM_4K	PGSC0003DMG200025153	PGSC0003DMG200025153	1	1	chr02	PGSC0003DMB000000429	PGSC0003DMS000002662	276538	276658	271433	289996
2_COS_348001:348121	LeChr2_48cM_SGN-U282090_DM_4K	PGSC0003DMG200028409	PGSC0003DMG200028409	1	1	chr02	PGSC0003DMB000000265	PGSC0003DMS000000525	334814	334934	334757	345022
2_COS_348329:348449	LeChr2_48cM_SGN-U282090_DM_4K	PGSC0003DMG200028409	PGSC0003DMG200028409	1	1	chr02	PGSC0003DMB000000265	PGSC0003DMS000000525	335142	335262	334757	345022
2_COS_348635:348756	LeChr2_48cM_SGN-U282090_DM_4K	PGSC0003DMG200028409	PGSC0003DMG200028409	1	1	chr02	PGSC0003DMB000000265	PGSC0003DMS000000525	335448	335569	334757	345022
2_COS_349598:349894	LeChr2_48cM_SGN-U282090_DM_4K	PGSC0003DMG200028409	PGSC0003DMG200028409	1	1	chr02	PGSC0003DMB000000265	PGSC0003DMS000000525	336411	336707	334757	345022
2_COS_349915:350994	LeChr2_48cM_SGN-U282090_DM_4K	PGSC0003DMG200028409	PGSC0003DMG200028409	1	1	chr02	PGSC0003DMB000000265	PGSC0003DMS000000525	336728	337807	334757	345022
2_COS_351115:351254	LeChr2_48cM_SGN-U282090_DM_4K	PGSC0003DMG200028409	PGSC0003DMG200028409	1	1	chr02	PGSC0003DMB000000265	PGSC0003DMS000000525	337928	338067	334757	345022
2_COS_446445:446863	LeChr2_120cM_SGN-U281005_DM_4K	PGSC0003DMG200030644	PGSC0003DMG200030644	1	1	chr02	PGSC0003DMB000000244	PGSC0003DMS000000999	255084	255502	244857	255604
2_COS_448809:450488	LeChr2_120cM_SGN-U281005_DM_4K	PGSC0003DMG200030644	PGSC0003DMG200030644	1	1	chr02	PGSC0003DMB000000244	PGSC0003DMS000000999	251459	253138	244857	255604
2_COS_451157:451277	LeChr2_120cM_SGN-U281005_DM_4K	PGSC0003DMG200030644	PGSC0003DMG200030644	1	1	chr02	PGSC0003DMB000000244	PGSC0003DMS000000999	250670	250790	244857	255604
1_GG_480723:480843	GGChr2_SGN-U280715_DM_4K	PGSC0003DMG200000498	PGSC0003DMG400000498	1	1	chr02	PGSC0003DMB000000004	PGSC0003DMS000001674	372097	372217	370128	373851
1_GG_481744:482543	GGChr2_SGN-U280715_DM_4K	PGSC0003DMG200000498	PGSC0003DMG400000498	1	1	chr02	PGSC0003DMB000000004	PGSC0003DMS000001674	373044	373843	370128	373851
1_GG_506962:507665	GGChr2_SGN-U283862_DM_4K	PGSC0003DMG200000511	PGSC0003DMG400000511	1	1	chr02	PGSC0003DMB000000004	PGSC0003DMS000001674	539811	540514	536953	541137
1_GG_324234:325693	GGChr2_SGN-U272363_DM_4K	PGSC0003DMG200001292	PGSC0003DMG400001292	1	1	chr02	PGSC0003DMB000000004	PGSC0003DMS000000723	11483	12942	3253	14223
1_GG_326682:326934	GGChr2_SGN-U272363_DM_4K	PGSC0003DMG200001292	PGSC0003DMG400001292	1	1	chr02	PGSC0003DMB000000004	PGSC0003DMS000000723	13931	14183	3253	14223
1_GG_486542:487101	GGChr2_SGN-U280759_DM_4K	PGSC0003DMG200001299	PGSC0003DMG400001299	1	1	chr02	PGSC0003DMB000000004	PGSC0003DMS000000723	120353	120912	120228	121632
1_GG_369150:370484	GGChr2_SGN-U274187_DM_4K	PGSC0003DMG200001321	PGSC0003DMG400001321	1	1	chr02	PGSC0003DMB000000004	PGSC0003DMS000000723	477824	479158	474992	479279
4_CG_680042:680356	DM_SSS2	PGSC0003DMG200001328	PGSC0003DMG400001328	1	1	chr02	PGSC0003DMB000000004	PGSC0003DMS000000723	547323	547637	547067	554214
4_CG_680916:681537	DM_SSS2	PGSC0003DMG200001328	PGSC0003DMG400001328	1	1	chr02	PGSC0003DMB000000004	PGSC0003DMS000000723	548197	548818	547067	554214
4_CG_682321:684051	DM_SSS2	PGSC0003DMG200001328	PGSC0003DMG400001328	1	1	chr02	PGSC0003DMB000000004	PGSC0003DMS000000723	549602	551332	547067	554214
4_CG_685205:686412	DM_SSS2	PGSC0003DMG200001328	PGSC0003DMG400001328	1	1	chr02	PGSC0003DMB000000004	PGSC0003DMS000000723	552486	553693	547067	554214
1_GG_394351:395435	GGChr2_SGN-U275545_DM_4K	PGSC0003DMG200001442	PGSC0003DMG400001442	1	1	chr02	PGSC0003DMB000000004	PGSC0003DMS000000723	993162	994246	993086	1000502
2_COS_409541:411456	LeChr2_79cM_SGN-U293663_DM_4K	PGSC0003DMG200001518	PGSC0003DMG400001518	1	1	chr02	PGSC0003DMB000000020	PGSC0003DMS000001705	532261	534176	521267	536690
3_PotCyc_34978:35117	SGN-U270807_DM_4K	PGSC0003DMG200001524	PGSC0003DMG400001524	1	1	chr02	PGSC0003DMB000000020	PGSC0003DMS000001705	684780	684919	684739	686420
3_PotCyc_35258:36517	SGN-U270807_DM_4K	PGSC0003DMG200001524	PGSC0003DMG400001524	1	1	chr02	PGSC0003DMB000000020	PGSC0003DMS000001705	685060	686319	684739	686420
1_GG_434091:434402	GGChr2_SGN-U277746_DM_4K	PGSC0003DMG200001565	PGSC0003DMG400001565	1	1	chr02	PGSC0003DMB000000020	PGSC0003DMS000001705	498394	498705	495718	498774
1_GG_435301:436080	GGChr2_SGN-U277746_DM_4K	PGSC0003DMG200001565	PGSC0003DMG400001565	1	1	chr02	PGSC0003DMB000000020	PGSC0003DMS000001705	496716	497495	495718	498774
1_GG_414609:416128	GGChr2_SGN-U276423_DM_4K	PGSC0003DMG200002745	PGSC0003DMG400002745	1	1	chr02	PGSC0003DMB000000060	PGSC0003DMS000000589	90684	92203	86092	92204
1_GG_416149:416558	GGChr2_SGN-U276423_DM_4K	PGSC0003DMG200002745	PGSC0003DMG400002745	1	1	chr02	PGSC0003DMB000000060	PGSC0003DMS000000589	90254	90663	86092	92204
1_GG_420528:420713	GGChr2_SGN-U276844_DM_4K	PGSC0003DMG200003069	PGSC0003DMG400003069	1	1	chr02	PGSC0003DMB000000204	PGSC0003DMS000001055	43644	43829	37673	46434
1_GG_421513:423192	GGChr2_SGN-U276844_DM_4K	PGSC0003DMG200003069	PGSC0003DMG400003069	1	1	chr02	PGSC0003DMB000000204	PGSC0003DMS000001055	44629	46308	37673	46434
1_GG_450294:450414	GGChr2_SGN-U278490_DM_4K	PGSC0003DMG200003076	PGSC0003DMG400003076	1	1	chr02	PGSC0003DMB000000204	PGSC0003DMS000001055	194498	194618	194372	201780
1_GG_451128:451250	GGChr2_SGN-U278490_DM_4K	PGSC0003DMG200003076	PGSC0003DMG400003076	1	1	chr02	PGSC0003DMB000000204	PGSC0003DMS000001055	195332	195454	194372	201780
1_GG_453915:454035	GGChr2_SGN-U278490_DM_4K	PGSC0003DMG200003076	PGSC0003DMG400003076	1	1	chr02	PGSC0003DMB000000204	PGSC0003DMS000001055	198119	198239	194372	201780
1_GG_454438:454583	GGChr2_SGN-U278490_DM_4K	PGSC0003DMG200003076	PGSC0003DMG400003076	1	1	chr02	PGSC0003DMB000000204	PGSC0003DMS000001055	198642	198787	194372	201780
1_GG_455341:457100	GGChr2_SGN-U278490_DM_4K	PGSC0003DMG200003076	PGSC0003DMG400003076	1	1	chr02	PGSC0003DMB000000204	PGSC0003DMS000001055	199545	201304	194372	201780
1_GG_336954:337103	GGChr2_SGN-U273046_DM_4K	PGSC0003DMG200003513	PGSC0003DMG400003513	1	1	chr02	PGSC0003DMB000000020	PGSC0003DMS000000741	186209	186358	186094	190492
1_GG_337312:337432	GGChr2_SGN-U273046_DM_4K	PGSC0003DMG200003513	PGSC0003DMG400003513	1	1	chr02	PGSC0003DMB000000020	PGSC0003DMS000000741	186567	186687	186094	190492
1_GG_338115:338235	GGChr2_SGN-U273046_DM_4K	PGSC0003DMG200003513	PGSC0003DMG400003513	1	1	chr02	PGSC0003DMB000000020	PGSC0003DMS000000741	187370	187490	186094	190492
1_GG_338459:338579	GGChr2_SGN-U273046_DM_4K	PGSC0003DMG200003513	PGSC0003DMG400003513	1	1	chr02	PGSC0003DMB000000020	PGSC0003DMS000000741	187714	187834	186094	190492
1_GG_338841:338978	GGChr2_SGN-U273046_DM_4K	PGSC0003DMG200003513	PGSC0003DMG400003513	1	1	chr02	PGSC0003DMB000000020	PGSC0003DMS000000741	188096	188233	186094	190492
1_GG_339473:339852	GGChr2_SGN-U273046_DM_4K	PGSC0003DMG200003513	PGSC0003DMG400003513	1	1	chr02	PGSC0003DMB000000020	PGSC0003DMS000000741	188728	189107	186094	190492
1_GG_339873:341154	GGChr2_SGN-U273046_DM_4K	PGSC0003DMG200003513	PGSC0003DMG400003513	1	1	chr02	PGSC0003DMB000000020	PGSC0003DMS000000741	189128	190409	186094	190492
3_PotCyc_257879:258105	SGN-U276005_DM_4K	PGSC0003DMG200003605	PGSC0003DMG400003516	1	1	chr02	PGSC0003DMB000000020	PGSC0003DMS000000741	232406	232632	229157	232805
3_PotCyc_258264:258763	SGN-U276005_DM_4K	PGSC0003DMG200003605	PGSC0003DMG400003516	1	1	chr02	PGSC0003DMB000000020	PGSC0003DMS000000741	231748	232247	229157	232805
3_PotCyc_258784:259823	SGN-U276005_DM_4K	PGSC0003DMG200003605	PGSC0003DMG400003516	1	1	chr02	PGSC0003DMB000000020	PGSC0003DMS000000741	230688	231727	229157	232805
3_PotCyc_259844:260025	SGN-U276005_DM_4K	PGSC0003DMG200003605	PGSC0003DMG400003516	1	1	chr02	PGSC0003DMB000000020	PGSC0003DMS000000741	230486	230667	229157	232805
1_GG_407676:408502	GGChr2_SGN-U276305_DM_4K	PGSC0003DMG200003521	PGSC0003DMG400003521	1	1	chr02	PGSC0003DMB000000020	PGSC0003DMS000000741	272328	273154	272264	275907
1_GG_408928:409127	GGChr2_SGN-U276305_DM_4K	PGSC0003DMG200003521	PGSC0003DMG400003521	1	1	chr02	PGSC0003DMB000000020	PGSC0003DMS000000741	273580	273779	272264	275907
1_GG_409212:409367	GGChr2_SGN-U276305_DM_4K	PGSC0003DMG200003521	PGSC0003DMG400003521	1	1	chr02	PGSC0003DMB000000020	PGSC0003DMS000000741	273864	274019	272264	275907
1_GG_409388:409507	GGChr2_SGN-U276305_DM_4K	PGSC0003DMG200003521	PGSC0003DMG400003521	1	1	chr02	PGSC0003DMB000000020	PGSC0003DMS000000741	274040	274159	272264	275907
1_GG_409531:410607	GGChr2_SGN-U276305_DM_4K	PGSC0003DMG200003521	PGSC0003DMG400003521	1	1	chr02	PGSC0003DMB000000020	PGSC0003DMS000000741	274183	275259	272264	275907
1_GG_287012:287391	GGChr2_SGN-U271807_DM_4K	PGSC0003DMG200003522	PGSC0003DMG400003522	1	1	chr02	PGSC0003DMB000000020	PGSC0003DMS000000741	282888	283267	282764	284295
1_GG_287412:287771	GGChr2_SGN-U271807_DM_4K	PGSC0003DMG200003522	PGSC0003DMG400003522	1	1	chr02	PGSC0003DMB000000020	PGSC0003DMS000000741	283288	283647	282764	284295
1_GG_287795:288211	GGChr2_SGN-U271807_DM_4K	PGSC0003DMG200003522	PGSC0003DMG400003522	1	1	chr02	PGSC0003DMB000000020	PGSC0003DMS000000741	283671	284087	282764	284295
3_PotCyc_252868:253227	SGN-U275946_DM_4K	PGSC0003DMG200003537	PGSC0003DMG400003537	1	1	chr02	PGSC0003DMB000000020	PGSC0003DMS000000741	562224	562583	556654	563308
3_PotCyc_253248:253879	SGN-U275946_DM_4K	PGSC0003DMG200003537	PGSC0003DMG400003537	1	1	chr02	PGSC0003DMB000000020	PGSC0003DMS000000741	562604	563235	556654	563308
3_PotCyc_909261:909606	SGN-U292380_DM_4K	PGSC0003DMG200003537	PGSC0003DMG400003537	1	1	chr02	PGSC0003DMB000000020	PGSC0003DMS000000741	557785	558130	556654	563308
3_PotCyc_909948:910387	SGN-U292380_DM_4K	PGSC0003DMG200003537	PGSC0003DMG400003537	1	1	chr02	PGSC0003DMB000000020	PGSC0003DMS000000741	558472	558911	556654	563308
3_PotCyc_987968:988475	SGN-U295498_DM_4K	PGSC0003DMG200003546	PGSC0003DMG400003546	1	1	chr02	PGSC0003DMB000000020	PGSC0003DMS000000741	734453	734960	733710	737714
1_GG_491131:492010	GGChr2_SGN-U281609_DM_4K	PGSC0003DMG200003582	PGSC0003DMG400003582	1	1	chr02	PGSC0003DMB000000020	PGSC0003DMS000000741	1369148	1370027	1369030	1374649
1_GG_492031:492810	GGChr2_SGN-U281609_DM_4K	PGSC0003DMG200003582	PGSC0003DMG400003582	1	1	chr02	PGSC0003DMB000000020	PGSC0003DMS000000741	1370048	1370827	1369030	1374649
1_GG_493913:494320	GGChr2_SGN-U281609_DM_4K	PGSC0003DMG200003582	PGSC0003DMG400003582	1	1	chr02	PGSC0003DMB000000020	PGSC0003DMS000000741	1371930	1372337	1369030	1374649
1_GG_494461:494643	GGChr2_SGN-U281609_DM_4K	PGSC0003DMG200003582	PGSC0003DMG400003582	1	1	chr02	PGSC0003DMB000000020	PGSC0003DMS000000741	1372478	1372660	1369030	1374649
3_PotCyc_752437:753015	SGN-U284960_DM_4K	PGSC0003DMG200003591	PGSC0003DMG400003591	1	1	chr02	PGSC0003DMB000000020	PGSC0003DMS000000741	1549631	1550209	1549430	1553856
1_GG_274625:275644	GGChr2_SGN-U270784_DM_4K	PGSC0003DMG200003632	PGSC0003DMG400003632	1	1	chr02	PGSC0003DMB000000020	PGSC0003DMS000000741	920976	921987	920880	921996
1_GG_358464:359155	GGChr2_SGN-U273407_DM_4K	PGSC0003DMG200003641	PGSC0003DMG400003641	1	1	chr02	PGSC0003DMB000000020	PGSC0003DMS000000741	1145243	1145934	1145249	1145936
2_COS_415495:415674	LeChr2_83cM_SGN-U273571_DM_4K	PGSC0003DMG200003653	PGSC0003DMG400003653	1	1	chr02	PGSC0003DMB000000020	PGSC0003DMS000000741	1449719	1449898	1445623	1450000
2_COS_416541:416661	LeChr2_83cM_SGN-U273571_DM_4K	PGSC0003DMG200003653	PGSC0003DMG400003653	1	1	chr02	PGSC0003DMB000000020	PGSC0003DMS000000741	1448732	1448852	1445623	1450000
2_COS_416852:416994	LeChr2_83cM_SGN-U273571_DM_4K	PGSC0003DMG200003653	PGSC0003DMG400003653	1	1	chr02	PGSC0003DMB000000020	PGSC0003DMS000000741	1448399	1448541	1445623	1450000
2_COS_417012:417131	LeChr2_83cM_SGN-U273571_DM_4K	PGSC0003DMG200003653	PGSC0003DMG400003653	1	1	chr02	PGSC0003DMB000000020	PGSC0003DMS000000741	1448262	1448381	1445623	1450000
2_COS_417232:418071	LeChr2_83cM_SGN-U273571_DM_4K	PGSC0003DMG200003653	PGSC0003DMG400003653	1	1	chr02	PGSC0003DMB000000020	PGSC0003DMS000000741	1447322	1448161	1445623	1450000
2_COS_418092:418551	LeChr2_83cM_SGN-U273571_DM_4K	PGSC0003DMG200003653	PGSC0003DMG400003653	1	1	chr02	PGSC0003DMB000000020	PGSC0003DMS000000741	1446842	1447301	1445623	1450000
2_COS_418594:419086	LeChr2_83cM_SGN-U273571_DM_4K	PGSC0003DMG200003653	PGSC0003DMG400003653	1	1	chr02	PGSC0003DMB000000020	PGSC0003DMS000000741	1446356	1446848	1445623	1450000
4_CG_573277:573973	DM_ZEP	PGSC0003DMG200004020	PGSC0003DMG400004020	1	1	chr02	PGSC0003DMB000000012	PGSC0003DMS000002087	361018	361714	360794	366929
4_CG_574363:575289	DM_ZEP	PGSC0003DMG200004020	PGSC0003DMG400004020	1	1	chr02	PGSC0003DMB000000012	PGSC0003DMS000002087	362104	363030	360794	366929
4_CG_575864:576843	DM_ZEP	PGSC0003DMG200004020	PGSC0003DMG400004020	1	1	chr02	PGSC0003DMB000000012	PGSC0003DMS000002087	363605	364584	360794	366929
4_CG_577408:577766	DM_ZEP	PGSC0003DMG200004020	PGSC0003DMG400004020	1	1	chr02	PGSC0003DMB000000012	PGSC0003DMS000002087	365269	365627	360794	366929
4_CG_578152:578731	DM_ZEP	PGSC0003DMG200004020	PGSC0003DMG400004020	1	1	chr02	PGSC0003DMB000000012	PGSC0003DMS000002087	366073	366652	360794	366929
2_COS_441297:441736	LeChr2_119cM_SGN-U272040_DM_4K	PGSC0003DMG200004022	PGSC0003DMG400004022	1	1	chr02	PGSC0003DMB000000012	PGSC0003DMS000002087	427660	428099	427629	428934
2_COS_441757:441996	LeChr2_119cM_SGN-U272040_DM_4K	PGSC0003DMG200004022	PGSC0003DMG400004022	1	1	chr02	PGSC0003DMB000000012	PGSC0003DMS000002087	428120	428359	427629	428934
2_COS_442017:442444	LeChr2_119cM_SGN-U272040_DM_4K	PGSC0003DMG200004022	PGSC0003DMG400004022	1	1	chr02	PGSC0003DMB000000012	PGSC0003DMS000002087	428380	428807	427629	428934
2_COS_468202:468521	LeChr2_134cM_SGN-U283454_DM_4K	PGSC0003DMG200004028	PGSC0003DMG400004028	1	1	chr02	PGSC0003DMB000000012	PGSC0003DMS000002087	83598	83917	79977	83931
2_COS_468542:469041	LeChr2_134cM_SGN-U283454_DM_4K	PGSC0003DMG200004028	PGSC0003DMG400004028	1	1	chr02	PGSC0003DMB000000012	PGSC0003DMS000002087	83078	83577	79977	83931
2_COS_469241:469445	LeChr2_134cM_SGN-U283454_DM_4K	PGSC0003DMG200004028	PGSC0003DMG400004028	1	1	chr02	PGSC0003DMB000000012	PGSC0003DMS000002087	82674	82878	79977	83931
2_COS_469567:469946	LeChr2_134cM_SGN-U283454_DM_4K	PGSC0003DMG200004028	PGSC0003DMG400004028	1	1	chr02	PGSC0003DMB000000012	PGSC0003DMS000002087	82173	82552	79977	83931
5_AFLP_642199:642558	Chr2_8cM_E33_M48_142_80_DM_5K	non-coding AFLP	PGSC0003DMG400006920	1	1	chr02	PGSC0003DMB000000241	PGSC0003DMS000000013	812410	812769	NA	NA
4_CG_1080860:1080980	CGChr2_SGN-U295877_DM_4k	PGSC0003DMG200006933	PGSC0003DMG400006933	1	1	chr02	PGSC0003DMB000000241	PGSC0003DMS000000013	101794	101914	99593	107144
4_CG_1081161:1082800	CGChr2_SGN-U295877_DM_4k	PGSC0003DMG200006933	PGSC0003DMG400006933	1	1	chr02	PGSC0003DMB000000241	PGSC0003DMS000000013	99974	101613	99593	107144
1_GG_363156:365151	GGChr2_SGN-U273995_DM_4K	PGSC0003DMG200006959	PGSC0003DMG400006959	1	1	chr02	PGSC0003DMB000000241	PGSC0003DMS000000013	745041	747036	741693	746954
1_GG_475124:475471	GGChr2_SGN-U279902_DM_4K	PGSC0003DMG200006963	PGSC0003DMG400006963	1	1	chr02	PGSC0003DMB000000241	PGSC0003DMS000000013	790724	791071	789177	793449
1_GG_475917:476756	GGChr2_SGN-U279902_DM_4K	PGSC0003DMG200006963	PGSC0003DMG400006963	1	1	chr02	PGSC0003DMB000000241	PGSC0003DMS000000013	789439	790278	789177	793449
2_COS_1267410:1269090	LeChr7_57cM_SGN-U282737_DM_4K	PGSC0003DMG200007227	PGSC0003DMG400007227	1	1	chr02	PGSC0003DMB000000204	PGSC0003DMS000002120	409123	410803	408620	411835
1_GG_279642:279762	GGChr2_SGN-U270982_DM_4K	PGSC0003DMG200007330	PGSC0003DMG400007330	1	1	chr02	PGSC0003DMB000000415	PGSC0003DMS000003113	110126	110246	106565	110278
1_GG_280356:280505	GGChr2_SGN-U270982_DM_4K	PGSC0003DMG200007330	PGSC0003DMG400007330	1	1	chr02	PGSC0003DMB000000415	PGSC0003DMS000003113	109383	109532	106565	110278
1_GG_280936:281335	GGChr2_SGN-U270982_DM_4K	PGSC0003DMG200007330	PGSC0003DMG400007330	1	1	chr02	PGSC0003DMB000000415	PGSC0003DMS000003113	108553	108952	106565	110278
1_GG_281339:281735	GGChr2_SGN-U270982_DM_4K	PGSC0003DMG200007330	PGSC0003DMG400007330	1	1	chr02	PGSC0003DMB000000415	PGSC0003DMS000003113	108153	108549	106565	110278
1_GG_281756:282135	GGChr2_SGN-U270982_DM_4K	PGSC0003DMG200007330	PGSC0003DMG400007330	1	1	chr02	PGSC0003DMB000000415	PGSC0003DMS000003113	107753	108132	106565	110278
1_GG_282156:282415	GGChr2_SGN-U270982_DM_4K	PGSC0003DMG200007330	PGSC0003DMG400007330	1	1	chr02	PGSC0003DMB000000415	PGSC0003DMS000003113	107473	107732	106565	110278
1_GG_282436:282615	GGChr2_SGN-U270982_DM_4K	PGSC0003DMG200007330	PGSC0003DMG400007330	1	1	chr02	PGSC0003DMB000000415	PGSC0003DMS000003113	107273	107452	106565	110278
1_GG_282780:283019	GGChr2_SGN-U270982_DM_4K	PGSC0003DMG200007330	PGSC0003DMG400007330	1	1	chr02	PGSC0003DMB000000415	PGSC0003DMS000003113	106869	107108	106565	110278
1_GG_399506:399740	GGChr2_SGN-U275804_DM_4K	PGSC0003DMG200010028	PGSC0003DMG400010028	1	1	chr02	PGSC0003DMB000000004	PGSC0003DMS000001295	434985	435219	434881	439805
1_GG_400523:400682	GGChr2_SGN-U275804_DM_4K	PGSC0003DMG200010028	PGSC0003DMG400010028	1	1	chr02	PGSC0003DMB000000004	PGSC0003DMS000001295	436002	436161	434881	439805
1_GG_401773:402369	GGChr2_SGN-U275804_DM_4K	PGSC0003DMG200010028	PGSC0003DMG400010028	1	1	chr02	PGSC0003DMB000000004	PGSC0003DMS000001295	437252	437848	434881	439805
1_GG_402390:403469	GGChr2_SGN-U275804_DM_4K	PGSC0003DMG200010028	PGSC0003DMG400010028	1	1	chr02	PGSC0003DMB000000004	PGSC0003DMS000001295	437869	438948	434881	439805
1_GG_502957:503792	GGChr2_SGN-U283199_DM_4K	PGSC0003DMG200010049	PGSC0003DMG400010049	1	1	chr02	PGSC0003DMB000000004	PGSC0003DMS000001295	894623	895458	892273	895552
3_PotCyc_272921:273620	SGN-U276105_DM_4K	PGSC0003DMG200010050	PGSC0003DMG400010050	1	1	chr02	PGSC0003DMB000000004	PGSC0003DMS000001295	911370	912069	907540	913751
3_PotCyc_273633:273752	SGN-U276105_DM_4K	PGSC0003DMG200010050	PGSC0003DMG400010050	1	1	chr02	PGSC0003DMB000000004	PGSC0003DMS000001295	912082	912201	907540	913751
2_COS_359683:360299	LeChr2_56cM_SGN-U278044_DM_4K	PGSC0003DMG200010239	PGSC0003DMG400010239	1	1	chr02	PGSC0003DMB000000386	PGSC0003DMS000001859	145552	146168	142821	146353
2_COS_361116:361895	LeChr2_56cM_SGN-U278044_DM_4K	PGSC0003DMG200010239	PGSC0003DMG400010239	1	1	chr02	PGSC0003DMB000000386	PGSC0003DMS000001859	143956	144735	142821	146353
2_COS_361996:362695	LeChr2_56cM_SGN-U278044_DM_4K	PGSC0003DMG200010239	PGSC0003DMG400010239	1	1	chr02	PGSC0003DMB000000386	PGSC0003DMS000001859	143156	143855	142821	146353
2_COS_362716:362846	LeChr2_56cM_SGN-U278044_DM_4K	PGSC0003DMG200010239	PGSC0003DMG400010239	1	1	chr02	PGSC0003DMB000000386	PGSC0003DMS000001859	143005	143135	142821	146353
3_PotCyc_852452:852572	SGN-U286526_DM_4K	PGSC0003DMG200010399	PGSC0003DMG400010399	1	1	chr02	PGSC0003DMB000000085	PGSC0003DMS000002047	519480	519600	517419	523614
3_PotCyc_853857:854123	SGN-U286526_DM_4K	PGSC0003DMG200010399	PGSC0003DMG400010399	1	1	chr02	PGSC0003DMB000000085	PGSC0003DMS000002047	520885	521151	517419	523614
3_PotCyc_855323:855801	SGN-U286526_DM_4K	PGSC0003DMG200010399	PGSC0003DMG400010399	1	1	chr02	PGSC0003DMB000000085	PGSC0003DMS000002047	522914	523392	517419	523614
2_COS_294429:294548	LeChr2_13cM_SGN-U283738_DM_4K	PGSC0003DMG200010413	PGSC0003DMG400010413	1	1	chr02	PGSC0003DMB000000085	PGSC0003DMS000002047	373075	373194	370193	374340
2_COS_294929:295948	LeChr2_13cM_SGN-U283738_DM_4K	PGSC0003DMG200010413	PGSC0003DMG400010413	1	1	chr02	PGSC0003DMB000000085	PGSC0003DMS000002047	371675	372694	370193	374340
2_COS_295969:296608	LeChr2_13cM_SGN-U283738_DM_4K	PGSC0003DMG200010413	PGSC0003DMG400010413	1	1	chr02	PGSC0003DMB000000085	PGSC0003DMS000002047	371015	371654	370193	374340
3_PotCyc_488670:488855	SGN-U280492_DM_4K	PGSC0003DMG200010441	PGSC0003DMG400010441	1	1	chr02	PGSC0003DMB000000527	PGSC0003DMS000001032	109587	109772	101044	109780
3_PotCyc_489065:489302	SGN-U280492_DM_4K	PGSC0003DMG200010441	PGSC0003DMG400010441	1	1	chr02	PGSC0003DMB000000527	PGSC0003DMS000001032	109140	109377	101044	109780
3_PotCyc_490335:490455	SGN-U280492_DM_4K	PGSC0003DMG200010441	PGSC0003DMG400010441	1	1	chr02	PGSC0003DMB000000527	PGSC0003DMS000001032	107987	108107	101044	109780
3_PotCyc_493761:493881	SGN-U280492_DM_4K	PGSC0003DMG200010441	PGSC0003DMG400010441	1	1	chr02	PGSC0003DMB000000527	PGSC0003DMS000001032	104561	104681	101044	109780
3_PotCyc_495444:495564	SGN-U280492_DM_4K	PGSC0003DMG200010441	PGSC0003DMG400010441	1	1	chr02	PGSC0003DMB000000527	PGSC0003DMS000001032	102537	102657	101044	109780
3_PotCyc_495762:495882	SGN-U280492_DM_4K	PGSC0003DMG200010441	PGSC0003DMG400010441	1	1	chr02	PGSC0003DMB000000527	PGSC0003DMS000001032	102219	102339	101044	109780
3_PotCyc_496511:496650	SGN-U280492_DM_4K	PGSC0003DMG200010441	PGSC0003DMG400010441	1	1	chr02	PGSC0003DMB000000527	PGSC0003DMS000001032	101451	101590	101044	109780
3_PotCyc_771693:771839	SGN-U285250_DM_4K	PGSC0003DMG200010448	PGSC0003DMG400010448	1	1	chr02	PGSC0003DMB000000527	PGSC0003DMS000001032	295710	295856	286957	296021
3_PotCyc_772005:772125	SGN-U285250_DM_4K	PGSC0003DMG200010448	PGSC0003DMG400010448	1	1	chr02	PGSC0003DMB000000527	PGSC0003DMS000001032	295424	295544	286957	296021
3_PotCyc_772281:772432	SGN-U285250_DM_4K	PGSC0003DMG200010448	PGSC0003DMG400010448	1	1	chr02	PGSC0003DMB000000527	PGSC0003DMS000001032	295117	295268	286957	296021
3_PotCyc_773857:773977	SGN-U285250_DM_4K	PGSC0003DMG200010448	PGSC0003DMG400010448	1	1	chr02	PGSC0003DMB000000527	PGSC0003DMS000001032	293712	293832	286957	296021
3_PotCyc_774867:775133	SGN-U285250_DM_4K	PGSC0003DMG200010448	PGSC0003DMG400010448	1	1	chr02	PGSC0003DMB000000527	PGSC0003DMS000001032	292556	292822	286957	296021
2_COS_479307:480146	LeChr2_143cM_SGN-U270756_DM_4K	PGSC0003DMG200012642	PGSC0003DMG400012642	1	1	chr02	PGSC0003DMB000000004	PGSC0003DMS000003536	312378	313217	308610	313454
2_COS_480570:480690	LeChr2_143cM_SGN-U270756_DM_4K	PGSC0003DMG200012642	PGSC0003DMG400012642	1	1	chr02	PGSC0003DMB000000004	PGSC0003DMS000003536	311834	311954	308610	313454
2_COS_481295:481784	LeChr2_143cM_SGN-U270756_DM_4K	PGSC0003DMG200012642	PGSC0003DMG400012642	1	1	chr02	PGSC0003DMB000000004	PGSC0003DMS000003536	310740	311229	308610	313454
1_GG_296923:297162	GGChr2_SGN-U271952_DM_4K	PGSC0003DMG200014893	PGSC0003DMG400014893	1	1	chr02	PGSC0003DMB000000020	PGSC0003DMS000002749	103868	104107	103851	110116
1_GG_297949:298448	GGChr2_SGN-U271952_DM_4K	PGSC0003DMG200014893	PGSC0003DMG400014893	1	1	chr02	PGSC0003DMB000000020	PGSC0003DMS000002749	104894	105393	103851	110116
1_GG_298469:299148	GGChr2_SGN-U271952_DM_4K	PGSC0003DMG200014893	PGSC0003DMG400014893	1	1	chr02	PGSC0003DMB000000020	PGSC0003DMS000002749	105414	106093	103851	110116
1_GG_299172:299291	GGChr2_SGN-U271952_DM_4K	PGSC0003DMG200014893	PGSC0003DMG400014893	1	1	chr02	PGSC0003DMB000000020	PGSC0003DMS000002749	106117	106236	103851	110116
1_GG_299309:299608	GGChr2_SGN-U271952_DM_4K	PGSC0003DMG200014893	PGSC0003DMG400014893	1	1	chr02	PGSC0003DMB000000020	PGSC0003DMS000002749	106254	106553	103851	110116
1_GG_299629:299899	GGChr2_SGN-U271952_DM_4K	PGSC0003DMG200014893	PGSC0003DMG400014893	1	1	chr02	PGSC0003DMB000000020	PGSC0003DMS000002749	106574	106844	103851	110116
1_GG_1740868:1741058	GGeChr2_2cM_SGN-U272914_DM_4k	PGSC0003DMG200015489	PGSC0003DMG400015489	1	1	chr02	PGSC0003DMB000000085	PGSC0003DMS000000254	659957	660147	659943	668546
1_GG_1743227:1743370	GGeChr2_2cM_SGN-U272914_DM_4k	PGSC0003DMG200015489	PGSC0003DMG400015489	1	1	chr02	PGSC0003DMB000000085	PGSC0003DMS000000254	662764	662907	659943	668546
1_GG_1747379:1748817	GGeChr2_2cM_SGN-U272914_DM_4k	PGSC0003DMG200015489	PGSC0003DMG400015489	1	1	chr02	PGSC0003DMB000000085	PGSC0003DMS000000254	666916	668354	659943	668546
3_PotCyc_40621:40741	SGN-U270976_DM_4K	PGSC0003DMG200016444	PGSC0003DMG400016444	1	1	chr02	PGSC0003DMB000000099	PGSC0003DMS000002330	192137	192257	192086	195732
3_PotCyc_41445:42015	SGN-U270976_DM_4K	PGSC0003DMG200016444	PGSC0003DMG400016444	1	1	chr02	PGSC0003DMB000000099	PGSC0003DMS000002330	192961	193531	192086	195732
3_PotCyc_42784:42904	SGN-U270976_DM_4K	PGSC0003DMG200016444	PGSC0003DMG400016444	1	1	chr02	PGSC0003DMB000000099	PGSC0003DMS000002330	194300	194420	192086	195732
3_PotCyc_43326:44026	SGN-U270976_DM_4K	PGSC0003DMG200016444	PGSC0003DMG400016444	1	1	chr02	PGSC0003DMB000000099	PGSC0003DMS000002330	194842	195542	192086	195732
2_COS_381883:382003	LeChr2_71cM_SGN-U277275_DM_4K	PGSC0003DMG200016446	PGSC0003DMG400016446	1	1	chr02	PGSC0003DMB000000099	PGSC0003DMS000002330	254201	254321	254146	258167
2_COS_382826:383529	LeChr2_71cM_SGN-U277275_DM_4K	PGSC0003DMG200016446	PGSC0003DMG400016446	1	1	chr02	PGSC0003DMB000000099	PGSC0003DMS000002330	255144	255847	254146	258167
2_COS_384130:385389	LeChr2_71cM_SGN-U277275_DM_4K	PGSC0003DMG200016446	PGSC0003DMG400016446	1	1	chr02	PGSC0003DMB000000099	PGSC0003DMS000002330	256448	257707	254146	258167
2_COS_385410:385815	LeChr2_71cM_SGN-U277275_DM_4K	PGSC0003DMG200016446	PGSC0003DMG400016446	1	1	chr02	PGSC0003DMB000000099	PGSC0003DMS000002330	257728	258133	254146	258167
3_PotCyc_746890:747226	SGN-U284923_DM_4K	PGSC0003DMG200016478	PGSC0003DMG400016478	1	1	chr02	PGSC0003DMB000000099	PGSC0003DMS000002330	322377	322713	314961	322891
3_PotCyc_748190:748437	SGN-U284923_DM_4K	PGSC0003DMG200016478	PGSC0003DMG400016478	1	1	chr02	PGSC0003DMB000000099	PGSC0003DMS000002330	321166	321413	314961	322891
1_GG_525827:526469	GGChr2_SGN-U298994_DM_4K	PGSC0003DMG200016714	PGSC0003DMG400016714	1	1	chr02	PGSC0003DMB000000099	PGSC0003DMS000002349	121268	121910	120198	121915
2_COS_389815:390769	LeChr2_75cM_SGN-U291659_DM_4K	PGSC0003DMG200016719	PGSC0003DMG400016719	1	1	chr02	PGSC0003DMB000000099	PGSC0003DMS000002349	187649	188603	176905	188635
4_CG_18384:20768	DM_Psy2	PGSC0003DMG200016721	PGSC0003DMG400016721	1	1	chr02	PGSC0003DMB000000099	PGSC0003DMS000002349	212934	215318	212119	216161
4_CG_21177:21389	DM_Psy2	PGSC0003DMG200016721	PGSC0003DMG400016721	1	1	chr02	PGSC0003DMB000000099	PGSC0003DMS000002349	215727	215939	212119	216161
1_GG_330951:332810	GGChr2_SGN-U272567_DM_4K	PGSC0003DMG200016727	PGSC0003DMG400016727	1	1	chr02	PGSC0003DMB000000099	PGSC0003DMS000002349	100936	102795	100783	102794
1_GG_332831:332953	GGChr2_SGN-U272567_DM_4K	PGSC0003DMG200016727	PGSC0003DMG400016727	1	1	chr02	PGSC0003DMB000000099	PGSC0003DMS000002349	100793	100915	100783	102794
3_PotCyc_579835:580608	SGN-U282214_DM_4K	PGSC0003DMG200016730	PGSC0003DMG400016730	1	1	chr02	PGSC0003DMB000000099	PGSC0003DMS000002349	197518	198291	193874	198308
2_COS_394668:396348	LeChr2_76cM_SGN-U276630_DM_4K	PGSC0003DMG200016731	PGSC0003DMG400016731	1	1	chr02	PGSC0003DMB000000099	PGSC0003DMS000002349	203368	205048	201545	205072
2_COS_396584:396844	LeChr2_76cM_SGN-U276630_DM_4K	PGSC0003DMG200016731	PGSC0003DMG400016731	1	1	chr02	PGSC0003DMB000000099	PGSC0003DMS000002349	202872	203132	201545	205072
2_COS_397556:397676	LeChr2_76cM_SGN-U276630_DM_4K	PGSC0003DMG200016731	PGSC0003DMG400016731	1	1	chr02	PGSC0003DMB000000099	PGSC0003DMS000002349	202040	202160	201545	205072
1_GG_345155:345314	GGChr2_SGN-U273229_DM_4K	PGSC0003DMG200019717	PGSC0003DMG400019717	1	1	chr02	PGSC0003DMB000000099	PGSC0003DMS000002300	125971	126130	125932	130272
1_GG_345335:345454	GGChr2_SGN-U273229_DM_4K	PGSC0003DMG200019717	PGSC0003DMG400019717	1	1	chr02	PGSC0003DMB000000099	PGSC0003DMS000002300	126151	126270	125932	130272
1_GG_346535:348094	GGChr2_SGN-U273229_DM_4K	PGSC0003DMG200019717	PGSC0003DMG400019717	1	1	chr02	PGSC0003DMB000000099	PGSC0003DMS000002300	127351	128910	125932	130272
1_GG_348538:348900	GGChr2_SGN-U273229_DM_4K	PGSC0003DMG200019717	PGSC0003DMG400019717	1	1	chr02	PGSC0003DMB000000099	PGSC0003DMS000002300	129354	129716	125932	130272
1_GG_349113:349358	GGChr2_SGN-U273229_DM_4K	PGSC0003DMG200019717	PGSC0003DMG400019717	1	1	chr02	PGSC0003DMB000000099	PGSC0003DMS000002300	129929	130174	125932	130272
1_GG_498642:498956	GGChr2_SGN-U282431_DM_4K	PGSC0003DMG200020201	PGSC0003DMG400020201	1	1	chr02	PGSC0003DMB000000004	PGSC0003DMS000000499	482196	482510	473961	482562
1_GG_374492:376502	GGChr2_SGN-U274254_DM_4K	PGSC0003DMG200020222	PGSC0003DMG400020222	1	1	chr02	PGSC0003DMB000000004	PGSC0003DMS000000499	794196	796206	794202	799143
4_CG_1070202:1070819	CGChr2_SGN-U268838_DM_4k	PGSC0003DMG200020269	PGSC0003DMG400020269	1	1	chr02	PGSC0003DMB000000004	PGSC0003DMS000000499	883596	884213	877666	884276
4_CG_1071000:1071120	CGChr2_SGN-U268838_DM_4k	PGSC0003DMG200020269	PGSC0003DMG400020269	1	1	chr02	PGSC0003DMB000000004	PGSC0003DMS000000499	883295	883415	877666	884276
4_CG_1071643:1071961	CGChr2_SGN-U268838_DM_4k	PGSC0003DMG200020269	PGSC0003DMG400020269	1	1	chr02	PGSC0003DMB000000004	PGSC0003DMS000000499	882612	882930	877666	884276
4_CG_1072596:1072907	CGChr2_SGN-U268838_DM_4k	PGSC0003DMG200020269	PGSC0003DMG400020269	1	1	chr02	PGSC0003DMB000000004	PGSC0003DMS000000499	881666	881977	877666	884276
4_CG_1073553:1073673	CGChr2_SGN-U268838_DM_4k	PGSC0003DMG200020269	PGSC0003DMG400020269	1	1	chr02	PGSC0003DMB000000004	PGSC0003DMS000000499	880900	881020	877666	884276
4_CG_1073828:1073948	CGChr2_SGN-U268838_DM_4k	PGSC0003DMG200020269	PGSC0003DMG400020269	1	1	chr02	PGSC0003DMB000000004	PGSC0003DMS000000499	880625	880745	877666	884276
4_CG_1074451:1074571	CGChr2_SGN-U268838_DM_4k	PGSC0003DMG200020269	PGSC0003DMG400020269	1	1	chr02	PGSC0003DMB000000004	PGSC0003DMS000000499	880002	880122	877666	884276
4_CG_1074695:1074842	CGChr2_SGN-U268838_DM_4k	PGSC0003DMG200020269	PGSC0003DMG400020269	1	1	chr02	PGSC0003DMB000000004	PGSC0003DMS000000499	879731	879878	877666	884276
4_CG_1074986:1076845	CGChr2_SGN-U268838_DM_4k	PGSC0003DMG200020269	PGSC0003DMG400020269	1	1	chr02	PGSC0003DMB000000004	PGSC0003DMS000000499	877728	879587	877666	884276
2_COS_330410:330729	LeChr2_38cM_SGN-U279754_DM_4K	PGSC0003DMG200021162	PGSC0003DMG400021091	1	1	chr02	PGSC0003DMB000000141	PGSC0003DMS000000746	115016	115335	109190	121790
2_COS_331790:333721	LeChr2_38cM_SGN-U279754_DM_4K	PGSC0003DMG200021162	PGSC0003DMG400021091	1	1	chr02	PGSC0003DMB000000141	PGSC0003DMS000000746	112078	114009	109190	121790
2_COS_337725:338624	LeChr2_40cM_SGN-U276470_DM_4K	PGSC0003DMG200021102	PGSC0003DMG400021102	1	1	chr02	PGSC0003DMB000000141	PGSC0003DMS000000746	347156	348055	343207	348485
2_COS_338645:339024	LeChr2_40cM_SGN-U276470_DM_4K	PGSC0003DMG200021102	PGSC0003DMG400021102	1	1	chr02	PGSC0003DMB000000141	PGSC0003DMS000000746	348076	348455	343207	348485
2_COS_308291:309490	LeChr2_37cM_SGN-U271238_DM_4K	PGSC0003DMG200021134	PGSC0003DMG400021134	1	1	chr02	PGSC0003DMB000000141	PGSC0003DMS000000746	1068680	1069879	1039991	1075959
2_COS_309671:309839	LeChr2_37cM_SGN-U271238_DM_4K	PGSC0003DMG200021134	PGSC0003DMG400021134	1	1	chr02	PGSC0003DMB000000141	PGSC0003DMS000000746	1070060	1070228	1039991	1075959
2_COS_310437:310556	LeChr2_37cM_SGN-U271238_DM_4K	PGSC0003DMG200021134	PGSC0003DMG400021134	1	1	chr02	PGSC0003DMB000000141	PGSC0003DMS000000746	1070826	1070945	1039991	1075959
2_COS_311083:311203	LeChr2_37cM_SGN-U271238_DM_4K	PGSC0003DMG200021134	PGSC0003DMG400021134	1	1	chr02	PGSC0003DMB000000141	PGSC0003DMS000000746	1071472	1071592	1039991	1075959
2_COS_312593:312713	LeChr2_37cM_SGN-U271238_DM_4K	PGSC0003DMG200021134	PGSC0003DMG400021134	1	1	chr02	PGSC0003DMB000000141	PGSC0003DMS000000746	1072982	1073102	1039991	1075959
2_COS_314137:314266	LeChr2_37cM_SGN-U271238_DM_4K	PGSC0003DMG200021134	PGSC0003DMG400021134	1	1	chr02	PGSC0003DMB000000141	PGSC0003DMS000000746	1074526	1074655	1039991	1075959
2_COS_315005:315479	LeChr2_37cM_SGN-U271238_DM_4K	PGSC0003DMG200021134	PGSC0003DMG400021134	1	1	chr02	PGSC0003DMB000000141	PGSC0003DMS000000746	1075394	1075868	1039991	1075959
1_GG_240651:240771	GGChr2_SGN-U270046_DM_4K	PGSC0003DMG200021158	PGSC0003DMG400021158	1	1	chr02	PGSC0003DMB000000141	PGSC0003DMS000000746	58279	58399	55535	58633
1_GG_241534:243403	GGChr2_SGN-U270046_DM_4K	PGSC0003DMG200021158	PGSC0003DMG400021158	1	1	chr02	PGSC0003DMB000000141	PGSC0003DMS000000746	55647	57516	55535	58633
2_COS_319500:319699	LeChr2_39cM_SGN-U269809_DM_4K	PGSC0003DMG200021160	PGSC0003DMG400021160	1	1	chr02	PGSC0003DMB000000141	PGSC0003DMS000000746	73478	73677	66322	73865
2_COS_320826:321325	LeChr2_39cM_SGN-U269809_DM_4K	PGSC0003DMG200021160	PGSC0003DMG400021160	1	1	chr02	PGSC0003DMB000000141	PGSC0003DMS000000746	71852	72351	66322	73865
2_COS_321346:322505	LeChr2_39cM_SGN-U269809_DM_4K	PGSC0003DMG200021160	PGSC0003DMG400021160	1	1	chr02	PGSC0003DMB000000141	PGSC0003DMS000000746	70672	71831	66322	73865
2_COS_325854:326393	LeChr2_39cM_SGN-U269809_DM_4K	PGSC0003DMG200021160	PGSC0003DMG400021160	1	1	chr02	PGSC0003DMB000000141	PGSC0003DMS000000746	66338	66877	66322	73865
2_COS_473950:474709	LeChr2_127cM_SGN-U277934_DM_4K	PGSC0003DMG200021445	PGSC0003DMG400021445	1	1	chr02	PGSC0003DMB000000441	PGSC0003DMS000000964	427624	428383	422089	428417
2_COS_474998:475395	LeChr2_127cM_SGN-U277934_DM_4K	PGSC0003DMG200021445	PGSC0003DMG400021445	1	1	chr02	PGSC0003DMB000000441	PGSC0003DMS000000964	426938	427335	422089	428417
2_COS_271981:273720	LeChr2_3cM_SGN-U274943_DM_4K	PGSC0003DMG200021459	PGSC0003DMG400021459	1	1	chr02	PGSC0003DMB000000122	PGSC0003DMS000000398	494610	496349	494321	497686
1_GG_266793:267193	GGChr2_SGN-U270650_DM_4K	PGSC0003DMG200021716	PGSC0003DMG400021716	1	1	chr02	PGSC0003DMB000000590	PGSC0003DMS000000858	163758	164158	163658	167798
1_GG_269006:269845	GGChr2_SGN-U270650_DM_4K	PGSC0003DMG200021716	PGSC0003DMG400021716	1	1	chr02	PGSC0003DMB000000590	PGSC0003DMS000000858	165971	166810	163658	167798
1_GG_269869:270625	GGChr2_SGN-U270650_DM_4K	PGSC0003DMG200021716	PGSC0003DMG400021716	1	1	chr02	PGSC0003DMB000000590	PGSC0003DMS000000858	166834	167590	163658	167798
1_GG_292274:292923	GGChr2_SGN-U271888_DM_4K	PGSC0003DMG200022013	PGSC0003DMG400022013	1	1	chr02	PGSC0003DMB000000060	PGSC0003DMS000001653	89488	90137	89446	90167
2_COS_588890:589177	LeChr3_106cM_SGN-U272294_DM_4K	PGSC0003DMG200022347	PGSC0003DMG400022347	1	1	chr02	PGSC0003DMB000000083	PGSC0003DMS000001197	175801	176088	175757	178651
2_COS_589970:591650	LeChr3_106cM_SGN-U272294_DM_4K	PGSC0003DMG200022347	PGSC0003DMG400022347	1	1	chr02	PGSC0003DMB000000083	PGSC0003DMS000001197	176881	178561	175757	178651
1_GG_428394:428930	GGChr2_SGN-U277092_DM_4K	PGSC0003DMG200022368	PGSC0003DMG400022368	1	1	chr02	PGSC0003DMB000000083	PGSC0003DMS000001197	728227	728763	726921	731995
1_GG_428951:430070	GGChr2_SGN-U277092_DM_4K	PGSC0003DMG200022368	PGSC0003DMG400022368	1	1	chr02	PGSC0003DMB000000083	PGSC0003DMS000001197	728784	729903	726921	731995
2_COS_1050681:1050801	SGN-U295338_DM_4K	PGSC0003DMG200022408	PGSC0003DMG400022408	1	1	chr02	PGSC0003DMB000000083	PGSC0003DMS000001197	476721	476841	473204	478894
2_COS_1051068:1051224	SGN-U295338_DM_4K	PGSC0003DMG200022408	PGSC0003DMG400022408	1	1	chr02	PGSC0003DMB000000083	PGSC0003DMS000001197	476298	476454	473204	478894
2_COS_1052280:1054038	SGN-U295338_DM_4K	PGSC0003DMG200022408	PGSC0003DMG400022408	1	1	chr02	PGSC0003DMB000000083	PGSC0003DMS000001197	473484	475242	473204	478894
1_GG_516189:516887	GGChr2_SGN-U284860_DM_4K	PGSC0003DMG200022413	PGSC0003DMG400022413	1	1	chr02	PGSC0003DMB000000083	PGSC0003DMS000001197	531626	532324	531609	538835
1_GG_688619:688755	GGChr3_SGN-U278414_DM_4K	PGSC0003DMG200022947	PGSC0003DMG400022947	1	1	chr02	PGSC0003DMB000000646	PGSC0003DMS000001637	12374	12510	6618	12780
1_GG_689350:689470	GGChr3_SGN-U278414_DM_4K	PGSC0003DMG200022947	PGSC0003DMG400022947	1	1	chr02	PGSC0003DMB000000646	PGSC0003DMS000001637	11659	11779	6618	12780
1_GG_690031:691230	GGChr3_SGN-U278414_DM_4K	PGSC0003DMG200022947	PGSC0003DMG400022947	1	1	chr02	PGSC0003DMB000000646	PGSC0003DMS000001637	9899	11098	6618	12780
1_GG_691251:691710	GGChr3_SGN-U278414_DM_4K	PGSC0003DMG200022947	PGSC0003DMG400022947	1	1	chr02	PGSC0003DMB000000646	PGSC0003DMS000001637	9419	9878	6618	12780
1_GG_445147:446049	GGChr2_SGN-U278239_DM_4K	PGSC0003DMG200022953	PGSC0003DMG400022953	1	1	chr02	PGSC0003DMB000000646	PGSC0003DMS000001637	185309	186211	185239	188215
1_GG_446185:446304	GGChr2_SGN-U278239_DM_4K	PGSC0003DMG200022953	PGSC0003DMG400022953	1	1	chr02	PGSC0003DMB000000646	PGSC0003DMS000001637	186347	186466	185239	188215
2_COS_455232:455464	LeChr2_135cM_SGN-U274376_DM_4K	PGSC0003DMG200024952	PGSC0003DMG400024952	1	1	chr02	PGSC0003DMB000000012	PGSC0003DMS000002386	355061	355293	354936	366010
2_COS_457016:457335	LeChr2_135cM_SGN-U274376_DM_4K	PGSC0003DMG200024952	PGSC0003DMG400024952	1	1	chr02	PGSC0003DMB000000012	PGSC0003DMS000002386	356845	357164	354936	366010
2_COS_458537:458682	LeChr2_135cM_SGN-U274376_DM_4K	PGSC0003DMG200024952	PGSC0003DMG400024952	1	1	chr02	PGSC0003DMB000000012	PGSC0003DMS000002386	358366	358511	354936	366010
2_COS_459545:459665	LeChr2_135cM_SGN-U274376_DM_4K	PGSC0003DMG200024952	PGSC0003DMG400024952	1	1	chr02	PGSC0003DMB000000012	PGSC0003DMS000002386	359374	359494	354936	366010
2_COS_461468:462030	LeChr2_135cM_SGN-U274376_DM_4K	PGSC0003DMG200024952	PGSC0003DMG400024952	1	1	chr02	PGSC0003DMB000000012	PGSC0003DMS000002386	361297	361859	354936	366010
2_COS_462034:462427	LeChr2_135cM_SGN-U274376_DM_4K	PGSC0003DMG200024952	PGSC0003DMG400024952	1	1	chr02	PGSC0003DMB000000012	PGSC0003DMS000002386	361863	362256	354936	366010
2_COS_462508:463147	LeChr2_135cM_SGN-U274376_DM_4K	PGSC0003DMG200024952	PGSC0003DMG400024952	1	1	chr02	PGSC0003DMB000000012	PGSC0003DMS000002386	362337	362976	354936	366010
2_COS_464056:464202	LeChr2_135cM_SGN-U274376_DM_4K	PGSC0003DMG200024952	PGSC0003DMG400024952	1	1	chr02	PGSC0003DMB000000012	PGSC0003DMS000002386	363885	364031	354936	366010
3_PotCyc_428948:429477	SGN-U279092_DM_4K	PGSC0003DMG200026392	PGSC0003DMG400026392	1	1	chr02	PGSC0003DMB000000244	PGSC0003DMS000003812	174282	174811	174110	178450
3_PotCyc_429612:429749	SGN-U279092_DM_4K	PGSC0003DMG200026392	PGSC0003DMG400026392	1	1	chr02	PGSC0003DMB000000244	PGSC0003DMS000003812	174946	175083	174110	178450
3_PotCyc_561989:562340	SGN-U282128_DM_4K	PGSC0003DMG200028409	PGSC0003DMG400028409	1	1	chr02	PGSC0003DMB000000265	PGSC0003DMS000000525	344406	344757	334757	345022
3_PotCyc_625002:625128	SGN-U283438_DM_4K	PGSC0003DMG200028426	PGSC0003DMG400028426	1	1	chr02	PGSC0003DMB000000265	PGSC0003DMS000000525	652413	652539	650458	655254
3_PotCyc_625296:625696	SGN-U283438_DM_4K	PGSC0003DMG200028426	PGSC0003DMG400028426	1	1	chr02	PGSC0003DMB000000265	PGSC0003DMS000000525	652707	653107	650458	655254
3_PotCyc_625892:626031	SGN-U283438_DM_4K	PGSC0003DMG200028426	PGSC0003DMG400028426	1	1	chr02	PGSC0003DMB000000265	PGSC0003DMS000000525	653303	653442	650458	655254
4_CG_23393:24169	DM_PUB17	PGSC0003DMG200028462	PGSC0003DMG400028462	1	1	chr02	PGSC0003DMB000000265	PGSC0003DMS000000525	434524	435300	432751	435366
4_CG_24190:25858	DM_PUB17	PGSC0003DMG200028462	PGSC0003DMG400028462	1	1	chr02	PGSC0003DMB000000265	PGSC0003DMS000000525	432835	434503	432751	435366
3_PotCyc_840269:840414	SGN-U286038_DM_4K	PGSC0003DMG200028467	PGSC0003DMG400028467	1	1	chr02	PGSC0003DMB000000265	PGSC0003DMS000000525	533033	533178	527229	533195
3_PotCyc_840721:841140	SGN-U286038_DM_4K	PGSC0003DMG200028467	PGSC0003DMG400028467	1	1	chr02	PGSC0003DMB000000265	PGSC0003DMS000000525	532307	532726	527229	533195
1_GG_511664:512083	GGChr2_SGN-U283945_DM_4K	PGSC0003DMG200028478	PGSC0003DMG400028478	1	1	chr02	PGSC0003DMB000000265	PGSC0003DMS000000525	848627	849046	848535	852042
1_GG_440105:441124	GGChr2_SGN-U278007_DM_4K	PGSC0003DMG200029693	PGSC0003DMG400029693	1	1	chr02	PGSC0003DMB000000083	PGSC0003DMS000001913	154897	155916	152707	155964
3_PotCyc_335585:335720	SGN-U276998_DM_4K	PGSC0003DMG200029720	PGSC0003DMG400029720	1	1	chr02	PGSC0003DMB000000083	PGSC0003DMS000001913	35298	35433	30201	37214
3_PotCyc_336737:336874	SGN-U276998_DM_4K	PGSC0003DMG200029720	PGSC0003DMG400029720	1	1	chr02	PGSC0003DMB000000083	PGSC0003DMS000001913	34144	34281	30201	37214
3_PotCyc_337469:337606	SGN-U276998_DM_4K	PGSC0003DMG200029720	PGSC0003DMG400029720	1	1	chr02	PGSC0003DMB000000083	PGSC0003DMS000001913	33412	33549	30201	37214
3_PotCyc_338569:338715	SGN-U276998_DM_4K	PGSC0003DMG200029720	PGSC0003DMG400029720	1	1	chr02	PGSC0003DMB000000083	PGSC0003DMS000001913	32303	32449	30201	37214
3_PotCyc_338926:339288	SGN-U276998_DM_4K	PGSC0003DMG200029720	PGSC0003DMG400029720	1	1	chr02	PGSC0003DMB000000083	PGSC0003DMS000001913	31730	32092	30201	37214
3_PotCyc_339836:339956	SGN-U276998_DM_4K	PGSC0003DMG200029720	PGSC0003DMG400029720	1	1	chr02	PGSC0003DMB000000083	PGSC0003DMS000001913	31062	31182	30201	37214
3_PotCyc_340334:340756	SGN-U276998_DM_4K	PGSC0003DMG200029720	PGSC0003DMG400029720	1	1	chr02	PGSC0003DMB000000083	PGSC0003DMS000001913	30262	30684	30201	37214
2_COS_373736:374015	LeChr2_63cM_SGN-U271552_DM_4K	PGSC0003DMG200029725	PGSC0003DMG400029725	1	1	chr02	PGSC0003DMB000000083	PGSC0003DMS000001913	99987	100266	95881	100385
2_COS_374090:374240	LeChr2_63cM_SGN-U271552_DM_4K	PGSC0003DMG200029725	PGSC0003DMG400029725	1	1	chr02	PGSC0003DMB000000083	PGSC0003DMS000001913	99762	99912	95881	100385
2_COS_374530:374650	LeChr2_63cM_SGN-U271552_DM_4K	PGSC0003DMG200029725	PGSC0003DMG400029725	1	1	chr02	PGSC0003DMB000000083	PGSC0003DMS000001913	99352	99472	95881	100385
2_COS_376221:377120	LeChr2_63cM_SGN-U271552_DM_4K	PGSC0003DMG200029725	PGSC0003DMG400029725	1	1	chr02	PGSC0003DMB000000083	PGSC0003DMS000001913	96882	97781	95881	100385
2_COS_377181:377927	LeChr2_63cM_SGN-U271552_DM_4K	PGSC0003DMG200029725	PGSC0003DMG400029725	1	1	chr02	PGSC0003DMB000000083	PGSC0003DMS000001913	96075	96821	95881	100385
3_PotCyc_418728:418848	SGN-U279006_DM_4K	PGSC0003DMG200030653	PGSC0003DMG400030653	1	1	chr02	PGSC0003DMB000000244	PGSC0003DMS000000999	354715	354835	353619	358497
3_PotCyc_419535:419900	SGN-U279006_DM_4K	PGSC0003DMG200030653	PGSC0003DMG400030653	1	1	chr02	PGSC0003DMB000000244	PGSC0003DMS000000999	353663	354028	353619	358497
1_GG_380467:382226	GGChr2_SGN-U274607_DM_4K	PGSC0003DMG200031750	PGSC0003DMG400031750	1	1	chr02	PGSC0003DMB000000476	PGSC0003DMS000000491	119505	121264	119428	123284
1_GG_383522:384132	GGChr2_SGN-U274607_DM_4K	PGSC0003DMG200031750	PGSC0003DMG400031750	1	1	chr02	PGSC0003DMB000000476	PGSC0003DMS000000491	122560	123170	119428	123284
1_GG_520878:521827	GGChr2_SGN-U286057_DM_4K	PGSC0003DMG200031769	PGSC0003DMG400031769	1	1	chr02	PGSC0003DMB000000476	PGSC0003DMS000000491	237103	238052	236474	243724
5_AFLP_231237:231647	Chr1_Unmapped_P18M41_193_67_RH_5K	non-coding AFLP	PGSC0003DMG400045271	1	1	chr02	PGSC0003DMB000000082	PGSC0003DMS000000603	59530	59940	NA	NA
2_COS_423087:423206	LeChr2_91cM_SGN-U279011_DM_4K	PGSC0003DMG200000527	PGSC0003DMG401000527	1	1	chr02	PGSC0003DMB000000004	PGSC0003DMS000001674	351086	351205	346460	353101
2_COS_423227:424392	LeChr2_91cM_SGN-U279011_DM_4K	PGSC0003DMG200000527	PGSC0003DMG401000527	1	1	chr02	PGSC0003DMB000000004	PGSC0003DMS000001674	349900	351065	346460	353101
2_COS_424992:425112	LeChr2_91cM_SGN-U279011_DM_4K	PGSC0003DMG200000527	PGSC0003DMG401000527	1	1	chr02	PGSC0003DMB000000004	PGSC0003DMS000001674	349180	349300	346460	353101
3_PotCyc_879225:879841	SGN-U291669_DM_4K	PGSC0003DMG200003592	PGSC0003DMG401003592	1	1	chr02	PGSC0003DMB000000020	PGSC0003DMS000000741	1556421	1557037	1553965	1561369
3_PotCyc_303074:303273	SGN-U276501_DM_4K	PGSC0003DMG200010423	PGSC0003DMG401010423	1	1	chr02	PGSC0003DMB000000527	PGSC0003DMS000001032	15292	15491	15211	19264
3_PotCyc_305285:305544	SGN-U276501_DM_4K	PGSC0003DMG200010423	PGSC0003DMG401010423	1	1	chr02	PGSC0003DMB000000527	PGSC0003DMS000001032	17503	17762	15211	19264
3_PotCyc_306585:306947	SGN-U276501_DM_4K	PGSC0003DMG200010423	PGSC0003DMG401010423	1	1	chr02	PGSC0003DMB000000527	PGSC0003DMS000001032	18803	19165	15211	19264
2_COS_401364:401484	LeChr2_77cM_SGN-U279197_DM_4K	PGSC0003DMG200013636	PGSC0003DMG401013636	1	1	chr02	PGSC0003DMB000000443	PGSC0003DMS000003141	199521	199641	193382	204413
2_COS_401675:403354	LeChr2_77cM_SGN-U279197_DM_4K	PGSC0003DMG200013636	PGSC0003DMG401013636	1	1	chr02	PGSC0003DMB000000443	PGSC0003DMS000003141	199832	201511	193382	204413
2_COS_405007:405152	LeChr2_77cM_SGN-U279197_DM_4K	PGSC0003DMG200013636	PGSC0003DMG401013636	1	1	chr02	PGSC0003DMB000000443	PGSC0003DMS000003141	203164	203309	193382	204413
3_PotCyc_722617:723313	SGN-U284778_DM_4K	PGSC0003DMG200020240	PGSC0003DMG401020240	1	1	chr02	PGSC0003DMB000000004	PGSC0003DMS000000499	434956	435652	433241	451448
2_COS_300609:300848	LeChr2_32cM_SGN-U280012_DM_4K	PGSC0003DMG200009429	PGSC0003DMG402009429	1	1	chr02	PGSC0003DMB000000528	PGSC0003DMS000001409	166711	166950	161438	167008
2_COS_300869:300988	LeChr2_32cM_SGN-U280012_DM_4K	PGSC0003DMG200009429	PGSC0003DMG402009429	1	1	chr02	PGSC0003DMB000000528	PGSC0003DMS000001409	166571	166690	161438	167008
2_COS_301009:302288	LeChr2_32cM_SGN-U280012_DM_4K	PGSC0003DMG200009429	PGSC0003DMG402009429	1	1	chr02	PGSC0003DMB000000528	PGSC0003DMS000001409	165271	166550	161438	167008
2_COS_302469:302589	LeChr2_32cM_SGN-U280012_DM_4K	PGSC0003DMG200009429	PGSC0003DMG402009429	1	1	chr02	PGSC0003DMB000000528	PGSC0003DMS000001409	164970	165090	161438	167008
2_COS_302883:303020	LeChr2_32cM_SGN-U280012_DM_4K	PGSC0003DMG200009429	PGSC0003DMG402009429	1	1	chr02	PGSC0003DMB000000528	PGSC0003DMS000001409	164539	164676	161438	167008
4_CG_756418:757100	DM_CO	PGSC0003DMG200010056	PGSC0003DMG401010056	1	1	chr02	PGSC0003DMB000000004	PGSC0003DMS000001295	962511	963193	961826	981412
4_CG_757158:757357	DM_CO	PGSC0003DMG200010056	PGSC0003DMG401010056	1	1	chr02	PGSC0003DMB000000004	PGSC0003DMS000001295	963251	963450	961826	981412
4_CG_757386:758828	DM_CO	PGSC0003DMG200010056	PGSC0003DMG401010056	1	1	chr02	PGSC0003DMB000000004	PGSC0003DMS000001295	963479	964921	961826	981412
4_CG_766788:767724	DM_CO	PGSC0003DMG200010056	PGSC0003DMG401010056	1	1	chr02	PGSC0003DMB000000004	PGSC0003DMS000001295	972881	973817	961826	981412
4_CG_773914:775066	DM_CO	PGSC0003DMG200010056	PGSC0003DMG401010056	1	1	chr02	PGSC0003DMB000000004	PGSC0003DMS000001295	980007	981159	961826	981412
5_AFLP_292514:292633	Chr3_Unmapped_P18M41_370_91_RH_5K	non-coding AFLP	non-coding AFLP	1	1	chr03	PGSC0003DMB000000374	PGSC0003DMS000002833	59244	59121	NA	NA
5_AFLP_292654:293041	Chr3_Unmapped_P18M41_370_91_RH_5K	non-coding AFLP	non-coding AFLP	1	1	chr03	PGSC0003DMB000000374	PGSC0003DMS000002833	59099	58719	NA	NA
5_AFLP_64172:64311	Chr1_9cM_E35M61_148_50_RH_5K	non-coding AFLP	non-coding AFLP	1	0	chr03	PGSC0003DMB000000159	PGSC0003DMS000000374	840455	840316	NA	NA
5_AFLP_64332:64538	Chr1_9cM_E35M61_148_50_RH_5K	non-coding AFLP	non-coding AFLP	1	0	chr03	PGSC0003DMB000000159	PGSC0003DMS000000374	840294	840086	NA	NA
5_AFLP_649521:649978	Chr3_10cM_E36_M62_242_19_DM_5K	non-coding AFLP	non-coding AFLP	1	1	chr03	PGSC0003DMB000000142	PGSC0003DMS000000151	289446	288991	NA	NA
2_COS_652300:653318	LeChr3_146cM_SGN-U271639_DM_4K	PGSC0003DMG200002557	PGSC0003DMG200002557	1	1	chr03	PGSC0003DMB000000040	PGSC0003DMS000000653	1404027	1405045	1392050	1405416
1_GG_599164:600263	GGChr3_SGN-U272796_DM_4K	PGSC0003DMG200005251	PGSC0003DMG200005251	1	1	chr03	PGSC0003DMB000000268	PGSC0003DMS000001650	234529	235628	234480	247132
1_GG_600284:600843	GGChr3_SGN-U272796_DM_4K	PGSC0003DMG200005251	PGSC0003DMG200005251	1	1	chr03	PGSC0003DMB000000268	PGSC0003DMS000001650	235649	236208	234480	247132
1_GG_603809:603952	GGChr3_SGN-U272796_DM_4K	PGSC0003DMG200005251	PGSC0003DMG200005251	1	1	chr03	PGSC0003DMB000000268	PGSC0003DMS000001650	239174	239317	234480	247132
1_GG_609857:610200	GGChr3_SGN-U272796_DM_4K	PGSC0003DMG200005251	PGSC0003DMG200005251	1	1	chr03	PGSC0003DMB000000268	PGSC0003DMS000001650	246760	247103	234480	247132
3_PotCyc_523329:524341	SGN-U281101_DM_4K	PGSC0003DMG200009119	PGSC0003DMG200009119	1	1	chr03	PGSC0003DMB000000126	PGSC0003DMS000000411	717202	718214	713423	725420
5_AFLP_432792:433371	Chr5_Unmapped_P12M40_412_66_RH_5K	PGSC0003DMG200018408	PGSC0003DMG200018408	1	0	chr03	PGSC0003DMB000000192	PGSC0003DMS000000557	143851	143272	142034	144890
1_GG_555188:555387	GGChr3_SGN-U271157_DM_4K	PGSC0003DMG200019854	PGSC0003DMG200019854	1	1	chr03	PGSC0003DMB000000473	PGSC0003DMS000003852	32541	32740	32455	48097
1_GG_555726:556023	GGChr3_SGN-U271157_DM_4K	PGSC0003DMG200019854	PGSC0003DMG200019854	1	1	chr03	PGSC0003DMB000000473	PGSC0003DMS000003852	33079	33376	32455	48097
1_GG_561968:562109	GGChr3_SGN-U271157_DM_4K	PGSC0003DMG200019854	PGSC0003DMG200019854	1	1	chr03	PGSC0003DMB000000473	PGSC0003DMS000003852	40226	40367	32455	48097
1_GG_562353:562473	GGChr3_SGN-U271157_DM_4K	PGSC0003DMG200019854	PGSC0003DMG200019854	1	1	chr03	PGSC0003DMB000000473	PGSC0003DMS000003852	40611	40731	32455	48097
1_GG_562623:562748	GGChr3_SGN-U271157_DM_4K	PGSC0003DMG200019854	PGSC0003DMG200019854	1	1	chr03	PGSC0003DMB000000473	PGSC0003DMS000003852	40881	41006	32455	48097
1_GG_568180:569659	GGChr3_SGN-U271157_DM_4K	PGSC0003DMG200019854	PGSC0003DMG200019854	1	1	chr03	PGSC0003DMB000000473	PGSC0003DMS000003852	46438	47917	32455	48097
1_GG_569718:569859	GGChr3_SGN-U271157_DM_4K	PGSC0003DMG200019854	PGSC0003DMG200019854	1	1	chr03	PGSC0003DMB000000473	PGSC0003DMS000003852	47976	48117	32455	48097
2_COS_529773:530192	LeChr3_75cM_SGN-U275811_DM_4K	PGSC0003DMG200020600	PGSC0003DMG200020600	1	1	chr03	PGSC0003DMB000000219	PGSC0003DMS000001018	265844	266263	265750	277471
2_COS_530213:530612	LeChr3_75cM_SGN-U275811_DM_4K	PGSC0003DMG200020600	PGSC0003DMG200020600	1	1	chr03	PGSC0003DMB000000219	PGSC0003DMS000001018	266284	266683	265750	277471
2_COS_531050:531361	LeChr3_75cM_SGN-U275811_DM_4K	PGSC0003DMG200020600	PGSC0003DMG200020600	1	1	chr03	PGSC0003DMB000000219	PGSC0003DMS000001018	267121	267432	265750	277471
4_CG_915480:916159	DM_PGM1c	PGSC0003DMG200024250	PGSC0003DMG200024250	1	1	chr03	PGSC0003DMB000000414	PGSC0003DMS000001397	52199	52878	37304	54053
4_CG_916180:916679	DM_PGM1c	PGSC0003DMG200024250	PGSC0003DMG200024250	1	1	chr03	PGSC0003DMB000000414	PGSC0003DMS000001397	51679	52178	37304	54053
4_CG_916700:917119	DM_PGM1c	PGSC0003DMG200024250	PGSC0003DMG200024250	1	1	chr03	PGSC0003DMB000000414	PGSC0003DMS000001397	51239	51658	37304	54053
4_CG_924317:924696	DM_PGM1c	PGSC0003DMG200024250	PGSC0003DMG200024250	1	1	chr03	PGSC0003DMB000000414	PGSC0003DMS000001397	43662	44041	37304	54053
4_CG_928494:930050	DM_PGM1c	PGSC0003DMG200024250	PGSC0003DMG200024250	1	1	chr03	PGSC0003DMB000000414	PGSC0003DMS000001397	38308	39864	37304	54053
2_COS_608882:609003	LeChr3_113cM_SGN-U281123_DM_4K	PGSC0003DMG200024666	PGSC0003DMG200024666	1	1	chr03	PGSC0003DMB000000062	PGSC0003DMS000000956	2162711	2162832	2153029	2163059
2_COS_609201:609321	LeChr3_113cM_SGN-U281123_DM_4K	PGSC0003DMG200024666	PGSC0003DMG200024666	1	1	chr03	PGSC0003DMB000000062	PGSC0003DMS000000956	2162393	2162513	2153029	2163059
2_COS_610417:611176	LeChr3_113cM_SGN-U281123_DM_4K	PGSC0003DMG200024666	PGSC0003DMG200024666	1	1	chr03	PGSC0003DMB000000062	PGSC0003DMS000000956	2160538	2161297	2153029	2163059
2_COS_611197:612097	LeChr3_113cM_SGN-U281123_DM_4K	PGSC0003DMG200024666	PGSC0003DMG200024666	1	1	chr03	PGSC0003DMB000000062	PGSC0003DMS000000956	2159617	2160517	2153029	2163059
1_GG_645118:645598	GGChr3_SGN-U274155_DM_4K	PGSC0003DMG200000560	PGSC0003DMG400000560	1	1	chr03	PGSC0003DMB000000093	PGSC0003DMS000000587	544989	545469	544773	550866
1_GG_646911:647170	GGChr3_SGN-U274155_DM_4K	PGSC0003DMG200000560	PGSC0003DMG400000560	1	1	chr03	PGSC0003DMB000000093	PGSC0003DMS000000587	546782	547041	544773	550866
1_GG_647191:647530	GGChr3_SGN-U274155_DM_4K	PGSC0003DMG200000560	PGSC0003DMG400000560	1	1	chr03	PGSC0003DMB000000093	PGSC0003DMS000000587	547062	547401	544773	550866
1_GG_647551:647753	GGChr3_SGN-U274155_DM_4K	PGSC0003DMG200000560	PGSC0003DMG400000560	1	1	chr03	PGSC0003DMB000000093	PGSC0003DMS000000587	547422	547624	544773	550866
3_PotCyc_533227:533799	SGN-U281203_DM_4K	PGSC0003DMG200000582	PGSC0003DMG400000582	1	1	chr03	PGSC0003DMB000000093	PGSC0003DMS000000587	554900	555472	546825	555521
3_PotCyc_538211:538331	SGN-U281203_DM_4K	PGSC0003DMG200000582	PGSC0003DMG400000582	1	1	chr03	PGSC0003DMB000000093	PGSC0003DMS000000587	550368	550488	546825	555521
2_COS_602332:602628	LeChr3_113cM_SGN-U276857_DM_4K	PGSC0003DMG200000600	PGSC0003DMG400000600	1	1	chr03	PGSC0003DMB000000482	PGSC0003DMS000001832	121337	121633	121317	124133
2_COS_602649:602788	LeChr3_113cM_SGN-U276857_DM_4K	PGSC0003DMG200000600	PGSC0003DMG400000600	1	1	chr03	PGSC0003DMB000000482	PGSC0003DMS000001832	121654	121793	121317	124133
2_COS_602809:603508	LeChr3_113cM_SGN-U276857_DM_4K	PGSC0003DMG200000600	PGSC0003DMG400000600	1	1	chr03	PGSC0003DMB000000482	PGSC0003DMS000001832	121814	122513	121317	124133
2_COS_603532:604014	LeChr3_113cM_SGN-U276857_DM_4K	PGSC0003DMG200000600	PGSC0003DMG400000600	1	1	chr03	PGSC0003DMB000000482	PGSC0003DMS000001832	122537	123019	121317	124133
2_COS_604323:604562	LeChr3_113cM_SGN-U276857_DM_4K	PGSC0003DMG200000600	PGSC0003DMG400000600	1	1	chr03	PGSC0003DMB000000482	PGSC0003DMS000001832	123328	123567	121317	124133
2_COS_604737:604882	LeChr3_113cM_SGN-U276857_DM_4K	PGSC0003DMG200000600	PGSC0003DMG400000600	1	1	chr03	PGSC0003DMB000000482	PGSC0003DMS000001832	123742	123887	121317	124133
2_COS_622357:622880	LeChr3_128cM_SGN-U283075_DM_4K	PGSC0003DMG200000613	PGSC0003DMG400000613	1	1	chr03	PGSC0003DMB000000482	PGSC0003DMS000001832	234690	235213	232454	235228
2_COS_623079:623199	LeChr3_128cM_SGN-U283075_DM_4K	PGSC0003DMG200000613	PGSC0003DMG400000613	1	1	chr03	PGSC0003DMB000000482	PGSC0003DMS000001832	233819	233938	232454	235228
2_COS_623703:624522	LeChr3_128cM_SGN-U283075_DM_4K	PGSC0003DMG200000613	PGSC0003DMG400000613	1	1	chr03	PGSC0003DMB000000482	PGSC0003DMS000001832	232500	233319	232454	235228
1_GG_614200:614419	GGChr3_SGN-U273628_DM_4K	PGSC0003DMG200000634	PGSC0003DMG400000634	1	1	chr03	PGSC0003DMB000000482	PGSC0003DMS000001832	241041	241260	240083	241698
1_GG_614440:614719	GGChr3_SGN-U273628_DM_4K	PGSC0003DMG200000634	PGSC0003DMG400000634	1	1	chr03	PGSC0003DMB000000482	PGSC0003DMS000001832	240741	241020	240083	241698
1_GG_614740:615255	GGChr3_SGN-U273628_DM_4K	PGSC0003DMG200000634	PGSC0003DMG400000634	1	1	chr03	PGSC0003DMB000000482	PGSC0003DMS000001832	240205	240720	240083	241698
2_COS_503970:505649	LeChr3_73cM_SGN-U275458_DM_4K	PGSC0003DMG200001105	PGSC0003DMG400001105	1	1	chr03	PGSC0003DMB000000327	PGSC0003DMS000001242	171108	172787	170966	175315
2_COS_505981:506101	LeChr3_73cM_SGN-U275458_DM_4K	PGSC0003DMG200001105	PGSC0003DMG400001105	1	1	chr03	PGSC0003DMB000000327	PGSC0003DMS000001242	173119	173239	170966	175315
2_COS_507567:508126	LeChr3_73cM_SGN-U275458_DM_4K	PGSC0003DMG200001105	PGSC0003DMG400001105	1	1	chr03	PGSC0003DMB000000327	PGSC0003DMS000001242	174705	175264	170966	175315
2_COS_669309:669474	LeChr3_171cM_SGN-U284414_DM_4K	PGSC0003DMG200002483	PGSC0003DMG400002483	1	1	chr03	PGSC0003DMB000000040	PGSC0003DMS000000653	87159	87324	83902	90845
2_COS_669987:670166	LeChr3_171cM_SGN-U284414_DM_4K	PGSC0003DMG200002483	PGSC0003DMG400002483	1	1	chr03	PGSC0003DMB000000040	PGSC0003DMS000000653	87837	88016	83902	90845
2_COS_670187:670826	LeChr3_171cM_SGN-U284414_DM_4K	PGSC0003DMG200002483	PGSC0003DMG400002483	1	1	chr03	PGSC0003DMB000000040	PGSC0003DMS000000653	88037	88676	83902	90845
2_COS_670847:671209	LeChr3_171cM_SGN-U284414_DM_4K	PGSC0003DMG200002483	PGSC0003DMG400002483	1	1	chr03	PGSC0003DMB000000040	PGSC0003DMS000000653	88697	89059	83902	90845
2_COS_671227:671646	LeChr3_171cM_SGN-U284414_DM_4K	PGSC0003DMG200002483	PGSC0003DMG400002483	1	1	chr03	PGSC0003DMB000000040	PGSC0003DMS000000653	89077	89496	83902	90845
2_COS_672125:672329	LeChr3_171cM_SGN-U284414_DM_4K	PGSC0003DMG200002483	PGSC0003DMG400002483	1	1	chr03	PGSC0003DMB000000040	PGSC0003DMS000000653	89975	90179	83902	90845
1_GG_651500:652652	GGChr3_SGN-U275268_DM_4K	PGSC0003DMG200002486	PGSC0003DMG400002486	1	1	chr03	PGSC0003DMB000000040	PGSC0003DMS000000653	123521	124673	122756	124905
2_COS_657317:657456	LeChr3_160cM_SGN-U296064_DM_4K	PGSC0003DMG200002505	PGSC0003DMG400002505	1	1	chr03	PGSC0003DMB000000040	PGSC0003DMS000000653	514887	515026	511122	517035
2_COS_657477:659216	LeChr3_160cM_SGN-U296064_DM_4K	PGSC0003DMG200002505	PGSC0003DMG400002505	1	1	chr03	PGSC0003DMB000000040	PGSC0003DMS000000653	513127	514866	511122	517035
2_COS_659240:659429	LeChr3_160cM_SGN-U296064_DM_4K	PGSC0003DMG200002505	PGSC0003DMG400002505	1	1	chr03	PGSC0003DMB000000040	PGSC0003DMS000000653	512914	513103	511122	517035
2_COS_647256:648195	LeChr3_159cM_SGN-U275304_DM_4K	PGSC0003DMG200002513	PGSC0003DMG400002513	1	1	chr03	PGSC0003DMB000000040	PGSC0003DMS000000653	698630	699569	693307	699791
1_GG_573859:574358	GGChr3_SGN-U271376_DM_4K	PGSC0003DMG200002609	PGSC0003DMG400002609	1	1	chr03	PGSC0003DMB000000040	PGSC0003DMS000000653	865472	865971	862621	866075
1_GG_574379:575538	GGChr3_SGN-U271376_DM_4K	PGSC0003DMG200002609	PGSC0003DMG400002609	1	1	chr03	PGSC0003DMB000000040	PGSC0003DMS000000653	864292	865451	862621	866075
1_GG_576150:576809	GGChr3_SGN-U271376_DM_4K	PGSC0003DMG200002609	PGSC0003DMG400002609	1	1	chr03	PGSC0003DMB000000040	PGSC0003DMS000000653	862752	863411	862621	866075
1_GG_661939:662637	GGChr3_SGN-U276083_DM_4K	PGSC0003DMG200005042	PGSC0003DMG400005042	1	1	chr03	PGSC0003DMB000000039	PGSC0003DMS000001114	195315	196013	195212	200560
1_GG_664933:666532	GGChr3_SGN-U276083_DM_4K	PGSC0003DMG200005042	PGSC0003DMG400005042	1	1	chr03	PGSC0003DMB000000039	PGSC0003DMS000001114	198309	199908	195212	200560
2_COS_512130:513569	LeChr3_73cM_SGN-U297962_DM_4K	PGSC0003DMG200005252	PGSC0003DMG400005252	1	1	chr03	PGSC0003DMB000000268	PGSC0003DMS000001650	338547	339986	324969	345177
2_COS_513573:513813	LeChr3_73cM_SGN-U297962_DM_4K	PGSC0003DMG200005252	PGSC0003DMG400005252	1	1	chr03	PGSC0003DMB000000268	PGSC0003DMS000001650	339990	340230	324969	345177
2_COS_514292:514412	LeChr3_73cM_SGN-U297962_DM_4K	PGSC0003DMG200005252	PGSC0003DMG400005252	1	1	chr03	PGSC0003DMB000000268	PGSC0003DMS000001650	340709	340829	324969	345177
2_COS_516557:516754	LeChr3_73cM_SGN-U297962_DM_4K	PGSC0003DMG200005252	PGSC0003DMG400005252	1	1	chr03	PGSC0003DMB000000268	PGSC0003DMS000001650	343555	343752	324969	345177
1_GG_656643:656762	GGChr3_SGN-U275777_DM_4K	PGSC0003DMG200005254	PGSC0003DMG400005254	1	1	chr03	PGSC0003DMB000000268	PGSC0003DMS000001650	399920	400039	399776	402732
1_GG_657009:657919	GGChr3_SGN-U275777_DM_4K	PGSC0003DMG200005254	PGSC0003DMG400005254	1	1	chr03	PGSC0003DMB000000268	PGSC0003DMS000001650	400286	401196	399776	402732
2_COS_628538:628689	LeChr3_145cM_SGN-U273268_DM_4K	PGSC0003DMG200005627	PGSC0003DMG400005627	1	1	chr03	PGSC0003DMB000000026	PGSC0003DMS000001550	502042	502193	502014	507043
2_COS_630985:631125	LeChr3_145cM_SGN-U273268_DM_4K	PGSC0003DMG200005627	PGSC0003DMG400005627	1	1	chr03	PGSC0003DMB000000026	PGSC0003DMS000001550	504489	504629	502014	507043
2_COS_632777:633592	LeChr3_145cM_SGN-U273268_DM_4K	PGSC0003DMG200005627	PGSC0003DMG400005627	1	1	chr03	PGSC0003DMB000000026	PGSC0003DMS000001550	506281	507096	502014	507043
1_GG_639809:641120	GGChr3_SGN-U274047_DM_4K	PGSC0003DMG200005665	PGSC0003DMG400005665	1	1	chr03	PGSC0003DMB000000026	PGSC0003DMS000001550	1149165	1150476	1148455	1150514
1_GG_695830:696989	GGChr3_SGN-U278570_DM_4K	PGSC0003DMG200005685	PGSC0003DMG400005685	1	1	chr03	PGSC0003DMB000000026	PGSC0003DMS000001550	59760	60914	58182	61105
1_GG_697010:697389	GGChr3_SGN-U278570_DM_4K	PGSC0003DMG200005685	PGSC0003DMG400005685	1	1	chr03	PGSC0003DMB000000026	PGSC0003DMS000001550	59360	59739	58182	61105
1_GG_697811:697931	GGChr3_SGN-U278570_DM_4K	PGSC0003DMG200005685	PGSC0003DMG400005685	1	1	chr03	PGSC0003DMB000000026	PGSC0003DMS000001550	58818	58938	58182	61105
1_GG_698154:698433	GGChr3_SGN-U278570_DM_4K	PGSC0003DMG200005685	PGSC0003DMG400005685	1	1	chr03	PGSC0003DMB000000026	PGSC0003DMS000001550	58316	58595	58182	61105
2_COS_499110:499970	LeChr3_72cM_SGN-U285427_DM_4K	PGSC0003DMG200008639	PGSC0003DMG400008639	1	1	chr03	PGSC0003DMB000000671	PGSC0003DMS000000019	16401	17261	16287	18064
1_GG_670604:671051	GGChr3_SGN-U276212_DM_4K	PGSC0003DMG200009162	PGSC0003DMG400009162	1	1	chr03	PGSC0003DMB000000040	PGSC0003DMS000001764	377401	377848	377270	380900
1_GG_672032:672271	GGChr3_SGN-U276212_DM_4K	PGSC0003DMG200009162	PGSC0003DMG400009162	1	1	chr03	PGSC0003DMB000000040	PGSC0003DMS000001764	378829	379068	377270	380900
1_GG_672292:673171	GGChr3_SGN-U276212_DM_4K	PGSC0003DMG200009162	PGSC0003DMG400009162	1	1	chr03	PGSC0003DMB000000040	PGSC0003DMS000001764	379089	379968	377270	380900
1_GG_673198:673787	GGChr3_SGN-U276212_DM_4K	PGSC0003DMG200009162	PGSC0003DMG400009162	1	1	chr03	PGSC0003DMB000000040	PGSC0003DMS000001764	379995	380584	377270	380900
4_CG_1086943:1087259	CGChr3_SGN-U270090_DM_4k	PGSC0003DMG200009178	PGSC0003DMG400009178	1	1	chr03	PGSC0003DMB000000040	PGSC0003DMS000001764	182153	182469	178639	182600
4_CG_1087293:1087809	CGChr3_SGN-U270090_DM_4k	PGSC0003DMG200009178	PGSC0003DMG400009178	1	1	chr03	PGSC0003DMB000000040	PGSC0003DMS000001764	181603	182119	178639	182600
4_CG_1087817:1088052	CGChr3_SGN-U270090_DM_4k	PGSC0003DMG200009178	PGSC0003DMG400009178	1	1	chr03	PGSC0003DMB000000040	PGSC0003DMS000001764	181376	181611	178639	182600
4_CG_1089228:1090175	CGChr3_SGN-U270090_DM_4k	PGSC0003DMG200009178	PGSC0003DMG400009178	1	1	chr03	PGSC0003DMB000000040	PGSC0003DMS000001764	178709	179656	178639	182600
1_GG_702161:702281	GGChr3_SGN-U279384_DM_4K	PGSC0003DMG200009182	PGSC0003DMG400009182	1	1	chr03	PGSC0003DMB000000040	PGSC0003DMS000001764	282219	282339	276132	284894
1_GG_702445:702784	GGChr3_SGN-U279384_DM_4K	PGSC0003DMG200009182	PGSC0003DMG400009182	1	1	chr03	PGSC0003DMB000000040	PGSC0003DMS000001764	281716	282055	276132	284894
1_GG_702805:703884	GGChr3_SGN-U279384_DM_4K	PGSC0003DMG200009182	PGSC0003DMG400009182	1	1	chr03	PGSC0003DMB000000040	PGSC0003DMS000001764	280836	281695	276132	284894
1_GG_703905:704124	GGChr3_SGN-U279384_DM_4K	PGSC0003DMG200009182	PGSC0003DMG400009182	1	1	chr03	PGSC0003DMB000000040	PGSC0003DMS000001764	279658	280292	276132	284894
1_GG_705622:705863	GGChr3_SGN-U279384_DM_4K	PGSC0003DMG200009182	PGSC0003DMG400009182	1	1	chr03	PGSC0003DMB000000040	PGSC0003DMS000001764	277921	278162	276132	284894
1_GG_706104:706224	GGChr3_SGN-U279384_DM_4K	PGSC0003DMG200009182	PGSC0003DMG400009182	1	1	chr03	PGSC0003DMB000000040	PGSC0003DMS000001764	277560	277680	276132	284894
1_GG_707083:707362	GGChr3_SGN-U279384_DM_4K	PGSC0003DMG200009182	PGSC0003DMG400009182	1	1	chr03	PGSC0003DMB000000040	PGSC0003DMS000001764	276422	276701	276132	284894
1_GG_678137:679350	GGChr3_SGN-U277695_DM_4K	PGSC0003DMG200009183	PGSC0003DMG400009183	1	1	chr03	PGSC0003DMB000000040	PGSC0003DMS000001764	291978	293191	291875	293601
5_AFLP_646404:646853	Chr3_7cM_E36_M50_233_34_DM_5K	PGSC0003DMG200009698	PGSC0003DMG400009698	1	1	chr03	PGSC0003DMB000000450	PGSC0003DMS000001652	168143	167694	167753	213497
1_GG_683490:684169	GGChr3_SGN-U278056_DM_4K	PGSC0003DMG200010127	PGSC0003DMG400010127	1	1	chr03	PGSC0003DMB000000159	PGSC0003DMS000000374	359888	360570	359697	361151
1_GG_684187:684617	GGChr3_SGN-U278056_DM_4K	PGSC0003DMG200010127	PGSC0003DMG400010127	1	1	chr03	PGSC0003DMB000000159	PGSC0003DMS000000374	360572	361000	359697	361151
1_GG_580823:581134	GGChr3_SGN-U271559_DM_4K	PGSC0003DMG200010157	PGSC0003DMG400010157	1	1	chr03	PGSC0003DMB000000159	PGSC0003DMS000000374	1026854	1027165	1026756	1036458
1_GG_583237:583357	GGChr3_SGN-U271559_DM_4K	PGSC0003DMG200010157	PGSC0003DMG400010157	1	1	chr03	PGSC0003DMB000000159	PGSC0003DMS000000374	1029268	1029388	1026756	1036458
1_GG_583536:583656	GGChr3_SGN-U271559_DM_4K	PGSC0003DMG200010157	PGSC0003DMG400010157	1	1	chr03	PGSC0003DMB000000159	PGSC0003DMS000000374	1029567	1029687	1026756	1036458
1_GG_585415:585551	GGChr3_SGN-U271559_DM_4K	PGSC0003DMG200010157	PGSC0003DMG400010157	1	1	chr03	PGSC0003DMB000000159	PGSC0003DMS000000374	1031446	1031582	1026756	1036458
1_GG_586647:586767	GGChr3_SGN-U271559_DM_4K	PGSC0003DMG200010157	PGSC0003DMG400010157	1	1	chr03	PGSC0003DMB000000159	PGSC0003DMS000000374	1032678	1032798	1026756	1036458
1_GG_587747:587867	GGChr3_SGN-U271559_DM_4K	PGSC0003DMG200010157	PGSC0003DMG400010157	1	1	chr03	PGSC0003DMB000000159	PGSC0003DMS000000374	1033778	1033898	1026756	1036458
1_GG_588650:589132	GGChr3_SGN-U271559_DM_4K	PGSC0003DMG200010157	PGSC0003DMG400010157	1	1	chr03	PGSC0003DMB000000159	PGSC0003DMS000000374	1034681	1035163	1026756	1036458
1_GG_589150:590329	GGChr3_SGN-U271559_DM_4K	PGSC0003DMG200010157	PGSC0003DMG400010157	1	1	chr03	PGSC0003DMB000000159	PGSC0003DMS000000374	1035181	1036360	1026756	1036458
4_CG_37445:37884	DM_CHY2	PGSC0003DMG200010169	PGSC0003DMG400010169	1	1	chr03	PGSC0003DMB000000159	PGSC0003DMS000000374	376610	377023	374811	377248
4_CG_38015:38514	DM_CHY2	PGSC0003DMG200010169	PGSC0003DMG400010169	1	1	chr03	PGSC0003DMB000000159	PGSC0003DMS000000374	375894	376393	374811	377248
4_CG_38535:38754	DM_CHY2	PGSC0003DMG200010169	PGSC0003DMG400010169	1	1	chr03	PGSC0003DMB000000159	PGSC0003DMS000000374	375654	375873	374811	377248
4_CG_38830:39012	DM_CHY2	PGSC0003DMG200010169	PGSC0003DMG400010169	1	1	chr03	PGSC0003DMB000000159	PGSC0003DMS000000374	375410	375579	374811	377248
4_CG_39077:39556	DM_CHY2	PGSC0003DMG200010169	PGSC0003DMG400010169	1	1	chr03	PGSC0003DMB000000159	PGSC0003DMS000000374	374793	375272	374811	377248
3_PotCyc_547131:547626	SGN-U281559_DM_4K	PGSC0003DMG200013398	PGSC0003DMG400013398	1	1	chr03	PGSC0003DMB000000214	PGSC0003DMS000001905	347137	347632	346982	354970
3_PotCyc_549039:549159	SGN-U281559_DM_4K	PGSC0003DMG200013398	PGSC0003DMG400013398	1	1	chr03	PGSC0003DMB000000214	PGSC0003DMS000001905	349045	349165	346982	354970
3_PotCyc_549551:549790	SGN-U281559_DM_4K	PGSC0003DMG200013398	PGSC0003DMG400013398	1	1	chr03	PGSC0003DMB000000214	PGSC0003DMS000001905	349557	349796	346982	354970
6_extraCG_3056:3365	DM_eIF4E	PGSC0003DMG200013421	PGSC0003DMG400013421	1	1	chr03	PGSC0003DMB000000214	PGSC0003DMS000001905	655921	656230	655910	661003
6_extraCG_5021:5633	DM_eIF4E	PGSC0003DMG200013421	PGSC0003DMG400013421	1	1	chr03	PGSC0003DMB000000214	PGSC0003DMS000001905	657886	658498	655910	661003
6_extraCG_7421:7730	DM_eIF4E	PGSC0003DMG200013421	PGSC0003DMG400013421	1	1	chr03	PGSC0003DMB000000214	PGSC0003DMS000001905	660286	660595	655910	661003
4_CG_1094211:1094550	CGChr3_SGN-U270188_DM_4k	PGSC0003DMG200013856	PGSC0003DMG400013856	1	1	chr03	PGSC0003DMB000000605	PGSC0003DMS000001223	107664	108003	103608	108093
4_CG_1094674:1094802	CGChr3_SGN-U270188_DM_4k	PGSC0003DMG200013856	PGSC0003DMG400013856	1	1	chr03	PGSC0003DMB000000605	PGSC0003DMS000001223	107412	107540	103608	108093
4_CG_1096068:1097826	CGChr3_SGN-U270188_DM_4k	PGSC0003DMG200013856	PGSC0003DMG400013856	1	1	chr03	PGSC0003DMB000000605	PGSC0003DMS000001223	104388	106146	103608	108093
4_CG_1097965:1098181	CGChr3_SGN-U270188_DM_4k	PGSC0003DMG200013856	PGSC0003DMG400013856	1	1	chr03	PGSC0003DMB000000605	PGSC0003DMS000001223	104033	104249	103608	108093
4_CG_1098202:1098582	CGChr3_SGN-U270188_DM_4k	PGSC0003DMG200013856	PGSC0003DMG400013856	1	1	chr03	PGSC0003DMB000000605	PGSC0003DMS000001223	103632	104012	103608	108093
2_COS_540705:541544	LeChr3_76cM_SGN-U269918_DM_4K	PGSC0003DMG200013858	PGSC0003DMG400013858	1	1	chr03	PGSC0003DMB000000605	PGSC0003DMS000001223	164142	164981	162132	165010
2_COS_541565:541964	LeChr3_76cM_SGN-U269918_DM_4K	PGSC0003DMG200013858	PGSC0003DMG400013858	1	1	chr03	PGSC0003DMB000000605	PGSC0003DMS000001223	163722	164121	162132	165010
2_COS_541985:542384	LeChr3_76cM_SGN-U269918_DM_4K	PGSC0003DMG200013858	PGSC0003DMG400013858	1	1	chr03	PGSC0003DMB000000605	PGSC0003DMS000001223	163302	163701	162132	165010
2_COS_542925:543360	LeChr3_76cM_SGN-U269918_DM_4K	PGSC0003DMG200013858	PGSC0003DMG400013858	1	1	chr03	PGSC0003DMB000000605	PGSC0003DMS000001223	162326	162761	162132	165010
1_GG_594386:595025	GGChr3_SGN-U272538_DM_4K	PGSC0003DMG200014027	PGSC0003DMG400014027	1	1	chr03	PGSC0003DMB000000040	PGSC0003DMS000007953	8739	9378	8623	9547
3_PotCyc_542310:543103	SGN-U281397_DM_4K	PGSC0003DMG200014030	PGSC0003DMG400014030	1	1	chr03	PGSC0003DMB000000040	PGSC0003DMS000007953	20030	20823	19972	23966
5_AFLP_569054:569233	Chr9_Unmapped_P12M42_413_95_RH_5K	non-coding AFLP	PGSC0003DMG400014124	1	1	chr03	PGSC0003DMB000000026	PGSC0003DMS000000559	96156	96335	NA	NA
5_AFLP_569274:569966	Chr9_Unmapped_P12M42_413_95_RH_5K	PGSC0003DMG200014124	PGSC0003DMG400014124	1	1	chr03	PGSC0003DMB000000026	PGSC0003DMS000000559	96374	97045	96193	97221
3_PotCyc_964869:965238	SGN-U293756_DM_4K	PGSC0003DMG200014144	PGSC0003DMG400014144	1	1	chr03	PGSC0003DMB000000026	PGSC0003DMS000000559	424766	425135	422184	425206
3_PotCyc_965389:965509	SGN-U293756_DM_4K	PGSC0003DMG200014144	PGSC0003DMG400014144	1	1	chr03	PGSC0003DMB000000026	PGSC0003DMS000000559	424495	424615	422184	425206
2_COS_637584:637712	LeChr3_133cM_SGN-U269634_DM_4K	PGSC0003DMG200014159	PGSC0003DMG400014159	1	1	chr03	PGSC0003DMB000000026	PGSC0003DMS000000559	610741	610869	610690	615955
2_COS_637943:638173	LeChr3_133cM_SGN-U269634_DM_4K	PGSC0003DMG200014159	PGSC0003DMG400014159	1	1	chr03	PGSC0003DMB000000026	PGSC0003DMS000000559	611100	611330	610690	615955
2_COS_639383:639622	LeChr3_133cM_SGN-U269634_DM_4K	PGSC0003DMG200014159	PGSC0003DMG400014159	1	1	chr03	PGSC0003DMB000000026	PGSC0003DMS000000559	612542	612781	610690	615955
2_COS_639746:640134	LeChr3_133cM_SGN-U269634_DM_4K	PGSC0003DMG200014159	PGSC0003DMG400014159	1	1	chr03	PGSC0003DMB000000026	PGSC0003DMS000000559	612905	613293	610690	615955
2_COS_641048:642227	LeChr3_133cM_SGN-U269634_DM_4K	PGSC0003DMG200014159	PGSC0003DMG400014159	1	1	chr03	PGSC0003DMB000000026	PGSC0003DMS000000559	614207	615386	610690	615955
2_COS_642248:642770	LeChr3_133cM_SGN-U269634_DM_4K	PGSC0003DMG200014159	PGSC0003DMG400014159	1	1	chr03	PGSC0003DMB000000026	PGSC0003DMS000000559	615407	615929	610690	615955
1_GG_1752816:1754015	GGeChr3_60cM_SGN-U271690_DM_4k	PGSC0003DMG200014223	PGSC0003DMG400014223	1	1	chr03	PGSC0003DMB000000026	PGSC0003DMS000000559	681355	682554	679342	682596
1_GG_1754310:1754509	GGeChr3_60cM_SGN-U271690_DM_4k	PGSC0003DMG200014223	PGSC0003DMG400014223	1	1	chr03	PGSC0003DMB000000026	PGSC0003DMS000000559	680861	681060	679342	682596
1_GG_1755164:1755986	GGeChr3_60cM_SGN-U271690_DM_4k	PGSC0003DMG200014223	PGSC0003DMG400014223	1	1	chr03	PGSC0003DMB000000026	PGSC0003DMS000000559	679384	680206	679342	682596
1_GG_633806:633965	GGChr3_SGN-U273876_DM_4K	PGSC0003DMG200014243	PGSC0003DMG400014243	1	1	chr03	PGSC0003DMB000000026	PGSC0003DMS000000559	1011016	1011175	1009169	1011244
1_GG_634070:635785	GGChr3_SGN-U273876_DM_4K	PGSC0003DMG200014243	PGSC0003DMG400014243	1	1	chr03	PGSC0003DMB000000026	PGSC0003DMS000000559	1009196	1010911	1009169	1011244
3_PotCyc_939327:939635	SGN-U293311_DM_4K	PGSC0003DMG200014268	PGSC0003DMG400014268	1	1	chr03	PGSC0003DMB000000154	PGSC0003DMS000001644	382929	383237	382757	390102
3_PotCyc_939805:940053	SGN-U293311_DM_4K	PGSC0003DMG200014268	PGSC0003DMG400014268	1	1	chr03	PGSC0003DMB000000154	PGSC0003DMS000001644	383407	383655	382757	390102
3_PotCyc_940194:940314	SGN-U293311_DM_4K	PGSC0003DMG200014268	PGSC0003DMG400014268	1	1	chr03	PGSC0003DMB000000154	PGSC0003DMS000001644	383796	383916	382757	390102
1_GG_543441:543688	GGChr3_SGN-U270526_DM_4K	PGSC0003DMG200014339	PGSC0003DMG400014339	1	1	chr03	PGSC0003DMB000000154	PGSC0003DMS000001644	1048407	1048654	1045835	1048765
1_GG_544575:546194	GGChr3_SGN-U270526_DM_4K	PGSC0003DMG200014339	PGSC0003DMG400014339	1	1	chr03	PGSC0003DMB000000154	PGSC0003DMS000001644	1045901	1047520	1045835	1048765
1_GG_718575:719394	GGChr3_SGN-U286421_DM_4K	PGSC0003DMG200014873	PGSC0003DMG400014873	1	1	chr03	PGSC0003DMB000000042	PGSC0003DMS000000134	244012	244831	241191	245070
1_GG_721449:721924	GGChr3_SGN-U286421_DM_4K	PGSC0003DMG200014873	PGSC0003DMG400014873	1	1	chr03	PGSC0003DMB000000042	PGSC0003DMS000000134	241482	241957	241191	245070
3_PotCyc_48086:48311	SGN-U271466_DM_4K	PGSC0003DMG200015153	PGSC0003DMG400015153	1	1	chr03	PGSC0003DMB000000127	PGSC0003DMS000000864	52942	53167	52780	58190
3_PotCyc_48881:49408	SGN-U271466_DM_4K	PGSC0003DMG200015153	PGSC0003DMG400015153	1	1	chr03	PGSC0003DMB000000127	PGSC0003DMS000000864	53737	54264	52780	58190
3_PotCyc_51346:51648	SGN-U271466_DM_4K	PGSC0003DMG200015153	PGSC0003DMG400015153	1	1	chr03	PGSC0003DMB000000127	PGSC0003DMS000000864	55959	56261	52780	58190
3_PotCyc_52229:52349	SGN-U271466_DM_4K	PGSC0003DMG200015153	PGSC0003DMG400015153	1	1	chr03	PGSC0003DMB000000127	PGSC0003DMS000000864	56846	56966	52780	58190
3_PotCyc_52724:52965	SGN-U271466_DM_4K	PGSC0003DMG200015153	PGSC0003DMG400015153	1	1	chr03	PGSC0003DMB000000127	PGSC0003DMS000000864	57341	57582	52780	58190
3_PotCyc_53209:53444	SGN-U271466_DM_4K	PGSC0003DMG200015153	PGSC0003DMG400015153	1	1	chr03	PGSC0003DMB000000127	PGSC0003DMS000000864	57826	58061	52780	58190
3_PotCyc_289810:290460	SGN-U276223_DM_4K	PGSC0003DMG200015169	PGSC0003DMG400015169	1	1	chr03	PGSC0003DMB000000127	PGSC0003DMS000000864	420096	420746	420041	422433
3_PotCyc_291392:292094	SGN-U276223_DM_4K	PGSC0003DMG200015169	PGSC0003DMG400015169	1	1	chr03	PGSC0003DMB000000127	PGSC0003DMS000000864	421678	422380	420041	422433
2_COS_568522:568708	LeChr3_83cM_SGN-U279444_DM_4K	PGSC0003DMG200015190	PGSC0003DMG400015190	1	1	chr03	PGSC0003DMB000000127	PGSC0003DMS000000864	771328	771514	768423	773665
2_COS_568969:570648	LeChr3_83cM_SGN-U279444_DM_4K	PGSC0003DMG200015190	PGSC0003DMG400015190	1	1	chr03	PGSC0003DMB000000127	PGSC0003DMS000000864	771775	773454	768423	773665
3_PotCyc_1022467:1023134	SGN-U296205_DM_4K	PGSC0003DMG200015190	PGSC0003DMG400015190	1	1	chr03	PGSC0003DMB000000127	PGSC0003DMS000000864	768572	769239	768423	773665
1_GG_550253:551128	GGChr3_SGN-U271106_DM_4K	PGSC0003DMG200015219	PGSC0003DMG400015219	1	1	chr03	PGSC0003DMB000000127	PGSC0003DMS000000864	1432780	1433655	1432730	1433696
2_COS_574649:574828	LeChr3_83cM_SGN-U274325_DM_4K	PGSC0003DMG200015243	PGSC0003DMG400015243	1	1	chr03	PGSC0003DMB000000127	PGSC0003DMS000000864	701275	701454	695610	701491
2_COS_575487:576786	LeChr3_83cM_SGN-U274325_DM_4K	PGSC0003DMG200015243	PGSC0003DMG400015243	1	1	chr03	PGSC0003DMB000000127	PGSC0003DMS000000864	699317	700616	695610	701491
2_COS_576807:577126	LeChr3_83cM_SGN-U274325_DM_4K	PGSC0003DMG200015243	PGSC0003DMG400015243	1	1	chr03	PGSC0003DMB000000127	PGSC0003DMS000000864	698977	699296	695610	701491
2_COS_579775:579895	LeChr3_83cM_SGN-U274325_DM_4K	PGSC0003DMG200015243	PGSC0003DMG400015243	1	1	chr03	PGSC0003DMB000000127	PGSC0003DMS000000864	696208	696328	695610	701491
2_COS_580150:580469	LeChr3_83cM_SGN-U274325_DM_4K	PGSC0003DMG200015243	PGSC0003DMG400015243	1	1	chr03	PGSC0003DMB000000127	PGSC0003DMS000000864	695634	695953	695610	701491
4_CG_452472:452636	DM_putChr3_SEX4	PGSC0003DMG200015246	PGSC0003DMG400015246	1	1	chr03	PGSC0003DMB000000127	PGSC0003DMS000000864	783508	783672	773982	798607
4_CG_454780:455799	DM_putChr3_SEX4	PGSC0003DMG200015246	PGSC0003DMG400015246	1	1	chr03	PGSC0003DMB000000127	PGSC0003DMS000000864	780481	781421	773982	798607
4_CG_455820:456199	DM_putChr3_SEX4	PGSC0003DMG200015246	PGSC0003DMG400015246	1	1	chr03	PGSC0003DMB000000127	PGSC0003DMS000000864	779942	780321	773982	798607
4_CG_456220:456978	DM_putChr3_SEX4	PGSC0003DMG200015246	PGSC0003DMG400015246	1	1	chr03	PGSC0003DMB000000127	PGSC0003DMS000000864	779163	779921	773982	798607
4_CG_458902:459022	DM_putChr3_SEX4	PGSC0003DMG200015246	PGSC0003DMG400015246	1	1	chr03	PGSC0003DMB000000127	PGSC0003DMS000000864	777059	777179	773982	798607
4_CG_459343:459463	DM_putChr3_SEX4	PGSC0003DMG200015246	PGSC0003DMG400015246	1	1	chr03	PGSC0003DMB000000127	PGSC0003DMS000000864	776498	776618	773982	798607
4_CG_460187:460307	DM_putChr3_SEX4	PGSC0003DMG200015246	PGSC0003DMG400015246	1	1	chr03	PGSC0003DMB000000127	PGSC0003DMS000000864	775534	775654	773982	798607
3_PotCyc_412323:412662	SGN-U278875_DM_4K	PGSC0003DMG200018084	PGSC0003DMG400018084	1	1	chr03	PGSC0003DMB000000055	PGSC0003DMS000000167	102481	102820	102459	105120
3_PotCyc_413100:413399	SGN-U278875_DM_4K	PGSC0003DMG200018084	PGSC0003DMG400018084	1	1	chr03	PGSC0003DMB000000055	PGSC0003DMS000000167	103468	103767	102459	105120
3_PotCyc_413975:414729	SGN-U278875_DM_4K	PGSC0003DMG200018084	PGSC0003DMG400018084	1	1	chr03	PGSC0003DMB000000055	PGSC0003DMS000000167	104343	105097	102459	105120
1_GG_726003:726649	GGChr3_SGN-U286454_DM_4K	PGSC0003DMG200018514	PGSC0003DMG400018514	1	1	chr03	PGSC0003DMB000000126	PGSC0003DMS000001571	83648	84294	83207	87133
1_GG_711540:711779	GGChr3_SGN-U282599_DM_4K	PGSC0003DMG200018665	PGSC0003DMG400018665	1	1	chr03	PGSC0003DMB000000039	PGSC0003DMS000001875	86490	86729	82833	86755
1_GG_713735:714574	GGChr3_SGN-U282599_DM_4K	PGSC0003DMG200018665	PGSC0003DMG400018665	1	1	chr03	PGSC0003DMB000000039	PGSC0003DMS000001875	83716	84555	82833	86755
4_CG_1160105:1160324	CGChr6_SGN-U270103_DM_4k	PGSC0003DMG200020884	PGSC0003DMG400020884	1	1	chr03	PGSC0003DMB000000400	PGSC0003DMS000001540	86427	86646	86343	91332
4_CG_1161058:1161178	CGChr6_SGN-U270103_DM_4k	PGSC0003DMG200020884	PGSC0003DMG400020884	1	1	chr03	PGSC0003DMB000000400	PGSC0003DMS000001540	87380	87500	86343	91332
4_CG_1161947:1162066	CGChr6_SGN-U270103_DM_4k	PGSC0003DMG200020884	PGSC0003DMG400020884	1	1	chr03	PGSC0003DMB000000400	PGSC0003DMS000001540	88269	88388	86343	91332
4_CG_1162454:1162616	CGChr6_SGN-U270103_DM_4k	PGSC0003DMG200020884	PGSC0003DMG400020884	1	1	chr03	PGSC0003DMB000000400	PGSC0003DMS000001540	88776	88938	86343	91332
4_CG_1163072:1163748	CGChr6_SGN-U270103_DM_4k	PGSC0003DMG200020884	PGSC0003DMG400020884	1	1	chr03	PGSC0003DMB000000400	PGSC0003DMS000001540	89394	90070	86343	91332
2_COS_485789:486142	LeChr3_48cM_SGN-U274858_DM_4K	PGSC0003DMG200020885	PGSC0003DMG400020885	1	1	chr03	PGSC0003DMB000000400	PGSC0003DMS000001540	96346	96699	91863	96753
2_COS_486264:486384	LeChr3_48cM_SGN-U274858_DM_4K	PGSC0003DMG200020885	PGSC0003DMG400020885	1	1	chr03	PGSC0003DMB000000400	PGSC0003DMS000001540	96104	96224	91863	96753
2_COS_487861:487981	LeChr3_48cM_SGN-U274858_DM_4K	PGSC0003DMG200020885	PGSC0003DMG400020885	1	1	chr03	PGSC0003DMB000000400	PGSC0003DMS000001540	94507	94627	91863	96753
2_COS_488843:489402	LeChr3_48cM_SGN-U274858_DM_4K	PGSC0003DMG200020885	PGSC0003DMG400020885	1	1	chr03	PGSC0003DMB000000400	PGSC0003DMS000001540	93086	93645	91863	96753
3_PotCyc_808843:809619	SGN-U285664_DM_4K	PGSC0003DMG200022894	PGSC0003DMG400022894	1	1	chr03	PGSC0003DMB000000040	PGSC0003DMS000002787	35663	36439	32108	36503
3_PotCyc_810325:811524	SGN-U285664_DM_4K	PGSC0003DMG200022894	PGSC0003DMG400022894	1	1	chr03	PGSC0003DMB000000040	PGSC0003DMS000002787	33791	34990	32108	36503
3_PotCyc_811545:812091	SGN-U285664_DM_4K	PGSC0003DMG200022894	PGSC0003DMG400022894	1	1	chr03	PGSC0003DMB000000040	PGSC0003DMS000002787	33224	33770	32108	36503
3_PotCyc_812287:813176	SGN-U285664_DM_4K	PGSC0003DMG200022894	PGSC0003DMG400022894	1	1	chr03	PGSC0003DMB000000040	PGSC0003DMS000002787	32139	33028	32108	36503
2_COS_676307:676427	LeChr3_171cM_SGN-U278042_DM_4K	PGSC0003DMG200022898	PGSC0003DMG400022898	1	1	chr03	PGSC0003DMB000000040	PGSC0003DMS000002787	92241	92361	88975	94745
2_COS_676820:676940	LeChr3_171cM_SGN-U278042_DM_4K	PGSC0003DMG200022898	PGSC0003DMG400022898	1	1	chr03	PGSC0003DMB000000040	PGSC0003DMS000002787	91728	91848	88975	94745
2_COS_677099:677219	LeChr3_171cM_SGN-U278042_DM_4K	PGSC0003DMG200022898	PGSC0003DMG400022898	1	1	chr03	PGSC0003DMB000000040	PGSC0003DMS000002787	91449	91569	88975	94745
2_COS_678089:678265	LeChr3_171cM_SGN-U278042_DM_4K	PGSC0003DMG200022898	PGSC0003DMG400022898	1	1	chr03	PGSC0003DMB000000040	PGSC0003DMS000002787	90403	90579	88975	94745
2_COS_678565:679410	LeChr3_171cM_SGN-U278042_DM_4K	PGSC0003DMG200022898	PGSC0003DMG400022898	1	1	chr03	PGSC0003DMB000000040	PGSC0003DMS000002787	89258	90103	88975	94745
2_COS_343024:344018	LeChr2_45cM_SGN-U270448_DM_4K	PGSC0003DMG200024083	PGSC0003DMG400024083	1	1	chr03	PGSC0003DMB000000039	PGSC0003DMS000001131	308778	309772	306727	309793
3_PotCyc_106027:106147	SGN-U272694_DM_4K	PGSC0003DMG200024246	PGSC0003DMG400024246	1	1	chr03	PGSC0003DMB000000414	PGSC0003DMS000001397	69718	69838	69596	74321
3_PotCyc_106769:106983	SGN-U272694_DM_4K	PGSC0003DMG200024246	PGSC0003DMG400024246	1	1	chr03	PGSC0003DMB000000414	PGSC0003DMS000001397	70460	70674	69596	74321
3_PotCyc_108041:108763	SGN-U272694_DM_4K	PGSC0003DMG200024246	PGSC0003DMG400024246	1	1	chr03	PGSC0003DMB000000414	PGSC0003DMS000001397	71732	72454	69596	74321
3_PotCyc_109056:109176	SGN-U272694_DM_4K	PGSC0003DMG200024246	PGSC0003DMG400024246	1	1	chr03	PGSC0003DMB000000414	PGSC0003DMS000001397	72747	72867	69596	74321
3_PotCyc_109893:110620	SGN-U272694_DM_4K	PGSC0003DMG200024246	PGSC0003DMG400024246	1	1	chr03	PGSC0003DMB000000414	PGSC0003DMS000001397	73584	74311	69596	74321
1_GG_536443:536582	GGChr3_SGN-U270441_DM_4K	PGSC0003DMG200024508	PGSC0003DMG400024508	1	1	chr03	PGSC0003DMB000000062	PGSC0003DMS000000956	1040197	1040336	1040185	1043520
1_GG_536620:536779	GGChr3_SGN-U270441_DM_4K	PGSC0003DMG200024508	PGSC0003DMG400024508	1	1	chr03	PGSC0003DMB000000062	PGSC0003DMS000000956	1040374	1040533	1040185	1043520
1_GG_537301:538760	GGChr3_SGN-U270441_DM_4K	PGSC0003DMG200024508	PGSC0003DMG400024508	1	1	chr03	PGSC0003DMB000000062	PGSC0003DMS000000956	1041055	1042514	1040185	1043520
1_GG_538781:539100	GGChr3_SGN-U270441_DM_4K	PGSC0003DMG200024508	PGSC0003DMG400024508	1	1	chr03	PGSC0003DMB000000062	PGSC0003DMS000000956	1042535	1042854	1040185	1043520
1_GG_539121:539439	GGChr3_SGN-U270441_DM_4K	PGSC0003DMG200024508	PGSC0003DMG400024508	1	1	chr03	PGSC0003DMB000000062	PGSC0003DMS000000956	1042875	1043193	1040185	1043520
1_GG_530370:530515	GGChr3_SGN-U269740_DM_4K	PGSC0003DMG200024546	PGSC0003DMG400024546	1	1	chr03	PGSC0003DMB000000062	PGSC0003DMS000000956	1846080	1846225	1846067	1848340
1_GG_530688:532367	GGChr3_SGN-U269740_DM_4K	PGSC0003DMG200024546	PGSC0003DMG400024546	1	1	chr03	PGSC0003DMB000000062	PGSC0003DMS000000956	1846706	1848336	1846067	1848340
3_PotCyc_500665:501361	SGN-U280506_DM_4K	PGSC0003DMG200024580	PGSC0003DMG400024580	1	1	chr03	PGSC0003DMB000000062	PGSC0003DMS000000956	242844	243540	240734	245808
3_PotCyc_501824:502102	SGN-U280506_DM_4K	PGSC0003DMG200024580	PGSC0003DMG400024580	1	1	chr03	PGSC0003DMB000000062	PGSC0003DMS000000956	242103	242381	240734	245808
3_PotCyc_502481:502601	SGN-U280506_DM_4K	PGSC0003DMG200024580	PGSC0003DMG400024580	1	1	chr03	PGSC0003DMB000000062	PGSC0003DMS000000956	241604	241724	240734	245808
3_PotCyc_503093:503427	SGN-U280506_DM_4K	PGSC0003DMG200024580	PGSC0003DMG400024580	1	1	chr03	PGSC0003DMB000000062	PGSC0003DMS000000956	240778	241112	240734	245808
2_COS_494523:495110	LeChr3_72cM_SGN-U292468_DM_4K	PGSC0003DMG200026472	PGSC0003DMG400026472	1	1	chr03	PGSC0003DMB000000093	PGSC0003DMS000001809	26045	26632	25948	26939
1_GG_617666:617785	GGChr3_SGN-U273744_DM_4K	PGSC0003DMG200027726	PGSC0003DMG400027726	1	1	chr03	PGSC0003DMB000000219	PGSC0003DMS000001740	307577	307696	304126	307809
1_GG_619201:620887	GGChr3_SGN-U273744_DM_4K	PGSC0003DMG200027726	PGSC0003DMG400027726	1	1	chr03	PGSC0003DMB000000219	PGSC0003DMS000001740	304475	306161	304126	307809
2_COS_551868:552024	LeChr3_77cM_SGN-U272223_DM_4K	PGSC0003DMG200031053	PGSC0003DMG400031053	1	1	chr03	PGSC0003DMB000000489	PGSC0003DMS000002484	126067	126223	118904	128148
2_COS_552065:553544	LeChr3_77cM_SGN-U272223_DM_4K	PGSC0003DMG200031053	PGSC0003DMG400031053	1	1	chr03	PGSC0003DMB000000489	PGSC0003DMS000002484	124547	126026	118904	128148
2_COS_554857:554977	LeChr3_77cM_SGN-U272223_DM_4K	PGSC0003DMG200031053	PGSC0003DMG400031053	1	1	chr03	PGSC0003DMB000000489	PGSC0003DMS000002484	123114	123234	118904	128148
2_COS_555555:555675	LeChr3_77cM_SGN-U272223_DM_4K	PGSC0003DMG200031053	PGSC0003DMG400031053	1	1	chr03	PGSC0003DMB000000489	PGSC0003DMS000002484	122416	122536	118904	128148
2_COS_556534:556667	LeChr3_77cM_SGN-U272223_DM_4K	PGSC0003DMG200031053	PGSC0003DMG400031053	1	1	chr03	PGSC0003DMB000000489	PGSC0003DMS000002484	121424	121557	118904	128148
2_COS_558007:558127	LeChr3_77cM_SGN-U272223_DM_4K	PGSC0003DMG200031053	PGSC0003DMG400031053	1	1	chr03	PGSC0003DMB000000489	PGSC0003DMS000002484	119996	120116	118904	128148
2_COS_558749:559086	LeChr3_77cM_SGN-U272223_DM_4K	PGSC0003DMG200031053	PGSC0003DMG400031053	1	1	chr03	PGSC0003DMB000000489	PGSC0003DMS000002484	119037	119374	118904	128148
2_COS_535317:535437	LeChr3_76cM_SGN-U276113_DM_4K	PGSC0003DMG200031731	PGSC0003DMG400031731	1	1	chr03	PGSC0003DMB000000093	PGSC0003DMS000000071	77580	77700	77036	79000
2_COS_535694:536705	LeChr3_76cM_SGN-U276113_DM_4K	PGSC0003DMG200031731	PGSC0003DMG400031731	1	1	chr03	PGSC0003DMB000000093	PGSC0003DMS000000071	77957	78968	77036	79000
2_COS_563091:563435	LeChr3_76cM_SGN-U276418_DM_4K	PGSC0003DMG200033683	PGSC0003DMG400033683	1	1	chr03	PGSC0003DMB000000473	PGSC0003DMS000003277	148357	148701	145490	149772
2_COS_563619:564518	LeChr3_76cM_SGN-U276418_DM_4K	PGSC0003DMG200033683	PGSC0003DMG400033683	1	1	chr03	PGSC0003DMB000000473	PGSC0003DMS000003277	148885	149784	145490	149772
3_PotCyc_423903:424759	SGN-U279065_DM_4K	PGSC0003DMG200003156	PGSC0003DMG401003156	1	1	chr03	PGSC0003DMB000000093	PGSC0003DMS000002744	85476	86332	85294	100767
2_COS_663191:663390	LeChr3_168cM_SGN-U280267_DM_4K	PGSC0003DMG200009187	PGSC0003DMG401009187	1	1	chr03	PGSC0003DMB000000040	PGSC0003DMS000001764	351772	351971	349870	362389
2_COS_663629:665308	LeChr3_168cM_SGN-U280267_DM_4K	PGSC0003DMG200009187	PGSC0003DMG401009187	1	1	chr03	PGSC0003DMB000000040	PGSC0003DMS000001764	349854	351533	349870	362389
2_COS_584489:584890	LeChr3_85cM_SGN-U280392_DM_4K	PGSC0003DMG200015240	PGSC0003DMG401015240	1	1	chr03	PGSC0003DMB000000127	PGSC0003DMS000000864	601478	601879	601409	615003
3_PotCyc_612169:612289	SGN-U282918_DM_4K	PGSC0003DMG200022901	PGSC0003DMG401022901	1	1	chr03	PGSC0003DMB000000040	PGSC0003DMS000002787	175785	175905	157345	175963
3_PotCyc_612956:613686	SGN-U282918_DM_4K	PGSC0003DMG200022901	PGSC0003DMG401022901	1	1	chr03	PGSC0003DMB000000040	PGSC0003DMS000002787	174388	175118	157345	175963
3_PotCyc_147567:147703	SGN-U273405_DM_4K	PGSC0003DMG200024510	PGSC0003DMG401024510	1	1	chr03	PGSC0003DMB000000062	PGSC0003DMS000000956	1083752	1083888	1083737	1088274
3_PotCyc_147825:148140	SGN-U273405_DM_4K	PGSC0003DMG200024510	PGSC0003DMG401024510	1	1	chr03	PGSC0003DMB000000062	PGSC0003DMS000000956	1083997	1084312	1083737	1088274
3_PotCyc_148883:149119	SGN-U273405_DM_4K	PGSC0003DMG200024510	PGSC0003DMG401024510	1	1	chr03	PGSC0003DMB000000062	PGSC0003DMS000000956	1085055	1085291	1083737	1088274
2_COS_595649:595994	LeChr3_112cM_SGN-U282249_DM_4K	PGSC0003DMG200024548	PGSC0003DMG401024548	1	1	chr03	PGSC0003DMB000000062	PGSC0003DMS000000956	1911870	1912215	1911852	1917757
2_COS_596729:598328	LeChr3_112cM_SGN-U282249_DM_4K	PGSC0003DMG200024548	PGSC0003DMG401024548	1	1	chr03	PGSC0003DMB000000062	PGSC0003DMS000000956	1912950	1914549	1911852	1917757
2_COS_598885:599005	LeChr3_112cM_SGN-U282249_DM_4K	PGSC0003DMG200024548	PGSC0003DMG401024548	1	1	chr03	PGSC0003DMB000000062	PGSC0003DMS000000956	1915106	1915226	1911852	1917757
2_COS_520656:520782	LeChr3_73cM_SGN-U274171_DM_4K	PGSC0003DMG200000567	PGSC0003DMG402000567	1	1	chr03	PGSC0003DMB000000093	PGSC0003DMS000000587	86375	86501	71377	86584
2_COS_524093:525773	LeChr3_73cM_SGN-U274171_DM_4K	PGSC0003DMG200000567	PGSC0003DMG402000567	1	1	chr03	PGSC0003DMB000000093	PGSC0003DMS000000587	81369	83049	71377	86584
5_AFLP_562120:562679	Chr9_Unmapped_P12M38_330_51_RH_5K	PGSC0003DMG200014189	PGSC0003DMG402014189	1	1	chr03	PGSC0003DMB000000026	PGSC0003DMS000000559	46452	45893	44627	59662
5_AFLP_563437:564303	Chr9_Unmapped_P12M38_330_51_RH_5K	PGSC0003DMG200014189	PGSC0003DMG402014189	1	1	chr03	PGSC0003DMB000000026	PGSC0003DMS000000559	44856	44278	44627	59662
3_PotCyc_761857:762256	SGN-U285127_DM_4K	PGSC0003DMG200014268	PGSC0003DMG402014313	1	1	chr03	PGSC0003DMB000000154	PGSC0003DMS000001644	385987	386386	382757	390102
4_CG_792169:792518	DM_SSS1	PGSC0003DMG200018552	PGSC0003DMG402018552	1	1	chr03	PGSC0003DMB000000126	PGSC0003DMS000001571	419528	419877	411061	420076
4_CG_793601:794747	DM_SSS1	PGSC0003DMG200018552	PGSC0003DMG402018552	1	1	chr03	PGSC0003DMB000000126	PGSC0003DMS000001571	417299	418445	411061	420076
4_CG_795461:795580	DM_SSS1	PGSC0003DMG200018552	PGSC0003DMG402018552	1	1	chr03	PGSC0003DMB000000126	PGSC0003DMS000001571	416466	416585	411061	420076
4_CG_796918:797917	DM_SSS1	PGSC0003DMG200018552	PGSC0003DMG402018552	1	1	chr03	PGSC0003DMB000000126	PGSC0003DMS000001571	414129	415128	411061	420076
4_CG_797998:798497	DM_SSS1	PGSC0003DMG200018552	PGSC0003DMG402018552	1	1	chr03	PGSC0003DMB000000126	PGSC0003DMS000001571	413549	414048	411061	420076
4_CG_799127:799583	DM_SSS1	PGSC0003DMG200018552	PGSC0003DMG402018552	1	1	chr03	PGSC0003DMB000000126	PGSC0003DMS000001571	412463	412919	411061	420076
4_CG_800052:800172	DM_SSS1	PGSC0003DMG200018552	PGSC0003DMG402018552	1	1	chr03	PGSC0003DMB000000126	PGSC0003DMS000001571	411874	411994	411061	420076
4_CG_800483:800966	DM_SSS1	PGSC0003DMG200018552	PGSC0003DMG402018552	1	1	chr03	PGSC0003DMB000000126	PGSC0003DMS000001571	411080	411563	411061	420076
5_AFLP_22078:22818	Chr0_Unmapped_P15M38_309_65_RH_5K	non-coding AFLP	non-coding AFLP	1	0	chr04	PGSC0003DMB000000184	PGSC0003DMS000002091	156455	155715	NA	NA
5_AFLP_22971:23936	Chr0_Unmapped_P15M38_309_65_RH_5K	non-coding AFLP	non-coding AFLP	1	0	chr04	PGSC0003DMB000000184	PGSC0003DMS000002091	NA	NA	NA	NA
5_AFLP_24063:24353	Chr0_Unmapped_P15M38_309_65_RH_5K	non-coding AFLP	non-coding AFLP	1	0	chr04	PGSC0003DMB000000184	PGSC0003DMS000002091	NA	NA	NA	NA
5_AFLP_295422:295681	Chr4_22cM_P13M36_098_73_RH_5K	non-coding AFLP	non-coding AFLP	1	1	chr04	PGSC0003DMB000000029	PGSC0003DMS000002811	23622	23881	NA	NA
5_AFLP_300441:300880	Chr4_28cM_E32M61_234_62_RH_5K	non-coding AFLP	non-coding AFLP	1	1	chr04	PGSC0003DMB000000123	PGSC0003DMS000001805	6315	5876	NA	NA
5_AFLP_305719:305931	Chr4_28cM_E36M42_073_51_RH_5K	non-coding AFLP	non-coding AFLP	1	1	chr04	PGSC0003DMB000000185	PGSC0003DMS000000249	490462	490250	NA	NA
5_AFLP_396390:396703	Chr5_37cM_E32M48_096_07_RH_5K	non-coding AFLP	non-coding AFLP	1	1	chr04	PGSC0003DMB000000259	PGSC0003DMS000000226	98825	98512	NA	NA
5_AFLP_654546:654685	Chr4_22cM_E39_M50_429_86_DM_5K	non-coding AFLP	non-coding AFLP	1	0	chr04	PGSC0003DMB000000539	PGSC0003DMS000001967	141394	141255	NA	NA
5_AFLP_654726:655191	Chr4_22cM_E39_M50_429_86_DM_5K	non-coding AFLP	non-coding AFLP	1	0	chr04	PGSC0003DMB000000539	PGSC0003DMS000001967	141214	140848	NA	NA
5_AFLP_659571:659963	Chr4_23cM_E35_M48_176_70_DM_5K	non-coding AFLP	non-coding AFLP	1	1	chr04	PGSC0003DMB000000179	PGSC0003DMS000000938	20164	20556	NA	NA
5_AFLP_661355:662003	Chr4_23cM_E35_M48_176_70_DM_5K	non-coding AFLP	non-coding AFLP	1	1	chr04	PGSC0003DMB000000179	PGSC0003DMS000000938	NA	NA	NA	NA
5_AFLP_663139:664972	Chr4_23cM_E32_M48_161_83_DM_5K	non-coding AFLP	non-coding AFLP	1	1	chr04	PGSC0003DMB000000205	PGSC0003DMS000001665	115943	117776	NA	NA
5_AFLP_669620:669906	Chr4_28cM_E35_M48_068_59_DM_5K	non-coding AFLP	non-coding AFLP	1	1	chr04	PGSC0003DMB000000006	PGSC0003DMS000000783	232181	232467	NA	NA
5_AFLP_7514:7918	Chr0_Unmapped_E32M41_188_87_RH_5K	non-coding AFLP	non-coding AFLP	1	1	chr04	PGSC0003DMB000000184	PGSC0003DMS000000837	542690	542278	NA	NA
3_PotCyc_171812:171944	SGN-U274186_DM_4K	PGSC0003DMG200000772	PGSC0003DMG200000772	1	1	chr04	PGSC0003DMB000000420	PGSC0003DMS000000275	99837	99969	90241	108837
3_PotCyc_172262:172382	SGN-U274186_DM_4K	PGSC0003DMG200000772	PGSC0003DMG200000772	1	1	chr04	PGSC0003DMB000000420	PGSC0003DMS000000275	100287	100407	90241	108837
3_PotCyc_172519:173049	SGN-U274186_DM_4K	PGSC0003DMG200000772	PGSC0003DMG200000772	1	1	chr04	PGSC0003DMB000000420	PGSC0003DMS000000275	100544	101074	90241	108837
3_PotCyc_174126:174246	SGN-U274186_DM_4K	PGSC0003DMG200000772	PGSC0003DMG200000772	1	1	chr04	PGSC0003DMB000000420	PGSC0003DMS000000275	102151	102271	90241	108837
3_PotCyc_175351:175651	SGN-U274186_DM_4K	PGSC0003DMG200000772	PGSC0003DMG200000772	1	1	chr04	PGSC0003DMB000000420	PGSC0003DMS000000275	103376	103676	90241	108837
3_PotCyc_175792:175969	SGN-U274186_DM_4K	PGSC0003DMG200000772	PGSC0003DMG200000772	1	1	chr04	PGSC0003DMB000000420	PGSC0003DMS000000275	103817	103994	90241	108837
3_PotCyc_177575:177695	SGN-U274186_DM_4K	PGSC0003DMG200000772	PGSC0003DMG200000772	1	1	chr04	PGSC0003DMB000000420	PGSC0003DMS000000275	105600	105720	90241	108837
3_PotCyc_179243:179363	SGN-U274186_DM_4K	PGSC0003DMG200000772	PGSC0003DMG200000772	1	1	chr04	PGSC0003DMB000000420	PGSC0003DMS000000275	107268	107388	90241	108837
3_PotCyc_180376:180534	SGN-U274186_DM_4K	PGSC0003DMG200000772	PGSC0003DMG200000772	1	1	chr04	PGSC0003DMB000000420	PGSC0003DMS000000275	108401	108559	90241	108837
3_PotCyc_1007463:1007582	SGN-U296159_DM_4K	PGSC0003DMG200001877	PGSC0003DMG200001877	1	1	chr04	PGSC0003DMB000000185	PGSC0003DMS000000249	290285	290404	290275	312085
3_PotCyc_1016884:1017022	SGN-U296159_DM_4K	PGSC0003DMG200001877	PGSC0003DMG200001877	1	1	chr04	PGSC0003DMB000000185	PGSC0003DMS000000249	299076	299214	290275	312085
3_PotCyc_1018024:1018144	SGN-U296159_DM_4K	PGSC0003DMG200001877	PGSC0003DMG200001877	1	1	chr04	PGSC0003DMB000000185	PGSC0003DMS000000249	300216	300336	290275	312085
3_PotCyc_1018320:1018461	SGN-U296159_DM_4K	PGSC0003DMG200001877	PGSC0003DMG200001877	1	1	chr04	PGSC0003DMB000000185	PGSC0003DMS000000249	300512	300653	290275	312085
3_PotCyc_462971:463091	SGN-U279981_DM_4K	PGSC0003DMG200001877	PGSC0003DMG200001877	1	1	chr04	PGSC0003DMB000000185	PGSC0003DMS000000249	310658	310778	290275	312085
3_PotCyc_463398:463687	SGN-U279981_DM_4K	PGSC0003DMG200001877	PGSC0003DMG200001877	1	1	chr04	PGSC0003DMB000000185	PGSC0003DMS000000249	311085	311374	290275	312085
3_PotCyc_463855:464272	SGN-U279981_DM_4K	PGSC0003DMG200001877	PGSC0003DMG200001877	1	1	chr04	PGSC0003DMB000000185	PGSC0003DMS000000249	311542	311959	290275	312085
5_AFLP_2432:2731	Chr0_Unmapped_P15M38_167_07_RH_5K	PGSC0003DMG200002859	PGSC0003DMG400002859	1	1	chr04	PGSC0003DMB000000051	PGSC0003DMS000002029	183201	182902	184366	185978
5_AFLP_923:1290	Chr0_Unmapped_P15M38_167_07_RH_5K	PGSC0003DMG200002859	PGSC0003DMG400002859	1	1	chr04	PGSC0003DMB000000051	PGSC0003DMS000002029	184710	184343	184366	185978
4_CG_545096:545595	DM_SUT4	PGSC0003DMG200006377	PGSC0003DMG200006377	1	1	chr04	PGSC0003DMB000000519	PGSC0003DMS000000634	460	743	207	12789
4_CG_550249:551368	DM_SUT4	PGSC0003DMG200006377	PGSC0003DMG200006377	1	1	chr04	PGSC0003DMB000000519	PGSC0003DMS000000634	5801	6920	207	12789
4_CG_551509:552008	DM_SUT4	PGSC0003DMG200006377	PGSC0003DMG200006377	1	1	chr04	PGSC0003DMB000000519	PGSC0003DMS000000634	7061	7560	207	12789
5_AFLP_5622:6340	Chr0_Unmapped_E32M41_188_87_RH_5K	PGSC0003DMG200007976	PGSC0003DMG400007976	1	1	chr04	PGSC0003DMB000000184	PGSC0003DMS000000837	546779	546061	546008	549441
5_AFLP_15851:16222	Chr0_Unmapped_E35M49_432_21_RH_5K	PGSC0003DMG200009331	PGSC0003DMG200009331	1	1	chr04	PGSC0003DMB000000002	PGSC0003DMS000001539	157475	157104	145328	163235
5_AFLP_16886:17534	Chr0_Unmapped_E35M49_432_21_RH_5K	PGSC0003DMG200009331	PGSC0003DMG200009331	1	1	chr04	PGSC0003DMB000000002	PGSC0003DMS000001539	156440	155792	145328	163235
4_CG_982476:983218	DM_PGM1ab	PGSC0003DMG200009842	PGSC0003DMG200009842	1	1	chr04	PGSC0003DMB000000029	PGSC0003DMS000002282	32162	32904	17622	39029
4_CG_983496:983872	DM_PGM1ab	PGSC0003DMG200009842	PGSC0003DMG200009842	1	1	chr04	PGSC0003DMB000000029	PGSC0003DMS000002282	33182	33558	17622	39029
1_GG_792594:792733	GGChr4_SGN-U274362_DM_4K	PGSC0003DMG200011495	PGSC0003DMG200011495	1	1	chr04	PGSC0003DMB000000355	PGSC0003DMS000000955	274587	274726	260224	274773
1_GG_792891:793051	GGChr4_SGN-U274362_DM_4K	PGSC0003DMG200011495	PGSC0003DMG200011495	1	1	chr04	PGSC0003DMB000000355	PGSC0003DMS000000955	274269	274429	260224	274773
1_GG_795207:795626	GGChr4_SGN-U274362_DM_4K	PGSC0003DMG200011495	PGSC0003DMG200011495	1	1	chr04	PGSC0003DMB000000355	PGSC0003DMS000000955	271694	272113	260224	274773
1_GG_795647:796146	GGChr4_SGN-U274362_DM_4K	PGSC0003DMG200011495	PGSC0003DMG200011495	1	1	chr04	PGSC0003DMB000000355	PGSC0003DMS000000955	271174	271673	260224	274773
1_GG_796167:796886	GGChr4_SGN-U274362_DM_4K	PGSC0003DMG200011495	PGSC0003DMG200011495	1	1	chr04	PGSC0003DMB000000355	PGSC0003DMS000000955	270434	271153	260224	274773
1_GG_730986:731216	GGChr4_SGN-U270214_DM_4K	PGSC0003DMG200012956	PGSC0003DMG200012956	1	1	chr04	PGSC0003DMB000000181	PGSC0003DMS000001495	152929	153159	137875	153514
1_GG_732301:732436	GGChr4_SGN-U270214_DM_4K	PGSC0003DMG200012956	PGSC0003DMG200012956	1	1	chr04	PGSC0003DMB000000181	PGSC0003DMS000001495	151709	151844	137875	153514
1_GG_733297:733443	GGChr4_SGN-U270214_DM_4K	PGSC0003DMG200012956	PGSC0003DMG200012956	1	1	chr04	PGSC0003DMB000000181	PGSC0003DMS000001495	150702	150848	137875	153514
1_GG_734343:734463	GGChr4_SGN-U270214_DM_4K	PGSC0003DMG200012956	PGSC0003DMG200012956	1	1	chr04	PGSC0003DMB000000181	PGSC0003DMS000001495	149682	149802	137875	153514
1_GG_734595:734714	GGChr4_SGN-U270214_DM_4K	PGSC0003DMG200012956	PGSC0003DMG200012956	1	1	chr04	PGSC0003DMB000000181	PGSC0003DMS000001495	149431	149550	137875	153514
1_GG_736179:736299	GGChr4_SGN-U270214_DM_4K	PGSC0003DMG200012956	PGSC0003DMG200012956	1	1	chr04	PGSC0003DMB000000181	PGSC0003DMS000001495	147855	147975	137875	153514
1_GG_737437:737723	GGChr4_SGN-U270214_DM_4K	PGSC0003DMG200012956	PGSC0003DMG200012956	1	1	chr04	PGSC0003DMB000000181	PGSC0003DMS000001495	146431	146717	137875	153514
1_GG_737959:738079	GGChr4_SGN-U270214_DM_4K	PGSC0003DMG200012956	PGSC0003DMG200012956	1	1	chr04	PGSC0003DMB000000181	PGSC0003DMS000001495	146075	146195	137875	153514
1_GG_738571:739006	GGChr4_SGN-U270214_DM_4K	PGSC0003DMG200012956	PGSC0003DMG200012956	1	1	chr04	PGSC0003DMB000000181	PGSC0003DMS000001495	145148	145583	137875	153514
1_GG_740304:740428	GGChr4_SGN-U270214_DM_4K	PGSC0003DMG200012956	PGSC0003DMG200012956	1	1	chr04	PGSC0003DMB000000181	PGSC0003DMS000001495	143726	143850	137875	153514
1_GG_740698:740930	GGChr4_SGN-U270214_DM_4K	PGSC0003DMG200012956	PGSC0003DMG200012956	1	1	chr04	PGSC0003DMB000000181	PGSC0003DMS000001495	143224	143456	137875	153514
1_GG_741057:741492	GGChr4_SGN-U270214_DM_4K	PGSC0003DMG200012956	PGSC0003DMG200012956	1	1	chr04	PGSC0003DMB000000181	PGSC0003DMS000001495	142662	143097	137875	153514
1_GG_741836:742101	GGChr4_SGN-U270214_DM_4K	PGSC0003DMG200012956	PGSC0003DMG200012956	1	1	chr04	PGSC0003DMB000000181	PGSC0003DMS000001495	142053	142318	137875	153514
1_GG_744309:745985	GGChr4_SGN-U270214_DM_4K	PGSC0003DMG200012956	PGSC0003DMG200012956	1	1	chr04	PGSC0003DMB000000181	PGSC0003DMS000001495	138169	139845	137875	153514
2_COS_696944:698443	LeChr4_20cM_SGN-U281682_DM_4K	PGSC0003DMG200025292	PGSC0003DMG200025292	1	1	chr04	PGSC0003DMB000000330	PGSC0003DMS000001596	61592	63091	61458	73003
2_COS_698464:698627	LeChr4_20cM_SGN-U281682_DM_4K	PGSC0003DMG200025292	PGSC0003DMG200025292	1	1	chr04	PGSC0003DMB000000330	PGSC0003DMS000001596	63112	63275	61458	73003
2_COS_699295:699415	LeChr4_20cM_SGN-U281682_DM_4K	PGSC0003DMG200025292	PGSC0003DMG200025292	1	1	chr04	PGSC0003DMB000000330	PGSC0003DMS000001596	63943	64063	61458	73003
2_COS_701990:702110	LeChr4_20cM_SGN-U281682_DM_4K	PGSC0003DMG200025292	PGSC0003DMG200025292	1	1	chr04	PGSC0003DMB000000330	PGSC0003DMS000001596	66638	66758	61458	73003
2_COS_702765:702885	LeChr4_20cM_SGN-U281682_DM_4K	PGSC0003DMG200025292	PGSC0003DMG200025292	1	1	chr04	PGSC0003DMB000000330	PGSC0003DMS000001596	67413	67533	61458	73003
2_COS_703036:703156	LeChr4_20cM_SGN-U281682_DM_4K	PGSC0003DMG200025292	PGSC0003DMG200025292	1	1	chr04	PGSC0003DMB000000330	PGSC0003DMS000001596	67684	67804	61458	73003
2_COS_751361:752463	LeChr4_58cM_SGN-U274262_DM_4K	PGSC0003DMG200026737	PGSC0003DMG200026737	1	1	chr04	PGSC0003DMB000000029	PGSC0003DMS000000246	135780	136882	125823	136940
2_COS_752481:753041	LeChr4_58cM_SGN-U274262_DM_4K	PGSC0003DMG200026737	PGSC0003DMG200026737	1	1	chr04	PGSC0003DMB000000029	PGSC0003DMS000000246	135202	135762	125823	136940
2_COS_761857:762278	LeChr4_58cM_SGN-U274262_DM_4K	PGSC0003DMG200026737	PGSC0003DMG200026737	1	1	chr04	PGSC0003DMB000000029	PGSC0003DMS000000246	126009	126430	125823	136940
1_GG_843003:843123	GGChr4_SGN-U278546_DM_4K	PGSC0003DMG200027926	PGSC0003DMG200027926	1	1	chr04	PGSC0003DMB000000179	PGSC0003DMS000000282	300277	300397	281183	307918
1_GG_846192:846312	GGChr4_SGN-U278546_DM_4K	PGSC0003DMG200027926	PGSC0003DMG200027926	1	1	chr04	PGSC0003DMB000000179	PGSC0003DMS000000282	303466	303586	281183	307918
1_GG_847392:847911	GGChr4_SGN-U278546_DM_4K	PGSC0003DMG200027926	PGSC0003DMG200027926	1	1	chr04	PGSC0003DMB000000179	PGSC0003DMS000000282	304666	305185	281183	307918
1_GG_848172:848471	GGChr4_SGN-U278546_DM_4K	PGSC0003DMG200027926	PGSC0003DMG200027926	1	1	chr04	PGSC0003DMB000000179	PGSC0003DMS000000282	305446	305745	281183	307918
1_GG_848492:849071	GGChr4_SGN-U278546_DM_4K	PGSC0003DMG200027926	PGSC0003DMG200027926	1	1	chr04	PGSC0003DMB000000179	PGSC0003DMS000000282	305766	306345	281183	307918
1_GG_849715:850228	GGChr4_SGN-U278546_DM_4K	PGSC0003DMG200027926	PGSC0003DMG200027926	1	1	chr04	PGSC0003DMB000000179	PGSC0003DMS000000282	307366	307879	281183	307918
2_COS_789588:791268	LeChr4_72cM_SGN-U292350_DM_4K	PGSC0003DMG200031134	PGSC0003DMG200031134	1	1	chr04	PGSC0003DMB000000285	PGSC0003DMS000000403	94131	95811	87274	101953
2_COS_792596:792735	LeChr4_72cM_SGN-U292350_DM_4K	PGSC0003DMG200031134	PGSC0003DMG200031134	1	1	chr04	PGSC0003DMB000000285	PGSC0003DMS000000403	97139	97278	87274	101953
2_COS_793377:793497	LeChr4_72cM_SGN-U292350_DM_4K	PGSC0003DMG200031134	PGSC0003DMG200031134	1	1	chr04	PGSC0003DMB000000285	PGSC0003DMS000000403	97920	98040	87274	101953
2_COS_793620:793740	LeChr4_72cM_SGN-U292350_DM_4K	PGSC0003DMG200031134	PGSC0003DMG200031134	1	1	chr04	PGSC0003DMB000000285	PGSC0003DMS000000403	98163	98283	87274	101953
2_COS_775520:775640	LeChr4_63cM_SGN-U282549_DM_4K	PGSC0003DMG200001887	PGSC0003DMG400001887	1	1	chr04	PGSC0003DMB000000185	PGSC0003DMS000000249	357142	357262	356235	361330
2_COS_775812:776191	LeChr4_63cM_SGN-U282549_DM_4K	PGSC0003DMG200001887	PGSC0003DMG400001887	1	1	chr04	PGSC0003DMB000000185	PGSC0003DMS000000249	356591	356970	356235	361330
1_GG_762678:762850	GGChr4_SGN-U271085_DM_4K	PGSC0003DMG200003693	PGSC0003DMG400003693	1	1	chr04	PGSC0003DMB000000032	PGSC0003DMS000000650	232292	232464	232233	236251
1_GG_764130:765269	GGChr4_SGN-U271085_DM_4K	PGSC0003DMG200003693	PGSC0003DMG400003693	1	1	chr04	PGSC0003DMB000000032	PGSC0003DMS000000650	233744	234883	232233	236251
1_GG_765290:766495	GGChr4_SGN-U271085_DM_4K	PGSC0003DMG200003693	PGSC0003DMG400003693	1	1	chr04	PGSC0003DMB000000032	PGSC0003DMS000000650	234904	236109	232233	236251
2_COS_847064:847608	LeChr4_121cM_SGN-U276689_DM_4K	PGSC0003DMG200003696	PGSC0003DMG400003696	1	1	chr04	PGSC0003DMB000000032	PGSC0003DMS000000650	278989	279533	278804	279539
5_AFLP_673976:674195	Chr4_77cM_E33_M48_501_39_DM_5K	PGSC0003DMG200003727	PGSC0003DMG400003727	1	1	chr04	PGSC0003DMB000000032	PGSC0003DMS000000650	1005907	1006126	1005881	1009463
5_AFLP_674411:675353	Chr4_77cM_E33_M48_501_39_DM_5K	PGSC0003DMG200003727	PGSC0003DMG400003727	1	1	chr04	PGSC0003DMB000000032	PGSC0003DMS000000650	1006342	1007284	1005881	1009463
1_GG_756590:756755	GGChr4_SGN-U270977_DM_4K	PGSC0003DMG200003755	PGSC0003DMG400003755	1	1	chr04	PGSC0003DMB000000032	PGSC0003DMS000000650	515137	515302	513192	515343
1_GG_756997:757236	GGChr4_SGN-U270977_DM_4K	PGSC0003DMG200003755	PGSC0003DMG400003755	1	1	chr04	PGSC0003DMB000000032	PGSC0003DMS000000650	514656	514895	513192	515343
1_GG_757260:757496	GGChr4_SGN-U270977_DM_4K	PGSC0003DMG200003755	PGSC0003DMG400003755	1	1	chr04	PGSC0003DMB000000032	PGSC0003DMS000000650	514396	514632	513192	515343
1_GG_757517:758676	GGChr4_SGN-U270977_DM_4K	PGSC0003DMG200003755	PGSC0003DMG400003755	1	1	chr04	PGSC0003DMB000000032	PGSC0003DMS000000650	513216	514375	513192	515343
2_COS_851609:851734	LeChr4_130cM_SGN-U282645_DM_4K	PGSC0003DMG200003779	PGSC0003DMG400003779	1	1	chr04	PGSC0003DMB000000032	PGSC0003DMS000000650	1025425	1025550	1019643	1025627
2_COS_851886:852013	LeChr4_130cM_SGN-U282645_DM_4K	PGSC0003DMG200003779	PGSC0003DMG400003779	1	1	chr04	PGSC0003DMB000000032	PGSC0003DMS000000650	1025146	1025273	1019643	1025627
2_COS_852738:853057	LeChr4_130cM_SGN-U282645_DM_4K	PGSC0003DMG200003779	PGSC0003DMG400003779	1	1	chr04	PGSC0003DMB000000032	PGSC0003DMS000000650	1024102	1024421	1019643	1025627
2_COS_853078:854337	LeChr4_130cM_SGN-U282645_DM_4K	PGSC0003DMG200003779	PGSC0003DMG400003779	1	1	chr04	PGSC0003DMB000000032	PGSC0003DMS000000650	1022822	1024081	1019643	1025627
2_COS_854550:854670	LeChr4_130cM_SGN-U282645_DM_4K	PGSC0003DMG200003779	PGSC0003DMG400003779	1	1	chr04	PGSC0003DMB000000032	PGSC0003DMS000000650	1022489	1022609	1019643	1025627
2_COS_854887:855007	LeChr4_130cM_SGN-U282645_DM_4K	PGSC0003DMG200003779	PGSC0003DMG400003779	1	1	chr04	PGSC0003DMB000000032	PGSC0003DMS000000650	1022152	1022272	1019643	1025627
3_PotCyc_983175:983541	SGN-U295240_DM_4K	PGSC0003DMG200004938	PGSC0003DMG400004938	1	1	chr04	PGSC0003DMB000000226	PGSC0003DMS000001580	771899	772265	763438	773221
3_PotCyc_983792:983968	SGN-U295240_DM_4K	PGSC0003DMG200004938	PGSC0003DMG400004938	1	1	chr04	PGSC0003DMB000000226	PGSC0003DMS000001580	772516	772692	763438	773221
4_CG_1127443:1128042	CGChr4_SGN-U271250_DM_4k	PGSC0003DMG200004953	PGSC0003DMG400004953	1	1	chr04	PGSC0003DMB000000226	PGSC0003DMS000001580	605346	605945	597599	606005
4_CG_1128561:1128683	CGChr4_SGN-U271250_DM_4k	PGSC0003DMG200004953	PGSC0003DMG400004953	1	1	chr04	PGSC0003DMB000000226	PGSC0003DMS000001580	604705	604827	597599	606005
4_CG_1128996:1129131	CGChr4_SGN-U271250_DM_4k	PGSC0003DMG200004953	PGSC0003DMG400004953	1	1	chr04	PGSC0003DMB000000226	PGSC0003DMS000001580	604257	604392	597599	606005
4_CG_1133671:1133924	CGChr4_SGN-U271250_DM_4k	PGSC0003DMG200004953	PGSC0003DMG400004953	1	1	chr04	PGSC0003DMB000000226	PGSC0003DMS000001580	599501	599754	597599	606005
4_CG_1134132:1134631	CGChr4_SGN-U271250_DM_4k	PGSC0003DMG200004953	PGSC0003DMG400004953	1	1	chr04	PGSC0003DMB000000226	PGSC0003DMS000001580	598794	599293	597599	606005
4_CG_1134652:1135591	CGChr4_SGN-U271250_DM_4k	PGSC0003DMG200004953	PGSC0003DMG400004953	1	1	chr04	PGSC0003DMB000000226	PGSC0003DMS000001580	597834	598773	597599	606005
4_CG_1135612:1135811	CGChr4_SGN-U271250_DM_4k	PGSC0003DMG200004953	PGSC0003DMG400004953	1	1	chr04	PGSC0003DMB000000226	PGSC0003DMS000001580	597614	597813	597599	606005
2_COS_821560:821846	LeChr4_89cM_SGN-U279116_DM_4K	PGSC0003DMG200004956	PGSC0003DMG400004956	1	1	chr04	PGSC0003DMB000000226	PGSC0003DMS000001580	662732	663018	659443	663016
2_COS_823091:823710	LeChr4_89cM_SGN-U279116_DM_4K	PGSC0003DMG200004956	PGSC0003DMG400004956	1	1	chr04	PGSC0003DMB000000226	PGSC0003DMS000001580	660868	661487	659443	663016
2_COS_823731:824870	LeChr4_89cM_SGN-U279116_DM_4K	PGSC0003DMG200004956	PGSC0003DMG400004956	1	1	chr04	PGSC0003DMB000000226	PGSC0003DMS000001580	659708	660847	659443	663016
2_COS_840976:841535	LeChr4_119cM_SGN-U273868_DM_4K	PGSC0003DMG200005140	PGSC0003DMG400005160	1	1	chr04	PGSC0003DMB000000032	PGSC0003DMS000003712	111684	112243	103668	113612
2_COS_841556:842904	LeChr4_119cM_SGN-U273868_DM_4K	PGSC0003DMG200005140	PGSC0003DMG400005160	1	1	chr04	PGSC0003DMB000000032	PGSC0003DMS000003712	112264	113612	103668	113612
2_COS_742159:742393	LeChr4_56cM_SGN-U278887_DM_4K	PGSC0003DMG200005353	PGSC0003DMG400005353	1	1	chr04	PGSC0003DMB000000013	PGSC0003DMS000001227	225446	225680	223959	231801
2_COS_744368:745167	LeChr4_56cM_SGN-U278887_DM_4K	PGSC0003DMG200005353	PGSC0003DMG400005353	1	1	chr04	PGSC0003DMB000000013	PGSC0003DMS000001227	227655	228454	223959	231801
2_COS_745171:745627	LeChr4_56cM_SGN-U278887_DM_4K	PGSC0003DMG200005353	PGSC0003DMG400005353	1	1	chr04	PGSC0003DMB000000013	PGSC0003DMS000001227	228458	228914	223959	231801
2_COS_745648:745847	LeChr4_56cM_SGN-U278887_DM_4K	PGSC0003DMG200005353	PGSC0003DMG400005353	1	1	chr04	PGSC0003DMB000000013	PGSC0003DMS000001227	228935	229134	223959	231801
2_COS_745888:746047	LeChr4_56cM_SGN-U278887_DM_4K	PGSC0003DMG200005353	PGSC0003DMG400005353	1	1	chr04	PGSC0003DMB000000013	PGSC0003DMS000001227	229175	229334	223959	231801
2_COS_746732:746942	LeChr4_56cM_SGN-U278887_DM_4K	PGSC0003DMG200005353	PGSC0003DMG400005353	1	1	chr04	PGSC0003DMB000000013	PGSC0003DMS000001227	229978	230188	223959	231801
2_COS_747268:747388	LeChr4_56cM_SGN-U278887_DM_4K	PGSC0003DMG200005353	PGSC0003DMG400005353	1	1	chr04	PGSC0003DMB000000013	PGSC0003DMS000001227	230514	230634	223959	231801
1_GG_838109:839006	GGChr4_SGN-U278386_DM_4K	PGSC0003DMG200007947	PGSC0003DMG400007947	1	1	chr04	PGSC0003DMB000000184	PGSC0003DMS000000837	102376	103273	102433	104093
1_GG_867849:868368	GGChr4_SGN-U285542_DM_4K	PGSC0003DMG200008004	PGSC0003DMG400008004	1	1	chr04	PGSC0003DMB000000184	PGSC0003DMS000000837	87433	87952	83210	87955
1_GG_868405:868687	GGChr4_SGN-U285542_DM_4K	PGSC0003DMG200008004	PGSC0003DMG400008004	1	1	chr04	PGSC0003DMB000000184	PGSC0003DMS000000837	87114	87396	83210	87955
2_COS_828871:829130	LeChr4_102cM_SGN-U281885_DM_4K	PGSC0003DMG200008009	PGSC0003DMG400008009	1	1	chr04	PGSC0003DMB000000184	PGSC0003DMS000000837	189223	189482	187823	189500
2_COS_829174:829490	LeChr4_102cM_SGN-U281885_DM_4K	PGSC0003DMG200008009	PGSC0003DMG400008009	1	1	chr04	PGSC0003DMB000000184	PGSC0003DMS000000837	188863	189179	187823	189500
2_COS_829494:829833	LeChr4_102cM_SGN-U281885_DM_4K	PGSC0003DMG200008009	PGSC0003DMG400008009	1	1	chr04	PGSC0003DMB000000184	PGSC0003DMS000000837	188520	188859	187823	189500
2_COS_830078:830197	LeChr4_102cM_SGN-U281885_DM_4K	PGSC0003DMG200008009	PGSC0003DMG400008009	1	1	chr04	PGSC0003DMB000000184	PGSC0003DMS000000837	188156	188275	187823	189500
1_GG_783976:784695	GGChr4_SGN-U274220_DM_4K	PGSC0003DMG200008012	PGSC0003DMG400008012	1	1	chr04	PGSC0003DMB000000184	PGSC0003DMS000000837	421809	422528	417953	436855
1_GG_784716:785315	GGChr4_SGN-U274220_DM_4K	PGSC0003DMG200008012	PGSC0003DMG400008012	1	1	chr04	PGSC0003DMB000000184	PGSC0003DMS000000837	421189	421788	417953	436855
1_GG_785359:785515	GGChr4_SGN-U274220_DM_4K	PGSC0003DMG200008012	PGSC0003DMG400008012	1	1	chr04	PGSC0003DMB000000184	PGSC0003DMS000000837	420990	421146	417953	436855
1_GG_785536:785695	GGChr4_SGN-U274220_DM_4K	PGSC0003DMG200008012	PGSC0003DMG400008012	1	1	chr04	PGSC0003DMB000000184	PGSC0003DMS000000837	420810	420969	417953	436855
1_GG_785716:785878	GGChr4_SGN-U274220_DM_4K	PGSC0003DMG200008012	PGSC0003DMG400008012	1	1	chr04	PGSC0003DMB000000184	PGSC0003DMS000000837	420627	420789	417953	436855
1_GG_788044:788553	GGChr4_SGN-U274220_DM_4K	PGSC0003DMG200008012	PGSC0003DMG400008012	1	1	chr04	PGSC0003DMB000000184	PGSC0003DMS000000837	417952	418461	417953	436855
2_COS_834200:834659	LeChr4_103cM_SGN-U285873_DM_4K	PGSC0003DMG200008017	PGSC0003DMG400008017	1	1	chr04	PGSC0003DMB000000184	PGSC0003DMS000000837	576199	576658	571538	576719
2_COS_834692:835791	LeChr4_103cM_SGN-U285873_DM_4K	PGSC0003DMG200008017	PGSC0003DMG400008017	1	1	chr04	PGSC0003DMB000000184	PGSC0003DMS000000837	575067	576166	571538	576719
2_COS_835812:836434	LeChr4_103cM_SGN-U285873_DM_4K	PGSC0003DMG200008017	PGSC0003DMG400008017	1	1	chr04	PGSC0003DMB000000184	PGSC0003DMS000000837	574424	575046	571538	576719
2_COS_836644:836764	LeChr4_103cM_SGN-U285873_DM_4K	PGSC0003DMG200008017	PGSC0003DMG400008017	1	1	chr04	PGSC0003DMB000000184	PGSC0003DMS000000837	574094	574214	571538	576719
2_COS_836888:837008	LeChr4_103cM_SGN-U285873_DM_4K	PGSC0003DMG200008017	PGSC0003DMG400008017	1	1	chr04	PGSC0003DMB000000184	PGSC0003DMS000000837	573850	573970	571538	576719
2_COS_816792:817123	LeChr4_88cM_SGN-U280873_DM_4K	PGSC0003DMG200009343	PGSC0003DMG400009343	1	1	chr04	PGSC0003DMB000000002	PGSC0003DMS000001539	459843	460174	459786	464118
2_COS_817297:817560	LeChr4_88cM_SGN-U280873_DM_4K	PGSC0003DMG200009343	PGSC0003DMG400009343	1	1	chr04	PGSC0003DMB000000002	PGSC0003DMS000001539	460348	460611	459786	464118
2_COS_817690:817810	LeChr4_88cM_SGN-U280873_DM_4K	PGSC0003DMG200009343	PGSC0003DMG400009343	1	1	chr04	PGSC0003DMB000000002	PGSC0003DMS000001539	460741	460861	459786	464118
3_PotCyc_468277:468765	SGN-U280046_DM_4K	PGSC0003DMG200009343	PGSC0003DMG400009343	1	1	chr04	PGSC0003DMB000000002	PGSC0003DMS000001539	463568	464056	459786	464118
3_PotCyc_469082:469247	SGN-U280046_DM_4K	PGSC0003DMG200009343	PGSC0003DMG400009343	1	1	chr04	PGSC0003DMB000000002	PGSC0003DMS000001539	463086	463251	459786	464118
2_COS_179598:179718	LeChr1_115cM_SGN-U272198_DM_4K	PGSC0003DMG200009473	PGSC0003DMG400009473	1	1	chr04	PGSC0003DMB000000164	PGSC0003DMS000000615	282391	282511	282282	288734
2_COS_180272:180471	LeChr1_115cM_SGN-U272198_DM_4K	PGSC0003DMG200009473	PGSC0003DMG400009473	1	1	chr04	PGSC0003DMB000000164	PGSC0003DMS000000615	283065	283264	282282	288734
2_COS_181097:181596	LeChr1_115cM_SGN-U272198_DM_4K	PGSC0003DMG200009473	PGSC0003DMG400009473	1	1	chr04	PGSC0003DMB000000164	PGSC0003DMS000000615	283890	284389	282282	288734
2_COS_181617:182981	LeChr1_115cM_SGN-U272198_DM_4K	PGSC0003DMG200009473	PGSC0003DMG400009473	1	1	chr04	PGSC0003DMB000000164	PGSC0003DMS000000615	284410	285774	282282	288734
2_COS_183870:183990	LeChr1_115cM_SGN-U272198_DM_4K	PGSC0003DMG200009473	PGSC0003DMG400009473	1	1	chr04	PGSC0003DMB000000164	PGSC0003DMS000000615	286663	286783	282282	288734
2_COS_866519:866639	LeChr4_130cM_SGN-U278324_DM_4K	PGSC0003DMG200009862	PGSC0003DMG400009862	1	1	chr04	PGSC0003DMB000000032	PGSC0003DMS000001367	22217	22337	22171	25894
2_COS_866780:868439	LeChr4_130cM_SGN-U278324_DM_4K	PGSC0003DMG200009862	PGSC0003DMG400009862	1	1	chr04	PGSC0003DMB000000032	PGSC0003DMS000001367	22478	24137	22171	25894
2_COS_869302:869422	LeChr4_130cM_SGN-U278324_DM_4K	PGSC0003DMG200009862	PGSC0003DMG400009862	1	1	chr04	PGSC0003DMB000000032	PGSC0003DMS000001367	25000	25120	22171	25894
2_COS_869858:870112	LeChr4_130cM_SGN-U278324_DM_4K	PGSC0003DMG200009862	PGSC0003DMG400009862	1	1	chr04	PGSC0003DMB000000032	PGSC0003DMS000001367	25556	25810	22171	25894
2_COS_858962:859082	LeChr4_132cM_SGN-U274683_DM_4K	PGSC0003DMG200009867	PGSC0003DMG400009867	1	1	chr04	PGSC0003DMB000000032	PGSC0003DMS000001367	106534	106654	103146	110253
2_COS_859247:859367	LeChr4_132cM_SGN-U274683_DM_4K	PGSC0003DMG200009867	PGSC0003DMG400009867	1	1	chr04	PGSC0003DMB000000032	PGSC0003DMS000001367	106819	106939	103146	110253
2_COS_860650:861189	LeChr4_132cM_SGN-U274683_DM_4K	PGSC0003DMG200009867	PGSC0003DMG400009867	1	1	chr04	PGSC0003DMB000000032	PGSC0003DMS000001367	108222	108761	103146	110253
2_COS_861210:862269	LeChr4_132cM_SGN-U274683_DM_4K	PGSC0003DMG200009867	PGSC0003DMG400009867	1	1	chr04	PGSC0003DMB000000032	PGSC0003DMS000001367	108782	109841	103146	110253
2_COS_862310:862534	LeChr4_132cM_SGN-U274683_DM_4K	PGSC0003DMG200009867	PGSC0003DMG400009867	1	1	chr04	PGSC0003DMB000000032	PGSC0003DMS000001367	109882	110106	103146	110253
1_GG_863045:863773	GGChr4_SGN-U284399_DM_4K	PGSC0003DMG200009885	PGSC0003DMG400009885	1	1	chr04	PGSC0003DMB000000032	PGSC0003DMS000001367	439808	440536	439682	442252
1_GG_770525:770724	GGChr4_SGN-U271591_DM_4K	PGSC0003DMG200009891	PGSC0003DMG400009891	1	1	chr04	PGSC0003DMB000000032	PGSC0003DMS000001367	565629	565828	565526	570437
1_GG_770931:771081	GGChr4_SGN-U271591_DM_4K	PGSC0003DMG200009891	PGSC0003DMG400009891	1	1	chr04	PGSC0003DMB000000032	PGSC0003DMS000001367	566035	566185	565526	570437
1_GG_771327:771447	GGChr4_SGN-U271591_DM_4K	PGSC0003DMG200009891	PGSC0003DMG400009891	1	1	chr04	PGSC0003DMB000000032	PGSC0003DMS000001367	566431	566551	565526	570437
1_GG_771592:772051	GGChr4_SGN-U271591_DM_4K	PGSC0003DMG200009891	PGSC0003DMG400009891	1	1	chr04	PGSC0003DMB000000032	PGSC0003DMS000001367	566696	567155	565526	570437
1_GG_772830:772975	GGChr4_SGN-U271591_DM_4K	PGSC0003DMG200009891	PGSC0003DMG400009891	1	1	chr04	PGSC0003DMB000000032	PGSC0003DMS000001367	567934	568079	565526	570437
1_GG_773104:773224	GGChr4_SGN-U271591_DM_4K	PGSC0003DMG200009891	PGSC0003DMG400009891	1	1	chr04	PGSC0003DMB000000032	PGSC0003DMS000001367	568208	568328	565526	570437
1_GG_773546:775125	GGChr4_SGN-U271591_DM_4K	PGSC0003DMG200009891	PGSC0003DMG400009891	1	1	chr04	PGSC0003DMB000000032	PGSC0003DMS000001367	568650	570229	565526	570437
4_CG_1143441:1145453	CGChr4_SGN-U275115_DM_4k	PGSC0003DMG200009894	PGSC0003DMG400009894	1	1	chr04	PGSC0003DMB000000032	PGSC0003DMS000001367	660662	662674	656984	670257
4_CG_1145707:1145906	CGChr4_SGN-U275115_DM_4k	PGSC0003DMG200009894	PGSC0003DMG400009894	1	1	chr04	PGSC0003DMB000000032	PGSC0003DMS000001367	662928	663127	656984	670257
5_AFLP_32885:33304	Chr0_Unmapped_P18M41_204_06_RH_5K	PGSC0003DMG200009914	PGSC0003DMG400009914	1	1	chr04	PGSC0003DMB000000032	PGSC0003DMS000001367	1046459	1046878	1042784	1048581
5_AFLP_33903:34430	Chr0_Unmapped_P18M41_204_06_RH_5K	PGSC0003DMG200009914	PGSC0003DMG400009914	1	1	chr04	PGSC0003DMB000000032	PGSC0003DMS000001367	1047479	1048006	1042784	1048581
3_PotCyc_381959:382421	SGN-U278286_DM_4K	PGSC0003DMG200009936	PGSC0003DMG400009936	1	1	chr04	PGSC0003DMB000000032	PGSC0003DMS000001367	40998	41460	37723	43849
3_PotCyc_383190:383310	SGN-U278286_DM_4K	PGSC0003DMG200009936	PGSC0003DMG400009936	1	1	chr04	PGSC0003DMB000000032	PGSC0003DMS000001367	40109	40229	37723	43849
2_COS_882259:882378	LeChr4_137cM_SGN-U269647_DM_4K	PGSC0003DMG200009956	PGSC0003DMG400009956	1	1	chr04	PGSC0003DMB000000032	PGSC0003DMS000001367	454138	454257	452691	454728
2_COS_882784:883817	LeChr4_137cM_SGN-U269647_DM_4K	PGSC0003DMG200009956	PGSC0003DMG400009956	1	1	chr04	PGSC0003DMB000000032	PGSC0003DMS000001367	452699	453732	452691	454728
5_AFLP_310984:311387	Chr4_Unmapped_E32M48_446_04_P12M42_186_66_RH_5K	PGSC0003DMG200009976	PGSC0003DMG400009976	1	1	chr04	PGSC0003DMB000000032	PGSC0003DMS000001367	760174	760577	755767	763160
5_AFLP_313186:313850	Chr4_Unmapped_E32M48_446_04_P12M42_186_66_RH_5K	PGSC0003DMG200009976	PGSC0003DMG400009976	1	1	chr04	PGSC0003DMB000000032	PGSC0003DMS000001367	762406	763062	755767	763160
2_COS_875600:875996	LeChr4_133cM_SGN-U279008_DM_4K	PGSC0003DMG200009980	PGSC0003DMG400009980	1	1	chr04	PGSC0003DMB000000032	PGSC0003DMS000001367	817913	818309	815520	820220
2_COS_876420:877879	LeChr4_133cM_SGN-U279008_DM_4K	PGSC0003DMG200009980	PGSC0003DMG400009980	1	1	chr04	PGSC0003DMB000000032	PGSC0003DMS000001367	816030	817489	815520	820220
2_COS_877900:878295	LeChr4_133cM_SGN-U279008_DM_4K	PGSC0003DMG200009980	PGSC0003DMG400009980	1	1	chr04	PGSC0003DMB000000032	PGSC0003DMS000001367	815614	816009	815520	820220
4_CG_490450:490570	DM_SBEI	PGSC0003DMG200009981	PGSC0003DMG400009981	1	1	chr04	PGSC0003DMB000000032	PGSC0003DMS000001367	828602	828722	820781	828727
4_CG_492162:492378	DM_SBEI	PGSC0003DMG200009981	PGSC0003DMG400009981	1	1	chr04	PGSC0003DMB000000032	PGSC0003DMS000001367	826674	826890	820781	828727
4_CG_492856:495099	DM_SBEI	PGSC0003DMG200009981	PGSC0003DMG400009981	1	1	chr04	PGSC0003DMB000000032	PGSC0003DMS000001367	823893	825119	820781	828727
4_CG_495358:495478	DM_SBEI	PGSC0003DMG200009981	PGSC0003DMG400009981	1	1	chr04	PGSC0003DMB000000032	PGSC0003DMS000001367	823514	823634	820781	828727
4_CG_495834:496725	DM_SBEI	PGSC0003DMG200009981	PGSC0003DMG400009981	1	1	chr04	PGSC0003DMB000000032	PGSC0003DMS000001367	822267	823158	820781	828727
1_GG_1783552:1785161	GGeChr4_80cM_SGN-U269126_DM_4k	PGSC0003DMG200010007	PGSC0003DMG400010007	1	1	chr04	PGSC0003DMB000000032	PGSC0003DMS000001367	1258317	1259926	1254838	1260859
1_GG_1785567:1785686	GGeChr4_80cM_SGN-U269126_DM_4k	PGSC0003DMG200010007	PGSC0003DMG400010007	1	1	chr04	PGSC0003DMB000000032	PGSC0003DMS000001367	1257792	1257911	1254838	1260859
1_GG_1785866:1786779	GGeChr4_80cM_SGN-U269126_DM_4k	PGSC0003DMG200010007	PGSC0003DMG400010007	1	1	chr04	PGSC0003DMB000000032	PGSC0003DMS000001367	1256699	1257612	1254838	1260859
1_GG_1787298:1787808	GGeChr4_80cM_SGN-U269126_DM_4k	PGSC0003DMG200010007	PGSC0003DMG400010007	1	1	chr04	PGSC0003DMB000000032	PGSC0003DMS000001367	1255670	1256180	1254838	1260859
1_GG_1788018:1788551	GGeChr4_80cM_SGN-U269126_DM_4k	PGSC0003DMG200010007	PGSC0003DMG400010007	1	1	chr04	PGSC0003DMB000000032	PGSC0003DMS000001367	1254927	1255460	1254838	1260859
1_GG_750273:751092	GGChr4_SGN-U270357_DM_4K	PGSC0003DMG200010008	PGSC0003DMG400010008	1	1	chr04	PGSC0003DMB000000032	PGSC0003DMS000001367	1263583	1264402	1261938	1264474
1_GG_751716:751855	GGChr4_SGN-U270357_DM_4K	PGSC0003DMG200010008	PGSC0003DMG400010008	1	1	chr04	PGSC0003DMB000000032	PGSC0003DMS000001367	1262684	1262823	1261938	1264474
2_COS_736056:736275	LeChr4_55cM_SGN-U281928_DM_4K	PGSC0003DMG200010572	PGSC0003DMG400010572	1	1	chr04	PGSC0003DMB000000018	PGSC0003DMS000000814	245199	245418	241212	245323
2_COS_736301:736740	LeChr4_55cM_SGN-U281928_DM_4K	PGSC0003DMG200010572	PGSC0003DMG400010572	1	1	chr04	PGSC0003DMB000000018	PGSC0003DMS000000814	244741	245173	241212	245323
2_COS_736761:737140	LeChr4_55cM_SGN-U281928_DM_4K	PGSC0003DMG200010572	PGSC0003DMG400010572	1	1	chr04	PGSC0003DMB000000018	PGSC0003DMS000000814	244328	244707	241212	245323
2_COS_737392:737536	LeChr4_55cM_SGN-U281928_DM_4K	PGSC0003DMG200010572	PGSC0003DMG400010572	1	1	chr04	PGSC0003DMB000000018	PGSC0003DMS000000814	243932	244076	241212	245323
4_CG_11719:13221	DM_LCYb1	PGSC0003DMG200010637	PGSC0003DMG400010637	1	1	chr04	PGSC0003DMB000000480	PGSC0003DMS000000051	269542	271044	269186	271112
2_COS_690647:690872	LeChr4_22cM_SGN-U278265_DM_4K	PGSC0003DMG200011531	PGSC0003DMG400011531	1	1	chr04	PGSC0003DMB000000296	PGSC0003DMS000002233	138916	139141	136502	142139
2_COS_691157:691996	LeChr4_22cM_SGN-U278265_DM_4K	PGSC0003DMG200011531	PGSC0003DMG400011531	1	1	chr04	PGSC0003DMB000000296	PGSC0003DMS000002233	137792	138631	136502	142139
2_COS_692236:692412	LeChr4_22cM_SGN-U278265_DM_4K	PGSC0003DMG200011531	PGSC0003DMG400011531	1	1	chr04	PGSC0003DMB000000296	PGSC0003DMS000002233	137376	137552	136502	142139
2_COS_692569:692864	LeChr4_22cM_SGN-U278265_DM_4K	PGSC0003DMG200011531	PGSC0003DMG400011531	1	1	chr04	PGSC0003DMB000000296	PGSC0003DMS000002233	136924	137219	136502	142139
1_GG_814273:814438	GGChr4_SGN-U275814_DM_4K	PGSC0003DMG200012720	PGSC0003DMG400012720	1	1	chr04	PGSC0003DMB000000249	PGSC0003DMS000001089	284666	284831	281042	284782
1_GG_815113:815712	GGChr4_SGN-U275814_DM_4K	PGSC0003DMG200012720	PGSC0003DMG400012720	1	1	chr04	PGSC0003DMB000000249	PGSC0003DMS000001089	283392	283991	281042	284782
1_GG_815733:816112	GGChr4_SGN-U275814_DM_4K	PGSC0003DMG200012720	PGSC0003DMG400012720	1	1	chr04	PGSC0003DMB000000249	PGSC0003DMS000001089	282995	283371	281042	284782
1_GG_816137:816792	GGChr4_SGN-U275814_DM_4K	PGSC0003DMG200012720	PGSC0003DMG400012720	1	1	chr04	PGSC0003DMB000000249	PGSC0003DMS000001089	282315	282970	281042	284782
3_PotCyc_594010:594329	SGN-U282321_DM_4K	PGSC0003DMG200012722	PGSC0003DMG400012722	1	1	chr04	PGSC0003DMB000000249	PGSC0003DMS000001089	306380	306699	300589	306798
3_PotCyc_595052:595172	SGN-U282321_DM_4K	PGSC0003DMG200012722	PGSC0003DMG400012722	1	1	chr04	PGSC0003DMB000000249	PGSC0003DMS000001089	305537	305657	300589	306798
3_PotCyc_596469:596788	SGN-U282321_DM_4K	PGSC0003DMG200012722	PGSC0003DMG400012722	1	1	chr04	PGSC0003DMB000000249	PGSC0003DMS000001089	303921	304240	300589	306798
3_PotCyc_596995:597439	SGN-U282321_DM_4K	PGSC0003DMG200012722	PGSC0003DMG400012722	1	1	chr04	PGSC0003DMB000000249	PGSC0003DMS000001089	303270	303714	300589	306798
2_COS_766280:766504	LeChr4_59cM_SGN-U271774_DM_4K	PGSC0003DMG200012800	PGSC0003DMG400012800	1	1	chr04	PGSC0003DMB000000181	PGSC0003DMS000001318	280984	281208	272001	281273
2_COS_767670:767900	LeChr4_59cM_SGN-U271774_DM_4K	PGSC0003DMG200012800	PGSC0003DMG400012800	1	1	chr04	PGSC0003DMB000000181	PGSC0003DMS000001318	279588	279818	272001	281273
2_COS_768845:770504	LeChr4_59cM_SGN-U271774_DM_4K	PGSC0003DMG200012800	PGSC0003DMG400012800	1	1	chr04	PGSC0003DMB000000181	PGSC0003DMS000001318	276984	278643	272001	281273
2_COS_770974:771258	LeChr4_59cM_SGN-U271774_DM_4K	PGSC0003DMG200012800	PGSC0003DMG400012800	1	1	chr04	PGSC0003DMB000000181	PGSC0003DMS000001318	275775	276059	272001	281273
2_COS_771538:771810	LeChr4_59cM_SGN-U271774_DM_4K	PGSC0003DMG200012800	PGSC0003DMG400012800	1	1	chr04	PGSC0003DMB000000181	PGSC0003DMS000001318	275223	275495	272001	281273
4_CG_844054:844579	DM_DPE1	PGSC0003DMG200016589	PGSC0003DMG400016589	1	1	chr04	PGSC0003DMB000000419	PGSC0003DMS000000472	506549	507074	499816	507079
4_CG_846122:847824	DM_DPE1	PGSC0003DMG200016589	PGSC0003DMG400016589	1	1	chr04	PGSC0003DMB000000419	PGSC0003DMS000000472	503304	505006	499816	507079
4_CG_847842:848161	DM_DPE1	PGSC0003DMG200016589	PGSC0003DMG400016589	1	1	chr04	PGSC0003DMB000000419	PGSC0003DMS000000472	502967	503286	499816	507079
4_CG_848826:849492	DM_DPE1	PGSC0003DMG200016589	PGSC0003DMG400016589	1	1	chr04	PGSC0003DMB000000419	PGSC0003DMS000000472	501636	502302	499816	507079
4_CG_850308:850473	DM_DPE1	PGSC0003DMG200016589	PGSC0003DMG400016589	1	1	chr04	PGSC0003DMB000000419	PGSC0003DMS000000472	500655	500820	499816	507079
4_CG_850947:851286	DM_DPE1	PGSC0003DMG200016589	PGSC0003DMG400016589	1	1	chr04	PGSC0003DMB000000419	PGSC0003DMS000000472	499842	500181	499816	507079
4_CG_1225281:1225420	CGChr4_SGN-U294076_DM	PGSC0003DMG200016887	PGSC0003DMG400016887	1	1	chr04	PGSC0003DMB000000633	PGSC0003DMS000003755	155826	155965	155638	157673
4_CG_1225452:1225691	CGChr4_SGN-U294076_DM	PGSC0003DMG200016887	PGSC0003DMG400016887	1	1	chr04	PGSC0003DMB000000633	PGSC0003DMS000003755	155997	156236	155638	157673
4_CG_1225712:1226872	CGChr4_SGN-U294076_DM	PGSC0003DMG200016887	PGSC0003DMG400016887	1	1	chr04	PGSC0003DMB000000633	PGSC0003DMS000003755	156257	157417	155638	157673
4_CG_1102616:1102735	CGChr4_SGN-U268370_DM_4k	PGSC0003DMG200017714	PGSC0003DMG400017714	1	1	chr04	PGSC0003DMB000000164	PGSC0003DMS000000630	136847	136966	136875	139276
4_CG_1103044:1103189	CGChr4_SGN-U268370_DM_4k	PGSC0003DMG200017714	PGSC0003DMG400017714	1	1	chr04	PGSC0003DMB000000164	PGSC0003DMS000000630	137275	137420	136875	139276
4_CG_1103360:1105040	CGChr4_SGN-U268370_DM_4k	PGSC0003DMG200017714	PGSC0003DMG400017714	1	1	chr04	PGSC0003DMB000000164	PGSC0003DMS000000630	137589	139269	136875	139276
1_GG_820663:821462	GGChr4_SGN-U275954_DM_4K	PGSC0003DMG200021513	PGSC0003DMG400021513	1	1	chr04	PGSC0003DMB000000381	PGSC0003DMS000001687	248764	249563	246871	249642
4_CG_1118270:1118609	CGChr4_SGN-U269412_DM_4k	PGSC0003DMG200021527	PGSC0003DMG400021527	1	1	chr04	PGSC0003DMB000000381	PGSC0003DMS000001687	124795	125134	119839	125140
4_CG_1118737:1118857	CGChr4_SGN-U269412_DM_4k	PGSC0003DMG200021527	PGSC0003DMG400021527	1	1	chr04	PGSC0003DMB000000381	PGSC0003DMS000001687	124547	124667	119839	125140
4_CG_1120513:1120633	CGChr4_SGN-U269412_DM_4k	PGSC0003DMG200021527	PGSC0003DMG400021527	1	1	chr04	PGSC0003DMB000000381	PGSC0003DMS000001687	122771	122891	119839	125140
4_CG_1121704:1123389	CGChr4_SGN-U269412_DM_4k	PGSC0003DMG200021527	PGSC0003DMG400021527	1	1	chr04	PGSC0003DMB000000381	PGSC0003DMS000001687	119901	121586	119839	125140
1_GG_779276:779980	GGChr4_SGN-U272289_DM_4K	PGSC0003DMG200023621	PGSC0003DMG400023621	1	1	chr04	PGSC0003DMB000000086	PGSC0003DMS000000476	645121	645825	645124	645941
4_CG_615158:617037	RH_Chr4_TPS	PGSC0003DMG200023995	PGSC0003DMG400023995	1	1	chr04	PGSC0003DMB000000016	PGSC0003DMS000000792	185274	187153	179735	188141
4_CG_617078:618079	RH_Chr4_TPS	PGSC0003DMG200023995	PGSC0003DMG400023995	1	1	chr04	PGSC0003DMB000000016	PGSC0003DMS000000792	187194	188195	179735	188141
1_GG_808628:809263	GGChr4_SGN-U275769_DM_4K	PGSC0003DMG200024802	PGSC0003DMG400024802	1	1	chr04	PGSC0003DMB000000213	PGSC0003DMS000001555	254610	255245	252024	256253
1_GG_809432:810251	GGChr4_SGN-U275769_DM_4K	PGSC0003DMG200024802	PGSC0003DMG400024802	1	1	chr04	PGSC0003DMB000000213	PGSC0003DMS000001555	255414	256233	252024	256253
4_CG_908741:909640	DM_MEX1	PGSC0003DMG200024812	PGSC0003DMG400024812	1	1	chr04	PGSC0003DMB000000213	PGSC0003DMS000001555	423972	424871	417604	424982
4_CG_909677:909796	DM_MEX1	PGSC0003DMG200024812	PGSC0003DMG400024812	1	1	chr04	PGSC0003DMB000000213	PGSC0003DMS000001555	423816	423935	417604	424982
4_CG_909817:910333	DM_MEX1	PGSC0003DMG200024812	PGSC0003DMG400024812	1	1	chr04	PGSC0003DMB000000213	PGSC0003DMS000001555	423279	423795	417604	424982
4_CG_1109040:1109211	CGChr4_SGN-U269362_DM_4k	PGSC0003DMG200025298	PGSC0003DMG400025298	1	1	chr04	PGSC0003DMB000000330	PGSC0003DMS000001596	156004	156175	155973	161785
4_CG_1110993:1111263	CGChr4_SGN-U269362_DM_4k	PGSC0003DMG200025298	PGSC0003DMG400025298	1	1	chr04	PGSC0003DMB000000330	PGSC0003DMS000001596	157957	158227	155973	161785
4_CG_1112305:1112766	CGChr4_SGN-U269362_DM_4k	PGSC0003DMG200025298	PGSC0003DMG400025298	1	1	chr04	PGSC0003DMB000000330	PGSC0003DMS000001596	159269	159730	155973	161785
4_CG_1113152:1114171	CGChr4_SGN-U269362_DM_4k	PGSC0003DMG200025298	PGSC0003DMG400025298	1	1	chr04	PGSC0003DMB000000330	PGSC0003DMS000001596	160646	161665	155973	161785
1_GG_833518:834108	GGChr4_SGN-U277197_DM_4K	PGSC0003DMG200025309	PGSC0003DMG400025309	1	1	chr04	PGSC0003DMB000000330	PGSC0003DMS000001596	146545	147135	144412	147180
3_PotCyc_727198:727441	SGN-U284841_DM_4K	PGSC0003DMG200025321	PGSC0003DMG400025321	1	1	chr04	PGSC0003DMB000000234	PGSC0003DMS000002157	92255	92498	90953	93813
3_PotCyc_727839:728231	SGN-U284841_DM_4K	PGSC0003DMG200025321	PGSC0003DMG400025321	1	1	chr04	PGSC0003DMB000000234	PGSC0003DMS000002157	91465	91857	90953	93813
2_COS_887817:888262	LeChr4_135cM_SGN-U270987_DM_4K	PGSC0003DMG200025664	PGSC0003DMG400025664	1	1	chr04	PGSC0003DMB000000032	PGSC0003DMS000000552	60240	60685	54678	60746
2_COS_890074:892299	LeChr4_135cM_SGN-U270987_DM_4K	PGSC0003DMG200025664	PGSC0003DMG400025664	1	1	chr04	PGSC0003DMB000000032	PGSC0003DMS000000552	56203	58428	54678	60746
2_COS_893187:893552	LeChr4_135cM_SGN-U270987_DM_4K	PGSC0003DMG200025664	PGSC0003DMG400025664	1	1	chr04	PGSC0003DMB000000032	PGSC0003DMS000000552	54950	55315	54678	60746
1_GG_1765223:1767041	GGeChr4_40cM_SGN-U269439_DM_4k	PGSC0003DMG200027532	PGSC0003DMG400027532	1	1	chr04	PGSC0003DMB000000164	PGSC0003DMS000001026	25969	27787	25907	27912
2_COS_719235:719355	LeChr4_28cM_SGN-U282024_DM_4K	PGSC0003DMG200027743	PGSC0003DMG400027743	1	1	chr04	PGSC0003DMB000000577	PGSC0003DMS000000503	40926	41046	34737	41977
2_COS_723763:724702	LeChr4_28cM_SGN-U282024_DM_4K	PGSC0003DMG200027743	PGSC0003DMG400027743	1	1	chr04	PGSC0003DMB000000577	PGSC0003DMS000000503	35683	36622	34737	41977
2_COS_724723:725557	LeChr4_28cM_SGN-U282024_DM_4K	PGSC0003DMG200027743	PGSC0003DMG400027743	1	1	chr04	PGSC0003DMB000000577	PGSC0003DMS000000503	34828	35662	34737	41977
3_PotCyc_114661:114873	SGN-U272787_DM_4K	PGSC0003DMG200027919	PGSC0003DMG400027919	1	1	chr04	PGSC0003DMB000000639	PGSC0003DMS000001821	134466	134678	128229	134752
3_PotCyc_117035:117640	SGN-U272787_DM_4K	PGSC0003DMG200027919	PGSC0003DMG400027919	1	1	chr04	PGSC0003DMB000000639	PGSC0003DMS000001821	131699	132304	128229	134752
3_PotCyc_118295:118452	SGN-U272787_DM_4K	PGSC0003DMG200027919	PGSC0003DMG400027919	1	1	chr04	PGSC0003DMB000000639	PGSC0003DMS000001821	130887	131044	128229	134752
5_AFLP_26438:26595	Chr0_Unmapped_P13M33_347_54_RH_5K	PGSC0003DMG200029437	PGSC0003DMG400029437	1	1	chr04	PGSC0003DMB000000189	PGSC0003DMS000000187	269	426	179	2195
5_AFLP_27571:28030	Chr0_Unmapped_P13M33_347_54_RH_5K	PGSC0003DMG200029437	PGSC0003DMG400029437	1	1	chr04	PGSC0003DMB000000189	PGSC0003DMS000000187	1418	1878	179	2195
2_COS_683441:683681	LeChr4_7cM_SGN-U275824_DM_4K	PGSC0003DMG200029467	PGSC0003DMG400029467	1	1	chr04	PGSC0003DMB000000189	PGSC0003DMS000000187	825545	825785	825457	828746
2_COS_684417:684537	LeChr4_7cM_SGN-U275824_DM_4K	PGSC0003DMG200029467	PGSC0003DMG400029467	1	1	chr04	PGSC0003DMB000000189	PGSC0003DMS000000187	826521	826641	825457	828746
2_COS_685195:685315	LeChr4_7cM_SGN-U275824_DM_4K	PGSC0003DMG200029467	PGSC0003DMG400029467	1	1	chr04	PGSC0003DMB000000189	PGSC0003DMS000000187	827231	827351	825457	828746
2_COS_685735:686194	LeChr4_7cM_SGN-U275824_DM_4K	PGSC0003DMG200029467	PGSC0003DMG400029467	1	1	chr04	PGSC0003DMB000000189	PGSC0003DMS000000187	827771	828230	825457	828746
2_COS_686215:686646	LeChr4_7cM_SGN-U275824_DM_4K	PGSC0003DMG200029467	PGSC0003DMG400029467	1	1	chr04	PGSC0003DMB000000189	PGSC0003DMS000000187	828251	828682	825457	828746
2_COS_810388:810508	LeChr4_83cM_SGN-U277619_DM_4K	PGSC0003DMG200030834	PGSC0003DMG400030834	1	1	chr04	PGSC0003DMB000000404	PGSC0003DMS000000128	334833	334953	332540	338424
2_COS_810912:811531	LeChr4_83cM_SGN-U277619_DM_4K	PGSC0003DMG200030834	PGSC0003DMG400030834	1	1	chr04	PGSC0003DMB000000404	PGSC0003DMS000000128	333810	334429	332540	338424
2_COS_811712:812591	LeChr4_83cM_SGN-U277619_DM_4K	PGSC0003DMG200030834	PGSC0003DMG400030834	1	1	chr04	PGSC0003DMB000000404	PGSC0003DMS000000128	332750	333629	332540	338424
2_COS_812612:812793	LeChr4_83cM_SGN-U277619_DM_4K	PGSC0003DMG200030834	PGSC0003DMG400030834	1	1	chr04	PGSC0003DMB000000404	PGSC0003DMS000000128	332548	332729	332540	338424
2_COS_804817:805416	LeChr4_82cM_SGN-U276669_DM_4K	PGSC0003DMG200030840	PGSC0003DMG400030840	1	1	chr04	PGSC0003DMB000000404	PGSC0003DMS000000128	462136	462735	460320	462789
2_COS_805437:805656	LeChr4_82cM_SGN-U276669_DM_4K	PGSC0003DMG200030840	PGSC0003DMG400030840	1	1	chr04	PGSC0003DMB000000404	PGSC0003DMS000000128	461896	462115	460320	462789
2_COS_805931:806389	LeChr4_82cM_SGN-U276669_DM_4K	PGSC0003DMG200030840	PGSC0003DMG400030840	1	1	chr04	PGSC0003DMB000000404	PGSC0003DMS000000128	461163	461621	460320	462789
1_GG_825482:825974	GGChr4_SGN-U276044_DM_4K	PGSC0003DMG200031135	PGSC0003DMG400031135	1	1	chr04	PGSC0003DMB000000285	PGSC0003DMS000000403	123739	124231	120193	124271
1_GG_827151:827484	GGChr4_SGN-U276044_DM_4K	PGSC0003DMG200031135	PGSC0003DMG400031135	1	1	chr04	PGSC0003DMB000000285	PGSC0003DMS000000403	122229	122562	120193	124271
1_GG_827860:828219	GGChr4_SGN-U276044_DM_4K	PGSC0003DMG200031135	PGSC0003DMG400031135	1	1	chr04	PGSC0003DMB000000285	PGSC0003DMS000000403	121494	121853	120193	124271
1_GG_828240:829419	GGChr4_SGN-U276044_DM_4K	PGSC0003DMG200031135	PGSC0003DMG400031135	1	1	chr04	PGSC0003DMB000000285	PGSC0003DMS000000403	120294	121473	120193	124271
2_COS_707108:707484	LeChr4_20cM_SGN-U274999_DM_4K	PGSC0003DMG200032542	PGSC0003DMG400032542	1	1	chr04	PGSC0003DMB000000296	PGSC0003DMS000002803	305797	306173	304045	314011
2_COS_707685:708108	LeChr4_20cM_SGN-U274999_DM_4K	PGSC0003DMG200032542	PGSC0003DMG400032542	1	1	chr04	PGSC0003DMB000000296	PGSC0003DMS000002803	306374	306797	304045	314011
2_COS_710378:710498	LeChr4_20cM_SGN-U274999_DM_4K	PGSC0003DMG200032542	PGSC0003DMG400032542	1	1	chr04	PGSC0003DMB000000296	PGSC0003DMS000002803	309067	309187	304045	314011
2_COS_712002:712122	LeChr4_20cM_SGN-U274999_DM_4K	PGSC0003DMG200032542	PGSC0003DMG400032542	1	1	chr04	PGSC0003DMB000000296	PGSC0003DMS000002803	310691	310811	304045	314011
2_COS_712319:712439	LeChr4_20cM_SGN-U274999_DM_4K	PGSC0003DMG200032542	PGSC0003DMG400032542	1	1	chr04	PGSC0003DMB000000296	PGSC0003DMS000002803	311008	311128	304045	314011
2_COS_712624:712744	LeChr4_20cM_SGN-U274999_DM_4K	PGSC0003DMG200032542	PGSC0003DMG400032542	1	1	chr04	PGSC0003DMB000000296	PGSC0003DMS000002803	311311	311431	304045	314011
2_COS_713419:714462	LeChr4_20cM_SGN-U274999_DM_4K	PGSC0003DMG200032542	PGSC0003DMG400032542	1	1	chr04	PGSC0003DMB000000296	PGSC0003DMS000002803	312106	313149	304045	314011
2_COS_714479:715168	LeChr4_20cM_SGN-U274999_DM_4K	PGSC0003DMG200032542	PGSC0003DMG400032542	1	1	chr04	PGSC0003DMB000000296	PGSC0003DMS000002803	313166	313855	304045	314011
1_GG_854229:855908	GGChr4_SGN-U278947_DM_4K	PGSC0003DMG200032567	PGSC0003DMG400032567	1	1	chr04	PGSC0003DMB000000296	PGSC0003DMS000002803	447368	449047	444227	449106
1_GG_858742:859045	GGChr4_SGN-U278947_DM_4K	PGSC0003DMG200032567	PGSC0003DMG400032567	1	1	chr04	PGSC0003DMB000000296	PGSC0003DMS000002803	444231	444534	444227	449106
1_GG_1774640:1774959	GGeChr4_56cM_SGN-U288672_DM_4k	PGSC0003DMG200012897	PGSC0003DMG401012897	1	1	chr04	PGSC0003DMB000000002	PGSC0003DMS000002844	79912	80231	79356	84123
1_GG_1774980:1775930	GGeChr4_56cM_SGN-U288672_DM_4k	PGSC0003DMG200012897	PGSC0003DMG401012897	1	1	chr04	PGSC0003DMB000000002	PGSC0003DMS000002844	80252	81202	79356	84123
1_GG_1777116:1777441	GGeChr4_56cM_SGN-U288672_DM_4k	PGSC0003DMG200012897	PGSC0003DMG401012897	1	1	chr04	PGSC0003DMB000000002	PGSC0003DMS000002844	82388	82713	79356	84123
1_GG_1778411:1778722	GGeChr4_56cM_SGN-U288672_DM_4k	PGSC0003DMG200012897	PGSC0003DMG401012897	1	1	chr04	PGSC0003DMB000000002	PGSC0003DMS000002844	83683	83994	79356	84123
1_GG_800757:801016	GGChr4_SGN-U274884_DM_4K	PGSC0003DMG200031196	PGSC0003DMG401031196	1	1	chr04	PGSC0003DMB000000704	PGSC0003DMS000001878	119119	119378	119077	132628
1_GG_801037:802436	GGChr4_SGN-U274884_DM_4K	PGSC0003DMG200031196	PGSC0003DMG401031196	1	1	chr04	PGSC0003DMB000000704	PGSC0003DMS000001878	119399	120799	119077	132628
1_GG_804399:804698	GGChr4_SGN-U274884_DM_4K	PGSC0003DMG200031196	PGSC0003DMG401031196	1	1	chr04	PGSC0003DMB000000704	PGSC0003DMS000001878	122736	123035	119077	132628
2_COS_797705:797884	LeChr4_73cM_SGN-U282617_DM_4K	PGSC0003DMG200024096	PGSC0003DMG402024096	1	1	chr04	PGSC0003DMB000000294	PGSC0003DMS000000941	15884	16063	11780	16200
2_COS_799238:800797	LeChr4_73cM_SGN-U282617_DM_4K	PGSC0003DMG200024096	PGSC0003DMG402024096	1	1	chr04	PGSC0003DMB000000294	PGSC0003DMS000000941	12971	14530	11780	16200
1_GG_1760030:1761189	GGeChr4_13cM_SGN-U271163_DM_4k	PGSC0003DMG200029444	PGSC0003DMG402029444	1	1	chr04	PGSC0003DMB000000189	PGSC0003DMS000000187	289516	290675	278466	290712
5_AFLP_316751:317030	Chr5_2cM_E39M49_074_24_RH_5K	non-coding AFLP	non-coding AFLP	1	1	chr05	PGSC0003DMB000000943	PGSC0003DMS000002917	23543	23822	NA	NA
5_AFLP_317430:317833	Chr5_2cM_E39M49_074_24_RH_5K	non-coding AFLP	non-coding AFLP	1	1	chr05	PGSC0003DMB000000943	PGSC0003DMS000002917	24222	24625	NA	NA
5_AFLP_318605:318896	Chr5_2cM_E39M49_074_24_RH_5K	non-coding AFLP	non-coding AFLP	1	1	chr05	PGSC0003DMB000000943	PGSC0003DMS000002917	25397	25688	NA	NA
5_AFLP_339257:339633	Chr5_9cM_E35M54_159_44_RH_5K	non-coding AFLP	non-coding AFLP	1	1	chr05	PGSC0003DMB000000051	PGSC0003DMS000000906	683278	683654	NA	NA
5_AFLP_354914:355411	Chr5_28cM_P12M42_280_89_RH_5K	non-coding AFLP	non-coding AFLP	1	1	chr05	PGSC0003DMB000000027	PGSC0003DMS000000296	550708	551205	NA	NA
5_AFLP_381033:381341	Chr5_36cM_E35M61_090_09_RH_5K	non-coding AFLP	non-coding AFLP	1	0	chr05	PGSC0003DMB000000033	PGSC0003DMS000003106	76174	76003	NA	NA
5_AFLP_386102:386456	Chr5_36cM_E33M40_137_28_RH_5K	non-coding AFLP	non-coding AFLP	1	1	chr05	PGSC0003DMB000000260	PGSC0003DMS000001074	39987	39634	NA	NA
5_AFLP_390146:390762	Chr5_36cM_E45M60_204_59_RH_5K	non-coding AFLP	non-coding AFLP	1	1	chr05	PGSC0003DMB000000426	PGSC0003DMS000000835	NA	NA	NA	NA
5_AFLP_391207:391629	Chr5_36cM_E45M60_204_59_RH_5K	non-coding AFLP	non-coding AFLP	1	1	chr05	PGSC0003DMB000000426	PGSC0003DMS000000835	283990	283567	NA	NA
5_AFLP_406596:407016	Chr5_47cM_E32M60_203_40_RH_5K	non-coding AFLP	non-coding AFLP	1	1	chr05	PGSC0003DMB000000202	PGSC0003DMS000000154	377369	376949	NA	NA
5_AFLP_464552:464978	Chr5_Unmapped_E38M60_268_50_RH_5K	non-coding AFLP	non-coding AFLP	1	1	chr05	PGSC0003DMB000000002	PGSC0003DMS000000223	68761	69212	NA	NA
5_AFLP_679671:679830	Chr5_36cM_E45_M59_264_73_DM_5K	non-coding AFLP	non-coding AFLP	1	0	chr05	PGSC0003DMB000000003	PGSC0003DMS000001308	35201	35360	NA	NA
5_AFLP_679851:680149	Chr5_36cM_E45_M59_264_73_DM_5K	non-coding AFLP	non-coding AFLP	1	0	chr05	PGSC0003DMB000000003	PGSC0003DMS000001308	35381	35679	NA	NA
4_CG_565308:565747	DM_UGPase2	PGSC0003DMG200008445	PGSC0003DMG200008445	1	1	chr05	PGSC0003DMB000000580	PGSC0003DMS000003248	231685	232124	227267	238175
4_CG_565783:566102	DM_UGPase2	PGSC0003DMG200008445	PGSC0003DMG200008445	1	1	chr05	PGSC0003DMB000000580	PGSC0003DMS000003248	232160	232479	227267	238175
4_CG_567061:567560	DM_UGPase2	PGSC0003DMG200008445	PGSC0003DMG200008445	1	1	chr05	PGSC0003DMB000000580	PGSC0003DMS000003248	233438	233937	227267	238175
4_CG_568201:568620	DM_UGPase2	PGSC0003DMG200008445	PGSC0003DMG200008445	1	1	chr05	PGSC0003DMB000000580	PGSC0003DMS000003248	234805	235057	227267	238175
4_CG_568641:568787	DM_UGPase2	PGSC0003DMG200008445	PGSC0003DMG200008445	1	1	chr05	PGSC0003DMB000000580	PGSC0003DMS000003248	235165	235284	227267	238175
4_CG_569271:569391	DM_UGPase2	PGSC0003DMG200008445	PGSC0003DMG200008445	1	1	chr05	PGSC0003DMB000000580	PGSC0003DMS000003248	235888	236008	227267	238175
4_CG_570041:570800	DM_UGPase2	PGSC0003DMG200008445	PGSC0003DMG200008445	1	1	chr05	PGSC0003DMB000000580	PGSC0003DMS000003248	236658	237417	227267	238175
4_CG_570821:571299	DM_UGPase2	PGSC0003DMG200008445	PGSC0003DMG200008445	1	1	chr05	PGSC0003DMB000000580	PGSC0003DMS000003248	237438	237916	227267	238175
2_COS_780224:780492	LeChr4_71cM_SGN-U279943_DM_4K	PGSC0003DMG200014915	PGSC0003DMG200014915	1	1	chr05	PGSC0003DMB000000360	PGSC0003DMS000000101	57940	58208	52362	80439
2_COS_781591:781711	LeChr4_71cM_SGN-U279943_DM_4K	PGSC0003DMG200014915	PGSC0003DMG200014915	1	1	chr05	PGSC0003DMB000000360	PGSC0003DMS000000101	56709	56829	52362	80439
2_COS_783793:784552	LeChr4_71cM_SGN-U279943_DM_4K	PGSC0003DMG200014915	PGSC0003DMG200014915	1	1	chr05	PGSC0003DMB000000360	PGSC0003DMS000000101	53867	54626	52362	80439
2_COS_784573:784692	LeChr4_71cM_SGN-U279943_DM_4K	PGSC0003DMG200014915	PGSC0003DMG200014915	1	1	chr05	PGSC0003DMB000000360	PGSC0003DMS000000101	53727	53846	52362	80439
2_COS_784713:785192	LeChr4_71cM_SGN-U279943_DM_4K	PGSC0003DMG200014915	PGSC0003DMG200014915	1	1	chr05	PGSC0003DMB000000360	PGSC0003DMS000000101	53227	53706	52362	80439
2_COS_785213:785589	LeChr4_71cM_SGN-U279943_DM_4K	PGSC0003DMG200014915	PGSC0003DMG200014915	1	1	chr05	PGSC0003DMB000000360	PGSC0003DMS000000101	52830	53206	52362	80439
2_COS_1029075:1030334	LeChr5_103cM_SGN-U286081_DM_4K	PGSC0003DMG200015753	PGSC0003DMG200015753	1	1	chr05	PGSC0003DMB000000512	PGSC0003DMS000002164	123274	124533	120262	150721
2_COS_1030355:1030755	LeChr5_103cM_SGN-U286081_DM_4K	PGSC0003DMG200015753	PGSC0003DMG200015753	1	1	chr05	PGSC0003DMB000000512	PGSC0003DMS000002164	122853	123253	120262	150721
2_COS_1031941:1032091	LeChr5_103cM_SGN-U286081_DM_4K	PGSC0003DMG200015753	PGSC0003DMG200015753	1	1	chr05	PGSC0003DMB000000512	PGSC0003DMS000002164	121517	121667	120262	150721
2_COS_1032296:1032416	LeChr5_103cM_SGN-U286081_DM_4K	PGSC0003DMG200015753	PGSC0003DMG200015753	1	1	chr05	PGSC0003DMB000000512	PGSC0003DMS000002164	121192	121312	120262	150721
3_PotCyc_893767:894212	SGN-U292090_DM_4K	PGSC0003DMG200015902	PGSC0003DMG200015902	1	1	chr05	PGSC0003DMB000000003	PGSC0003DMS000000011	224123	224568	223839	235147
4_CG_952341:952461	DM_PGM1aa	PGSC0003DMG200017367	PGSC0003DMG200017367	1	0	chr05	PGSC0003DMB000000251	PGSC0003DMS000000571	74611	74731	57356	86109
4_CG_959337:959456	DM_PGM1aa	PGSC0003DMG200017367	PGSC0003DMG200017367	1	0	chr05	PGSC0003DMB000000251	PGSC0003DMS000000571	81607	81726	57356	86109
4_CG_962571:962855	DM_PGM1aa	PGSC0003DMG200017367	PGSC0003DMG200017367	1	0	chr05	PGSC0003DMB000000251	PGSC0003DMS000000571	84841	85125	57356	86109
4_CG_963695:963895	DM_PGM1aa	PGSC0003DMG200017367	PGSC0003DMG200017367	1	0	chr05	PGSC0003DMB000000251	PGSC0003DMS000000571	85965	86165	57356	86109
4_CG_954108:954847	DM_PGM1aa	PGSC0003DMG200017367	PGSC0003DMG200017367	1	0	chr05	PGSC0003DMB000000251	PGSC0003DMS000000571	76378	77117	57356	86109
4_CG_955128:955407	DM_PGM1aa	PGSC0003DMG200017367	PGSC0003DMG200017367	1	0	chr05	PGSC0003DMB000000251	PGSC0003DMS000000571	77398	77677	57356	86109
4_CG_804966:805705	DM_AMY3	PGSC0003DMG200017626	PGSC0003DMG401017626	1	1	chr05	PGSC0003DMB000000243	PGSC0003DMS000001708	368769	369508	362907	380533
4_CG_805751:806412	DM_AMY3	PGSC0003DMG200017626	PGSC0003DMG401017626	1	1	chr05	PGSC0003DMB000000243	PGSC0003DMS000001708	369554	370215	362907	380533
4_CG_808620:808740	DM_AMY3	PGSC0003DMG200017626	PGSC0003DMG401017626	1	1	chr05	PGSC0003DMB000000243	PGSC0003DMS000001708	372423	372543	362907	380533
4_CG_809900:810324	DM_AMY3	PGSC0003DMG200017626	PGSC0003DMG401017626	1	1	chr05	PGSC0003DMB000000243	PGSC0003DMS000001708	373703	374127	362907	380533
4_CG_811303:812749	DM_AMY3	PGSC0003DMG200017626	PGSC0003DMG401017626	1	1	chr05	PGSC0003DMB000000243	PGSC0003DMS000001708	375106	376552	362907	380533
2_COS_1000555:1000823	LeChr5_63cM_SGN-U274358_DM_4K	PGSC0003DMG200018606	PGSC0003DMG200018606	1	1	chr05	PGSC0003DMB000000248	PGSC0003DMS000000891	455242	455510	447883	458555
2_COS_1001852:1001972	LeChr5_63cM_SGN-U274358_DM_4K	PGSC0003DMG200018606	PGSC0003DMG200018606	1	1	chr05	PGSC0003DMB000000248	PGSC0003DMS000000891	456539	456659	447883	458555
2_COS_1003426:1003748	LeChr5_63cM_SGN-U274358_DM_4K	PGSC0003DMG200018606	PGSC0003DMG200018606	1	1	chr05	PGSC0003DMB000000248	PGSC0003DMS000000891	458184	458506	447883	458555
2_COS_996471:997570	LeChr5_63cM_SGN-U274358_DM_4K	PGSC0003DMG200018606	PGSC0003DMG200018606	1	1	chr05	PGSC0003DMB000000248	PGSC0003DMS000000891	451158	452257	447883	458555
2_COS_997591:998150	LeChr5_63cM_SGN-U274358_DM_4K	PGSC0003DMG200018606	PGSC0003DMG200018606	1	1	chr05	PGSC0003DMB000000248	PGSC0003DMS000000891	452278	452837	447883	458555
2_COS_998974:999114	LeChr5_63cM_SGN-U274358_DM_4K	PGSC0003DMG200018606	PGSC0003DMG200018606	1	1	chr05	PGSC0003DMB000000248	PGSC0003DMS000000891	453661	453801	447883	458555
5_AFLP_360168:360624	Chr5_29cM_P13M36_241_46_RH_5K	PGSC0003DMG200018615	PGSC0003DMG200018615	1	1	chr05	PGSC0003DMB000000248	PGSC0003DMS000000891	264468	264933	251157	277437
5_AFLP_328780:328899	Chr5_2cM_E33M40_306_55_P13M40_454_66_RH_5K	PGSC0003DMG200019648	PGSC0003DMG200019648	1	1	chr05	PGSC0003DMB000000103	PGSC0003DMS000001428	109005	109124	104960	117249
5_AFLP_328916:329464	Chr5_2cM_E33M40_306_55_P13M40_454_66_RH_5K	PGSC0003DMG200019648	PGSC0003DMG200019648	1	1	chr05	PGSC0003DMB000000103	PGSC0003DMS000001428	109141	109689	104960	117249
4_CG_699268:699540	DM_SUT2	PGSC0003DMG200025610	PGSC0003DMG400025610	1	1	chr05	PGSC0003DMB000000424	PGSC0003DMS000002190	38483	38755	38296	48549
4_CG_704669:705025	DM_SUT2	PGSC0003DMG200025610	PGSC0003DMG400025610	1	1	chr05	PGSC0003DMB000000424	PGSC0003DMS000002190	43884	44240	38296	48549
4_CG_705146:706294	DM_SUT2	PGSC0003DMG200025610	PGSC0003DMG400025610	1	1	chr05	PGSC0003DMB000000424	PGSC0003DMS000002190	44361	45509	38296	48549
4_CG_707303:709006	DM_SUT2	PGSC0003DMG200025610	PGSC0003DMG400025610	1	1	chr05	PGSC0003DMB000000424	PGSC0003DMS000002190	46518	48221	38296	48549
3_PotCyc_711342:711645	SGN-U284341_DM_4K	PGSC0003DMG200027193	PGSC0003DMG200027193	1	1	chr05	PGSC0003DMB000000202	PGSC0003DMS000000154	572498	572801	562067	572816
3_PotCyc_711951:712261	SGN-U284341_DM_4K	PGSC0003DMG200027193	PGSC0003DMG200027193	1	1	chr05	PGSC0003DMB000000202	PGSC0003DMS000000154	571882	572192	562067	572816
3_PotCyc_713147:713267	SGN-U284341_DM_4K	PGSC0003DMG200027193	PGSC0003DMG200027193	1	1	chr05	PGSC0003DMB000000202	PGSC0003DMS000000154	570876	570996	562067	572816
3_PotCyc_713555:713675	SGN-U284341_DM_4K	PGSC0003DMG200027193	PGSC0003DMG200027193	1	1	chr05	PGSC0003DMB000000202	PGSC0003DMS000000154	570468	570588	562067	572816
2_COS_1596870:1597005	LeChr5_44cM_SGN-U278307_DM_4K	PGSC0003DMG200000809	PGSC0003DMG400000809	1	1	chr05	PGSC0003DMB000000410	PGSC0003DMS000001162	161514	161649	158104	164351
2_COS_1597337:1598246	LeChr5_44cM_SGN-U278307_DM_4K	PGSC0003DMG200000809	PGSC0003DMG400000809	1	1	chr05	PGSC0003DMB000000410	PGSC0003DMS000001162	161981	162890	158104	164351
2_COS_1598581:1598894	LeChr5_44cM_SGN-U278307_DM_4K	PGSC0003DMG200000809	PGSC0003DMG400000809	1	1	chr05	PGSC0003DMB000000410	PGSC0003DMS000001162	163225	163538	158104	164351
5_AFLP_459013:459232	Chr5_Unmapped_P15M41_520_30_RH_5K	PGSC0003DMG200001246	PGSC0003DMG400001246	1	1	chr05	PGSC0003DMB000000027	PGSC0003DMS000000259	85507	85288	79822	92708
5_AFLP_459253:459743	Chr5_Unmapped_P15M41_520_30_RH_5K	PGSC0003DMG200001246	PGSC0003DMG400001246	1	1	chr05	PGSC0003DMB000000027	PGSC0003DMS000000259	85267	84777	79822	92708
5_AFLP_461156:461803	Chr5_Unmapped_P15M41_520_30_RH_5K	PGSC0003DMG200001246	PGSC0003DMG400001246	1	1	chr05	PGSC0003DMB000000027	PGSC0003DMS000000259	83122	82482	79822	92708
5_AFLP_344390:344669	Chr5_16cM_E32M41_165_52_RH_5K	non-coding AFLP	PGSC0003DMG400003382	1	1	chr05	PGSC0003DMB000000424	PGSC0003DMS000002163	104145	103870	NA	NA
5_AFLP_346241:346432	Chr5_16cM_E32M41_165_52_RH_5K	non-coding AFLP	PGSC0003DMG400003382	1	1	chr05	PGSC0003DMB000000424	PGSC0003DMS000002163	102323	102134	NA	NA
2_COS_925696:925816	LeChr5_20cM_SGN-U271560_DM_4K	PGSC0003DMG200003385	PGSC0003DMG400003385	1	1	chr05	PGSC0003DMB000000424	PGSC0003DMS000002163	74994	75114	67696	75169
2_COS_927695:927892	LeChr5_20cM_SGN-U271560_DM_4K	PGSC0003DMG200003385	PGSC0003DMG400003385	1	1	chr05	PGSC0003DMB000000424	PGSC0003DMS000002163	72918	73115	67696	75169
2_COS_928709:928829	LeChr5_20cM_SGN-U271560_DM_4K	PGSC0003DMG200003385	PGSC0003DMG400003385	1	1	chr05	PGSC0003DMB000000424	PGSC0003DMS000002163	71981	72101	67696	75169
2_COS_930141:930283	LeChr5_20cM_SGN-U271560_DM_4K	PGSC0003DMG200003385	PGSC0003DMG400003385	1	1	chr05	PGSC0003DMB000000424	PGSC0003DMS000002163	70527	70669	67696	75169
2_COS_930551:930671	LeChr5_20cM_SGN-U271560_DM_4K	PGSC0003DMG200003385	PGSC0003DMG400003385	1	1	chr05	PGSC0003DMB000000424	PGSC0003DMS000002163	70139	70259	67696	75169
2_COS_931104:932842	LeChr5_20cM_SGN-U271560_DM_4K	PGSC0003DMG200003385	PGSC0003DMG400003385	1	1	chr05	PGSC0003DMB000000424	PGSC0003DMS000002163	67968	69706	67696	75169
2_COS_911324:911663	LeChr5_10cM_SGN-U271509_DM_4K	PGSC0003DMG200004122	PGSC0003DMG400004122	1	1	chr05	PGSC0003DMB000000210	PGSC0003DMS000001072	325995	326334	325947	329103
2_COS_911744:912343	LeChr5_10cM_SGN-U271509_DM_4K	PGSC0003DMG200004122	PGSC0003DMG400004122	1	1	chr05	PGSC0003DMB000000210	PGSC0003DMS000001072	326415	327014	325947	329103
2_COS_912364:913007	LeChr5_10cM_SGN-U271509_DM_4K	PGSC0003DMG200004122	PGSC0003DMG400004122	1	1	chr05	PGSC0003DMB000000210	PGSC0003DMS000001072	327035	327678	325947	329103
2_COS_914004:914334	LeChr5_10cM_SGN-U271509_DM_4K	PGSC0003DMG200004122	PGSC0003DMG400004122	1	1	chr05	PGSC0003DMB000000210	PGSC0003DMS000001072	328675	329005	325947	329103
2_COS_918375:918514	LeChr5_8cM_SGN-U275849_DM_4K	PGSC0003DMG200004127	PGSC0003DMG400004127	1	1	chr05	PGSC0003DMB000000210	PGSC0003DMS000001072	200109	200248	196361	200287
2_COS_918541:918800	LeChr5_8cM_SGN-U275849_DM_4K	PGSC0003DMG200004127	PGSC0003DMG400004127	1	1	chr05	PGSC0003DMB000000210	PGSC0003DMS000001072	199823	200082	196361	200287
2_COS_918821:919880	LeChr5_8cM_SGN-U275849_DM_4K	PGSC0003DMG200004127	PGSC0003DMG400004127	1	1	chr05	PGSC0003DMB000000210	PGSC0003DMS000001072	198743	199802	196361	200287
2_COS_919901:920232	LeChr5_8cM_SGN-U275849_DM_4K	PGSC0003DMG200004127	PGSC0003DMG400004127	1	1	chr05	PGSC0003DMB000000210	PGSC0003DMS000001072	198391	198722	196361	200287
2_COS_920932:921129	LeChr5_8cM_SGN-U275849_DM_4K	PGSC0003DMG200004127	PGSC0003DMG400004127	1	1	chr05	PGSC0003DMB000000210	PGSC0003DMS000001072	197494	197691	196361	200287
2_COS_921373:921709	LeChr5_8cM_SGN-U275849_DM_4K	PGSC0003DMG200004127	PGSC0003DMG400004127	1	1	chr05	PGSC0003DMB000000210	PGSC0003DMS000001072	196914	197250	196361	200287
1_GG_894827:895187	GGChr5_SGN-U273352_DM_4K	PGSC0003DMG200005597	PGSC0003DMG400005597	1	1	chr05	PGSC0003DMB000000002	PGSC0003DMS000001817	27393	27753	25090	27844
1_GG_895624:897303	GGChr5_SGN-U273352_DM_4K	PGSC0003DMG200005597	PGSC0003DMG400005597	1	1	chr05	PGSC0003DMB000000002	PGSC0003DMS000001817	25277	26956	25090	27844
4_CG_582204:582461	RH_Allel4_GWD	PGSC0003DMG200007677	PGSC0003DMG400007677	1	1	chr05	PGSC0003DMB000000248	PGSC0003DMS000000633	30582	30770	29737	45256
4_CG_583175:584014	RH_Allel4_GWD	PGSC0003DMG200007677	PGSC0003DMG400007677	1	1	chr05	PGSC0003DMB000000248	PGSC0003DMS000000633	31615	32454	29737	45256
4_CG_586403:587322	RH_Allel4_GWD	PGSC0003DMG200007677	PGSC0003DMG400007677	1	1	chr05	PGSC0003DMB000000248	PGSC0003DMS000000633	34007	34560	29737	45256
4_CG_587343:587482	RH_Allel4_GWD	PGSC0003DMG200007677	PGSC0003DMG400007677	1	1	chr05	PGSC0003DMB000000248	PGSC0003DMS000000633	34581	34720	29737	45256
4_CG_587819:588192	RH_Allel4_GWD	PGSC0003DMG200007677	PGSC0003DMG400007677	1	1	chr05	PGSC0003DMB000000248	PGSC0003DMS000000633	35057	35430	29737	45256
4_CG_588711:589676	RH_Allel4_GWD	PGSC0003DMG200007677	PGSC0003DMG400007677	1	1	chr05	PGSC0003DMB000000248	PGSC0003DMS000000633	35948	36913	29737	45256
4_CG_591063:591849	RH_Allel4_GWD	PGSC0003DMG200007677	PGSC0003DMG400007677	1	1	chr05	PGSC0003DMB000000248	PGSC0003DMS000000633	38380	39154	29737	45256
4_CG_592503:592742	RH_Allel4_GWD	PGSC0003DMG200007677	PGSC0003DMG400007677	1	1	chr05	PGSC0003DMB000000248	PGSC0003DMS000000633	39809	40048	29737	45256
4_CG_592782:594081	RH_Allel4_GWD	PGSC0003DMG200007677	PGSC0003DMG400007677	1	1	chr05	PGSC0003DMB000000248	PGSC0003DMS000000633	40701	41587	29737	45256
4_CG_594141:594300	RH_Allel4_GWD	PGSC0003DMG200007677	PGSC0003DMG400007677	1	1	chr05	PGSC0003DMB000000248	PGSC0003DMS000000633	41649	41808	29737	45256
4_CG_595359:597122	RH_Allel4_GWD	PGSC0003DMG200007677	PGSC0003DMG400007677	1	1	chr05	PGSC0003DMB000000248	PGSC0003DMS000000633	43646	44755	29737	45256
3_PotCyc_84938:85257	SGN-U272071_DM_4K	PGSC0003DMG200010802	PGSC0003DMG400010802	1	1	chr05	PGSC0003DMB000000317	PGSC0003DMS000001255	167370	167689	167351	172172
3_PotCyc_85683:85842	SGN-U272071_DM_4K	PGSC0003DMG200010802	PGSC0003DMG400010802	1	1	chr05	PGSC0003DMB000000317	PGSC0003DMS000001255	168115	168274	167351	172172
3_PotCyc_86029:86149	SGN-U272071_DM_4K	PGSC0003DMG200010802	PGSC0003DMG400010802	1	1	chr05	PGSC0003DMB000000317	PGSC0003DMS000001255	168461	168581	167351	172172
3_PotCyc_86391:86511	SGN-U272071_DM_4K	PGSC0003DMG200010802	PGSC0003DMG400010802	1	1	chr05	PGSC0003DMB000000317	PGSC0003DMS000001255	168823	168943	167351	172172
3_PotCyc_87040:88291	SGN-U272071_DM_4K	PGSC0003DMG200010802	PGSC0003DMG400010802	1	1	chr05	PGSC0003DMB000000317	PGSC0003DMS000001255	169472	170723	167351	172172
3_PotCyc_88946:89585	SGN-U272071_DM_4K	PGSC0003DMG200010802	PGSC0003DMG400010802	1	1	chr05	PGSC0003DMB000000317	PGSC0003DMS000001255	171378	172017	167351	172172
3_PotCyc_364396:365007	SGN-U277851_DM_4K	PGSC0003DMG200011655	PGSC0003DMG400011655	1	1	chr05	PGSC0003DMB000000543	PGSC0003DMS000000535	116513	117124	116459	119156
3_PotCyc_365939:366094	SGN-U277851_DM_4K	PGSC0003DMG200011655	PGSC0003DMG400011655	1	1	chr05	PGSC0003DMB000000543	PGSC0003DMS000000535	118052	118207	116459	119156
1_GG_900935:901055	GGChr5_SGN-U273855_DM_4K	PGSC0003DMG200013116	PGSC0003DMG400013116	1	1	chr05	PGSC0003DMB000000512	PGSC0003DMS000002825	11171	11291	10028	12725
1_GG_901446:902204	GGChr5_SGN-U273855_DM_4K	PGSC0003DMG200013116	PGSC0003DMG400013116	1	1	chr05	PGSC0003DMB000000512	PGSC0003DMS000002825	10022	10780	10028	12725
2_COS_897612:897762	LeChr5_0cM_SGN-U277410_DM_4K	PGSC0003DMG200013511	PGSC0003DMG400013511	1	1	chr05	PGSC0003DMB000000216	PGSC0003DMS000000859	339655	339805	329764	339927
2_COS_899167:899376	LeChr5_0cM_SGN-U277410_DM_4K	PGSC0003DMG200013511	PGSC0003DMG400013511	1	1	chr05	PGSC0003DMB000000216	PGSC0003DMS000000859	338041	338250	329764	339927
2_COS_900414:900534	LeChr5_0cM_SGN-U277410_DM_4K	PGSC0003DMG200013511	PGSC0003DMG400013511	1	1	chr05	PGSC0003DMB000000216	PGSC0003DMS000000859	336883	337003	329764	339927
2_COS_901474:901594	LeChr5_0cM_SGN-U277410_DM_4K	PGSC0003DMG200013511	PGSC0003DMG400013511	1	1	chr05	PGSC0003DMB000000216	PGSC0003DMS000000859	335823	335943	329764	339927
2_COS_902298:902418	LeChr5_0cM_SGN-U277410_DM_4K	PGSC0003DMG200013511	PGSC0003DMG400013511	1	1	chr05	PGSC0003DMB000000216	PGSC0003DMS000000859	334999	335119	329764	339927
2_COS_903831:904090	LeChr5_0cM_SGN-U277410_DM_4K	PGSC0003DMG200013511	PGSC0003DMG400013511	1	1	chr05	PGSC0003DMB000000216	PGSC0003DMS000000859	333327	333586	329764	339927
2_COS_905645:906944	LeChr5_0cM_SGN-U277410_DM_4K	PGSC0003DMG200013511	PGSC0003DMG400013511	1	1	chr05	PGSC0003DMB000000216	PGSC0003DMS000000859	330473	331772	329764	339927
2_COS_906965:907324	LeChr5_0cM_SGN-U277410_DM_4K	PGSC0003DMG200013511	PGSC0003DMG400013511	1	1	chr05	PGSC0003DMB000000216	PGSC0003DMS000000859	330093	330452	329764	339927
1_GG_916725:917375	GGChr5_SGN-U285352_DM_4K	PGSC0003DMG200013684	PGSC0003DMG400013684	1	1	chr05	PGSC0003DMB000000328	PGSC0003DMS000000233	285350	286000	285309	287675
2_COS_974653:974808	LeChr5_39cM_SGN-U275101_DM_4K	PGSC0003DMG200014546	PGSC0003DMG400014546	1	1	chr05	PGSC0003DMB000000051	PGSC0003DMS000001078	216817	216972	216770	221751
2_COS_977999:979118	LeChr5_39cM_SGN-U275101_DM_4K	PGSC0003DMG200014546	PGSC0003DMG400014546	1	1	chr05	PGSC0003DMB000000051	PGSC0003DMS000001078	220163	221282	216770	221751
2_COS_979139:979558	LeChr5_39cM_SGN-U275101_DM_4K	PGSC0003DMG200014546	PGSC0003DMG400014546	1	1	chr05	PGSC0003DMB000000051	PGSC0003DMS000001078	221303	221722	216770	221751
3_PotCyc_697985:698554	SGN-U284208_DM_4K	PGSC0003DMG200014549	PGSC0003DMG400014549	1	1	chr05	PGSC0003DMB000000051	PGSC0003DMS000001078	294304	294873	294324	299793
3_PotCyc_978698:979173	SGN-U295238_DM_4K	PGSC0003DMG200014568	PGSC0003DMG400014568	1	1	chr05	PGSC0003DMB000000051	PGSC0003DMS000001078	289607	290082	288466	289975
5_AFLP_369543:370264	Chr5_32cM_P13M42_228_79_RH_5K	PGSC0003DMG200014966	PGSC0003DMG400014966	1	1	chr05	PGSC0003DMB000000003	PGSC0003DMS000000952	107422	106702	104432	107420
5_AFLP_370544:370988	Chr5_32cM_P13M42_228_79_RH_5K	PGSC0003DMG200014966	PGSC0003DMG400014966	1	1	chr05	PGSC0003DMB000000003	PGSC0003DMS000000952	106422	105978	104432	107420
5_AFLP_371509:371968	Chr5_32cM_P13M42_228_79_RH_5K	PGSC0003DMG200014966	PGSC0003DMG400014966	1	1	chr05	PGSC0003DMB000000003	PGSC0003DMS000000952	105457	104998	104432	107420
1_GG_935663:936346	GGChr5_SGN-U293679_DM_4K	PGSC0003DMG200016899	PGSC0003DMG400016899	1	1	chr05	PGSC0003DMB000000003	PGSC0003DMS000001503	195738	196421	195026	196690
2_COS_1007842:1008114	LeChr5_67cM_SGN-U275072_DM_4K	PGSC0003DMG200017453	PGSC0003DMG400017453	1	1	chr05	PGSC0003DMB000000027	PGSC0003DMS000000296	28032	28304	25642	28440
2_COS_1008624:1010505	LeChr5_67cM_SGN-U275072_DM_4K	PGSC0003DMG200017453	PGSC0003DMG400017453	1	1	chr05	PGSC0003DMB000000027	PGSC0003DMS000000296	25641	27522	25642	28440
1_GG_875045:875217	GGChr5_SGN-U271980_DM_4K	PGSC0003DMG200017643	PGSC0003DMG400017643	1	1	chr05	PGSC0003DMB000000243	PGSC0003DMS000001708	354039	354211	349582	354310
1_GG_876103:876322	GGChr5_SGN-U271980_DM_4K	PGSC0003DMG200017643	PGSC0003DMG400017643	1	1	chr05	PGSC0003DMB000000243	PGSC0003DMS000001708	352934	353153	349582	354310
1_GG_876343:876575	GGChr5_SGN-U271980_DM_4K	PGSC0003DMG200017643	PGSC0003DMG400017643	1	1	chr05	PGSC0003DMB000000243	PGSC0003DMS000001708	352681	352913	349582	354310
1_GG_877124:877245	GGChr5_SGN-U271980_DM_4K	PGSC0003DMG200017643	PGSC0003DMG400017643	1	1	chr05	PGSC0003DMB000000243	PGSC0003DMS000001708	352011	352132	349582	354310
1_GG_877511:877674	GGChr5_SGN-U271980_DM_4K	PGSC0003DMG200017643	PGSC0003DMG400017643	1	1	chr05	PGSC0003DMB000000243	PGSC0003DMS000001708	351582	351745	349582	354310
1_GG_877915:879594	GGChr5_SGN-U271980_DM_4K	PGSC0003DMG200017643	PGSC0003DMG400017643	1	1	chr05	PGSC0003DMB000000243	PGSC0003DMS000001708	349662	351341	349582	354310
1_GG_911887:912726	GGChr5_SGN-U283976_DM_4K	PGSC0003DMG200018073	PGSC0003DMG400018073	1	1	chr05	PGSC0003DMB000000513	PGSC0003DMS000003422	18729	19568	18985	20083
6_extraCG_266695:267558	Chr5_Earlyness_region_Genomic_part2_DM	PGSC0003DMG200031256	PGSC0003DMG400031256	1	1	chr05	PGSC0003DMB000000192	NA	NA	NA	NA	NA
6_extraCG_348422:348945	Chr5_Earlyness_region_Genomic_part2_DM	PGSC0003DMG200018414	PGSC0003DMG400018414	1	1	chr05	PGSC0003DMB000000192	PGSC0003DMS000000557	394771	395294	390072	395524
6_extraCG_349517:349673	Chr5_Earlyness_region_Genomic_part2_DM	PGSC0003DMG200018414	PGSC0003DMG400018414	1	1	chr05	PGSC0003DMB000000192	PGSC0003DMS000000557	394043	394199	390072	395524
6_extraCG_350094:350214	Chr5_Earlyness_region_Genomic_part2_DM	PGSC0003DMG200018414	PGSC0003DMG400018414	1	1	chr05	PGSC0003DMB000000192	PGSC0003DMS000000557	393502	393622	390072	395524
6_extraCG_351345:351464	Chr5_Earlyness_region_Genomic_part2_DM	PGSC0003DMG200018414	PGSC0003DMG400018414	1	1	chr05	PGSC0003DMB000000192	PGSC0003DMS000000557	392252	392371	390072	395524
6_extraCG_352742:352869	Chr5_Earlyness_region_Genomic_part2_DM	PGSC0003DMG200018414	PGSC0003DMG400018414	1	1	chr05	PGSC0003DMB000000192	PGSC0003DMS000000557	390695	390822	390072	395524
6_extraCG_372929:373061	Chr5_Earlyness_region_Genomic_part2_DM	PGSC0003DMG200018439	PGSC0003DMG400018439	1	1	chr05	PGSC0003DMB000000192	PGSC0003DMS000000557	369339	369471	367323	369471
6_extraCG_373560:373689	Chr5_Earlyness_region_Genomic_part2_DM	PGSC0003DMG200018439	PGSC0003DMG400018439	1	1	chr05	PGSC0003DMB000000192	PGSC0003DMS000000557	368711	368840	367323	369471
6_extraCG_374336:375075	Chr5_Earlyness_region_Genomic_part2_DM	PGSC0003DMG200018439	PGSC0003DMG400018439	1	1	chr05	PGSC0003DMB000000192	PGSC0003DMS000000557	367325	368064	367323	369471
6_extraCG_387549:388290	Chr5_Earlyness_region_Genomic_part2_DM	PGSC0003DMG200018412	PGSC0003DMG400018412	1	1	chr05	PGSC0003DMB000000192	PGSC0003DMS000000557	354760	355501	353038	355504
6_extraCG_389497:389623	Chr5_Earlyness_region_Genomic_part2_DM	PGSC0003DMG200018412	PGSC0003DMG400018412	1	1	chr05	PGSC0003DMB000000192	PGSC0003DMS000000557	353427	353553	353038	355504
6_extraCG_389868:389991	Chr5_Earlyness_region_Genomic_part2_DM	PGSC0003DMG200018412	PGSC0003DMG400018412	1	1	chr05	PGSC0003DMB000000192	PGSC0003DMS000000557	353059	353182	353038	355504
6_extraCG_412960:413179	Chr5_Earlyness_region_Genomic_part2_DM	PGSC0003DMG200018437	PGSC0003DMG400018437	1	1	chr05	PGSC0003DMB000000192	PGSC0003DMS000000557	330394	330613	321724	331136
6_extraCG_413816:413936	Chr5_Earlyness_region_Genomic_part2_DM	PGSC0003DMG200018437	PGSC0003DMG400018437	1	1	chr05	PGSC0003DMB000000192	PGSC0003DMS000000557	329637	329757	321724	331136
6_extraCG_414543:414771	Chr5_Earlyness_region_Genomic_part2_DM	PGSC0003DMG200018437	PGSC0003DMG400018437	1	1	chr05	PGSC0003DMB000000192	PGSC0003DMS000000557	328802	329030	321724	331136
6_extraCG_415188:415587	Chr5_Earlyness_region_Genomic_part2_DM	PGSC0003DMG200018437	PGSC0003DMG400018437	1	1	chr05	PGSC0003DMB000000192	PGSC0003DMS000000557	327986	328385	321724	331136
6_extraCG_415620:415764	Chr5_Earlyness_region_Genomic_part2_DM	PGSC0003DMG200018437	PGSC0003DMG400018437	1	1	chr05	PGSC0003DMB000000192	PGSC0003DMS000000557	327809	327953	321724	331136
6_extraCG_416287:416531	Chr5_Earlyness_region_Genomic_part2_DM	PGSC0003DMG200018437	PGSC0003DMG400018437	1	1	chr05	PGSC0003DMB000000192	PGSC0003DMS000000557	327042	327286	321724	331136
6_extraCG_417331:417810	Chr5_Earlyness_region_Genomic_part2_DM	PGSC0003DMG200018437	PGSC0003DMG400018437	1	1	chr05	PGSC0003DMB000000192	PGSC0003DMS000000557	325763	326242	321724	331136
6_extraCG_417831:418497	Chr5_Earlyness_region_Genomic_part2_DM	PGSC0003DMG200018437	PGSC0003DMG400018437	1	1	chr05	PGSC0003DMB000000192	PGSC0003DMS000000557	325076	325742	321724	331136
6_extraCG_419328:420143	Chr5_Earlyness_region_Genomic_part2_DM	PGSC0003DMG200018437	PGSC0003DMG400018437	1	1	chr05	PGSC0003DMB000000192	PGSC0003DMS000000557	323160	323975	321724	331136
6_extraCG_420714:421013	Chr5_Earlyness_region_Genomic_part2_DM	PGSC0003DMG200018437	PGSC0003DMG400018437	1	1	chr05	PGSC0003DMB000000192	PGSC0003DMS000000557	322290	322589	321724	331136
6_extraCG_430359:430538	Chr5_Earlyness_region_Genomic_part2_DM	PGSC0003DMG200018435	PGSC0003DMG400018435	1	1	chr05	PGSC0003DMB000000192	PGSC0003DMS000000557	312766	312945	311094	313062
6_extraCG_430674:430893	Chr5_Earlyness_region_Genomic_part2_DM	PGSC0003DMG200018435	PGSC0003DMG400018435	1	1	chr05	PGSC0003DMB000000192	PGSC0003DMS000000557	312411	312630	311094	313062
6_extraCG_431452:431850	Chr5_Earlyness_region_Genomic_part2_DM	PGSC0003DMG200018435	PGSC0003DMG400018435	1	1	chr05	PGSC0003DMB000000192	PGSC0003DMS000000557	311454	311852	311094	313062
6_extraCG_438487:439153	Chr5_Earlyness_region_Genomic_part2_DM	PGSC0003DMG200018434	PGSC0003DMG400018434	1	1	chr05	PGSC0003DMB000000192	PGSC0003DMS000000557	304151	304817	302810	304906
2_COS_1602894:1603086	LeChr10_34cM_SGN-U273526_DM_4K	PGSC0003DMG200021656	PGSC0003DMG400021656	1	1	chr05	PGSC0003DMB000000069	PGSC0003DMS000000365	281956	282148	273554	282237
2_COS_1609566:1610265	LeChr10_34cM_SGN-U273526_DM_4K	PGSC0003DMG200021656	PGSC0003DMG400021656	1	1	chr05	PGSC0003DMB000000069	PGSC0003DMS000000365	274778	275477	273554	282237
2_COS_1610289:1611453	LeChr10_34cM_SGN-U273526_DM_4K	PGSC0003DMG200021656	PGSC0003DMG400021656	1	1	chr05	PGSC0003DMB000000069	PGSC0003DMS000000365	273590	274754	273554	282237
1_GG_921376:922215	GGChr5_SGN-U286540_DM_4K	PGSC0003DMG200023323	PGSC0003DMG400023323	1	1	chr05	PGSC0003DMB000000072	PGSC0003DMS000000201	176820	177659	174490	177879
1_GG_922441:922595	GGChr5_SGN-U286540_DM_4K	PGSC0003DMG200023323	PGSC0003DMG400023323	1	1	chr05	PGSC0003DMB000000072	PGSC0003DMS000000201	176440	176594	174490	177879
3_PotCyc_914405:914525	SGN-U292394_DM_4K	PGSC0003DMG200023338	PGSC0003DMG400023338	1	1	chr05	PGSC0003DMB000000072	PGSC0003DMS000000201	384756	384876	384775	391580
3_PotCyc_914715:915007	SGN-U292394_DM_4K	PGSC0003DMG200023338	PGSC0003DMG400023338	1	1	chr05	PGSC0003DMB000000072	PGSC0003DMS000000201	385066	385358	384775	391580
3_PotCyc_915570:915777	SGN-U292394_DM_4K	PGSC0003DMG200023338	PGSC0003DMG400023338	1	1	chr05	PGSC0003DMB000000072	PGSC0003DMS000000201	385921	386128	384775	391580
3_PotCyc_916033:916153	SGN-U292394_DM_4K	PGSC0003DMG200023338	PGSC0003DMG400023338	1	1	chr05	PGSC0003DMB000000072	PGSC0003DMS000000201	386384	386504	384775	391580
3_PotCyc_917264:917384	SGN-U292394_DM_4K	PGSC0003DMG200023338	PGSC0003DMG400023338	1	1	chr05	PGSC0003DMB000000072	PGSC0003DMS000000201	387615	387735	384775	391580
3_PotCyc_917564:917684	SGN-U292394_DM_4K	PGSC0003DMG200023338	PGSC0003DMG400023338	1	1	chr05	PGSC0003DMB000000072	PGSC0003DMS000000201	387915	388035	384775	391580
4_CG_778772:779251	DM_FT	PGSC0003DMG200023365	PGSC0003DMG400023365	1	1	chr05	PGSC0003DMB000000072	PGSC0003DMS000000201	749463	749942	749385	751031
4_CG_779272:779611	DM_FT	PGSC0003DMG200023365	PGSC0003DMG400023365	1	1	chr05	PGSC0003DMB000000072	PGSC0003DMS000000201	749963	750302	749385	751031
4_CG_779632:780120	DM_FT	PGSC0003DMG200023365	PGSC0003DMG400023365	1	1	chr05	PGSC0003DMB000000072	PGSC0003DMS000000201	750323	750811	749385	751031
2_COS_1036091:1036210	LeChr5_108cM_SGN-U271283_DM_4K	PGSC0003DMG200023428	PGSC0003DMG400023428	1	1	chr05	PGSC0003DMB000000072	PGSC0003DMS000000201	1815688	1815807	1815550	1820034
2_COS_1038515:1040234	LeChr5_108cM_SGN-U271283_DM_4K	PGSC0003DMG200023428	PGSC0003DMG400023428	1	1	chr05	PGSC0003DMB000000072	PGSC0003DMS000000201	1818112	1819831	1815550	1820034
3_PotCyc_821763:822405	SGN-U285745_DM_4K	PGSC0003DMG200023458	PGSC0003DMG400023458	1	1	chr05	PGSC0003DMB000000072	PGSC0003DMS000000201	371558	372200	371450	375403
5_AFLP_495784:496658	Chr5_Unmapped_P12M45_689_53_RH_5K	PGSC0003DMG200023499	PGSC0003DMG400023499	1	1	chr05	PGSC0003DMB000000072	PGSC0003DMS000000201	1205885	1206759	1204658	1209800
2_COS_1014508:1014856	LeChr5_99cM_SGN-U294471_DM_4K	PGSC0003DMG200027154	PGSC0003DMG400027154	1	1	chr05	PGSC0003DMB000000202	PGSC0003DMS000000154	922164	922512	916619	922617
2_COS_1015465:1015793	LeChr5_99cM_SGN-U294471_DM_4K	PGSC0003DMG200027154	PGSC0003DMG400027154	1	1	chr05	PGSC0003DMB000000202	PGSC0003DMS000000154	921227	921555	916619	922617
1_GG_906212:906872	GGChr5_SGN-U276023_DM_4K	PGSC0003DMG200027183	PGSC0003DMG400027183	1	1	chr05	PGSC0003DMB000000202	PGSC0003DMS000000154	343012	343672	342849	343748
2_COS_1019793:1019957	LeChr5_101cM_SGN-U278106_DM_4K	PGSC0003DMG200027209	PGSC0003DMG400027209	1	1	chr05	PGSC0003DMB000000202	PGSC0003DMS000000154	1001397	1001561	996044	1001651
2_COS_1022907:1024586	LeChr5_101cM_SGN-U278106_DM_4K	PGSC0003DMG200027209	PGSC0003DMG400027209	1	1	chr05	PGSC0003DMB000000202	PGSC0003DMS000000154	996768	998447	996044	1001651
2_COS_1024839:1025076	LeChr5_101cM_SGN-U278106_DM_4K	PGSC0003DMG200027209	PGSC0003DMG400027209	1	1	chr05	PGSC0003DMB000000202	PGSC0003DMS000000154	996278	996515	996044	1001651
1_GG_926594:926713	GGChr5_SGN-U292128_DM_4K	PGSC0003DMG200027426	PGSC0003DMG400027426	1	1	chr05	PGSC0003DMB000000003	PGSC0003DMS000000076	351532	351651	351775	357301
1_GG_929821:929980	GGChr5_SGN-U292128_DM_4K	PGSC0003DMG200027426	PGSC0003DMG400027426	1	1	chr05	PGSC0003DMB000000003	PGSC0003DMS000000076	354877	355036	351775	357301
1_GG_930001:931000	GGChr5_SGN-U292128_DM_4K	PGSC0003DMG200027426	PGSC0003DMG400027426	1	1	chr05	PGSC0003DMB000000003	PGSC0003DMS000000076	355057	356056	351775	357301
1_GG_931021:931500	GGChr5_SGN-U292128_DM_4K	PGSC0003DMG200027426	PGSC0003DMG400027426	1	1	chr05	PGSC0003DMB000000003	PGSC0003DMS000000076	356077	356556	351775	357301
3_PotCyc_316475:316834	SGN-U276679_DM_4K	PGSC0003DMG200028317	PGSC0003DMG400028317	1	1	chr05	PGSC0003DMB000000103	PGSC0003DMS000000944	411093	411452	411080	417816
3_PotCyc_316855:316991	SGN-U276679_DM_4K	PGSC0003DMG200028317	PGSC0003DMG400028317	1	1	chr05	PGSC0003DMB000000103	PGSC0003DMS000000944	411473	411609	411080	417816
3_PotCyc_318348:318489	SGN-U276679_DM_4K	PGSC0003DMG200028317	PGSC0003DMG400028317	1	1	chr05	PGSC0003DMB000000103	PGSC0003DMS000000944	412966	413107	411080	417816
3_PotCyc_319003:319415	SGN-U276679_DM_4K	PGSC0003DMG200028317	PGSC0003DMG400028317	1	1	chr05	PGSC0003DMB000000103	PGSC0003DMS000000944	413621	414033	411080	417816
3_PotCyc_859801:859943	SGN-U290943_DM_4K	PGSC0003DMG200028362	PGSC0003DMG400028362	1	1	chr05	PGSC0003DMB000000103	PGSC0003DMS000000944	250080	250222	247641	250270
3_PotCyc_860318:860438	SGN-U290943_DM_4K	PGSC0003DMG200028362	PGSC0003DMG400028362	1	1	chr05	PGSC0003DMB000000103	PGSC0003DMS000000944	249585	249705	247641	250270
3_PotCyc_860767:861159	SGN-U290943_DM_4K	PGSC0003DMG200028362	PGSC0003DMG400028362	1	1	chr05	PGSC0003DMB000000103	PGSC0003DMS000000944	248864	249256	247641	250270
2_COS_983625:983757	LeChr5_55cM_SGN-U279010_DM_4K	PGSC0003DMG200028375	PGSC0003DMG400028375	1	1	chr05	PGSC0003DMB000000103	PGSC0003DMS000000944	447834	447966	444006	448012
2_COS_984483:984922	LeChr5_55cM_SGN-U279010_DM_4K	PGSC0003DMG200028375	PGSC0003DMG400028375	1	1	chr05	PGSC0003DMB000000103	PGSC0003DMS000000944	446669	447108	444006	448012
2_COS_984943:986418	LeChr5_55cM_SGN-U279010_DM_4K	PGSC0003DMG200028375	PGSC0003DMG400028375	1	1	chr05	PGSC0003DMB000000103	PGSC0003DMS000000944	445173	446648	444006	448012
2_COS_986775:986903	LeChr5_55cM_SGN-U279010_DM_4K	PGSC0003DMG200028375	PGSC0003DMG400028375	1	1	chr05	PGSC0003DMB000000103	PGSC0003DMS000000944	444688	444816	444006	448012
2_COS_990902:992041	LeChr5_56cM_SGN-U283297_DM_4K	PGSC0003DMG200028379	PGSC0003DMG400028379	1	1	chr05	PGSC0003DMB000000103	PGSC0003DMS000000944	539440	540579	536737	540607
2_COS_992365:992524	LeChr5_56cM_SGN-U283297_DM_4K	PGSC0003DMG200028379	PGSC0003DMG400028379	1	1	chr05	PGSC0003DMB000000103	PGSC0003DMS000000944	538957	539116	536737	540607
2_COS_992545:992725	LeChr5_56cM_SGN-U283297_DM_4K	PGSC0003DMG200028379	PGSC0003DMG400028379	1	1	chr05	PGSC0003DMB000000103	PGSC0003DMS000000944	538756	538936	536737	540607
4_CG_1150012:1150211	CGChr5_SGN-U272349_DM_4k	PGSC0003DMG200028382	PGSC0003DMG400028382	1	1	chr05	PGSC0003DMB000000103	PGSC0003DMS000000944	595696	595895	589697	595904
4_CG_1151081:1151500	CGChr5_SGN-U272349_DM_4k	PGSC0003DMG200028382	PGSC0003DMG400028382	1	1	chr05	PGSC0003DMB000000103	PGSC0003DMS000000944	594407	594826	589697	595904
4_CG_1152145:1152420	CGChr5_SGN-U272349_DM_4k	PGSC0003DMG200028382	PGSC0003DMG400028382	1	1	chr05	PGSC0003DMB000000103	PGSC0003DMS000000944	593487	593762	589697	595904
4_CG_1152763:1153034	CGChr5_SGN-U272349_DM_4k	PGSC0003DMG200028382	PGSC0003DMG400028382	1	1	chr05	PGSC0003DMB000000103	PGSC0003DMS000000944	592873	593144	589697	595904
4_CG_1153434:1155157	CGChr5_SGN-U272349_DM_4k	PGSC0003DMG200028382	PGSC0003DMG400028382	1	1	chr05	PGSC0003DMB000000103	PGSC0003DMS000000944	590750	592473	589697	595904
4_CG_1155480:1155680	CGChr5_SGN-U272349_DM_4k	PGSC0003DMG200028382	PGSC0003DMG400028382	1	1	chr05	PGSC0003DMB000000103	PGSC0003DMS000000944	590227	590427	589697	595904
4_CG_1155838:1155977	CGChr5_SGN-U272349_DM_4k	PGSC0003DMG200028382	PGSC0003DMG400028382	1	1	chr05	PGSC0003DMB000000103	PGSC0003DMS000000944	589930	590069	589697	595904
5_AFLP_489066:489337	Chr5_Unmapped_P13M40_206_41_RH_5K	PGSC0003DMG200028382	PGSC0003DMG400028382	1	1	chr05	PGSC0003DMB000000103	PGSC0003DMS000000944	592873	593144	589697	595904
5_AFLP_489680:489955	Chr5_Unmapped_P13M40_206_41_RH_5K	PGSC0003DMG200028382	PGSC0003DMG400028382	1	1	chr05	PGSC0003DMB000000103	PGSC0003DMS000000944	593487	593762	589697	595904
5_AFLP_490592:491016	Chr5_Unmapped_P13M40_206_41_RH_5K	PGSC0003DMG200028382	PGSC0003DMG400028382	1	1	chr05	PGSC0003DMB000000103	PGSC0003DMS000000944	594402	594826	589697	595904
2_COS_936840:936960	LeChr5_25cM_SGN-U294427_DM_4K	PGSC0003DMG200030491	PGSC0003DMG400030491	1	1	chr05	PGSC0003DMB000000051	PGSC0003DMS000000906	7187	7307	7152	11885
2_COS_937323:937922	LeChr5_25cM_SGN-U294427_DM_4K	PGSC0003DMG200030491	PGSC0003DMG400030491	1	1	chr05	PGSC0003DMB000000051	PGSC0003DMS000000906	7670	8269	7152	11885
2_COS_938066:939207	LeChr5_25cM_SGN-U294427_DM_4K	PGSC0003DMG200030491	PGSC0003DMG400030491	1	1	chr05	PGSC0003DMB000000051	PGSC0003DMS000000906	8413	9554	7152	11885
2_COS_940888:941166	LeChr5_25cM_SGN-U294427_DM_4K	PGSC0003DMG200030491	PGSC0003DMG400030491	1	1	chr05	PGSC0003DMB000000051	PGSC0003DMS000000906	11235	11513	7152	11885
4_CG_674122:675081	RH_PIN4a	PGSC0003DMG200030495	PGSC0003DMG400030495	1	1	chr05	PGSC0003DMB000000051	PGSC0003DMS000000906	93776	94687	93571	97268
4_CG_675134:675373	RH_PIN4a	PGSC0003DMG200030495	PGSC0003DMG400030495	1	1	chr05	PGSC0003DMB000000051	PGSC0003DMS000000906	94839	95077	93571	97268
4_CG_675474:675836	RH_PIN4a	PGSC0003DMG200030495	PGSC0003DMG400030495	1	1	chr05	PGSC0003DMB000000051	PGSC0003DMS000000906	95184	95403	93571	97268
4_CG_675857:676613	RH_PIN4a	PGSC0003DMG200030495	PGSC0003DMG400030495	1	1	chr05	PGSC0003DMB000000051	PGSC0003DMS000000906	95636	96388	93571	97268
4_CG_676767:677130	RH_PIN4a	PGSC0003DMG200030495	PGSC0003DMG400030495	1	1	chr05	PGSC0003DMB000000051	PGSC0003DMS000000906	96545	96908	93571	97268
2_COS_958815:958939	LeChr5_35cM_SGN-U283197_DM_4K	PGSC0003DMG200030557	PGSC0003DMG400030557	1	1	chr05	PGSC0003DMB000000051	PGSC0003DMS000000906	472855	472979	460044	474130
2_COS_959105:960784	LeChr5_35cM_SGN-U283197_DM_4K	PGSC0003DMG200030557	PGSC0003DMG400030557	1	1	chr05	PGSC0003DMB000000051	PGSC0003DMS000000906	471010	472689	460044	474130
2_COS_961018:961597	LeChr5_35cM_SGN-U283197_DM_4K	PGSC0003DMG200030557	PGSC0003DMG400030557	1	1	chr05	PGSC0003DMB000000051	PGSC0003DMS000000906	470197	470776	460044	474130
2_COS_950504:952210	LeChr5_35cM_SGN-U273085_DM_4K	PGSC0003DMG200030559	PGSC0003DMG400030559	1	1	chr05	PGSC0003DMB000000051	PGSC0003DMS000000906	531806	533512	529065	533880
2_COS_954518:954815	LeChr5_35cM_SGN-U273085_DM_4K	PGSC0003DMG200030559	PGSC0003DMG400030559	1	1	chr05	PGSC0003DMB000000051	PGSC0003DMS000000906	529201	529498	529065	533880
2_COS_944997:946336	LeChr5_37cM_SGN-U294191_DM_4K	PGSC0003DMG200030563	PGSC0003DMG400030563	1	1	chr05	PGSC0003DMB000000051	PGSC0003DMS000000906	577792	579131	577785	583960
1_GG_883595:883815	GGChr5_SGN-U273319_DM_4K	PGSC0003DMG200030577	PGSC0003DMG400030577	1	1	chr05	PGSC0003DMB000000051	PGSC0003DMS000000906	988055	988275	980113	988340
1_GG_885765:885944	GGChr5_SGN-U273319_DM_4K	PGSC0003DMG200030577	PGSC0003DMG400030577	1	1	chr05	PGSC0003DMB000000051	PGSC0003DMS000000906	985780	985959	980113	988340
1_GG_885965:886164	GGChr5_SGN-U273319_DM_4K	PGSC0003DMG200030577	PGSC0003DMG400030577	1	1	chr05	PGSC0003DMB000000051	PGSC0003DMS000000906	985560	985759	980113	988340
1_GG_886185:887444	GGChr5_SGN-U273319_DM_4K	PGSC0003DMG200030577	PGSC0003DMG400030577	1	1	chr05	PGSC0003DMB000000051	PGSC0003DMS000000906	984280	985539	980113	988340
1_GG_888531:888808	GGChr5_SGN-U273319_DM_4K	PGSC0003DMG200030577	PGSC0003DMG400030577	1	1	chr05	PGSC0003DMB000000051	PGSC0003DMS000000906	982916	983193	980113	988340
1_GG_889327:889447	GGChr5_SGN-U273319_DM_4K	PGSC0003DMG200030577	PGSC0003DMG400030577	1	1	chr05	PGSC0003DMB000000051	PGSC0003DMS000000906	982277	982397	980113	988340
1_GG_890135:890634	GGChr5_SGN-U273319_DM_4K	PGSC0003DMG200030577	PGSC0003DMG400030577	1	1	chr05	PGSC0003DMB000000051	PGSC0003DMS000000906	981090	981589	980113	988340
1_GG_890672:890831	GGChr5_SGN-U273319_DM_4K	PGSC0003DMG200030577	PGSC0003DMG400030577	1	1	chr05	PGSC0003DMB000000051	PGSC0003DMS000000906	980893	981052	980113	988340
2_COS_1835901:1836020	LeChr12_40cM_SGN-U276711_DM_4K	PGSC0003DMG200030976	PGSC0003DMG400030976	1	1	chr05	PGSC0003DMB000000540	PGSC0003DMS000000694	40822	40941	40806	44714
2_COS_1837019:1837242	LeChr12_40cM_SGN-U276711_DM_4K	PGSC0003DMG200030976	PGSC0003DMG400030976	1	1	chr05	PGSC0003DMB000000540	PGSC0003DMS000000694	41940	42163	40806	44714
2_COS_1838296:1839695	LeChr12_40cM_SGN-U276711_DM_4K	PGSC0003DMG200030976	PGSC0003DMG400030976	1	1	chr05	PGSC0003DMB000000540	PGSC0003DMS000000694	43217	44616	40806	44714
2_COS_1839716:1839936	LeChr12_40cM_SGN-U276711_DM_4K	PGSC0003DMG200030976	PGSC0003DMG400030976	1	1	chr05	PGSC0003DMB000000540	PGSC0003DMS000000694	44516	44626	40806	44714
5_AFLP_453689:454258	Chr5_Unmapped_P14M32_354_14_RH_5K	PGSC0003DMG200033659	PGSC0003DMG400033659	1	1	chr05	PGSC0003DMB000000033	PGSC0003DMS000001960	271169	270600	264857	272886
6_extraCG_102903:103062	Chr5_Earlyness_region_Genomic_DM	PGSC0003DMG200018405	PGSC0003DMG400018405	1	1	chr05	PGSC0003DMB000000192	PGSC0003DMS000000557	90897	91056	87473	95401
6_extraCG_103083:103662	Chr5_Earlyness_region_Genomic_DM	PGSC0003DMG200018405	PGSC0003DMG400018405	1	1	chr05	PGSC0003DMB000000192	PGSC0003DMS000000557	91077	91656	87473	95401
6_extraCG_104302:106191	Chr5_Earlyness_region_Genomic_DM	PGSC0003DMG200018405	PGSC0003DMG400018405	1	1	chr05	PGSC0003DMB000000192	PGSC0003DMS000000557	92296	94185	87473	95401
6_extraCG_106782:107006	Chr5_Earlyness_region_Genomic_DM	PGSC0003DMG200018424	PGSC0003DMG401018424	1	1	chr05	PGSC0003DMB000000192	PGSC0003DMS000000557	94776	95000	93150	97372
6_extraCG_107968:108214	Chr5_Earlyness_region_Genomic_DM	PGSC0003DMG200018424	PGSC0003DMG401018424	1	1	chr05	PGSC0003DMB000000192	PGSC0003DMS000000557	95962	96208	93150	97372
6_extraCG_108909:109228	Chr5_Earlyness_region_Genomic_DM	PGSC0003DMG200018424	PGSC0003DMG401018424	1	1	chr05	PGSC0003DMB000000192	PGSC0003DMS000000557	96903	97222	93150	97372
6_extraCG_109779:110004	Chr5_Earlyness_region_Genomic_DM	PGSC0003DMG200040190	PGSC0003DMG400040190	1	1	chr05	PGSC0003DMB000000192	PGSC0003DMS000000557	97773	97998	97773	99220
6_extraCG_110769:111065	Chr5_Earlyness_region_Genomic_DM	PGSC0003DMG200040190	PGSC0003DMG400040190	1	1	chr05	PGSC0003DMB000000192	PGSC0003DMS000000557	98763	99059	97773	99220
6_extraCG_111086:111226	Chr5_Earlyness_region_Genomic_DM	PGSC0003DMG200040190	PGSC0003DMG400040190	1	1	chr05	PGSC0003DMB000000192	PGSC0003DMS000000557	99080	99220	97773	99220
6_extraCG_118924:119547	Chr5_Earlyness_region_Genomic_DM	PGSC0003DMG200018407	PGSC0003DMG400018407	1	1	chr05	PGSC0003DMB000000192	PGSC0003DMS000000557	107141	107764	107045	107867
6_extraCG_122261:122743	Chr5_Earlyness_region_Genomic_DM	PGSC0003DMG200018426	PGSC0003DMG400018426	1	1	chr05	PGSC0003DMB000000192	PGSC0003DMS000000557	110478	110960	110408	112491
6_extraCG_123426:124061	Chr5_Earlyness_region_Genomic_DM	PGSC0003DMG200018426	PGSC0003DMG400018426	1	1	chr05	PGSC0003DMB000000192	PGSC0003DMS000000557	111643	112278	110408	112491
6_extraCG_149331:149462	Chr5_Earlyness_region_Genomic_DM	PGSC0003DMG200018408	PGSC0003DMG400018408	1	1	chr05	PGSC0003DMB000000192	PGSC0003DMS000000557	142183	142314	142034	144890
6_extraCG_150435:151614	Chr5_Earlyness_region_Genomic_DM	PGSC0003DMG200018408	PGSC0003DMG400018408	1	1	chr05	PGSC0003DMB000000192	PGSC0003DMS000000557	143287	144466	142034	144890
6_extraCG_158006:158302	Chr5_Earlyness_region_Genomic_DM	PGSC0003DMG200018427	PGSC0003DMG400018427	1	1	chr05	PGSC0003DMB000000192	PGSC0003DMS000000557	151488	151784	151309	154082
6_extraCG_158765:159624	Chr5_Earlyness_region_Genomic_DM	PGSC0003DMG200018427	PGSC0003DMG400018427	1	1	chr05	PGSC0003DMB000000192	PGSC0003DMS000000557	152247	153106	151309	154082
6_extraCG_159786:159917	Chr5_Earlyness_region_Genomic_DM	PGSC0003DMG200018427	PGSC0003DMG400018427	1	1	chr05	PGSC0003DMB000000192	PGSC0003DMS000000557	153268	153399	151309	154082
6_extraCG_16941:17360	Chr5_Earlyness_region_Genomic_DM	PGSC0003DMG200018402	PGSC0003DMG402018402	1	1	chr05	PGSC0003DMB000000192	PGSC0003DMS000000557	4339	4758	3745	19901
6_extraCG_17521:18202	Chr5_Earlyness_region_Genomic_DM	PGSC0003DMG200018402	PGSC0003DMG402018402	1	1	chr05	PGSC0003DMB000000192	PGSC0003DMS000000557	4919	5600	3745	19901
6_extraCG_19212:19552	Chr5_Earlyness_region_Genomic_DM	PGSC0003DMG200018402	PGSC0003DMG402018402	1	1	chr05	PGSC0003DMB000000192	PGSC0003DMS000000557	6610	6950	3745	19901
6_extraCG_21167:21506	Chr5_Earlyness_region_Genomic_DM	PGSC0003DMG200018402	PGSC0003DMG402018402	1	1	chr05	PGSC0003DMB000000192	PGSC0003DMS000000557	8565	8904	3745	19901
6_extraCG_22446:23015	Chr5_Earlyness_region_Genomic_DM	PGSC0003DMG200018402	PGSC0003DMG402018402	1	1	chr05	PGSC0003DMB000000192	PGSC0003DMS000000557	9844	10413	3745	19901
6_extraCG_235184:235490	Chr5_Earlyness_region_Genomic_DM	PGSC0003DMG200018431	PGSC0003DMG400018431	1	1	chr05	PGSC0003DMB000000192	PGSC0003DMS000000557	231568	231874	231030	233613
6_extraCG_236323:236857	Chr5_Earlyness_region_Genomic_DM	PGSC0003DMG200018431	PGSC0003DMG400018431	1	1	chr05	PGSC0003DMB000000192	PGSC0003DMS000000557	232707	233241	231030	233613
6_extraCG_23843:24000	Chr5_Earlyness_region_Genomic_DM	PGSC0003DMG200018402	PGSC0003DMG400018402	1	1	chr05	PGSC0003DMB000000192	PGSC0003DMS000000557	11241	11398	3745	19901
6_extraCG_25336:25455	Chr5_Earlyness_region_Genomic_DM	PGSC0003DMG200018402	PGSC0003DMG400018402	1	1	chr05	PGSC0003DMB000000192	PGSC0003DMS000000557	12734	12853	3745	19901
6_extraCG_25496:25815	Chr5_Earlyness_region_Genomic_DM	PGSC0003DMG200018402	PGSC0003DMG400018402	1	1	chr05	PGSC0003DMB000000192	PGSC0003DMS000000557	12894	13213	3745	19901
6_extraCG_25836:26395	Chr5_Earlyness_region_Genomic_DM	PGSC0003DMG200018402	PGSC0003DMG400018402	1	1	chr05	PGSC0003DMB000000192	PGSC0003DMS000000557	13234	13793	3745	19901
6_extraCG_26416:27157	Chr5_Earlyness_region_Genomic_DM	PGSC0003DMG200018402	PGSC0003DMG400018402	1	1	chr05	PGSC0003DMB000000192	PGSC0003DMS000000557	13814	14555	3745	19901
6_extraCG_28127:28247	Chr5_Earlyness_region_Genomic_DM	PGSC0003DMG200018402	PGSC0003DMG400018402	1	1	chr05	PGSC0003DMB000000192	PGSC0003DMS000000557	15525	15645	3745	19901
6_extraCG_28932:29071	Chr5_Earlyness_region_Genomic_DM	PGSC0003DMG200018402	PGSC0003DMG400018402	1	1	chr05	PGSC0003DMB000000192	PGSC0003DMS000000557	16330	16469	3745	19901
6_extraCG_29092:29301	Chr5_Earlyness_region_Genomic_DM	PGSC0003DMG200018402	PGSC0003DMG400018402	1	1	chr05	PGSC0003DMB000000192	PGSC0003DMS000000557	16490	16699	3745	19901
6_extraCG_33025:33233	Chr5_Earlyness_region_Genomic_DM	PGSC0003DMG200018422	PGSC0003DMG400018422	1	1	chr05	PGSC0003DMB000000192	PGSC0003DMS000000557	20423	20631	20280	24646
6_extraCG_33426:33665	Chr5_Earlyness_region_Genomic_DM	PGSC0003DMG200018422	PGSC0003DMG400018422	1	1	chr05	PGSC0003DMB000000192	PGSC0003DMS000000557	20824	21063	20280	24646
6_extraCG_33706:33925	Chr5_Earlyness_region_Genomic_DM	PGSC0003DMG200018422	PGSC0003DMG400018422	1	1	chr05	PGSC0003DMB000000192	PGSC0003DMS000000557	21104	21323	20280	24646
6_extraCG_33946:34525	Chr5_Earlyness_region_Genomic_DM	PGSC0003DMG200018422	PGSC0003DMG400018422	1	1	chr05	PGSC0003DMB000000192	PGSC0003DMS000000557	21344	21923	20280	24646
6_extraCG_34626:34885	Chr5_Earlyness_region_Genomic_DM	PGSC0003DMG200018422	PGSC0003DMG400018422	1	1	chr05	PGSC0003DMB000000192	PGSC0003DMS000000557	22024	22283	20280	24646
6_extraCG_34942:35221	Chr5_Earlyness_region_Genomic_DM	PGSC0003DMG200018422	PGSC0003DMG400018422	1	1	chr05	PGSC0003DMB000000192	PGSC0003DMS000000557	22340	22619	20280	24646
6_extraCG_35935:36097	Chr5_Earlyness_region_Genomic_DM	PGSC0003DMG200018422	PGSC0003DMG400018422	1	1	chr05	PGSC0003DMB000000192	PGSC0003DMS000000557	23333	23495	20280	24646
6_extraCG_36375:36754	Chr5_Earlyness_region_Genomic_DM	PGSC0003DMG200018422	PGSC0003DMG400018422	1	1	chr05	PGSC0003DMB000000192	PGSC0003DMS000000557	23773	24152	20280	24646
6_extraCG_36775:36914	Chr5_Earlyness_region_Genomic_DM	PGSC0003DMG200018422	PGSC0003DMG400018422	1	1	chr05	PGSC0003DMB000000192	PGSC0003DMS000000557	24173	24312	20280	24646
6_extraCG_36935:37110	Chr5_Earlyness_region_Genomic_DM	PGSC0003DMG200018422	PGSC0003DMG400018422	1	1	chr05	PGSC0003DMB000000192	PGSC0003DMS000000557	24333	24508	20280	24646
6_extraCG_48251:48836	Chr5_Earlyness_region_Genomic_DM	PGSC0003DMG200018423	PGSC0003DMG400018423	1	1	chr05	PGSC0003DMB000000192	PGSC0003DMS000000557	35649	36234	34197	38640
6_extraCG_49741:50043	Chr5_Earlyness_region_Genomic_DM	PGSC0003DMG200018423	PGSC0003DMG400018423	1	1	chr05	PGSC0003DMB000000192	PGSC0003DMS000000557	37139	37441	34197	38640
6_extraCG_50721:50840	Chr5_Earlyness_region_Genomic_DM	PGSC0003DMG200018423	PGSC0003DMG400018423	1	1	chr05	PGSC0003DMB000000192	PGSC0003DMS000000557	38119	38238	34197	38640
6_extraCG_50861:51132	Chr5_Earlyness_region_Genomic_DM	PGSC0003DMG200018423	PGSC0003DMG400018423	1	1	chr05	PGSC0003DMB000000192	PGSC0003DMS000000557	38259	38530	34197	38640
6_extraCG_53337:53622	Chr5_Earlyness_region_Genomic_DM	PGSC0003DMG200018403	PGSC0003DMG400018403	1	1	chr05	PGSC0003DMB000000192	PGSC0003DMS000000557	40735	41020	40320	51797
6_extraCG_57958:58216	Chr5_Earlyness_region_Genomic_DM	PGSC0003DMG200018403	PGSC0003DMG400018403	1	1	chr05	PGSC0003DMB000000192	PGSC0003DMS000000557	45356	45614	40320	51797
6_extraCG_59086:59225	Chr5_Earlyness_region_Genomic_DM	PGSC0003DMG200018403	PGSC0003DMG400018403	1	1	chr05	PGSC0003DMB000000192	PGSC0003DMS000000557	46484	46623	40320	51797
6_extraCG_60270:60730	Chr5_Earlyness_region_Genomic_DM	PGSC0003DMG200018403	PGSC0003DMG400018403	1	1	chr05	PGSC0003DMB000000192	PGSC0003DMS000000557	47668	48128	40320	51797
6_extraCG_62769:63248	Chr5_Earlyness_region_Genomic_DM	PGSC0003DMG200018403	PGSC0003DMG400018403	1	1	chr05	PGSC0003DMB000000192	PGSC0003DMS000000557	50167	50646	40320	51797
6_extraCG_63309:63605	Chr5_Earlyness_region_Genomic_DM	PGSC0003DMG200018403	PGSC0003DMG400018403	1	1	chr05	PGSC0003DMB000000192	PGSC0003DMS000000557	50707	51003	40320	51797
3_PotCyc_553806:553930	SGN-U281981_DM_4K	PGSC0003DMG200030570	PGSC0003DMG401030570	1	1	chr05	PGSC0003DMB000000051	PGSC0003DMS000000906	810182	810306	803422	818388
3_PotCyc_555869:556489	SGN-U281981_DM_4K	PGSC0003DMG200030570	PGSC0003DMG401030570	1	1	chr05	PGSC0003DMB000000051	PGSC0003DMS000000906	807623	808243	803422	818388
5_AFLP_422546:422792	Chr5_Unmapped_P12M45_311_18_RH_5K	PGSC0003DMG200030532	PGSC0003DMG403030532	1	1	chr05	PGSC0003DMB000000051	PGSC0003DMS000000906	946602	946356	941498	961065
5_AFLP_423766:424265	Chr5_Unmapped_P12M45_311_18_RH_5K	PGSC0003DMG200030532	PGSC0003DMG403030532	1	1	chr05	PGSC0003DMB000000051	PGSC0003DMS000000906	945363	944863	941498	961065
5_AFLP_501413:501840	Chr6_Unmapped_E45M59_209_67_RH_5K	non-coding AFLP	non-coding AFLP	1	1	chr06	PGSC0003DMB000000245	PGSC0003DMS000002162	198547	198120	NA	NA
2_COS_1090166:1091843	LeChr6_39cM_SGN-U275754_DM_4K	PGSC0003DMG200011778	PGSC0003DMG200011778	1	1	chr06	PGSC0003DMB000000558	PGSC0003DMS000000893	43977	45654	33975	45678
2_COS_1095500:1095620	LeChr6_39cM_SGN-U275754_DM_4K	PGSC0003DMG200011778	PGSC0003DMG200011778	1	1	chr06	PGSC0003DMB000000558	PGSC0003DMS000000893	37262	37382	33975	45678
5_AFLP_683127:684478	Chr6_17cM_E45_M59_206_42_DM_5K	PGSC0003DMG200016300	PGSC0003DMG200016300	1	1	chr06	PGSC0003DMB000000125	PGSC0003DMS000000598	1259467	1258116	1243191	1259342
2_COS_1063938:1064195	LeChr6_19cM_SGN-U283572_DM_4K	PGSC0003DMG200027977	PGSC0003DMG400027977	1	1	chr06	PGSC0003DMB000000660	PGSC0003DMS000002677	85084	85341	87286	88088
2_COS_1065698:1065920	LeChr6_19cM_SGN-U283572_DM_4K	PGSC0003DMG200027977	PGSC0003DMG400027977	1	1	chr06	PGSC0003DMB000000660	PGSC0003DMS000002677	86844	87066	87286	88088
2_COS_1065938:1066535	LeChr6_19cM_SGN-U283572_DM_4K	PGSC0003DMG200027977	PGSC0003DMG400027977	1	1	chr06	PGSC0003DMB000000660	PGSC0003DMS000002677	87084	87681	87286	88088
2_COS_1058041:1059697	LeChr6_19cM_SGN-U297744_DM_4K	PGSC0003DMG200030031	PGSC0003DMG200030031	1	1	chr06	PGSC0003DMB000000156	PGSC0003DMS000001675	84544	86200	81625	92940
2_COS_1059859:1059979	LeChr6_19cM_SGN-U297744_DM_4K	PGSC0003DMG200030031	PGSC0003DMG200030031	1	1	chr06	PGSC0003DMB000000156	PGSC0003DMS000001675	84262	84382	81625	92940
2_COS_1077484:1077604	LeChr6_26cM_SGN-U293015_DM_4K	PGSC0003DMG200002352	PGSC0003DMG400002352	1	1	chr06	PGSC0003DMB000000315	PGSC0003DMS000001693	117097	117217	115630	122098
2_COS_1077909:1079604	LeChr6_26cM_SGN-U293015_DM_4K	PGSC0003DMG200002352	PGSC0003DMG400002352	1	1	chr06	PGSC0003DMB000000315	PGSC0003DMS000001693	117522	119217	115630	122098
3_PotCyc_100119:100239	SGN-U272429_DM_4K	PGSC0003DMG200004067	PGSC0003DMG400004067	1	1	chr06	PGSC0003DMB000000180	PGSC0003DMS000000363	358125	358245	351590	360071
3_PotCyc_100403:100621	SGN-U272429_DM_4K	PGSC0003DMG200004067	PGSC0003DMG400004067	1	1	chr06	PGSC0003DMB000000180	PGSC0003DMS000000363	358409	358627	351590	360071
3_PotCyc_100860:101015	SGN-U272429_DM_4K	PGSC0003DMG200004067	PGSC0003DMG400004067	1	1	chr06	PGSC0003DMB000000180	PGSC0003DMS000000363	358866	359021	351590	360071
3_PotCyc_101608:102032	SGN-U272429_DM_4K	PGSC0003DMG200004067	PGSC0003DMG400004067	1	1	chr06	PGSC0003DMB000000180	PGSC0003DMS000000363	359614	360038	351590	360071
3_PotCyc_93603:93723	SGN-U272429_DM_4K	PGSC0003DMG200004067	PGSC0003DMG400004067	1	1	chr06	PGSC0003DMB000000180	PGSC0003DMS000000363	351607	351727	351590	360071
3_PotCyc_99019:99191	SGN-U272429_DM_4K	PGSC0003DMG200004067	PGSC0003DMG400004067	1	1	chr06	PGSC0003DMB000000180	PGSC0003DMS000000363	357025	357197	351590	360071
3_PotCyc_99454:99637	SGN-U272429_DM_4K	PGSC0003DMG200004067	PGSC0003DMG400004067	1	1	chr06	PGSC0003DMB000000180	PGSC0003DMS000000363	357460	357643	351590	360071
3_PotCyc_99807:99927	SGN-U272429_DM_4K	PGSC0003DMG200004067	PGSC0003DMG400004067	1	1	chr06	PGSC0003DMB000000180	PGSC0003DMS000000363	357813	357933	351590	360071
3_PotCyc_1077630:1077985	SGN-U297547_DM_4K	PGSC0003DMG200004153	PGSC0003DMG400004153	1	1	chr06	PGSC0003DMB000000052	PGSC0003DMS000000395	171762	172117	163553	172450
3_PotCyc_1078807:1078926	SGN-U297547_DM_4K	PGSC0003DMG200004153	PGSC0003DMG400004153	1	1	chr06	PGSC0003DMB000000052	PGSC0003DMS000000395	170821	170940	163553	172450
4_CG_521352:521479	DM_StAS1	PGSC0003DMG200004170	PGSC0003DMG400004170	1	1	chr06	PGSC0003DMB000000052	PGSC0003DMS000000395	392616	392743	387536	392765
4_CG_522677:524778	DM_StAS1	PGSC0003DMG200004170	PGSC0003DMG400004170	1	1	chr06	PGSC0003DMB000000052	PGSC0003DMS000000395	389780	391453	387536	392765
4_CG_525040:525219	DM_StAS1	PGSC0003DMG200004170	PGSC0003DMG400004170	1	1	chr06	PGSC0003DMB000000052	PGSC0003DMS000000395	388791	388970	387536	392765
4_CG_525246:525753	DM_StAS1	PGSC0003DMG200004170	PGSC0003DMG400004170	1	1	chr06	PGSC0003DMB000000052	PGSC0003DMS000000395	388197	388523	387536	392765
1_GG_1792701:1792914	GGeChr6_37cM_SGN-U269245_DM_4k	PGSC0003DMG200004865	PGSC0003DMG400004865	1	1	chr06	PGSC0003DMB000000246	PGSC0003DMS000000328	564815	565028	564796	570559
1_GG_1795491:1795710	GGeChr6_37cM_SGN-U269245_DM_4k	PGSC0003DMG200004865	PGSC0003DMG400004865	1	1	chr06	PGSC0003DMB000000246	PGSC0003DMS000000328	567606	567825	564796	570559
1_GG_1795751:1796770	GGeChr6_37cM_SGN-U269245_DM_4k	PGSC0003DMG200004865	PGSC0003DMG400004865	1	1	chr06	PGSC0003DMB000000246	PGSC0003DMS000000328	567866	568885	564796	570559
1_GG_1796791:1798170	GGeChr6_37cM_SGN-U269245_DM_4k	PGSC0003DMG200004865	PGSC0003DMG400004865	1	1	chr06	PGSC0003DMB000000246	PGSC0003DMS000000328	568906	570285	564796	570559
1_GG_1798191:1798337	GGeChr6_37cM_SGN-U269245_DM_4k	PGSC0003DMG200004865	PGSC0003DMG400004865	1	1	chr06	PGSC0003DMB000000246	PGSC0003DMS000000328	570306	570452	564796	570559
3_PotCyc_864460:864580	SGN-U291232_DM_4K	PGSC0003DMG200004881	PGSC0003DMG400004881	1	1	chr06	PGSC0003DMB000000246	PGSC0003DMS000000328	256999	257119	245121	257327
3_PotCyc_865152:865272	SGN-U291232_DM_4K	PGSC0003DMG200004881	PGSC0003DMG400004881	1	1	chr06	PGSC0003DMB000000246	PGSC0003DMS000000328	256307	256427	245121	257327
3_PotCyc_866152:866331	SGN-U291232_DM_4K	PGSC0003DMG200004881	PGSC0003DMG400004881	1	1	chr06	PGSC0003DMB000000246	PGSC0003DMS000000328	255248	255427	245121	257327
3_PotCyc_867283:867402	SGN-U291232_DM_4K	PGSC0003DMG200004881	PGSC0003DMG400004881	1	1	chr06	PGSC0003DMB000000246	PGSC0003DMS000000328	254177	254296	245121	257327
3_PotCyc_867773:867892	SGN-U291232_DM_4K	PGSC0003DMG200004881	PGSC0003DMG400004881	1	1	chr06	PGSC0003DMB000000246	PGSC0003DMS000000328	253687	253806	245121	257327
3_PotCyc_868478:868598	SGN-U291232_DM_4K	PGSC0003DMG200004881	PGSC0003DMG400004881	1	1	chr06	PGSC0003DMB000000246	PGSC0003DMS000000328	252981	253101	245121	257327
3_PotCyc_869043:869163	SGN-U291232_DM_4K	PGSC0003DMG200004881	PGSC0003DMG400004881	1	1	chr06	PGSC0003DMB000000246	PGSC0003DMS000000328	252416	252536	245121	257327
3_PotCyc_869421:869644	SGN-U291232_DM_4K	PGSC0003DMG200004881	PGSC0003DMG400004881	1	1	chr06	PGSC0003DMB000000246	PGSC0003DMS000000328	251935	252158	245121	257327
4_CG_626317:626516	RH_Chr6_TS	PGSC0003DMG200004886	PGSC0003DMG400004886	1	1	chr06	PGSC0003DMB000000246	PGSC0003DMS000000328	403744	403943	400971	404178
4_CG_626657:628718	RH_Chr6_TS	PGSC0003DMG200004886	PGSC0003DMG400004886	1	1	chr06	PGSC0003DMB000000246	PGSC0003DMS000000328	401527	402726	400971	404178
1_GG_1003308:1003706	GGChr6_SGN-U299064_DM_4K	PGSC0003DMG200004891	PGSC0003DMG400004891	1	1	chr06	PGSC0003DMB000000246	PGSC0003DMS000000328	494338	494736	492909	495666
5_AFLP_687168:687448	Chr6_24cM_E36_M62_337_36_DM_5K	non-coding AFLP	PGSC0003DMG400005177	1	1	chr06	PGSC0003DMB000000222	PGSC0003DMS000000480	NA	NA	NA	NA
5_AFLP_689081:689460	Chr6_24cM_E36_M62_337_36_DM_5K	PGSC0003DMG200005177	PGSC0003DMG400005177	1	1	chr06	PGSC0003DMB000000222	PGSC0003DMS000000480	128688	129067	123827	130183
5_AFLP_689481:689635	Chr6_24cM_E36_M62_337_36_DM_5K	PGSC0003DMG200005177	PGSC0003DMG400005177	1	1	chr06	PGSC0003DMB000000222	PGSC0003DMS000000480	129088	129242	123827	130183
2_COS_1126179:1126299	LeChr6_44cM_SGN-U279122_DM_4K	PGSC0003DMG200005186	PGSC0003DMG400005186	1	1	chr06	PGSC0003DMB000000222	PGSC0003DMS000000480	93509	93629	88232	99791
2_COS_1128708:1128835	LeChr6_44cM_SGN-U279122_DM_4K	PGSC0003DMG200005186	PGSC0003DMG400005186	1	1	chr06	PGSC0003DMB000000222	PGSC0003DMS000000480	90973	91100	88232	99791
2_COS_1129001:1130723	LeChr6_44cM_SGN-U279122_DM_4K	PGSC0003DMG200005186	PGSC0003DMG400005186	1	1	chr06	PGSC0003DMB000000222	PGSC0003DMS000000480	89085	90807	88232	99791
2_COS_1131204:1131544	LeChr6_44cM_SGN-U279122_DM_4K	PGSC0003DMG200005186	PGSC0003DMG400005186	1	1	chr06	PGSC0003DMB000000222	PGSC0003DMS000000480	88264	88604	88232	99791
2_COS_1083603:1083894	LeChr6_27cM_SGN-U272852_DM_4K	PGSC0003DMG200005464	PGSC0003DMG400005473	1	1	chr06	PGSC0003DMB000000758	PGSC0003DMS000003058	2841	3132	2803	5502
2_COS_1084128:1084847	LeChr6_27cM_SGN-U272852_DM_4K	PGSC0003DMG200005464	PGSC0003DMG400005473	1	1	chr06	PGSC0003DMB000000758	PGSC0003DMS000003058	3366	4085	2803	5502
2_COS_1084968:1086164	LeChr6_27cM_SGN-U272852_DM_4K	PGSC0003DMG200005464	PGSC0003DMG400005473	1	1	chr06	PGSC0003DMB000000758	PGSC0003DMS000003058	4206	5402	2803	5502
4_CG_1180446:1180794	CGChr6_SGN-U274350_DM_4k	PGSC0003DMG200007289	PGSC0003DMG400007289	1	1	chr06	PGSC0003DMB000000208	PGSC0003DMS000001330	277879	278227	277859	284314
4_CG_1182390:1183429	CGChr6_SGN-U274350_DM_4k	PGSC0003DMG200007289	PGSC0003DMG400007289	1	1	chr06	PGSC0003DMB000000208	PGSC0003DMS000001330	279823	280862	277859	284314
4_CG_1183453:1183729	CGChr6_SGN-U274350_DM_4k	PGSC0003DMG200007289	PGSC0003DMG400007289	1	1	chr06	PGSC0003DMB000000208	PGSC0003DMS000001330	280886	281162	277859	284314
4_CG_1183750:1184070	CGChr6_SGN-U274350_DM_4k	PGSC0003DMG200007289	PGSC0003DMG400007289	1	1	chr06	PGSC0003DMB000000208	PGSC0003DMS000001330	281183	281503	277859	284314
2_COS_1154827:1155151	LeChr6_81cM_SGN-U291892_DM_4K	PGSC0003DMG200007504	PGSC0003DMG400007504	1	1	chr06	PGSC0003DMB000000575	PGSC0003DMS000002696	32177	32501	29314	35232
2_COS_1155675:1156017	LeChr6_81cM_SGN-U291892_DM_4K	PGSC0003DMG200007504	PGSC0003DMG400007504	1	1	chr06	PGSC0003DMB000000575	PGSC0003DMS000002696	31311	31653	29314	35232
2_COS_1156035:1156421	LeChr6_81cM_SGN-U291892_DM_4K	PGSC0003DMG200007504	PGSC0003DMG400007504	1	1	chr06	PGSC0003DMB000000575	PGSC0003DMS000002696	30907	31293	29314	35232
1_GG_940337:940456	GGChr6_SGN-U268589_DM_4K	PGSC0003DMG200011997	PGSC0003DMG400011997	1	1	chr06	PGSC0003DMB000000091	PGSC0003DMS000004498	16590	16709	16552	21374
1_GG_940579:940765	GGChr6_SGN-U268589_DM_4K	PGSC0003DMG200011997	PGSC0003DMG400011997	1	1	chr06	PGSC0003DMB000000091	PGSC0003DMS000004498	16832	17018	16552	21374
1_GG_941371:941492	GGChr6_SGN-U268589_DM_4K	PGSC0003DMG200011997	PGSC0003DMG400011997	1	1	chr06	PGSC0003DMB000000091	PGSC0003DMS000004498	17624	17745	16552	21374
1_GG_941636:942066	GGChr6_SGN-U268589_DM_4K	PGSC0003DMG200011997	PGSC0003DMG400011997	1	1	chr06	PGSC0003DMB000000091	PGSC0003DMS000004498	17889	18319	16552	21374
1_GG_942360:942666	GGChr6_SGN-U268589_DM_4K	PGSC0003DMG200011997	PGSC0003DMG400011997	1	1	chr06	PGSC0003DMB000000091	PGSC0003DMS000004498	18613	18919	16552	21374
1_GG_943255:944694	GGChr6_SGN-U268589_DM_4K	PGSC0003DMG200011997	PGSC0003DMG400011997	1	1	chr06	PGSC0003DMB000000091	PGSC0003DMS000004498	19508	20947	16552	21374
1_GG_944715:944936	GGChr6_SGN-U268589_DM_4K	PGSC0003DMG200011997	PGSC0003DMG400011997	1	1	chr06	PGSC0003DMB000000091	PGSC0003DMS000004498	20968	21189	16552	21374
3_PotCyc_929896:930318	SGN-U292949_DM_4K	PGSC0003DMG200013027	PGSC0003DMG400013027	1	1	chr06	PGSC0003DMB000000227	PGSC0003DMS000001870	58768	59190	58775	62623
3_PotCyc_1117776:1117896	SGN-U298674_DM_4K	PGSC0003DMG200013029	PGSC0003DMG400013029	1	1	chr06	PGSC0003DMB000000227	PGSC0003DMS000001870	158521	158641	153577	158711
3_PotCyc_1118030:1118202	SGN-U298674_DM_4K	PGSC0003DMG200013029	PGSC0003DMG400013029	1	1	chr06	PGSC0003DMB000000227	PGSC0003DMS000001870	158348	158518	153577	158711
3_PotCyc_1118389:1118793	SGN-U298674_DM_4K	PGSC0003DMG200013029	PGSC0003DMG400013029	1	1	chr06	PGSC0003DMB000000227	PGSC0003DMS000001870	157757	158161	153577	158711
2_COS_1120732:1120928	LeChr6_44cM_SGN-U274380_DM_4K	PGSC0003DMG200016529	PGSC0003DMG400016529	1	1	chr06	PGSC0003DMB000000215	PGSC0003DMS000001410	205910	206106	204558	206150
2_COS_1121351:1121610	LeChr6_44cM_SGN-U274380_DM_4K	PGSC0003DMG200016529	PGSC0003DMG400016529	1	1	chr06	PGSC0003DMB000000215	PGSC0003DMS000001410	205228	205487	204558	206150
2_COS_1121631:1122130	LeChr6_44cM_SGN-U274380_DM_4K	PGSC0003DMG200016529	PGSC0003DMG400016529	1	1	chr06	PGSC0003DMB000000215	PGSC0003DMS000001410	204708	205207	204558	206150
3_PotCyc_717268:717535	SGN-U284726_DM_4K	PGSC0003DMG200016644	PGSC0003DMG400016644	1	1	chr06	PGSC0003DMB000000279	PGSC0003DMS000000788	661227	661494	661192	665402
3_PotCyc_717963:718099	SGN-U284726_DM_4K	PGSC0003DMG200016644	PGSC0003DMG400016644	1	1	chr06	PGSC0003DMB000000279	PGSC0003DMS000000788	661922	662058	661192	665402
3_PotCyc_718247:718367	SGN-U284726_DM_4K	PGSC0003DMG200016644	PGSC0003DMG400016644	1	1	chr06	PGSC0003DMB000000279	PGSC0003DMS000000788	662206	662326	661192	665402
2_COS_1106602:1107093	LeChr6_40cM_SGN-U278024_DM_4K	PGSC0003DMG200017558	PGSC0003DMG400017558	1	1	chr06	PGSC0003DMB000000461	PGSC0003DMS000001995	228656	229147	228535	230384
2_COS_1107759:1108258	LeChr6_40cM_SGN-U278024_DM_4K	PGSC0003DMG200017558	PGSC0003DMG400017558	1	1	chr06	PGSC0003DMB000000461	PGSC0003DMS000001995	229812	230311	228535	230384
2_COS_1044359:1044998	LeChr6_6cM_SGN-U284761_DM_4K	PGSC0003DMG200021595	PGSC0003DMG400021595	1	1	chr06	PGSC0003DMB000000255	PGSC0003DMS000000861	407281	407920	404587	411598
2_COS_1045019:1045281	LeChr6_6cM_SGN-U284761_DM_4K	PGSC0003DMG200021595	PGSC0003DMG400021595	1	1	chr06	PGSC0003DMB000000255	PGSC0003DMS000000861	406998	407260	404587	411598
2_COS_1046525:1046691	LeChr6_6cM_SGN-U284761_DM_4K	PGSC0003DMG200021595	PGSC0003DMG400021595	1	1	chr06	PGSC0003DMB000000255	PGSC0003DMS000000861	405588	405754	404587	411598
2_COS_1070539:1070723	LeChr6_25cM_SGN-U281621_DM_4K	PGSC0003DMG200023822	PGSC0003DMG400023822	1	1	chr06	PGSC0003DMB000000005	PGSC0003DMS000000342	1092163	1092347	1092074	1095498
2_COS_1071828:1072347	LeChr6_25cM_SGN-U281621_DM_4K	PGSC0003DMG200023822	PGSC0003DMG400023822	1	1	chr06	PGSC0003DMB000000005	PGSC0003DMS000000342	1093452	1093971	1092074	1095498
2_COS_1072368:1073508	LeChr6_25cM_SGN-U281621_DM_4K	PGSC0003DMG200023822	PGSC0003DMG400023822	1	1	chr06	PGSC0003DMB000000005	PGSC0003DMS000000342	1093992	1095132	1092074	1095498
1_GG_972400:973578	GGChr6_SGN-U272059_DM_4K	PGSC0003DMG200024035	PGSC0003DMG400024035	1	1	chr06	PGSC0003DMB000000150	PGSC0003DMS000001423	131855	133033	131669	133075
3_PotCyc_2221:2945	SGN-U269934_DM_4K	PGSC0003DMG200024154	PGSC0003DMG400024154	1	1	chr06	PGSC0003DMB000000726	PGSC0003DMS000002477	22927	23651	22850	23893
2_COS_1112305:1112425	LeChr6_42cM_SGN-U277302_DM_4K	PGSC0003DMG200026070	PGSC0003DMG400026070	1	1	chr06	PGSC0003DMB000000158	PGSC0003DMS000001829	116397	116517	116353	120920
2_COS_1112650:1112770	LeChr6_42cM_SGN-U277302_DM_4K	PGSC0003DMG200026070	PGSC0003DMG400026070	1	1	chr06	PGSC0003DMB000000158	PGSC0003DMS000001829	116742	116862	116353	120920
2_COS_1113733:1113865	LeChr6_42cM_SGN-U277302_DM_4K	PGSC0003DMG200026070	PGSC0003DMG400026070	1	1	chr06	PGSC0003DMB000000158	PGSC0003DMS000001829	117825	117957	116353	120920
2_COS_1115893:1116732	LeChr6_42cM_SGN-U277302_DM_4K	PGSC0003DMG200026070	PGSC0003DMG400026070	1	1	chr06	PGSC0003DMB000000158	PGSC0003DMS000001829	119992	120831	116353	120920
2_COS_1148974:1149333	LeChr6_67cM_SGN-U277056_DM_4K	PGSC0003DMG200026904	PGSC0003DMG400026904	1	1	chr06	PGSC0003DMB000000087	PGSC0003DMS000001252	111558	111917	111342	116807
2_COS_1149354:1150827	LeChr6_67cM_SGN-U277056_DM_4K	PGSC0003DMG200026904	PGSC0003DMG400026904	1	1	chr06	PGSC0003DMB000000087	PGSC0003DMS000001252	111938	113411	111342	116807
3_PotCyc_676702:677133	SGN-U283679_DM_4K	PGSC0003DMG200026904	PGSC0003DMG400026904	1	1	chr06	PGSC0003DMB000000087	PGSC0003DMS000001252	116330	116761	111342	116807
4_CG_1168966:1169096	CGChr6_SGN-U270107_DM_4k	PGSC0003DMG200026909	PGSC0003DMG400026909	1	1	chr06	PGSC0003DMB000000087	PGSC0003DMS000001252	245936	246066	245820	253505
4_CG_1169661:1169923	CGChr6_SGN-U270107_DM_4k	PGSC0003DMG200026909	PGSC0003DMG400026909	1	1	chr06	PGSC0003DMB000000087	PGSC0003DMS000001252	246631	246893	245820	253505
4_CG_1169941:1170201	CGChr6_SGN-U270107_DM_4k	PGSC0003DMG200026909	PGSC0003DMG400026909	1	1	chr06	PGSC0003DMB000000087	PGSC0003DMS000001252	246911	247171	245820	253505
4_CG_1171282:1171801	CGChr6_SGN-U270107_DM_4k	PGSC0003DMG200026909	PGSC0003DMG400026909	1	1	chr06	PGSC0003DMB000000087	PGSC0003DMS000001252	248252	248771	245820	253505
4_CG_1171822:1172594	CGChr6_SGN-U270107_DM_4k	PGSC0003DMG200026909	PGSC0003DMG400026909	1	1	chr06	PGSC0003DMB000000087	PGSC0003DMS000001252	248792	249564	245820	253505
4_CG_1173198:1173758	CGChr6_SGN-U270107_DM_4k	PGSC0003DMG200026909	PGSC0003DMG400026909	1	1	chr06	PGSC0003DMB000000087	PGSC0003DMS000001252	250166	250726	245820	253505
4_CG_1174411:1174531	CGChr6_SGN-U270107_DM_4k	PGSC0003DMG200026909	PGSC0003DMG400026909	1	1	chr06	PGSC0003DMB000000087	PGSC0003DMS000001252	251379	251499	245820	253505
4_CG_1175973:1176292	CGChr6_SGN-U270107_DM_4k	PGSC0003DMG200026909	PGSC0003DMG400026909	1	1	chr06	PGSC0003DMB000000087	PGSC0003DMS000001252	252941	253260	245820	253505
4_CG_1176316:1176435	CGChr6_SGN-U270107_DM_4k	PGSC0003DMG200026909	PGSC0003DMG400026909	1	1	chr06	PGSC0003DMB000000087	PGSC0003DMS000001252	253284	253403	245820	253505
2_COS_1143158:1144838	LeChr6_69cM_SGN-U275961_DM_4K	PGSC0003DMG200026915	PGSC0003DMG400026915	1	1	chr06	PGSC0003DMB000000087	PGSC0003DMS000001252	305407	307087	305673	307114
4_CG_1008318:1008803	CGChr6_SGN-U268449_DM_4K	PGSC0003DMG200026916	PGSC0003DMG400026916	1	1	chr06	PGSC0003DMB000000087	PGSC0003DMS000001252	348936	349421	348908	352152
4_CG_1010197:1010529	CGChr6_SGN-U268449_DM_4K	PGSC0003DMG200026916	PGSC0003DMG400026916	1	1	chr06	PGSC0003DMB000000087	PGSC0003DMS000001252	350815	351147	348908	352152
4_CG_1010991:1011350	CGChr6_SGN-U268449_DM_4K	PGSC0003DMG200026916	PGSC0003DMG400026916	1	1	chr06	PGSC0003DMB000000087	PGSC0003DMS000001252	351609	351968	348908	352152
4_CG_1011411:1011537	CGChr6_SGN-U268449_DM_4K	PGSC0003DMG200026916	PGSC0003DMG400026916	1	1	chr06	PGSC0003DMB000000087	PGSC0003DMS000001252	352029	352155	348908	352152
4_CG_1011855:1012343	CGChr6_SGN-U268449_DM_4K	PGSC0003DMG200027017	PGSC0003DMG400026916	1	1	chr06	PGSC0003DMB000000087	PGSC0003DMS000001252	352473	352961	352430	355745
4_CG_1012653:1012961	CGChr6_SGN-U268449_DM_4K	PGSC0003DMG200027017	PGSC0003DMG400026916	1	1	chr06	PGSC0003DMB000000087	PGSC0003DMS000001252	353271	353579	352430	355745
3_PotCyc_184554:184771	SGN-U274418_DM_4K	PGSC0003DMG200027000	PGSC0003DMG400027000	1	1	chr06	PGSC0003DMB000000087	PGSC0003DMS000001252	17989	18206	11206	18434
3_PotCyc_185325:185620	SGN-U274418_DM_4K	PGSC0003DMG200027000	PGSC0003DMG400027000	1	1	chr06	PGSC0003DMB000000087	PGSC0003DMS000001252	17140	17435	11206	18434
3_PotCyc_186322:186643	SGN-U274418_DM_4K	PGSC0003DMG200027000	PGSC0003DMG400027000	1	1	chr06	PGSC0003DMB000000087	PGSC0003DMS000001252	16117	16438	11206	18434
3_PotCyc_187576:188038	SGN-U274418_DM_4K	PGSC0003DMG200027000	PGSC0003DMG400027000	1	1	chr06	PGSC0003DMB000000087	PGSC0003DMS000001252	14722	15184	11206	18434
1_GG_956280:956670	GGChr6_SGN-U271617_DM_4K	PGSC0003DMG200027061	PGSC0003DMG400027061	1	1	chr06	PGSC0003DMB000000087	PGSC0003DMS000001252	1172660	1173050	1165644	1173059
1_GG_958464:959423	GGChr6_SGN-U271617_DM_4K	PGSC0003DMG200027061	PGSC0003DMG400027061	1	1	chr06	PGSC0003DMB000000087	PGSC0003DMS000001252	1169359	1170318	1165644	1173059
1_GG_959464:959803	GGChr6_SGN-U271617_DM_4K	PGSC0003DMG200027061	PGSC0003DMG400027061	1	1	chr06	PGSC0003DMB000000087	PGSC0003DMS000001252	1168979	1169318	1165644	1173059
1_GG_959824:960063	GGChr6_SGN-U271617_DM_4K	PGSC0003DMG200027061	PGSC0003DMG400027061	1	1	chr06	PGSC0003DMB000000087	PGSC0003DMS000001252	1168719	1168958	1165644	1173059
1_GG_960536:960777	GGChr6_SGN-U271617_DM_4K	PGSC0003DMG200027061	PGSC0003DMG400027061	1	1	chr06	PGSC0003DMB000000087	PGSC0003DMS000001252	1168005	1168246	1165644	1173059
1_GG_960972:961092	GGChr6_SGN-U271617_DM_4K	PGSC0003DMG200027061	PGSC0003DMG400027061	1	1	chr06	PGSC0003DMB000000087	PGSC0003DMS000001252	1167690	1167810	1165644	1173059
3_PotCyc_831571:831770	SGN-U286011_DM_4K	PGSC0003DMG200027594	PGSC0003DMG400027594	1	1	chr06	PGSC0003DMB000000245	PGSC0003DMS000001280	374487	374686	368073	374737
3_PotCyc_831791:831934	SGN-U286011_DM_4K	PGSC0003DMG200027594	PGSC0003DMG400027594	1	1	chr06	PGSC0003DMB000000245	PGSC0003DMS000001280	374323	374466	368073	374737
3_PotCyc_833612:833773	SGN-U286011_DM_4K	PGSC0003DMG200027594	PGSC0003DMG400027594	1	1	chr06	PGSC0003DMB000000245	PGSC0003DMS000001280	372484	372645	368073	374737
3_PotCyc_836176:836296	SGN-U286011_DM_4K	PGSC0003DMG200027594	PGSC0003DMG400027594	1	1	chr06	PGSC0003DMB000000245	PGSC0003DMS000001280	369961	370081	368073	374737
2_COS_1160421:1160607	LeChr6_101cM_SGN-U269524_DM_4K	PGSC0003DMG200027684	PGSC0003DMG400027684	1	1	chr06	PGSC0003DMB000000686	PGSC0003DMS000000423	156979	157165	154652	157170
2_COS_1161160:1162039	LeChr6_101cM_SGN-U269524_DM_4K	PGSC0003DMG200027684	PGSC0003DMG400027684	1	1	chr06	PGSC0003DMB000000686	PGSC0003DMS000000423	155547	156426	154652	157170
2_COS_1162060:1162839	LeChr6_101cM_SGN-U269524_DM_4K	PGSC0003DMG200027684	PGSC0003DMG400027684	1	1	chr06	PGSC0003DMB000000686	PGSC0003DMS000000423	154747	155526	154652	157170
1_GG_984294:984413	GGChr6_SGN-U274360_DM_4K	PGSC0003DMG200028488	PGSC0003DMG400028488	1	1	chr06	PGSC0003DMB000000215	PGSC0003DMS000001561	16897	17016	17137	19902
1_GG_984471:985361	GGChr6_SGN-U274360_DM_4K	PGSC0003DMG200028488	PGSC0003DMG400028488	1	1	chr06	PGSC0003DMB000000215	PGSC0003DMS000001561	17074	17964	17137	19902
1_GG_986451:986613	GGChr6_SGN-U274360_DM_4K	PGSC0003DMG200028488	PGSC0003DMG400028488	1	1	chr06	PGSC0003DMB000000215	PGSC0003DMS000001561	19410	19572	17137	19902
1_GG_986650:986924	GGChr6_SGN-U274360_DM_4K	PGSC0003DMG200028488	PGSC0003DMG400028488	1	1	chr06	PGSC0003DMB000000215	PGSC0003DMS000001561	19609	19883	17137	19902
1_GG_977548:977823	GGChr6_SGN-U272350_DM_4K	PGSC0003DMG200028793	PGSC0003DMG400028783	1	1	chr06	PGSC0003DMB000000550	PGSC0003DMS000001267	123400	123675	120259	123698
1_GG_978551:980232	GGChr6_SGN-U272350_DM_4K	PGSC0003DMG200028793	PGSC0003DMG400028783	1	1	chr06	PGSC0003DMB000000550	PGSC0003DMS000001267	120991	122672	120259	123698
3_PotCyc_796570:796689	SGN-U285595_DM_4K	PGSC0003DMG200030337	PGSC0003DMG400030337	1	1	chr06	PGSC0003DMB000000128	PGSC0003DMS000000597	656437	656556	653433	659621
3_PotCyc_797089:797413	SGN-U285595_DM_4K	PGSC0003DMG200030337	PGSC0003DMG400030337	1	1	chr06	PGSC0003DMB000000128	PGSC0003DMS000000597	656956	657280	653433	659621
3_PotCyc_798436:798556	SGN-U285595_DM_4K	PGSC0003DMG200030337	PGSC0003DMG400030337	1	1	chr06	PGSC0003DMB000000128	PGSC0003DMS000000597	658303	658423	653433	659621
3_PotCyc_798984:799107	SGN-U285595_DM_4K	PGSC0003DMG200030337	PGSC0003DMG400030337	1	1	chr06	PGSC0003DMB000000128	PGSC0003DMS000000597	658851	658974	653433	659621
1_GG_948917:949037	GGChr6_SGN-U269358_DM_4K	PGSC0003DMG200030361	PGSC0003DMG400030361	1	1	chr06	PGSC0003DMB000000128	PGSC0003DMS000000597	1009061	1009181	1009065	1012365
1_GG_949861:952240	GGChr6_SGN-U269358_DM_4K	PGSC0003DMG200030361	PGSC0003DMG400030361	1	1	chr06	PGSC0003DMB000000128	PGSC0003DMS000000597	1010005	1012384	1009065	1012365
1_GG_998238:998997	GGChr6_SGN-U284238_DM_4K	PGSC0003DMG200030364	PGSC0003DMG400030364	1	1	chr06	PGSC0003DMB000000128	PGSC0003DMS000000597	1065177	1065936	1065095	1067270
1_GG_999202:999322	GGChr6_SGN-U284238_DM_4K	PGSC0003DMG200030364	PGSC0003DMG400030364	1	1	chr06	PGSC0003DMB000000128	PGSC0003DMS000000597	1066141	1066261	1065095	1067270
2_COS_1166840:1168819	LeChr6_93cM_SGN-U272642_DM_4K	PGSC0003DMG200030379	PGSC0003DMG400030379	1	1	chr06	PGSC0003DMB000000128	PGSC0003DMS000000597	1293970	1295949	1293902	1301782
2_COS_1169343:1169550	LeChr6_93cM_SGN-U272642_DM_4K	PGSC0003DMG200030379	PGSC0003DMG400030379	1	1	chr06	PGSC0003DMB000000128	PGSC0003DMS000000597	1296473	1296680	1293902	1301782
2_COS_616096:616215	LeChr3_121cM_SGN-U273612_DM_4K	PGSC0003DMG200033045	PGSC0003DMG400033045	1	1	chr06	PGSC0003DMB000000180	PGSC0003DMS000000205	563446	563565	563417	565809
2_COS_616241:618357	LeChr3_121cM_SGN-U273612_DM_4K	PGSC0003DMG200033045	PGSC0003DMG400033045	1	1	chr06	PGSC0003DMB000000180	PGSC0003DMS000000205	563591	565707	563417	565809
3_PotCyc_528308:528428	SGN-U281174_DM_4K	PGSC0003DMG200033054	PGSC0003DMG400033054	1	1	chr06	PGSC0003DMB000000180	PGSC0003DMS000000205	808671	808791	806796	809573
2_COS_1135544:1135722	LeChr6_52cM_SGN-U272758_DM_4K	PGSC0003DMG200033090	PGSC0003DMG400033090	1	1	chr06	PGSC0003DMB000000180	PGSC0003DMS000000205	813768	813946	810909	814024
2_COS_1136195:1136315	LeChr6_52cM_SGN-U272758_DM_4K	PGSC0003DMG200033090	PGSC0003DMG400033090	1	1	chr06	PGSC0003DMB000000180	PGSC0003DMS000000205	813175	813295	810909	814024
2_COS_1136799:1137118	LeChr6_52cM_SGN-U272758_DM_4K	PGSC0003DMG200033090	PGSC0003DMG400033090	1	1	chr06	PGSC0003DMB000000180	PGSC0003DMS000000205	812372	812691	810909	814024
2_COS_1137139:1138058	LeChr6_52cM_SGN-U272758_DM_4K	PGSC0003DMG200033090	PGSC0003DMG400033090	1	1	chr06	PGSC0003DMB000000180	PGSC0003DMS000000205	811432	812351	810909	814024
2_COS_1100923:1102182	LeChr6_37cM_SGN-U281034_DM_4K	PGSC0003DMG200011782	PGSC0003DMG401011782	1	1	chr06	PGSC0003DMB000000558	PGSC0003DMS000000893	279964	281223	279499	289513
2_COS_1102203:1102582	LeChr6_37cM_SGN-U281034_DM_4K	PGSC0003DMG200011782	PGSC0003DMG401011782	1	1	chr06	PGSC0003DMB000000558	PGSC0003DMS000000893	279564	279943	279499	289513
1_GG_990960:991102	GGChr6_SGN-U274611_DM_4K	PGSC0003DMG200020090	PGSC0003DMG401020090	1	1	chr06	PGSC0003DMB000000150	PGSC0003DMS000000639	763069	763211	762943	766256
1_GG_991120:991299	GGChr6_SGN-U274611_DM_4K	PGSC0003DMG200020090	PGSC0003DMG401020090	1	1	chr06	PGSC0003DMB000000150	PGSC0003DMS000000639	763229	763408	762943	766256
1_GG_991360:992744	GGChr6_SGN-U274611_DM_4K	PGSC0003DMG200020090	PGSC0003DMG401020090	1	1	chr06	PGSC0003DMB000000150	PGSC0003DMS000000639	763469	764853	762943	766256
1_GG_993178:993537	GGChr6_SGN-U274611_DM_4K	PGSC0003DMG200020090	PGSC0003DMG401020090	1	1	chr06	PGSC0003DMB000000150	PGSC0003DMS000000639	765287	765646	762943	766256
1_GG_993558:993820	GGChr6_SGN-U274611_DM_4K	PGSC0003DMG200020090	PGSC0003DMG401020090	1	1	chr06	PGSC0003DMB000000150	PGSC0003DMS000000639	765667	765929	762943	766256
1_GG_993881:994000	GGChr6_SGN-U274611_DM_4K	PGSC0003DMG200020090	PGSC0003DMG401020090	1	1	chr06	PGSC0003DMB000000150	PGSC0003DMS000000639	765934	766053	762943	766256
1_GG_994021:994154	GGChr6_SGN-U274611_DM_4K	PGSC0003DMG200020090	PGSC0003DMG401020090	1	1	chr06	PGSC0003DMB000000150	PGSC0003DMS000000639	766074	766207	762943	766256
1_GG_964778:966117	GGChr6_SGN-U271717_DM_4K	PGSC0003DMG200028788	PGSC0003DMG401028788	1	1	chr06	PGSC0003DMB000000550	PGSC0003DMS000001267	283561	284900	283538	288408
1_GG_966138:966457	GGChr6_SGN-U271717_DM_4K	PGSC0003DMG200028788	PGSC0003DMG401028788	1	1	chr06	PGSC0003DMB000000550	PGSC0003DMS000001267	284921	285240	283538	288408
1_GG_966880:967116	GGChr6_SGN-U271717_DM_4K	PGSC0003DMG200028788	PGSC0003DMG401028788	1	1	chr06	PGSC0003DMB000000550	PGSC0003DMS000001267	285663	285899	283538	288408
1_GG_967327:967494	GGChr6_SGN-U271717_DM_4K	PGSC0003DMG200028788	PGSC0003DMG401028788	1	1	chr06	PGSC0003DMB000000550	PGSC0003DMS000001267	286110	286277	283538	288408
1_GG_968000:968347	GGChr6_SGN-U271717_DM_4K	PGSC0003DMG200028788	PGSC0003DMG401028788	1	1	chr06	PGSC0003DMB000000550	PGSC0003DMS000001267	286783	287130	283538	288408
4_CG_31165:31462	DM_Chr6_PS	PGSC0003DMG200026117	PGSC0003DMG402026117	1	1	chr06	PGSC0003DMB000000158	PGSC0003DMS000001829	356465	356762	353523	357137
4_CG_31848:34391	DM_Chr6_PS	PGSC0003DMG200026117	PGSC0003DMG402026117	1	1	chr06	PGSC0003DMB000000158	PGSC0003DMS000001829	353536	356079	353523	357137
5_AFLP_506601:507083	Chr6_Unmapped_P13M42_267_60_RH_5K	PGSC0003DMG200027033	PGSC0003DMG402027033	1	1	chr06	PGSC0003DMB000000087	PGSC0003DMS000001252	613702	614185	602245	619025
1_GG_1802258:1802937	GGeChr6_39cM_SGN-U268886_DM_4k	PGSC0003DMG200030312	PGSC0003DMG403030312	1	1	chr06	PGSC0003DMB000000128	PGSC0003DMS000000597	160459	161138	149990	161221
1_GG_1802958:1803097	GGeChr6_39cM_SGN-U268886_DM_4k	PGSC0003DMG200030312	PGSC0003DMG403030312	1	1	chr06	PGSC0003DMB000000128	PGSC0003DMS000000597	161159	161298	149990	161221
4_CG_638810:638929	RH_ISA3	RH_ISA3	PGSC0003DMG401007274	1	1	chr06	PGSC0003DMB000000208	RH_ISA3	4496	4615	4496	34865
4_CG_640669:640826	RH_ISA3	RH_ISA3	PGSC0003DMG401007274	1	1	chr06	PGSC0003DMB000000208	RH_ISA3	6355	6512	4496	34865
4_CG_642246:642366	RH_ISA3	RH_ISA3	PGSC0003DMG401007274	1	1	chr06	PGSC0003DMB000000208	RH_ISA3	7932	8052	4496	34865
4_CG_647646:648985	RH_ISA3	RH_ISA3	PGSC0003DMG401007274	1	1	chr06	PGSC0003DMB000000208	RH_ISA3	13332	14671	4496	34865
4_CG_654259:655298	RH_ISA3	RH_ISA3	PGSC0003DMG401007274	1	1	chr06	PGSC0003DMB000000208	RH_ISA3	19945	20984	4496	34865
4_CG_656513:657973	RH_ISA3	RH_ISA3	PGSC0003DMG401007274	1	1	chr06	PGSC0003DMB000000208	RH_ISA3	22199	23659	4496	34865
4_CG_659975:660094	RH_ISA3	RH_ISA3	PGSC0003DMG401007274	1	1	chr06	PGSC0003DMB000000208	RH_ISA3	25661	25780	4496	34865
4_CG_661151:661271	RH_ISA3	RH_ISA3	PGSC0003DMG401007274	1	1	chr06	PGSC0003DMB000000208	RH_ISA3	26837	26957	4496	34865
4_CG_662361:662598	RH_ISA3	RH_ISA3	PGSC0003DMG401007274	1	1	chr06	PGSC0003DMB000000208	RH_ISA3	28047	28284	4496	34865
4_CG_664517:664836	RH_ISA3	RH_ISA3	PGSC0003DMG401007274	1	1	chr06	PGSC0003DMB000000208	RH_ISA3	30203	30522	4496	34865
4_CG_664857:665385	RH_ISA3	RH_ISA3	PGSC0003DMG401007274	1	1	chr06	PGSC0003DMB000000208	RH_ISA3	30543	31071	4496	34865
4_CG_667287:667407	RH_ISA3	RH_ISA3	PGSC0003DMG401007274	1	1	chr06	PGSC0003DMB000000208	RH_ISA3	32973	33093	4496	34865
4_CG_668957:669179	RH_ISA3	RH_ISA3	PGSC0003DMG401007274	1	1	chr06	PGSC0003DMB000000208	RH_ISA3	34643	34865	4496	34865
5_AFLP_236402:236992	Chr1_Unmapped_P14M32_376_02_RH_5K	non-coding AFLP	non-coding AFLP	1	0	chr07	PGSC0003DMB000000252	PGSC0003DMS000001220	15736	15148	NA	NA
3_PotCyc_1062838:1063077	SGN-U296976_DM_4K	PGSC0003DMG200007063	PGSC0003DMG200007063	1	0	chr07	PGSC0003DMB000000096	PGSC0003DMS000001970	320716	320955	320286	321189
1_GG_1099147:1099522	GGChr7_SGN-U272385_DM_4K	PGSC0003DMG200008525	PGSC0003DMG200008525	1	1	chr07	PGSC0003DMB000000282	PGSC0003DMS000002281	270152	270527	260984	270484
1_GG_1099694:1099887	GGChr7_SGN-U272385_DM_4K	PGSC0003DMG200008525	PGSC0003DMG200008525	1	1	chr07	PGSC0003DMB000000282	PGSC0003DMS000002281	269787	269980	260984	270484
1_GG_1100495:1101137	GGChr7_SGN-U272385_DM_4K	PGSC0003DMG200008525	PGSC0003DMG200008525	1	1	chr07	PGSC0003DMB000000282	PGSC0003DMS000002281	268537	269179	260984	270484
1_GG_1101178:1101334	GGChr7_SGN-U272385_DM_4K	PGSC0003DMG200008525	PGSC0003DMG200008525	1	1	chr07	PGSC0003DMB000000282	PGSC0003DMS000002281	268340	268496	260984	270484
2_COS_1203185:1203367	LeChr7_15cM_SGN-U273038_DM_4K	PGSC0003DMG200009554	PGSC0003DMG200009554	1	1	chr07	PGSC0003DMB000000058	PGSC0003DMS000000969	390012	390194	389994	404859
2_COS_1203385:1203572	LeChr7_15cM_SGN-U273038_DM_4K	PGSC0003DMG200009554	PGSC0003DMG200009554	1	1	chr07	PGSC0003DMB000000058	PGSC0003DMS000000969	390212	390399	389994	404859
2_COS_1207934:1208490	LeChr7_15cM_SGN-U273038_DM_4K	PGSC0003DMG200009554	PGSC0003DMG200009554	1	1	chr07	PGSC0003DMB000000058	PGSC0003DMS000000969	394761	395317	389994	404859
2_COS_1208746:1208980	LeChr7_15cM_SGN-U273038_DM_4K	PGSC0003DMG200009554	PGSC0003DMG200009554	1	1	chr07	PGSC0003DMB000000058	PGSC0003DMS000000969	395573	395807	389994	404859
2_COS_1209728:1209848	LeChr7_15cM_SGN-U273038_DM_4K	PGSC0003DMG200009554	PGSC0003DMG200009554	1	1	chr07	PGSC0003DMB000000058	PGSC0003DMS000000969	396555	396675	389994	404859
2_COS_1210527:1210773	LeChr7_15cM_SGN-U273038_DM_4K	PGSC0003DMG200009554	PGSC0003DMG200009554	1	1	chr07	PGSC0003DMB000000058	PGSC0003DMS000000969	397354	397600	389994	404859
2_COS_1216110:1217909	LeChr7_15cM_SGN-U273038_DM_4K	PGSC0003DMG200009554	PGSC0003DMG200009554	1	1	chr07	PGSC0003DMB000000058	PGSC0003DMS000000969	402937	404736	389994	404859
3_PotCyc_584603:584723	SGN-U282273_DM_4K	PGSC0003DMG200018736	PGSC0003DMG200018736	1	1	chr07	PGSC0003DMB000000613	PGSC0003DMS000003821	93431	93551	89788	106237
3_PotCyc_585454:585602	SGN-U282273_DM_4K	PGSC0003DMG200018736	PGSC0003DMG200018736	1	1	chr07	PGSC0003DMB000000613	PGSC0003DMS000003821	94282	94430	89788	106237
3_PotCyc_586051:586171	SGN-U282273_DM_4K	PGSC0003DMG200018736	PGSC0003DMG200018736	1	1	chr07	PGSC0003DMB000000613	PGSC0003DMS000003821	94879	94999	89788	106237
3_PotCyc_587316:587652	SGN-U282273_DM_4K	PGSC0003DMG200018736	PGSC0003DMG200018736	1	1	chr07	PGSC0003DMB000000613	PGSC0003DMS000003821	96144	96480	89788	106237
5_AFLP_694106:694245	Chr7_58cM_E36_M62_154_14_DM_5K	PGSC0003DMG200027956	PGSC0003DMG200027956	1	0	chr07	PGSC0003DMB000000224	PGSC0003DMS000001689	200354	200493	200147	202566
5_AFLP_694286:694479	Chr7_58cM_E36_M62_154_14_DM_5K	PGSC0003DMG200027956	PGSC0003DMG200027956	1	0	chr07	PGSC0003DMB000000224	PGSC0003DMS000001689	200533	200726	200147	202566
5_AFLP_695632:696253	Chr7_58cM_E36_M62_154_14_DM_5K	PGSC0003DMG200027956	PGSC0003DMG200027956	1	0	chr07	PGSC0003DMB000000224	PGSC0003DMS000001689	201880	202501	200147	202566
2_COS_1187323:1187558	LeChr7_4cM_SGN-U285946_DM_4K	PGSC0003DMG200030903	PGSC0003DMG200030903	1	1	chr07	PGSC0003DMB000000272	PGSC0003DMS000002017	438806	439041	425956	443535
2_COS_1187736:1189711	LeChr7_4cM_SGN-U285946_DM_4K	PGSC0003DMG200030903	PGSC0003DMG200030903	1	1	chr07	PGSC0003DMB000000272	PGSC0003DMS000002017	439219	441194	425956	443535
2_COS_1190836:1191054	LeChr7_4cM_SGN-U285946_DM_4K	PGSC0003DMG200030903	PGSC0003DMG200030903	1	1	chr07	PGSC0003DMB000000272	PGSC0003DMS000002017	442319	442537	425956	443535
2_COS_1191184:1191304	LeChr7_4cM_SGN-U285946_DM_4K	PGSC0003DMG200030903	PGSC0003DMG200030903	1	1	chr07	PGSC0003DMB000000272	PGSC0003DMS000002017	442667	442787	425956	443535
2_COS_1245638:1245979	LeChr7_41cM_SGN-U281423_DM_4K	PGSC0003DMG200000690	PGSC0003DMG400000690	1	1	chr07	PGSC0003DMB000000262	PGSC0003DMS000001329	192499	192840	192324	198377
2_COS_1246221:1246341	LeChr7_41cM_SGN-U281423_DM_4K	PGSC0003DMG200000690	PGSC0003DMG400000690	1	1	chr07	PGSC0003DMB000000262	PGSC0003DMS000001329	193082	193202	192324	198377
2_COS_1246616:1247275	LeChr7_41cM_SGN-U281423_DM_4K	PGSC0003DMG200000690	PGSC0003DMG400000690	1	1	chr07	PGSC0003DMB000000262	PGSC0003DMS000001329	193477	194136	192324	198377
2_COS_1247296:1247629	LeChr7_41cM_SGN-U281423_DM_4K	PGSC0003DMG200000690	PGSC0003DMG400000690	1	1	chr07	PGSC0003DMB000000262	PGSC0003DMS000001329	194156	194489	192324	198377
1_GG_1016359:1017004	GGChr7_SGN-U269443_DM_4K	PGSC0003DMG200000935	PGSC0003DMG400000935	1	1	chr07	PGSC0003DMB000000592	PGSC0003DMS000001862	191627	192272	186649	192256
1_GG_1017502:1017652	GGChr7_SGN-U269443_DM_4K	PGSC0003DMG200000935	PGSC0003DMG400000935	1	1	chr07	PGSC0003DMB000000592	PGSC0003DMS000001862	190979	191129	186649	192256
1_GG_1017827:1018030	GGChr7_SGN-U269443_DM_4K	PGSC0003DMG200000935	PGSC0003DMG400000935	1	1	chr07	PGSC0003DMB000000592	PGSC0003DMS000001862	190601	190804	186649	192256
1_GG_1019104:1019528	GGChr7_SGN-U269443_DM_4K	PGSC0003DMG200000935	PGSC0003DMG400000935	1	1	chr07	PGSC0003DMB000000592	PGSC0003DMS000001862	189103	189527	186649	192256
1_GG_1019834:1020453	GGChr7_SGN-U269443_DM_4K	PGSC0003DMG200000935	PGSC0003DMG400000935	1	1	chr07	PGSC0003DMB000000592	PGSC0003DMS000001862	188178	188797	186649	192256
1_GG_1020474:1021939	GGChr7_SGN-U269443_DM_4K	PGSC0003DMG200000935	PGSC0003DMG400000935	1	1	chr07	PGSC0003DMB000000592	PGSC0003DMS000001862	186692	188157	186649	192256
1_GG_1040438:1042117	GGChr7_SGN-U270278_DM_4K	PGSC0003DMG200001041	PGSC0003DMG400001041	1	1	chr07	PGSC0003DMB000000591	PGSC0003DMS000001593	146591	148270	146455	151444
1_GG_1042138:1042413	GGChr7_SGN-U270278_DM_4K	PGSC0003DMG200001041	PGSC0003DMG400001041	1	1	chr07	PGSC0003DMB000000591	PGSC0003DMS000001593	148291	148566	146455	151444
1_GG_1043128:1043350	GGChr7_SGN-U270278_DM_4K	PGSC0003DMG200001041	PGSC0003DMG400001041	1	1	chr07	PGSC0003DMB000000591	PGSC0003DMS000001593	149281	149503	146455	151444
1_GG_1044057:1044270	GGChr7_SGN-U270278_DM_4K	PGSC0003DMG200001041	PGSC0003DMG400001041	1	1	chr07	PGSC0003DMB000000591	PGSC0003DMS000001593	150210	150423	146455	151444
1_GG_1044937:1045240	GGChr7_SGN-U270278_DM_4K	PGSC0003DMG200001041	PGSC0003DMG400001041	1	1	chr07	PGSC0003DMB000000591	PGSC0003DMS000001593	151090	151393	146455	151444
3_PotCyc_13821:14218	SGN-U270343_DM_4K	PGSC0003DMG200001078	PGSC0003DMG400001078	1	1	chr07	PGSC0003DMB000000468	PGSC0003DMS000001077	30227	30624	30041	38806
3_PotCyc_20488:20807	SGN-U270343_DM_4K	PGSC0003DMG200001078	PGSC0003DMG400001078	1	1	chr07	PGSC0003DMB000000468	PGSC0003DMS000001077	36986	37305	30041	38806
3_PotCyc_20828:21671	SGN-U270343_DM_4K	PGSC0003DMG200001078	PGSC0003DMG400001078	1	1	chr07	PGSC0003DMB000000468	PGSC0003DMS000001077	37326	38169	30041	38806
4_CG_1015390:1015607	CGChr7_SGN-U269183_DM_4K	PGSC0003DMG200004101	PGSC0003DMG400004101	1	1	chr07	PGSC0003DMB000000058	PGSC0003DMS000000971	653650	653867	646612	653887
4_CG_1018386:1022045	CGChr7_SGN-U269183_DM_4K	PGSC0003DMG200004101	PGSC0003DMG400004101	1	1	chr07	PGSC0003DMB000000058	PGSC0003DMS000000971	646894	650553	646612	653887
4_CG_1022126:1022403	CGChr7_SGN-U269183_DM_4K	PGSC0003DMG200004101	PGSC0003DMG400004101	1	1	chr07	PGSC0003DMB000000058	PGSC0003DMS000000971	646536	646813	646612	653887
1_GG_1088569:1088728	GGChr7_SGN-U271529_DM_4K	PGSC0003DMG200006122	PGSC0003DMG400006122	1	1	chr07	PGSC0003DMB000000413	PGSC0003DMS000001750	22568	22727	22573	30057
1_GG_1088748:1088867	GGChr7_SGN-U271529_DM_4K	PGSC0003DMG200006122	PGSC0003DMG400006122	1	1	chr07	PGSC0003DMB000000413	PGSC0003DMS000001750	22747	22866	22573	30057
1_GG_1089551:1090313	GGChr7_SGN-U271529_DM_4K	PGSC0003DMG200006122	PGSC0003DMG400006122	1	1	chr07	PGSC0003DMB000000413	PGSC0003DMS000001750	23550	24312	22573	30057
1_GG_1090334:1091130	GGChr7_SGN-U271529_DM_4K	PGSC0003DMG200006122	PGSC0003DMG400006122	1	1	chr07	PGSC0003DMB000000413	PGSC0003DMS000001750	24333	25129	22573	30057
1_GG_1091156:1091688	GGChr7_SGN-U271529_DM_4K	PGSC0003DMG200006122	PGSC0003DMG400006122	1	1	chr07	PGSC0003DMB000000413	PGSC0003DMS000001750	25155	25687	22573	30057
1_GG_1092446:1092566	GGChr7_SGN-U271529_DM_4K	PGSC0003DMG200006122	PGSC0003DMG400006122	1	1	chr07	PGSC0003DMB000000413	PGSC0003DMS000001750	26445	26565	22573	30057
1_GG_1094300:1094740	GGChr7_SGN-U271529_DM_4K	PGSC0003DMG200006122	PGSC0003DMG400006122	1	1	chr07	PGSC0003DMB000000413	PGSC0003DMS000001750	28403	28843	22573	30057
1_GG_1094979:1095148	GGChr7_SGN-U271529_DM_4K	PGSC0003DMG200006122	PGSC0003DMG400006122	1	1	chr07	PGSC0003DMB000000413	PGSC0003DMS000001750	29082	29251	22573	30057
2_COS_1238652:1238851	LeChr7_40cM_SGN-U279462_DM_4K	PGSC0003DMG200006139	PGSC0003DMG400006139	1	1	chr07	PGSC0003DMB000000413	PGSC0003DMS000001750	453067	453266	449357	456865
2_COS_1239958:1240077	LeChr7_40cM_SGN-U279462_DM_4K	PGSC0003DMG200006139	PGSC0003DMG400006139	1	1	chr07	PGSC0003DMB000000413	PGSC0003DMS000001750	454373	454492	449357	456865
2_COS_1240098:1241638	LeChr7_40cM_SGN-U279462_DM_4K	PGSC0003DMG200006139	PGSC0003DMG400006139	1	1	chr07	PGSC0003DMB000000413	PGSC0003DMS000001750	454513	456053	449357	456865
2_COS_1257133:1258357	LeChr7_45cM_SGN-U278284_DM_4K	PGSC0003DMG200006141	PGSC0003DMG400006141	1	1	chr07	PGSC0003DMB000000413	PGSC0003DMS000001750	501702	502926	497403	503188
1_GG_1130921:1131720	GGChr7_SGN-U274237_DM_4K	PGSC0003DMG200007051	PGSC0003DMG400007051	1	1	chr07	PGSC0003DMB000000096	PGSC0003DMS000001970	75914	76526	72204	76998
1_GG_1131762:1132101	GGChr7_SGN-U274237_DM_4K	PGSC0003DMG200007051	PGSC0003DMG400007051	1	1	chr07	PGSC0003DMB000000096	PGSC0003DMS000001970	76568	76907	72204	76998
3_PotCyc_246700:247096	SGN-U275716_DM_4K	PGSC0003DMG200007057	PGSC0003DMG400007057	1	1	chr07	PGSC0003DMB000000096	PGSC0003DMS000001970	187786	188182	187696	192176
3_PotCyc_247117:247390	SGN-U275716_DM_4K	PGSC0003DMG200007057	PGSC0003DMG400007057	1	1	chr07	PGSC0003DMB000000096	PGSC0003DMS000001970	188203	188476	187696	192176
2_COS_1273093:1273369	LeChr12_13cM_SGN-U280862_DM_4K	PGSC0003DMG200007061	PGSC0003DMG400007061	1	1	chr07	PGSC0003DMB000000096	PGSC0003DMS000001970	269799	270075	269728	274921
2_COS_1275901:1277633	LeChr12_13cM_SGN-U280862_DM_4K	PGSC0003DMG200007061	PGSC0003DMG400007061	1	1	chr07	PGSC0003DMB000000096	PGSC0003DMS000001970	272607	274339	269728	274921
2_COS_1812861:1814176	LeChr7_57cM_SGN-U274259_DM_4K	PGSC0003DMG200007091	PGSC0003DMG400007091	1	1	chr07	PGSC0003DMB000000096	PGSC0003DMS000001970	293909	295224	290585	295369
2_COS_1814197:1814603	LeChr7_57cM_SGN-U274259_DM_4K	PGSC0003DMG200007091	PGSC0003DMG400007091	1	1	chr07	PGSC0003DMB000000096	PGSC0003DMS000001970	293482	293888	290585	295369
2_COS_1815215:1815338	LeChr7_57cM_SGN-U274259_DM_4K	PGSC0003DMG200007091	PGSC0003DMG400007091	1	1	chr07	PGSC0003DMB000000096	PGSC0003DMS000001970	292747	292870	290585	295369
2_COS_1816546:1817087	LeChr7_57cM_SGN-U274259_DM_4K	PGSC0003DMG200007091	PGSC0003DMG400007091	1	1	chr07	PGSC0003DMB000000096	PGSC0003DMS000001970	290998	291539	290585	295369
1_GG_1148590:1149476	GGChr7_SGN-U276081_DM_4K	PGSC0003DMG200007097	PGSC0003DMG400007097	1	1	chr07	PGSC0003DMB000000096	PGSC0003DMS000001970	423433	424319	422557	426633
3_PotCyc_1002075:1002195	SGN-U295969_DM_4K	PGSC0003DMG200009774	PGSC0003DMG400009774	1	1	chr07	PGSC0003DMB000000570	PGSC0003DMS000001202	104023	104143	98388	137876
3_PotCyc_1003167:1003462	SGN-U295969_DM_4K	PGSC0003DMG200009774	PGSC0003DMG400009774	1	1	chr07	PGSC0003DMB000000570	PGSC0003DMS000001202	102756	103051	98388	137876
3_PotCyc_998971:999347	SGN-U295969_DM_4K	PGSC0003DMG200009774	PGSC0003DMG400009774	1	1	chr07	PGSC0003DMB000000570	PGSC0003DMS000001202	111071	111447	98388	137876
3_PotCyc_999918:1000038	SGN-U295969_DM_4K	PGSC0003DMG200009774	PGSC0003DMG400009774	1	1	chr07	PGSC0003DMB000000570	PGSC0003DMS000001202	110380	110500	98388	137876
1_GG_1026006:1026159	GGChr7_SGN-U270068_DM_4K	PGSC0003DMG200011132	PGSC0003DMG400011132	1	1	chr07	PGSC0003DMB000000047	PGSC0003DMS000000585	3594	3747	3497	9217
1_GG_1027292:1027485	GGChr7_SGN-U270068_DM_4K	PGSC0003DMG200011132	PGSC0003DMG400011132	1	1	chr07	PGSC0003DMB000000047	PGSC0003DMS000000585	4880	5073	3497	9217
1_GG_1027980:1028099	GGChr7_SGN-U270068_DM_4K	PGSC0003DMG200011132	PGSC0003DMG400011132	1	1	chr07	PGSC0003DMB000000047	PGSC0003DMS000000585	5568	5687	3497	9217
1_GG_1028997:1029117	GGChr7_SGN-U270068_DM_4K	PGSC0003DMG200011132	PGSC0003DMG400011132	1	1	chr07	PGSC0003DMB000000047	PGSC0003DMS000000585	6585	6705	3497	9217
1_GG_1029523:1029659	GGChr7_SGN-U270068_DM_4K	PGSC0003DMG200011132	PGSC0003DMG400011132	1	1	chr07	PGSC0003DMB000000047	PGSC0003DMS000000585	7111	7247	3497	9217
1_GG_1029928:1031607	GGChr7_SGN-U270068_DM_4K	PGSC0003DMG200011132	PGSC0003DMG400011132	1	1	chr07	PGSC0003DMB000000047	PGSC0003DMS000000585	7516	9195	3497	9217
5_AFLP_189110:189509	Chr1_Unmapped_E32M48_183_93_RH_5K	non-coding AFLP	PGSC0003DMG400011161	1	1	chr07	PGSC0003DMB000000047	PGSC0003DMS000000585	913864	914262	NA	NA
1_GG_1074244:1074483	GGChr7_SGN-U271168_DM_4K	PGSC0003DMG200011175	PGSC0003DMG400011175	1	1	chr07	PGSC0003DMB000000047	PGSC0003DMS000000585	58384	58623	56887	58694
1_GG_1074504:1075851	GGChr7_SGN-U271168_DM_4K	PGSC0003DMG200011175	PGSC0003DMG400011175	1	1	chr07	PGSC0003DMB000000047	PGSC0003DMS000000585	57016	58363	56887	58694
4_CG_48919:49344	DM_HQT	PGSC0003DMG200011189	PGSC0003DMG400011189	1	1	chr07	PGSC0003DMB000000047	PGSC0003DMS000000585	425771	426196	421976	426400
4_CG_51664:52303	DM_HQT	PGSC0003DMG200011189	PGSC0003DMG400011189	1	1	chr07	PGSC0003DMB000000047	PGSC0003DMS000000585	422087	422671	421976	426400
4_CG_52324:52538	DM_HQT	PGSC0003DMG200011189	PGSC0003DMG400011189	1	1	chr07	PGSC0003DMB000000047	PGSC0003DMS000000585	421852	422066	421976	426400
2_COS_1173569:1175208	LeChr7_0cM_SGN-U276297_DM_4K	PGSC0003DMG200011211	PGSC0003DMG400011211	1	1	chr07	PGSC0003DMB000000047	PGSC0003DMS000000585	770278	771917	768271	771975
2_COS_1176859:1177231	LeChr7_0cM_SGN-U276297_DM_4K	PGSC0003DMG200011211	PGSC0003DMG400011211	1	1	chr07	PGSC0003DMB000000047	PGSC0003DMS000000585	768255	768627	768271	771975
4_CG_1630:3096	DM_SGT1	PGSC0003DMG200011749	PGSC0003DMG400011749	1	1	chr07	PGSC0003DMB000000250	PGSC0003DMS000000550	24693	26159	24495	26188
1_GG_1007730:1008246	GGChr7_SGN-U269230_DM_4K	PGSC0003DMG200011752	PGSC0003DMG400011752	1	1	chr07	PGSC0003DMB000000250	PGSC0003DMS000000550	307877	308393	304238	308415
1_GG_1008387:1008746	GGChr7_SGN-U269230_DM_4K	PGSC0003DMG200011752	PGSC0003DMG400011752	1	1	chr07	PGSC0003DMB000000250	PGSC0003DMS000000550	307377	307736	304238	308415
1_GG_1008838:1009243	GGChr7_SGN-U269230_DM_4K	PGSC0003DMG200011752	PGSC0003DMG400011752	1	1	chr07	PGSC0003DMB000000250	PGSC0003DMS000000550	306880	307285	304238	308415
1_GG_1010659:1010818	GGChr7_SGN-U269230_DM_4K	PGSC0003DMG200011752	PGSC0003DMG400011752	1	1	chr07	PGSC0003DMB000000250	PGSC0003DMS000000550	305757	305916	304238	308415
1_GG_1010918:1011077	GGChr7_SGN-U269230_DM_4K	PGSC0003DMG200011752	PGSC0003DMG400011752	1	1	chr07	PGSC0003DMB000000250	PGSC0003DMS000000550	305498	305657	304238	308415
1_GG_1011098:1012337	GGChr7_SGN-U269230_DM_4K	PGSC0003DMG200011752	PGSC0003DMG400011752	1	1	chr07	PGSC0003DMB000000250	PGSC0003DMS000000550	304238	305477	304238	308415
2_COS_1281632:1283565	LeChr7_63cM_SGN-U278277_DM_4K	PGSC0003DMG200012388	PGSC0003DMG400012428	1	1	chr07	PGSC0003DMB000000096	PGSC0003DMS000002385	48502	50435	45463	51171
4_CG_532141:534280	DM_SUS3	PGSC0003DMG200013546	PGSC0003DMG400013546	1	1	chr07	PGSC0003DMB000000157	PGSC0003DMS000001353	549828	551089	547178	553542
4_CG_534301:535480	DM_SUS3	PGSC0003DMG200013546	PGSC0003DMG400013546	1	1	chr07	PGSC0003DMB000000157	PGSC0003DMS000001353	552108	553287	547178	553542
4_CG_535502:535915	DM_SUS3	PGSC0003DMG200013546	PGSC0003DMG400013546	1	1	chr07	PGSC0003DMB000000157	PGSC0003DMS000001353	553288	553701	547178	553542
1_GG_1180060:1180639	GGChr7_SGN-U285168_DM_4K	PGSC0003DMG200013549	PGSC0003DMG400013549	1	1	chr07	PGSC0003DMB000000157	PGSC0003DMS000001353	692723	693298	692706	693452
1_GG_1158947:1160321	GGChr7_SGN-U277095_DM_4K	PGSC0003DMG200015920	PGSC0003DMG400015920	1	1	chr07	PGSC0003DMB000000250	PGSC0003DMS000002713	170880	172254	170819	178745
1_GG_1160342:1160621	GGChr7_SGN-U277095_DM_4K	PGSC0003DMG200015920	PGSC0003DMG400015920	1	1	chr07	PGSC0003DMB000000250	PGSC0003DMS000002713	172275	172554	170819	178745
1_GG_1161608:1161767	GGChr7_SGN-U277095_DM_4K	PGSC0003DMG200015920	PGSC0003DMG400015920	1	1	chr07	PGSC0003DMB000000250	PGSC0003DMS000002713	173541	173700	170819	178745
1_GG_1162087:1162706	GGChr7_SGN-U277095_DM_4K	PGSC0003DMG200015920	PGSC0003DMG400015920	1	1	chr07	PGSC0003DMB000000250	PGSC0003DMS000002713	174020	174639	170819	178745
2_COS_1230021:1230309	LeChr7_24cM_SGN-U274965_DM_4K	PGSC0003DMG200016040	PGSC0003DMG400016040	1	1	chr07	PGSC0003DMB000000788	PGSC0003DMS000001669	71091	71379	66559	71554
2_COS_1231121:1231241	LeChr7_24cM_SGN-U274965_DM_4K	PGSC0003DMG200016040	PGSC0003DMG400016040	1	1	chr07	PGSC0003DMB000000788	PGSC0003DMS000001669	70159	70279	66559	71554
2_COS_1231914:1232613	LeChr7_24cM_SGN-U274965_DM_4K	PGSC0003DMG200016040	PGSC0003DMG400016040	1	1	chr07	PGSC0003DMB000000788	PGSC0003DMS000001669	68787	69486	66559	71554
2_COS_1232634:1233593	LeChr7_24cM_SGN-U274965_DM_4K	PGSC0003DMG200016040	PGSC0003DMG400016040	1	1	chr07	PGSC0003DMB000000788	PGSC0003DMS000001669	67807	68766	66559	71554
2_COS_1234128:1234652	LeChr7_24cM_SGN-U274965_DM_4K	PGSC0003DMG200016040	PGSC0003DMG400016040	1	1	chr07	PGSC0003DMB000000788	PGSC0003DMS000001669	66748	67272	66559	71554
3_PotCyc_601439:601738	SGN-U282636_DM_4K	PGSC0003DMG200017110	PGSC0003DMG400017110	1	1	chr07	PGSC0003DMB000000468	PGSC0003DMS000003244	27483	27782	27480	37145
3_PotCyc_603279:603603	SGN-U282636_DM_4K	PGSC0003DMG200017110	PGSC0003DMG400017110	1	1	chr07	PGSC0003DMB000000468	PGSC0003DMS000003244	30546	30870	27480	37145
1_GG_1049231:1049824	GGChr7_SGN-U270332_DM_4K	PGSC0003DMG200017340	PGSC0003DMG400017340	1	1	chr07	PGSC0003DMB000000102	PGSC0003DMS000000261	553486	554079	542788	554104
1_GG_1051012:1051151	GGChr7_SGN-U270332_DM_4K	PGSC0003DMG200017340	PGSC0003DMG400017340	1	1	chr07	PGSC0003DMB000000102	PGSC0003DMS000000261	552159	552298	542788	554104
1_GG_1053903:1054211	GGChr7_SGN-U270332_DM_4K	PGSC0003DMG200017340	PGSC0003DMG400017340	1	1	chr07	PGSC0003DMB000000102	PGSC0003DMS000000261	549099	549407	542788	554104
1_GG_1056079:1056226	GGChr7_SGN-U270332_DM_4K	PGSC0003DMG200017340	PGSC0003DMG400017340	1	1	chr07	PGSC0003DMB000000102	PGSC0003DMS000000261	547084	547231	542788	554104
1_GG_1056863:1057302	GGChr7_SGN-U270332_DM_4K	PGSC0003DMG200017340	PGSC0003DMG400017340	1	1	chr07	PGSC0003DMB000000102	PGSC0003DMS000000261	546008	546447	542788	554104
1_GG_1057323:1057642	GGChr7_SGN-U270332_DM_4K	PGSC0003DMG200017340	PGSC0003DMG400017340	1	1	chr07	PGSC0003DMB000000102	PGSC0003DMS000000261	545668	545987	542788	554104
1_GG_1057663:1058162	GGChr7_SGN-U270332_DM_4K	PGSC0003DMG200017340	PGSC0003DMG400017340	1	1	chr07	PGSC0003DMB000000102	PGSC0003DMS000000261	545148	545647	542788	554104
1_GG_1058183:1058422	GGChr7_SGN-U270332_DM_4K	PGSC0003DMG200017340	PGSC0003DMG400017340	1	1	chr07	PGSC0003DMB000000102	PGSC0003DMS000000261	544888	545127	542788	554104
1_GG_1059439:1060014	GGChr7_SGN-U270332_DM_4K	PGSC0003DMG200017340	PGSC0003DMG400017340	1	1	chr07	PGSC0003DMB000000102	PGSC0003DMS000000261	543068	543643	542788	554104
3_PotCyc_1027135:1027411	SGN-U296266_DM_4K	PGSC0003DMG200017354	PGSC0003DMG400017354	1	1	chr07	PGSC0003DMB000000102	PGSC0003DMS000000261	970617	970893	966310	970892
3_PotCyc_1027640:1027964	SGN-U296266_DM_4K	PGSC0003DMG200017354	PGSC0003DMG400017354	1	1	chr07	PGSC0003DMB000000102	PGSC0003DMS000000261	970064	970388	966310	970892
3_PotCyc_1028527:1028647	SGN-U296266_DM_4K	PGSC0003DMG200017354	PGSC0003DMG400017354	1	1	chr07	PGSC0003DMB000000102	PGSC0003DMS000000261	969381	969501	966310	970892
3_PotCyc_217166:217434	SGN-U275355_DM_4K	PGSC0003DMG200017394	PGSC0003DMG400017394	1	1	chr07	PGSC0003DMB000000251	PGSC0003DMS000000571	232507	232775	227171	235302
3_PotCyc_218055:218188	SGN-U275355_DM_4K	PGSC0003DMG200017394	PGSC0003DMG400017394	1	1	chr07	PGSC0003DMB000000251	PGSC0003DMS000000571	231753	231886	227171	235302
3_PotCyc_218335:218614	SGN-U275355_DM_4K	PGSC0003DMG200017394	PGSC0003DMG400017394	1	1	chr07	PGSC0003DMB000000251	PGSC0003DMS000000571	231327	231606	227171	235302
3_PotCyc_220115:220394	SGN-U275355_DM_4K	PGSC0003DMG200017394	PGSC0003DMG400017394	1	1	chr07	PGSC0003DMB000000251	PGSC0003DMS000000571	229547	229826	227171	235302
3_PotCyc_220415:220764	SGN-U275355_DM_4K	PGSC0003DMG200017394	PGSC0003DMG400017394	1	1	chr07	PGSC0003DMB000000251	PGSC0003DMS000000571	229177	229526	227171	235302
3_PotCyc_220896:221422	SGN-U275355_DM_4K	PGSC0003DMG200017394	PGSC0003DMG400017394	1	1	chr07	PGSC0003DMB000000251	PGSC0003DMS000000571	228519	229045	227171	235302
3_PotCyc_222212:222738	SGN-U275355_DM_4K	PGSC0003DMG200017394	PGSC0003DMG400017394	1	1	chr07	PGSC0003DMB000000251	PGSC0003DMS000000571	227203	227729	227171	235302
2_COS_1262480:1262956	LeChr7_45cM_SGN-U272467_DM_4K	PGSC0003DMG200018360	PGSC0003DMG400018360	1	1	chr07	PGSC0003DMB000000233	PGSC0003DMS000000704	480609	481085	480592	481317
1_GG_1184655:1184814	GGChr7_SGN-U285169_DM_4K	PGSC0003DMG200019246	PGSC0003DMG400019246	1	1	chr07	PGSC0003DMB000000302	PGSC0003DMS000000901	600813	600972	600766	604464
1_GG_1184832:1185211	GGChr7_SGN-U285169_DM_4K	PGSC0003DMG200019246	PGSC0003DMG400019246	1	1	chr07	PGSC0003DMB000000302	PGSC0003DMS000000901	600983	601362	600766	604464
1_GG_1808522:1809421	GGeChr7_9cM_SGN-U268453_DM_4k	PGSC0003DMG200019258	PGSC0003DMG400019258	1	1	chr07	PGSC0003DMB000000302	PGSC0003DMS000000901	29488	30387	28957	36347
1_GG_1809442:1809950	GGeChr7_9cM_SGN-U268453_DM_4k	PGSC0003DMG200019258	PGSC0003DMG400019258	1	1	chr07	PGSC0003DMB000000302	PGSC0003DMS000000901	28959	29467	28957	36347
2_COS_1287566:1287750	LeChr7_75cM_SGN-U271432_DM_4K	PGSC0003DMG200019286	PGSC0003DMG400019286	1	1	chr07	PGSC0003DMB000000302	PGSC0003DMS000000901	660135	660319	653091	660376
2_COS_1289133:1289464	LeChr7_75cM_SGN-U271432_DM_4K	PGSC0003DMG200019286	PGSC0003DMG400019286	1	1	chr07	PGSC0003DMB000000302	PGSC0003DMS000000901	658421	658752	653091	660376
2_COS_1290393:1290592	LeChr7_75cM_SGN-U271432_DM_4K	PGSC0003DMG200019286	PGSC0003DMG400019286	1	1	chr07	PGSC0003DMB000000302	PGSC0003DMS000000901	656474	656673	653091	660376
2_COS_1290613:1292012	LeChr7_75cM_SGN-U271432_DM_4K	PGSC0003DMG200019286	PGSC0003DMG400019286	1	1	chr07	PGSC0003DMB000000302	PGSC0003DMS000000901	655054	656453	653091	660376
2_COS_1292253:1292373	LeChr7_75cM_SGN-U271432_DM_4K	PGSC0003DMG200019286	PGSC0003DMG400019286	1	1	chr07	PGSC0003DMB000000302	PGSC0003DMS000000901	654693	654813	653091	660376
2_COS_1195364:1197217	LeChr7_6cM_SGN-U271134_DM_4K	PGSC0003DMG200019893	PGSC0003DMG400019893	1	1	chr07	PGSC0003DMB000000669	PGSC0003DMS000003390	19014	20867	18631	22864
1_GG_1079946:1080172	GGChr7_SGN-U271172_DM_4K	PGSC0003DMG200020416	PGSC0003DMG400020416	1	1	chr07	PGSC0003DMB000000102	PGSC0003DMS000001152	71500	71726	71445	76068
1_GG_1081728:1081934	GGChr7_SGN-U271172_DM_4K	PGSC0003DMG200020416	PGSC0003DMG400020416	1	1	chr07	PGSC0003DMB000000102	PGSC0003DMS000001152	73282	73488	71445	76068
1_GG_1082065:1082646	GGChr7_SGN-U271172_DM_4K	PGSC0003DMG200020416	PGSC0003DMG400020416	1	1	chr07	PGSC0003DMB000000102	PGSC0003DMS000001152	73619	74200	71445	76068
1_GG_1082890:1083109	GGChr7_SGN-U271172_DM_4K	PGSC0003DMG200020416	PGSC0003DMG400020416	1	1	chr07	PGSC0003DMB000000102	PGSC0003DMS000001152	74377	74596	71445	76068
1_GG_1083130:1084569	GGChr7_SGN-U271172_DM_4K	PGSC0003DMG200020416	PGSC0003DMG400020416	1	1	chr07	PGSC0003DMB000000102	PGSC0003DMS000001152	74617	76056	71445	76068
2_COS_1301275:1302014	LeChr7_108cM_SGN-U275167_DM_4K	PGSC0003DMG200022149	PGSC0003DMG400022149	1	1	chr07	PGSC0003DMB000000076	PGSC0003DMS000000045	756471	757210	750667	758090
2_COS_1302055:1302534	LeChr7_108cM_SGN-U275167_DM_4K	PGSC0003DMG200022149	PGSC0003DMG400022149	1	1	chr07	PGSC0003DMB000000076	PGSC0003DMS000000045	755951	756430	750667	758090
2_COS_1302558:1303573	LeChr7_108cM_SGN-U275167_DM_4K	PGSC0003DMG200022149	PGSC0003DMG400022149	1	1	chr07	PGSC0003DMB000000076	PGSC0003DMS000000045	754912	755927	750667	758090
2_COS_1303992:1304112	LeChr7_108cM_SGN-U275167_DM_4K	PGSC0003DMG200022149	PGSC0003DMG400022149	1	1	chr07	PGSC0003DMB000000076	PGSC0003DMS000000045	754373	754493	750667	758090
2_COS_1304346:1304466	LeChr7_108cM_SGN-U275167_DM_4K	PGSC0003DMG200022149	PGSC0003DMG400022149	1	1	chr07	PGSC0003DMB000000076	PGSC0003DMS000000045	754019	754139	750667	758090
2_COS_1305040:1305169	LeChr7_108cM_SGN-U275167_DM_4K	PGSC0003DMG200022149	PGSC0003DMG400022149	1	1	chr07	PGSC0003DMB000000076	PGSC0003DMS000000045	753316	753445	750667	758090
2_COS_1307426:1307546	LeChr7_108cM_SGN-U275167_DM_4K	PGSC0003DMG200022149	PGSC0003DMG400022149	1	1	chr07	PGSC0003DMB000000076	PGSC0003DMS000000045	750954	751074	750667	758090
1_GG_1136102:1136221	GGChr7_SGN-U274351_DM_4K	PGSC0003DMG200022181	PGSC0003DMG400022181	1	1	chr07	PGSC0003DMB000000076	PGSC0003DMS000000045	1377265	1377384	1377204	1378869
1_GG_1136242:1137206	GGChr7_SGN-U274351_DM_4K	PGSC0003DMG200022181	PGSC0003DMG400022181	1	1	chr07	PGSC0003DMB000000076	PGSC0003DMS000000045	1377405	1378369	1377204	1378869
2_COS_1311515:1312034	LeChr7_110cM_SGN-U270117_DM_4K	PGSC0003DMG200022249	PGSC0003DMG400022249	1	1	chr07	PGSC0003DMB000000076	PGSC0003DMS000000045	692429	692948	692292	692970
1_GG_1166707:1167326	GGChr7_SGN-U278349_DM_4K	PGSC0003DMG200022270	PGSC0003DMG400022270	1	1	chr07	PGSC0003DMB000000076	PGSC0003DMS000000045	1023721	1024340	1023683	1027315
2_COS_1296295:1296641	LeChr7_86cM_SGN-U278085_DM_4K	PGSC0003DMG200022283	PGSC0003DMG400022283	1	1	chr07	PGSC0003DMB000000076	PGSC0003DMS000000045	1292068	1292414	1291374	1295336
2_COS_1296916:1297235	LeChr7_86cM_SGN-U278085_DM_4K	PGSC0003DMG200022283	PGSC0003DMG400022283	1	1	chr07	PGSC0003DMB000000076	PGSC0003DMS000000045	1291535	1291854	1291374	1295336
1_GG_1035612:1035771	GGChr7_SGN-U270176_DM_4K	PGSC0003DMG200022305	PGSC0003DMG400022305	1	1	chr07	PGSC0003DMB000000076	PGSC0003DMS000000045	1681474	1681633	1680204	1681660
1_GG_1035872:1036438	GGChr7_SGN-U270176_DM_4K	PGSC0003DMG200022305	PGSC0003DMG400022305	1	1	chr07	PGSC0003DMB000000076	PGSC0003DMS000000045	1680807	1681373	1680204	1681660
1_GG_1153785:1154943	GGChr7_SGN-U276649_DM_4K	PGSC0003DMG200025487	PGSC0003DMG400025487	1	1	chr07	PGSC0003DMB000000733	PGSC0003DMS000001657	77494	78652	77168	79544
2_COS_1251630:1252051	LeChr7_43cM_SGN-U291504_DM_4K	PGSC0003DMG200026170	PGSC0003DMG400026170	1	1	chr07	PGSC0003DMB000000313	PGSC0003DMS000001671	715057	715448	715057	717365
2_COS_1252877:1253133	LeChr7_43cM_SGN-U291504_DM_4K	PGSC0003DMG200026170	PGSC0003DMG400026170	1	1	chr07	PGSC0003DMB000000313	PGSC0003DMS000001671	716817	717073	715057	717365
1_GG_1105446:1105645	GGChr7_SGN-U272388_DM_4K	PGSC0003DMG200026821	PGSC0003DMG400026821	1	1	chr07	PGSC0003DMB000000957	PGSC0003DMS000005469	11028	11227	10345	11253
1_GG_1105682:1106247	GGChr7_SGN-U272388_DM_4K	PGSC0003DMG200026821	PGSC0003DMG400026821	1	1	chr07	PGSC0003DMB000000957	PGSC0003DMS000005469	10461	11026	10345	11253
4_CG_1188109:1188377	CGChr7_SGN-U270084_DM_4k	PGSC0003DMG200027936	PGSC0003DMG400027936	1	1	chr07	PGSC0003DMB000000272	PGSC0003DMS000000654	136534	136802	136479	145333
4_CG_1188694:1188814	CGChr7_SGN-U270084_DM_4k	PGSC0003DMG200027936	PGSC0003DMG400027936	1	1	chr07	PGSC0003DMB000000272	PGSC0003DMS000000654	137222	137342	136479	145333
4_CG_1190658:1190899	CGChr7_SGN-U270084_DM_4k	PGSC0003DMG200027936	PGSC0003DMG400027936	1	1	chr07	PGSC0003DMB000000272	PGSC0003DMS000000654	139186	139427	136479	145333
4_CG_1191186:1191306	CGChr7_SGN-U270084_DM_4k	PGSC0003DMG200027936	PGSC0003DMG400027936	1	1	chr07	PGSC0003DMB000000272	PGSC0003DMS000000654	139714	139834	136479	145333
4_CG_1191461:1192159	CGChr7_SGN-U270084_DM_4k	PGSC0003DMG200027936	PGSC0003DMG400027936	1	1	chr07	PGSC0003DMB000000272	PGSC0003DMS000000654	139989	140687	136479	145333
4_CG_1192866:1193465	CGChr7_SGN-U270084_DM_4k	PGSC0003DMG200027936	PGSC0003DMG400027936	1	1	chr07	PGSC0003DMB000000272	PGSC0003DMS000000654	141394	141993	136479	145333
4_CG_1194297:1195416	CGChr7_SGN-U270084_DM_4k	PGSC0003DMG200027936	PGSC0003DMG400027936	1	1	chr07	PGSC0003DMB000000272	PGSC0003DMS000000654	142825	143944	136479	145333
4_CG_1195437:1196709	CGChr7_SGN-U270084_DM_4k	PGSC0003DMG200027936	PGSC0003DMG400027936	1	1	chr07	PGSC0003DMB000000272	PGSC0003DMS000000654	143965	145237	136479	145333
1_GG_1116416:1116815	GGChr7_SGN-U273263_DM_4K	PGSC0003DMG200027984	PGSC0003DMG400027984	1	1	chr07	PGSC0003DMB000000224	PGSC0003DMS000000349	48673	49072	38212	49126
1_GG_1116836:1118075	GGChr7_SGN-U273263_DM_4K	PGSC0003DMG200027984	PGSC0003DMG400027984	1	1	chr07	PGSC0003DMB000000224	PGSC0003DMS000000349	47413	48652	38212	49126
1_GG_1118304:1118591	GGChr7_SGN-U273263_DM_4K	PGSC0003DMG200027984	PGSC0003DMG400027984	1	1	chr07	PGSC0003DMB000000224	PGSC0003DMS000000349	46897	47184	38212	49126
1_GG_1126389:1126538	GGChr7_SGN-U273263_DM_4K	PGSC0003DMG200027984	PGSC0003DMG400027984	1	1	chr07	PGSC0003DMB000000224	PGSC0003DMS000000349	38986	39135	38212	49126
1_GG_1126833:1126953	GGChr7_SGN-U273263_DM_4K	PGSC0003DMG200027984	PGSC0003DMG400027984	1	1	chr07	PGSC0003DMB000000224	PGSC0003DMS000000349	38571	38691	38212	49126
2_COS_1221929:1222084	LeChr7_19cM_SGN-U278909_DM_4K	PGSC0003DMG200029964	PGSC0003DMG400029964	1	1	chr07	PGSC0003DMB000000304	PGSC0003DMS000000900	314635	314790	310802	314837
2_COS_1222312:1223051	LeChr7_19cM_SGN-U278909_DM_4K	PGSC0003DMG200029964	PGSC0003DMG400029964	1	1	chr07	PGSC0003DMB000000304	PGSC0003DMS000000900	313668	314407	310802	314837
2_COS_1225712:1225891	LeChr7_19cM_SGN-U278909_DM_4K	PGSC0003DMG200029964	PGSC0003DMG400029964	1	1	chr07	PGSC0003DMB000000304	PGSC0003DMS000000900	310916	311095	310802	314837
1_GG_1171455:1173054	GGChr7_SGN-U280898_DM_4K	PGSC0003DMG200030738	PGSC0003DMG400030738	1	1	chr07	PGSC0003DMB000000300	PGSC0003DMS000002050	661404	663003	657425	663212
1_GG_1110354:1110876	GGChr7_SGN-U272648_DM_4K	PGSC0003DMG200030748	PGSC0003DMG400030748	1	1	chr07	PGSC0003DMB000000300	PGSC0003DMS000002050	532091	532613	530472	532600
1_GG_1110894:1111113	GGChr7_SGN-U272648_DM_4K	PGSC0003DMG200030748	PGSC0003DMG400030748	1	1	chr07	PGSC0003DMB000000300	PGSC0003DMS000002050	531854	532073	530472	532600
1_GG_1111159:1111898	GGChr7_SGN-U272648_DM_4K	PGSC0003DMG200030748	PGSC0003DMG400030748	1	1	chr07	PGSC0003DMB000000300	PGSC0003DMS000002050	531069	531808	530472	532600
1_GG_1111939:1112415	GGChr7_SGN-U272648_DM_4K	PGSC0003DMG200030748	PGSC0003DMG400030748	1	1	chr07	PGSC0003DMB000000300	PGSC0003DMS000002050	530552	531028	530472	532600
1_GG_1142917:1144596	GGChr7_SGN-U274617_DM_4K	PGSC0003DMG200032820	PGSC0003DMG400032820	1	1	chr07	PGSC0003DMB000000760	PGSC0003DMS000003934	129868	131547	128148	131557
1_GG_1813952:1815111	GGeChr7_41cM_SGN-U284712_DM_4k	PGSC0003DMG200000668	PGSC0003DMG402000668	1	1	chr07	PGSC0003DMB000000262	PGSC0003DMS000001329	292607	293766	286610	295703
2_COS_1182454:1183313	LeChr7_2cM_SGN-U283726_DM_4K	PGSC0003DMG200011138	PGSC0003DMG402011138	1	1	chr07	PGSC0003DMB000000047	PGSC0003DMS000000585	214885	215744	207158	230655
2_COS_1183334:1183560	LeChr7_2cM_SGN-U283726_DM_4K	PGSC0003DMG200011138	PGSC0003DMG402011138	1	1	chr07	PGSC0003DMB000000047	PGSC0003DMS000000585	215765	215991	207158	230655
1_GG_1064009:1064288	GGChr7_SGN-U271072_DM_4K	PGSC0003DMG200024210	PGSC0003DMG402024210	1	1	chr07	PGSC0003DMB000000684	PGSC0003DMS000001956	198391	198670	191659	198691
1_GG_1067381:1067600	GGChr7_SGN-U271072_DM_4K	PGSC0003DMG200024210	PGSC0003DMG402024210	1	1	chr07	PGSC0003DMB000000684	PGSC0003DMS000001956	195079	195298	191659	198691
1_GG_1067621:1067880	GGChr7_SGN-U271072_DM_4K	PGSC0003DMG200024210	PGSC0003DMG402024210	1	1	chr07	PGSC0003DMB000000684	PGSC0003DMS000001956	194799	195058	191659	198691
1_GG_1067901:1068780	GGChr7_SGN-U271072_DM_4K	PGSC0003DMG200024210	PGSC0003DMG402024210	1	1	chr07	PGSC0003DMB000000684	PGSC0003DMS000001956	193899	194778	191659	198691
1_GG_1068804:1069060	GGChr7_SGN-U271072_DM_4K	PGSC0003DMG200024210	PGSC0003DMG402024210	1	1	chr07	PGSC0003DMB000000684	PGSC0003DMS000001956	193619	193875	191659	198691
1_GG_1069585:1070190	GGChr7_SGN-U271072_DM_4K	PGSC0003DMG200024210	PGSC0003DMG402024210	1	1	chr07	PGSC0003DMB000000684	PGSC0003DMS000001956	191789	192394	191659	198691
2_COS_1383211:1383527	LeChr8_42cM_SGN-U272404_DM_4K	PGSC0003DMG200001954	PGSC0003DMG200001954	1	1	chr08	PGSC0003DMB000000303	PGSC0003DMS000001573	272435	272751	272400	283881
2_COS_1385848:1387507	LeChr8_42cM_SGN-U272404_DM_4K	PGSC0003DMG200001954	PGSC0003DMG200001954	1	1	chr08	PGSC0003DMB000000303	PGSC0003DMS000001573	275072	276731	272400	283881
2_COS_1388086:1388206	LeChr8_42cM_SGN-U272404_DM_4K	PGSC0003DMG200001954	PGSC0003DMG200001954	1	1	chr08	PGSC0003DMB000000303	PGSC0003DMS000001573	277573	277693	272400	283881
2_COS_1389622:1389878	LeChr8_42cM_SGN-U272404_DM_4K	PGSC0003DMG200001954	PGSC0003DMG200001954	1	1	chr08	PGSC0003DMB000000303	PGSC0003DMS000001573	279109	279365	272400	283881
2_COS_1390064:1390199	LeChr8_42cM_SGN-U272404_DM_4K	PGSC0003DMG200001954	PGSC0003DMG200001954	1	1	chr08	PGSC0003DMB000000303	PGSC0003DMS000001573	279551	279686	272400	283881
2_COS_1391005:1391248	LeChr8_42cM_SGN-U272404_DM_4K	PGSC0003DMG200001954	PGSC0003DMG200001954	1	1	chr08	PGSC0003DMB000000303	PGSC0003DMS000001573	280492	280735	272400	283881
2_COS_1391578:1391698	LeChr8_42cM_SGN-U272404_DM_4K	PGSC0003DMG200001954	PGSC0003DMG200001954	1	1	chr08	PGSC0003DMB000000303	PGSC0003DMS000001573	281065	281185	272400	283881
2_COS_1392946:1393245	LeChr8_42cM_SGN-U272404_DM_4K	PGSC0003DMG200001954	PGSC0003DMG200001954	1	1	chr08	PGSC0003DMB000000303	PGSC0003DMS000001573	282433	282732	272400	283881
2_COS_1393669:1393992	LeChr8_42cM_SGN-U272404_DM_4K	PGSC0003DMG200001954	PGSC0003DMG200001954	1	1	chr08	PGSC0003DMB000000303	PGSC0003DMS000001573	283156	283479	272400	283881
AquaP_2000:2384	Aquaporin	PGSC0003DMG200005803	PGSC0003DMG400005803	1	1	chr08	PGSC0003DMB000000147	PGSC0003DMS000000511	828071	828455	827666	831331
AquaP_3847:5267	Aquaporin	PGSC0003DMG200005803	PGSC0003DMG400005803	1	1	chr08	PGSC0003DMB000000147	PGSC0003DMS000000511	829919	831339	827666	831331
1_GG_1273252:1273372	GGChr8_SGN-U281626_DM_4K	PGSC0003DMG200012119	PGSC0003DMG200012119	1	1	chr08	PGSC0003DMB000000048	PGSC0003DMS000001525	287027	287147	277634	288916
1_GG_1273533:1275199	GGChr8_SGN-U281626_DM_4K	PGSC0003DMG200012119	PGSC0003DMG200012119	1	1	chr08	PGSC0003DMB000000048	PGSC0003DMS000001525	287308	288974	277634	288916
1_GG_1263304:1263483	GGChr8_SGN-U276853_DM_4K	PGSC0003DMG200012346	PGSC0003DMG200012346	1	1	chr08	PGSC0003DMB000000048	PGSC0003DMS000001525	2214049	2214228	2206948	2214244
1_GG_1263504:1263643	GGChr8_SGN-U276853_DM_4K	PGSC0003DMG200012346	PGSC0003DMG200012346	1	1	chr08	PGSC0003DMB000000048	PGSC0003DMS000001525	2213889	2214028	2206948	2214244
1_GG_1267646:1269205	GGChr8_SGN-U276853_DM_4K	PGSC0003DMG200012346	PGSC0003DMG200012346	1	1	chr08	PGSC0003DMB000000048	PGSC0003DMS000001525	2207007	2208566	2206948	2214244
4_CG_138363:139482	DM_POTgene_cluster_1	PGSC0003DMG200018914	PGSC0003DMG400018914	1	1	chr08	PGSC0003DMB000000535	PGSC0003DMS000002584	32353	33472	31633	33542
4_CG_139503:139922	DM_POTgene_cluster_1	PGSC0003DMG200018914	PGSC0003DMG400018914	1	1	chr08	PGSC0003DMB000000535	PGSC0003DMS000002584	33493	33912	31633	33542
4_CG_139943:140159	DM_POTgene_cluster_1	PGSC0003DMG200018914	PGSC0003DMG400018914	1	1	chr08	PGSC0003DMB000000535	PGSC0003DMS000002584	33933	34149	31633	33542
4_CG_150092:150491	DM_POTgene_cluster_1	PGSC0003DMG200018915	PGSC0003DMG400018915	1	1	chr08	PGSC0003DMB000000535	PGSC0003DMS000002584	43763	44162	43315	43608
4_CG_150656:150818	DM_POTgene_cluster_1	PGSC0003DMG200018915	PGSC0003DMG400018915	1	1	chr08	PGSC0003DMB000000535	PGSC0003DMS000002584	44327	44491	43315	43608
4_CG_153901:155040	DM_POTgene_cluster_1	PGSC0003DMG200018916	PGSC0003DMG400018916	1	1	chr08	PGSC0003DMB000000535	PGSC0003DMS000002584	47822	48826	46711	48710
4_CG_155236:155455	DM_POTgene_cluster_1	PGSC0003DMG200018916	PGSC0003DMG400018916	1	1	chr08	PGSC0003DMB000000535	PGSC0003DMS000002584	49022	49241	46711	48710
4_CG_158322:158721	DM_POTgene_cluster_1	PGSC0003DMG200018917	PGSC0003DMG400018917	1	1	chr08	PGSC0003DMB000000535	PGSC0003DMS000002584	52591	52990	51111	53098
4_CG_158759:159621	DM_POTgene_cluster_1	PGSC0003DMG200018917	PGSC0003DMG400018917	1	1	chr08	PGSC0003DMB000000535	PGSC0003DMS000002584	53028	53890	51111	53098
4_CG_159750:159889	DM_POTgene_cluster_1	PGSC0003DMG200018917	PGSC0003DMG400018917	1	1	chr08	PGSC0003DMB000000535	PGSC0003DMS000002584	54019	54158	51111	53098
4_CG_159918:160112	DM_POTgene_cluster_1	PGSC0003DMG200018917	PGSC0003DMG400018917	1	1	chr08	PGSC0003DMB000000535	PGSC0003DMS000002584	54187	54381	51111	53098
4_CG_210993:212673	DM_POTgene_cluster_1	PGSC0003DMG200018919	PGSC0003DMG400018919	1	1	chr08	PGSC0003DMB000000535	PGSC0003DMS000002584	110313	111993	117730	129005
4_CG_229427:229686	DM_POTgene_cluster_1	PGSC0003DMG200018919	PGSC0003DMG400018919	1	1	chr08	PGSC0003DMB000000535	PGSC0003DMS000002584	131237	131496	117730	129005
4_CG_229767:230726	DM_POTgene_cluster_1	PGSC0003DMG200018919	PGSC0003DMG400018919	1	1	chr08	PGSC0003DMB000000535	PGSC0003DMS000002584	131631	132485	117730	129005
4_CG_230747:231042	DM_POTgene_cluster_1	PGSC0003DMG200018919	PGSC0003DMG400018919	1	1	chr08	PGSC0003DMB000000535	PGSC0003DMS000002584	132506	132801	117730	129005
4_CG_243716:243995	DM_POTgene_cluster_1	PGSC0003DMG200018924	PGSC0003DMG400018924	1	1	chr08	PGSC0003DMB000000535	PGSC0003DMS000002584	145849	146128	141612	143378
4_CG_244043:244322	DM_POTgene_cluster_1	PGSC0003DMG200018924	PGSC0003DMG400018924	1	1	chr08	PGSC0003DMB000000535	PGSC0003DMS000002584	146176	146455	141612	143378
4_CG_244369:245088	DM_POTgene_cluster_1	PGSC0003DMG200018924	PGSC0003DMG400018924	1	1	chr08	PGSC0003DMB000000535	PGSC0003DMS000002584	146502	147223	141612	143378
4_CG_245109:245385	DM_POTgene_cluster_1	PGSC0003DMG200018924	PGSC0003DMG400018924	1	1	chr08	PGSC0003DMB000000535	PGSC0003DMS000002584	147244	147555	141612	143378
4_CG_185243:186102	DM_POTgene_cluster_1	PGSC0003DMG200018925	PGSC0003DMG400018925	1	1	chr08	PGSC0003DMB000000535	PGSC0003DMS000002584	81376	82235	78991	80980
4_CG_186123:186302	DM_POTgene_cluster_1	PGSC0003DMG200018925	PGSC0003DMG400018925	1	1	chr08	PGSC0003DMB000000535	PGSC0003DMS000002584	82256	82389	78991	80980
4_CG_186343:186802	DM_POTgene_cluster_1	PGSC0003DMG200018925	PGSC0003DMG400018925	1	1	chr08	PGSC0003DMB000000535	PGSC0003DMS000002584	82518	82977	78991	80980
4_CG_186869:187126	DM_POTgene_cluster_1	PGSC0003DMG200018925	PGSC0003DMG400018925	1	1	chr08	PGSC0003DMB000000535	PGSC0003DMS000002584	83019	83276	83163	89562
1_GG_1279151:1279445	GGChr8_SGN-U283520_DM_4K	PGSC0003DMG200021739	PGSC0003DMG200021739	1	1	chr08	PGSC0003DMB000000135	PGSC0003DMS000001655	162192	162486	162112	177119
1_GG_1279659:1279779	GGChr8_SGN-U283520_DM_4K	PGSC0003DMG200021739	PGSC0003DMG200021739	1	1	chr08	PGSC0003DMB000000135	PGSC0003DMS000001655	162700	162820	162112	177119
1_GG_1281104:1282723	GGChr8_SGN-U283520_DM_4K	PGSC0003DMG200021739	PGSC0003DMG200021739	1	1	chr08	PGSC0003DMB000000135	PGSC0003DMS000001655	165401	166223	162112	177119
4_CG_257151:258986	DM_POTgene_cluster_2	PGSC0003DMG200029576	PGSC0003DMG400029576	1	1	chr08	PGSC0003DMB000000191	PGSC0003DMS000000477	1193664	1195109	1193834	1195817
4_CG_300921:301477	DM_POTgene_cluster_2	PGSC0003DMG200029575	PGSC0003DMG400029575	1	1	chr08	PGSC0003DMB000000191	PGSC0003DMS000000477	1148859	1149415	1148669	1150614
4_CG_301498:301857	DM_POTgene_cluster_2	PGSC0003DMG200029575	PGSC0003DMG400029575	1	1	chr08	PGSC0003DMB000000191	PGSC0003DMS000000477	1148479	1148838	1148669	1150614
4_CG_301901:302180	DM_POTgene_cluster_2	PGSC0003DMG200029575	PGSC0003DMG400029575	1	1	chr08	PGSC0003DMB000000191	PGSC0003DMS000000477	1148156	1148435	1148669	1150614
4_CG_302220:302519	DM_POTgene_cluster_2	PGSC0003DMG200029575	PGSC0003DMG400029575	1	1	chr08	PGSC0003DMB000000191	PGSC0003DMS000000477	1147817	1148116	1148669	1150614
2_COS_1333406:1334246	LeChr8_20cM_SGN-U278970_DM_4K	PGSC0003DMG200000968	PGSC0003DMG400000968	1	1	chr08	PGSC0003DMB000000188	PGSC0003DMS000000811	487850	488690	479791	488792
2_COS_1334427:1334679	LeChr8_20cM_SGN-U278970_DM_4K	PGSC0003DMG200000968	PGSC0003DMG400000968	1	1	chr08	PGSC0003DMB000000188	PGSC0003DMS000000811	487417	487669	479791	488792
4_CG_831408:832657	DM_BAM3	PGSC0003DMG200001855	PGSC0003DMG400001855	1	1	chr08	PGSC0003DMB000000274	PGSC0003DMS000001205	240933	242182	238677	242259
[truncated: 946 more rows]

## Sheet: Target Genes
	Target Gene	Annotation	Super Scaffold	Start postion (GFF)	End position	Length	Coding length	Covered fragments	Covered lenght	Covered %	Covered exon fragments	Covered exon length	Covered contigs	Covered coding bp	Coverd coding %	# of Coding variants
Covered	PGSC0003DMG403030532	Wall-associated kinase	PGSC0003DMB000000051	730145	732488	2344	1377	2	853	0.363908	3	775	2	526	0.38199	45
Covered	PGSC0003DMG403030312	Histone H2B	PGSC0003DMB000000128	160531	161221	691	441	1	684	0.98987	1	684	1	441	1	21
Covered	PGSC0003DMG402029558	Galactokinase	PGSC0003DMB000000191	513167	514348	1182	174	1	473	0.400169	1	473	1	174	1	5
Covered	PGSC0003DMG402029444	GAGA-binding transcriptional activator BBR/BPC1	PGSC0003DMB000000189	394984	397519	2536	846	1	1360	0.536278	1	1360	1	846	1	43
Covered	PGSC0003DMG402028252	Beta-fructofuranosidase	PGSC0003DMB000000008	2835485	2840345	4861	1749	1	1990	0.409381	4	1705	4	1528	0.873642	99
Covered	PGSC0003DMG402028027	Transaldolase	PGSC0003DMB000000046	1703000	1706635	3636	1317	2	3524	0.969197	7	1679	7	1317	1	28
Covered	PGSC0003DMG402027033	Zinc finger family protein	PGSC0003DMB000000087	609864	619025	9162	1608	1	782	0.0853525	2	341	2	341	0.212065	5
Covered	PGSC0003DMG402026117	Parallel spindle 1	PGSC0003DMB000000158	393362	396976	3615	2555	2	3342	0.924481	7	2684	6	2371	0.927984	122
Covered	PGSC0003DMG402024210	26S proteasome subunit RPN7	PGSC0003DMB000000684	191659	198691	7033	1342	3	3309	0.470496	9	1517	10	1161	0.865127	57
Covered	PGSC0003DMG402024096	Conserved gene of unknown function	PGSC0003DMB000000294	11780	16200	4421	1372	2	2275	0.514589	5	1017	5	950	0.69242	31
Covered	PGSC0003DMG402022737	UDP-L-rhamnose synthase	PGSC0003DMB000000281	216059	218140	2082	906	2	1519	0.729587	2	1176	2	906	1	36
Covered	PGSC0003DMG402022455	VAP27-2	PGSC0003DMB000000092	1695750	1703179	7430	951	6	4641	0.62463	10	1746	9	951	1	45
Covered	PGSC0003DMG402020509	Beta-amylase PCT-BMYI	PGSC0003DMB000000402	127511	130971	3461	1626	2	2006	0.579601	3	1425	3	1189	0.731242	74
Covered	PGSC0003DMG402018585	Ubiquitin carrier protein	PGSC0003DMB000000017	1673413	1679061	5649	474	3	1923	0.340414	4	704	4	468	0.987342	9
Covered	PGSC0003DMG402018552	Soluble starch synthase 1, chloroplastic/amyloplastic	PGSC0003DMB000000126	411061	420076	9016	1973	6	6206	0.688332	16	2534	16	1973	1	81
Covered	PGSC0003DMG402018402	Uridine cytidine kinase I	PGSC0003DMB000000192	6762	12189	5428	972	4	2485	0.457811	7	1126	7	972	1	37
Covered	PGSC0003DMG402016226	Phospho-2-dehydro-3-deoxyheptonate aldolase 2, chloroplastic	PGSC0003DMB000000152	761806	765571	3766	1536	4	3178	0.843866	5	2081	5	1536	1	83
Covered	PGSC0003DMG402014852	Gene of unknown function	PGSC0003DMB000000240	47121	47657	537	291	1	537	1	2	537	2	291	1	15
Covered	PGSC0003DMG402014313	Conserved gene of unknown function	PGSC0003DMB000000154	1029405	1036082	6678	1136	1	689	0.103175	3	689	2	120	0.105634	0
Covered	PGSC0003DMG402014189	XH/XS domain-containing protein	PGSC0003DMB000000026	199740	205542	5803	1908	2	1481	0.255213	2	726	2	450	0.235849	14
Covered	PGSC0003DMG402011292	Naringenin 3-dioxygenase	PGSC0003DMB000000149	1232566	1240554	7989	2244	3	2068	0.258856	3	1005	3	1005	0.447861	43
Covered	PGSC0003DMG402011138	1-acyl-sn-glycerol-3-phosphate acyltransferase	PGSC0003DMB000000047	1604530	1613776	9247	1422	1	1435	0.155185	2	785	2	785	0.552039	46
Covered	PGSC0003DMG402010480	Syntaxin	PGSC0003DMB000000008	1856563	1862040	5478	798	2	2769	0.505476	8	918	8	782	0.97995	17
Covered	PGSC0003DMG402009429	Taz protein	PGSC0003DMB000000528	123280	126973	3694	858	1	2642	0.715214	4	615	4	564	0.657343	14
Covered	PGSC0003DMG402008996	Conserved gene of unknown function	PGSC0003DMB000000104	1348033	1352199	4167	1446	2	1835	0.440365	3	1835	1	506	0.349931	16
Covered	PGSC0003DMG402007686	Heat shock protein 70 (HSP70)-interacting protein	PGSC0003DMB000000334	11263	19701	8439	1021	4	3617	0.428605	10	1489	10	1021	1	36
Covered	PGSC0003DMG402007209	RNA-binding region RNP-1 (RNA recognition motif)	PGSC0003DMB000000506	80526	85782	5257	828	4	3886	0.739205	7	1478	7	828	1	10
Covered	PGSC0003DMG402004978	Glutathione peroxidase	PGSC0003DMB000000331	90719	94869	4151	513	1	1855	0.44688	5	596	5	459	0.894737	17
Covered	PGSC0003DMG402004358	Endo-1,3-1,4-beta-d-glucanase	PGSC0003DMB000000010	433804	436082	2279	717	2	1605	0.704256	6	656	6	576	0.803347	36
Covered	PGSC0003DMG402000668	Nitrate transporter NRT1.1	PGSC0003DMB000000262	264146	267287	3142	1782	1	1395	0.443985	4	817	4	651	0.36532	34
Covered	PGSC0003DMG402000567	NADH dehydrogenase [ubiquinone] 1 alpha subcomplex subunit 12	PGSC0003DMB000000093	845250	850460	5211	477	2	2157	0.413932	4	903	4	450	0.943396	13
Covered	PGSC0003DMG402000019	Dtdp-4-dehydrorhamnose dehydrogenase	PGSC0003DMB000000010	1768289	1773444	5156	975	4	2539	0.492436	5	1327	5	851	0.872821	35
Covered	PGSC0003DMG401031379	Heat shock 70 kDa protein	PGSC0003DMB000000078	37144	43187	6044	2613	2	3636	0.601588	9	2402	9	2402	0.91925	82
Covered	PGSC0003DMG401031196	WRKY transcription factor 16	PGSC0003DMB000000704	119077	123078	4002	651	2	2052	0.512744	4	1220	3	417	0.640553	12
Covered	PGSC0003DMG401031123	Utp-glucose-1-phosphate uridylyltransferase	PGSC0003DMB000000284	165844	175157	9314	1233	1	1036	0.11123	1	845	1	635	0.515004	12
Covered	PGSC0003DMG401030570	ER Phosphatidate Phosphatase	PGSC0003DMB000000051	867277	874163	6887	1329	2	1238	0.179759	5	644	4	508	0.382242	22
Covered	PGSC0003DMG401029823	Integral membrane family protein	PGSC0003DMB000000129	786802	796072	9271	868	3	2793	0.301262	5	818	5	714	0.822581	23
Covered	PGSC0003DMG401028788	Inducer of CBF expression 2 protein	PGSC0003DMB000000550	283538	288408	4871	1734	2	3314	0.680353	6	2276	5	1612	0.929642	53
Covered	PGSC0003DMG401028586	Mevalonate kinase	PGSC0003DMB000000363	154840	160129	5290	1315	3	3324	0.628355	6	1845	6	1315	1	52
Covered	PGSC0003DMG401028252	Beta-fructofuranosidase	PGSC0003DMB000000008	2824353	2826544	2192	1611	1	2069	0.943887	4	1565	4	1565	0.971446	107
Covered	PGSC0003DMG401028122	Small nuclear ribonucleoprotein f	PGSC0003DMB000000008	3565770	3568963	3194	391	1	2548	0.797746	5	1723	5	385	0.984655	27
Covered	PGSC0003DMG401025167	1-acyl-sn-glycerol-3-phosphate acyltransferase	PGSC0003DMB000000555	183612	187172	3561	1155	2	2010	0.564448	4	1406	4	1155	1	48
Covered	PGSC0003DMG401024548	Leucine-rich repeat containing protein	PGSC0003DMB000000062	1911852	1917757	5906	987	3	2558	0.433119	6	505	6	505	0.511651	28
Covered	PGSC0003DMG401024510	Enolase	PGSC0003DMB000000062	1083737	1088274	4538	1683	2	1141	0.251432	2	885	2	730	0.433749	24
Covered	PGSC0003DMG401023772	Phosphomethylpyrimidine kinase	PGSC0003DMB000000105	1002510	1009561	7052	1793	4	3002	0.425695	8	2023	8	1465	0.817066	80
Covered	PGSC0003DMG401022901	(S)-2-hydroxy-acid oxidase	PGSC0003DMB000000040	877197	882026	4830	1095	1	978	0.202484	4	399	4	393	0.358904	16
Covered	PGSC0003DMG401020240	Shikimate kinase	PGSC0003DMB000000004	4052612	4055244	2633	783	1	996	0.378276	7	507	7	487	0.621967	13
Covered	PGSC0003DMG401020090	Nucleic acid binding	PGSC0003DMB000000150	418404	421717	3314	900	1	3299	0.995474	9	1516	9	900	1	34
Covered	PGSC0003DMG401019442	Conserved gene of unknown function	PGSC0003DMB000000092	1146164	1154469	8306	1284	1	643	0.0774139	1	126	0	0	NA	NA
Covered	PGSC0003DMG401018424	Chalcone reductase	PGSC0003DMB000000192	93150	97372	4223	1606	4	2726	0.645513	10	2477	8	1423	0.886052	163
Covered	PGSC0003DMG401018219	Cinnamoyl-CoA reductase	PGSC0003DMB000000277	133278	140355	7078	2100	2	1238	0.174908	2	836	2	836	0.398095	36
Covered	PGSC0003DMG401018218	2-C-methyl-D-erythritol 4-phosphate cytidyltransferase	PGSC0003DMB000000277	61980	67541	5562	1116	5	2536	0.455951	10	989	10	774	0.693548	27
Covered	PGSC0003DMG401017626	Alpha-amylase	PGSC0003DMB000000243	944251	948802	4552	336	2	2371	0.52087	2	2371	1	336	1	9
Covered	PGSC0003DMG401015240	Ubiquitin-activating enzyme E1 domain-containing protein	PGSC0003DMB000000127	601409	609408	8000	1953	1	596	0.0745	1	469	1	137	0.0701485	10
Covered	PGSC0003DMG401013636	Protein transport protein Sec24	PGSC0003DMB000000443	193382	200926	7545	2949	1	1594	0.211266	4	1074	4	836	0.283486	14
Covered	PGSC0003DMG401013333	UTP--glucose-1-phosphate uridylyltransferase	PGSC0003DMB000000148	808268	814810	6543	1434	5	4262	0.651383	18	1404	18	1231	0.858438	71
Covered	PGSC0003DMG401012897	Conserved gene of unknown function	PGSC0003DMB000000002	654385	659117	4733	918	3	2615	0.552504	8	1109	6	604	0.657952	26
Covered	PGSC0003DMG401011782	NAD kinase 2, chloroplastic	PGSC0003DMB000000558	279499	284370	4872	840	1	1829	0.375411	1	431	1	204	0.242857	10
Covered	PGSC0003DMG401010423	2-oxo acid dehydrogenase, lipoyl-binding site	PGSC0003DMB000000527	15224	19264	4041	476	3	1548	0.383073	4	1155	4	476	1	31
Covered	PGSC0003DMG401010056	CONSTANS 3	PGSC0003DMB000000004	972177	975381	3205	1218	1	2121	0.661778	3	1608	3	1218	1	47
Covered	PGSC0003DMG401009187	Conserved gene of unknown function	PGSC0003DMB000000040	316812	325472	8661	2319	2	1991	0.229881	4	1035	4	743	0.320397	6
Covered	PGSC0003DMG401007838	1,2-diacylglycerol 3-beta-galactosyltransferase	PGSC0003DMB000000116	1572308	1576826	4519	1368	1	656	0.145165	1	475	1	267	0.195175	16
Covered	PGSC0003DMG401007274	Isoamylase isoform 3	PGSC0003DMB000000208	751330	758363	7034	690	3	3161	0.449389	4	394	4	394	0.571014	16
Covered	PGSC0003DMG401004570	Ubiquitin-associated /TS-N domain-containing protein	PGSC0003DMB000000114	1371764	1378082	6319	1257	6	4431	0.701219	13	1637	13	1221	0.97136	59
Covered	PGSC0003DMG401004358	Dienelactone hydrolase family protein	PGSC0003DMB000000010	443474	445320	1847	726	2	840	0.454792	4	514	4	453	0.623967	30
Covered	PGSC0003DMG401003592	Phospholipase D delta isoform 1a	PGSC0003DMB000000020	1728352	1731485	3134	786	1	873	0.278558	2	719	2	498	0.633588	23
Covered	PGSC0003DMG401003286	Gene trap locus 3	PGSC0003DMB000000092	242663	245854	3192	573	2	2597	0.813596	5	968	5	573	1	16
Covered	PGSC0003DMG401003156	Glycosyltransferase, CAZy family GT2	PGSC0003DMB000000093	1017227	1022873	5647	3420	1	1163	0.20595	1	1163	1	918	0.268421	17
Covered	PGSC0003DMG401000527	Peptidyl-prolyl cis-trans isomerase	PGSC0003DMB000000004	2837068	2841828	4761	1356	2	1774	0.372611	4	1068	4	860	0.634218	38
Covered	PGSC0003DMG400045417	Pentatricopeptide repeat-containing protein	PGSC0003DMB000000013	558661	560688	2028	2028	1	768	0.378698	1	768	1	768	0.378698	48
Covered	PGSC0003DMG400045271	Gag-pol protein	PGSC0003DMB000000082	1729769	1733767	3999	1305	1	5	0.00125031	1	5	1	5	0.00383142	1
Covered	PGSC0003DMG400040190	Conserved gene of unknown function	PGSC0003DMB000000192	97773	99220	1448	687	2	861	0.594613	2	687	2	687	1	48
Covered	PGSC0003DMG400037251	Conserved gene of unknown function	PGSC0003DMB000000376	373562	374311	750	750	1	741	0.988	1	741	1	741	0.988	36
Covered	PGSC0003DMG400035976	Glycosyltransferase	PGSC0003DMB000000010	3181301	3182868	1568	1401	1	898	0.572704	1	898	1	898	0.640971	26
Covered	PGSC0003DMG400033910	ATP-dependent Clp protease proteolytic subunit	PGSC0003DMB000000112	724778	730648	5871	828	2	3848	0.655425	9	1461	9	828	1	19
Covered	PGSC0003DMG400033683	Dehydrogenase	PGSC0003DMB000000473	283589	287871	4283	1290	1	1591	0.371469	4	775	4	567	0.439535	20
Covered	PGSC0003DMG400033659	SNF2 domain-containing protein / helicase domain-containing protein / RING finger domain-containing protein	PGSC0003DMB000000033	33230	41259	8030	2679	1	914	0.113823	3	648	3	648	0.241881	25
Covered	PGSC0003DMG400033090	Gene of unknown function	PGSC0003DMB000000180	447256	450371	3116	168	3	2240	0.71887	3	2240	1	168	1	12
Covered	PGSC0003DMG400033054	Biotin carboxyl carrier protein subunit	PGSC0003DMB000000180	451707	454484	2778	777	1	372	0.133909	1	72	1	72	0.0926641	0
Covered	PGSC0003DMG400033045	EMB514	PGSC0003DMB000000180	695471	697863	2393	681	1	2353	0.983285	2	1101	2	681	1	29
Covered	PGSC0003DMG400032820	Protein phosphatase 2c	PGSC0003DMB000000760	128148	131557	3410	861	1	1860	0.545455	4	1111	4	825	0.958188	38
Covered	PGSC0003DMG400032567	E3 ubiquitin-protein ligase RING1	PGSC0003DMB000000296	319975	324854	4880	969	2	2361	0.483811	2	1326	1	969	1	58
Covered	PGSC0003DMG400032542	Conserved gene of unknown function	PGSC0003DMB000000296	455070	465036	9967	1680	6	4131	0.414468	10	1398	10	1175	0.699405	83
Covered	PGSC0003DMG400032243	Homocysteine s-methyltransferase	PGSC0003DMB000000334	123435	128493	5059	1017	2	916	0.181063	3	604	3	458	0.450344	18
Covered	PGSC0003DMG400032187	Tap46	PGSC0003DMB000000172	622396	628494	6099	1218	1	1066	0.174783	2	768	2	537	0.440887	22
Covered	PGSC0003DMG400032169	Oxoglutarate malate translocator	PGSC0003DMB000000172	170708	175385	4678	894	4	3257	0.696238	6	1437	6	894	1	33
Covered	PGSC0003DMG400032106	RRNA methylase	PGSC0003DMB000000532	223387	227748	4362	666	3	2079	0.476616	4	1245	4	666	1	30
Covered	PGSC0003DMG400031840	Glycosyltransferase, CAZy family GT8	PGSC0003DMB000000309	325135	326920	1786	1062	1	978	0.547592	1	978	1	787	0.741055	29
Covered	PGSC0003DMG400031835	Spermine synthase	PGSC0003DMB000000309	696075	700337	4263	996	2	882	0.206897	3	404	3	332	0.333333	8
Covered	PGSC0003DMG400031814	U1snRNP-specific protein, U1A	PGSC0003DMB000000309	44766	49901	5136	762	2	2526	0.491822	5	1160	5	762	1	40
Covered	PGSC0003DMG400031769	Auxin response factor 3	PGSC0003DMB000000476	236474	243724	7251	2247	1	1257	0.173355	1	1053	1	851	0.378727	36
Covered	PGSC0003DMG400031750	Protein SIS1	PGSC0003DMB000000476	119428	123284	3857	1026	2	3241	0.84029	3	1572	3	1026	1	43
Covered	PGSC0003DMG400031731	Feruloyl transferase	PGSC0003DMB000000093	1631361	1633325	1965	1302	1	1502	0.764377	2	1197	2	1041	0.799539	31
Covered	PGSC0003DMG400031382	Transcription factor	PGSC0003DMB000000078	68806	72278	3473	1125	1	1064	0.306363	1	1064	1	589	0.523556	10
Covered	PGSC0003DMG400031256	ZF-HD homeobox protein	PGSC0003DMB000000609	19042	20348	1307	864	1	1122	0.858454	1	1122	1	864	1	52
Covered	PGSC0003DMG400031175	Transcription factor	PGSC0003DMB000000095	1548150	1553795	5646	756	1	955	0.169146	1	162	1	162	0.214286	4
Covered	PGSC0003DMG400031170	Pentatricopeptide repeat-containing protein	PGSC0003DMB000000095	1620587	1624129	3543	1638	1	2849	0.804121	2	1640	2	1365	0.833333	52
Covered	PGSC0003DMG400031135	Conserved gene of unknown function	PGSC0003DMB000000285	122430	124271	1842	180	2	872	0.473398	3	515	2	180	1	9
Covered	PGSC0003DMG400031112	Chromo domain protein LHP1	PGSC0003DMB000000284	152431	158737	6307	1392	2	2547	0.403837	4	950	4	950	0.682471	23
Covered	PGSC0003DMG400031053	Tubulin-specific chaperone B	PGSC0003DMB000000489	118904	126283	7380	732	6	4264	0.577778	9	1386	8	732	1	31
Covered	PGSC0003DMG400030976	UDP-N-acetylglucosamine transferase subunit alg13	PGSC0003DMB000000540	40806	44714	3909	537	2	2037	0.521105	3	782	3	537	1	40
Covered	PGSC0003DMG400030849	Conserved gene of unknown function	PGSC0003DMB000000494	25303	29460	4158	1374	3	2290	0.550746	4	1031	4	852	0.620087	51
Covered	PGSC0003DMG400030840	Ribonucleoprotein, chloroplast	PGSC0003DMB000000404	460320	462789	2470	855	1	1810	0.732794	4	851	4	743	0.869006	27
Covered	PGSC0003DMG400030834	Thylakoid lumenal 29 kDa protein, chloroplastic	PGSC0003DMB000000404	332540	338424	5885	1038	2	2512	0.426848	4	789	4	491	0.473025	10
Covered	PGSC0003DMG400030748	Dnajc14 protein	PGSC0003DMB000000300	530472	532600	2129	1536	1	2129	1	1	2129	1	1536	1	75
Covered	PGSC0003DMG400030738	Peptidyl-prolyl cis-trans isomerase	PGSC0003DMB000000300	657425	663212	5788	894	1	1888	0.326192	1	726	1	685	0.766219	27
Covered	PGSC0003DMG400030653	Fructokinase 3	PGSC0003DMB000000244	367170	372048	4879	1170	2	825	0.169092	2	526	2	252	0.215385	7
Covered	PGSC0003DMG400030577	3-isopropylmalate dehydrogenase	PGSC0003DMB000000051	689245	697472	8228	1218	5	4258	0.517501	10	1212	10	1143	0.938424	42
Covered	PGSC0003DMG400030563	TatC	PGSC0003DMB000000051	1093625	1099800	6176	1056	1	1539	0.24919	2	766	2	501	0.474432	21
Covered	PGSC0003DMG400030559	Fruit protein PKIWI502	PGSC0003DMB000000051	1143705	1148520	4816	909	2	2486	0.516196	5	1164	5	875	0.962596	57
Covered	PGSC0003DMG400030557	Membrane associated ring finger 1,8	PGSC0003DMB000000051	1203455	1207605	4151	795	2	2679	0.645387	6	868	6	552	0.69434	38
Covered	PGSC0003DMG400030495	Auxin efflux carrier	PGSC0003DMB000000051	1580317	1584014	3698	1965	2	3359	0.908329	6	2392	6	1965	1	109
Covered	PGSC0003DMG400030491	(Di)nucleoside polyphosphate hydrolase	PGSC0003DMB000000051	1665700	1668835	3136	498	2	1584	0.505102	5	498	5	498	1	15
Covered	PGSC0003DMG400030379	Conserved gene of unknown function	PGSC0003DMB000000128	1293902	1301782	7881	1965	2	2591	0.328765	3	777	3	732	0.372519	38
Covered	PGSC0003DMG400030364	Avr9/Cf-9 rapidly elicited protein 284	PGSC0003DMB000000128	1065095	1067270	2176	1140	1	1346	0.618566	2	826	2	743	0.651754	29
Covered	PGSC0003DMG400030361	Cys-3-His zinc finger protein	PGSC0003DMB000000128	1009065	1012365	3301	2007	2	2772	0.839746	1	2393	1	2007	1	76
Covered	PGSC0003DMG400030337	Phosphoserine phosphatase	PGSC0003DMB000000128	653433	659621	6189	888	2	900	0.145419	4	410	4	410	0.461712	7
Covered	PGSC0003DMG400030212	Nitrate reductase	PGSC0003DMB000000133	1497454	1501871	4418	2736	3	3635	0.82277	4	3021	4	2736	1	146
Covered	PGSC0003DMG400030092	Protein tyrosine	PGSC0003DMB000000024	1916848	1923457	6610	1779	3	4488	0.678971	8	1900	8	1351	0.759415	40
Covered	PGSC0003DMG400030078	Conserved gene of unknown function	PGSC0003DMB000000334	567680	572245	4566	652	1	838	0.18353	3	838	1	28	0.0429448	1
Covered	PGSC0003DMG400029964	Phospholipase A2	PGSC0003DMB000000304	511206	515241	4036	489	1	1190	0.294846	1	203	1	144	0.294479	4
Covered	PGSC0003DMG400029856	N-acylneuraminate-9-phosphatase	PGSC0003DMB000000129	499981	502932	2952	900	1	807	0.273374	2	448	2	191	0.212222	9
Covered	PGSC0003DMG400029836	Cystathionine beta-lyase	PGSC0003DMB000000129	603273	610179	6907	1416	3	1792	0.259447	7	671	7	650	0.45904	36
Covered	PGSC0003DMG400029764	Clathrin assembly protein	PGSC0003DMB000000136	1248979	1252705	3727	1749	1	1209	0.32439	1	1209	0	0	NA	NA
Covered	PGSC0003DMG400029742	Gene of unknown function	PGSC0003DMB000000136	1238454	1241440	2987	222	2	1355	0.453632	2	1355	0	0	NA	NA
Covered	PGSC0003DMG400029725	50S ribosomal protein L21, mitochondrial	PGSC0003DMB000000083	447789	452293	4505	810	4	2935	0.651498	5	1360	5	810	1	52
Covered	PGSC0003DMG400029720	Zinc finger protein LSD2	PGSC0003DMB000000083	510960	517973	7014	1176	4	3067	0.437268	7	1265	7	854	0.72619	51
Covered	PGSC0003DMG400029693	Protein kinase (PK)	PGSC0003DMB000000083	392210	395467	3258	1515	1	1206	0.370166	2	913	2	669	0.441584	32
Covered	PGSC0003DMG400029660	Cyclin dependent kinase inhibitor	PGSC0003DMB000000319	636567	639728	3162	630	2	2785	0.880772	3	1171	3	630	1	22
Covered	PGSC0003DMG400029637	Peptidoglycan binding domain containing protein	PGSC0003DMB000000319	681572	689670	8099	1404	2	963	0.118904	2	963	0	0	NA	NA
Covered	PGSC0003DMG400029585	AIG2	PGSC0003DMB000000191	525130	527952	2823	471	2	2323	0.822883	5	824	5	471	1	21
Covered	PGSC0003DMG400029576	Polyphenol oxidase	PGSC0003DMB000000191	1193839	1195629	1791	1791	1	1791	1	1	1791	1	1791	1	209
Covered	PGSC0003DMG400029575	Catechol oxidase B, chloroplastic	PGSC0003DMB000000191	1148669	1150614	1946	1770	2	1756	0.902364	2	1756	2	1667	0.941808	114
Covered	PGSC0003DMG400029566	Coiled-coil domain-containing protein	PGSC0003DMB000000191	801907	806612	4706	909	2	1890	0.401615	4	459	4	459	0.50495	15
Covered	PGSC0003DMG400029467	Protein CCC1	PGSC0003DMB000000189	932264	935553	3290	720	3	1907	0.579635	3	862	3	634	0.880556	25
Covered	PGSC0003DMG400029437	Tobamovirus multiplication protein	PGSC0003DMB000000189	106986	109002	2017	363	2	1168	0.579078	2	285	2	285	0.785124	23
Covered	PGSC0003DMG400029380	Tryptophan synthase beta chain	PGSC0003DMB000000034	719527	722783	3257	1479	1	1783	0.547436	4	1188	4	1188	0.803245	72
Covered	PGSC0003DMG400029322	AMP dependent CoA ligase	PGSC0003DMB000000034	1314289	1318863	4575	1656	2	1702	0.372022	5	824	5	663	0.400362	29
Covered	PGSC0003DMG400029272	GDSL-like Lipase/Acylhydrolase family protein	PGSC0003DMB000000034	449588	452987	3400	1056	1	925	0.272059	1	925	1	925	0.875947	116
Covered	PGSC0003DMG400029051	Tocopherol cyclase	PGSC0003DMB000000514	131285	139620	8336	1506	5	4220	0.506238	9	1755	9	1336	0.887118	65
Covered	PGSC0003DMG400029022	Aminotransferase ybdL	PGSC0003DMB000000134	272680	278980	6301	1233	1	396	0.0628472	1	254	1	81	0.0656934	9
Covered	PGSC0003DMG400028982	Citrate synthase	PGSC0003DMB000000284	438240	447584	9345	1413	6	6723	0.719422	19	2276	19	1413	1	20
Covered	PGSC0003DMG400028783	Glutathione S-transferase T4	PGSC0003DMB000000550	119390	123110	3721	1221	1	1934	0.519753	4	1934	3	540	0.44226	15
Covered	PGSC0003DMG400028599	Glutathione synthetase, chloroplastic	PGSC0003DMB000000363	345441	351067	5627	1452	1	962	0.170961	2	685	2	311	0.214187	5
Covered	PGSC0003DMG400028488	DnaJ protein	PGSC0003DMB000000215	1081735	1084500	2766	489	2	1586	0.573391	3	1053	3	489	1	21
Covered	PGSC0003DMG400028478	Receptor kinase	PGSC0003DMB000000265	848535	852042	3508	2049	1	470	0.133979	1	470	1	232	0.113226	8
Covered	PGSC0003DMG400028467	Trehalose-6-phosphate synthase	PGSC0003DMB000000265	527229	533195	5967	2553	1	1076	0.180325	2	770	1	438	0.171563	7
Covered	PGSC0003DMG400028462	ACRE 276	PGSC0003DMB000000265	432751	435366	2616	2175	1	2615	0.999618	1	2615	1	2175	1	87
Covered	PGSC0003DMG400028426	Cellulose synthase catalytic subunit	PGSC0003DMB000000265	650458	655254	4797	2997	1	1297	0.270377	5	738	5	738	0.246246	22
Covered	PGSC0003DMG400028409	Histidinol dehydrogenase	PGSC0003DMB000000265	343592	345022	1431	273	1	629	0.439553	1	629	1	216	0.791209	7
Covered	PGSC0003DMG400028382	Alpha-1,4 glucan phosphorylase L-2 isozyme, chloroplastic/amyloplastic	PGSC0003DMB000000103	1391269	1397476	6208	2928	4	4471	0.7202	13	2549	13	2532	0.864754	168
Covered	PGSC0003DMG400028379	Conserved gene of unknown function	PGSC0003DMB000000103	1338309	1342179	3871	1116	1	2008	0.518729	5	735	5	735	0.658602	32
Covered	PGSC0003DMG400028375	SPFH domain-containing protein 2	PGSC0003DMB000000103	1245578	1249584	4007	1077	2	2561	0.639132	6	770	6	770	0.714949	21
Covered	PGSC0003DMG400028362	Dihydropterin pyrophosphokinase-dihydropteroate synthase	PGSC0003DMB000000103	1049213	1051842	2630	1530	1	604	0.229658	1	509	1	509	0.33268	46
Covered	PGSC0003DMG400028317	Argininosuccinate synthase	PGSC0003DMB000000103	1212652	1219388	6737	1485	2	790	0.117263	4	440	4	348	0.234343	10
Covered	PGSC0003DMG400028199	OJ000223_09.10 protein	PGSC0003DMB000000008	3840196	3845637	5442	930	2	2266	0.416391	2	1728	1	930	1	34
Covered	PGSC0003DMG400028181	DNA binding protein	PGSC0003DMB000000008	2309567	2319537	9971	2304	1	1671	0.167586	5	653	5	644	0.279514	18
Covered	PGSC0003DMG400027986	Copper ion binding protein	PGSC0003DMB000000380	157351	164561	7211	2649	2	2342	0.324782	9	928	9	765	0.288788	16
Covered	PGSC0003DMG400027984	Transcription initiation factor IIF subunit beta	PGSC0003DMB000000224	266541	276478	9938	579	2	2315	0.232944	5	844	5	579	1	8
Covered	PGSC0003DMG400027977	SKIP interacting protein 19	PGSC0003DMB000000660	87286	88088	803	606	1	593	0.738481	2	508	2	443	0.731023	15
Covered	PGSC0003DMG400027936	Sucrose-phosphate-synthase	PGSC0003DMB000000272	755810	764664	8855	3165	5	6267	0.707736	13	3724	13	3165	1	87
Covered	PGSC0003DMG400027919	Aspartate aminotransferase	PGSC0003DMB000000639	128229	134752	6524	1443	3	1909	0.292612	5	969	5	819	0.567568	22
Covered	PGSC0003DMG400027906	Adenylate kinase, chloroplastic	PGSC0003DMB000000742	45886	49738	3853	867	2	2370	0.615105	4	1310	4	867	1	38
Covered	PGSC0003DMG400027743	Conserved gene of unknown function	PGSC0003DMB000000577	34737	41977	7241	567	2	1854	0.256042	2	830	2	382	0.673721	22
Covered	PGSC0003DMG400027726	Conserved gene of unknown function	PGSC0003DMB000000219	357825	361508	3684	759	2	2237	0.60722	2	1254	2	759	1	29
Covered	PGSC0003DMG400027684	C-8,7 sterol isomerase	PGSC0003DMB000000686	154652	157170	2519	666	3	2224	0.88289	4	997	4	666	1	24
Covered	PGSC0003DMG400027594	Hydroxyacylglutathione hydrolase cytoplasmic	PGSC0003DMB000000245	560919	567583	6665	777	3	1315	0.197299	4	565	4	446	0.574003	9
Covered	PGSC0003DMG400027532	60S ribosomal protein L30	PGSC0003DMB000000164	756993	758998	2006	342	1	2006	1	4	885	4	342	1	6
Covered	PGSC0003DMG400027524	Conserved gene of unknown function	PGSC0003DMB000000092	542262	550093	7832	2073	1	898	0.114658	1	871	1	648	0.31259	27
Covered	PGSC0003DMG400027426	Conserved gene of unknown function	PGSC0003DMB000000003	351775	357301	5527	891	1	2052	0.371268	3	905	3	691	0.775533	17
Covered	PGSC0003DMG400027387	Hyoscyamine 6-dioxygenase	PGSC0003DMB000000017	2860587	2863412	2826	1059	2	1688	0.597311	3	819	3	819	0.773371	47
Covered	PGSC0003DMG400027379	ACI13	PGSC0003DMB000000017	2938636	2945629	6994	774	3	3046	0.435516	7	1140	7	774	1	38
Covered	PGSC0003DMG400027344	Dead box ATP-dependent RNA helicase	PGSC0003DMB000000324	206582	212070	5489	1011	4	3558	0.648206	6	1474	5	1011	1	62
Covered	PGSC0003DMG400027327	Protein tyrosine phosphatase	PGSC0003DMB000000324	526082	532642	6561	1113	4	4180	0.637098	13	1214	13	1087	0.97664	76
Covered	PGSC0003DMG400027209	Prefoldin subunit	PGSC0003DMB000000202	996044	1001651	5608	579	2	2821	0.503031	5	898	5	521	0.899827	23
Covered	PGSC0003DMG400027183	AtPH1	PGSC0003DMB000000202	342849	343748	900	420	1	900	1	1	900	1	420	1	20
Covered	PGSC0003DMG400027154	Beta-1,3-galactosyltransferase 16	PGSC0003DMB000000202	916619	922617	5999	1965	2	1347	0.224537	3	739	3	492	0.250382	25
Covered	PGSC0003DMG400027061	Phytochrome-associated serine/threonine protein phosphatase 3	PGSC0003DMB000000087	1165644	1173059	7416	1008	3	3304	0.445523	8	739	8	739	0.733135	12
Covered	PGSC0003DMG400027000	Hyoscyamine 6-dioxygenase	PGSC0003DMB000000087	11360	18434	7075	765	4	1963	0.277456	2	421	2	421	0.550327	20
Covered	PGSC0003DMG400026916	Fructokinase	PGSC0003DMB000000087	348908	352152	3245	990	3	1956	0.602773	4	1292	4	990	1	35
Covered	PGSC0003DMG400026915	Carbohydrate esterase	PGSC0003DMB000000087	305673	307114	1442	759	1	1442	1	2	1046	2	759	1	56
Covered	PGSC0003DMG400026909	Lysyl-tRNA synthetase	PGSC0003DMB000000087	245820	253505	7686	1800	4	3791	0.493234	13	1598	13	1598	0.887778	46
Covered	PGSC0003DMG400026904	Biotin synthase	PGSC0003DMB000000087	111342	116807	5466	1131	3	2650	0.484815	4	1024	4	785	0.694076	19
Covered	PGSC0003DMG400026821	Ethylene-responsive transcription factor 4	PGSC0003DMB000000957	10345	11253	909	675	1	792	0.871287	1	792	1	675	1	45
Covered	PGSC0003DMG400026653	Conserved gene of unknown function	PGSC0003DMB000000188	478917	485816	6900	714	3	1787	0.258986	6	788	6	653	0.914566	15
Covered	PGSC0003DMG400026621	Calmodulin binding protein	PGSC0003DMB000000338	477859	483845	5987	915	1	2256	0.376816	3	488	3	456	0.498361	24
Covered	PGSC0003DMG400026536	Arogenate dehydratase 3	PGSC0003DMB000000101	1281080	1282381	1302	1302	1	966	0.741935	1	966	1	966	0.741935	45
Covered	PGSC0003DMG400026472	Gamma-glutamylcyclotransferase	PGSC0003DMB000000093	1241059	1242050	992	600	1	841	0.847782	1	841	1	600	1	48
Covered	PGSC0003DMG400026428	Sucrose-phosphate synthase isoform B	PGSC0003DMB000000339	538731	547718	8988	3195	1	1262	0.140409	2	1020	2	1020	0.319249	53
Covered	PGSC0003DMG400026392	Mannose-6-phosphate isomerase	PGSC0003DMB000000244	899876	904216	4341	1296	2	1399	0.322276	3	1124	3	774	0.597222	30
Covered	PGSC0003DMG400026356	F1F0-ATPase inhibitor protein	PGSC0003DMB000000392	435330	440863	5534	345	2	1314	0.237441	2	715	2	306	0.886957	11
Covered	PGSC0003DMG400026351	ARP2/3 complex 34 kDa subunit	PGSC0003DMB000000392	385549	393532	7984	987	6	4833	0.605336	10	1424	10	987	1	29
Covered	PGSC0003DMG400026344	DNA binding protein	PGSC0003DMB000000392	249180	253284	4105	738	2	2098	0.511084	3	1067	3	731	0.990515	34
Covered	PGSC0003DMG400026342	Cytochrome b-c1 complex subunit 9	PGSC0003DMB000000392	509346	513801	4456	396	2	2435	0.546454	3	196	3	196	0.494949	3
Covered	PGSC0003DMG400026336	N-carbamoylputrescine amidase	PGSC0003DMB000000392	409967	418684	8718	903	2	2513	0.288254	8	839	8	814	0.90144	29
Covered	PGSC0003DMG400026250	Bax inhibitor	PGSC0003DMB000000292	235988	238935	2948	747	1	2745	0.93114	6	1058	6	747	1	24
Covered	PGSC0003DMG400026241	MybSt1	PGSC0003DMB000000292	587037	590218	3182	1029	2	3078	0.967316	3	1669	3	1029	1	22
Covered	PGSC0003DMG400026228	Methylglutaconyl-CoA hydratase, mitochondrial	PGSC0003DMB000000292	350012	354167	4156	936	2	1327	0.319297	3	500	3	358	0.382479	10
Covered	PGSC0003DMG400026170	Nuc-1 negative regulatory protein preg	PGSC0003DMB000000313	715057	717102	2046	678	2	1013	0.495112	2	650	2	650	0.958702	52
Covered	PGSC0003DMG400026070	N-acetyltransferase	PGSC0003DMB000000158	156269	160478	4210	525	2	1080	0.256532	4	356	4	356	0.678095	13
Covered	PGSC0003DMG400026032	Carotenoid cleavage dioxygenase 7	PGSC0003DMB000000095	701464	705616	4153	1938	4	3098	0.745967	7	1938	7	1938	1	42
Covered	PGSC0003DMG400026030	Mitochondrial elongation factor	PGSC0003DMB000000095	672226	684822	12597	2283	5	3995	0.317139	14	1467	14	1467	0.642576	25
Covered	PGSC0003DMG400026014	Phosphatidate cytidylyltransferase	PGSC0003DMB000000095	351264	359761	8498	1221	3	1063	0.125088	3	375	3	375	0.307125	7
Covered	PGSC0003DMG400025927	Conserved gene of unknown function	PGSC0003DMB000000073	1877220	1879474	2255	609	1	2255	1	3	967	3	609	1	35
Covered	PGSC0003DMG400025902	EMB1273	PGSC0003DMB000000073	1616891	1620383	3493	702	2	3094	0.885772	4	1263	3	702	1	23
Covered	PGSC0003DMG400025887	Thioredoxin M3, chloroplastic	PGSC0003DMB000000073	1035221	1039602	4382	543	2	2357	0.537882	2	1042	2	543	1	20
Covered	PGSC0003DMG400025865	Tic21	PGSC0003DMB000000073	684184	687467	3284	852	2	2945	0.896772	4	1136	4	802	0.941315	33
Covered	PGSC0003DMG400025801	Conserved gene of unknown function	PGSC0003DMB000000073	1359948	1362450	2503	1209	1	1295	0.517379	3	908	3	649	0.536807	18
Covered	PGSC0003DMG400025796	Longevity assurance factor	PGSC0003DMB000000073	1277749	1286319	8571	867	5	2534	0.295648	5	1170	5	847	0.976932	24
Covered	PGSC0003DMG400025770	Cell division cycle protein	PGSC0003DMB000000073	680872	684096	3225	936	1	938	0.290853	1	823	1	720	0.769231	28
Covered	PGSC0003DMG400025735	Tubulin alpha-6 chain	PGSC0003DMB000000073	54800	58588	3789	648	2	3166	0.835577	4	1280	4	648	1	22
Covered	PGSC0003DMG400025664	Uncharacterized aarF domain-containing protein kinase, chloroplastic	PGSC0003DMB000000032	2645960	2652028	6069	2145	4	4271	0.70374	7	2633	7	1999	0.931935	28
Covered	PGSC0003DMG400025610	Sucrose transporter	PGSC0003DMB000000424	396981	399368	2388	825	1	2076	0.869347	6	1386	6	825	1	34
Covered	PGSC0003DMG400025542	Vacuolar membrane ATPase subunit c''	PGSC0003DMB000000847	39480	43852	4373	540	2	2306	0.527327	4	1003	4	540	1	12
Covered	PGSC0003DMG400025528	NTGP4	PGSC0003DMB000000009	1487922	1493546	5625	1017	2	2749	0.488711	4	917	4	804	0.79056	25
Covered	PGSC0003DMG400025487	Isocitrate lyase	PGSC0003DMB000000733	77168	79544	2377	1728	1	1443	0.607068	1	1319	1	1319	0.76331	61
Covered	PGSC0003DMG400025390	Apetala 2	PGSC0003DMB000000623	152071	155371	3301	1500	1	519	0.157225	1	519	1	392	0.261333	17
Covered	PGSC0003DMG400025373	Cinnamoyl-CoA reductase	PGSC0003DMB000000623	60916	63947	3032	975	1	2439	0.80442	5	1017	5	830	0.851282	44
Covered	PGSC0003DMG400025365	Protein kinase	PGSC0003DMB000000529	65432	70366	4935	1392	1	900	0.182371	1	788	1	432	0.310345	20
Covered	PGSC0003DMG400025321	Ganglioside-induced differentiation-associated protein 1, 2 gdap	PGSC0003DMB000000234	300968	303828	2861	807	1	1400	0.489339	2	834	2	799	0.990087	18
Covered	PGSC0003DMG400025309	Homoserine kinase	PGSC0003DMB000000330	493236	496004	2769	1131	1	793	0.286385	1	793	1	722	0.638373	45
Covered	PGSC0003DMG400025298	Pyruvate kinase, cytosolic isozyme	PGSC0003DMB000000330	504797	510609	5813	1533	3	2544	0.43764	3	1916	3	1533	1	70
Covered	PGSC0003DMG400025245	DnaJ	PGSC0003DMB000000608	117987	128709	10723	1332	4	3977	0.370885	10	686	10	686	0.515015	5
Covered	PGSC0003DMG400025165	ISPH protein	PGSC0003DMB000000555	118334	122933	4600	1386	2	3339	0.72587	10	1435	10	1347	0.971861	60
Covered	PGSC0003DMG400025158	Divinyl ether synthase	PGSC0003DMB000000555	183	1935	1753	1437	1	1753	1	2	1638	2	1437	1	101
Covered	PGSC0003DMG400025035	Cmp-2-keto-3-deoctulosonate (Cmp-kdo) cytidyltransferase	PGSC0003DMB000000421	420456	424667	4212	885	3	2307	0.547721	7	845	7	792	0.894915	33
Covered	PGSC0003DMG400024952	Chromatin binding protein	PGSC0003DMB000000012	354936	366010	11075	1464	6	4059	0.366501	10	871	9	823	0.562158	24
Covered	PGSC0003DMG400024928	Transcription factor	PGSC0003DMB000000105	877230	879629	2400	1605	1	897	0.37375	1	897	1	897	0.558879	44
Covered	PGSC0003DMG400024887	Chloroplast heat shock protein 70-2	PGSC0003DMB000000105	569300	573790	4491	2121	1	1754	0.390559	3	1430	3	992	0.467704	23
Covered	PGSC0003DMG400024886	Glycinamide ribonucleotide synthetase	PGSC0003DMB000000105	563781	567772	3992	1545	2	1609	0.403056	3	1136	3	1136	0.735275	41
Covered	PGSC0003DMG400024812	Maltose transporter	PGSC0003DMB000000213	417604	424982	7379	849	1	1901	0.257623	4	1280	0	0	NA	NA
Covered	PGSC0003DMG400024802	Serine carboxypeptidase	PGSC0003DMB000000213	252024	256253	4230	1446	1	1786	0.422222	6	878	6	878	0.607192	30
Covered	PGSC0003DMG400024785	Calmodulin-binding protein	PGSC0003DMB000000060	1084548	1089512	4965	1650	2	2382	0.479758	6	1130	6	1045	0.633333	51
Covered	PGSC0003DMG400024755	Xyloglucan endotransglucosylase/hydrolase 1	PGSC0003DMB000000060	494409	497178	2770	891	2	2559	0.923827	4	1253	4	891	1	35
Covered	PGSC0003DMG400024696	6-phosphogluconate dehydrogenase NAD-binding domain-containing protein	PGSC0003DMB000000060	190774	192608	1835	936	2	1227	0.668665	2	1208	2	936	1	51
Covered	PGSC0003DMG400024580	Pyridoxamine 5-phosphate oxidase	PGSC0003DMB000000062	240734	245651	4918	1062	3	2463	0.500813	6	785	6	501	0.471751	23
Covered	PGSC0003DMG400024546	40S ribosomal protein S19	PGSC0003DMB000000062	1846142	1848087	1946	432	1	1946	1	4	432	4	432	1	24
Covered	PGSC0003DMG400024508	Extracellular Ca2+ sensing receptor	PGSC0003DMB000000062	1040185	1043520	3336	1173	2	2967	0.889388	6	1539	6	1173	1	66
Covered	PGSC0003DMG400024347	Cytokinesis negative regulator RCP1	PGSC0003DMB000000011	684487	685640	1154	738	1	1110	0.961872	1	1110	1	738	1	20
Covered	PGSC0003DMG400024246	Fructokinase	PGSC0003DMB000000414	352495	357220	4726	1044	4	3167	0.670123	7	1863	7	1044	1	31
Covered	PGSC0003DMG400024225	Transporter	PGSC0003DMB000000274	145879	149002	3124	417	1	775	0.248079	1	128	1	99	0.23741	3
Covered	PGSC0003DMG400024213	DNA binding protein	PGSC0003DMB000000274	196311	197662	1352	960	1	1051	0.777367	1	1051	1	960	1	28
Covered	PGSC0003DMG400024154	3-isopropylmalate dehydrogenase small subunit	PGSC0003DMB000000726	22850	23893	1044	771	1	937	0.89751	1	937	1	718	0.931258	50
Covered	PGSC0003DMG400024145	Beta-amylase	PGSC0003DMB000000361	126695	136514	9820	2571	3	1891	0.192566	4	782	4	782	0.304162	24
Covered	PGSC0003DMG400024141	Transporter	PGSC0003DMB000000361	202731	210899	8169	1617	1	765	0.0936467	1	591	1	411	0.254174	38
Covered	PGSC0003DMG400024083	Conserved gene of unknown function	PGSC0003DMB000000039	1232090	1233144	1055	693	1	1055	1	1	1055	1	693	1	50
Covered	PGSC0003DMG400024035	Fiber protein Fb19	PGSC0003DMB000000150	1316428	1317834	1407	474	1	1393	0.99005	4	885	4	474	1	11
Covered	PGSC0003DMG400024017	Phytochrome B	PGSC0003DMB000000269	667265	674734	7470	3393	4	4636	0.620616	4	3670	4	3393	1	75
Covered	PGSC0003DMG400023995	Trehalose-6-phosphate synthase	PGSC0003DMB000000016	2362510	2370916	8407	2574	1	3037	0.361247	3	2781	3	2533	0.984071	46
Covered	PGSC0003DMG400023822	Isoamyl acetate-hydrolyzing esterase	PGSC0003DMB000000005	3288915	3292339	3425	771	2	2485	0.725547	6	1086	6	771	1	16
Covered	PGSC0003DMG400023769	Potassium channel NKT2	PGSC0003DMB000000105	1091965	1098153	6189	2475	1	2442	0.394571	6	1860	6	1515	0.612121	74
Covered	PGSC0003DMG400023767	Fad oxidoreductase	PGSC0003DMB000000105	1139700	1145008	5309	1296	3	2009	0.378414	7	747	7	747	0.576389	51
Covered	PGSC0003DMG400023754	Patatin	PGSC0003DMB000000105	1351272	1356619	5348	1239	2	2129	0.398093	4	922	4	415	0.334948	10
Covered	PGSC0003DMG400023751	Basic blue copper protein	PGSC0003DMB000000105	1423871	1426294	2424	363	2	1196	0.493399	2	583	2	363	1	13
Covered	PGSC0003DMG400023721	Remorin	PGSC0003DMB000000129	1015934	1019229	3296	882	2	1645	0.49909	2	1373	2	882	1	35
Covered	PGSC0003DMG400023708	Actin-58	PGSC0003DMB000000129	1205366	1209067	3702	1134	1	1354	0.365748	2	969	2	680	0.599647	23
Covered	PGSC0003DMG400023621	Erwinia induced protein 2	PGSC0003DMB000000086	1145008	1145825	818	396	1	818	1	1	818	1	396	1	12
Covered	PGSC0003DMG400023499	Proteophosphoglycan ppg4	PGSC0003DMB000000072	1204922	1209800	4879	3279	1	1180	0.241853	1	1151	1	1151	0.351022	107
Covered	PGSC0003DMG400023458	Phenylalanine ammonia-lyase	PGSC0003DMB000000072	371450	375403	3954	2124	1	924	0.233687	1	924	1	610	0.287194	24
Covered	PGSC0003DMG400023428	TSC13 protein	PGSC0003DMB000000072	1815550	1820034	4485	933	1	2057	0.45864	2	1229	2	824	0.883173	24
Covered	PGSC0003DMG400023365	Flowering locus T protein	PGSC0003DMB000000072	749385	751031	1647	522	3	1447	0.878567	4	618	4	522	1	23
Covered	PGSC0003DMG400023338	1-(5-phosphoribosyl)-5-[(5-phosphoribosylamino)methylideneamino] imidazole-4-carboxamide isomerase, chloroplastic	PGSC0003DMB000000072	384775	391580	6806	936	3	2216	0.325595	7	883	6	710	0.758547	25
Covered	PGSC0003DMG400023323	Arginine/serine-rich coiled coil protein	PGSC0003DMB000000072	174490	177879	3390	801	1	1482	0.437168	2	885	2	463	0.578027	18
Covered	PGSC0003DMG400022953	Pyruvate decarboxylase	PGSC0003DMB000000646	185239	188215	2977	1764	1	1263	0.424253	3	901	3	786	0.445578	26
Covered	PGSC0003DMG400022947	Uncharacterized aarF domain-containing protein kinase, chloroplastic	PGSC0003DMB000000646	6618	12780	6163	1611	3	2721	0.441506	5	914	5	834	0.517691	27
Covered	PGSC0003DMG400022929	Aspartate aminotransferase	PGSC0003DMB000000137	533515	539050	5536	1308	3	1378	0.248916	6	689	6	617	0.471713	19
Covered	PGSC0003DMG400022898	Lipase class 3 protein	PGSC0003DMB000000040	795038	800808	5771	1974	3	2547	0.441345	5	1643	5	1434	0.726444	45
Covered	PGSC0003DMG400022894	Lipoxygenase	PGSC0003DMB000000040	738171	742566	4396	2745	3	3791	0.862375	8	2999	8	2745	1	122
Covered	PGSC0003DMG400022832	Triose phosphate/phosphate translocator, chloroplastic	PGSC0003DMB000000338	344663	349223	4561	1248	4	2599	0.569831	9	1426	9	1040	0.833333	46
Covered	PGSC0003DMG400022827	Sphingolipid delta 4 desaturase DES-1	PGSC0003DMB000000338	294677	297518	2842	999	1	2169	0.763195	2	823	2	746	0.746747	34
Covered	PGSC0003DMG400022796	Aspartate-semialdehyde dehydrogenase	PGSC0003DMB000000469	175597	180109	4513	1164	1	749	0.165965	1	674	1	597	0.512887	31
Covered	PGSC0003DMG400022791	Xyloglucan endotransglucosylase/hydrolase 13	PGSC0003DMB000000469	300112	303491	3380	1005	1	711	0.210355	1	645	1	511	0.508458	45
Covered	PGSC0003DMG400022782	Aspartokinase	PGSC0003DMB000000469	181832	191478	9647	1749	6	3137	0.325179	11	1091	11	1091	0.623785	53
Covered	PGSC0003DMG400022778	Alpha,alpha-trehalose-phosphate synthase [UDP-forming] 6	PGSC0003DMB000000469	220314	225390	5077	2574	1	1257	0.247587	1	1257	1	1257	0.488345	36
Covered	PGSC0003DMG400022746	Anthocyanin synthase	PGSC0003DMB000000281	109001	113289	4289	2346	1	631	0.147121	2	631	1	512	0.218244	36
Covered	PGSC0003DMG400022718	Conserved gene of unknown function	PGSC0003DMB000000412	514306	518457	4152	657	1	652	0.157033	1	129	1	129	0.196347	16
Covered	PGSC0003DMG400022473	Zeta-carotene desaturase	PGSC0003DMB000000092	1331656	1340038	8383	1767	3	2954	0.35238	8	1239	8	983	0.55631	27
Covered	PGSC0003DMG400022413	Calmodulin binding protein	PGSC0003DMB000000083	1239501	1246727	7227	1866	1	883	0.122181	1	883	1	306	0.163987	13
Covered	PGSC0003DMG400022408	WD-repeat protein	PGSC0003DMB000000083	1299442	1305132	5691	1329	2	2766	0.486031	8	774	8	748	0.562829	25
Covered	PGSC0003DMG400022368	Rotenone-insensitive NADH-ubiquinone oxidoreductase, mitochondrial	PGSC0003DMB000000083	1046341	1051415	5075	1644	1	2006	0.395271	2	900	2	802	0.487835	37
Covered	PGSC0003DMG400022347	Conserved gene of unknown function	PGSC0003DMB000000083	1599685	1602579	2895	915	2	2351	0.81209	2	1310	2	915	1	26
Covered	PGSC0003DMG400022305	Ethylene-responsive transcription factor 3	PGSC0003DMB000000076	1680204	1681660	1457	723	1	925	0.634866	1	925	1	677	0.936376	45
Covered	PGSC0003DMG400022283	Cysteine synthase	PGSC0003DMB000000076	1291374	1295336	3963	1263	1	1071	0.27025	3	778	3	595	0.471101	34
Covered	PGSC0003DMG400022270	Sucrase	PGSC0003DMB000000076	1023683	1027315	3633	1278	1	832	0.229012	1	750	1	442	0.345853	23
Covered	PGSC0003DMG400022249	Chloroplast photosystem I reaction center V	PGSC0003DMB000000076	692292	692970	679	441	1	654	0.963181	1	654	1	441	1	23
Covered	PGSC0003DMG400022181	Serine acetyltransferase	PGSC0003DMB000000076	1377204	1378869	1666	996	1	1310	0.786315	1	1310	1	996	1	56
Covered	PGSC0003DMG400022149	Transducin family protein	PGSC0003DMB000000076	750667	758090	7424	1617	4	4252	0.572737	11	1786	11	916	0.566481	26
Covered	PGSC0003DMG400022013	STS14 protein	PGSC0003DMB000000060	1946664	1947385	722	546	1	697	0.965374	1	697	1	546	1	39
Covered	PGSC0003DMG400021910	Chitinase	PGSC0003DMB000000124	24042	28707	4666	822	2	1348	0.288898	2	955	2	663	0.806569	26
Covered	PGSC0003DMG400021802	Scarecrow	PGSC0003DMB000000440	63142	66037	2896	1680	2	1522	0.525552	1	730	1	627	0.373214	36
Covered	PGSC0003DMG400021716	Thioredoxin h	PGSC0003DMB000000590	163658	167798	4141	378	2	2459	0.593818	3	898	3	378	1	20
Covered	PGSC0003DMG400021686	Conserved gene of unknown function	PGSC0003DMB000000599	269735	270476	742	237	1	732	0.986523	2	501	2	237	1	10
Covered	PGSC0003DMG400021685	Thioredoxin	PGSC0003DMB000000599	254382	259019	4638	552	2	2227	0.480164	2	766	2	552	1	24
Covered	PGSC0003DMG400021656	Conserved gene of unknown function	PGSC0003DMB000000069	1810707	1819390	8684	570	2	2523	0.290534	3	1044	3	570	1	28
Covered	PGSC0003DMG400021595	Ted2	PGSC0003DMB000000255	732715	739726	7012	984	2	1623	0.23146	2	485	2	485	0.492886	23
Covered	PGSC0003DMG400021527	Adenine phosphoribosyltransferase	PGSC0003DMB000000381	119839	125133	5295	549	3	2960	0.559018	6	1235	6	549	1	20
Covered	PGSC0003DMG400021513	SBT1 protein	PGSC0003DMB000000381	246871	249642	2772	2301	1	1036	0.373737	1	1036	1	735	0.319426	32
Covered	PGSC0003DMG400021459	(Fragment)	PGSC0003DMB000000122	788219	791584	3366	1431	1	1976	0.587047	6	1212	6	882	0.616352	39
Covered	PGSC0003DMG400021445	Cyclophilin-10	PGSC0003DMB000000441	422089	428417	6329	1791	1	1665	0.263075	7	834	7	603	0.336683	16
Covered	PGSC0003DMG400021363	Helicase domain-containing protein	PGSC0003DMB000000098	511567	522928	11362	2565	2	2422	0.213167	6	911	6	911	0.355166	33
Covered	PGSC0003DMG400021346	Transcription factor	PGSC0003DMB000000098	163426	169103	5678	1254	1	654	0.115181	1	548	1	486	0.38756	23
Covered	PGSC0003DMG400021247	Glutathione S-transferase	PGSC0003DMB000000312	168577	170249	1673	672	1	1673	1	3	1064	3	672	1	62
Covered	PGSC0003DMG400021160	Lupus la ribonucleoprotein	PGSC0003DMB000000141	66322	73865	7544	1185	3	3193	0.42325	11	1122	11	1122	0.946835	32
Covered	PGSC0003DMG400021158	Ribosomal protein S14	PGSC0003DMB000000141	55535	58403	2869	453	2	2495	0.869641	6	928	6	453	1	8
Covered	PGSC0003DMG400021134	Gamma-soluble nsf attachment protein	PGSC0003DMB000000141	1068174	1075959	7786	888	5	3086	0.396352	7	1072	7	706	0.795045	28
Covered	PGSC0003DMG400021102	Cationic amino acid transporter	PGSC0003DMB000000141	343207	348485	5279	1824	1	1506	0.285281	2	1431	2	1164	0.638158	46
Covered	PGSC0003DMG400021091	K+ channel inward rectifying	PGSC0003DMB000000141	108158	112241	4084	2067	1	373	0.091332	2	273	0	0	NA	NA
Covered	PGSC0003DMG400020885	Conserved gene of unknown function	PGSC0003DMB000000400	69669	74559	4891	510	3	2054	0.419955	3	588	2	171	0.335294	4
Covered	PGSC0003DMG400020884	SGT1	PGSC0003DMB000000400	75090	80079	4990	1113	3	2512	0.503407	7	919	7	775	0.696316	14
Covered	PGSC0003DMG400020589	NAD dependent epimerase	PGSC0003DMB000000339	191423	193207	1785	1347	1	1104	0.618487	1	1104	1	1027	0.762435	63
Covered	PGSC0003DMG400020416	Aspartate aminotransferase	PGSC0003DMB000000102	707714	712337	4624	1278	3	3072	0.66436	9	1616	9	1192	0.932707	53
Covered	PGSC0003DMG400020352	OTU-like cysteine protease family protein	PGSC0003DMB000000409	231037	235603	4567	672	4	3495	0.765273	8	883	7	672	1	26
Covered	PGSC0003DMG400020269	Glucose-6-phosphate 1-dehydrogenase, cytoplasmic isoform	PGSC0003DMB000000004	3604209	3610819	6611	1536	5	5622	0.850401	16	1865	15	1536	1	30
Covered	PGSC0003DMG400020222	26S proteasome regulatory subunit S3	PGSC0003DMB000000004	3689342	3694283	4942	1287	2	2031	0.410967	5	718	5	708	0.550117	20
Covered	PGSC0003DMG400020201	Conserved gene of unknown function	PGSC0003DMB000000004	4005923	4014524	8602	1527	1	525	0.0610323	1	525	1	257	0.168304	12
Covered	PGSC0003DMG400019995	Protein SSU72	PGSC0003DMB000000049	439407	439724	318	318	1	318	1	1	318	1	318	1	10
Covered	PGSC0003DMG400019907	Ribokinase	PGSC0003DMB000000130	484614	492352	7739	1431	1	909	0.117457	1	283	1	283	0.197764	10
Covered	PGSC0003DMG400019893	Ribosomal protein L36	PGSC0003DMB000000669	189962	194195	4234	291	1	2175	0.513699	2	730	2	291	1	15
Covered	PGSC0003DMG400019882	UDP-glucose:glucosyltransferase	PGSC0003DMB000000653	187759	189697	1939	1431	2	1813	0.935018	2	1579	2	1431	1	101
Covered	PGSC0003DMG400019717	Protease C56	PGSC0003DMB000000099	1639690	1644030	4341	1167	3	3456	0.79613	5	1383	5	1167	1	43
Covered	PGSC0003DMG400019637	Chaperonin containing t-complex protein 1, beta subunit, tcpb	PGSC0003DMB000000392	18144	24960	6817	951	1	1539	0.225759	2	690	2	460	0.483701	29
Covered	PGSC0003DMG400019448	Ribose-5-phosphate isomerase	PGSC0003DMB000000092	1033623	1034890	1268	879	1	1190	0.938486	1	1190	1	879	1	31
Covered	PGSC0003DMG400019435	Wound-induced protein WIN1	PGSC0003DMB000000092	857549	862042	4494	639	2	2155	0.479528	2	739	2	446	0.697966	29
Covered	PGSC0003DMG400019345	Ethylene overproducer-like 1	PGSC0003DMB000000110	920773	927471	6699	2661	1	1129	0.168533	1	1129	1	1129	0.424277	30
Covered	PGSC0003DMG400019334	DNA binding protein	PGSC0003DMB000000110	1381564	1386084	4521	909	2	1084	0.23977	2	738	2	465	0.511551	19
Covered	PGSC0003DMG400019316	Homocysteine s-methyltransferase	PGSC0003DMB000000110	738935	748835	9901	1029	4	2901	0.293001	6	1685	6	957	0.930029	40
Covered	PGSC0003DMG400019286	Stromal membrane-associated protein	PGSC0003DMB000000302	653091	660376	7286	1428	4	2769	0.380044	8	1169	8	978	0.684874	28
Covered	PGSC0003DMG400019258	Translational initiation factor eIF1	PGSC0003DMB000000302	28957	31888	2932	342	1	1578	0.538199	4	726	4	342	1	12
Covered	PGSC0003DMG400019246	Structural molecule	PGSC0003DMB000000302	600766	604464	3699	783	1	715	0.193295	2	534	2	324	0.413793	21
Not covered	PGSC0003DMG400018925	Polyphenol oxidase B, chloroplastic	PGSC0003DMB000000535	111517	113506	1990	969	0	0	0	0	0	0	0	NA	NA
Not covered	PGSC0003DMG400018924	Polyphenol oxidase	PGSC0003DMB000000535	49119	50885	1767	1605	0	0	0	0	0	0	0	NA	NA
Not covered	PGSC0003DMG400018919	Polyphenol oxidase	PGSC0003DMB000000535	64213	64781	569	414	0	0	0	0	0	0	0	NA	NA
Covered	PGSC0003DMG400018917	Polyphenol oxidase A, chloroplastic	PGSC0003DMB000000535	139399	141386	1988	1791	1	1690	0.850101	1	1690	1	1533	0.855946	110
Covered	PGSC0003DMG400018916	Polyphenol oxidase	PGSC0003DMB000000535	143787	145786	2000	1797	1	1636	0.818	1	1636	1	1449	0.806344	128
Not covered	PGSC0003DMG400018915	#N/A	NA	NA	NA	NA	0	NA	NA	NA	NA	NA	NA	NA	NA	NA
Covered	PGSC0003DMG400018914	Polyphenol oxidase	PGSC0003DMB000000535	158955	160841	1887	1671	1	1486	0.787493	1	1486	1	1470	0.879713	129
Covered	PGSC0003DMG400018665	Thioredoxin reductase	PGSC0003DMB000000039	1322924	1326846	3923	987	1	1075	0.274025	1	340	1	340	0.344478	5
Covered	PGSC0003DMG400018657	Conserved gene of unknown function	PGSC0003DMB000000500	312769	317248	4480	1161	2	2921	0.652009	7	1272	7	1040	0.89578	18
Covered	PGSC0003DMG400018514	ATP binding protein	PGSC0003DMB000000126	83207	87133	3927	1473	1	957	0.243697	1	667	1	667	0.452817	32
Covered	PGSC0003DMG400018493	Cytosine-specific methyltransferase	PGSC0003DMB000000341	462158	469644	7487	1863	2	2419	0.323093	9	1168	9	1168	0.626946	34
Covered	PGSC0003DMG400018460	Ankyrin repeat-containing protein	PGSC0003DMB000000341	331036	335466	4431	765	2	1081	0.243963	1	262	1	143	0.186928	6
Covered	PGSC0003DMG400018439	Transcription factor	PGSC0003DMB000000192	367323	369471	2149	1005	1	927	0.431363	1	742	1	742	0.738308	59
Covered	PGSC0003DMG400018437	Anaphase promoting complex protein	PGSC0003DMB000000192	321724	331136	9413	2655	8	5828	0.619144	16	2903	16	2655	1	130
Covered	PGSC0003DMG400018435	NAC domain protein NAC2	PGSC0003DMB000000192	311094	313062	1969	849	2	1310	0.665312	3	995	3	849	1	37
Covered	PGSC0003DMG400018434	Oxygen evolving enhancer protein 3	PGSC0003DMB000000192	302810	304906	2097	1140	1	939	0.447783	2	706	2	582	0.510526	28
Covered	PGSC0003DMG400018431	Alpha-expansin 1	PGSC0003DMB000000192	231030	233613	2584	750	2	1545	0.59791	3	902	3	750	1	54
Covered	PGSC0003DMG400018427	R2r3-myb transcription factor	PGSC0003DMB000000192	151309	154082	2774	1290	2	1961	0.706921	3	1492	3	1290	1	58
Covered	PGSC0003DMG400018426	Transcription factor	PGSC0003DMB000000192	110408	112491	2084	993	2	1649	0.791267	4	1127	4	923	0.929507	32
Covered	PGSC0003DMG400018423	Phytanoyl-CoA dioxygenase domain containing	PGSC0003DMB000000192	34197	38640	4444	855	3	2156	0.485149	7	922	7	812	0.949708	37
Covered	PGSC0003DMG400018422	Sulfate/bicarbonate/oxalate exchanger and transporter sat-1	PGSC0003DMB000000192	20280	24646	4367	1938	4	3333	0.763224	12	1947	12	1821	0.939628	107
Covered	PGSC0003DMG400018414	Membrane associated ring finger 1,8	PGSC0003DMB000000192	390072	395524	5453	861	4	2080	0.381441	6	920	6	789	0.916376	50
Covered	PGSC0003DMG400018412	Transcription factor	PGSC0003DMB000000192	353059	355504	2446	999	2	1519	0.621014	3	999	3	999	1	67
Covered	PGSC0003DMG400018408	Zinc finger protein	PGSC0003DMB000000192	142034	144890	2857	1329	2	1936	0.677634	2	1617	2	1329	1	48
Covered	PGSC0003DMG400018407	Zinc finger protein	PGSC0003DMB000000192	107045	107867	823	624	1	821	0.99757	1	821	1	624	1	49
Covered	PGSC0003DMG400018405	Transferase, transferring glycosyl groups	PGSC0003DMB000000192	87473	95401	7929	2115	3	3814	0.481019	10	3095	8	2115	1	72
Covered	PGSC0003DMG400018403	Axi 1 protein	PGSC0003DMB000000192	40320	51797	11478	1737	6	3430	0.298833	9	1877	9	1667	0.959701	53
Not covered	PGSC0003DMG400018402	#N/A	PGSC0003DMB000000192	6762	12189	5428	972	4	2485	0.457811	7	1126	7	972	1	37
Covered	PGSC0003DMG400018360	Photosystem II 11 kDa protein	PGSC0003DMB000000233	480592	481317	726	507	1	554	0.763085	1	554	1	461	0.90927	34
Covered	PGSC0003DMG400018084	Aldose-1-epimerase	PGSC0003DMB000000055	102459	105120	2662	1068	3	2014	0.756574	5	1275	5	1068	1	70
Covered	PGSC0003DMG400018073	Kelch repeat-containing protein	PGSC0003DMB000000513	93483	93824	342	342	1	207	0.605263	1	207	1	207	0.605263	6
Covered	PGSC0003DMG400017714	Annexin p34	PGSC0003DMB000000164	136875	139276	2402	945	2	2393	0.996253	5	1343	5	945	1	40
Covered	PGSC0003DMG400017702	Methylenetetrahydrofolate dehydrogenase	PGSC0003DMB000000238	871609	879402	7794	1047	1	1342	0.172184	2	554	2	554	0.529131	11
Covered	PGSC0003DMG400017643	Conserved gene of unknown function	PGSC0003DMB000000243	921809	926537	4729	1137	3	3833	0.810531	7	1502	7	1137	1	74
Covered	PGSC0003DMG400017558	Universal stress protein family protein	PGSC0003DMB000000461	228535	230384	1850	684	2	1457	0.787568	3	1074	3	684	1	34
Covered	PGSC0003DMG400017508	UDP-glucose:solanidine glucosyltransferase	PGSC0003DMB000000144	87291	89308	2018	1470	1	1527	0.75669	1	1527	1	1470	1	175
Covered	PGSC0003DMG400017493	Conserved gene of unknown function	PGSC0003DMB000000013	536524	543134	6611	1833	1	950	0.1437	2	853	2	726	0.396072	46
Covered	PGSC0003DMG400017453	Oligopeptidase	PGSC0003DMB000000027	1960122	1962920	2799	693	2	2621	0.936406	6	1055	6	693	1	17
Covered	PGSC0003DMG400017394	Glucose-6-phosphate 1-dehydrogenase, chloroplastic	PGSC0003DMB000000251	227171	232845	5675	1734	4	3791	0.668018	10	2153	10	1734	1	56
Covered	PGSC0003DMG400017354	Cytochrome P450	PGSC0003DMB000000102	1750191	1754773	4583	1443	1	837	0.182631	2	603	2	555	0.384615	15
Covered	PGSC0003DMG400017340	Serine/threonine-protein phosphatase 5	PGSC0003DMB000000102	1326730	1337985	11256	1662	6	4945	0.439321	12	2076	12	1449	0.871841	59
Covered	PGSC0003DMG400017171	Actin depolymerizing factor 6	PGSC0003DMB000000174	611150	614678	3529	438	2	2297	0.650893	2	814	2	417	0.952055	13
Covered	PGSC0003DMG400017164	Harpin binding protein 1	PGSC0003DMB000000174	379312	384206	4895	828	2	2218	0.453115	4	1111	4	828	1	48
Covered	PGSC0003DMG400017144	Succinic semialdehyde dehydrogenase	PGSC0003DMB000000174	10246	12844	2599	1542	1	1856	0.714121	1	1733	1	1542	1	70
Covered	PGSC0003DMG400017110	Conserved gene of unknown function	PGSC0003DMB000000468	202025	211690	9666	2220	2	992	0.102628	2	639	2	588	0.264865	43
Covered	PGSC0003DMG400016983	Bacterial spot disease resistance protein 4	PGSC0003DMB000000148	1412719	1417722	5004	1266	1	958	0.191447	0	0	0	0	NA	NA
Covered	PGSC0003DMG400016899	Leucine-rich repeat family protein / extensin family protein	PGSC0003DMB000000003	4441891	4443555	1665	1170	1	1034	0.621021	1	1034	1	821	0.701709	19
Covered	PGSC0003DMG400016887	Allene oxide synthase	PGSC0003DMB000000633	88318	90353	2036	1593	1	1866	0.916503	1	1866	1	1593	1	93
Covered	PGSC0003DMG400016870	Beta-subunit of K+ channels	PGSC0003DMB000000114	1595225	1600416	5192	993	3	2643	0.509052	3	978	3	879	0.885196	29
Covered	PGSC0003DMG400016841	WD-repeat protein	PGSC0003DMB000000603	137915	145477	7563	819	1	2179	0.288113	4	833	4	623	0.760684	19
Covered	PGSC0003DMG400016815	DAG protein, chloroplast	PGSC0003DMB000000171	67660	75083	7424	783	3	1991	0.268184	4	1348	4	783	1	49
Covered	PGSC0003DMG400016731	60S ribosomal protein L10, mitochondrial	PGSC0003DMB000000099	1569634	1573161	3528	849	1	2369	0.671485	3	641	3	585	0.689046	21
Covered	PGSC0003DMG400016730	Sucrose synthase	PGSC0003DMB000000099	1561963	1566397	4435	2523	1	980	0.22097	4	678	4	620	0.245739	18
Covered	PGSC0003DMG400016727	Light-induced protein, chloroplastic	PGSC0003DMB000000099	1468872	1470883	2012	981	1	2012	1	3	1252	3	981	1	36
Covered	PGSC0003DMG400016721	Phytoene synthase 2	PGSC0003DMB000000099	1580208	1584250	4043	1317	1	3376	0.835023	6	1798	6	1317	1	65
Covered	PGSC0003DMG400016719	Reverse transcriptase	PGSC0003DMB000000099	1552449	1556724	4276	1230	1	1116	0.260992	4	661	4	468	0.380488	24
Covered	PGSC0003DMG400016714	1-aminocyclopropane-1-carboxylate oxidase	PGSC0003DMB000000099	1488287	1490004	1718	963	1	804	0.467986	2	719	2	466	0.483904	10
Covered	PGSC0003DMG400016644	Glycerol-3-phosphate dehydrogenase	PGSC0003DMB000000279	29094	33304	4211	1251	1	1312	0.311565	3	548	3	498	0.398082	17
Covered	PGSC0003DMG400016613	Glucan/water dikinase	PGSC0003DMB000000280	731594	743542	11949	3609	8	7689	0.643485	15	2920	15	2528	0.700471	99
Covered	PGSC0003DMG400016589	4-alpha-glucanotransferase	PGSC0003DMB000000419	499816	507079	7264	1791	5	5243	0.721779	15	1728	15	1728	0.964824	48
Covered	PGSC0003DMG400016529	Uncharacterized Cys-rich domain	PGSC0003DMB000000215	204558	206150	1593	552	4	1273	0.799121	4	778	4	552	1	32
Covered	PGSC0003DMG400016481	Soluble starch synthase 3, chloroplastic/amyloplastic	PGSC0003DMB000000099	1001689	1003847	2159	165	1	533	0.246874	1	533	1	165	1	5
Covered	PGSC0003DMG400016478	Arogenate/prephenate dehydratase	PGSC0003DMB000000099	1045099	1053029	7931	1203	2	1274	0.160635	4	757	4	550	0.45719	18
Covered	PGSC0003DMG400016446	Conserved gene of unknown function	PGSC0003DMB000000099	1109823	1113844	4022	855	2	2971	0.738687	5	1961	5	855	1	24
Covered	PGSC0003DMG400016444	Aminomethyltransferase, mitochondrial	PGSC0003DMB000000099	1172258	1175904	3647	1221	4	2504	0.686592	4	1670	3	1221	1	44
Covered	PGSC0003DMG400016397	Prefoldin subunit 5	PGSC0003DMB000000098	1616503	1621963	5461	444	3	2290	0.419337	3	711	2	262	0.59009	14
Covered	PGSC0003DMG400016395	Acetyl co-enzyme A carboxylase biotin carboxylase subunit	PGSC0003DMB000000098	1696781	1711622	14842	1611	6	4224	0.284598	9	1131	9	1089	0.675978	27
Covered	PGSC0003DMG400016242	Acetolactate synthase	PGSC0003DMB000000152	1063581	1071752	8172	1473	3	1791	0.219163	5	831	5	454	0.308215	16
Covered	PGSC0003DMG400016187	HVA22 e	PGSC0003DMB000000152	51734	54061	2328	429	1	268	0.11512	1	211	1	211	0.491841	13
Covered	PGSC0003DMG400016181	4-nitrophenylphosphatase	PGSC0003DMB000000152	1253705	1260638	6934	1083	5	4495	0.648255	11	1511	11	1083	1	53
Covered	PGSC0003DMG400016168	Methylenetetrahydrofolate reductase	PGSC0003DMB000000152	961149	966082	4934	1785	1	663	0.134374	3	371	3	371	0.207843	8
Covered	PGSC0003DMG400016155	7-transmembrane G-protein-coupled receptor	PGSC0003DMB000000152	696165	701511	5347	1275	4	2870	0.53675	4	794	4	794	0.622745	52
Covered	PGSC0003DMG400016131	Conserved gene of unknown function	PGSC0003DMB000000152	251159	253711	2553	756	1	1842	0.721504	4	947	4	600	0.793651	44
Covered	PGSC0003DMG400016115	Cinnamyl alcohol dehydrogenase	PGSC0003DMB000000152	24516	30065	5550	1086	2	1099	0.198018	1	514	1	514	0.473297	46
Covered	PGSC0003DMG400016040	Ubiquinone biosynthesis protein COQ9, mitochondrial	PGSC0003DMB000000788	66559	71554	4996	915	4	3979	0.796437	6	1438	6	915	1	26
Covered	PGSC0003DMG400015920	Heat shock 70 kDa protein	PGSC0003DMB000000250	610363	618289	7927	2673	2	2989	0.377066	5	1849	5	1797	0.672278	63
Covered	PGSC0003DMG400015546	Endoplasmic reticulum [ER]-type calcium ATPase	PGSC0003DMB000000433	70520	77779	7260	3186	2	3376	0.465014	7	2096	7	1714	0.537979	72
Covered	PGSC0003DMG400015489	Transcription factor APFI	PGSC0003DMB000000085	1678622	1687225	8604	807	2	2034	0.236402	4	1053	4	692	0.857497	31
Covered	PGSC0003DMG400015444	Dihydroflavonal-4-reductase	PGSC0003DMB000000034	1995620	1999782	4163	1035	2	966	0.232044	2	501	2	423	0.408696	15
Covered	PGSC0003DMG400015380	ATP binding protein	PGSC0003DMB000000283	270734	277432	6699	1353	2	2293	0.34229	5	717	5	717	0.529933	42
Covered	PGSC0003DMG400015341	Glucose-6-phosphate isomerase	PGSC0003DMB000000283	159404	159766	363	156	1	363	1	1	363	1	156	1	8
Covered	PGSC0003DMG400015330	Homogentisate 1,2-dioxygenase	PGSC0003DMB000000283	363545	367266	3722	1392	1	1051	0.282375	3	670	3	326	0.234195	23
Covered	PGSC0003DMG400015246	Protein tyrosine phosphatase	PGSC0003DMB000000127	773982	783845	9864	1119	5	4287	0.434611	11	1089	11	903	0.806971	45
Covered	PGSC0003DMG400015243	SAP domain-containing protein	PGSC0003DMB000000127	695610	701491	5882	588	3	3183	0.541142	5	580	5	580	0.986395	31
Covered	PGSC0003DMG400015219	Miraculin	PGSC0003DMB000000127	1432730	1433696	967	618	1	967	1	1	967	1	618	1	30
Covered	PGSC0003DMG400015190	AMP dependent CoA ligase	PGSC0003DMB000000127	768423	773665	5243	1659	2	3338	0.636658	6	1835	6	1467	0.884268	89
Covered	PGSC0003DMG400015169	Esterase	PGSC0003DMB000000127	420041	422433	2393	1146	2	1688	0.705391	2	1462	2	1146	1	59
Covered	PGSC0003DMG400015153	Tryptophan biosynthesis protein, trpc	PGSC0003DMB000000127	52780	58190	5411	1236	4	3378	0.624284	9	1551	9	1161	0.93932	55
Covered	PGSC0003DMG400014966	Actin arp6	PGSC0003DMB000000003	1031383	1034371	2989	1317	2	2397	0.80194	7	1529	7	1254	0.952164	41
Covered	PGSC0003DMG400014893	U1 small nuclear ribonucleoprotein 70 kDa	PGSC0003DMB000000020	64172	70437	6266	1428	2	2637	0.420843	6	674	6	495	0.346639	5
Covered	PGSC0003DMG400014873	Conserved gene of unknown function	PGSC0003DMB000000042	2166191	2170070	3880	1146	2	1854	0.477835	2	1600	2	1146	1	70
Covered	PGSC0003DMG400014826	Salt tolerance protein 3	PGSC0003DMB000000271	707606	714129	6524	1080	2	2925	0.448345	7	1221	7	999	0.925	20
Covered	PGSC0003DMG400014799	Syntaxin	PGSC0003DMB000000144	724835	729704	4870	822	4	3200	0.657084	5	897	5	662	0.805353	13
Covered	PGSC0003DMG400014568	3-ketoacyl-CoA synthase	PGSC0003DMB000000051	288466	289948	1483	1386	1	527	0.355361	1	527	1	458	0.330447	27
Covered	PGSC0003DMG400014549	3-ketoacyl-CoA synthase	PGSC0003DMB000000051	294324	299793	5470	1485	1	720	0.131627	1	720	1	714	0.480808	46
Covered	PGSC0003DMG400014546	Fiber protein Fb34	PGSC0003DMB000000051	216770	221751	4982	573	2	1891	0.379566	3	795	3	573	1	28
Covered	PGSC0003DMG400014513	Pentatricopeptide repeat-containing protein	PGSC0003DMB000000225	1012192	1017988	5797	1890	1	1977	0.341038	2	854	2	846	0.447619	33
Covered	PGSC0003DMG400014512	GTP binding protein	PGSC0003DMB000000225	983467	988615	5149	1231	3	3326	0.645951	4	1499	4	923	0.749797	36
Covered	PGSC0003DMG400014413	Transcription initiation factor tfiid	PGSC0003DMB000000149	335741	341828	6088	1641	2	4006	0.658016	12	1745	12	1555	0.947593	53
Covered	PGSC0003DMG400014383	Conserved gene of unknown function	PGSC0003DMB000000149	299642	307464	7823	711	5	3431	0.438579	5	483	5	483	0.679325	18
Covered	PGSC0003DMG400014339	Remorin	PGSC0003DMB000000154	372995	375925	2931	597	2	2337	0.797339	5	1031	5	597	1	20
Covered	PGSC0003DMG400014268	Dihydrodipicolinate reductase	PGSC0003DMB000000154	1031658	1039003	7346	1413	2	1987	0.270487	8	1271	7	702	0.496815	15
Covered	PGSC0003DMG400014243	S-adenosyl-L-methionine Mg-protoporphyrin IX methyltranserase	PGSC0003DMB000000026	1164282	1166357	2076	984	1	2076	1	2	1310	2	984	1	42
Covered	PGSC0003DMG400014223	4-coumarate--CoA ligase 2	PGSC0003DMB000000026	834455	837709	3255	1638	3	2636	0.809831	5	1920	5	1638	1	70
Covered	PGSC0003DMG400014159	Membrane protein PB1A10.07c	PGSC0003DMB000000026	765803	771068	5266	1242	3	3690	0.700722	7	1683	6	1242	1	37
Covered	PGSC0003DMG400014144	Glycerol kinase	PGSC0003DMB000000026	577297	580319	3023	1557	2	853	0.28217	2	662	2	490	0.314708	5
Covered	PGSC0003DMG400014124	Zinc finger protein	PGSC0003DMB000000026	251306	252334	1029	669	1	986	0.958212	1	986	1	669	1	52
Covered	PGSC0003DMG400014030	RSH	PGSC0003DMB000000040	695413	699407	3995	2166	1	1011	0.253066	2	877	2	655	0.302401	19
Covered	PGSC0003DMG400014027	Germin	PGSC0003DMB000000040	684064	684988	925	627	1	728	0.787027	1	728	1	627	1	19
Covered	PGSC0003DMG400013858	BCL-2-associated athanogene 7	PGSC0003DMB000000605	162132	165010	2879	1212	2	2691	0.9347	3	1661	3	1212	1	51
Covered	PGSC0003DMG400013856	Vacuolar invertase	PGSC0003DMB000000605	103608	108093	4486	1920	2	3464	0.77218	7	2455	7	1920	1	83
Covered	PGSC0003DMG400013744	Ethylene-responsive element binding factor	PGSC0003DMB000000140	88126	89337	1212	894	1	1131	0.933168	1	1131	1	894	1	131
Covered	PGSC0003DMG400013684	Elicitor-inducible cytochrome P450	PGSC0003DMB000000328	285309	287675	2367	1446	1	855	0.361217	1	854	1	596	0.412172	36
Covered	PGSC0003DMG400013600	Stress-associated protein 2	PGSC0003DMB000000168	924449	927901	3453	513	2	1966	0.56936	2	1342	1	513	1	32
Covered	PGSC0003DMG400013549	SAUR family protein	PGSC0003DMB000000157	887439	888185	747	390	1	490	0.655957	1	490	1	390	1	19
Covered	PGSC0003DMG400013546	Sucrose synthase 2	PGSC0003DMB000000157	741911	748275	6365	2427	1	3564	0.559937	11	2629	11	2329	0.959621	97
Covered	PGSC0003DMG400013511	Pantothenate kinase family protein	PGSC0003DMB000000216	756048	766211	10164	1281	7	4533	0.445986	10	1487	10	1281	1	70
Covered	PGSC0003DMG400013421	Translation initiation factor eIF4E	PGSC0003DMB000000214	831240	836333	5094	806	3	1903	0.373577	5	908	5	696	0.863524	39
Covered	PGSC0003DMG400013398	Cellulose synthase	PGSC0003DMB000000214	522312	530300	7989	2223	2	1096	0.137189	2	728	2	720	0.323887	41
Covered	PGSC0003DMG400013362	67kD chloroplastic RNA-binding protein, P67.1	PGSC0003DMB000000148	281943	284362	2420	2070	1	854	0.352893	1	854	1	620	0.299517	25
Covered	PGSC0003DMG400013335	Alternative oxidase	PGSC0003DMB000000148	785527	790528	5002	1101	1	2033	0.406437	3	585	3	466	0.423252	45
Covered	PGSC0003DMG400013288	Pentatricopeptide repeat-containing protein	PGSC0003DMB000000148	397822	403845	6024	2019	2	2510	0.416667	4	717	4	717	0.355126	46
Covered	PGSC0003DMG400013196	Prenylated Rab acceptor protein	PGSC0003DMB000000332	506764	507969	1206	639	1	1206	1	1	1206	1	639	1	46
Covered	PGSC0003DMG400013116	Tom	PGSC0003DMB000000512	322033	323301	1269	498	1	795	0.626478	1	692	1	409	0.821285	25
Covered	PGSC0003DMG400013029	Branched chain alpha-keto acid dehydrogenase E1-alpha subunit	PGSC0003DMB000000227	913110	918244	5135	1371	1	964	0.187731	3	590	3	494	0.360321	9
Covered	PGSC0003DMG400013027	Acetolactate synthase 1, chloroplastic	PGSC0003DMB000000227	1009281	1013046	3766	1971	1	594	0.157727	1	529	1	529	0.268392	25
Covered	PGSC0003DMG400012983	Pollen ole e 1 allergen and extensin family protein	PGSC0003DMB000000679	54304	55383	1080	528	1	493	0.456481	1	384	1	365	0.691288	23
[truncated: 351 more rows]

## Sheet: Scaffolds
Scaffold (466+6)	Contains target AFLP	Contains target GENE	SuperScaffold (337)	Chr.	Start	End
[truncated: 472 more rows]
