# Supplementary material for: A Next-Generation Sequencing Method for Genotyping-by-Sequencing of Highly Heterozygous Autotetraploid Potato
Source: PLoS One. 2013 May 8;8(5):e62355. doi: 10.1371/journal.pone.0062355 (PMC3648547; doi:10.1371/journal.pone.0062355)
Supplement: XLS-file S2 — Annotations for accessible genome regions, based on sequence data collected in this study. (XLS) [file pone.0062355.s010.xls]

## Sheet: BED (2445 covered contigs)
Contig	Contig (grouped)	Nucleotide diversity (of binair SNPs)	Super Scaffold	Start position (as BED)	End position	Lenth	Target overlap	Target?	# of final SNPs	Coding lenght	Coding SNPs	Gene	Annotation v3.4	Annotation	Pheudo Chr	MOL	start (gff)	end	Original_target name
CONT0680	CONT0680	0.0079247	PGSC0003DMB000000064	1234813	1235234	421	0	NoTarget	16	6	1	PGSC0003DMG400042948	Gag-pol polyprotein	#N/A	0	45	2954230	2954652	NoTarget:PGSC0003DMG400042948
CONT0682	CONT0682	0.00236934	PGSC0003DMB000000064	2153410	2153956	546	0	NoTarget	5	394	2	PGSC0003DMG400006702	Photosystem I reaction center subunit V, chloroplast	#N/A	0	45	3872827	3873374	NoTarget:PGSC0003DMG400006702
CONT1592	CONT1592	0.0103124	PGSC0003DMB000000195	808002	808349	347	0	NoTarget	16	0	0	None	NA	#N/A	1	97	25070033	25070381	NoTarget:None
CONT0483	CONT0483	0.00561965	PGSC0003DMB000000041	163282	163564	282	0	Target	7	0	0	non-coding AFLP	NA	None.	3	183	48467173	48466890	Chr1_Unmapped_E45M60_177_92_RH_5K
CONT0486	CONT0486	0	PGSC0003DMB000000041	1063556	1063858	302	0	NoTarget	0	0	0	None	NA	#N/A	3	183	47566899	47566596	NoTarget:None
CONT0487	CONT0487	0.00237498	PGSC0003DMB000000041	1550896	1551201	305	0	NoTarget	9	0	0	None	NA	#N/A	3	183	47079559	47079253	NoTarget:None
CONT0488	CONT0488	0.00144376	PGSC0003DMB000000041	1746903	1747177	274	0	NoTarget	3	0	0	None	NA	#N/A	3	183	46883552	46883277	NoTarget:None
CONT1078	CONT1078	0.0124648	PGSC0003DMB000000111	914	1265	351	0	NoTarget	27	0	0	None	NA	#N/A	9	37	15648719	15648367	NoTarget:None
CONT1079	CONT1079	0.00417566	PGSC0003DMB000000111	510957	511328	371	0	NoTarget	8	0	0	None	NA	#N/A	3	90	23644100	23643728	NoTarget:None
CONT1080	CONT1080	0	PGSC0003DMB000000111	584934	585427	493	0	NoTarget	0	0	0	None	NA	#N/A	3	90	23570123	23569629	NoTarget:None
CONT1081	CONT1081	0.00479328	PGSC0003DMB000000111	847378	847701	323	0	NoTarget	11	0	0	PGSC0003DMG400008480	CBS domain-containing protein	#N/A	3	90	23307679	23307355	NoTarget:PGSC0003DMG400008480
CONT1082	CONT1082	0.00564821	PGSC0003DMB000000111	853526	853995	469	0	NoTarget	19	0	0	None	NA	#N/A	3	90	23301531	23301061	NoTarget:None
CONT1083	CONT1083	0.00291567	PGSC0003DMB000000111	900682	901049	367	0	NoTarget	6	0	0	None	NA	#N/A	3	90	23254375	23254007	NoTarget:None
CONT1084	CONT1084	0.0010897	PGSC0003DMB000000111	903736	904332	596	0	NoTarget	9	0	0	None	NA	#N/A	3	90	23251321	23250724	NoTarget:None
CONT1089	CONT1089	0.0160044	PGSC0003DMB000000113	102488	102841	353	0	NoTarget	14	0	0	None	NA	#N/A	5	52	23942453	23942807	NoTarget:None
CONT1090	CONT1090	0.0244846	PGSC0003DMB000000113	301153	301610	457	0	NoTarget	45	0	0	None	NA	#N/A	5	52	24141118	24141576	NoTarget:None
CONT1091	CONT1091	0.0150219	PGSC0003DMB000000113	866251	866537	286	0	NoTarget	14	0	0	None	NA	#N/A	5	52	24706216	24706503	NoTarget:None
CONT1092	CONT1092	0.0185034	PGSC0003DMB000000113	1423435	1423846	411	0	NoTarget	21	0	0	None	NA	#N/A	5	52	25263400	25263812	NoTarget:None
CONT1731	CONT1731	0.00225985	PGSC0003DMB000000238	777472	777736	264	0	NoTarget	7	0	0	None	NA	#N/A	8	52	14987617	14987882	NoTarget:None
CONT1732	CONT1732	0.00230519	PGSC0003DMB000000238	876854	878196	1342	629	Target	45	554	11	PGSC0003DMG400017702	Methylenetetrahydrofolate dehydrogenase	MATCHED gi|28393825|gb|AAO42321.1| putative methylenetetrahydrofolate dehydrogenase [Arabidopsis thaliana](evalue: 4.2e-64 ) AND MATCHED gi|30687594|ref|NP_181400.2| tetrahydrofolate dehydrogenase/cyclohydrolase, putative [Arabidopsis thaliana] (evalue: 4.2e-64) AND MATCHED gi|38648860|gb|AAH63164.1| Voltage-dependent anion channel 2 [Rattus norvegicus] >gi|13786202|ref|NP_112644.1| voltage-depen…	8	52	15086999	15088342	SGN-U283774_DM_4K
CONT1821	CONT1821	0.00413967	PGSC0003DMB000000254	214159	214527	368	0	NoTarget	10	0	0	None	NA	#N/A	0	85	5567385	5567754	NoTarget:None
CONT1822	CONT1822	0.00019814	PGSC0003DMB000000254	426865	427236	371	0	NoTarget	1	0	0	None	NA	#N/A	0	85	5780091	5780463	NoTarget:None
CONT1829	CONT1829	0.0083203	PGSC0003DMB000000258	577707	577974	267	0	NoTarget	8	99	4	PGSC0003DMG400041425	Gene of unknown function	#N/A	0	87	6901159	6901427	NoTarget:PGSC0003DMG400041425
CONT1830	CONT1830	0.00383593	PGSC0003DMB000000258	673302	673747	445	0	NoTarget	7	0	0	None	NA	#N/A	0	87	6996754	6997200	NoTarget:None
CONT1892	CONT1892	0.00187176	PGSC0003DMB000000278	43574	44045	471	0	NoTarget	17	471	17	PGSC0003DMG400009591	UDP-glucuronate 4-epimerase 3	#N/A	10	93	38795869	38795397	NoTarget:PGSC0003DMG400009591
CONT2013	CONT2013	0.00256241	PGSC0003DMB000000305	182309	182828	519	0	NoTarget	16	0	0	None	NA	#N/A	10	77	28745596	28745076	NoTarget:None
CONT2109	CONT2109	0.00418247	PGSC0003DMB000000340	13294	13593	299	0	NoTarget	6	0	0	None	NA	#N/A	3	187	49564186	49563886	NoTarget:None
CONT2110	CONT2110	0.00685515	PGSC0003DMB000000340	53859	54350	491	0	NoTarget	20	0	0	None	NA	#N/A	3	187	49523621	49523129	NoTarget:None
CONT2111	CONT2111	0.00610118	PGSC0003DMB000000340	98591	98937	346	0	NoTarget	13	0	0	None	NA	#N/A	3	187	49478889	49478542	NoTarget:None
CONT2122	CONT2122	0.00825311	PGSC0003DMB000000347	506916	507414	498	0	NoTarget	20	0	0	None	NA	#N/A	1	174	54666164	54666663	NoTarget:None
CONT2123	CONT2123	0.0137151	PGSC0003DMB000000353	620887	621245	358	0	NoTarget	31	0	0	None	NA	#N/A	11	41	13011064	13011423	NoTarget:None
CONT2147	CONT2147	0.000915724	PGSC0003DMB000000369	391748	392190	442	0	NoTarget	5	263	3	PGSC0003DMG400002066	34 kDa outer mitochondrial membrane protein porin	#N/A	3	189	50019225	50019668	NoTarget:PGSC0003DMG400002066
CONT2167	CONT2167	0.00809586	PGSC0003DMB000000383	122740	123073	333	0	NoTarget	11	0	0	None	NA	#N/A	8	72	27966215	27965881	NoTarget:None
CONT2168	CONT2168	0.00994714	PGSC0003DMB000000383	129209	129489	280	0	NoTarget	13	0	0	None	NA	#N/A	8	72	27959746	27959465	NoTarget:None
CONT2198	CONT2198	0.0146957	PGSC0003DMB000000396	152993	153266	273	0	NoTarget	17	0	0	None	NA	#N/A	3	66	18705002	18704728	NoTarget:None
CONT2199	CONT2199	0.00648944	PGSC0003DMB000000397	432272	432538	266	0	NoTarget	5	0	0	None	NA	#N/A	1	99	25929678	25929945	NoTarget:None
CONT2284	CONT2284	0.0069709	PGSC0003DMB000000431	232233	232543	310	0	NoTarget	17	0	0	None	NA	#N/A	0	125	10954607	10954918	NoTarget:None
CONT2310	CONT2310	0.0182525	PGSC0003DMB000000449	263990	264482	492	0	NoTarget	35	0	0	None	NA	#N/A	7	38	11845675	11846168	NoTarget:None
CONT2311	CONT2311	0.00685824	PGSC0003DMB000000449	317745	318034	289	0	NoTarget	10	0	0	None	NA	#N/A	7	38	11899430	11899720	NoTarget:None
CONT2312	CONT2312	0.01344	PGSC0003DMB000000449	431884	432266	382	0	NoTarget	26	0	0	None	NA	#N/A	7	38	12013569	12013952	NoTarget:None
CONT2314	CONT2314	0.00906523	PGSC0003DMB000000451	173722	174045	323	0	NoTarget	14	0	0	None	NA	#N/A	3	76	21964532	21964856	NoTarget:None
CONT2315	CONT2315	0.00131706	PGSC0003DMB000000451	179609	179997	388	0	NoTarget	3	0	0	None	NA	#N/A	3	76	21970419	21970808	NoTarget:None
CONT2316	CONT2316	0.00425492	PGSC0003DMB000000452	267812	268139	327	0	NoTarget	9	0	0	None	NA	#N/A	0	127	11484620	11484948	NoTarget:None
CONT2318	CONT2318	0.00845002	PGSC0003DMB000000459	270948	271400	452	0	NoTarget	17	0	0	None	NA	#N/A	0	129	11896256	11896709	NoTarget:None
CONT2321	CONT2321	0.00299382	PGSC0003DMB000000463	226890	227346	456	0	NoTarget	9	0	0	None	NA	#N/A	10	29	8729368	8729825	NoTarget:None
CONT2322	CONT2322	0.00278798	PGSC0003DMB000000463	232991	233500	509	0	NoTarget	8	0	0	None	NA	#N/A	10	29	8735469	8735979	NoTarget:None
CONT2323	CONT2323	0.00135896	PGSC0003DMB000000463	364768	365154	386	0	NoTarget	3	188	0	PGSC0003DMG400039798	Gene of unknown function	#N/A	10	29	8867246	8867633	NoTarget:PGSC0003DMG400039798
CONT2356	CONT2356	0	PGSC0003DMB000000481	69958	70329	371	0	NoTarget	0	0	0	None	NA	#N/A	0	133	12591756	12592128	NoTarget:None
CONT2357	CONT2357	0	PGSC0003DMB000000481	76628	76904	276	0	NoTarget	0	0	0	None	NA	#N/A	0	133	12598426	12598703	NoTarget:None
CONT2358	CONT2358	0.000247079	PGSC0003DMB000000481	209662	209953	291	0	NoTarget	3	0	0	None	NA	#N/A	0	133	12731460	12731752	NoTarget:None
CONT2383	CONT2383	0.0116154	PGSC0003DMB000000502	187852	188450	598	0	NoTarget	31	0	0	None	NA	#N/A	9	101	32699263	32699862	NoTarget:None
CONT2402	CONT2402	0.009964	PGSC0003DMB000000515	33249	33804	555	0	NoTarget	20	0	0	None	NA	#N/A	10	103	42997522	42998078	NoTarget:None
CONT2403	CONT2403	0.0118247	PGSC0003DMB000000518	62169	62587	418	0	NoTarget	21	0	0	None	NA	#N/A	8	78	29885402	29884983	NoTarget:None
CONT2459	CONT2459	0.00945213	PGSC0003DMB000000553	297921	298565	644	0	NoTarget	29	0	0	None	NA	#N/A	10	107	44163839	44163194	NoTarget:None
CONT2489	CONT2489	0.0023817	PGSC0003DMB000000582	2397	2966	569	0	NoTarget	4	0	0	None	NA	#N/A	3	82	22482248	22482818	NoTarget:None
CONT2490	CONT2490	0.00961319	PGSC0003DMB000000582	75720	76212	492	0	NoTarget	16	315	12	PGSC0003DMG400025650	Gene of unknown function	#N/A	3	82	22555571	22556064	NoTarget:PGSC0003DMG400025650
CONT2491	CONT2491	0.00874252	PGSC0003DMB000000582	129357	129671	314	0	NoTarget	18	0	0	None	NA	#N/A	3	82	22609208	22609523	NoTarget:None
CONT2498	CONT2498	0.0110152	PGSC0003DMB000000595	183905	184350	445	0	NoTarget	23	0	0	None	NA	#N/A	0	149	15193161	15193607	NoTarget:None
CONT2499	CONT2499	0.00355091	PGSC0003DMB000000598	23054	23404	350	0	NoTarget	7	110	0	PGSC0003DMG400034729	Gene of unknown function	#N/A	6	45	11832039	11832390	NoTarget:PGSC0003DMG400034729
CONT2500	CONT2500	0.00924518	PGSC0003DMB000000598	109828	110137	309	0	NoTarget	14	0	0	None	NA	#N/A	6	45	11918813	11919123	NoTarget:None
CONT2504	CONT2504	0.0118888	PGSC0003DMB000000602	10354	10621	267	0	NoTarget	15	0	0	None	NA	#N/A	1	44	8436982	8437250	NoTarget:None
CONT2510	CONT2510	0.0035319	PGSC0003DMB000000607	102333	102680	347	0	NoTarget	5	0	0	None	NA	#N/A	0	151	15391152	15391500	NoTarget:None
CONT2511	CONT2511	0.0169048	PGSC0003DMB000000607	137113	137703	590	0	NoTarget	33	0	0	None	NA	#N/A	0	151	15425932	15426523	NoTarget:None
CONT2529	CONT2529	0.00949535	PGSC0003DMB000000629	51357	52036	679	0	NoTarget	43	0	0	None	NA	#N/A	11	47	15009270	15009950	NoTarget:None
CONT2530	CONT2530	0.0345512	PGSC0003DMB000000629	219544	219837	293	0	NoTarget	44	0	0	None	NA	#N/A	11	47	15177457	15177751	NoTarget:None
CONT2534	CONT2534	0.00476822	PGSC0003DMB000000635	140824	141362	538	0	NoTarget	8	0	0	None	NA	#N/A	11	77	28365101	28364562	NoTarget:None
CONT2543	CONT2543	0.0153389	PGSC0003DMB000000644	136718	137578	860	589	Target	60	0	0	PGSC0003DMG200039191	NA	None.	0	165	17025811	17026672	Chr9_Unmapped_P13M40_367_00_RH_5K
CONT2548	CONT2548	0.00910052	PGSC0003DMB000000648	77998	78342	344	0	NoTarget	10	0	0	None	NA	#N/A	3	104	27360025	27360370	NoTarget:None
CONT2554	CONT2554	0.00174515	PGSC0003DMB000000655	7032	7492	460	0	NoTarget	7	0	0	None	NA	#N/A	0	169	17364129	17364590	NoTarget:None
CONT2555	CONT2555	0	PGSC0003DMB000000655	13936	14298	362	0	NoTarget	0	0	0	None	NA	#N/A	0	169	17371033	17371396	NoTarget:None
CONT2556	CONT2556	0.0070705	PGSC0003DMB000000655	41285	41800	515	0	NoTarget	13	0	0	None	NA	#N/A	0	169	17398382	17398898	NoTarget:None
CONT2563	CONT2563	0.0106412	PGSC0003DMB000000668	52311	52697	386	0	NoTarget	15	0	0	None	NA	#N/A	4	146	37145082	37145469	NoTarget:None
CONT2575	CONT2575	0.0336566	PGSC0003DMB000000677	71861	72131	270	0	NoTarget	43	0	0	None	NA	#N/A	12	29	8756320	8756591	NoTarget:None
CONT2583	CONT2583	0.0241759	PGSC0003DMB000000691	20820	21249	429	0	NoTarget	54	0	0	PGSC0003DMG400002440	Gene of unknown function	#N/A	7	95	33611838	33611408	NoTarget:PGSC0003DMG400002440
CONT2584	CONT2584	4.56941e-05	PGSC0003DMB000000701	127579	128004	425	0	NoTarget	2	0	0	None	NA	#N/A	0	185	19221458	19221884	NoTarget:None
CONT2589	CONT2589	0.0119937	PGSC0003DMB000000709	63924	64271	347	0	NoTarget	28	0	0	None	NA	#N/A	9	111	36942031	36942379	NoTarget:None
CONT2608	CONT2608	0.00418007	PGSC0003DMB000000789	8332	8616	284	0	NoTarget	4	206	3	PGSC0003DMG400017837	Syntaxin	#N/A	8	18	4086347	4086632	NoTarget:PGSC0003DMG400017837
CONT2610	CONT2610	0.0190357	PGSC0003DMB000000801	35846	36230	384	0	NoTarget	20	0	0	None	NA	#N/A	6	177	57166127	57165742	NoTarget:None
CONT2611	CONT2611	0.00733826	PGSC0003DMB000000801	46133	46449	316	0	NoTarget	7	276	3	PGSC0003DMG400006610	Receptor serine-threonine protein kinase	#N/A	6	177	57155840	57155523	NoTarget:PGSC0003DMG400006610
CONT2612	CONT2612	0.00532139	PGSC0003DMB000000802	96240	96578	338	0	NoTarget	11	187	1	PGSC0003DMG400002452	Big map kinase/bmk	#N/A	12	97	39796911	39796572	NoTarget:PGSC0003DMG400002452
CONT2618	CONT2618	0.0045975	PGSC0003DMB000000846	48530	48814	284	0	NoTarget	14	194	4	PGSC0003DMG402010918	Xyloglucan endotransglycosylase	#N/A	11	104	37450844	37451129	NoTarget:PGSC0003DMG402010918
CONT2622	CONT2622	0	PGSC0003DMB000000881	66462	66728	266	0	NoTarget	0	0	0	None	NA	#N/A	6	49	12480534	12480267	NoTarget:None
CONT2623	CONT2623	0.0230459	PGSC0003DMB000000917	8456	8747	291	0	NoTarget	24	0	0	PGSC0003DMG400030267	Bacterial spot disease resistance protein 4	#N/A	0	313	25402683	25402975	NoTarget:PGSC0003DMG400030267
CONT2628	CONT2628	0.025841	PGSC0003DMB000001156	18687	19567	880	493	Target	145	393	72	PGSC0003DMG400009848	Glucose-6-phosphate isomerase	MATCHED gi|38344767|emb|CAE01584.2| OSJNBa0068L06.10 [Oryza sativa (japonica cultivar-group)](evalue: 2.8e-07 ) AND MATCHED gi|54287551|gb|AAV31295.1| putative polyprotein [Oryza sativa (japonica cultivar-group)] (evalue: 4.6e-08) AND MATCHED gi|32454719|gb|AAP83139.1| N-acylethanolamine amidohydrolase [Arabidopsis thaliana] (evalue: 4.6e-08) AND MATCHED gi|8163875|gb|AAF73891.1| amidase [Arabido…	0	605	31065875	31066756	Chr1_7cM_P14M32_278_18_RH_5K
CONT2629	CONT2629	0.0175016	PGSC0003DMB000001229	4518	4897	379	0	NoTarget	26	0	0	None	NA	#N/A	0	713	32263762	32264142	NoTarget:None
CONT2630	CONT2630	0.000757811	PGSC0003DMB000001703	3380	3750	370	0	NoTarget	2	237	0	PGSC0003DMG400007782	Alpha-1,4 glucan phosphorylase L-1 isozyme, chloroplastic/amyloplastic	#N/A	0	1587	37025940	37026311	NoTarget:PGSC0003DMG400007782
CONT2329	CONT2329	0.00841824	PGSC0003DMB000000469	175594	176345	751	526	Target	41	597	30	PGSC0003DMG400022796	Aspartate-semialdehyde dehydrogenase	MATCHED gi|62740117|gb|AAH94185.1| Unknown (protein for MGC:115023) [Xenopus laevis] (evalue: 5.4e-40 ) AND MATCHED gi|54023377|ref|YP_117619.1| hypothetical protein nfa14100 [Nocardia farcinica IFM 10152] >gi|54014885|dbj|BAD56255.1| hypothetical protein [Nocardia farcinica IFM 10152] (evalue: 5.4e-40) AND MATCHED gi|11228579|gb|AAG33078.1| aspartate-semialdehyde dehydrogenase precursor [Arabido…	1	6	415688	416440	LeChr1_0cM_SGN-U278458_DM_4K
CONT2330	GROUP453	0.0153457	PGSC0003DMB000000469	181814	182484	670	513	Target	68	231	18	PGSC0003DMG400022782	Aspartokinase	MATCHED gi|5305740|gb|AAD41796.1| precursor monofunctional aspartokinase [Glycine max](evalue: 0 ) AND MATCHED gi|3047090|gb|AAC13602.1| T26D22.18 gene product [Arabidopsis thaliana] (evalue: 6e-179) AND MATCHED gi|66505235|ref|XP_396724.2| PREDICTED: similar to ENSANGP00000010159 [Apis mellifera] (evalue: 5e-179) AND MATCHED gi|71404146|ref|XP_804805.1| nucleolar protein, putative [Trypanosoma c…	1	6	421908	422579	SGN-U273671_DM_4K
CONT2331	GROUP453	0.0119984	PGSC0003DMB000000469	183334	183811	477	280	Target	30	213	5	PGSC0003DMG400022782	Aspartokinase	MATCHED gi|5305740|gb|AAD41796.1| precursor monofunctional aspartokinase [Glycine max](evalue: 0 ) AND MATCHED gi|3047090|gb|AAC13602.1| T26D22.18 gene product [Arabidopsis thaliana] (evalue: 6e-179) AND MATCHED gi|66505235|ref|XP_396724.2| PREDICTED: similar to ENSANGP00000010159 [Apis mellifera] (evalue: 5e-179) AND MATCHED gi|71404146|ref|XP_804805.1| nucleolar protein, putative [Trypanosoma c…	1	6	423428	423906	SGN-U273671_DM_4K
CONT2332	GROUP453	0.0165681	PGSC0003DMB000000469	183960	184230	270	121	Target	18	117	5	PGSC0003DMG400022782	Aspartokinase	MATCHED gi|5305740|gb|AAD41796.1| precursor monofunctional aspartokinase [Glycine max](evalue: 0 ) AND MATCHED gi|3047090|gb|AAC13602.1| T26D22.18 gene product [Arabidopsis thaliana] (evalue: 6e-179) AND MATCHED gi|66505235|ref|XP_396724.2| PREDICTED: similar to ENSANGP00000010159 [Apis mellifera] (evalue: 5e-179) AND MATCHED gi|71404146|ref|XP_804805.1| nucleolar protein, putative [Trypanosoma c…	1	6	424054	424325	SGN-U273671_DM_4K
CONT2333	GROUP453	0.00995281	PGSC0003DMB000000469	184231	185050	819	343	Target	50	246	4	PGSC0003DMG400022782	Aspartokinase	MATCHED gi|5305740|gb|AAD41796.1| precursor monofunctional aspartokinase [Glycine max](evalue: 0 ) AND MATCHED gi|3047090|gb|AAC13602.1| T26D22.18 gene product [Arabidopsis thaliana] (evalue: 6e-179) AND MATCHED gi|66505235|ref|XP_396724.2| PREDICTED: similar to ENSANGP00000010159 [Apis mellifera] (evalue: 5e-179) AND MATCHED gi|71404146|ref|XP_804805.1| nucleolar protein, putative [Trypanosoma c…	1	6	424325	425145	SGN-U273671_DM_4K
CONT2334	GROUP453	0.0139721	PGSC0003DMB000000469	185143	185613	470	155	Target	27	155	5	PGSC0003DMG400022782	Aspartokinase	MATCHED gi|5305740|gb|AAD41796.1| precursor monofunctional aspartokinase [Glycine max](evalue: 0 ) AND MATCHED gi|3047090|gb|AAC13602.1| T26D22.18 gene product [Arabidopsis thaliana] (evalue: 6e-179) AND MATCHED gi|66505235|ref|XP_396724.2| PREDICTED: similar to ENSANGP00000010159 [Apis mellifera] (evalue: 5e-179) AND MATCHED gi|71404146|ref|XP_804805.1| nucleolar protein, putative [Trypanosoma c…	1	6	425237	425708	SGN-U273671_DM_4K
CONT2335	GROUP453	0.0119831	PGSC0003DMB000000469	185961	186409	448	187	Target	36	129	7	PGSC0003DMG400022782	Aspartokinase	MATCHED gi|5305740|gb|AAD41796.1| precursor monofunctional aspartokinase [Glycine max](evalue: 0 ) AND MATCHED gi|3047090|gb|AAC13602.1| T26D22.18 gene product [Arabidopsis thaliana] (evalue: 6e-179) AND MATCHED gi|66505235|ref|XP_396724.2| PREDICTED: similar to ENSANGP00000010159 [Apis mellifera] (evalue: 5e-179) AND MATCHED gi|71404146|ref|XP_804805.1| nucleolar protein, putative [Trypanosoma c…	1	6	426055	426504	SGN-U273671_DM_4K
CONT2336	CONT2336	0.00302828	PGSC0003DMB000000469	222705	223962	1257	891	Target	36	1257	36	PGSC0003DMG400022778	Alpha,alpha-trehalose-phosphate synthase [UDP-forming] 6	MATCHED gi|12247993|gb|AAG50088.1| putative 14-3-3 protein GF14epsilon [Arabidopsis thaliana] >gi|9392684|gb|AAF87261.1| Identical to 14-3-3 protein GF14 epsilon (GRF10) from Arabidopsis thaliana gb|AF145302 and contains a 14-3-3 protein PF|00244 domain. ESTs gb|H37302, gb|T43075, gb|T88323, gb|T41936, gb|R87021, gb|N37965, gb|AI994245, gb|Z46557, gb|T20402, gb|T44175, gb|T88028 come from this ge…	1	6	462799	464057	SGN-U279400_DM_4K
CONT2337	CONT2337	0.0140296	PGSC0003DMB000000469	302628	303339	711	440	Target	57	511	46	PGSC0003DMG400022791	Xyloglucan endotransglucosylase/hydrolase 13	MATCHED gi|13560781|gb|AAK30204.1| endoxyloglucan transferase [Daucus carota](evalue: 2.7e-58 ) AND MATCHED gi|6681351|dbj|BAA88668.1| ETAG-A3 [Lycopersicon esculentum] (evalue: 1.5e-53) AND MATCHED gi|65303238|emb|CAI75616.1| prohibitin, putative [Theileria annulata] (evalue: 1.1e-43) AND MATCHED gi|55731985|emb|CAH92701.1| hypothetical protein [Pongo pygmaeus] (evalue: 1.1e-43) AND MATCHED gi|5…	1	6	542722	543434	GGChr1_SGN-U291555_DM_4K
CONT1411	GROUP281	0.0201816	PGSC0003DMB000000172	170614	172737	2123	1888	Target	178	634	23	PGSC0003DMG400032169	Oxoglutarate malate translocator	MATCHED gi|127582|sp|P20025|MYB38_MAIZE Myb-related protein Zm38 >gi|227033|prf||1613412D myb-related gene Zm38 (evalue: 2e-155 ) AND MATCHED gi|19913105|emb|CAC84545.1| dicarboxylate/tricarboxylate carrier [Nicotiana tabacum] (evalue: 5e-148) AND MATCHED gi|10798640|emb|CAC12820.1| mitochondrial 2-oxoglutarate/malate carrier protein [Nicotiana tabacum] (evalue: 4e-147) AND MATCHED gi|19913107|em…	1	12	1180387	1182511	GGeChr1_2cM_SGN-U269970_DM_4k
CONT1412	GROUP281	0.0233009	PGSC0003DMB000000172	173644	174018	374	121	Target	28	62	2	PGSC0003DMG400032169	Oxoglutarate malate translocator	MATCHED gi|127582|sp|P20025|MYB38_MAIZE Myb-related protein Zm38 >gi|227033|prf||1613412D myb-related gene Zm38 (evalue: 2e-155 ) AND MATCHED gi|19913105|emb|CAC84545.1| dicarboxylate/tricarboxylate carrier [Nicotiana tabacum] (evalue: 5e-148) AND MATCHED gi|10798640|emb|CAC12820.1| mitochondrial 2-oxoglutarate/malate carrier protein [Nicotiana tabacum] (evalue: 4e-147) AND MATCHED gi|19913107|em…	1	12	1183417	1183792	GGeChr1_2cM_SGN-U269970_DM_4k
CONT1413	GROUP281	0.0201855	PGSC0003DMB000000172	174452	174936	484	121	Target	36	84	4	PGSC0003DMG400032169	Oxoglutarate malate translocator	MATCHED gi|127582|sp|P20025|MYB38_MAIZE Myb-related protein Zm38 >gi|227033|prf||1613412D myb-related gene Zm38 (evalue: 2e-155 ) AND MATCHED gi|19913105|emb|CAC84545.1| dicarboxylate/tricarboxylate carrier [Nicotiana tabacum] (evalue: 5e-148) AND MATCHED gi|10798640|emb|CAC12820.1| mitochondrial 2-oxoglutarate/malate carrier protein [Nicotiana tabacum] (evalue: 4e-147) AND MATCHED gi|19913107|em…	1	12	1184225	1184710	GGeChr1_2cM_SGN-U269970_DM_4k
CONT1414	GROUP281	0.0194263	PGSC0003DMB000000172	175016	175477	461	175	Target	35	114	4	PGSC0003DMG400032169	Oxoglutarate malate translocator	MATCHED gi|127582|sp|P20025|MYB38_MAIZE Myb-related protein Zm38 >gi|227033|prf||1613412D myb-related gene Zm38 (evalue: 2e-155 ) AND MATCHED gi|19913105|emb|CAC84545.1| dicarboxylate/tricarboxylate carrier [Nicotiana tabacum] (evalue: 5e-148) AND MATCHED gi|10798640|emb|CAC12820.1| mitochondrial 2-oxoglutarate/malate carrier protein [Nicotiana tabacum] (evalue: 4e-147) AND MATCHED gi|19913107|em…	1	12	1184789	1185251	GGeChr1_2cM_SGN-U269970_DM_4k
CONT1416	CONT1416	0.0120931	PGSC0003DMB000000172	622350	623461	1111	498	Target	70	537	23	PGSC0003DMG400032187	Tap46	MATCHED gi|29367365|gb|AAO72555.1| PP2A regulatory subunit-like protein [Oryza sativa (japonica cultivar-group)](evalue: 2.2e-44 ) AND MATCHED gi|56751257|ref|YP_171958.1| hypothetical protein syc1248_d [Synechococcus elongatus PCC 6301] >gi|56686216|dbj|BAD79438.1| hypothetical protein [Synechococcus elongatus PCC 6301] >gi|45512073|ref|ZP_00163640.1| hypothetical protein Selo03002315 [Synechoco…	1	12	1632123	1633235	LeChr1_6cM_SGN-U294713_DM_4K
CONT0950	CONT0950	0.0111732	PGSC0003DMB000000098	168397	169051	654	418	Target	35	486	23	PGSC0003DMG400021346	Transcription factor	MATCHED gi|29142457|ref|NP_805799.1| hypothetical protein t2036 [Salmonella enterica subsp. enterica serovar Typhi Ty2] >gi|16502063|emb|CAD05299.1| conserved hypothetical protein [Salmonella enterica subsp. enterica serovar Typhi] >gi|16419360|gb|AAL19789.1| putative cytoplasmic protein [Salmonella typhimurium LT2] >gi|16759770|ref|NP_455387.1| hypothetical protein STY0893 [Salmonella enterica s…	1	14	2531226	2531881	GGChr1_SGN-U284912_DM_4K
CONT0951	GROUP185	0.00965804	PGSC0003DMB000000098	516926	517330	404	121	Target	27	169	8	PGSC0003DMG400021363	Helicase domain-containing protein	MATCHED gi|30686606|ref|NP_850255.1| helicase domain-containing protein [Arabidopsis thaliana](evalue: 4e-103 ) AND MATCHED gi|62660318|ref|XP_340851.2| PREDICTED: similar to 60S ribosomal protein L23a [Rattus norvegicus] (evalue: 4e-103) AND MATCHED gi|31793662|ref|NP_856155.1| POSSIBLE TRANSMEMBRANE PHOSPHOLIPID BIOSYNTHESIS BIFUNCTIONNAL ENZYME PLSC: PUTATIVE L-3-PHOSPHOSERINE PHOSPHATASE (O-P…	1	14	2879755	2880160	LeChr1_17cM_SGN-U284355_DM_4K
CONT0952	GROUP185	0.0130496	PGSC0003DMB000000098	519079	521097	2018	1680	Target	139	742	25	PGSC0003DMG400021363	Helicase domain-containing protein	MATCHED gi|30686606|ref|NP_850255.1| helicase domain-containing protein [Arabidopsis thaliana](evalue: 4e-103 ) AND MATCHED gi|62660318|ref|XP_340851.2| PREDICTED: similar to 60S ribosomal protein L23a [Rattus norvegicus] (evalue: 4e-103) AND MATCHED gi|31793662|ref|NP_856155.1| POSSIBLE TRANSMEMBRANE PHOSPHOLIPID BIOSYNTHESIS BIFUNCTIONNAL ENZYME PLSC: PUTATIVE L-3-PHOSPHOSERINE PHOSPHATASE (O-P…	1	14	2881908	2883927	LeChr1_17cM_SGN-U284355_DM_4K
CONT0953	CONT0953	0.0153068	PGSC0003DMB000000098	570795	571064	269	0	NoTarget	14	0	0	None	NA	#N/A	1	14	2933624	2933894	NoTarget:None
CONT0957	GROUP187	0.0202087	PGSC0003DMB000000098	1616587	1616935	348	199	Target	34	178	11	PGSC0003DMG400016397	Prefoldin subunit 5	MATCHED gi|2894261|emb|CAA17059.1| SPBC19G7.05c [Schizosaccharomyces pombe] >gi|19112763|ref|NP_595971.1| hypothetical protein SPBC19G7.05c [Schizosaccharomyces pombe 972h-] >gi|26391500|sp|Q10287|BGS1_SCHPO 1,3-beta-glucan synthase component bgs1 (1,3-beta-D-glucan-UDP glucosyltransferase) >gi|1072323|dbj|BAA11369.1| putative~sequence homologous to 1,3-beta-D-glucan synthase [Schizosaccharomyces…	1	14	3979416	3979765	GGeChr1_5cM_SGN-U276193_DM_4k
CONT0958	GROUP187	0.0190418	PGSC0003DMB000000098	1619882	1621411	1529	1340	Target	178	84	3	PGSC0003DMG400016397	Prefoldin subunit 5	MATCHED gi|2894261|emb|CAA17059.1| SPBC19G7.05c [Schizosaccharomyces pombe] >gi|19112763|ref|NP_595971.1| hypothetical protein SPBC19G7.05c [Schizosaccharomyces pombe 972h-] >gi|26391500|sp|Q10287|BGS1_SCHPO 1,3-beta-glucan synthase component bgs1 (1,3-beta-D-glucan-UDP glucosyltransferase) >gi|1072323|dbj|BAA11369.1| putative~sequence homologous to 1,3-beta-D-glucan synthase [Schizosaccharomyces…	1	14	3982711	3984241	GGeChr1_5cM_SGN-U276193_DM_4k
CONT0959	GROUP187	0.0201078	PGSC0003DMB000000098	1621412	1621825	413	293	Target	51	0	0	PGSC0003DMG400016397	Prefoldin subunit 5	MATCHED gi|2894261|emb|CAA17059.1| SPBC19G7.05c [Schizosaccharomyces pombe] >gi|19112763|ref|NP_595971.1| hypothetical protein SPBC19G7.05c [Schizosaccharomyces pombe 972h-] >gi|26391500|sp|Q10287|BGS1_SCHPO 1,3-beta-glucan synthase component bgs1 (1,3-beta-D-glucan-UDP glucosyltransferase) >gi|1072323|dbj|BAA11369.1| putative~sequence homologous to 1,3-beta-D-glucan synthase [Schizosaccharomyces…	1	14	3984241	3984655	GGeChr1_5cM_SGN-U276193_DM_4k
CONT0960	GROUP188	0.0103767	PGSC0003DMB000000098	1698336	1698752	416	121	Target	22	57	2	PGSC0003DMG400016395	Acetyl co-enzyme A carboxylase biotin carboxylase subunit	MATCHED gi|71663999|ref|XP_818985.1| serine/arginine-rich protein specific kinase SRPK, putative [Trypanosoma cruzi] >gi|70884266|gb|EAN97134.1| serine/arginine-rich protein specific kinase SRPK, putative [Trypanosoma cruzi] (evalue: 2e-170 ) AND MATCHED gi|4886568|emb|CAA17888.2| SPBC2G2.08 [Schizosaccharomyces pombe] >gi|19113229|ref|NP_596437.1| hypothetical protein SPBC2G2.08 [Schizosaccharom…	1	14	4061165	4061582	LeChr1_21cM_SGN-U278648_DM_4K
CONT0961	GROUP188	0.0140731	PGSC0003DMB000000098	1700071	1701929	1858	1675	Target	128	468	13	PGSC0003DMG400016395	Acetyl co-enzyme A carboxylase biotin carboxylase subunit	MATCHED gi|71663999|ref|XP_818985.1| serine/arginine-rich protein specific kinase SRPK, putative [Trypanosoma cruzi] >gi|70884266|gb|EAN97134.1| serine/arginine-rich protein specific kinase SRPK, putative [Trypanosoma cruzi] (evalue: 2e-170 ) AND MATCHED gi|4886568|emb|CAA17888.2| SPBC2G2.08 [Schizosaccharomyces pombe] >gi|19113229|ref|NP_596437.1| hypothetical protein SPBC2G2.08 [Schizosaccharom…	1	14	4062900	4064759	LeChr1_21cM_SGN-U278648_DM_4K
CONT0962	GROUP188	0.00923935	PGSC0003DMB000000098	1703136	1703625	489	339	Target	30	156	4	PGSC0003DMG400016395	Acetyl co-enzyme A carboxylase biotin carboxylase subunit	MATCHED gi|71663999|ref|XP_818985.1| serine/arginine-rich protein specific kinase SRPK, putative [Trypanosoma cruzi] >gi|70884266|gb|EAN97134.1| serine/arginine-rich protein specific kinase SRPK, putative [Trypanosoma cruzi] (evalue: 2e-170 ) AND MATCHED gi|4886568|emb|CAA17888.2| SPBC2G2.08 [Schizosaccharomyces pombe] >gi|19113229|ref|NP_596437.1| hypothetical protein SPBC2G2.08 [Schizosaccharom…	1	14	4065965	4066455	LeChr1_21cM_SGN-U278648_DM_4K
CONT0963	GROUP188	0.00685012	PGSC0003DMB000000098	1704685	1705028	343	121	Target	17	72	3	PGSC0003DMG400016395	Acetyl co-enzyme A carboxylase biotin carboxylase subunit	MATCHED gi|71663999|ref|XP_818985.1| serine/arginine-rich protein specific kinase SRPK, putative [Trypanosoma cruzi] >gi|70884266|gb|EAN97134.1| serine/arginine-rich protein specific kinase SRPK, putative [Trypanosoma cruzi] (evalue: 2e-170 ) AND MATCHED gi|4886568|emb|CAA17888.2| SPBC2G2.08 [Schizosaccharomyces pombe] >gi|19113229|ref|NP_596437.1| hypothetical protein SPBC2G2.08 [Schizosaccharom…	1	14	4067514	4067858	LeChr1_21cM_SGN-U278648_DM_4K
CONT0964	GROUP188	0.0194953	PGSC0003DMB000000098	1705104	1705556	452	121	Target	44	90	3	PGSC0003DMG400016395	Acetyl co-enzyme A carboxylase biotin carboxylase subunit	MATCHED gi|71663999|ref|XP_818985.1| serine/arginine-rich protein specific kinase SRPK, putative [Trypanosoma cruzi] >gi|70884266|gb|EAN97134.1| serine/arginine-rich protein specific kinase SRPK, putative [Trypanosoma cruzi] (evalue: 2e-170 ) AND MATCHED gi|4886568|emb|CAA17888.2| SPBC2G2.08 [Schizosaccharomyces pombe] >gi|19113229|ref|NP_596437.1| hypothetical protein SPBC2G2.08 [Schizosaccharom…	1	14	4067933	4068386	LeChr1_21cM_SGN-U278648_DM_4K
CONT0965	GROUP188	0.00591745	PGSC0003DMB000000098	1707106	1707772	666	296	Target	30	246	2	PGSC0003DMG400016395	Acetyl co-enzyme A carboxylase biotin carboxylase subunit	MATCHED gi|71663999|ref|XP_818985.1| serine/arginine-rich protein specific kinase SRPK, putative [Trypanosoma cruzi] >gi|70884266|gb|EAN97134.1| serine/arginine-rich protein specific kinase SRPK, putative [Trypanosoma cruzi] (evalue: 2e-170 ) AND MATCHED gi|4886568|emb|CAA17888.2| SPBC2G2.08 [Schizosaccharomyces pombe] >gi|19113229|ref|NP_596437.1| hypothetical protein SPBC2G2.08 [Schizosaccharom…	1	14	4069935	4070602	LeChr1_21cM_SGN-U278648_DM_4K
CONT2231	CONT2231	0.0235957	PGSC0003DMB000000412	516866	517518	652	481	Target	80	129	13	PGSC0003DMG400022718	Conserved gene of unknown function	None.	1	24	5070664	5070011	Chr1_7cM_E39M36_263_17_RH_5K
CONT2379	CONT2379	0.034603	PGSC0003DMB000000499	236204	236962	758	399	Target	149	0	0	non-coding AFLP	NA	MATCHED gi|47825028|gb|AAT38798.1| hypothetical protein PGEC747E24.8 [Solanum demissum] (evalue: 2.8e-34 ) AND MATCHED gi|47825025|gb|AAT38795.1| hypothetical protein PGEC747E24.3 [Solanum demissum] (evalue: 4.1e-33) AND MATCHED gi|48057603|gb|AAT39947.1| hypothetical protein [Solanum demissum] (evalue: 1.2e-26) AND MATCHED gi|47824996|gb|AAT38768.1| putative late blight resistance protein [Solan…	1	28	6026681	6025922	Chr1_Unmapped_E33M40_346_88_RH_5K
CONT1719	CONT1719	0.010286	PGSC0003DMB000000231	168349	168776	427	0	NoTarget	19	0	0	None	NA	#N/A	1	81	19456802	19457230	NoTarget:None
CONT1720	CONT1720	0.0176023	PGSC0003DMB000000231	381985	382547	562	479	Target	67	0	0	non-coding AFLP	NA	None.	1	81	19670438	19671001	Chr1_Unmapped_E45M60_275_11_RH_5K
CONT1721	CONT1721	0.012976	PGSC0003DMB000000231	429359	429638	279	0	NoTarget	17	0	0	None	NA	#N/A	1	81	19717812	19718092	NoTarget:None
CONT1722	CONT1722	0.0107488	PGSC0003DMB000000231	444306	444629	323	0	NoTarget	18	0	0	None	NA	#N/A	1	81	19732759	19733083	NoTarget:None
CONT1723	CONT1723	0.0133917	PGSC0003DMB000000231	839579	840136	557	0	NoTarget	54	0	0	None	NA	#N/A	1	81	20128032	20128590	NoTarget:None
CONT0001	CONT0001	0.0054897	PGSC0003DMB000000001	1052757	1053053	296	0	NoTarget	7	0	0	None	NA	#N/A	1	111	32881217	32881514	NoTarget:None
CONT0002	GROUP001	0.0192893	PGSC0003DMB000000001	1161736	1162129	393	266	Target	23	266	17	PGSC0003DMG400008611	Pentatricopeptide repeat-containing protein	MATCHED gi|396254|emb|CAA50505.1| 40S ribosomal protein S5 [Podocoryne carnea] >gi|585948|sp|Q08364|RS5_PODCA 40S ribosomal protein S5 (evalue: 1e-53 ) AND MATCHED gi|30961817|gb|AAP37977.1| PPR2 [Zea mays subsp. mays] (evalue: 8.4e-48) AND MATCHED gi|34902192|ref|NP_912442.1| Hypothetical protein [Oryza sativa (japonica cultivar-group)] gi|27476102|gb|AAO17033.1| Hypothetical protein [Oryza sati…	1	111	32990196	32990590	GGChr1_SGN-U278674_DM_4K
CONT0003	GROUP001	0.0170082	PGSC0003DMB000000001	1162421	1163067	646	298	Target	36	477	26	PGSC0003DMG400008611	Pentatricopeptide repeat-containing protein	MATCHED gi|396254|emb|CAA50505.1| 40S ribosomal protein S5 [Podocoryne carnea] >gi|585948|sp|Q08364|RS5_PODCA 40S ribosomal protein S5 (evalue: 1e-53 ) AND MATCHED gi|30961817|gb|AAP37977.1| PPR2 [Zea mays subsp. mays] (evalue: 8.4e-48) AND MATCHED gi|34902192|ref|NP_912442.1| Hypothetical protein [Oryza sativa (japonica cultivar-group)] gi|27476102|gb|AAO17033.1| Hypothetical protein [Oryza sati…	1	111	32990881	32991528	GGChr1_SGN-U278674_DM_4K
CONT0004	CONT0004	0.0112564	PGSC0003DMB000000001	3226671	3227269	598	0	NoTarget	26	0	0	None	NA	#N/A	1	111	35055131	35055730	NoTarget:None
CONT0006	CONT0006	0.010162	PGSC0003DMB000000001	4265998	4266381	383	0	NoTarget	20	302	19	PGSC0003DMG400020005	Gene of unknown function	#N/A	1	111	36094458	36094842	NoTarget:PGSC0003DMG400020005
CONT0007	CONT0007	0.0159735	PGSC0003DMB000000001	5152165	5152696	531	0	NoTarget	47	0	0	None	NA	#N/A	1	111	36980625	36981157	NoTarget:None
CONT0008	CONT0008	0.0049766	PGSC0003DMB000000001	5727843	5728167	324	0	NoTarget	11	0	0	None	NA	#N/A	1	111	37556303	37556628	NoTarget:None
CONT0009	CONT0009	0.019203	PGSC0003DMB000000001	5733408	5733786	378	0	NoTarget	34	0	0	None	NA	#N/A	1	111	37561868	37562247	NoTarget:None
CONT0010	CONT0010	0.0222316	PGSC0003DMB000000001	5903581	5904146	565	434	Target	54	0	0	non-coding AFLP	NA	None.	1	111	37732041	37732607	Chr1_Unmapped_P18M41_227_71_RH_5K
CONT0011	CONT0011	0.0331408	PGSC0003DMB000000001	6140247	6141163	916	0	NoTarget	112	0	0	None	NA	#N/A	1	111	37968707	37969624	NoTarget:None
CONT0012	CONT0012	0.00480793	PGSC0003DMB000000001	6212799	6213089	290	0	NoTarget	6	0	0	None	NA	#N/A	1	111	38041259	38041550	NoTarget:None
CONT0013	CONT0013	0.0224924	PGSC0003DMB000000001	6822358	6822683	325	0	NoTarget	32	0	0	None	NA	#N/A	1	111	38650818	38651144	NoTarget:None
CONT1961	CONT1961	0.0169535	PGSC0003DMB000000295	106680	107077	397	0	NoTarget	40	0	0	None	NA	#N/A	1	85	20763054	20763452	NoTarget:None
CONT1962	CONT1962	0.014133	PGSC0003DMB000000295	109597	109924	327	0	NoTarget	20	0	0	None	NA	#N/A	1	85	20765971	20766299	NoTarget:None
CONT1963	CONT1963	0.0176516	PGSC0003DMB000000295	170211	170603	392	0	NoTarget	31	0	0	None	NA	#N/A	1	85	20826585	20826978	NoTarget:None
CONT1964	CONT1964	0.0122264	PGSC0003DMB000000295	173200	173566	366	0	NoTarget	34	0	0	None	NA	#N/A	1	85	20829574	20829941	NoTarget:None
CONT1965	CONT1965	0.0183578	PGSC0003DMB000000295	535001	535349	348	0	NoTarget	21	27	1	PGSC0003DMG400045700	Gene of unknown function	#N/A	1	85	21191375	21191724	NoTarget:PGSC0003DMG400045700
CONT2317	CONT2317	0.00796511	PGSC0003DMB000000455	148972	149332	360	0	NoTarget	30	0	0	None	NA	#N/A	1	93	22103269	22103630	NoTarget:None
CONT0629	CONT0629	0.00766659	PGSC0003DMB000000059	587344	587620	276	0	NoTarget	14	0	0	None	NA	#N/A	1	95	22602743	22603020	NoTarget:None
CONT0630	CONT0630	0.0136491	PGSC0003DMB000000059	1494359	1494942	583	300	Target	52	0	0	non-coding AFLP	NA	None.	1	95	23509758	23510342	Chr1_25cM_E36M42_158_17_RH_5K
CONT0631	CONT0631	0.0099119	PGSC0003DMB000000059	1954602	1955028	426	0	NoTarget	28	0	0	None	NA	#N/A	1	95	23970001	23970428	NoTarget:None
CONT0788	CONT0788	0.0157766	PGSC0003DMB000000077	1181208	1181596	388	0	NoTarget	22	0	0	None	NA	#N/A	1	109	30597255	30596866	NoTarget:None
CONT0789	CONT0789	0.0127292	PGSC0003DMB000000077	1624519	1625052	533	363	NoTarget	61	0	0	None	NA	#N/A	1	109	30153944	30153410	NoTarget:None
CONT2562	CONT2562	0.0139945	PGSC0003DMB000000667	128567	129154	587	336	Target	37	0	0	non-coding AFLP	NA	None.	1	119	41943125	41943713	Chr1_25cM_E39M36_118_15_RH_5K
CONT1596	CONT1596	0.0155699	PGSC0003DMB000000200	236445	236890	445	0	NoTarget	34	0	0	None	NA	#N/A	1	136	44855328	44854882	NoTarget:None
CONT1828	CONT1828	0.0124372	PGSC0003DMB000000257	204617	205088	471	0	NoTarget	20	0	0	None	NA	#N/A	1	180	56128325	56128797	NoTarget:None
CONT2216	CONT2216	0.0189845	PGSC0003DMB000000405	172281	172868	587	120	Target	71	0	0	non-coding AFLP	NA	MATCHED gi|44983832|gb|AAS52868.1| AER187Wp [Ashbya gossypii ATCC 10895] >gi|45190790|ref|NP_985044.1| AER187Wp [Eremothecium gossypii] (evalue: 7.6e-57 ) AND MATCHED gi|65305589|emb|CAI73914.1| long-chain-fatty-acid--coa ligase, putative [Theileria annulata] (evalue: 2.6e-41) AND MATCHED gi|61677145|gb|AAX51973.1| transposase [Pisum sativum] (evalue: 6.9e-34) AND MATCHED gi|65305102|emb|CAI73427…	1	121	42250775	42251363	Chr1_9cM_E36M42_190_68_RH_5K
CONT2217	CONT2217	0.0175851	PGSC0003DMB000000405	262657	262952	295	0	NoTarget	22	0	0	None	NA	#N/A	1	121	42341151	42341447	NoTarget:None
CONT2219	CONT2219	0.0217286	PGSC0003DMB000000405	328431	329023	592	300	Target	95	0	0	non-coding AFLP	NA	None.	1	121	42406925	42407518	Chr1_9cM_E32M49_259_45_RH_5K
CONT2220	CONT2220	0.0145673	PGSC0003DMB000000405	331532	331932	400	0	NoTarget	30	0	0	None	NA	#N/A	1	121	42410026	42410427	NoTarget:None
CONT1399	CONT1399	0.00634586	PGSC0003DMB000000169	229277	229557	280	0	NoTarget	7	0	0	None	NA	#N/A	1	144	47592983	47592702	NoTarget:None
CONT1400	GROUP279	0.00901272	PGSC0003DMB000000169	305543	306054	511	0	NoTarget	18	0	0	None	NA	#N/A	1	144	47516717	47516205	NoTarget:None_BED2324/2323
CONT1401	GROUP279	0.00565426	PGSC0003DMB000000169	306720	307147	427	0	NoTarget	8	0	0	None	NA	#N/A	1	144	47515540	47515112	NoTarget:None_BED2324/2323
CONT1402	CONT1402	0.00300395	PGSC0003DMB000000169	362942	363236	294	0	NoTarget	4	0	0	None	NA	#N/A	1	144	47459318	47459023	NoTarget:None
CONT1403	CONT1403	0.00768669	PGSC0003DMB000000169	463037	463330	293	0	NoTarget	14	0	0	None	NA	#N/A	1	144	47359223	47358929	NoTarget:None
CONT1404	CONT1404	0.00492958	PGSC0003DMB000000169	670101	670605	504	0	NoTarget	16	0	0	None	NA	#N/A	1	144	47152159	47151654	NoTarget:None
CONT1989	GROUP386	0.0069156	PGSC0003DMB000000299	233613	234224	611	342	Target	29	0	0	PGSC0003DMG200004192	NA	MATCHED unnamed(evalue: 2e-37 ) AND MATCHED gi|15218927|ref|NP_176191.1| haloacid dehalogenase-like hydrolase family [Arabidopsis thaliana] gi|30316321|sp|Q9XIE6|ALA3_ARATH Potential phospholipid-transporting ATPase 3 (Aminophospholipid flippase 3) gi|20147219|gb|AAM10325.1| At1g59820/F23H11_14 [Arabidopsis thaliana] (evalue: 4e-36) AND MATCHED hypothetical (evalue: 8e-30) AND MATCHED Phospholipi…	1	160	51344580	51345192	Chr1_Unmapped_P12M41_179_11_RH_5K
CONT1990	GROUP386	0.0122097	PGSC0003DMB000000299	235681	236377	696	399	Target	50	0	0	PGSC0003DMG200004192	NA	MATCHED unnamed(evalue: 2e-37 ) AND MATCHED gi|15218927|ref|NP_176191.1| haloacid dehalogenase-like hydrolase family [Arabidopsis thaliana] gi|30316321|sp|Q9XIE6|ALA3_ARATH Potential phospholipid-transporting ATPase 3 (Aminophospholipid flippase 3) gi|20147219|gb|AAM10325.1| At1g59820/F23H11_14 [Arabidopsis thaliana] (evalue: 4e-36) AND MATCHED hypothetical (evalue: 8e-30) AND MATCHED Phospholipi…	1	160	51346648	51347345	Chr1_Unmapped_P12M41_179_11_RH_5K
CONT1991	GROUP386	0.00819858	PGSC0003DMB000000299	237107	238277	1170	712	Target	47	0	0	PGSC0003DMG200004192	NA	MATCHED unnamed(evalue: 2e-37 ) AND MATCHED gi|15218927|ref|NP_176191.1| haloacid dehalogenase-like hydrolase family [Arabidopsis thaliana] gi|30316321|sp|Q9XIE6|ALA3_ARATH Potential phospholipid-transporting ATPase 3 (Aminophospholipid flippase 3) gi|20147219|gb|AAM10325.1| At1g59820/F23H11_14 [Arabidopsis thaliana] (evalue: 4e-36) AND MATCHED hypothetical (evalue: 8e-30) AND MATCHED Phospholipi…	1	160	51348074	51349245	Chr1_Unmapped_P12M41_179_11_RH_5K
CONT1406	GROUP280	0.0080726	PGSC0003DMB000000171	67666	68154	488	260	Target	26	365	17	PGSC0003DMG400016815	DAG protein, chloroplast	MATCHED gi|50365203|ref|YP_053628.1| deoxycytidylate deaminase [Mesoplasma florum L1] >gi|50363759|gb|AAT75744.1| deoxycytidylate deaminase [Mesoplasma florum L1] (evalue: 8e-78 ) AND MATCHED gi|4574210|gb|AAD23952.1| ribosomal protein S3 [Tortula ruralis] >gi|17369860|sp|Q9XEG7|RS3A_TORRU 40S ribosomal protein S3a (evalue: 3.1e-77) AND MATCHED AT1G18580.1 | Symbol: None | glycosyltransferase fam…	1	58	10578823	10579312	LeChr1_32cM_SGN-U274429_DM_4K
CONT1407	GROUP280	0.0107666	PGSC0003DMB000000171	69995	70290	295	121	Target	18	98	3	PGSC0003DMG400016815	DAG protein, chloroplast	MATCHED gi|50365203|ref|YP_053628.1| deoxycytidylate deaminase [Mesoplasma florum L1] >gi|50363759|gb|AAT75744.1| deoxycytidylate deaminase [Mesoplasma florum L1] (evalue: 8e-78 ) AND MATCHED gi|4574210|gb|AAD23952.1| ribosomal protein S3 [Tortula ruralis] >gi|17369860|sp|Q9XEG7|RS3A_TORRU 40S ribosomal protein S3a (evalue: 3.1e-77) AND MATCHED AT1G18580.1 | Symbol: None | glycosyltransferase fam…	1	58	10581152	10581448	LeChr1_32cM_SGN-U274429_DM_4K
CONT1408	GROUP280	0.0124179	PGSC0003DMB000000171	73869	75077	1208	905	Target	96	320	17	PGSC0003DMG400016815	DAG protein, chloroplast	MATCHED gi|50365203|ref|YP_053628.1| deoxycytidylate deaminase [Mesoplasma florum L1] >gi|50363759|gb|AAT75744.1| deoxycytidylate deaminase [Mesoplasma florum L1] (evalue: 8e-78 ) AND MATCHED gi|4574210|gb|AAD23952.1| ribosomal protein S3 [Tortula ruralis] >gi|17369860|sp|Q9XEG7|RS3A_TORRU 40S ribosomal protein S3a (evalue: 3.1e-77) AND MATCHED AT1G18580.1 | Symbol: None | glycosyltransferase fam…	1	58	10585026	10586235	LeChr1_32cM_SGN-U274429_DM_4K
CONT1409	CONT1409	6.80522e-05	PGSC0003DMB000000171	1037010	1037508	498	0	NoTarget	1	0	0	None	NA	#N/A	1	58	11548167	11548666	NoTarget:None
CONT1410	CONT1410	0	PGSC0003DMB000000171	1065985	1066309	324	0	NoTarget	0	0	0	None	NA	#N/A	1	58	11577142	11577467	NoTarget:None
CONT0679	CONT0679	0.0227262	PGSC0003DMB000000063	1985620	1985966	346	0	NoTarget	21	0	0	None	NA	#N/A	1	158	49955184	49954837	NoTarget:None
CONT2617	CONT2617	0.0170704	PGSC0003DMB000000828	5843	6232	389	0	NoTarget	40	0	0	None	NA	#N/A	1	66	12634362	12633972	NoTarget:None
CONT1856	GROUP357	0.0223223	PGSC0003DMB000000269	334484	335147	663	0	NoTarget	76	0	0	PGSC0003DMG400021840	Gene of unknown function	#N/A	1	138	45476254	45476918	NoTarget:PGSC0003DMG400021840
CONT1857	GROUP357	0.0200341	PGSC0003DMB000000269	335593	336163	570	0	NoTarget	58	408	37	PGSC0003DMG400021840	Gene of unknown function	#N/A	1	138	45477363	45477934	NoTarget:PGSC0003DMG400021840
CONT1858	GROUP358	0.00457479	PGSC0003DMB000000269	667269	669660	2391	2071	Target	65	2071	43	PGSC0003DMG400024017	Phytochrome B	MATCHED gi|55960314|emb|CAI15767.1| N-acylsphingosine amidohydrolase (non-lysosomal ceramidase) 2B [Homo sapiens] (evalue: 7e-115 ) AND MATCHED gi|170287|gb|AAA34093.1| phytochrome B (evalue: 8e-113) AND MATCHED gi|75189151|ref|ZP_00702418.1| COG0475: Kef-type K+ transport systems, membrane components [Escherichia coli E24377A] (evalue: 4e-111) AND MATCHED gi|464387|sp|P29130|PHYB_TOBAC Phytochro…	1	138	45809039	45811431	DM_PHYB
CONT1859	GROUP358	0.00759533	PGSC0003DMB000000269	670017	671155	1138	808	Target	41	808	20	PGSC0003DMG400024017	Phytochrome B	MATCHED gi|55960314|emb|CAI15767.1| N-acylsphingosine amidohydrolase (non-lysosomal ceramidase) 2B [Homo sapiens] (evalue: 7e-115 ) AND MATCHED gi|170287|gb|AAA34093.1| phytochrome B (evalue: 8e-113) AND MATCHED gi|75189151|ref|ZP_00702418.1| COG0475: Kef-type K+ transport systems, membrane components [Escherichia coli E24377A] (evalue: 4e-111) AND MATCHED gi|464387|sp|P29130|PHYB_TOBAC Phytochro…	1	138	45811787	45812926	DM_PHYB
CONT1860	GROUP358	0.00685302	PGSC0003DMB000000269	672006	672626	620	254	Target	14	294	4	PGSC0003DMG400024017	Phytochrome B	MATCHED gi|55960314|emb|CAI15767.1| N-acylsphingosine amidohydrolase (non-lysosomal ceramidase) 2B [Homo sapiens] (evalue: 7e-115 ) AND MATCHED gi|170287|gb|AAA34093.1| phytochrome B (evalue: 8e-113) AND MATCHED gi|75189151|ref|ZP_00702418.1| COG0475: Kef-type K+ transport systems, membrane components [Escherichia coli E24377A] (evalue: 4e-111) AND MATCHED gi|464387|sp|P29130|PHYB_TOBAC Phytochro…	1	138	45813776	45814397	DM_PHYB
CONT1861	GROUP358	0.0127074	PGSC0003DMB000000269	673808	674295	487	220	Target	23	220	8	PGSC0003DMG400024017	Phytochrome B	MATCHED gi|55960314|emb|CAI15767.1| N-acylsphingosine amidohydrolase (non-lysosomal ceramidase) 2B [Homo sapiens] (evalue: 7e-115 ) AND MATCHED gi|170287|gb|AAA34093.1| phytochrome B (evalue: 8e-113) AND MATCHED gi|75189151|ref|ZP_00702418.1| COG0475: Kef-type K+ transport systems, membrane components [Escherichia coli E24377A] (evalue: 4e-111) AND MATCHED gi|464387|sp|P29130|PHYB_TOBAC Phytochro…	1	138	45815578	45816066	DM_PHYB
CONT1882	CONT1882	0.0284854	PGSC0003DMB000000276	296121	296524	403	0	NoTarget	58	0	0	None	NA	#N/A	1	115	41093046	41093450	NoTarget:None
CONT1883	CONT1883	0.0210237	PGSC0003DMB000000276	390347	391176	829	582	Target	95	0	0	non-coding AFLP	NA	MATCHED mannosyl-oligosaccharide(evalue: 5e-60 ) AND MATCHED Os04g0606400 (evalue: 3e-56) AND MATCHED OSIGBa0113I13.2 (evalue: 3e-56) AND MATCHED gi|15217971|ref|NP_175570.1| mannosyl-oligosaccharide alpha-1,2-mannosidase, putative [Arabidopsis thaliana] gi|25353881|pir||E96554 hypothetical protein F19C24.18 [imported] - Arabidopsis thaliana gi|12321674|gb|AAG50876.1| mannosyl-oligosaccharide alp…	1	115	41187272	41188102	Chr1_Unmapped_P13M36_365_71_RH_5K
CONT2439	CONT2439	0.0198449	PGSC0003DMB000000536	80142	80570	428	421	Target	33	0	0	non-coding AFLP	NA	None.	1	166	52338480	52338909	Chr1_Unmapped_E36M62_347_08_RH_5K
CONT0361	CONT0361	0.0127638	PGSC0003DMB000000031	140660	141331	671	0	NoTarget	44	0	0	None	NA	#N/A	1	170	52922952	52923624	NoTarget:None
CONT0994	CONT0994	0.0065736	PGSC0003DMB000000100	1453054	1453545	491	0	NoTarget	11	0	0	None	NA	#N/A	1	113	39293874	39293382	NoTarget:None
CONT0995	CONT0995	0.00807121	PGSC0003DMB000000100	1704748	1705154	406	0	NoTarget	11	0	0	None	NA	#N/A	1	113	39042180	39041773	NoTarget:None
CONT0201	CONT0201	0.00752032	PGSC0003DMB000000015	550550	551078	528	0	NoTarget	30	0	0	None	NA	#N/A	1	77	15563380	15563909	NoTarget:None
CONT0202	CONT0202	0.0188161	PGSC0003DMB000000015	1410157	1410680	523	398	Target	47	0	0	non-coding AFLP	NA	None.	1	77	16422987	16423511	Chr1_Unmapped_E33M40_181_38_RH_5K
CONT0205	CONT0205	0	PGSC0003DMB000000015	3283846	3284169	323	0	NoTarget	0	0	0	None	NA	None	1	77	18296676	18297000	NoTarget:None
CONT2116	CONT2116	0.00879805	PGSC0003DMB000000343	479565	480221	656	0	NoTarget	34	516	27	PGSC0003DMG400031871	Stress-associated protein 3	#N/A	1	154	49283121	49283778	NoTarget:PGSC0003DMG400031871
CONT2382	CONT2382	0.00784144	PGSC0003DMB000000501	366057	368307	2250	1874	Target	125	485	16	PGSC0003DMG400005593	Regulator of chromosome condensation/beta-lactamase-inhibitor protein II	MATCHED gi|42572237|ref|NP_974213.1| ankyrin repeat family protein / regulator of chromosome condensation (RCC1) family protein [Arabidopsis thaliana] (evalue: 7e-130 ) AND MATCHED gi|30678939|ref|NP_187029.2| expressed protein [Arabidopsis thaliana] (evalue: 2e-129) AND MATCHED gi|26449496|dbj|BAC41874.1| unknown protein [Arabidopsis thaliana] (evalue: 2e-129) AND MATCHED gi|34899992|ref|NP_9113…	1	107	29719065	29721316	LeChr1_31cM_SGN-U279614_DM_4K
CONT2571	GROUP501	0.00815513	PGSC0003DMB000000674	74155	74902	747	423	Target	29	410	19	PGSC0003DMG400001206	Peroxisomal enoyl-CoA hydratase/isomerase family protein	MATCHED gi|6469117|emb|CAB61740.1| putative enoyl CoA hydratase [Cicer arietinum](evalue: 2.6e-99 ) AND MATCHED gi|31429968|gb|AAP51945.1| Ribosomal protein L7Ae, putative [Oryza sativa (japonica cultivar-group)] >gi|14028981|gb|AAK52522.1| Putative ribosomal protein L7Ae-like [Oryza sativa (japonica cultivar-group)] >gi|37530712|ref|NP_919658.1| putative ribosomal protein L7Ae-like [Oryza sativa…	1	142	46325422	46326170	SGN-U277305_DM_4K
CONT2572	GROUP501	0.0077735	PGSC0003DMB000000674	76236	76861	625	283	Target	26	283	6	PGSC0003DMG400001206	Peroxisomal enoyl-CoA hydratase/isomerase family protein	MATCHED gi|6469117|emb|CAB61740.1| putative enoyl CoA hydratase [Cicer arietinum](evalue: 2.6e-99 ) AND MATCHED gi|31429968|gb|AAP51945.1| Ribosomal protein L7Ae, putative [Oryza sativa (japonica cultivar-group)] >gi|14028981|gb|AAK52522.1| Putative ribosomal protein L7Ae-like [Oryza sativa (japonica cultivar-group)] >gi|37530712|ref|NP_919658.1| putative ribosomal protein L7Ae-like [Oryza sativa…	1	142	46327503	46328129	SGN-U277305_DM_4K
CONT2573	GROUP501	0.00964068	PGSC0003DMB000000674	77609	78230	621	325	Target	35	105	5	PGSC0003DMG400001206	Peroxisomal enoyl-CoA hydratase/isomerase family protein	MATCHED gi|6469117|emb|CAB61740.1| putative enoyl CoA hydratase [Cicer arietinum](evalue: 2.6e-99 ) AND MATCHED gi|31429968|gb|AAP51945.1| Ribosomal protein L7Ae, putative [Oryza sativa (japonica cultivar-group)] >gi|14028981|gb|AAK52522.1| Putative ribosomal protein L7Ae-like [Oryza sativa (japonica cultivar-group)] >gi|37530712|ref|NP_919658.1| putative ribosomal protein L7Ae-like [Oryza sativa…	1	142	46328876	46329498	SGN-U277305_DM_4K
CONT0425	CONT0425	0.023823	PGSC0003DMB000000035	2581904	2582177	273	0	NoTarget	25	0	0	None	NA	#N/A	1	182	56991431	56991157	NoTarget:None
CONT0424	CONT0424	0.0116164	PGSC0003DMB000000035	2233720	2234839	1119	840	Target	71	783	46	PGSC0003DMG400011326	Ring finger protein	MATCHED gi|55295958|dbj|BAD67998.1| unknown protein [Oryza sativa (japonica cultivar-group)] >gi|55297113|dbj|BAD68757.1| unknown protein [Oryza sativa (japonica cultivar-group)] (evalue: 1.8e-16 ) AND MATCHED gi|77361584|ref|YP_341159.1| Fe-S cluster assembly and activation protein (possibly as alternative scaffold for Fe-S cluster assembly) [Pseudoalteromonas haloplanktis TAC125] >gi|76876495|e…	1	182	57339615	57338495	GGeChr1_8cM_SGN-U292257_DM_4k
CONT0422	GROUP080	0.0114073	PGSC0003DMB000000035	1967173	1969116	1943	1660	Target	127	277	5	PGSC0003DMG400011331	Dynein light chain	MATCHED gi|28466885|gb|AAO44051.1| At4g15930 [Arabidopsis thaliana](evalue: 2.9e-39 ) AND MATCHED gi|34902908|ref|NP_912801.1| unnamed protein product [Oryza sativa (japonica cultivar-group)] gi|6016872|dbj|BAA85215.1| unnamed protein product [Oryza sativa (japonica cultivar-group)] (evalue: 6.1e-37) AND MATCHED gi|9757828|dbj|BAB08265.1| receptor kinase-like protein [Arabidopsis thaliana] >gi|15…	1	182	57606162	57604218	LeChr1_33cM_SGN-U269900_DM_4K
CONT0423	GROUP080	0.00328944	PGSC0003DMB000000035	1970547	1971206	659	333	Target	15	83	1	PGSC0003DMG400011331	Dynein light chain	MATCHED gi|28466885|gb|AAO44051.1| At4g15930 [Arabidopsis thaliana](evalue: 2.9e-39 ) AND MATCHED gi|34902908|ref|NP_912801.1| unnamed protein product [Oryza sativa (japonica cultivar-group)] gi|6016872|dbj|BAA85215.1| unnamed protein product [Oryza sativa (japonica cultivar-group)] (evalue: 6.1e-37) AND MATCHED gi|9757828|dbj|BAB08265.1| receptor kinase-like protein [Arabidopsis thaliana] >gi|15…	1	182	57602788	57602128	LeChr1_33cM_SGN-U269900_DM_4K
CONT0421	CONT0421	0.0135682	PGSC0003DMB000000035	1681001	1681361	360	0	NoTarget	24	0	0	None	NA	#N/A	1	182	57892334	57891973	NoTarget:None
CONT0418	CONT0418	0.0154777	PGSC0003DMB000000035	154249	154921	672	410	Target	53	514	32	PGSC0003DMG400010664	1,4-alpha-glucan-maltohydrolase	MATCHED gi|78684533|ref|ZP_00849317.1| Molybdopterin binding domain:Molybdopterin-guanine dinucleotide biosynthesis MobB region [Shewanella sp. ANA-3] >gi|78507865|gb|EAP21374.1| Molybdopterin binding domain:Molybdopterin-guanine dinucleotide biosynthesis MobB region [Shewanella sp. ANA-3] (evalue: 3.6e-28 ) AND MATCHED gi|5031285|gb|AAD38148.1| beta-amylase [Prunus armeniaca] (evalue: 2.5e-20) A…	1	182	59419086	59418413	SGN-U297585_DM_4K
CONT2428	GROUP472	0.0124841	PGSC0003DMB000000532	223461	224398	937	839	Target	76	218	6	PGSC0003DMG400032106	RRNA methylase	MATCHED gi|67665683|ref|ZP_00462943.1| Maleylacetoacetate isomerase [Burkholderia cenocepacia HI2424] >gi|67658704|ref|ZP_00456074.1| Maleylacetoacetate isomerase [Burkholderia cenocepacia AU 1054] >gi|67100776|gb|EAM17926.1| Maleylacetoacetate isomerase [Burkholderia cenocepacia HI2424] >gi|67093792|gb|EAM11331.1| Maleylacetoacetate isomerase [Burkholderia cenocepacia AU 1054] (evalue: 1.6e-90 )…	1	186	60925314	60926252	LeChr1_47cM_SGN-U270755_DM_4K
CONT2429	GROUP472	0.0151216	PGSC0003DMB000000532	225665	226066	401	127	Target	26	127	5	PGSC0003DMG400032106	RRNA methylase	MATCHED gi|67665683|ref|ZP_00462943.1| Maleylacetoacetate isomerase [Burkholderia cenocepacia HI2424] >gi|67658704|ref|ZP_00456074.1| Maleylacetoacetate isomerase [Burkholderia cenocepacia AU 1054] >gi|67100776|gb|EAM17926.1| Maleylacetoacetate isomerase [Burkholderia cenocepacia HI2424] >gi|67093792|gb|EAM11331.1| Maleylacetoacetate isomerase [Burkholderia cenocepacia AU 1054] (evalue: 1.6e-90 )…	1	186	60927518	60927920	LeChr1_47cM_SGN-U270755_DM_4K
CONT2430	GROUP472	0.0201468	PGSC0003DMB000000532	226284	227025	741	533	Target	60	321	19	PGSC0003DMG400032106	RRNA methylase	MATCHED gi|67665683|ref|ZP_00462943.1| Maleylacetoacetate isomerase [Burkholderia cenocepacia HI2424] >gi|67658704|ref|ZP_00456074.1| Maleylacetoacetate isomerase [Burkholderia cenocepacia AU 1054] >gi|67100776|gb|EAM17926.1| Maleylacetoacetate isomerase [Burkholderia cenocepacia HI2424] >gi|67093792|gb|EAM11331.1| Maleylacetoacetate isomerase [Burkholderia cenocepacia AU 1054] (evalue: 1.6e-90 )…	1	186	60928137	60928879	LeChr1_47cM_SGN-U270755_DM_4K
CONT0137	GROUP026	0.0144588	PGSC0003DMB000000010	443604	443900	296	296	Target	25	157	11	PGSC0003DMG401004358	Dienelactone hydrolase family protein	MATCHED gi|71018651|ref|XP_759556.1| hypothetical protein UM03409.1 [Ustilago maydis 521] >gi|46099314|gb|EAK84547.1| hypothetical protein UM03409.1 [Ustilago maydis 521] (evalue: 7.5e-49 ) AND MATCHED gi|55635759|ref|XP_508375.1| PREDICTED: similar to apoptosis inhibitor 5; API5-like 1; fibroblast growth factor 2-interacting factor 2 [Pan troglodytes] (evalue: 1.7e-48) AND MATCHED gi|66815367|re…	1	188	61325065	61324768	SGN-U284913_DM_4K
CONT0138	GROUP026	0.0172209	PGSC0003DMB000000010	444186	444730	544	469	Target	47	296	16	PGSC0003DMG401004358	Dienelactone hydrolase family protein	MATCHED gi|71018651|ref|XP_759556.1| hypothetical protein UM03409.1 [Ustilago maydis 521] >gi|46099314|gb|EAK84547.1| hypothetical protein UM03409.1 [Ustilago maydis 521] (evalue: 7.5e-49 ) AND MATCHED gi|55635759|ref|XP_508375.1| PREDICTED: similar to apoptosis inhibitor 5; API5-like 1; fibroblast growth factor 2-interacting factor 2 [Pan troglodytes] (evalue: 1.7e-48) AND MATCHED gi|66815367|re…	1	188	61324483	61323938	SGN-U284913_DM_4K
CONT0135	GROUP025	0.0182399	PGSC0003DMB000000010	433799	434354	555	385	Target	54	170	9	PGSC0003DMG402004358	Endo-1,3-1,4-beta-d-glucanase	MATCHED gi|71018651|ref|XP_759556.1| hypothetical protein UM03409.1 [Ustilago maydis 521] >gi|46099314|gb|EAK84547.1| hypothetical protein UM03409.1 [Ustilago maydis 521] (evalue: 2e-55 ) AND MATCHED gi|66815367|ref|XP_641700.1| hypothetical protein DDB0205849 [Dictyostelium discoideum] >gi|60469731|gb|EAL67719.1| hypothetical protein DDB0205849 [Dictyostelium discoideum] (evalue: 2e-55) AND MATC…	1	188	61334870	61334314	SGN-U297174_DM_4K
CONT0136	GROUP025	0.0181569	PGSC0003DMB000000010	434550	435604	1054	461	Target	113	406	29	PGSC0003DMG402004358	Endo-1,3-1,4-beta-d-glucanase	MATCHED gi|71018651|ref|XP_759556.1| hypothetical protein UM03409.1 [Ustilago maydis 521] >gi|46099314|gb|EAK84547.1| hypothetical protein UM03409.1 [Ustilago maydis 521] (evalue: 2e-55 ) AND MATCHED gi|66815367|ref|XP_641700.1| hypothetical protein DDB0205849 [Dictyostelium discoideum] >gi|60469731|gb|EAL67719.1| hypothetical protein DDB0205849 [Dictyostelium discoideum] (evalue: 2e-55) AND MATC…	1	188	61334119	61333064	SGN-U297174_DM_4K
CONT1024	CONT1024	0.00340829	PGSC0003DMB000000104	139011	139777	766	473	Target	32	588	23	PGSC0003DMG400001121	Cysteine desulfurylase	MATCHED gi|30690360|ref|NP_850886.1| expressed protein [Arabidopsis thaliana](evalue: 1e-31 ) AND MATCHED gi|48057667|gb|AAT39966.1| putative isopenicillin N epimerase [Solanum demissum] (evalue: 7.3e-30) AND MATCHED gi|34894318|ref|NP_908484.1| unnamed protein product [Oryza sativa (japonica cultivar-group)] gi|8467955|dbj|BAA96579.1| unnamed protein product [Oryza sativa (japonica cultivar-grou…	1	190	63420399	63419632	LeChr1_40cM_SGN-U298322_DM_4K
CONT1025	GROUP201	0.0154156	PGSC0003DMB000000104	532857	534814	1957	1663	Target	142	326	9	PGSC0003DMG400009020	Nitrogen fixation protein nifU	MATCHED gi|50931015|ref|XP_475035.1| OSJNBa0042F21.5 [Oryza sativa (japonica cultivar-group)] >gi|38347303|emb|CAE02298.2| OSJNBa0042F21.5 [Oryza sativa (japonica cultivar-group)] (evalue: 1e-115 ) AND MATCHED gi|2104549|gb|AAB57798.1| AGAA.3 [Arabidopsis thaliana] (evalue: 1.1e-80) AND MATCHED gi|77972169|ref|ZP_00827744.1| COG1064: Zn-dependent alcohol dehydrogenases [Yersinia frederiksenii ATC…	1	190	63026553	63024595	LeChr1_48cM_SGN-U274716_DM_4K
CONT1026	GROUP201	0.00795557	PGSC0003DMB000000104	537484	538137	653	336	Target	36	319	11	PGSC0003DMG400009020	Nitrogen fixation protein nifU	MATCHED gi|50931015|ref|XP_475035.1| OSJNBa0042F21.5 [Oryza sativa (japonica cultivar-group)] >gi|38347303|emb|CAE02298.2| OSJNBa0042F21.5 [Oryza sativa (japonica cultivar-group)] (evalue: 1e-115 ) AND MATCHED gi|2104549|gb|AAB57798.1| AGAA.3 [Arabidopsis thaliana] (evalue: 1.1e-80) AND MATCHED gi|77972169|ref|ZP_00827744.1| COG1064: Zn-dependent alcohol dehydrogenases [Yersinia frederiksenii ATC…	1	190	63021926	63021272	LeChr1_48cM_SGN-U274716_DM_4K
CONT1027	CONT1027	0.00634576	PGSC0003DMB000000104	646638	648629	1991	1681	Target	69	994	15	PGSC0003DMG400009015	DEAD-box ATP-dependent RNA helicase 24	MATCHED gi|31429997|gb|AAP51974.1| F-box domain, putative [Oryza sativa (japonica cultivar-group)] >gi|37530770|ref|NP_919687.1| unknown protein [Oryza sativa (japonica cultivar-group)] >gi|20514791|gb|AAM23236.1| Unknown protein [Oryza sativa (japonica cultivar-group)] (evalue: 5.2e-34 ) AND MATCHED gi|76795771|ref|ZP_00778142.1| Maf-like protein [Thermoanaerobacter ethanolicus ATCC 33223] >gi|7…	1	190	62912772	62910780	LeChr1_44cM_SGN-U284509_DM_4K
CONT1028	GROUP202	0.014358	PGSC0003DMB000000104	701140	702120	980	782	Target	58	493	24	PGSC0003DMG400009014	WRKY transcription factor IIe-1	MATCHED gi|25140462|gb|AAN71731.1| WRKY transcription factor IIe-1 [Lycopersicon esculentum](evalue: 3.6e-74 ) AND MATCHED gi|46394328|tpg|DAA05102.1| TPA: WRKY transcription factor 37 [Oryza sativa (japonica cultivar-group)] (evalue: 6e-29) AND MATCHED gi|50902058|ref|XP_463462.1| putative helicase-like transcription factor [Oryza sativa (japonica cultivar-group)] (evalue: 6e-29) AND MATCHED gi|…	1	190	62858270	62857289	GGChr1_SGN-U274720_DM_4K
CONT1029	GROUP202	0.0133099	PGSC0003DMB000000104	702126	703183	1057	903	Target	80	242	7	PGSC0003DMG400009014	WRKY transcription factor IIe-1	MATCHED gi|25140462|gb|AAN71731.1| WRKY transcription factor IIe-1 [Lycopersicon esculentum](evalue: 3.6e-74 ) AND MATCHED gi|46394328|tpg|DAA05102.1| TPA: WRKY transcription factor 37 [Oryza sativa (japonica cultivar-group)] (evalue: 6e-29) AND MATCHED gi|50902058|ref|XP_463462.1| putative helicase-like transcription factor [Oryza sativa (japonica cultivar-group)] (evalue: 6e-29) AND MATCHED gi|…	1	190	62857284	62856226	GGChr1_SGN-U274720_DM_4K
CONT1030	CONT1030	0.0102019	PGSC0003DMB000000104	902335	904473	2138	1902	Target	123	0	0	PGSC0003DMG200009039	NA	MATCHED gi|78184729|ref|YP_377164.1| HAD-superfamily hydrolase subfamily IA, variant 3 [Synechococcus sp. CC9902] >gi|78169023|gb|ABB26120.1| HAD-superfamily hydrolase subfamily IA, variant 3 [Synechococcus sp. CC9902] (evalue: 4.4e-54 ) AND MATCHED gi|75513459|ref|ZP_00735863.1| COG0596: Predicted hydrolases or acyltransferases (alpha/beta hydrolase superfamily) [Escherichia coli 53638] >gi|7523…	1	190	62657075	62654936	LeChr1_47cM_SGN-U280677_DM_4K
CONT1031	GROUP203	0.0112691	PGSC0003DMB000000104	1349514	1350663	1149	1008	Target	60	506	16	PGSC0003DMG402008996	Conserved gene of unknown function	MATCHED gi|67633840|gb|AAY78844.1| copper-binding family protein [Arabidopsis thaliana] >gi|15240371|ref|NP_198602.1| copper-binding family protein [Arabidopsis thaliana] (evalue: 6.9e-57 ) AND MATCHED gi|20453293|gb|AAM19885.1| At1g17860/F2H15_8 [Arabidopsis thaliana] >gi|20148401|gb|AAM10091.1| unknown protein [Arabidopsis thaliana] >gi|15294166|gb|AAK95260.1| At1g17860/F2H15_8 [Arabidopsis tha…	1	190	62209896	62208746	GGChr1_SGN-U271866_DM_4K
CONT1032	GROUP203	0.0210515	PGSC0003DMB000000104	1350727	1351413	686	588	Target	68	0	0	PGSC0003DMG402008996	Conserved gene of unknown function	MATCHED gi|67633840|gb|AAY78844.1| copper-binding family protein [Arabidopsis thaliana] >gi|15240371|ref|NP_198602.1| copper-binding family protein [Arabidopsis thaliana] (evalue: 6.9e-57 ) AND MATCHED gi|20453293|gb|AAM19885.1| At1g17860/F2H15_8 [Arabidopsis thaliana] >gi|20148401|gb|AAM10091.1| unknown protein [Arabidopsis thaliana] >gi|15294166|gb|AAK95260.1| At1g17860/F2H15_8 [Arabidopsis tha…	1	190	62208683	62207996	GGChr1_SGN-U271866_DM_4K
CONT1033	CONT1033	0.0132862	PGSC0003DMB000000104	1729842	1731377	1535	1423	Target	121	1314	95	PGSC0003DMG400008978	Xyloglucanase inhibitor	MATCHED gi|32482806|gb|AAP84703.1| putative xyloglucanase inhibitor [Solanum tuberosum](evalue: 0 ) AND MATCHED gi|27372527|gb|AAN87262.1| xyloglucan-specific fungal endoglucanase inhibitor protein precursor [Lycopersicon esculentum] (evalue: 0) AND MATCHED gi|7488910|pir||T14329 dermal glycoprotein precursor, extracellular - carrot (fragment) gi|285741|dbj|BAA03413.1| EDGP precursor [Daucus caro…	1	190	61829568	61828032	GGChr1_SGN-U274748_DM_4K
CONT2447	CONT2447	0.0101478	PGSC0003DMB000000541	209674	210091	417	240	Target	18	0	0	non-coding AFLP	NA	MATCHED IMP(evalue: 2e-26 ) AND MATCHED gi|15231815|ref|NP_190912.1| expressed protein [Arabidopsis thaliana] gi|30693817|ref|NP_850691.1| expressed protein [Arabidopsis thaliana] gi|11357790|pir||T45884 hypothetical protein F4P12.140 - Arabidopsis thaliana gi|6729495|emb|CAB67651.1| putative protein [Arabidopsis thaliana] gi|26449670|dbj|BAC41959.1| unknown protein [Arabidopsis thaliana] gi|2902…	1	192	63819081	63819499	Chr1_16cM_E33M40_071_31_RH_5K
CONT2448	GROUP476	0.00375531	PGSC0003DMB000000541	286838	287885	1047	878	Target	36	0	0	PGSC0003DMG200000841	NA	MATCHED gi|30695529|ref|NP_191760.2| expressed protein [Arabidopsis thaliana](evalue: 1e-117 ) AND MATCHED gi|67903720|ref|XP_682116.1| hypothetical protein AN8847.2 [Aspergillus nidulans FGSC A4] >gi|40740945|gb|EAA60135.1| hypothetical protein AN8847.2 [Aspergillus nidulans FGSC A4] (evalue: 5e-105) AND MATCHED gi|75821075|ref|ZP_00751111.1| COG1387: Histidinol phosphatase and related hydrolase…	1	192	63896245	63897293	LeChr1_40cM_SGN-U277937_DM_4K
CONT2449	GROUP476	0.00771954	PGSC0003DMB000000541	287903	288232	329	325	Target	23	0	0	PGSC0003DMG200000841	NA	MATCHED gi|30695529|ref|NP_191760.2| expressed protein [Arabidopsis thaliana](evalue: 1e-117 ) AND MATCHED gi|67903720|ref|XP_682116.1| hypothetical protein AN8847.2 [Aspergillus nidulans FGSC A4] >gi|40740945|gb|EAA60135.1| hypothetical protein AN8847.2 [Aspergillus nidulans FGSC A4] (evalue: 5e-105) AND MATCHED gi|75821075|ref|ZP_00751111.1| COG1387: Histidinol phosphatase and related hydrolase…	1	192	63897310	63897640	LeChr1_40cM_SGN-U277937_DM_4K
CONT2450	GROUP476	0.00599484	PGSC0003DMB000000541	288505	289077	572	300	Target	31	0	0	PGSC0003DMG200000841	NA	MATCHED gi|30695529|ref|NP_191760.2| expressed protein [Arabidopsis thaliana](evalue: 1e-117 ) AND MATCHED gi|67903720|ref|XP_682116.1| hypothetical protein AN8847.2 [Aspergillus nidulans FGSC A4] >gi|40740945|gb|EAA60135.1| hypothetical protein AN8847.2 [Aspergillus nidulans FGSC A4] (evalue: 5e-105) AND MATCHED gi|75821075|ref|ZP_00751111.1| COG1387: Histidinol phosphatase and related hydrolase…	1	192	63897912	63898485	LeChr1_40cM_SGN-U277937_DM_4K
CONT2451	GROUP476	0.00735884	PGSC0003DMB000000541	294378	295035	657	338	Target	31	0	0	PGSC0003DMG200000841	NA	MATCHED gi|30695529|ref|NP_191760.2| expressed protein [Arabidopsis thaliana](evalue: 1e-117 ) AND MATCHED gi|67903720|ref|XP_682116.1| hypothetical protein AN8847.2 [Aspergillus nidulans FGSC A4] >gi|40740945|gb|EAA60135.1| hypothetical protein AN8847.2 [Aspergillus nidulans FGSC A4] (evalue: 5e-105) AND MATCHED gi|75821075|ref|ZP_00751111.1| COG1387: Histidinol phosphatase and related hydrolase…	1	192	63903785	63904443	LeChr1_40cM_SGN-U277937_DM_4K
CONT0704	GROUP135	0.0110049	PGSC0003DMB000000068	364987	366692	1705	1519	Target	98	690	37	PGSC0003DMG400006822	Geranylgeranyl hydrogenase	MATCHED gi|3821254|emb|CAA07683.1| geranylgeranyl reductase [Nicotiana tabacum](evalue: 8e-144 ) AND MATCHED gi|19749359|gb|AAD28640.2| geranylgeranyl hydrogenase [Glycine max] (evalue: 1e-143) AND MATCHED gi|2828267|emb|CAA74372.1| geranylgeranyl reductase [Arabidopsis thaliana] (evalue: 1e-142) AND MATCHED gi|17978763|gb|AAL47375.1| unknown protein [Arabidopsis thaliana] >gi|15450930|gb|AAK9673…	1	196	64430005	64431711	GGChr1_SGN-U275179_DM_4K
CONT0705	GROUP135	0.0152824	PGSC0003DMB000000068	369424	370711	1287	140	Target	89	0	0	PGSC0003DMG400006822	Geranylgeranyl hydrogenase	MATCHED gi|3821254|emb|CAA07683.1| geranylgeranyl reductase [Nicotiana tabacum](evalue: 8e-144 ) AND MATCHED gi|19749359|gb|AAD28640.2| geranylgeranyl hydrogenase [Glycine max] (evalue: 1e-143) AND MATCHED gi|2828267|emb|CAA74372.1| geranylgeranyl reductase [Arabidopsis thaliana] (evalue: 1e-142) AND MATCHED gi|17978763|gb|AAL47375.1| unknown protein [Arabidopsis thaliana] >gi|15450930|gb|AAK9673…	1	196	64434442	64435730	GGChr1_SGN-U275179_DM_4K
CONT0706	CONT0706	0.00819328	PGSC0003DMB000000068	599707	601002	1295	695	Target	64	471	11	PGSC0003DMG400006765	Glycerol-3-phosphate dehydrogenase	MATCHED gi|73996484|ref|XP_534810.2| PREDICTED: similar to microspherule protein 1 isoform 2 isoform 1 [Canis familiaris] (evalue: 4.3e-39 ) AND MATCHED gi|76653711|ref|XP_873903.1| PREDICTED: similar to NOL1/NOP2/Sun domain family, member 5 isoform 1 [Bos taurus] (evalue: 3.6e-38) AND MATCHED gi|34908960|ref|NP_915827.1| putative glycerol-3-phosphate dehydrogenase [Oryza sativa (japonica cultiva…	1	196	64664725	64666021	SGN-U280458_DM_4K
CONT0708	GROUP136	0.0118885	PGSC0003DMB000000068	1675841	1676304	463	228	Target	33	0	0	PGSC0003DMG200006798	NA	MATCHED gi|50920269|ref|XP_470495.1| hypothetical protein [Oryza sativa (japonica cultivar-group)] >gi|30102981|gb|AAP21394.1| hypothetical protein [Oryza sativa (japonica cultivar-group)] (evalue: 1e-119 ) AND MATCHED gi|67624619|ref|XP_668592.1| hypothetical protein Chro.70177 [Cryptosporidium hominis] >gi|54659795|gb|EAL38358.1| hypothetical protein Chro.70177 [Cryptosporidium hominis] (evalue…	1	196	65740859	65741323	DM_CCD1ab
CONT0709	GROUP136	0.00440377	PGSC0003DMB000000068	1677138	1678654	1516	1144	Target	69	0	0	PGSC0003DMG200006798	NA	MATCHED gi|50920269|ref|XP_470495.1| hypothetical protein [Oryza sativa (japonica cultivar-group)] >gi|30102981|gb|AAP21394.1| hypothetical protein [Oryza sativa (japonica cultivar-group)] (evalue: 1e-119 ) AND MATCHED gi|67624619|ref|XP_668592.1| hypothetical protein Chro.70177 [Cryptosporidium hominis] >gi|54659795|gb|EAL38358.1| hypothetical protein Chro.70177 [Cryptosporidium hominis] (evalue…	1	196	65742156	65743673	DM_CCD1ab
CONT0710	GROUP136	0.0028392	PGSC0003DMB000000068	1679831	1682861	3030	1635	Target	97	0	0	PGSC0003DMG200006798	NA	MATCHED gi|50920269|ref|XP_470495.1| hypothetical protein [Oryza sativa (japonica cultivar-group)] >gi|30102981|gb|AAP21394.1| hypothetical protein [Oryza sativa (japonica cultivar-group)] (evalue: 1e-119 ) AND MATCHED gi|67624619|ref|XP_668592.1| hypothetical protein Chro.70177 [Cryptosporidium hominis] >gi|54659795|gb|EAL38358.1| hypothetical protein Chro.70177 [Cryptosporidium hominis] (evalue…	1	196	65744849	65747880	DM_CCD1ab
CONT0711	GROUP136	0.00526111	PGSC0003DMB000000068	1683302	1684538	1236	845	Target	48	0	0	PGSC0003DMG200006798	NA	MATCHED gi|50920269|ref|XP_470495.1| hypothetical protein [Oryza sativa (japonica cultivar-group)] >gi|30102981|gb|AAP21394.1| hypothetical protein [Oryza sativa (japonica cultivar-group)] (evalue: 1e-119 ) AND MATCHED gi|67624619|ref|XP_668592.1| hypothetical protein Chro.70177 [Cryptosporidium hominis] >gi|54659795|gb|EAL38358.1| hypothetical protein Chro.70177 [Cryptosporidium hominis] (evalue…	1	196	65748320	65749557	DM_CCD1ab
CONT0712	GROUP136	0.0156449	PGSC0003DMB000000068	1686036	1686723	687	374	Target	37	0	0	PGSC0003DMG200006798	NA	MATCHED gi|50920269|ref|XP_470495.1| hypothetical protein [Oryza sativa (japonica cultivar-group)] >gi|30102981|gb|AAP21394.1| hypothetical protein [Oryza sativa (japonica cultivar-group)] (evalue: 1e-119 ) AND MATCHED gi|67624619|ref|XP_668592.1| hypothetical protein Chro.70177 [Cryptosporidium hominis] >gi|54659795|gb|EAL38358.1| hypothetical protein Chro.70177 [Cryptosporidium hominis] (evalue…	1	196	65751054	65751742	DM_CCD1ab
CONT0713	GROUP136	0.0183656	PGSC0003DMB000000068	1692424	1692894	470	121	Target	36	0	0	PGSC0003DMG200006798	NA	MATCHED gi|50920269|ref|XP_470495.1| hypothetical protein [Oryza sativa (japonica cultivar-group)] >gi|30102981|gb|AAP21394.1| hypothetical protein [Oryza sativa (japonica cultivar-group)] (evalue: 1e-119 ) AND MATCHED gi|67624619|ref|XP_668592.1| hypothetical protein Chro.70177 [Cryptosporidium hominis] >gi|54659795|gb|EAL38358.1| hypothetical protein Chro.70177 [Cryptosporidium hominis] (evalue…	1	196	65757442	65757913	DM_CCD1ab
CONT0714	GROUP136	0.0128117	PGSC0003DMB000000068	1693701	1694456	755	365	Target	49	0	0	PGSC0003DMG200006798	NA	MATCHED gi|50920269|ref|XP_470495.1| hypothetical protein [Oryza sativa (japonica cultivar-group)] >gi|30102981|gb|AAP21394.1| hypothetical protein [Oryza sativa (japonica cultivar-group)] (evalue: 1e-119 ) AND MATCHED gi|67624619|ref|XP_668592.1| hypothetical protein Chro.70177 [Cryptosporidium hominis] >gi|54659795|gb|EAL38358.1| hypothetical protein Chro.70177 [Cryptosporidium hominis] (evalue…	1	196	65758719	65759475	DM_CCD1ab
CONT0715	GROUP136	0.0244527	PGSC0003DMB000000068	1694562	1695111	549	0	Target	44	0	0	PGSC0003DMG200006798	NA	MATCHED gi|50920269|ref|XP_470495.1| hypothetical protein [Oryza sativa (japonica cultivar-group)] >gi|30102981|gb|AAP21394.1| hypothetical protein [Oryza sativa (japonica cultivar-group)] (evalue: 1e-119 ) AND MATCHED gi|67624619|ref|XP_668592.1| hypothetical protein Chro.70177 [Cryptosporidium hominis] >gi|54659795|gb|EAL38358.1| hypothetical protein Chro.70177 [Cryptosporidium hominis] (evalue…	1	196	65759580	65760130	DM_CCD1ab
CONT0716	GROUP136	0.0060172	PGSC0003DMB000000068	1696032	1696686	654	260	Target	30	0	0	PGSC0003DMG200006798	NA	MATCHED gi|50920269|ref|XP_470495.1| hypothetical protein [Oryza sativa (japonica cultivar-group)] >gi|30102981|gb|AAP21394.1| hypothetical protein [Oryza sativa (japonica cultivar-group)] (evalue: 1e-119 ) AND MATCHED gi|67624619|ref|XP_668592.1| hypothetical protein Chro.70177 [Cryptosporidium hominis] >gi|54659795|gb|EAL38358.1| hypothetical protein Chro.70177 [Cryptosporidium hominis] (evalue…	1	196	65761050	65761705	DM_CCD1ab
CONT0717	GROUP136	0.00984943	PGSC0003DMB000000068	1698595	1700980	2385	1983	Target	137	0	0	PGSC0003DMG200006798	NA	MATCHED gi|50920269|ref|XP_470495.1| hypothetical protein [Oryza sativa (japonica cultivar-group)] >gi|30102981|gb|AAP21394.1| hypothetical protein [Oryza sativa (japonica cultivar-group)] (evalue: 1e-119 ) AND MATCHED gi|67624619|ref|XP_668592.1| hypothetical protein Chro.70177 [Cryptosporidium hominis] >gi|54659795|gb|EAL38358.1| hypothetical protein Chro.70177 [Cryptosporidium hominis] (evalue…	1	196	65763613	65765999	DM_CCD1ab
CONT0718	GROUP136	0.0132244	PGSC0003DMB000000068	1701904	1703053	1149	844	Target	72	0	0	PGSC0003DMG200006798	NA	MATCHED gi|50920269|ref|XP_470495.1| hypothetical protein [Oryza sativa (japonica cultivar-group)] >gi|30102981|gb|AAP21394.1| hypothetical protein [Oryza sativa (japonica cultivar-group)] (evalue: 1e-119 ) AND MATCHED gi|67624619|ref|XP_668592.1| hypothetical protein Chro.70177 [Cryptosporidium hominis] >gi|54659795|gb|EAL38358.1| hypothetical protein Chro.70177 [Cryptosporidium hominis] (evalue…	1	196	65766922	65768072	DM_CCD1ab
CONT0719	GROUP136	0.0149422	PGSC0003DMB000000068	1714694	1715339	645	327	Target	37	0	0	PGSC0003DMG200006798	NA	MATCHED gi|50920269|ref|XP_470495.1| hypothetical protein [Oryza sativa (japonica cultivar-group)] >gi|30102981|gb|AAP21394.1| hypothetical protein [Oryza sativa (japonica cultivar-group)] (evalue: 1e-119 ) AND MATCHED gi|67624619|ref|XP_668592.1| hypothetical protein Chro.70177 [Cryptosporidium hominis] >gi|54659795|gb|EAL38358.1| hypothetical protein Chro.70177 [Cryptosporidium hominis] (evalue…	1	196	65779712	65780358	DM_CCD1ab
CONT0720	CONT0720	0.00435013	PGSC0003DMB000000068	1726733	1727497	764	0	NoTarget	15	0	0	None	NA	#N/A	1	196	65791751	65792516	NoTarget:None
CONT0721	GROUP137	0.00808134	PGSC0003DMB000000068	1793209	1793798	589	316	Target	22	0	0	PGSC0003DMG400006803	Nucleic acid binding protein	MATCHED gi|25408764|pir||E84847 probable CCCH-type zinc finger protein [imported] - Arabidopsis thaliana(evalue: 0 ) AND MATCHED gi|50751392|ref|XP_422376.1| PREDICTED: similar to RNA processing factor 1 [Gallus gallus] (evalue: 0) AND MATCHED gi|72010709|ref|XP_781777.1| PREDICTED: similar to ribosomal protein S2 [Strongylocentrotus purpuratus] (evalue: 0) AND MATCHED gi|66849975|gb|EAL90302.1| …	1	196	65858227	65858817	GGChr1_SGN-U271302_DM_4K
CONT0722	GROUP137	0.00377734	PGSC0003DMB000000068	1794781	1797524	2743	2431	Target	78	2193	53	PGSC0003DMG400006803	Nucleic acid binding protein	MATCHED gi|25408764|pir||E84847 probable CCCH-type zinc finger protein [imported] - Arabidopsis thaliana(evalue: 0 ) AND MATCHED gi|50751392|ref|XP_422376.1| PREDICTED: similar to RNA processing factor 1 [Gallus gallus] (evalue: 0) AND MATCHED gi|72010709|ref|XP_781777.1| PREDICTED: similar to ribosomal protein S2 [Strongylocentrotus purpuratus] (evalue: 0) AND MATCHED gi|66849975|gb|EAL90302.1| …	1	196	65859799	65862543	GGChr1_SGN-U271302_DM_4K
CONT2512	GROUP492	0.00411004	PGSC0003DMB000000608	122812	125231	2419	1796	Target	87	349	1	PGSC0003DMG400025245	DnaJ	MATCHED gi|21553367|gb|AAM62460.1| DnaJ protein-like [Arabidopsis thaliana](evalue: 1.6e-82 ) AND MATCHED gi|21429604|gb|AAM49801.1| GFA2 [Arabidopsis thaliana] (evalue: 4.8e-82) AND MATCHED gi|55246461|gb|EAA03580.2| ENSANGP00000012951 [Anopheles gambiae str. PEST] >gi|58375990|ref|XP_307793.2| ENSANGP00000012951 [Anopheles gambiae str. PEST] (evalue: 8.4e-79) AND MATCHED gi|10177754|dbj|BAB1106…	1	198	66414399	66411979	LeChr1_46cM_SGN-U296378_DM_4K
CONT2513	GROUP492	0.00441739	PGSC0003DMB000000608	125232	125746	514	265	Target	20	164	2	PGSC0003DMG400025245	DnaJ	MATCHED gi|21553367|gb|AAM62460.1| DnaJ protein-like [Arabidopsis thaliana](evalue: 1.6e-82 ) AND MATCHED gi|21429604|gb|AAM49801.1| GFA2 [Arabidopsis thaliana] (evalue: 4.8e-82) AND MATCHED gi|55246461|gb|EAA03580.2| ENSANGP00000012951 [Anopheles gambiae str. PEST] >gi|58375990|ref|XP_307793.2| ENSANGP00000012951 [Anopheles gambiae str. PEST] (evalue: 8.4e-79) AND MATCHED gi|10177754|dbj|BAB1106…	1	198	66411979	66411464	LeChr1_46cM_SGN-U296378_DM_4K
CONT2514	GROUP492	0.00326414	PGSC0003DMB000000608	125960	126385	425	121	Target	12	57	1	PGSC0003DMG400025245	DnaJ	MATCHED gi|21553367|gb|AAM62460.1| DnaJ protein-like [Arabidopsis thaliana](evalue: 1.6e-82 ) AND MATCHED gi|21429604|gb|AAM49801.1| GFA2 [Arabidopsis thaliana] (evalue: 4.8e-82) AND MATCHED gi|55246461|gb|EAA03580.2| ENSANGP00000012951 [Anopheles gambiae str. PEST] >gi|58375990|ref|XP_307793.2| ENSANGP00000012951 [Anopheles gambiae str. PEST] (evalue: 8.4e-79) AND MATCHED gi|10177754|dbj|BAB1106…	1	198	66411251	66410825	LeChr1_46cM_SGN-U296378_DM_4K
CONT2515	GROUP492	0.00631787	PGSC0003DMB000000608	127432	128051	619	240	Target	28	116	1	PGSC0003DMG400025245	DnaJ	MATCHED gi|21553367|gb|AAM62460.1| DnaJ protein-like [Arabidopsis thaliana](evalue: 1.6e-82 ) AND MATCHED gi|21429604|gb|AAM49801.1| GFA2 [Arabidopsis thaliana] (evalue: 4.8e-82) AND MATCHED gi|55246461|gb|EAA03580.2| ENSANGP00000012951 [Anopheles gambiae str. PEST] >gi|58375990|ref|XP_307793.2| ENSANGP00000012951 [Anopheles gambiae str. PEST] (evalue: 8.4e-79) AND MATCHED gi|10177754|dbj|BAB1106…	1	198	66409779	66409159	LeChr1_46cM_SGN-U296378_DM_4K
CONT1925	GROUP372	0.0101257	PGSC0003DMB000000284	438072	439924	1852	1573	Target	96	114	5	PGSC0003DMG400028982	Citrate synthase	MATCHED gi|1556429|emb|CAA59008.1| citrate synthase [Nicotiana tabacum](evalue: 0 ) AND MATCHED gi|8928010|sp|O80433|CISY_DAUCA Citrate synthase, mitochondrial precursor gi|3493367|dbj|BAA32557.1| citrate synthase [Daucus carota] (evalue: 0) AND MATCHED gi|15826601|pdb|1HFO|F Chain F, The Structure Of The Macrophage Migration Inhibitory Factor From Trichinella Spiralis. >gi|15826600|pdb|1HFO|E Ch…	1	200	67002483	67000630	CGChr1_SGN-U270016_DM_4k
CONT1926	GROUP372	0.00665487	PGSC0003DMB000000284	440660	442380	1720	779	Target	52	435	5	PGSC0003DMG400028982	Citrate synthase	MATCHED gi|1556429|emb|CAA59008.1| citrate synthase [Nicotiana tabacum](evalue: 0 ) AND MATCHED gi|8928010|sp|O80433|CISY_DAUCA Citrate synthase, mitochondrial precursor gi|3493367|dbj|BAA32557.1| citrate synthase [Daucus carota] (evalue: 0) AND MATCHED gi|15826601|pdb|1HFO|F Chain F, The Structure Of The Macrophage Migration Inhibitory Factor From Trichinella Spiralis. >gi|15826600|pdb|1HFO|E Ch…	1	200	66999895	66998174	CGChr1_SGN-U270016_DM_4k
CONT1927	GROUP372	0.00593961	PGSC0003DMB000000284	443166	444638	1472	670	Target	55	387	7	PGSC0003DMG400028982	Citrate synthase	MATCHED gi|1556429|emb|CAA59008.1| citrate synthase [Nicotiana tabacum](evalue: 0 ) AND MATCHED gi|8928010|sp|O80433|CISY_DAUCA Citrate synthase, mitochondrial precursor gi|3493367|dbj|BAA32557.1| citrate synthase [Daucus carota] (evalue: 0) AND MATCHED gi|15826601|pdb|1HFO|F Chain F, The Structure Of The Macrophage Migration Inhibitory Factor From Trichinella Spiralis. >gi|15826600|pdb|1HFO|E Ch…	1	200	66997389	66995916	CGChr1_SGN-U270016_DM_4k
CONT1928	GROUP372	0.00685195	PGSC0003DMB000000284	445036	445298	262	121	Target	5	102	0	PGSC0003DMG400028982	Citrate synthase	MATCHED gi|1556429|emb|CAA59008.1| citrate synthase [Nicotiana tabacum](evalue: 0 ) AND MATCHED gi|8928010|sp|O80433|CISY_DAUCA Citrate synthase, mitochondrial precursor gi|3493367|dbj|BAA32557.1| citrate synthase [Daucus carota] (evalue: 0) AND MATCHED gi|15826601|pdb|1HFO|F Chain F, The Structure Of The Macrophage Migration Inhibitory Factor From Trichinella Spiralis. >gi|15826600|pdb|1HFO|E Ch…	1	200	66995519	66995256	CGChr1_SGN-U270016_DM_4k
CONT1929	GROUP372	0.00633169	PGSC0003DMB000000284	445628	446184	556	220	Target	19	159	1	PGSC0003DMG400028982	Citrate synthase	MATCHED gi|1556429|emb|CAA59008.1| citrate synthase [Nicotiana tabacum](evalue: 0 ) AND MATCHED gi|8928010|sp|O80433|CISY_DAUCA Citrate synthase, mitochondrial precursor gi|3493367|dbj|BAA32557.1| citrate synthase [Daucus carota] (evalue: 0) AND MATCHED gi|15826601|pdb|1HFO|F Chain F, The Structure Of The Macrophage Migration Inhibitory Factor From Trichinella Spiralis. >gi|15826600|pdb|1HFO|E Ch…	1	200	66994927	66994370	CGChr1_SGN-U270016_DM_4k
CONT1930	GROUP372	0.00626947	PGSC0003DMB000000284	446556	447660	1104	845	Target	54	216	2	PGSC0003DMG400028982	Citrate synthase	MATCHED gi|1556429|emb|CAA59008.1| citrate synthase [Nicotiana tabacum](evalue: 0 ) AND MATCHED gi|8928010|sp|O80433|CISY_DAUCA Citrate synthase, mitochondrial precursor gi|3493367|dbj|BAA32557.1| citrate synthase [Daucus carota] (evalue: 0) AND MATCHED gi|15826601|pdb|1HFO|F Chain F, The Structure Of The Macrophage Migration Inhibitory Factor From Trichinella Spiralis. >gi|15826600|pdb|1HFO|E Ch…	1	200	66993999	66992894	CGChr1_SGN-U270016_DM_4k
CONT1923	CONT1923	0.00574047	PGSC0003DMB000000284	174121	175160	1039	745	Target	32	635	12	PGSC0003DMG401031123	Utp-glucose-1-phosphate uridylyltransferase	MATCHED gi|21536611|gb|AAM60943.1| putative ribosomal protein S2 [Arabidopsis thaliana](evalue: 1.9e-65 ) AND MATCHED gi|76696526|ref|XP_877860.1| PREDICTED: similar to Beta-hexosaminidase beta chain precursor (N-acetyl-beta-glucosaminidase) (Beta-N-acetylhexosaminidase) (Hexosaminidase B) (Cervical cancer proto-oncogene 7) (HCC-7) isoform 2 [Bos taurus] (evalue: 1.5e-54) AND MATCHED gi|62290023|…	1	200	67266434	67265394	LeChr1_48cM_SGN-U272918_DM_4K
CONT1921	GROUP371	0.00645823	PGSC0003DMB000000284	152768	153321	553	321	Target	26	167	2	PGSC0003DMG400031112	Chromo domain protein LHP1	MATCHED gi|16519033|gb|AAL25116.1| heterochromatin protein 1-like protein [Lycopersicon esculentum](evalue: 5e-115 ) AND MATCHED gi|8388619|emb|CAB94139.1| putative protein [Arabidopsis thaliana] >gi|8388611|emb|CAB94131.1| putative protein [Arabidopsis thaliana] >gi|18411818|ref|NP_567107.1| C2 domain-containing protein [Arabidopsis thaliana] >gi|18411789|ref|NP_567106.1| C2 domain-containing pr…	1	200	67287787	67287233	GGChr1_SGN-U271316_DM_4K
CONT1922	GROUP371	0.00713062	PGSC0003DMB000000284	153486	155480	1994	1540	Target	104	783	21	PGSC0003DMG400031112	Chromo domain protein LHP1	MATCHED gi|16519033|gb|AAL25116.1| heterochromatin protein 1-like protein [Lycopersicon esculentum](evalue: 5e-115 ) AND MATCHED gi|8388619|emb|CAB94139.1| putative protein [Arabidopsis thaliana] >gi|8388611|emb|CAB94131.1| putative protein [Arabidopsis thaliana] >gi|18411818|ref|NP_567107.1| C2 domain-containing protein [Arabidopsis thaliana] >gi|18411789|ref|NP_567106.1| C2 domain-containing pr…	1	200	67287069	67285074	GGChr1_SGN-U271316_DM_4K
CONT1418	GROUP282	0.0141286	PGSC0003DMB000000173	163733	164778	1045	637	Target	69	323	13	PGSC0003DMG400001787	Conserved gene of unknown function	MATCHED gi|21618076|gb|AAM67126.1| unknown [Arabidopsis thaliana](evalue: 8.5e-37 ) AND MATCHED gi|18418364|ref|NP_568353.1| expressed protein [Arabidopsis thaliana] (evalue: 8.5e-37) AND MATCHED gi|7548001|gb|AAA72021.2| Mn-superoxide dismutase [Zea mays] >gi|1174390|sp|P41979|SODM3_MAIZE Superoxide dismutase [Mn] 3.3, mitochondrial precursor (evalue: 2.5e-36) AND MATCHED gi|51980436|gb|AAH81526…	1	202	67654285	67655331	GGChr1_SGN-U282050_DM_4K
CONT1419	GROUP282	0.0118189	PGSC0003DMB000000173	166344	168276	1932	1660	Target	135	52	2	PGSC0003DMG400001787	Conserved gene of unknown function	MATCHED gi|21618076|gb|AAM67126.1| unknown [Arabidopsis thaliana](evalue: 8.5e-37 ) AND MATCHED gi|18418364|ref|NP_568353.1| expressed protein [Arabidopsis thaliana] (evalue: 8.5e-37) AND MATCHED gi|7548001|gb|AAA72021.2| Mn-superoxide dismutase [Zea mays] >gi|1174390|sp|P41979|SODM3_MAIZE Superoxide dismutase [Mn] 3.3, mitochondrial precursor (evalue: 2.5e-36) AND MATCHED gi|51980436|gb|AAH81526…	1	202	67656896	67658829	GGChr1_SGN-U282050_DM_4K
CONT1421	GROUP283	0.0200567	PGSC0003DMB000000173	856306	856798	492	472	Target	44	0	0	PGSC0003DMG400001680	Structural constituent of ribosome	MATCHED gi|55769659|ref|XP_549819.1| unknown protein [Oryza sativa (japonica cultivar-group)] >gi|52076608|dbj|BAD45510.1| unknown protein [Oryza sativa (japonica cultivar-group)] (evalue: 1.8e-55 ) AND MATCHED gi|50306157|ref|XP_453040.1| unnamed protein product [Kluyveromyces lactis] >gi|49642173|emb|CAH01891.1| unnamed protein product [Kluyveromyces lactis NRRL Y-1140] >gi|52783187|sp|Q6CSP9|N…	1	202	68346858	68347351	LeChr1_48cM_SGN-U281921_DM_4K
CONT1422	GROUP283	0.0150415	PGSC0003DMB000000173	856828	857941	1113	1093	Target	85	396	14	PGSC0003DMG400001680	Structural constituent of ribosome	MATCHED gi|55769659|ref|XP_549819.1| unknown protein [Oryza sativa (japonica cultivar-group)] >gi|52076608|dbj|BAD45510.1| unknown protein [Oryza sativa (japonica cultivar-group)] (evalue: 1.8e-55 ) AND MATCHED gi|50306157|ref|XP_453040.1| unnamed protein product [Kluyveromyces lactis] >gi|49642173|emb|CAH01891.1| unnamed protein product [Kluyveromyces lactis NRRL Y-1140] >gi|52783187|sp|Q6CSP9|N…	1	202	68347380	68348494	LeChr1_48cM_SGN-U281921_DM_4K
CONT0935	CONT0935	0.0151042	PGSC0003DMB000000095	1620635	1623484	2849	2247	Target	186	1365	53	PGSC0003DMG400031170	Pentatricopeptide repeat-containing protein	MATCHED gi|22329290|ref|NP_171717.2| pentatricopeptide (PPR) repeat-containing protein [Arabidopsis thaliana] gi|2317908|gb|AAC24372.1| Unknown protein [Arabidopsis thaliana](evalue: 2e-135 ) AND MATCHED gi|76782072|gb|ABA54808.1| Em-like protein [Picea mariana] >gi|76782040|gb|ABA54792.1| Em-like protein [Picea glauca] >gi|1161169|gb|AAA85366.1| Em-like protein [Picea glauca] >gi|2494324|sp|Q408…	1	204	69009403	69006553	LeChr1_49cM_SGN-U278928_DM_4K
CONT0934	CONT0934	0.00941005	PGSC0003DMB000000095	1549343	1550298	955	800	Target	59	162	4	PGSC0003DMG400031175	Transcription factor	MATCHED gi|50898970|ref|XP_450273.1| integral membrane protein-like [Oryza sativa (japonica cultivar-group)] >gi|47497809|dbj|BAD19907.1| integral membrane protein-like [Oryza sativa (japonica cultivar-group)] (evalue: 9.3e-50 ) AND MATCHED gi|66827313|ref|XP_647011.1| hypothetical protein DDB0191114 [Dictyostelium discoideum] >gi|60474967|gb|EAL72903.1| hypothetical protein DDB0191114 [Dictyoste…	1	204	69080695	69079739	GGChr1_SGN-U284416_DM_4K
CONT0933	CONT0933	0.000370418	PGSC0003DMB000000095	910032	911156	1124	795	Target	16	0	0	PGSC0003DMG200025986	NA	None.	1	204	69720006	69718881	Chr1_Unmapped_P15M41_580_19_RH_5K
CONT0929	GROUP180	0.00342628	PGSC0003DMB000000095	701235	701791	556	442	Target	16	234	4	PGSC0003DMG400026032	Carotenoid cleavage dioxygenase 7	None.	1	204	69928803	69928246	DM_CCD7
CONT0930	GROUP180	0.00700833	PGSC0003DMB000000095	702234	702953	719	423	Target	31	318	10	PGSC0003DMG400026032	Carotenoid cleavage dioxygenase 7	None.	1	204	69927804	69927084	DM_CCD7
CONT0931	GROUP180	0.00380881	PGSC0003DMB000000095	703089	704042	953	720	Target	33	500	8	PGSC0003DMG400026032	Carotenoid cleavage dioxygenase 7	None.	1	204	69926949	69925995	DM_CCD7
CONT0932	GROUP180	0.00416363	PGSC0003DMB000000095	704518	705677	1159	1004	Target	29	886	21	PGSC0003DMG400026032	Carotenoid cleavage dioxygenase 7	None.	1	204	69925520	69924360	DM_CCD7
CONT0924	GROUP179	0.00114012	PGSC0003DMB000000095	674901	675808	907	361	Target	15	283	5	PGSC0003DMG400026030	Mitochondrial elongation factor	MATCHED gi|6684816|gb|AAF23754.1| INNER NO OUTER [Arabidopsis thaliana] >gi|18395240|ref|NP_564194.1| inner no outer protein (INO) [Arabidopsis thaliana] (evalue: 0 ) AND MATCHED gi|15220073|ref|NP_175135.1| mitochondrial elongation factor, putative [Arabidopsis thaliana] gi|27923772|sp|Q9C641|EFGM_ARATH Probable elongation factor G, mitochondrial precursor (mEF-G) gi|25299485|pir||D96510 probabl…	1	204	69955137	69954229	GGChr1_SGN-U271113_DM_4K
CONT0925	GROUP179	0.00317313	PGSC0003DMB000000095	677315	678467	1152	817	Target	34	437	4	PGSC0003DMG400026030	Mitochondrial elongation factor	MATCHED gi|6684816|gb|AAF23754.1| INNER NO OUTER [Arabidopsis thaliana] >gi|18395240|ref|NP_564194.1| inner no outer protein (INO) [Arabidopsis thaliana] (evalue: 0 ) AND MATCHED gi|15220073|ref|NP_175135.1| mitochondrial elongation factor, putative [Arabidopsis thaliana] gi|27923772|sp|Q9C641|EFGM_ARATH Probable elongation factor G, mitochondrial precursor (mEF-G) gi|25299485|pir||D96510 probabl…	1	204	69952723	69951570	GGChr1_SGN-U271113_DM_4K
CONT0926	GROUP179	0.00451746	PGSC0003DMB000000095	679324	680135	811	428	Target	30	252	5	PGSC0003DMG400026030	Mitochondrial elongation factor	MATCHED gi|6684816|gb|AAF23754.1| INNER NO OUTER [Arabidopsis thaliana] >gi|18395240|ref|NP_564194.1| inner no outer protein (INO) [Arabidopsis thaliana] (evalue: 0 ) AND MATCHED gi|15220073|ref|NP_175135.1| mitochondrial elongation factor, putative [Arabidopsis thaliana] gi|27923772|sp|Q9C641|EFGM_ARATH Probable elongation factor G, mitochondrial precursor (mEF-G) gi|25299485|pir||D96510 probabl…	1	204	69950714	69949902	GGChr1_SGN-U271113_DM_4K
CONT0927	GROUP179	0.00190759	PGSC0003DMB000000095	681290	681999	709	353	Target	25	273	9	PGSC0003DMG400026030	Mitochondrial elongation factor	MATCHED gi|6684816|gb|AAF23754.1| INNER NO OUTER [Arabidopsis thaliana] >gi|18395240|ref|NP_564194.1| inner no outer protein (INO) [Arabidopsis thaliana] (evalue: 0 ) AND MATCHED gi|15220073|ref|NP_175135.1| mitochondrial elongation factor, putative [Arabidopsis thaliana] gi|27923772|sp|Q9C641|EFGM_ARATH Probable elongation factor G, mitochondrial precursor (mEF-G) gi|25299485|pir||D96510 probabl…	1	204	69948748	69948038	GGChr1_SGN-U271113_DM_4K
CONT0928	GROUP179	0.00414344	PGSC0003DMB000000095	682725	683141	416	145	Target	13	222	3	PGSC0003DMG400026030	Mitochondrial elongation factor	MATCHED gi|6684816|gb|AAF23754.1| INNER NO OUTER [Arabidopsis thaliana] >gi|18395240|ref|NP_564194.1| inner no outer protein (INO) [Arabidopsis thaliana] (evalue: 0 ) AND MATCHED gi|15220073|ref|NP_175135.1| mitochondrial elongation factor, putative [Arabidopsis thaliana] gi|27923772|sp|Q9C641|EFGM_ARATH Probable elongation factor G, mitochondrial precursor (mEF-G) gi|25299485|pir||D96510 probabl…	1	204	69947313	69946896	GGChr1_SGN-U271113_DM_4K
CONT0922	GROUP178	0.00505935	PGSC0003DMB000000095	663476	664624	1148	780	Target	43	0	0	PGSC0003DMG200025979	NA	MATCHED AT3G14840.2 | Symbol: None | leucine-rich repeat family protein / protein kinase family protein, contains Pfam domains PF00560: Leucine Rich Repeat and PF00069: Protein kinase domain; contains 2 predicted transmembrane domains | chr3:4988278-4994065 FORWARD | Aliases: None (evalue: 1.8e-56 ) AND MATCHED gi|3779026|gb|AAC67205.1| putative retroelement pol polyprotein [Arabidopsis thaliana]…	1	204	69966562	69965413	SGN-U284252_DM_4K
CONT0923	GROUP178	0.00360655	PGSC0003DMB000000095	668224	668601	377	121	Target	9	0	0	PGSC0003DMG200025979	NA	MATCHED AT3G14840.2 | Symbol: None | leucine-rich repeat family protein / protein kinase family protein, contains Pfam domains PF00560: Leucine Rich Repeat and PF00069: Protein kinase domain; contains 2 predicted transmembrane domains | chr3:4988278-4994065 FORWARD | Aliases: None (evalue: 1.8e-56 ) AND MATCHED gi|3779026|gb|AAC67205.1| putative retroelement pol polyprotein [Arabidopsis thaliana]…	1	204	69961814	69961436	SGN-U284252_DM_4K
CONT0919	GROUP177	0.00706371	PGSC0003DMB000000095	351373	351855	482	172	Target	15	116	3	PGSC0003DMG400026014	Phosphatidate cytidylyltransferase	MATCHED AT5G26250.1 | Symbol: None | sugar transporter, putative, similar to hexose transporter (Lycopersicon esculentum) GI:5734440, sugar carrier protein {Ricinus communis} SP:Q41144, monosaccharide transporter (Nicotiana tabacum) GI:19885; contains Pfam profile PF00083: major facilitator superfamily protein | chr5:9196761-9198684 FORWARD | Aliases: T19G15.100, T19G15_100 (evalue: 6.3e-39 ) AND…	1	204	70278665	70278182	SGN-U291679_DM_4K
CONT0920	GROUP177	0.00500025	PGSC0003DMB000000095	352282	352561	279	134	Target	5	134	2	PGSC0003DMG400026014	Phosphatidate cytidylyltransferase	MATCHED AT5G26250.1 | Symbol: None | sugar transporter, putative, similar to hexose transporter (Lycopersicon esculentum) GI:5734440, sugar carrier protein {Ricinus communis} SP:Q41144, monosaccharide transporter (Nicotiana tabacum) GI:19885; contains Pfam profile PF00083: major facilitator superfamily protein | chr5:9196761-9198684 FORWARD | Aliases: T19G15.100, T19G15_100 (evalue: 6.3e-39 ) AND…	1	204	70277756	70277476	SGN-U291679_DM_4K
CONT0921	GROUP177	0.00107699	PGSC0003DMB000000095	353071	353373	302	134	Target	6	125	2	PGSC0003DMG400026014	Phosphatidate cytidylyltransferase	MATCHED AT5G26250.1 | Symbol: None | sugar transporter, putative, similar to hexose transporter (Lycopersicon esculentum) GI:5734440, sugar carrier protein {Ricinus communis} SP:Q41144, monosaccharide transporter (Nicotiana tabacum) GI:19885; contains Pfam profile PF00083: major facilitator superfamily protein | chr5:9196761-9198684 FORWARD | Aliases: T19G15.100, T19G15_100 (evalue: 6.3e-39 ) AND…	1	204	70276967	70276664	SGN-U291679_DM_4K
CONT0918	CONT0918	0.00363565	PGSC0003DMB000000095	49904	50396	492	0	NoTarget	8	492	8	PGSC0003DMG400026005	UDP-glucuronate 4-epimerase 2	#N/A	1	204	70580134	70579641	NoTarget:PGSC0003DMG400026005
CONT0139	GROUP027	0.00128328	PGSC0003DMB000000010	1481873	1482592	719	313	Target	16	408	4	PGSC0003DMG400000138	Conserved gene of unknown function	MATCHED gi|55729355|emb|CAH91410.1| hypothetical protein [Pongo pygmaeus] (evalue: 1e-122 ) AND MATCHED gi|7485629|pir||T00875 hypothetical protein At2g45620 [imported] - Arabidopsis thaliana (evalue: 1e-107) AND MATCHED gi|55642369|ref|XP_510520.1| PREDICTED: similar to Ariadne-1 protein homolog (ARI-1) (Ubiquitin-conjugating enzyme E2-binding protein 1) (UbcH7-binding protein) (UbcM4-interactin…	1	208	71560629	71561349	LeChr1_69cM_SGN-U280962_DM_4K
CONT0140	GROUP027	0.00277377	PGSC0003DMB000000010	1484237	1487083	2846	1985	Target	86	657	10	PGSC0003DMG400000138	Conserved gene of unknown function	MATCHED gi|55729355|emb|CAH91410.1| hypothetical protein [Pongo pygmaeus] (evalue: 1e-122 ) AND MATCHED gi|7485629|pir||T00875 hypothetical protein At2g45620 [imported] - Arabidopsis thaliana (evalue: 1e-107) AND MATCHED gi|55642369|ref|XP_510520.1| PREDICTED: similar to Ariadne-1 protein homolog (ARI-1) (Ubiquitin-conjugating enzyme E2-binding protein 1) (UbcH7-binding protein) (UbcM4-interactin…	1	208	71562993	71565840	LeChr1_69cM_SGN-U280962_DM_4K
CONT0141	GROUP028	0.00788921	PGSC0003DMB000000010	1768181	1768945	764	395	Target	35	234	12	PGSC0003DMG402000019	Dtdp-4-dehydrorhamnose dehydrogenase	MATCHED gi|30678677|ref|NP_191965.2| dTDP-6-deoxy-L-mannose-dehydrogenase -related [Arabidopsis thaliana](evalue: 6e-115 ) AND MATCHED gi|6735343|emb|CAB68169.1| putative protein [Arabidopsis thaliana] >gi|15231012|ref|NP_191390.1| receptor-like protein kinase-related [Arabidopsis thaliana] (evalue: 2e-113) AND MATCHED gi|42572791|ref|NP_974492.1| methionine adenosyltransferase regulatory beta su…	1	208	71846937	71847702	SGN-U275165_DM_4K
CONT0142	GROUP028	0.00533719	PGSC0003DMB000000010	1769175	1769688	513	160	Target	19	160	7	PGSC0003DMG402000019	Dtdp-4-dehydrorhamnose dehydrogenase	MATCHED gi|30678677|ref|NP_191965.2| dTDP-6-deoxy-L-mannose-dehydrogenase -related [Arabidopsis thaliana](evalue: 6e-115 ) AND MATCHED gi|6735343|emb|CAB68169.1| putative protein [Arabidopsis thaliana] >gi|15231012|ref|NP_191390.1| receptor-like protein kinase-related [Arabidopsis thaliana] (evalue: 2e-113) AND MATCHED gi|42572791|ref|NP_974492.1| methionine adenosyltransferase regulatory beta su…	1	208	71847931	71848445	SGN-U275165_DM_4K
CONT0143	GROUP028	0.00881523	PGSC0003DMB000000010	1770661	1771116	455	188	Target	28	188	9	PGSC0003DMG402000019	Dtdp-4-dehydrorhamnose dehydrogenase	MATCHED gi|30678677|ref|NP_191965.2| dTDP-6-deoxy-L-mannose-dehydrogenase -related [Arabidopsis thaliana](evalue: 6e-115 ) AND MATCHED gi|6735343|emb|CAB68169.1| putative protein [Arabidopsis thaliana] >gi|15231012|ref|NP_191390.1| receptor-like protein kinase-related [Arabidopsis thaliana] (evalue: 2e-113) AND MATCHED gi|42572791|ref|NP_974492.1| methionine adenosyltransferase regulatory beta su…	1	208	71849417	71849873	SGN-U275165_DM_4K
CONT0144	GROUP028	0.00635984	PGSC0003DMB000000010	1772062	1772976	914	399	Target	46	269	7	PGSC0003DMG402000019	Dtdp-4-dehydrorhamnose dehydrogenase	MATCHED gi|30678677|ref|NP_191965.2| dTDP-6-deoxy-L-mannose-dehydrogenase -related [Arabidopsis thaliana](evalue: 6e-115 ) AND MATCHED gi|6735343|emb|CAB68169.1| putative protein [Arabidopsis thaliana] >gi|15231012|ref|NP_191390.1| receptor-like protein kinase-related [Arabidopsis thaliana] (evalue: 2e-113) AND MATCHED gi|42572791|ref|NP_974492.1| methionine adenosyltransferase regulatory beta su…	1	208	71850818	71851733	SGN-U275165_DM_4K
CONT0145	CONT0145	0.00276109	PGSC0003DMB000000010	2952719	2953068	349	0	NoTarget	5	0	0	PGSC0003DMG400042564	Gene of unknown function	#N/A	1	208	73031475	73031825	NoTarget:PGSC0003DMG400042564
CONT0146	CONT0146	0.00511581	PGSC0003DMB000000010	3181970	3183045	1075	723	Target	41	898	26	PGSC0003DMG400035976	Glycosyltransferase	MATCHED gi|3420049|gb|AAC31850.1| putative protein phosphatase 2C [Arabidopsis thaliana] >gi|13877671|gb|AAK43913.1| putative protein phosphatase 2C [Arabidopsis thaliana] >gi|15227687|ref|NP_180563.1| protein phosphatase 2C, putative / PP2C, putative [Arabidopsis thaliana] (evalue: 2.3e-81 ) AND MATCHED gi|62321383|dbj|BAD94714.1| beta-galactosidase [Arabidopsis thaliana] (evalue: 1.6e-67) AND M…	1	208	73260726	73261802	SGN-U278052_DM_4K
CONT0147	CONT0147	0.0102502	PGSC0003DMB000000010	3643315	3643805	490	220	Target	29	0	0	non-coding AFLP	NA	MATCHED unnamed(evalue: 8e-35 ) AND MATCHED gi|4415937|gb|AAD20167.1| hypothetical protein [Arabidopsis thaliana] (evalue: 3e-21) AND MATCHED gi|30690436|ref|NP_182179.2| transducin / WD-40 repeat protein family [Arabidopsis thaliana] (evalue: 3e-21) AND MATCHED hypothetical (evalue: 1e-12) AND MATCHED hypothetical (evalue: 3e-12)	1	208	73722071	73722562	Chr1_49cM_E32M54_114_76_RH_5K
CONT0148	CONT0148	0.00742185	PGSC0003DMB000000010	3685871	3686308	437	360	Target	12	0	0	PGSC0003DMG400000236	Ormdl	MATCHED gi|22656384|gb|AAM97542.1| catalase 3 [Capsicum annuum](evalue: 4.7e-80 ) AND MATCHED gi|66357926|ref|XP_626141.1| hypothetical protein cgd5_2000 [Cryptosporidium parvum] >gi|46227117|gb|EAK88067.1| protein with RIO domain within N-terminal region [Cryptosporidium parvum] (evalue: 2.2e-79) AND MATCHED gi|32526566|emb|CAD42908.1| catalase [Prunus persica] (evalue: 3.7e-77) AND MATCHED gi|7…	1	208	73764627	73765065	Chr1_54cM_P12M32_146_88_RH_5K
CONT0149	CONT0149	0.0163809	PGSC0003DMB000000010	3721977	3722442	465	360	Target	50	0	0	non-coding AFLP	NA	MATCHED unknown(evalue: 7e-11 )	1	208	73800733	73801199	Chr1_49cM_E35M54_143_11_RH_5K
CONT0876	GROUP168	0.0191108	PGSC0003DMB000000092	2905	3194	289	0	NoTarget	22	192	12	PGSC0003DMG400005410	NAD(P)H:quinone oxidoreductase	#N/A	1	212	74203113	74203403	NoTarget:PGSC0003DMG400005410
CONT0877	GROUP168	0.00686168	PGSC0003DMB000000092	5844	6976	1132	837	Target	52	308	17	PGSC0003DMG400005404	NAD(P)H:quinone oxidoreductase	MATCHED gi|24745889|dbj|BAC23037.1| NAD(P)H:quinone oxidoreductase [Solanum tuberosum](evalue: 8.6e-90 ) AND MATCHED gi|3874385|emb|CAA86745.1| Hypothetical protein C16C10.7 [Caenorhabditis elegans] >gi|17554742|ref|NP_497830.1| RiNg Finger protein family member (rnf-5) [Caenorhabditis elegans] >gi|2501735|sp|Q09463|RNF5_CAEEL RING finger protein 5 (evalue: 5.6e-65) AND MATCHED gi|5002232|gb|AAD3…	1	212	74206052	74207185	GGChr1_SGN-U271227_DM_4K
CONT0878	GROUP168	0.0052461	PGSC0003DMB000000092	7665	8295	630	402	Target	34	277	10	PGSC0003DMG400005404	NAD(P)H:quinone oxidoreductase	MATCHED gi|24745889|dbj|BAC23037.1| NAD(P)H:quinone oxidoreductase [Solanum tuberosum](evalue: 8.6e-90 ) AND MATCHED gi|3874385|emb|CAA86745.1| Hypothetical protein C16C10.7 [Caenorhabditis elegans] >gi|17554742|ref|NP_497830.1| RiNg Finger protein family member (rnf-5) [Caenorhabditis elegans] >gi|2501735|sp|Q09463|RNF5_CAEEL RING finger protein 5 (evalue: 5.6e-65) AND MATCHED gi|5002232|gb|AAD3…	1	212	74207873	74208504	GGChr1_SGN-U271227_DM_4K
CONT0879	GROUP169	0.00501801	PGSC0003DMB000000092	102805	103318	513	232	Target	20	167	4	PGSC0003DMG400005406	Peptidyl-prolyl cis-trans isomerase	MATCHED gi|68140812|gb|EAM94107.1| AMP-dependent synthetase and ligase [Ferroplasma acidarmanus Fer1] >gi|69268713|ref|ZP_00609383.1| AMP-dependent synthetase and ligase [Ferroplasma acidarmanus Fer1] (evalue: 1e-147 ) AND MATCHED gi|16486|emb|CAA79528.1| RNA polymerase II second largest subunit [Arabidopsis thaliana] (evalue: 2e-143) AND MATCHED gi|16488|emb|CAA79527.1| RNA polymerase II second …	1	212	74303013	74303527	LeChr1_93cM_SGN-U279298_DM_4K
CONT0880	GROUP169	0.00617179	PGSC0003DMB000000092	103332	104087	755	339	Target	44	112	2	PGSC0003DMG400005406	Peptidyl-prolyl cis-trans isomerase	MATCHED gi|68140812|gb|EAM94107.1| AMP-dependent synthetase and ligase [Ferroplasma acidarmanus Fer1] >gi|69268713|ref|ZP_00609383.1| AMP-dependent synthetase and ligase [Ferroplasma acidarmanus Fer1] (evalue: 1e-147 ) AND MATCHED gi|16486|emb|CAA79528.1| RNA polymerase II second largest subunit [Arabidopsis thaliana] (evalue: 2e-143) AND MATCHED gi|16488|emb|CAA79527.1| RNA polymerase II second …	1	212	74303540	74304296	LeChr1_93cM_SGN-U279298_DM_4K
CONT0881	GROUP169	0.00842131	PGSC0003DMB000000092	105217	105628	411	121	Target	27	93	1	PGSC0003DMG400005406	Peptidyl-prolyl cis-trans isomerase	MATCHED gi|68140812|gb|EAM94107.1| AMP-dependent synthetase and ligase [Ferroplasma acidarmanus Fer1] >gi|69268713|ref|ZP_00609383.1| AMP-dependent synthetase and ligase [Ferroplasma acidarmanus Fer1] (evalue: 1e-147 ) AND MATCHED gi|16486|emb|CAA79528.1| RNA polymerase II second largest subunit [Arabidopsis thaliana] (evalue: 2e-143) AND MATCHED gi|16488|emb|CAA79527.1| RNA polymerase II second …	1	212	74305425	74305837	LeChr1_93cM_SGN-U279298_DM_4K
CONT0882	GROUP169	0.00724736	PGSC0003DMB000000092	106239	108176	1937	1660	Target	119	201	5	PGSC0003DMG400005406	Peptidyl-prolyl cis-trans isomerase	MATCHED gi|68140812|gb|EAM94107.1| AMP-dependent synthetase and ligase [Ferroplasma acidarmanus Fer1] >gi|69268713|ref|ZP_00609383.1| AMP-dependent synthetase and ligase [Ferroplasma acidarmanus Fer1] (evalue: 1e-147 ) AND MATCHED gi|16486|emb|CAA79528.1| RNA polymerase II second largest subunit [Arabidopsis thaliana] (evalue: 2e-143) AND MATCHED gi|16488|emb|CAA79527.1| RNA polymerase II second …	1	212	74306447	74308385	LeChr1_93cM_SGN-U279298_DM_4K
CONT0883	CONT0883	0.00184859	PGSC0003DMB000000092	221833	222123	290	0	NoTarget	3	0	0	None	NA	#N/A	1	212	74422041	74422332	NoTarget:None
CONT0884	GROUP170	0.00960619	PGSC0003DMB000000092	242528	243068	540	200	Target	29	85	2	PGSC0003DMG401003286	Gene trap locus 3	MATCHED gi|32129321|gb|AAP73848.1| putative cyclophilin [Oryza sativa (japonica cultivar-group)](evalue: 7.2e-81 ) AND MATCHED gi|71017819|ref|XP_759140.1| hypothetical protein UM02993.1 [Ustilago maydis 521] >gi|46098932|gb|EAK84165.1| hypothetical protein UM02993.1 [Ustilago maydis 521] (evalue: 8e-80) AND MATCHED gi|4454307|emb|CAA10766.1| cyclophilin [Pseudotsuga menziesii] (evalue: 6.8e-79) …	1	212	74442736	74443277	LeChr1_92cM_SGN-U278331_DM_4K
CONT0885	GROUP170	0.00707528	PGSC0003DMB000000092	243577	245768	2191	1788	Target	93	488	14	PGSC0003DMG401003286	Gene trap locus 3	MATCHED gi|32129321|gb|AAP73848.1| putative cyclophilin [Oryza sativa (japonica cultivar-group)](evalue: 7.2e-81 ) AND MATCHED gi|71017819|ref|XP_759140.1| hypothetical protein UM02993.1 [Ustilago maydis 521] >gi|46098932|gb|EAK84165.1| hypothetical protein UM02993.1 [Ustilago maydis 521] (evalue: 8e-80) AND MATCHED gi|4454307|emb|CAA10766.1| cyclophilin [Pseudotsuga menziesii] (evalue: 6.8e-79) …	1	212	74443785	74445977	LeChr1_92cM_SGN-U278331_DM_4K
CONT0886	CONT0886	0.00760096	PGSC0003DMB000000092	549195	550219	1024	727	Target	38	648	25	PGSC0003DMG400027524	Conserved gene of unknown function	MATCHED gi|67543716|ref|ZP_00421647.1| K+ potassium transporter [Burkholderia vietnamiensis G4] >gi|67534884|gb|EAM31622.1| K+ potassium transporter [Burkholderia vietnamiensis G4] (evalue: 3.6e-91 ) AND MATCHED gi|51587334|emb|CAG30577.1| putative neutral/alkaline invertase [Lotus corniculatus var. japonicus] (evalue: 1.8e-90) AND MATCHED gi|12321960|gb|AAG51017.1| unknown protein, 3' partial; 1…	1	212	74749403	74750428	LeChr2_63cM_SGN-U274406_DM_4K
CONT0887	CONT0887	0	PGSC0003DMB000000092	580114	580407	293	0	NoTarget	0	0	0	None	NA	#N/A	1	212	74780322	74780616	NoTarget:None
CONT0888	GROUP171	0.0153594	PGSC0003DMB000000092	857448	859278	1830	1224	Target	129	210	19	PGSC0003DMG400019435	Wound-induced protein WIN1	MATCHED gi|76621431|ref|XP_884789.1| PREDICTED: similar to UV excision repair protein RAD23 homolog A (hHR23A) isoform 6 [Bos taurus] (evalue: 1e-127 ) AND MATCHED gi|77554314|gb|ABA97110.1| hypothetical protein LOC_Os12g18120 [Oryza sativa (japonica cultivar-group)] (evalue: 3e-110) AND MATCHED gi|42557355|dbj|BAD11073.1| pathogenesis-related protein 4b [Capsicum chinense] (evalue: 7e-106) AND M…	1	212	75057656	75059487	GGChr1_SGN-U271959_DM_4K
CONT0889	GROUP171	0.0123908	PGSC0003DMB000000092	861407	861832	425	0	Target	16	236	11	PGSC0003DMG400019435	Wound-induced protein WIN1	MATCHED gi|76621431|ref|XP_884789.1| PREDICTED: similar to UV excision repair protein RAD23 homolog A (hHR23A) isoform 6 [Bos taurus] (evalue: 1e-127 ) AND MATCHED gi|77554314|gb|ABA97110.1| hypothetical protein LOC_Os12g18120 [Oryza sativa (japonica cultivar-group)] (evalue: 3e-110) AND MATCHED gi|42557355|dbj|BAD11073.1| pathogenesis-related protein 4b [Capsicum chinense] (evalue: 7e-106) AND M…	1	212	75061615	75062041	GGChr1_SGN-U271959_DM_4K
CONT0890	CONT0890	0.00853658	PGSC0003DMB000000092	1033700	1034943	1243	940	Target	52	879	31	PGSC0003DMG400019448	Ribose-5-phosphate isomerase	MATCHED gi|18654317|gb|AAL77589.1| ribose-5-phosphate isomerase [Spinacia oleracea](evalue: 6.2e-92 ) AND MATCHED gi|39946606|ref|XP_362840.1| hypothetical protein MG08597.4 [Magnaporthe grisea 70-15] (evalue: 2.4e-91) AND MATCHED gi|20466151|gb|AAM20393.1| transport inhibitor response 1, putative [Arabidopsis thaliana] >gi|8698729|gb|AAF78487.1| Strong similarity to transport inhibitor response …	1	212	75233908	75235152	SGN-U275639_DM_4K
CONT0891	GROUP172	0.0130093	PGSC0003DMB000000092	1045068	1046904	1836	1500	Target	106	0	0	PGSC0003DMG200019428	NA	MATCHED gi|15637110|gb|AAL04423.1| LSTK-1-like kinase [Lycopersicon esculentum](evalue: 0 ) AND MATCHED gi|18766642|gb|AAL79042.1| NIMA-related protein kinase [Populus x canescens] (evalue: 3e-147) AND MATCHED gi|15221843|ref|NP_175853.1| protein kinase family [Arabidopsis thaliana] (evalue: 3e-137) AND MATCHED gi|37718868|gb|AAR01739.1| putative LSTK-1-like kinase [Oryza sativa (japonica cultiva…	1	212	75245276	75247113	GGChr1_SGN-U274619_DM_4K
CONT0892	GROUP172	0.0190282	PGSC0003DMB000000092	1047383	1047803	420	121	Target	26	0	0	PGSC0003DMG200019428	NA	MATCHED gi|15637110|gb|AAL04423.1| LSTK-1-like kinase [Lycopersicon esculentum](evalue: 0 ) AND MATCHED gi|18766642|gb|AAL79042.1| NIMA-related protein kinase [Populus x canescens] (evalue: 3e-147) AND MATCHED gi|15221843|ref|NP_175853.1| protein kinase family [Arabidopsis thaliana] (evalue: 3e-137) AND MATCHED gi|37718868|gb|AAR01739.1| putative LSTK-1-like kinase [Oryza sativa (japonica cultiva…	1	212	75247591	75248012	GGChr1_SGN-U274619_DM_4K
CONT0893	GROUP172	0.0138991	PGSC0003DMB000000092	1048436	1048861	425	120	Target	16	0	0	PGSC0003DMG200019428	NA	MATCHED gi|15637110|gb|AAL04423.1| LSTK-1-like kinase [Lycopersicon esculentum](evalue: 0 ) AND MATCHED gi|18766642|gb|AAL79042.1| NIMA-related protein kinase [Populus x canescens] (evalue: 3e-147) AND MATCHED gi|15221843|ref|NP_175853.1| protein kinase family [Arabidopsis thaliana] (evalue: 3e-137) AND MATCHED gi|37718868|gb|AAR01739.1| putative LSTK-1-like kinase [Oryza sativa (japonica cultiva…	1	212	75248644	75249070	GGChr1_SGN-U274619_DM_4K
CONT0894	GROUP172	0.0101115	PGSC0003DMB000000092	1052677	1054424	1747	1364	Target	94	0	0	PGSC0003DMG200019428	NA	MATCHED gi|15637110|gb|AAL04423.1| LSTK-1-like kinase [Lycopersicon esculentum](evalue: 0 ) AND MATCHED gi|18766642|gb|AAL79042.1| NIMA-related protein kinase [Populus x canescens] (evalue: 3e-147) AND MATCHED gi|15221843|ref|NP_175853.1| protein kinase family [Arabidopsis thaliana] (evalue: 3e-137) AND MATCHED gi|37718868|gb|AAR01739.1| putative LSTK-1-like kinase [Oryza sativa (japonica cultiva…	1	212	75252885	75254633	GGChr1_SGN-U274619_DM_4K
CONT0895	GROUP172	0.0136843	PGSC0003DMB000000092	1054614	1055144	530	142	Target	26	0	0	PGSC0003DMG200019428	NA	MATCHED gi|15637110|gb|AAL04423.1| LSTK-1-like kinase [Lycopersicon esculentum](evalue: 0 ) AND MATCHED gi|18766642|gb|AAL79042.1| NIMA-related protein kinase [Populus x canescens] (evalue: 3e-147) AND MATCHED gi|15221843|ref|NP_175853.1| protein kinase family [Arabidopsis thaliana] (evalue: 3e-137) AND MATCHED gi|37718868|gb|AAR01739.1| putative LSTK-1-like kinase [Oryza sativa (japonica cultiva…	1	212	75254822	75255353	GGChr1_SGN-U274619_DM_4K
CONT0896	GROUP172	0.00376506	PGSC0003DMB000000092	1055926	1056373	447	121	Target	14	0	0	PGSC0003DMG200019428	NA	MATCHED gi|15637110|gb|AAL04423.1| LSTK-1-like kinase [Lycopersicon esculentum](evalue: 0 ) AND MATCHED gi|18766642|gb|AAL79042.1| NIMA-related protein kinase [Populus x canescens] (evalue: 3e-147) AND MATCHED gi|15221843|ref|NP_175853.1| protein kinase family [Arabidopsis thaliana] (evalue: 3e-137) AND MATCHED gi|37718868|gb|AAR01739.1| putative LSTK-1-like kinase [Oryza sativa (japonica cultiva…	1	212	75256134	75256582	GGChr1_SGN-U274619_DM_4K
CONT0898	CONT0898	0.0274242	PGSC0003DMB000000092	1147703	1148346	643	370	Target	85	0	0	PGSC0003DMG401019442	Conserved gene of unknown function	MATCHED unnamed(evalue: 1e-58 ) AND MATCHED Putative (evalue: 5e-56) AND MATCHED gi|15222176|ref|NP_172157.1| expressed protein [Arabidopsis thaliana] (evalue: 5e-56) AND MATCHED hypothetical (evalue: 4e-54) AND MATCHED Os03g0333100 (evalue: 4e-54)	1	212	75347911	75348555	Chr0_Unmapped_P13M40_236_01_RH_5K
CONT0899	CONT0899	0.0136733	PGSC0003DMB000000092	1181488	1182057	569	0	NoTarget	42	0	0	None	NA	#N/A	1	212	75381696	75382266	NoTarget:None
CONT0900	GROUP173	0.00793082	PGSC0003DMB000000092	1334116	1336111	1995	1680	Target	92	671	13	PGSC0003DMG400022473	Zeta-carotene desaturase	MATCHED gi|68471703|ref|XP_720158.1| hypothetical protein CaO19_7963 [Candida albicans SC5314] >gi|68471966|ref|XP_720026.1| hypothetical protein CaO19_331 [Candida albicans SC5314] >gi|46442013|gb|EAL01306.1| hypothetical protein CaO19.7963 [Candida albicans SC5314] >gi|46441876|gb|EAL01170.1| hypothetical protein CaO19.331 [Candida albicans SC5314] (evalue: 4.4e-93 ) AND MATCHED gi|19572276|emb…	1	212	75534324	75536320	LeChr1_102cM_SGN-U285468_DM_4K
CONT0901	GROUP173	0.00856306	PGSC0003DMB000000092	1338214	1338580	366	125	Target	14	125	3	PGSC0003DMG400022473	Zeta-carotene desaturase	MATCHED gi|68471703|ref|XP_720158.1| hypothetical protein CaO19_7963 [Candida albicans SC5314] >gi|68471966|ref|XP_720026.1| hypothetical protein CaO19_331 [Candida albicans SC5314] >gi|46442013|gb|EAL01306.1| hypothetical protein CaO19.7963 [Candida albicans SC5314] >gi|46441876|gb|EAL01170.1| hypothetical protein CaO19.331 [Candida albicans SC5314] (evalue: 1.1e-73 ) AND MATCHED gi|73980080|ref…	1	212	75538422	75538789	SGN-U277133_DM_4K
CONT0902	GROUP173	0.0173537	PGSC0003DMB000000092	1339405	1339998	593	392	Target	41	187	11	PGSC0003DMG400022473	Zeta-carotene desaturase	MATCHED gi|68471703|ref|XP_720158.1| hypothetical protein CaO19_7963 [Candida albicans SC5314] >gi|68471966|ref|XP_720026.1| hypothetical protein CaO19_331 [Candida albicans SC5314] >gi|46442013|gb|EAL01306.1| hypothetical protein CaO19.7963 [Candida albicans SC5314] >gi|46441876|gb|EAL01170.1| hypothetical protein CaO19.331 [Candida albicans SC5314] (evalue: 1.1e-73 ) AND MATCHED gi|73980080|ref…	1	212	75539613	75540207	SGN-U277133_DM_4K
CONT0903	GROUP174	0.0104134	PGSC0003DMB000000092	1695509	1697825	2316	2070	Target	170	192	15	PGSC0003DMG402022455	VAP27-2	MATCHED gi|30680831|ref|NP_172359.2| VAMP (vesicle-associated membrane protein)-associated protein family [Arabidopsis thaliana](evalue: 2.1e-42 ) AND MATCHED gi|56478509|ref|YP_160098.1| hypothetical protein ebA5409 [Azoarcus sp. EbN1] >gi|56314552|emb|CAI09197.1| conserved hypothetical protein [Azoarcus sp. EbN1] (evalue: 4e-41) AND MATCHED gi|34907216|ref|NP_914955.1| P0504E02.2 [Oryza sativa …	1	212	75895717	75898034	LeChr1_103cM_SGN-U274702_DM_4K
CONT0904	GROUP174	0.0115833	PGSC0003DMB000000092	1698330	1698766	436	165	Target	21	165	7	PGSC0003DMG402022455	VAP27-2	MATCHED gi|30680831|ref|NP_172359.2| VAMP (vesicle-associated membrane protein)-associated protein family [Arabidopsis thaliana](evalue: 2.1e-42 ) AND MATCHED gi|56478509|ref|YP_160098.1| hypothetical protein ebA5409 [Azoarcus sp. EbN1] >gi|56314552|emb|CAI09197.1| conserved hypothetical protein [Azoarcus sp. EbN1] (evalue: 4e-41) AND MATCHED gi|34907216|ref|NP_914955.1| P0504E02.2 [Oryza sativa …	1	212	75898538	75898975	LeChr1_103cM_SGN-U274702_DM_4K
CONT0905	GROUP174	0.00779606	PGSC0003DMB000000092	1698968	1699895	927	555	Target	42	392	14	PGSC0003DMG402022455	VAP27-2	MATCHED gi|30680831|ref|NP_172359.2| VAMP (vesicle-associated membrane protein)-associated protein family [Arabidopsis thaliana](evalue: 2.1e-42 ) AND MATCHED gi|56478509|ref|YP_160098.1| hypothetical protein ebA5409 [Azoarcus sp. EbN1] >gi|56314552|emb|CAI09197.1| conserved hypothetical protein [Azoarcus sp. EbN1] (evalue: 4e-41) AND MATCHED gi|34907216|ref|NP_914955.1| P0504E02.2 [Oryza sativa …	1	212	75899176	75900104	LeChr1_103cM_SGN-U274702_DM_4K
CONT0906	GROUP174	0.00614313	PGSC0003DMB000000092	1701413	1701879	466	236	Target	30	153	5	PGSC0003DMG402022455	VAP27-2	MATCHED gi|30680831|ref|NP_172359.2| VAMP (vesicle-associated membrane protein)-associated protein family [Arabidopsis thaliana](evalue: 2.1e-42 ) AND MATCHED gi|56478509|ref|YP_160098.1| hypothetical protein ebA5409 [Azoarcus sp. EbN1] >gi|56314552|emb|CAI09197.1| conserved hypothetical protein [Azoarcus sp. EbN1] (evalue: 4e-41) AND MATCHED gi|34907216|ref|NP_914955.1| P0504E02.2 [Oryza sativa …	1	212	75901621	75902088	LeChr1_103cM_SGN-U274702_DM_4K
CONT0907	GROUP174	0.0143644	PGSC0003DMB000000092	1702318	1702593	275	121	Target	12	49	0	PGSC0003DMG402022455	VAP27-2	MATCHED gi|30680831|ref|NP_172359.2| VAMP (vesicle-associated membrane protein)-associated protein family [Arabidopsis thaliana](evalue: 2.1e-42 ) AND MATCHED gi|56478509|ref|YP_160098.1| hypothetical protein ebA5409 [Azoarcus sp. EbN1] >gi|56314552|emb|CAI09197.1| conserved hypothetical protein [Azoarcus sp. EbN1] (evalue: 4e-41) AND MATCHED gi|34907216|ref|NP_914955.1| P0504E02.2 [Oryza sativa …	1	212	75902526	75902802	LeChr1_103cM_SGN-U274702_DM_4K
CONT0908	GROUP174	0.00989918	PGSC0003DMB000000092	1702666	1703127	461	254	Target	25	0	0	PGSC0003DMG402022455	VAP27-2	MATCHED gi|30680831|ref|NP_172359.2| VAMP (vesicle-associated membrane protein)-associated protein family [Arabidopsis thaliana](evalue: 2.1e-42 ) AND MATCHED gi|56478509|ref|YP_160098.1| hypothetical protein ebA5409 [Azoarcus sp. EbN1] >gi|56314552|emb|CAI09197.1| conserved hypothetical protein [Azoarcus sp. EbN1] (evalue: 4e-41) AND MATCHED gi|34907216|ref|NP_914955.1| P0504E02.2 [Oryza sativa …	1	212	75902874	75903336	LeChr1_103cM_SGN-U274702_DM_4K
CONT2141	CONT2141	0.0116316	PGSC0003DMB000000363	345496	346458	962	564	Target	51	311	5	PGSC0003DMG400028599	Glutathione synthetase, chloroplastic	MATCHED gi|71005990|ref|XP_757661.1| protein kinase Fuz7 [Ustilago maydis 521] >gi|46097336|gb|EAK82569.1| FUZ7_USTMA DUAL SPECIFICITY PROTEIN KINASE FUZ7 [Ustilago maydis 521] (evalue: 1.6e-66 ) AND MATCHED gi|30316360|sp|P46416|GSHB_ARATH Glutathione synthetase, chloroplast precursor (Glutathione synthase) (GSH synthetase) (GSH-S) (evalue: 9.9e-29) AND MATCHED gi|73999819|ref|XP_544640.2| PREDI…	1	214	76344859	76343896	SGN-U279130_DM_4K
CONT2138	GROUP416	0.0082444	PGSC0003DMB000000363	154672	156733	2061	1730	Target	103	690	24	PGSC0003DMG401028586	Mevalonate kinase	MATCHED gi|16417946|gb|AAL18925.1| mevalonate kinase [Hevea brasiliensis](evalue: 3e-131 ) AND MATCHED gi|50306873|ref|XP_453412.1| unnamed protein product [Kluyveromyces lactis] >gi|49642546|emb|CAH00508.1| unnamed protein product [Kluyveromyces lactis NRRL Y-1140] >gi|424005|pir||S32478 ribosomal protein L36a.e - yeast (Kluyveromyces marxianus var. lactis) >gi|400998|sp|P31027|RL44_KLULA 60S ri…	1	214	76535683	76533621	GGChr1_SGN-U271507_DM_4K
CONT2139	GROUP416	0.00557339	PGSC0003DMB000000363	158159	159105	946	584	Target	42	492	16	PGSC0003DMG401028586	Mevalonate kinase	MATCHED gi|16417946|gb|AAL18925.1| mevalonate kinase [Hevea brasiliensis](evalue: 3e-131 ) AND MATCHED gi|50306873|ref|XP_453412.1| unnamed protein product [Kluyveromyces lactis] >gi|49642546|emb|CAH00508.1| unnamed protein product [Kluyveromyces lactis NRRL Y-1140] >gi|424005|pir||S32478 ribosomal protein L36a.e - yeast (Kluyveromyces marxianus var. lactis) >gi|400998|sp|P31027|RL44_KLULA 60S ri…	1	214	76532196	76531249	GGChr1_SGN-U271507_DM_4K
CONT2140	GROUP416	0.0068019	PGSC0003DMB000000363	159628	160112	484	260	Target	11	133	2	PGSC0003DMG401028586	Mevalonate kinase	MATCHED gi|16417946|gb|AAL18925.1| mevalonate kinase [Hevea brasiliensis](evalue: 3e-131 ) AND MATCHED gi|50306873|ref|XP_453412.1| unnamed protein product [Kluyveromyces lactis] >gi|49642546|emb|CAH00508.1| unnamed protein product [Kluyveromyces lactis NRRL Y-1140] >gi|424005|pir||S32478 ribosomal protein L36a.e - yeast (Kluyveromyces marxianus var. lactis) >gi|400998|sp|P31027|RL44_KLULA 60S ri…	1	214	76530727	76530242	GGChr1_SGN-U271507_DM_4K
CONT2627	CONT2627	0	PGSC0003DMB000001120	14175	14576	401	0	NoTarget	0	0	0	None	NA	#N/A	1	216	76754527	76754929	NoTarget:None
CONT0632	GROUP121	0.00820935	PGSC0003DMB000000060	51625	53397	1772	738	Target	78	0	0	PGSC0003DMG200024685	NA	MATCHED gi|13516481|dbj|BAB40450.1| long-chain acyl-CoA synthetase [Arabidopsis thaliana](evalue: 9e-140 ) AND MATCHED gi|74316225|ref|YP_313965.1| shikimate kinase I [Thiobacillus denitrificans ATCC 25259] >gi|74055720|gb|AAZ96160.1| shikimate kinase I [Thiobacillus denitrificans ATCC 25259] >gi|52007547|ref|ZP_00334925.1| COG0703: Shikimate kinase [Thiobacillus denitrificans ATCC 25259] (evalue…	1	220	76962449	76964222	SGN-U276137_DM_4K
CONT0633	GROUP121	0.00743212	PGSC0003DMB000000060	53866	54432	566	233	Target	29	0	0	PGSC0003DMG200024685	NA	MATCHED gi|13516481|dbj|BAB40450.1| long-chain acyl-CoA synthetase [Arabidopsis thaliana](evalue: 9e-140 ) AND MATCHED gi|74316225|ref|YP_313965.1| shikimate kinase I [Thiobacillus denitrificans ATCC 25259] >gi|74055720|gb|AAZ96160.1| shikimate kinase I [Thiobacillus denitrificans ATCC 25259] >gi|52007547|ref|ZP_00334925.1| COG0703: Shikimate kinase [Thiobacillus denitrificans ATCC 25259] (evalue…	1	220	76964690	76965257	SGN-U276137_DM_4K
CONT0634	GROUP121	0.00794044	PGSC0003DMB000000060	57057	57874	817	475	Target	27	0	0	PGSC0003DMG200024685	NA	MATCHED gi|13516481|dbj|BAB40450.1| long-chain acyl-CoA synthetase [Arabidopsis thaliana](evalue: 9e-140 ) AND MATCHED gi|74316225|ref|YP_313965.1| shikimate kinase I [Thiobacillus denitrificans ATCC 25259] >gi|74055720|gb|AAZ96160.1| shikimate kinase I [Thiobacillus denitrificans ATCC 25259] >gi|52007547|ref|ZP_00334925.1| COG0703: Shikimate kinase [Thiobacillus denitrificans ATCC 25259] (evalue…	1	220	76967881	76968699	SGN-U276137_DM_4K
CONT0635	GROUP122	0.00534412	PGSC0003DMB000000060	190757	191345	588	526	Target	33	397	26	PGSC0003DMG400024696	6-phosphogluconate dehydrogenase NAD-binding domain-containing protein	MATCHED gi|57870488|gb|AAH89077.1| LOC548360 protein [Xenopus tropicalis] (evalue: 4.3e-28 ) AND MATCHED gi|77962184|ref|ZP_00826008.1| COG0815: Apolipoprotein N-acyltransferase [Yersinia mollaretii ATCC 43969] (evalue: 6.9e-26) AND MATCHED gi|6714394|gb|AAF26083.1| unknown protein [Arabidopsis thaliana] (evalue: 1.7e-21) AND MATCHED gi|49619071|gb|AAT68120.1| 40S ribosomal protein s11 [Danio rer…	1	220	77101581	77102170	LeChr1_112cM_SGN-U278460_DM_4K
CONT0636	GROUP122	0.00860467	PGSC0003DMB000000060	191886	192541	655	580	Target	36	539	27	PGSC0003DMG400024696	6-phosphogluconate dehydrogenase NAD-binding domain-containing protein	MATCHED gi|57870488|gb|AAH89077.1| LOC548360 protein [Xenopus tropicalis] (evalue: 4.3e-28 ) AND MATCHED gi|77962184|ref|ZP_00826008.1| COG0815: Apolipoprotein N-acyltransferase [Yersinia mollaretii ATCC 43969] (evalue: 6.9e-26) AND MATCHED gi|6714394|gb|AAF26083.1| unknown protein [Arabidopsis thaliana] (evalue: 1.7e-21) AND MATCHED gi|49619071|gb|AAT68120.1| 40S ribosomal protein s11 [Danio rer…	1	220	77102710	77103366	LeChr1_112cM_SGN-U278460_DM_4K
CONT0637	GROUP123	0.00850401	PGSC0003DMB000000060	274068	275677	1609	0	NoTarget	84	597	25	PGSC0003DMG400024698	CAK associated cyclinH homolog	#N/A	1	220	77184892	77186502	NoTarget:PGSC0003DMG400024698
CONT0638	GROUP123	0.0076412	PGSC0003DMB000000060	276273	276597	324	0	NoTarget	8	0	0	PGSC0003DMG400024698	CAK associated cyclinH homolog	#N/A	1	220	77187097	77187422	NoTarget:PGSC0003DMG400024698
CONT0639	GROUP124	0.00954112	PGSC0003DMB000000060	494354	496422	2068	1816	Target	128	600	25	PGSC0003DMG400024755	Xyloglucan endotransglucosylase/hydrolase 1	MATCHED gi|542028|pir||D49539 xyloglucan endo-1,4-beta-D-glucanase (EC 3.2.1.-) - tomato gi|469509|dbj|BAA03923.1| endo-xyloglucan transferase [Lycopersicon esculentum](evalue: 6e-176 ) AND MATCHED gi|3452719|dbj|BAA32518.1| endo-xyloglucan transferase (EXGT) [Nicotiana tabacum] (evalue: 9e-169) AND MATCHED gi|38605537|sp|P93349|XTH_TOBAC Probable xyloglucan endotransglucosylase/hydrolase protein…	1	220	77405178	77407247	GGChr1_SGN-U269645_DM_4K
CONT0640	GROUP124	0.0113044	PGSC0003DMB000000060	496633	497283	650	482	Target	45	291	10	PGSC0003DMG400024755	Xyloglucan endotransglucosylase/hydrolase 1	MATCHED gi|542028|pir||D49539 xyloglucan endo-1,4-beta-D-glucanase (EC 3.2.1.-) - tomato gi|469509|dbj|BAA03923.1| endo-xyloglucan transferase [Lycopersicon esculentum](evalue: 6e-176 ) AND MATCHED gi|3452719|dbj|BAA32518.1| endo-xyloglucan transferase (EXGT) [Nicotiana tabacum] (evalue: 9e-169) AND MATCHED gi|38605537|sp|P93349|XTH_TOBAC Probable xyloglucan endotransglucosylase/hydrolase protein…	1	220	77407457	77408108	GGChr1_SGN-U269645_DM_4K
CONT0641	GROUP125	0.00774711	PGSC0003DMB000000060	1086618	1088673	2055	1680	Target	136	888	47	PGSC0003DMG400024785	Calmodulin-binding protein	MATCHED gi|42569137|ref|NP_565441.2| calmodulin-binding protein [Arabidopsis thaliana](evalue: 2e-65 ) AND MATCHED gi|76650865|ref|XP_874242.1| PREDICTED: similar to NG22 protein isoform 1 isoform 2 [Bos taurus] (evalue: 7.6e-65) AND MATCHED gi|68439791|ref|XP_695517.1| PREDICTED: hypothetical protein XP_690425 [Danio rerio] (evalue: 1.3e-64) AND MATCHED gi|67539848|ref|XP_663698.1| hypothetical …	1	220	77997442	77999498	GGChr1_SGN-U279815_DM_4K
CONT0642	GROUP125	0.00961407	PGSC0003DMB000000060	1088754	1089081	327	140	Target	15	157	7	PGSC0003DMG400024785	Calmodulin-binding protein	MATCHED gi|42569137|ref|NP_565441.2| calmodulin-binding protein [Arabidopsis thaliana](evalue: 2e-65 ) AND MATCHED gi|76650865|ref|XP_874242.1| PREDICTED: similar to NG22 protein isoform 1 isoform 2 [Bos taurus] (evalue: 7.6e-65) AND MATCHED gi|68439791|ref|XP_695517.1| PREDICTED: hypothetical protein XP_690425 [Danio rerio] (evalue: 1.3e-64) AND MATCHED gi|67539848|ref|XP_663698.1| hypothetical …	1	220	77999578	77999906	GGChr1_SGN-U279815_DM_4K
CONT0643	GROUP126	0.0123304	PGSC0003DMB000000060	1490045	1490540	495	300	Target	24	78	1	PGSC0003DMG400002795	Conserved gene of unknown function	MATCHED gi|54291347|dbj|BAD62113.1| unknown protein [Oryza sativa (japonica cultivar-group)] (evalue: 6e-116 ) AND MATCHED gi|34909392|ref|NP_916043.1| putative dehydrogenase [Oryza sativa (japonica cultivar-group)] gi|20521418|dbj|BAB91928.1| putative dehydrogenase [Oryza sativa (japonica cultivar-group)] (evalue: 4.5e-97) AND MATCHED gi|32472744|ref|NP_865738.1| 3-hydroxyisobutyrate dehydrogena…	1	220	78400869	78401365	LeChr1_118cM_SGN-U276742_DM_4K
CONT0644	GROUP126	0.0138908	PGSC0003DMB000000060	1491628	1493627	1999	1663	NoTarget	131	258	11	PGSC0003DMG400002761	Conserved gene of unknown function	MATCHED gi|54291347|dbj|BAD62113.1| unknown protein [Oryza sativa (japonica cultivar-group)] (evalue: 6e-116 ) AND MATCHED gi|34909392|ref|NP_916043.1| putative dehydrogenase [Oryza sativa (japonica cultivar-group)] gi|20521418|dbj|BAB91928.1| putative dehydrogenase [Oryza sativa (japonica cultivar-group)] (evalue: 4.5e-97) AND MATCHED gi|32472744|ref|NP_865738.1| 3-hydroxyisobutyrate dehydrogena…	1	220	78402452	78404452	LeChr1_118cM_SGN-U276742_DM_4K
CONT1891	CONT1891	0.00877534	PGSC0003DMB000000277	267875	268644	769	392	Target	43	0	0	PGSC0003DMG200018225	NA	MATCHED hypothetical(evalue: 2e-43 ) AND MATCHED unnamed (evalue: 5e-19) AND MATCHED gi|15217540|ref|NP_174607.1| expressed protein [Arabidopsis thaliana] gi|25403189|pir||G86457 unknown protein, 42586-33527 [imported] - Arabidopsis thaliana gi|12322392|gb|AAG51224.1| unknown protein; 42586-33527 [Arabidopsis thaliana] (evalue: 3e-16)	1	222	79325921	79325151	Chr1_67cM_E35M48_171_43_RH_5K
CONT1889	GROUP364	0.0120351	PGSC0003DMB000000277	133253	133861	608	506	Target	28	486	21	PGSC0003DMG401018219	Cinnamoyl-CoA reductase	MATCHED gi|66800487|ref|XP_629169.1| dUTP diphosphatase [Dictyostelium discoideum] >gi|60462547|gb|EAL60754.1| dUTP diphosphatase [Dictyostelium discoideum] (evalue: 6e-102 ) AND MATCHED gi|34906124|ref|NP_914409.1| putative cinnamoyl-CoA reductase [Oryza sativa (japonica cultivar-group)] gi|28564728|dbj|BAC57643.1| putative cinnamoyl-CoA reductase [Oryza sativa (japonica cultivar-group)] (evalue…	1	222	79460543	79459934	GGChr1_SGN-U275536_DM_4K
CONT1890	GROUP364	0.00715141	PGSC0003DMB000000277	137522	138176	654	310	Target	25	350	14	PGSC0003DMG401018219	Cinnamoyl-CoA reductase	MATCHED gi|66800487|ref|XP_629169.1| dUTP diphosphatase [Dictyostelium discoideum] >gi|60462547|gb|EAL60754.1| dUTP diphosphatase [Dictyostelium discoideum] (evalue: 6e-102 ) AND MATCHED gi|34906124|ref|NP_914409.1| putative cinnamoyl-CoA reductase [Oryza sativa (japonica cultivar-group)] gi|28564728|dbj|BAC57643.1| putative cinnamoyl-CoA reductase [Oryza sativa (japonica cultivar-group)] (evalue…	1	222	79456274	79455619	GGChr1_SGN-U275536_DM_4K
CONT1884	GROUP363	0.0160424	PGSC0003DMB000000277	62238	62925	687	242	Target	42	175	4	PGSC0003DMG401018218	2-C-methyl-D-erythritol 4-phosphate cytidyltransferase	MATCHED gi|50932771|ref|XP_475913.1| putative malate dehydrogenase [Oryza sativa (japonica cultivar-group)] >gi|52353548|gb|AAU44114.1| putative malate dehydrogenase [Oryza sativa (japonica cultivar-group)] >gi|50080249|gb|AAT69584.1| putative malate dehydrogenase [Oryza sativa (japonica cultivar-group)] (evalue: 3e-100 ) AND MATCHED gi|49259054|pdb|1SMJ|D Chain D, Structure Of The A264e Mutant O…	1	222	79531558	79530870	SGN-U298514_DM_4K
CONT1885	GROUP363	0.0135297	PGSC0003DMB000000277	63413	63797	384	121	Target	19	83	3	PGSC0003DMG401018218	2-C-methyl-D-erythritol 4-phosphate cytidyltransferase	MATCHED gi|50932771|ref|XP_475913.1| putative malate dehydrogenase [Oryza sativa (japonica cultivar-group)] >gi|52353548|gb|AAU44114.1| putative malate dehydrogenase [Oryza sativa (japonica cultivar-group)] >gi|50080249|gb|AAT69584.1| putative malate dehydrogenase [Oryza sativa (japonica cultivar-group)] (evalue: 3e-100 ) AND MATCHED gi|49259054|pdb|1SMJ|D Chain D, Structure Of The A264e Mutant O…	1	222	79530383	79529998	SGN-U298514_DM_4K
CONT1886	GROUP363	0.00966	PGSC0003DMB000000277	64321	64643	322	121	Target	15	249	13	PGSC0003DMG401018218	2-C-methyl-D-erythritol 4-phosphate cytidyltransferase	MATCHED gi|50932771|ref|XP_475913.1| putative malate dehydrogenase [Oryza sativa (japonica cultivar-group)] >gi|52353548|gb|AAU44114.1| putative malate dehydrogenase [Oryza sativa (japonica cultivar-group)] >gi|50080249|gb|AAT69584.1| putative malate dehydrogenase [Oryza sativa (japonica cultivar-group)] (evalue: 3e-100 ) AND MATCHED gi|49259054|pdb|1SMJ|D Chain D, Structure Of The A264e Mutant O…	1	222	79529475	79529152	SGN-U298514_DM_4K
CONT1887	GROUP363	0.0095276	PGSC0003DMB000000277	65569	66114	545	187	Target	26	116	3	PGSC0003DMG401018218	2-C-methyl-D-erythritol 4-phosphate cytidyltransferase	MATCHED gi|50932771|ref|XP_475913.1| putative malate dehydrogenase [Oryza sativa (japonica cultivar-group)] >gi|52353548|gb|AAU44114.1| putative malate dehydrogenase [Oryza sativa (japonica cultivar-group)] >gi|50080249|gb|AAT69584.1| putative malate dehydrogenase [Oryza sativa (japonica cultivar-group)] (evalue: 3e-100 ) AND MATCHED gi|49259054|pdb|1SMJ|D Chain D, Structure Of The A264e Mutant O…	1	222	79528227	79527681	SGN-U298514_DM_4K
CONT1888	GROUP363	0.00741268	PGSC0003DMB000000277	66612	67210	598	281	Target	31	151	4	PGSC0003DMG401018218	2-C-methyl-D-erythritol 4-phosphate cytidyltransferase	MATCHED gi|50932771|ref|XP_475913.1| putative malate dehydrogenase [Oryza sativa (japonica cultivar-group)] >gi|52353548|gb|AAU44114.1| putative malate dehydrogenase [Oryza sativa (japonica cultivar-group)] >gi|50080249|gb|AAT69584.1| putative malate dehydrogenase [Oryza sativa (japonica cultivar-group)] (evalue: 3e-100 ) AND MATCHED gi|49259054|pdb|1SMJ|D Chain D, Structure Of The A264e Mutant O…	1	222	79527184	79526585	SGN-U298514_DM_4K
CONT1034	GROUP204	0.00638707	PGSC0003DMB000000105	228850	229195	345	121	Target	8	0	0	PGSC0003DMG200020707	NA	MATCHED gi|37992755|gb|AAR06584.1| glycinamide ribonucleotide synthetase [Nicotiana tabacum](evalue: 1e-148 ) AND MATCHED gi|67476624|ref|XP_653875.1| bystin, putative [Entamoeba histolytica HM-1:IMSS] >gi|56470872|gb|EAL48488.1| bystin, putative [Entamoeba histolytica HM-1:IMSS] (evalue: 4e-132) AND MATCHED gi|1071918|pir||S37104 phosphoribosylamine-glycine ligase (EC 6.3.4.13) - Arabidopsis tha…	1	224	79872643	79872989	LeChr1_127cM_SGN-U284220_DM_4K
CONT1035	GROUP204	0.0105884	PGSC0003DMB000000105	229548	230654	1106	820	Target	71	0	0	PGSC0003DMG200020707	NA	MATCHED gi|37992755|gb|AAR06584.1| glycinamide ribonucleotide synthetase [Nicotiana tabacum](evalue: 1e-148 ) AND MATCHED gi|67476624|ref|XP_653875.1| bystin, putative [Entamoeba histolytica HM-1:IMSS] >gi|56470872|gb|EAL48488.1| bystin, putative [Entamoeba histolytica HM-1:IMSS] (evalue: 4e-132) AND MATCHED gi|1071918|pir||S37104 phosphoribosylamine-glycine ligase (EC 6.3.4.13) - Arabidopsis tha…	1	224	79873341	79874448	LeChr1_127cM_SGN-U284220_DM_4K
CONT1036	GROUP204	0.00988031	PGSC0003DMB000000105	232044	232557	513	280	Target	28	0	0	PGSC0003DMG200020707	NA	MATCHED gi|37992755|gb|AAR06584.1| glycinamide ribonucleotide synthetase [Nicotiana tabacum](evalue: 1e-148 ) AND MATCHED gi|67476624|ref|XP_653875.1| bystin, putative [Entamoeba histolytica HM-1:IMSS] >gi|56470872|gb|EAL48488.1| bystin, putative [Entamoeba histolytica HM-1:IMSS] (evalue: 4e-132) AND MATCHED gi|1071918|pir||S37104 phosphoribosylamine-glycine ligase (EC 6.3.4.13) - Arabidopsis tha…	1	224	79875837	79876351	LeChr1_127cM_SGN-U284220_DM_4K
CONT1037	GROUP205	0.00418831	PGSC0003DMB000000105	303554	304710	1156	0	NoTarget	24	1081	20	PGSC0003DMG400024904	C1C-Nt1 protein	#N/A	1	224	79947347	79948504	NoTarget:PGSC0003DMG400024904
CONT1038	GROUP205	0.00413807	PGSC0003DMB000000105	305497	305802	305	0	NoTarget	8	268	6	PGSC0003DMG400024904	C1C-Nt1 protein	#N/A	1	224	79949290	79949596	NoTarget:PGSC0003DMG400024904
CONT1039	GROUP205	0.00365917	PGSC0003DMB000000105	308416	308704	288	0	NoTarget	4	201	2	PGSC0003DMG400024904	C1C-Nt1 protein	#N/A	1	224	79952209	79952498	NoTarget:PGSC0003DMG400024904
CONT1040	GROUP206	0.00493406	PGSC0003DMB000000105	564688	565942	1254	925	Target	55	905	30	PGSC0003DMG400024886	Glycinamide ribonucleotide synthetase	MATCHED gi|31791910|ref|NP_854403.1| POSSIBLE PROTEASE IV SPPA (ENDOPEPTIDASE IV) (SIGNAL PEPTIDE PEPTIDASE) [Mycobacterium bovis AF2122/97] >gi|15607864|ref|NP_215238.1| POSSIBLE PROTEASE IV SPPA (ENDOPEPTIDASE IV) (SIGNAL PEPTIDE PEPTIDASE) [Mycobacterium tuberculosis H37Rv] >gi|1806192|emb|CAB06448.1| POSSIBLE PROTEASE IV SPPA (ENDOPEPTIDASE IV) (SIGNAL PEPTIDE PEPTIDASE) [Mycobacterium tuberc…	1	224	80208481	80209736	LeChr1_129cM_SGN-U279946_DM_4K
CONT1041	GROUP206	0.0138814	PGSC0003DMB000000105	566777	567132	355	121	Target	22	231	11	PGSC0003DMG400024886	Glycinamide ribonucleotide synthetase	MATCHED gi|31791910|ref|NP_854403.1| POSSIBLE PROTEASE IV SPPA (ENDOPEPTIDASE IV) (SIGNAL PEPTIDE PEPTIDASE) [Mycobacterium bovis AF2122/97] >gi|15607864|ref|NP_215238.1| POSSIBLE PROTEASE IV SPPA (ENDOPEPTIDASE IV) (SIGNAL PEPTIDE PEPTIDASE) [Mycobacterium tuberculosis H37Rv] >gi|1806192|emb|CAB06448.1| POSSIBLE PROTEASE IV SPPA (ENDOPEPTIDASE IV) (SIGNAL PEPTIDE PEPTIDASE) [Mycobacterium tuberc…	1	224	80210570	80210926	LeChr1_129cM_SGN-U279946_DM_4K
CONT1042	GROUP206	0.00709592	PGSC0003DMB000000105	572036	573914	1878	1540	Target	91	992	23	PGSC0003DMG400024887	Chloroplast heat shock protein 70-2	MATCHED gi|445605|prf||1909352A heat shock protein hsp70(evalue: 2e-115 ) AND MATCHED gi|39946086|ref|XP_362580.1| hypothetical protein MG08163.4 [Magnaporthe grisea 70-15] >gi|59802952|gb|AAX07680.1| 40S ribosomal protein S29-like protein [Magnaporthe grisea] (evalue: 2e-115) AND MATCHED gi|1928991|gb|AAC03416.1| heat shock protein 70 precursor [Citrullus lanatus] (evalue: 1e-113) AND MATCHED gi…	1	224	80215829	80217708	GGChr1_SGN-U274137_DM_4K
CONT1043	CONT1043	0.00849181	PGSC0003DMB000000105	878295	879192	897	604	Target	40	897	40	PGSC0003DMG400024928	Transcription factor	MATCHED gi|49256606|gb|AAH73893.1| ANKIB1 protein [Homo sapiens] (evalue: 6e-35 ) AND MATCHED gi|78184202|ref|YP_376637.1| sodium/bile acid cotransporter family [Synechococcus sp. CC9902] >gi|78168496|gb|ABB25593.1| sodium/bile acid cotransporter family [Synechococcus sp. CC9902] (evalue: 9.5e-33) AND MATCHED gi|68210428|ref|ZP_00562293.1| DNA-directed RNA polymerase [Methanococcoides burtonii DS…	1	224	80522088	80522986	GGChr1_SGN-U282194_DM_4K
CONT1044	GROUP207	0.0142853	PGSC0003DMB000000105	1002347	1003487	1140	844	Target	83	532	23	PGSC0003DMG401023772	Phosphomethylpyrimidine kinase	MATCHED gi|6967702|emb|CAB72693.1| N-acetyl-gamma-glutamyl-phosphate reductase [Campylobacter jejuni subsp. jejuni NCTC 11168] >gi|24211480|sp|Q9PIS0|ARGC_CAMJE N-acetyl-gamma-glutamyl-phosphate reductase (AGPR) (N-acetyl-glutamate semialdehyde dehydrogenase) (NAGSA dehydrogenase) >gi|15791596|ref|NP_281419.1| N-acetyl-gamma-glutamyl-phosphate reductase [Campylobacter jejuni subsp. jejuni NCTC 11…	1	224	80646140	80647281	SGN-U277121_DM_4K
CONT1045	GROUP207	0.00870319	PGSC0003DMB000000105	1004065	1004633	568	239	Target	34	245	13	PGSC0003DMG401023772	Phosphomethylpyrimidine kinase	MATCHED gi|6967702|emb|CAB72693.1| N-acetyl-gamma-glutamyl-phosphate reductase [Campylobacter jejuni subsp. jejuni NCTC 11168] >gi|24211480|sp|Q9PIS0|ARGC_CAMJE N-acetyl-gamma-glutamyl-phosphate reductase (AGPR) (N-acetyl-glutamate semialdehyde dehydrogenase) (NAGSA dehydrogenase) >gi|15791596|ref|NP_281419.1| N-acetyl-gamma-glutamyl-phosphate reductase [Campylobacter jejuni subsp. jejuni NCTC 11…	1	224	80647858	80648427	SGN-U277121_DM_4K
CONT1046	GROUP207	0.011818	PGSC0003DMB000000105	1007386	1007955	569	205	Target	43	286	21	PGSC0003DMG401023772	Phosphomethylpyrimidine kinase	MATCHED gi|6967702|emb|CAB72693.1| N-acetyl-gamma-glutamyl-phosphate reductase [Campylobacter jejuni subsp. jejuni NCTC 11168] >gi|24211480|sp|Q9PIS0|ARGC_CAMJE N-acetyl-gamma-glutamyl-phosphate reductase (AGPR) (N-acetyl-glutamate semialdehyde dehydrogenase) (NAGSA dehydrogenase) >gi|15791596|ref|NP_281419.1| N-acetyl-gamma-glutamyl-phosphate reductase [Campylobacter jejuni subsp. jejuni NCTC 11…	1	224	80651179	80651749	SGN-U279726_DM_4K
CONT1047	GROUP207	0.00936795	PGSC0003DMB000000105	1008601	1009488	887	523	Target	50	402	17	PGSC0003DMG401023772	Phosphomethylpyrimidine kinase	MATCHED gi|6967702|emb|CAB72693.1| N-acetyl-gamma-glutamyl-phosphate reductase [Campylobacter jejuni subsp. jejuni NCTC 11168] >gi|24211480|sp|Q9PIS0|ARGC_CAMJE N-acetyl-gamma-glutamyl-phosphate reductase (AGPR) (N-acetyl-glutamate semialdehyde dehydrogenase) (NAGSA dehydrogenase) >gi|15791596|ref|NP_281419.1| N-acetyl-gamma-glutamyl-phosphate reductase [Campylobacter jejuni subsp. jejuni NCTC 11…	1	224	80652394	80653282	SGN-U279726_DM_4K
CONT1048	CONT1048	0.00986078	PGSC0003DMB000000105	1092027	1094469	2442	2139	Target	145	1515	75	PGSC0003DMG400023769	Potassium channel NKT2	MATCHED gi|3024652|sp|Q94743|SORCN_SCHJA Sorcin >gi|1655733|gb|AAB17908.1| sorcin (evalue: 8e-138 ) AND MATCHED gi|68401517|ref|XP_683394.1| PREDICTED: similar to phosphatidylinositol glycan, class T [Danio rerio] (evalue: 3e-124) AND MATCHED gi|5834502|dbj|BAA84085.1| potassium channel [Nicotiana paniculata] (evalue: 1e-123) AND MATCHED gi|3024652|sp|Q94743|SORCN_SCHJA Sorcin >gi|1655733|gb|AAB1…	1	224	80735820	80738263	LeChr1_132cM_SGN-U275615_DM_4K
CONT1049	GROUP208	0.00967824	PGSC0003DMB000000105	1142496	1143537	1041	780	Target	75	410	20	PGSC0003DMG400023767	Fad oxidoreductase	MATCHED gi|30696506|ref|NP_176295.2| expressed protein [Arabidopsis thaliana](evalue: 4.7e-63 ) AND MATCHED gi|434330|emb|CAA46722.1| glutamine synthetase [Zea mays] >gi|585204|sp|P38562|GLNA4_MAIZE Glutamine synthetase root isozyme 4 (Glutamate--ammonia ligase) (GS107) (evalue: 4.7e-63) AND MATCHED gi|25404301|pir||E96635 hypothetical protein T7P1.13 [imported] - Arabidopsis thaliana gi|12323347…	1	224	80786289	80787331	SGN-U277997_DM_4K
CONT1050	GROUP208	0.00950803	PGSC0003DMB000000105	1143699	1144323	624	242	Target	40	136	5	PGSC0003DMG400023767	Fad oxidoreductase	MATCHED gi|30696506|ref|NP_176295.2| expressed protein [Arabidopsis thaliana](evalue: 4.7e-63 ) AND MATCHED gi|434330|emb|CAA46722.1| glutamine synthetase [Zea mays] >gi|585204|sp|P38562|GLNA4_MAIZE Glutamine synthetase root isozyme 4 (Glutamate--ammonia ligase) (GS107) (evalue: 4.7e-63) AND MATCHED gi|25404301|pir||E96635 hypothetical protein T7P1.13 [imported] - Arabidopsis thaliana gi|12323347…	1	224	80787492	80788117	SGN-U277997_DM_4K
CONT1051	GROUP208	0.0129226	PGSC0003DMB000000105	1144664	1145021	357	154	Target	28	201	19	PGSC0003DMG400023767	Fad oxidoreductase	MATCHED gi|30696506|ref|NP_176295.2| expressed protein [Arabidopsis thaliana](evalue: 4.7e-63 ) AND MATCHED gi|434330|emb|CAA46722.1| glutamine synthetase [Zea mays] >gi|585204|sp|P38562|GLNA4_MAIZE Glutamine synthetase root isozyme 4 (Glutamate--ammonia ligase) (GS107) (evalue: 4.7e-63) AND MATCHED gi|25404301|pir||E96635 hypothetical protein T7P1.13 [imported] - Arabidopsis thaliana gi|12323347…	1	224	80788457	80788815	SGN-U277997_DM_4K
CONT1052	GROUP209	0.013586	PGSC0003DMB000000105	1351214	1352990	1776	1660	Target	139	255	7	PGSC0003DMG400023754	Patatin	MATCHED gi|25403178|pir||E86456 unknown protein [imported] - Arabidopsis thaliana >gi|12322575|gb|AAG51289.1| unknown protein [Arabidopsis thaliana] (evalue: 4.1e-29 ) AND MATCHED gi|13813158|gb|AAK40394.1| Acetylpolyamine aminohydrolase [Sulfolobus solfataricus P2] >gi|15896999|ref|NP_341604.1| Acetylpolyamine aminohydrolase [Sulfolobus solfataricus P2] (evalue: 4.1e-29)	1	224	80995007	80996784	LeChr1_135cM_SGN-U276894_DM_4K
CONT1053	GROUP209	0.00810815	PGSC0003DMB000000105	1353746	1354156	410	121	Target	16	160	3	PGSC0003DMG400023754	Patatin	MATCHED gi|25403178|pir||E86456 unknown protein [imported] - Arabidopsis thaliana >gi|12322575|gb|AAG51289.1| unknown protein [Arabidopsis thaliana] (evalue: 4.1e-29 ) AND MATCHED gi|13813158|gb|AAK40394.1| Acetylpolyamine aminohydrolase [Sulfolobus solfataricus P2] >gi|15896999|ref|NP_341604.1| Acetylpolyamine aminohydrolase [Sulfolobus solfataricus P2] (evalue: 4.1e-29)	1	224	80997539	80997950	LeChr1_135cM_SGN-U276894_DM_4K
CONT1054	GROUP210	0.0104515	PGSC0003DMB000000105	1423767	1424346	579	333	Target	30	200	10	PGSC0003DMG400023751	Basic blue copper protein	MATCHED gi|3860333|emb|CAA10134.1| basic blue copper protein [Cicer arietinum](evalue: 3.2e-39 ) AND MATCHED gi|10197648|gb|AAG14960.1| MDS011 [Homo sapiens] >gi|10197624|gb|AAG14948.1| MDS025 [Homo sapiens] >gi|18088483|gb|AAH20783.1| Hypothetical protein MDS025 [Homo sapiens] (evalue: 1.3e-35) AND MATCHED gi|21536649|gb|AAM60981.1| putative basic blue protein plantacyanin [Arabidopsis thaliana]…	1	224	81067560	81068140	GGChr1_SGN-U275835_DM_4K
CONT1055	GROUP210	0.0128067	PGSC0003DMB000000105	1425574	1426391	817	672	Target	50	163	4	PGSC0003DMG400023751	Basic blue copper protein	MATCHED gi|3860333|emb|CAA10134.1| basic blue copper protein [Cicer arietinum](evalue: 3.2e-39 ) AND MATCHED gi|10197648|gb|AAG14960.1| MDS011 [Homo sapiens] >gi|10197624|gb|AAG14948.1| MDS025 [Homo sapiens] >gi|18088483|gb|AAH20783.1| Hypothetical protein MDS025 [Homo sapiens] (evalue: 1.3e-35) AND MATCHED gi|21536649|gb|AAM60981.1| putative basic blue protein plantacyanin [Arabidopsis thaliana]…	1	224	81069367	81070185	GGChr1_SGN-U275835_DM_4K
CONT1241	CONT1241	0.0100884	PGSC0003DMB000000136	1249358	1250567	1209	442	Target	63	0	0	PGSC0003DMG400029764	Clathrin assembly protein	MATCHED gi|50942943|ref|XP_480999.1| putative Isopenicillin N synthase and related dioxygenases [Oryza sativa (japonica cultivar-group)] >gi|40253917|dbj|BAD05850.1| putative Isopenicillin N synthase and related dioxygenases [Oryza sativa (japonica cultivar-group)] (evalue: 7.1e-19 ) AND MATCHED gi|68355752|ref|XP_708600.1| PREDICTED: similar to non-neuronal splice variant nPTB3 isoform 3 [Danio …	1	226	81678120	81676910	SGN-U296681_DM_4K
CONT1235	GROUP247	0.0139693	PGSC0003DMB000000136	1233913	1234324	411	282	Target	32	0	0	PGSC0003DMG400029742	Gene of unknown function	MATCHED gi|20071759|gb|AAH27143.1| Unknown (protein for MGC:36892) [Mus musculus](evalue: 8.8e-64 ) AND MATCHED gi|18416656|ref|NP_567736.1| phosphatidylserine decarboxylase, putative [Arabidopsis thaliana] (evalue: 3.3e-63) AND MATCHED gi|34905784|ref|NP_914239.1| putative phosphatidylserine decarboxylase [Oryza sativa (japonica cultivar-group)] gi|20146228|dbj|BAB89010.1| putative phosphatidyls…	1	226	81693565	81693153	SGN-U276797_DM_4K
CONT1236	GROUP247	0.01117	PGSC0003DMB000000136	1234842	1235298	456	121	Target	29	0	0	PGSC0003DMG400029742	Gene of unknown function	MATCHED gi|20071759|gb|AAH27143.1| Unknown (protein for MGC:36892) [Mus musculus](evalue: 8.8e-64 ) AND MATCHED gi|18416656|ref|NP_567736.1| phosphatidylserine decarboxylase, putative [Arabidopsis thaliana] (evalue: 3.3e-63) AND MATCHED gi|34905784|ref|NP_914239.1| putative phosphatidylserine decarboxylase [Oryza sativa (japonica cultivar-group)] gi|20146228|dbj|BAB89010.1| putative phosphatidyls…	1	226	81692636	81692179	SGN-U276797_DM_4K
CONT1237	GROUP247	0.0113125	PGSC0003DMB000000136	1236969	1237230	261	121	Target	12	0	0	PGSC0003DMG400029742	Gene of unknown function	MATCHED gi|20071759|gb|AAH27143.1| Unknown (protein for MGC:36892) [Mus musculus](evalue: 8.8e-64 ) AND MATCHED gi|18416656|ref|NP_567736.1| phosphatidylserine decarboxylase, putative [Arabidopsis thaliana] (evalue: 3.3e-63) AND MATCHED gi|34905784|ref|NP_914239.1| putative phosphatidylserine decarboxylase [Oryza sativa (japonica cultivar-group)] gi|20146228|dbj|BAB89010.1| putative phosphatidyls…	1	226	81690509	81690247	SGN-U276797_DM_4K
CONT1238	GROUP247	0.011144	PGSC0003DMB000000136	1237429	1237822	393	121	Target	19	0	0	PGSC0003DMG400029742	Gene of unknown function	MATCHED gi|20071759|gb|AAH27143.1| Unknown (protein for MGC:36892) [Mus musculus](evalue: 8.8e-64 ) AND MATCHED gi|18416656|ref|NP_567736.1| phosphatidylserine decarboxylase, putative [Arabidopsis thaliana] (evalue: 3.3e-63) AND MATCHED gi|34905784|ref|NP_914239.1| putative phosphatidylserine decarboxylase [Oryza sativa (japonica cultivar-group)] gi|20146228|dbj|BAB89010.1| putative phosphatidyls…	1	226	81690049	81689655	SGN-U276797_DM_4K
CONT1239	GROUP247	0.0088955	PGSC0003DMB000000136	1239034	1239599	565	220	Target	32	0	0	PGSC0003DMG400029742	Gene of unknown function	MATCHED gi|20071759|gb|AAH27143.1| Unknown (protein for MGC:36892) [Mus musculus](evalue: 8.8e-64 ) AND MATCHED gi|18416656|ref|NP_567736.1| phosphatidylserine decarboxylase, putative [Arabidopsis thaliana] (evalue: 3.3e-63) AND MATCHED gi|34905784|ref|NP_914239.1| putative phosphatidylserine decarboxylase [Oryza sativa (japonica cultivar-group)] gi|20146228|dbj|BAB89010.1| putative phosphatidyls…	1	226	81688444	81687878	SGN-U276797_DM_4K
CONT1240	GROUP247	0.011985	PGSC0003DMB000000136	1239956	1240746	790	242	Target	46	0	0	PGSC0003DMG400029742	Gene of unknown function	MATCHED gi|20071759|gb|AAH27143.1| Unknown (protein for MGC:36892) [Mus musculus](evalue: 8.8e-64 ) AND MATCHED gi|18416656|ref|NP_567736.1| phosphatidylserine decarboxylase, putative [Arabidopsis thaliana] (evalue: 3.3e-63) AND MATCHED gi|34905784|ref|NP_914239.1| putative phosphatidylserine decarboxylase [Oryza sativa (japonica cultivar-group)] gi|20146228|dbj|BAB89010.1| putative phosphatidyls…	1	226	81687522	81686731	SGN-U276797_DM_4K
CONT1234	CONT1234	0.0148547	PGSC0003DMB000000136	1057049	1058784	1735	1430	Target	98	996	46	PGSC0003DMG400012589	Cationic peroxidase	MATCHED gi|62641259|ref|XP_219312.3| PREDICTED: similar to RIKEN cDNA 3110005O21 [Rattus norvegicus] (evalue: 1e-165 ) AND MATCHED gi|17066703|gb|AAL35364.1| peroxidase [Capsicum annuum] (evalue: 1e-162) AND MATCHED gi|5381255|dbj|BAA82307.1| peroxidase [Nicotiana tabacum] (evalue: 2e-142) AND MATCHED gi|19698452|gb|AAL93154.1| bacterial-induced class III peroxidase [Gossypium hirsutum] (evalue: …	1	226	81870429	81868693	GGChr1_SGN-U270628_DM_4K
CONT1232	GROUP246	0.00653058	PGSC0003DMB000000136	972309	974335	2026	1680	Target	116	670	20	PGSC0003DMG400012559	Copper-transporting atpase paa1	MATCHED gi|66557909|ref|XP_625007.1| PREDICTED: similar to ENSANGP00000010918, partial [Apis mellifera] (evalue: 8.9e-32 ) AND MATCHED gi|2668492|dbj|BAA23769.1| metal-transporting P-type ATPase [Arabidopsis thaliana] (evalue: 1.7e-30) AND MATCHED gi|4314370|gb|AAD15581.1| hypothetical protein [Arabidopsis thaliana] (evalue: 3.7e-30) AND MATCHED gi|42573159|ref|NP_974676.1| metal-transporting P-t…	1	226	81955169	81953142	GGChr1_SGN-U274110_DM_4K
CONT1233	GROUP246	0.00370076	PGSC0003DMB000000136	974602	975515	913	526	Target	30	35	1	PGSC0003DMG400012559	Copper-transporting atpase paa1	MATCHED gi|66557909|ref|XP_625007.1| PREDICTED: similar to ENSANGP00000010918, partial [Apis mellifera] (evalue: 8.9e-32 ) AND MATCHED gi|2668492|dbj|BAA23769.1| metal-transporting P-type ATPase [Arabidopsis thaliana] (evalue: 1.7e-30) AND MATCHED gi|4314370|gb|AAD15581.1| hypothetical protein [Arabidopsis thaliana] (evalue: 3.7e-30) AND MATCHED gi|42573159|ref|NP_974676.1| metal-transporting P-t…	1	226	81952876	81951962	GGChr1_SGN-U274110_DM_4K
CONT1229	GROUP245	0.00906439	PGSC0003DMB000000136	841220	841489	269	213	Target	11	213	10	PGSC0003DMG400012550	2-nitropropane dioxygenase	MATCHED gi|62320826|dbj|BAD93771.1| pyruvate kinase [Arabidopsis thaliana] (evalue: 8e-147 ) AND MATCHED gi|78610295|emb|CAI55344.1| Putative oxidoreductase, short-chain dehydrogenase/reductase family [Lactobacillus sakei subsp. sakei 23K] (evalue: 8e-126) AND MATCHED gi|68194615|gb|EAN09103.1| UspA [Enterococcus faecium DO] >gi|69247957|ref|ZP_00604554.1| UspA [Enterococcus faecium DO] (evalue: …	1	226	82086258	82085988	SGN-U284186_DM_4K
CONT1230	GROUP245	0.0123897	PGSC0003DMB000000136	842298	842677	379	140	Target	21	146	5	PGSC0003DMG400012550	2-nitropropane dioxygenase	MATCHED gi|62320826|dbj|BAD93771.1| pyruvate kinase [Arabidopsis thaliana] (evalue: 8e-147 ) AND MATCHED gi|78610295|emb|CAI55344.1| Putative oxidoreductase, short-chain dehydrogenase/reductase family [Lactobacillus sakei subsp. sakei 23K] (evalue: 8e-126) AND MATCHED gi|68194615|gb|EAN09103.1| UspA [Enterococcus faecium DO] >gi|69247957|ref|ZP_00604554.1| UspA [Enterococcus faecium DO] (evalue: …	1	226	82085180	82084800	SGN-U284186_DM_4K
CONT1231	GROUP245	0.0205072	PGSC0003DMB000000136	843038	844198	1160	754	Target	100	412	23	PGSC0003DMG400012550	2-nitropropane dioxygenase	MATCHED gi|62320826|dbj|BAD93771.1| pyruvate kinase [Arabidopsis thaliana] (evalue: 8e-147 ) AND MATCHED gi|78610295|emb|CAI55344.1| Putative oxidoreductase, short-chain dehydrogenase/reductase family [Lactobacillus sakei subsp. sakei 23K] (evalue: 8e-126) AND MATCHED gi|68194615|gb|EAN09103.1| UspA [Enterococcus faecium DO] >gi|69247957|ref|ZP_00604554.1| UspA [Enterococcus faecium DO] (evalue: …	1	226	82084440	82083279	SGN-U284186_DM_4K
CONT1228	CONT1228	0.00745905	PGSC0003DMB000000136	810135	810650	515	0	NoTarget	22	277	6	PGSC0003DMG400012549	2-dehydro-3-deoxyphosphoheptonate aldolase/ 3-deoxy-d-arabino-heptulosonate 7-phosphate synthetase	#N/A	1	226	82117343	82116827	NoTarget:PGSC0003DMG400012549
CONT0746	GROUP143	0.00685946	PGSC0003DMB000000073	54834	55444	610	286	Target	31	190	11	PGSC0003DMG400025735	Tubulin alpha-6 chain	MATCHED gi|21553619|gb|AAM62712.1| tubulin alpha-6 chain, putative [Arabidopsis thaliana](evalue: 2.1e-42 ) AND MATCHED gi|15293237|gb|AAK93729.1| unknown protein [Arabidopsis thaliana] >gi|14334748|gb|AAK59552.1| unknown protein [Arabidopsis thaliana] >gi|18418226|ref|NP_567923.1| protein phosphatase 2C-related / PP2C-related [Arabidopsis thaliana] (evalue: 4.7e-42)	1	232	83475541	83476152	LeChr1_146cM_SGN-U272292_DM_4K
CONT0747	GROUP143	0.00885509	PGSC0003DMB000000073	55994	58550	2556	2073	Target	121	458	11	PGSC0003DMG400025735	Tubulin alpha-6 chain	MATCHED gi|21553619|gb|AAM62712.1| tubulin alpha-6 chain, putative [Arabidopsis thaliana](evalue: 2.1e-42 ) AND MATCHED gi|15293237|gb|AAK93729.1| unknown protein [Arabidopsis thaliana] >gi|14334748|gb|AAK59552.1| unknown protein [Arabidopsis thaliana] >gi|18418226|ref|NP_567923.1| protein phosphatase 2C-related / PP2C-related [Arabidopsis thaliana] (evalue: 4.7e-42)	1	232	83476701	83479258	LeChr1_146cM_SGN-U272292_DM_4K
CONT0748	GROUP144	0.0122565	PGSC0003DMB000000073	681469	682407	938	587	Target	42	720	28	PGSC0003DMG400025770	Cell division cycle protein	MATCHED gi|68224189|emb|CAJ04856.1| alanyl-tRNA synthetase, putative [Leishmania major] (evalue: 1.6e-61 ) AND MATCHED gi|78222945|ref|YP_384692.1| Glutamyl-tRNA synthetase [Geobacter metallireducens GS-15] >gi|78194200|gb|ABB31967.1| Glutamyl-tRNA synthetase [Geobacter metallireducens GS-15] (evalue: 2.2e-29) AND MATCHED gi|37747943|gb|AAH59483.1| Unknown (protein for MGC:73119) [Danio rerio] (e…	1	232	84102176	84103115	GGChr1_SGN-U277274_DM_4K
CONT0749	GROUP144	0.014469	PGSC0003DMB000000073	684205	684793	588	300	Target	50	114	7	PGSC0003DMG400025865	Tic21	MATCHED gi|77631846|ref|ZP_00794432.1| COG0436: Aspartate/tyrosine/aromatic aminotransferase [Yersinia pseudotuberculosis IP 31758] (evalue: 1.4e-80 ) AND MATCHED gi|73539209|ref|YP_299576.1| Cis-homoaconitase [Ralstonia eutropha JMP134] >gi|72122546|gb|AAZ64732.1| Cis-homoaconitase [Ralstonia eutropha JMP134] >gi|45514703|ref|ZP_00166260.1| COG0065: 3-isopropylmalate dehydratase large subunit [R…	1	232	84104912	84105501	LeChr1_149cM_SGN-U271056_DM_4K
CONT0750	GROUP144	0.016493	PGSC0003DMB000000073	684989	687346	2357	1881	Target	188	688	27	PGSC0003DMG400025865	Tic21	MATCHED gi|77631846|ref|ZP_00794432.1| COG0436: Aspartate/tyrosine/aromatic aminotransferase [Yersinia pseudotuberculosis IP 31758] (evalue: 1.4e-80 ) AND MATCHED gi|73539209|ref|YP_299576.1| Cis-homoaconitase [Ralstonia eutropha JMP134] >gi|72122546|gb|AAZ64732.1| Cis-homoaconitase [Ralstonia eutropha JMP134] >gi|45514703|ref|ZP_00166260.1| COG0065: 3-isopropylmalate dehydratase large subunit [R…	1	232	84105696	84108054	LeChr1_149cM_SGN-U271056_DM_4K
CONT0751	GROUP145	0.00885325	PGSC0003DMB000000073	1035197	1037030	1833	1677	Target	120	320	9	PGSC0003DMG400025887	Thioredoxin M3, chloroplastic	MATCHED gi|68054970|ref|ZP_00539119.1| Galactokinase [Exiguobacterium sp. 255-15] >gi|68008488|gb|EAM87716.1| Galactokinase [Exiguobacterium sp. 255-15] (evalue: 3e-42 ) AND MATCHED gi|57908335|gb|AAW59291.1| water-stress inducible protein 3 [Pinus taeda] >gi|57908333|gb|AAW59290.1| water-stress inducible protein 3 [Pinus taeda] >gi|57908329|gb|AAW59288.1| water-stress inducible protein 3 [Pinus …	1	232	84455904	84457738	CGChr1_SGN-U274673_DM_4k
CONT0752	GROUP145	0.0163044	PGSC0003DMB000000073	1039055	1039629	574	243	Target	38	223	11	PGSC0003DMG400025887	Thioredoxin M3, chloroplastic	MATCHED gi|68054970|ref|ZP_00539119.1| Galactokinase [Exiguobacterium sp. 255-15] >gi|68008488|gb|EAM87716.1| Galactokinase [Exiguobacterium sp. 255-15] (evalue: 3e-42 ) AND MATCHED gi|57908335|gb|AAW59291.1| water-stress inducible protein 3 [Pinus taeda] >gi|57908333|gb|AAW59290.1| water-stress inducible protein 3 [Pinus taeda] >gi|57908329|gb|AAW59288.1| water-stress inducible protein 3 [Pinus …	1	232	84459762	84460337	CGChr1_SGN-U274673_DM_4k
CONT0753	GROUP146	0.00668473	PGSC0003DMB000000073	1277646	1278386	740	420	Target	41	117	6	PGSC0003DMG400025796	Longevity assurance factor	MATCHED gi|22136506|gb|AAM91331.1| unknown protein [Arabidopsis thaliana] >gi|20260232|gb|AAM13014.1| unknown protein [Arabidopsis thaliana] (evalue: 3.4e-88 ) AND MATCHED gi|7658241|gb|AAF66103.1| LAG1 homolog 2 [Arabidopsis thaliana] (evalue: 3.4e-88) AND MATCHED gi|34901974|ref|NP_912333.1| unknown protein [Oryza sativa (japonica cultivar-group)] gi|29893571|gb|AAP06825.1| unknown protein [Ory…	1	232	84698353	84699094	LeChr1_149cM_SGN-U275040_DM_4K
CONT0754	GROUP146	0.0103196	PGSC0003DMB000000073	1280705	1281169	464	209	Target	18	209	3	PGSC0003DMG400025796	Longevity assurance factor	MATCHED gi|22136506|gb|AAM91331.1| unknown protein [Arabidopsis thaliana] >gi|20260232|gb|AAM13014.1| unknown protein [Arabidopsis thaliana] (evalue: 3.4e-88 ) AND MATCHED gi|7658241|gb|AAF66103.1| LAG1 homolog 2 [Arabidopsis thaliana] (evalue: 3.4e-88) AND MATCHED gi|34901974|ref|NP_912333.1| unknown protein [Oryza sativa (japonica cultivar-group)] gi|29893571|gb|AAP06825.1| unknown protein [Ory…	1	232	84701412	84701877	LeChr1_149cM_SGN-U275040_DM_4K
CONT0755	GROUP146	0.00588678	PGSC0003DMB000000073	1282698	1283111	413	156	Target	14	156	5	PGSC0003DMG400025796	Longevity assurance factor	MATCHED gi|22136506|gb|AAM91331.1| unknown protein [Arabidopsis thaliana] >gi|20260232|gb|AAM13014.1| unknown protein [Arabidopsis thaliana] (evalue: 3.4e-88 ) AND MATCHED gi|7658241|gb|AAF66103.1| LAG1 homolog 2 [Arabidopsis thaliana] (evalue: 3.4e-88) AND MATCHED gi|34901974|ref|NP_912333.1| unknown protein [Oryza sativa (japonica cultivar-group)] gi|29893571|gb|AAP06825.1| unknown protein [Ory…	1	232	84703405	84703819	LeChr1_149cM_SGN-U275040_DM_4K
CONT0756	GROUP146	0.00936221	PGSC0003DMB000000073	1284744	1285464	720	601	Target	36	365	10	PGSC0003DMG400025796	Longevity assurance factor	MATCHED gi|22136506|gb|AAM91331.1| unknown protein [Arabidopsis thaliana] >gi|20260232|gb|AAM13014.1| unknown protein [Arabidopsis thaliana] (evalue: 3.4e-88 ) AND MATCHED gi|7658241|gb|AAF66103.1| LAG1 homolog 2 [Arabidopsis thaliana] (evalue: 3.4e-88) AND MATCHED gi|34901974|ref|NP_912333.1| unknown protein [Oryza sativa (japonica cultivar-group)] gi|29893571|gb|AAP06825.1| unknown protein [Ory…	1	232	84705451	84706172	LeChr1_149cM_SGN-U275040_DM_4K
CONT0757	GROUP146	0.0176703	PGSC0003DMB000000073	1285551	1285850	299	133	Target	24	0	0	PGSC0003DMG400025796	Longevity assurance factor	MATCHED gi|22136506|gb|AAM91331.1| unknown protein [Arabidopsis thaliana] >gi|20260232|gb|AAM13014.1| unknown protein [Arabidopsis thaliana] (evalue: 3.4e-88 ) AND MATCHED gi|7658241|gb|AAF66103.1| LAG1 homolog 2 [Arabidopsis thaliana] (evalue: 3.4e-88) AND MATCHED gi|34901974|ref|NP_912333.1| unknown protein [Oryza sativa (japonica cultivar-group)] gi|29893571|gb|AAP06825.1| unknown protein [Ory…	1	232	84706258	84706558	LeChr1_149cM_SGN-U275040_DM_4K
CONT0758	CONT0758	0.00757734	PGSC0003DMB000000073	1361155	1362571	1416	1095	Target	65	649	18	PGSC0003DMG400025801	Conserved gene of unknown function	MATCHED gi|31415946|gb|AAP50967.1| putative Myb-like DNA-binding protein [Oryza sativa (japonica cultivar-group)](evalue: 8.7e-24 ) AND MATCHED gi|75239741|ref|ZP_00723704.1| COG0639: Diadenosine tetraphosphatase and related serine/threonine protein phosphatases [Escherichia coli F11] (evalue: 7.4e-23) AND MATCHED gi|67511482|emb|CAJ00737.1| diazepam binding inhibitor, splice form 1b [Mus musculu…	1	232	84781862	84783279	GGChr1_SGN-U273984_DM_4K
CONT0759	GROUP147	0.00975279	PGSC0003DMB000000073	1616998	1619717	2719	2105	Target	166	660	22	PGSC0003DMG400025902	EMB1273	MATCHED gi|21436187|gb|AAM51381.1| unknown protein [Arabidopsis thaliana] >gi|18377652|gb|AAL66976.1| unknown protein [Arabidopsis thaliana] >gi|4874276|gb|AAD31341.1| ESTs gb|AA395702, gb|AA395400, gb|T22596 and gb|T43781 come from this gene. [Arabidopsis thaliana] >gi|18391195|ref|NP_563876.1| BSD domain-containing protein [Arabidopsis thaliana] (evalue: 4.5e-58 )	1	232	85037705	85040425	LeChr1_149cM_SGN-U280494_DM_4K
CONT0760	GROUP147	0.0115345	PGSC0003DMB000000073	1620008	1620446	438	121	Target	31	42	0	PGSC0003DMG400025902	EMB1273	MATCHED gi|21436187|gb|AAM51381.1| unknown protein [Arabidopsis thaliana] >gi|18377652|gb|AAL66976.1| unknown protein [Arabidopsis thaliana] >gi|4874276|gb|AAD31341.1| ESTs gb|AA395702, gb|AA395400, gb|T22596 and gb|T43781 come from this gene. [Arabidopsis thaliana] >gi|18391195|ref|NP_563876.1| BSD domain-containing protein [Arabidopsis thaliana] (evalue: 4.5e-58 )	1	232	85040715	85041154	LeChr1_149cM_SGN-U280494_DM_4K
CONT0761	CONT0761	0.016146	PGSC0003DMB000000073	1877195	1879570	2375	2188	Target	176	609	34	PGSC0003DMG400025927	Conserved gene of unknown function	MATCHED gi|32454710|gb|AAP83136.1| lipoxygenase [Nicotiana attenuata] >gi|32454706|gb|AAP83134.1| lipoxygenase [Nicotiana attenuata] (evalue: 2.2e-45 ) AND MATCHED gi|31415923|gb|AAP50944.1| unknown protein [Oryza sativa (japonica cultivar-group)] (evalue: 1.5e-25) AND MATCHED gi|31415945|gb|AAP50966.1| hypothetical protein [Oryza sativa (japonica cultivar-group)] (evalue: 2.8e-11)	1	232	85297902	85300278	LeChr1_150cM_SGN-U271297_DM_4K
CONT2460	CONT2460	0.0130065	PGSC0003DMB000000555	77	2003	1926	1644	Target	169	1437	104	PGSC0003DMG400025158	Divinyl ether synthase	MATCHED gi|12667099|emb|CAC28152.1| divinyl ether synthase [Solanum tuberosum](evalue: 0 ) AND MATCHED gi|11991245|gb|AAG42261.1| divinyl ether synthase [Lycopersicon esculentum] (evalue: 0) AND MATCHED gi|17646111|gb|AAL40900.1| divinyl ether synthase [Nicotiana tabacum] (evalue: 0) AND MATCHED gi|19310992|gb|AAL86702.1| cytochrome P450 CYP74C4 [Lycopersicon esculentum] (evalue: 2e-151) AND MATC…	1	234	85519612	85521539	GGChr1_SGN-U272048_DM_4K
CONT2461	GROUP480	0.0156391	PGSC0003DMB000000555	118096	120931	2835	2603	Target	228	1047	50	PGSC0003DMG400025165	ISPH protein	MATCHED gi|10716963|gb|AAG21984.1| LYTB-like protein precursor [Adonis palaestina](evalue: 0 ) AND MATCHED gi|78357250|ref|YP_388699.1| 1-hydroxy-2-methyl-2-(E)-butenyl 4-diphosphate synthase [Desulfovibrio desulfuricans G20] >gi|78219655|gb|ABB39004.1| 1-hydroxy-2-methyl-2-(E)-butenyl 4-diphosphate synthase [Desulfovibrio desulfuricans G20] (evalue: 0) AND MATCHED gi|66815651|ref|XP_641842.1| hy…	1	234	85637631	85640467	GGChr1_SGN-U268954_DM_4K
CONT2462	GROUP480	0.0141744	PGSC0003DMB000000555	121880	122621	741	353	Target	46	300	11	PGSC0003DMG400025165	ISPH protein	MATCHED gi|10716963|gb|AAG21984.1| LYTB-like protein precursor [Adonis palaestina](evalue: 0 ) AND MATCHED gi|78357250|ref|YP_388699.1| 1-hydroxy-2-methyl-2-(E)-butenyl 4-diphosphate synthase [Desulfovibrio desulfuricans G20] >gi|78219655|gb|ABB39004.1| 1-hydroxy-2-methyl-2-(E)-butenyl 4-diphosphate synthase [Desulfovibrio desulfuricans G20] (evalue: 0) AND MATCHED gi|66815651|ref|XP_641842.1| hy…	1	234	85641415	85642157	GGChr1_SGN-U268954_DM_4K
CONT2463	GROUP481	0.00768783	PGSC0003DMB000000555	184225	185416	1191	877	Target	58	745	25	PGSC0003DMG401025167	1-acyl-sn-glycerol-3-phosphate acyltransferase	MATCHED gi|31563180|sp|Q8PUG1|LEU22_METMA 3-isopropylmalate dehydratase large subunit 2 (Isopropylmalate isomerase 2) (Alpha-IPM isomerase 2) (IPMI 2) (evalue: 2.9e-70 ) AND MATCHED gi|34910092|ref|NP_916393.1| putative acyl-CoA:1-acylglycerol-3-phosphate acyltransferase [Oryza sativa (japonica cultivar-group)] gi|20804862|dbj|BAB92544.1| putative acyl-CoA:1-acylglycerol-3-phosphate acyltransfera…	1	234	85703760	85704952	SGN-U275579_DM_4K
CONT2464	GROUP481	0.00970111	PGSC0003DMB000000555	186187	187006	819	449	Target	42	410	16	PGSC0003DMG401025167	1-acyl-sn-glycerol-3-phosphate acyltransferase	MATCHED gi|31563180|sp|Q8PUG1|LEU22_METMA 3-isopropylmalate dehydratase large subunit 2 (Isopropylmalate isomerase 2) (Alpha-IPM isomerase 2) (IPMI 2) (evalue: 2.9e-70 ) AND MATCHED gi|34910092|ref|NP_916393.1| putative acyl-CoA:1-acylglycerol-3-phosphate acyltransferase [Oryza sativa (japonica cultivar-group)] gi|20804862|dbj|BAB92544.1| putative acyl-CoA:1-acylglycerol-3-phosphate acyltransfera…	1	234	85705722	85706542	SGN-U275579_DM_4K
CONT2419	GROUP470	0.00892653	PGSC0003DMB000000531	310903	311454	551	209	Target	33	0	0	PGSC0003DMG400000736	Bifunctional dihydrofolate reductase-thymidylate synthase	MATCHED gi|30690081|ref|NP_195183.2| bifunctional dihydrofolate reductase-thymidylate synthase 2 (DHFR-TS) (THY-2) [Arabidopsis thaliana](evalue: 9.9e-95 ) AND MATCHED gi|46400783|emb|CAF24232.1| hypothetical protein [Parachlamydia sp. UWE25] >gi|46447142|ref|YP_008507.1| hypothetical protein pc1508 [Parachlamydia sp. UWE25] (evalue: 9.9e-95) AND MATCHED gi|65302784|emb|CAI74891.1| 60S ribosomal …	1	236	86193126	86193678	SGN-U276085_DM_4K
CONT2420	GROUP470	0.0152813	PGSC0003DMB000000531	311870	312586	716	342	Target	43	218	6	PGSC0003DMG400000736	Bifunctional dihydrofolate reductase-thymidylate synthase	MATCHED gi|30690081|ref|NP_195183.2| bifunctional dihydrofolate reductase-thymidylate synthase 2 (DHFR-TS) (THY-2) [Arabidopsis thaliana](evalue: 9.9e-95 ) AND MATCHED gi|46400783|emb|CAF24232.1| hypothetical protein [Parachlamydia sp. UWE25] >gi|46447142|ref|YP_008507.1| hypothetical protein pc1508 [Parachlamydia sp. UWE25] (evalue: 9.9e-95) AND MATCHED gi|65302784|emb|CAI74891.1| 60S ribosomal …	1	236	86194093	86194810	SGN-U276085_DM_4K
CONT2421	GROUP470	0.00335707	PGSC0003DMB000000531	312691	313603	912	505	Target	19	427	5	PGSC0003DMG400000736	Bifunctional dihydrofolate reductase-thymidylate synthase	MATCHED gi|30690081|ref|NP_195183.2| bifunctional dihydrofolate reductase-thymidylate synthase 2 (DHFR-TS) (THY-2) [Arabidopsis thaliana](evalue: 9.9e-95 ) AND MATCHED gi|46400783|emb|CAF24232.1| hypothetical protein [Parachlamydia sp. UWE25] >gi|46447142|ref|YP_008507.1| hypothetical protein pc1508 [Parachlamydia sp. UWE25] (evalue: 9.9e-95) AND MATCHED gi|65302784|emb|CAI74891.1| 60S ribosomal …	1	236	86194914	86195827	SGN-U276085_DM_4K
CONT2422	GROUP471	0.0106966	PGSC0003DMB000000531	320531	320928	397	207	Target	28	81	4	PGSC0003DMG400000737	Diaminopimelate decarboxylase 1, chloroplastic	MATCHED gi|9279586|dbj|BAB01044.1| contains similarity to diaminopimelate decarboxylase~gene_id:MLN21.17 [Arabidopsis thaliana](evalue: 0 ) AND MATCHED gi|6729546|emb|CAB67631.1| putative protein [Arabidopsis thaliana] (evalue: 0) AND MATCHED gi|50057489|emb|CAH03473.1| 40S ribosomal protein S9, putative [Paramecium tetraurelia] >gi|50405112|ref|YP_054204.1| 40S ribosomal protein S9, putative [Pa…	1	236	86202754	86203152	SGN-U270392_DM_4K
CONT2423	GROUP471	0.00809825	PGSC0003DMB000000531	321288	321997	709	325	Target	28	213	8	PGSC0003DMG400000737	Diaminopimelate decarboxylase 1, chloroplastic	MATCHED gi|9279586|dbj|BAB01044.1| contains similarity to diaminopimelate decarboxylase~gene_id:MLN21.17 [Arabidopsis thaliana](evalue: 0 ) AND MATCHED gi|6729546|emb|CAB67631.1| putative protein [Arabidopsis thaliana] (evalue: 0) AND MATCHED gi|50057489|emb|CAH03473.1| 40S ribosomal protein S9, putative [Paramecium tetraurelia] >gi|50405112|ref|YP_054204.1| 40S ribosomal protein S9, putative [Pa…	1	236	86203511	86204221	SGN-U270392_DM_4K
CONT2424	GROUP471	0.0089314	PGSC0003DMB000000531	322158	322701	543	186	Target	23	186	1	PGSC0003DMG400000737	Diaminopimelate decarboxylase 1, chloroplastic	MATCHED gi|9279586|dbj|BAB01044.1| contains similarity to diaminopimelate decarboxylase~gene_id:MLN21.17 [Arabidopsis thaliana](evalue: 0 ) AND MATCHED gi|6729546|emb|CAB67631.1| putative protein [Arabidopsis thaliana] (evalue: 0) AND MATCHED gi|50057489|emb|CAH03473.1| 40S ribosomal protein S9, putative [Paramecium tetraurelia] >gi|50405112|ref|YP_054204.1| 40S ribosomal protein S9, putative [Pa…	1	236	86204381	86204925	SGN-U270392_DM_4K
CONT2425	GROUP471	0.00890135	PGSC0003DMB000000531	322853	323348	495	162	Target	25	162	5	PGSC0003DMG400000737	Diaminopimelate decarboxylase 1, chloroplastic	MATCHED gi|9279586|dbj|BAB01044.1| contains similarity to diaminopimelate decarboxylase~gene_id:MLN21.17 [Arabidopsis thaliana](evalue: 0 ) AND MATCHED gi|6729546|emb|CAB67631.1| putative protein [Arabidopsis thaliana] (evalue: 0) AND MATCHED gi|50057489|emb|CAH03473.1| 40S ribosomal protein S9, putative [Paramecium tetraurelia] >gi|50405112|ref|YP_054204.1| 40S ribosomal protein S9, putative [Pa…	1	236	86205076	86205572	SGN-U270392_DM_4K
CONT2426	GROUP471	0.00508259	PGSC0003DMB000000531	323820	324569	749	325	Target	28	325	7	PGSC0003DMG400000737	Diaminopimelate decarboxylase 1, chloroplastic	MATCHED gi|9279586|dbj|BAB01044.1| contains similarity to diaminopimelate decarboxylase~gene_id:MLN21.17 [Arabidopsis thaliana](evalue: 0 ) AND MATCHED gi|6729546|emb|CAB67631.1| putative protein [Arabidopsis thaliana] (evalue: 0) AND MATCHED gi|50057489|emb|CAH03473.1| 40S ribosomal protein S9, putative [Paramecium tetraurelia] >gi|50405112|ref|YP_054204.1| 40S ribosomal protein S9, putative [Pa…	1	236	86206043	86206793	SGN-U270392_DM_4K
CONT2427	GROUP471	0.00729842	PGSC0003DMB000000531	325224	326077	853	534	Target	38	476	18	PGSC0003DMG400000737	Diaminopimelate decarboxylase 1, chloroplastic	MATCHED gi|9279586|dbj|BAB01044.1| contains similarity to diaminopimelate decarboxylase~gene_id:MLN21.17 [Arabidopsis thaliana](evalue: 0 ) AND MATCHED gi|6729546|emb|CAB67631.1| putative protein [Arabidopsis thaliana] (evalue: 0) AND MATCHED gi|50057489|emb|CAH03473.1| 40S ribosomal protein S9, putative [Paramecium tetraurelia] >gi|50405112|ref|YP_054204.1| 40S ribosomal protein S9, putative [Pa…	1	236	86207447	86208301	SGN-U270392_DM_4K
CONT2153	GROUP418	0.007975	PGSC0003DMB000000377	364632	365102	470	215	Target	19	0	0	PGSC0003DMG200030967	NA	MATCHED gi|72038632|ref|XP_789028.1| PREDICTED: similar to squalene monooxygenase [Strongylocentrotus purpuratus] (evalue: 0 ) AND MATCHED gi|62653496|ref|XP_576382.1| PREDICTED: similar to integral membrane protein 1 [Rattus norvegicus] (evalue: 0) AND MATCHED gi|19699114|gb|AAL90923.1| At1g55260/F7A10_16 [Arabidopsis thaliana] >gi|15724272|gb|AAL06529.1| At1g55260/F7A10_16 [Arabidopsis thaliana…	1	238	86507880	86507409	GGChr1_SGN-U271073_DM_4K
CONT2154	GROUP418	0.00818038	PGSC0003DMB000000377	367447	368571	1124	623	Target	48	0	0	PGSC0003DMG200030967	NA	MATCHED gi|72038632|ref|XP_789028.1| PREDICTED: similar to squalene monooxygenase [Strongylocentrotus purpuratus] (evalue: 0 ) AND MATCHED gi|62653496|ref|XP_576382.1| PREDICTED: similar to integral membrane protein 1 [Rattus norvegicus] (evalue: 0) AND MATCHED gi|19699114|gb|AAL90923.1| At1g55260/F7A10_16 [Arabidopsis thaliana] >gi|15724272|gb|AAL06529.1| At1g55260/F7A10_16 [Arabidopsis thaliana…	1	238	86505065	86503940	GGChr1_SGN-U271073_DM_4K
CONT2155	GROUP418	0.00856409	PGSC0003DMB000000377	368966	370489	1523	529	Target	69	0	0	PGSC0003DMG200030967	NA	MATCHED gi|72038632|ref|XP_789028.1| PREDICTED: similar to squalene monooxygenase [Strongylocentrotus purpuratus] (evalue: 0 ) AND MATCHED gi|62653496|ref|XP_576382.1| PREDICTED: similar to integral membrane protein 1 [Rattus norvegicus] (evalue: 0) AND MATCHED gi|19699114|gb|AAL90923.1| At1g55260/F7A10_16 [Arabidopsis thaliana] >gi|15724272|gb|AAL06529.1| At1g55260/F7A10_16 [Arabidopsis thaliana…	1	238	86503546	86502022	GGChr1_SGN-U271073_DM_4K
CONT2156	GROUP418	0.00346487	PGSC0003DMB000000377	370998	371458	460	154	Target	9	0	0	PGSC0003DMG200030967	NA	MATCHED gi|72038632|ref|XP_789028.1| PREDICTED: similar to squalene monooxygenase [Strongylocentrotus purpuratus] (evalue: 0 ) AND MATCHED gi|62653496|ref|XP_576382.1| PREDICTED: similar to integral membrane protein 1 [Rattus norvegicus] (evalue: 0) AND MATCHED gi|19699114|gb|AAL90923.1| At1g55260/F7A10_16 [Arabidopsis thaliana] >gi|15724272|gb|AAL06529.1| At1g55260/F7A10_16 [Arabidopsis thaliana…	1	238	86501514	86501053	GGChr1_SGN-U271073_DM_4K
CONT2157	GROUP418	0.00684794	PGSC0003DMB000000377	371472	373536	2064	1680	Target	95	0	0	PGSC0003DMG200030967	NA	MATCHED gi|72038632|ref|XP_789028.1| PREDICTED: similar to squalene monooxygenase [Strongylocentrotus purpuratus] (evalue: 0 ) AND MATCHED gi|62653496|ref|XP_576382.1| PREDICTED: similar to integral membrane protein 1 [Rattus norvegicus] (evalue: 0) AND MATCHED gi|19699114|gb|AAL90923.1| At1g55260/F7A10_16 [Arabidopsis thaliana] >gi|15724272|gb|AAL06529.1| At1g55260/F7A10_16 [Arabidopsis thaliana…	1	238	86501040	86498975	GGChr1_SGN-U271073_DM_4K
CONT1941	GROUP375	0.00742558	PGSC0003DMB000000290	14386	14716	330	177	Target	25	133	7	PGSC0003DMG400001661	Aldo-keto reductase	MATCHED gi|10334991|gb|AAG15839.2| NADPH-dependent mannose 6-phosphate reductase [Orobanche ramosa](evalue: 2e-147 ) AND MATCHED gi|78713611|gb|ABB50788.1| DNA gyrase, B subunit [Prochlorococcus marinus str. MIT 9312] (evalue: 6e-147) AND MATCHED gi|21592829|gb|AAM64779.1| putative NADPH dependent mannose 6-phosphate reductase [Arabidopsis thaliana] (evalue: 3e-145) AND MATCHED gi|23348841|gb|AAN…	1	242	86905100	86905431	GGChr1_SGN-U272144_DM_4K
CONT1942	GROUP375	0.0113332	PGSC0003DMB000000290	15399	17942	2543	1929	Target	223	797	58	PGSC0003DMG400001661	Aldo-keto reductase	MATCHED gi|10334991|gb|AAG15839.2| NADPH-dependent mannose 6-phosphate reductase [Orobanche ramosa](evalue: 2e-147 ) AND MATCHED gi|78713611|gb|ABB50788.1| DNA gyrase, B subunit [Prochlorococcus marinus str. MIT 9312] (evalue: 6e-147) AND MATCHED gi|21592829|gb|AAM64779.1| putative NADPH dependent mannose 6-phosphate reductase [Arabidopsis thaliana] (evalue: 3e-145) AND MATCHED gi|23348841|gb|AAN…	1	242	86906113	86908657	GGChr1_SGN-U272144_DM_4K
CONT1944	CONT1944	0.0134676	PGSC0003DMB000000290	308375	309508	1133	824	Target	64	692	24	PGSC0003DMG400001635	Chalcone synthase	MATCHED gi|62664839|ref|XP_341645.2| PREDICTED: similar to Autocrine motility factor receptor (AMF receptor) [Rattus norvegicus] (evalue: 1.9e-67 ) AND MATCHED gi|74207300|dbj|BAE30836.1| unnamed protein product [Mus musculus] (evalue: 1.9e-67) AND MATCHED gi|50756727|ref|XP_415293.1| PREDICTED: similar to oxysterol binding protein 2; oxysterol binding protein-like 1 [Gallus gallus] (evalue: 6.3e…	1	242	87199089	87200223	SGN-U285023_DM_4K
CONT1945	CONT1945	0.00849541	PGSC0003DMB000000290	349066	349774	708	420	Target	29	228	9	PGSC0003DMG400001595	Triosephosphate isomerase, chloroplastic	MATCHED gi|11994197|dbj|BAB01300.1| emb|CAA18500.1~gene_id:MPN9.10~similar to unknown protein [Arabidopsis thaliana](evalue: 2.5e-65 ) AND MATCHED gi|78065097|ref|YP_367866.1| Anthranilate synthase component I [Burkholderia sp. 383] >gi|77965842|gb|ABB07222.1| Anthranilate synthase component I [Burkholderia sp. 383] (evalue: 1.3e-64) AND MATCHED gi|77552624|gb|ABA95421.1| transposon protein, puta…	1	242	87239780	87240489	Chr1_75cM_E32M51_192_04_RH_5K
CONT1946	GROUP376	0.00627296	PGSC0003DMB000000290	401432	402013	581	498	Target	22	75	4	PGSC0003DMG400001626	Amidase	MATCHED gi|15209172|gb|AAK91890.1| putative amidase [Solanum demissum](evalue: 5e-33 ) AND MATCHED gi|62858341|ref|NP_001016433.1| hypothetical protein LOC549187 [Xenopus tropicalis] (evalue: 3.2e-32) AND MATCHED gi|73999150|ref|XP_858244.1| PREDICTED: similar to YTH domain protein 2 (High-glucose-regulated protein 8) (NY-REN-2 antigen) (CLL-associated antigen KW-14) isoform 10 [Canis familiaris]…	1	242	87292146	87292728	SGN-U283858_DM_4K
CONT1947	GROUP376	0.0141298	PGSC0003DMB000000290	406115	407017	902	703	Target	60	553	36	PGSC0003DMG400001625	Amidase	MATCHED gi|73999150|ref|XP_858244.1| PREDICTED: similar to YTH domain protein 2 (High-glucose-regulated protein 8) (NY-REN-2 antigen) (CLL-associated antigen KW-14) isoform 10 [Canis familiaris] (evalue: 2.6e-49 ) AND MATCHED gi|15209178|gb|AAK91896.1| putative amidase [Solanum demissum] (evalue: 3.9e-45) AND MATCHED gi|15209172|gb|AAK91890.1| putative amidase [Solanum demissum] (evalue: 6.7e-45)…	1	242	87296829	87297732	SGN-U297654_DM_4K
CONT1948	GROUP376	0.0153842	PGSC0003DMB000000290	409443	410312	869	653	Target	63	552	39	PGSC0003DMG400001624	Disease resistance response protein	MATCHED gi|49619151|gb|AAT68160.1| 60S ribosomal protein L28 [Danio rerio] >gi|41055030|ref|NP_957355.1| ribosomal protein L28-like [Danio rerio] >gi|33416595|gb|AAH55584.1| Ribosomal protein L28-like [Danio rerio] (evalue: 3.5e-49 ) AND MATCHED gi|31432542|gb|AAP54164.1| response regulator protein, putative [Oryza sativa (japonica cultivar-group)] >gi|37535150|ref|NP_921877.1| putative response …	1	242	87300157	87301027	LeChr1_165cM_SGN-U275251_DM_4K
CONT1949	GROUP377	0.0113973	PGSC0003DMB000000290	706050	706698	648	312	Target	34	99	2	PGSC0003DMG400006189	Rac-like GTP-binding protein	MATCHED gi|50287127|ref|XP_445993.1| unnamed protein product [Candida glabrata] >gi|49525300|emb|CAG58917.1| unnamed protein product [Candida glabrata CBS138] (evalue: 9.8e-97 ) AND MATCHED gi|6822324|gb|AAF28764.1| small GTP binding protein RACDP [Oryza sativa subsp. japonica] gi|13487163|gb|AAK27450.1| small GTP binding protein RACDP [Oryza sativa subsp. japonica] (evalue: 7e-95) AND MATCHED gi…	1	242	87596764	87597413	GGChr1_SGN-U271038_DM_4K
CONT1950	GROUP377	0.00576371	PGSC0003DMB000000290	708165	708780	615	289	Target	26	198	1	PGSC0003DMG400006189	Rac-like GTP-binding protein	MATCHED gi|50287127|ref|XP_445993.1| unnamed protein product [Candida glabrata] >gi|49525300|emb|CAG58917.1| unnamed protein product [Candida glabrata CBS138] (evalue: 9.8e-97 ) AND MATCHED gi|6822324|gb|AAF28764.1| small GTP binding protein RACDP [Oryza sativa subsp. japonica] gi|13487163|gb|AAK27450.1| small GTP binding protein RACDP [Oryza sativa subsp. japonica] (evalue: 7e-95) AND MATCHED gi…	1	242	87598879	87599495	GGChr1_SGN-U271038_DM_4K
CONT1951	GROUP377	0.00551237	PGSC0003DMB000000290	709140	709499	359	121	Target	10	64	1	PGSC0003DMG400006189	Rac-like GTP-binding protein	MATCHED gi|50287127|ref|XP_445993.1| unnamed protein product [Candida glabrata] >gi|49525300|emb|CAG58917.1| unnamed protein product [Candida glabrata CBS138] (evalue: 9.8e-97 ) AND MATCHED gi|6822324|gb|AAF28764.1| small GTP binding protein RACDP [Oryza sativa subsp. japonica] gi|13487163|gb|AAK27450.1| small GTP binding protein RACDP [Oryza sativa subsp. japonica] (evalue: 7e-95) AND MATCHED gi…	1	242	87599854	87600214	GGChr1_SGN-U271038_DM_4K
CONT1952	GROUP377	0.017224	PGSC0003DMB000000290	711234	713198	1964	1680	Target	162	236	7	PGSC0003DMG400006189	Rac-like GTP-binding protein	MATCHED gi|50287127|ref|XP_445993.1| unnamed protein product [Candida glabrata] >gi|49525300|emb|CAG58917.1| unnamed protein product [Candida glabrata CBS138] (evalue: 9.8e-97 ) AND MATCHED gi|6822324|gb|AAF28764.1| small GTP binding protein RACDP [Oryza sativa subsp. japonica] gi|13487163|gb|AAK27450.1| small GTP binding protein RACDP [Oryza sativa subsp. japonica] (evalue: 7e-95) AND MATCHED gi…	1	242	87601948	87603913	GGChr1_SGN-U271038_DM_4K
CONT2380	GROUP461	0.0098459	PGSC0003DMB000000500	313196	313652	456	330	Target	20	177	5	PGSC0003DMG400018657	Conserved gene of unknown function	MATCHED gi|62179408|ref|YP_215825.1| putative pyruvate formate lyase [Salmonella enterica subsp. enterica serovar Choleraesuis str. SC-B67] >gi|62127041|gb|AAX64744.1| putative pyruvate formate lyase [Salmonella enterica subsp. enterica serovar Choleraesuis str. SC-B67] (evalue: 4e-177 ) AND MATCHED gi|76658822|ref|XP_869871.1| PREDICTED: similar to high-mobility group box 3 [Bos taurus] (evalue:…	1	244	88096415	88096872	LeChr1_165cM_SGN-U271450_DM_4K
CONT2381	GROUP461	0.00808454	PGSC0003DMB000000500	314399	316864	2465	1901	Target	97	863	14	PGSC0003DMG400018657	Conserved gene of unknown function	MATCHED gi|62179408|ref|YP_215825.1| putative pyruvate formate lyase [Salmonella enterica subsp. enterica serovar Choleraesuis str. SC-B67] >gi|62127041|gb|AAX64744.1| putative pyruvate formate lyase [Salmonella enterica subsp. enterica serovar Choleraesuis str. SC-B67] (evalue: 4e-177 ) AND MATCHED gi|76658822|ref|XP_869871.1| PREDICTED: similar to high-mobility group box 3 [Bos taurus] (evalue:…	1	244	88097618	88100084	LeChr1_165cM_SGN-U271450_DM_4K
CONT0228	CONT0228	0.0148521	PGSC0003DMB000000019	1011944	1012275	331	0	NoTarget	16	0	0	None	NA	#N/A	2	9	2781047	2781379	NoTarget:None
CONT1475	CONT1475	0.00961789	PGSC0003DMB000000183	981709	982202	493	0	NoTarget	33	0	0	None	NA	#N/A	2	13	3788443	3787949	NoTarget:None
CONT1474	CONT1474	0.0164484	PGSC0003DMB000000183	268119	268657	538	0	NoTarget	51	0	0	None	NA	#N/A	2	13	4502033	4501494	NoTarget:None
CONT0802	CONT0802	0.00515016	PGSC0003DMB000000082	478644	478959	315	0	NoTarget	7	0	0	None	NA	#N/A	2	23	12202806	12202490	NoTarget:None
CONT0804	CONT0804	0.00846872	PGSC0003DMB000000082	1733762	1734331	569	411	Target	25	5	1	PGSC0003DMG400045271	Gag-pol protein	None.	2	23	10947688	10947118	Chr1_Unmapped_P18M41_193_67_RH_5K
CONT0805	CONT0805	0.0111455	PGSC0003DMB000000082	1781785	1782082	297	0	NoTarget	13	0	0	None	NA	#N/A	2	23	10899665	10899367	NoTarget:None
CONT1126	CONT1126	0.021029	PGSC0003DMB000000120	160596	160942	346	0	NoTarget	41	0	0	None	NA	#N/A	2	15	4980745	4981092	NoTarget:None
CONT0691	GROUP134	0.0168873	PGSC0003DMB000000066	674105	674856	751	468	Target	48	0	0	PGSC0003DMG200002195	NA	MATCHED gi|41176619|gb|AAR99599.1| 4-alpha-glucanotransferase; disproportionating enzyme [Solanum tuberosum](evalue: 0 ) AND MATCHED gi|74038582|dbj|BAE43825.1| dopa decarboxylase [Papilio xuthus] (evalue: 0) AND MATCHED gi|39643|emb|CAA38375.1| unnamed protein product [Bacillus megaterium] >gi|129918|sp|P24269|PGK_BACME Phosphoglycerate kinase >gi|143318|gb|AAA73203.1| phosphoglycerate kinase (e…	2	19	7510584	7511336	DM_DPE2
CONT0692	GROUP134	0.0123156	PGSC0003DMB000000066	685351	687474	2123	1604	Target	126	0	0	PGSC0003DMG200002195	NA	MATCHED gi|41176619|gb|AAR99599.1| 4-alpha-glucanotransferase; disproportionating enzyme [Solanum tuberosum](evalue: 0 ) AND MATCHED gi|74038582|dbj|BAE43825.1| dopa decarboxylase [Papilio xuthus] (evalue: 0) AND MATCHED gi|39643|emb|CAA38375.1| unnamed protein product [Bacillus megaterium] >gi|129918|sp|P24269|PGK_BACME Phosphoglycerate kinase >gi|143318|gb|AAA73203.1| phosphoglycerate kinase (e…	2	19	7521830	7523954	DM_DPE2
CONT0693	GROUP134	0.0149102	PGSC0003DMB000000066	709309	710010	701	433	Target	38	0	0	PGSC0003DMG200002195	NA	MATCHED gi|41176619|gb|AAR99599.1| 4-alpha-glucanotransferase; disproportionating enzyme [Solanum tuberosum](evalue: 0 ) AND MATCHED gi|74038582|dbj|BAE43825.1| dopa decarboxylase [Papilio xuthus] (evalue: 0) AND MATCHED gi|39643|emb|CAA38375.1| unnamed protein product [Bacillus megaterium] >gi|129918|sp|P24269|PGK_BACME Phosphoglycerate kinase >gi|143318|gb|AAA73203.1| phosphoglycerate kinase (e…	2	19	7545788	7546490	DM_DPE2
CONT0694	GROUP134	0.0182783	PGSC0003DMB000000066	713514	714075	561	116	Target	37	0	0	PGSC0003DMG200002195	NA	MATCHED gi|41176619|gb|AAR99599.1| 4-alpha-glucanotransferase; disproportionating enzyme [Solanum tuberosum](evalue: 0 ) AND MATCHED gi|74038582|dbj|BAE43825.1| dopa decarboxylase [Papilio xuthus] (evalue: 0) AND MATCHED gi|39643|emb|CAA38375.1| unnamed protein product [Bacillus megaterium] >gi|129918|sp|P24269|PGK_BACME Phosphoglycerate kinase >gi|143318|gb|AAA73203.1| phosphoglycerate kinase (e…	2	19	7549993	7550555	DM_DPE2
CONT0695	GROUP134	0.0140223	PGSC0003DMB000000066	714357	715721	1364	1066	Target	87	0	0	PGSC0003DMG200002195	NA	MATCHED gi|41176619|gb|AAR99599.1| 4-alpha-glucanotransferase; disproportionating enzyme [Solanum tuberosum](evalue: 0 ) AND MATCHED gi|74038582|dbj|BAE43825.1| dopa decarboxylase [Papilio xuthus] (evalue: 0) AND MATCHED gi|39643|emb|CAA38375.1| unnamed protein product [Bacillus megaterium] >gi|129918|sp|P24269|PGK_BACME Phosphoglycerate kinase >gi|143318|gb|AAA73203.1| phosphoglycerate kinase (e…	2	19	7550836	7552201	DM_DPE2
CONT0696	GROUP134	0.0115547	PGSC0003DMB000000066	716424	716753	329	121	Target	15	0	0	PGSC0003DMG200002195	NA	MATCHED gi|41176619|gb|AAR99599.1| 4-alpha-glucanotransferase; disproportionating enzyme [Solanum tuberosum](evalue: 0 ) AND MATCHED gi|74038582|dbj|BAE43825.1| dopa decarboxylase [Papilio xuthus] (evalue: 0) AND MATCHED gi|39643|emb|CAA38375.1| unnamed protein product [Bacillus megaterium] >gi|129918|sp|P24269|PGK_BACME Phosphoglycerate kinase >gi|143318|gb|AAA73203.1| phosphoglycerate kinase (e…	2	19	7552903	7553233	DM_DPE2
CONT0697	GROUP134	0.0141378	PGSC0003DMB000000066	716834	717428	594	280	Target	30	0	0	PGSC0003DMG200002195	NA	MATCHED gi|41176619|gb|AAR99599.1| 4-alpha-glucanotransferase; disproportionating enzyme [Solanum tuberosum](evalue: 0 ) AND MATCHED gi|74038582|dbj|BAE43825.1| dopa decarboxylase [Papilio xuthus] (evalue: 0) AND MATCHED gi|39643|emb|CAA38375.1| unnamed protein product [Bacillus megaterium] >gi|129918|sp|P24269|PGK_BACME Phosphoglycerate kinase >gi|143318|gb|AAA73203.1| phosphoglycerate kinase (e…	2	19	7553313	7553908	DM_DPE2
CONT0698	GROUP134	0.0117176	PGSC0003DMB000000066	717920	719254	1334	1032	Target	72	0	0	PGSC0003DMG200002195	NA	MATCHED gi|41176619|gb|AAR99599.1| 4-alpha-glucanotransferase; disproportionating enzyme [Solanum tuberosum](evalue: 0 ) AND MATCHED gi|74038582|dbj|BAE43825.1| dopa decarboxylase [Papilio xuthus] (evalue: 0) AND MATCHED gi|39643|emb|CAA38375.1| unnamed protein product [Bacillus megaterium] >gi|129918|sp|P24269|PGK_BACME Phosphoglycerate kinase >gi|143318|gb|AAA73203.1| phosphoglycerate kinase (e…	2	19	7554399	7555734	DM_DPE2
CONT0699	CONT0699	0.0115814	PGSC0003DMB000000066	1004516	1005832	1316	1029	Target	72	0	0	PGSC0003DMG200002194	NA	MATCHED gi|2462740|gb|AAB71959.1| Hypothetical protein [Arabidopsis thaliana] (evalue: 1.2e-91 ) AND MATCHED gi|73990478|ref|XP_866518.1| PREDICTED: similar to cyclin L1 isoform 4 [Canis familiaris] (evalue: 1e-45) AND MATCHED AT2G16750.1 | Symbol: None | protein kinase family protein, contains Pfam domain, PF00069: Protein kinase domain | chr2:7278094-7281775 FORWARD | Aliases: T24I21.16, T24I21…	2	19	7840995	7842312	GGChr2_SGN-U275150_DM_4K
CONT1936	CONT1936	0.00722077	PGSC0003DMB000000287	125885	126443	558	0	NoTarget	19	0	0	None	NA	#N/A	2	1	721565	721006	NoTarget:None
CONT1128	CONT1128	0.0120191	PGSC0003DMB000000122	788364	790340	1976	1740	Target	125	882	36	PGSC0003DMG400021459	(Fragment)	MATCHED gi|55242433|gb|EAL40942.1| ENSANGP00000028258 [Anopheles gambiae str. PEST] >gi|57969918|ref|XP_563846.1| ENSANGP00000028258 [Anopheles gambiae str. PEST] (evalue: 6e-119 ) AND MATCHED gi|67515509|ref|XP_657640.1| hypothetical protein AN0036.2 [Aspergillus nidulans FGSC A4] >gi|40746199|gb|EAA65355.1| hypothetical protein AN0036.2 [Aspergillus nidulans FGSC A4] (evalue: 1e-118) AND MATCHE…	2	48	17765525	17763548	LeChr2_3cM_SGN-U274943_DM_4K
CONT1129	CONT1129	0.0115357	PGSC0003DMB000000122	807470	807769	299	0	NoTarget	17	208	8	PGSC0003DMG400021476	1-aminocyclopropane-1-carboxylate oxidase	#N/A	2	48	17746419	17746119	NoTarget:PGSC0003DMG400021476
CONT2126	GROUP413	0.0169141	PGSC0003DMB000000359	143085	143599	514	0	NoTarget	49	0	0	None	NA	#N/A	2	3	1388229	1387714	NoTarget:PGSC0003DMG400021926
CONT2127	GROUP413	0.0162648	PGSC0003DMB000000359	143713	144973	1260	0	NoTarget	139	318	45	PGSC0003DMG400021926	Phytoene synthase 2, chloroplastic	#N/A	2	3	1387601	1386340	NoTarget:PGSC0003DMG400021926
CONT0832	CONT0832	0.0116204	PGSC0003DMB000000085	1753483	1753868	385	0	NoTarget	26	0	0	None	NA	#N/A	2	64	20774928	20774542	NoTarget:None
CONT0830	GROUP158	0.0101322	PGSC0003DMB000000085	1681296	1681741	445	144	Target	23	144	3	PGSC0003DMG400015489	Transcription factor APFI	MATCHED gi|21537242|gb|AAM61583.1| unknown [Arabidopsis thaliana](evalue: 4e-127 ) AND MATCHED gi|68350881|gb|EAN31644.1| 26S proteasome regulatory subunit, putative [Theileria parva] >gi|71028568|ref|XP_763927.1| 26S proteasome regulatory subunit [Theileria parva strain Muguga] (evalue: 1e-126) AND MATCHED gi|73966136|ref|XP_864108.1| PREDICTED: similar to ribosomal protein L19 isoform 4 [Canis …	2	64	20847115	20846669	GGeChr2_2cM_SGN-U272914_DM_4k
CONT0831	GROUP158	0.0119995	PGSC0003DMB000000085	1685424	1687013	1589	1419	Target	110	548	28	PGSC0003DMG400015489	Transcription factor APFI	MATCHED gi|21537242|gb|AAM61583.1| unknown [Arabidopsis thaliana](evalue: 4e-127 ) AND MATCHED gi|68350881|gb|EAN31644.1| 26S proteasome regulatory subunit, putative [Theileria parva] >gi|71028568|ref|XP_763927.1| 26S proteasome regulatory subunit [Theileria parva strain Muguga] (evalue: 1e-126) AND MATCHED gi|73966136|ref|XP_864108.1| PREDICTED: similar to ribosomal protein L19 isoform 4 [Canis …	2	64	20842987	20841397	GGeChr2_2cM_SGN-U272914_DM_4k
CONT0827	GROUP157	0.0107964	PGSC0003DMB000000085	1617812	1618651	839	345	Target	54	0	0	PGSC0003DMG200015487	NA	MATCHED gi|78709020|gb|ABB47995.1| casein kinase II beta subunit, putative [Oryza sativa (japonica cultivar-group)] (evalue: 4.9e-82 ) AND MATCHED gi|30692291|gb|AAP33448.1| cap-binding protein CBP20 [Oryza sativa (japonica cultivar-group)] (evalue: 1.6e-72) AND MATCHED gi|46949206|gb|AAT07459.1| cap-binding protein [Mirabilis jalapa] (evalue: 3.5e-64) AND MATCHED gi|56130940|gb|AAV80203.1| caffe…	2	64	20910599	20909759	LeChr2_9cM_SGN-U279650_DM_4K
CONT0828	GROUP157	0.0111133	PGSC0003DMB000000085	1619935	1621822	1887	1617	Target	131	0	0	PGSC0003DMG200015487	NA	MATCHED gi|78709020|gb|ABB47995.1| casein kinase II beta subunit, putative [Oryza sativa (japonica cultivar-group)] (evalue: 4.9e-82 ) AND MATCHED gi|30692291|gb|AAP33448.1| cap-binding protein CBP20 [Oryza sativa (japonica cultivar-group)] (evalue: 1.6e-72) AND MATCHED gi|46949206|gb|AAT07459.1| cap-binding protein [Mirabilis jalapa] (evalue: 3.5e-64) AND MATCHED gi|56130940|gb|AAV80203.1| caffe…	2	64	20908476	20906588	LeChr2_9cM_SGN-U279650_DM_4K
CONT0829	GROUP157	0.0165124	PGSC0003DMB000000085	1628768	1629581	813	600	Target	71	0	0	PGSC0003DMG200015487	NA	MATCHED gi|78709020|gb|ABB47995.1| casein kinase II beta subunit, putative [Oryza sativa (japonica cultivar-group)] (evalue: 4.9e-82 ) AND MATCHED gi|30692291|gb|AAP33448.1| cap-binding protein CBP20 [Oryza sativa (japonica cultivar-group)] (evalue: 1.6e-72) AND MATCHED gi|46949206|gb|AAT07459.1| cap-binding protein [Mirabilis jalapa] (evalue: 3.5e-64) AND MATCHED gi|56130940|gb|AAV80203.1| caffe…	2	64	20899643	20898829	LeChr2_9cM_SGN-U279650_DM_4K
CONT0824	GROUP156	0.00811228	PGSC0003DMB000000085	519338	519750	412	121	Target	21	213	6	PGSC0003DMG400010399	Mannose-6-phosphate isomerase	MATCHED gi|68061002|ref|XP_672495.1| hypothetical protein PB301357.00.0 [Plasmodium berghei] >gi|56489606|emb|CAI03786.1| hypothetical protein PB301357.00.0 [Plasmodium berghei] (evalue: 2.2e-83 ) AND MATCHED gi|76645794|ref|XP_587188.2| PREDICTED: similar to Zinc finger CCCH-type domain containing protein 5 [Bos taurus] (evalue: 7.7e-76) AND MATCHED gi|66816725|ref|XP_642370.1| hypothetical prot…	2	64	22009073	22008660	SGN-U286526_DM_4K
CONT0825	GROUP156	0.00850798	PGSC0003DMB000000085	520702	521203	501	267	Target	31	267	8	PGSC0003DMG400010399	Mannose-6-phosphate isomerase	MATCHED gi|68061002|ref|XP_672495.1| hypothetical protein PB301357.00.0 [Plasmodium berghei] >gi|56489606|emb|CAI03786.1| hypothetical protein PB301357.00.0 [Plasmodium berghei] (evalue: 2.2e-83 ) AND MATCHED gi|76645794|ref|XP_587188.2| PREDICTED: similar to Zinc finger CCCH-type domain containing protein 5 [Bos taurus] (evalue: 7.7e-76) AND MATCHED gi|66816725|ref|XP_642370.1| hypothetical prot…	2	64	22007709	22007207	SGN-U286526_DM_4K
CONT0826	GROUP156	0.00646415	PGSC0003DMB000000085	522744	523563	819	479	Target	51	309	11	PGSC0003DMG400010399	Mannose-6-phosphate isomerase	MATCHED gi|68061002|ref|XP_672495.1| hypothetical protein PB301357.00.0 [Plasmodium berghei] >gi|56489606|emb|CAI03786.1| hypothetical protein PB301357.00.0 [Plasmodium berghei] (evalue: 2.2e-83 ) AND MATCHED gi|76645794|ref|XP_587188.2| PREDICTED: similar to Zinc finger CCCH-type domain containing protein 5 [Bos taurus] (evalue: 7.7e-76) AND MATCHED gi|66816725|ref|XP_642370.1| hypothetical prot…	2	64	22005667	22004847	SGN-U286526_DM_4K
CONT0823	CONT0823	0.00999818	PGSC0003DMB000000085	370814	373273	2459	1780	Target	165	685	34	PGSC0003DMG400010413	Conserved gene of unknown function	MATCHED gi|19171411|emb|CAD27136.1| putative ATP-DEPENDENT RNA HELICASE (DEAD box family) [Encephalitozoon cuniculi GB-M1] >gi|19173285|ref|NP_597088.1| putative ATP-DEPENDENT RNA HELICASE (DEAD box family) [Encephalitozoon cuniculi GB-M1] (evalue: 4.2e-19 ) AND MATCHED gi|42562838|ref|NP_176263.2| expressed protein [Arabidopsis thaliana] (evalue: 8e-10)	2	64	22157597	22155137	LeChr2_13cM_SGN-U283738_DM_4K
CONT0822	CONT0822	0	PGSC0003DMB000000085	167314	167593	279	0	NoTarget	0	0	0	None	NA	#N/A	2	64	22361097	22360817	NoTarget:None
CONT0645	CONT0645	0.00999446	PGSC0003DMB000000060	1808311	1810556	2245	1930	Target	131	433	10	PGSC0003DMG400002745	COR413-PM2	MATCHED gi|46577796|gb|AAT01418.1| putative stress-responsive protein [Tamarix androssowii] (evalue: 2.7e-54 ) AND MATCHED gi|68490638|ref|XP_710866.1| putative haemolysin-like integral membrane protein [Candida albicans SC5314] >gi|46432121|gb|EAK91623.1| potential haemolysin-related integral membrane protein [Candida albicans SC5314] (evalue: 3.6e-54) AND MATCHED gi|67924334|ref|ZP_00517767.1| …	2	76	24389360	24391606	GGChr2_SGN-U276423_DM_4K
CONT0646	CONT0646	0.0106389	PGSC0003DMB000000060	1946661	1947360	699	650	Target	53	546	35	PGSC0003DMG400022013	STS14 protein	MATCHED AT1G61610.1 | Symbol: None | S-locus lectin protein kinase family protein, similar to KI domain interacting kinase 1 (Zea mays) gi:2735017:gb:AAB93834; contains S-locus glycoprotein family domain, Pfam:PF00954 | chr1:22737137-22740174 FORWARD | Aliases: T25B24.4, T25B24_4 (evalue: 5.9e-80 ) AND MATCHED gi|56419681|ref|YP_146999.1| hypothetical protein GK1146 [Geobacillus kaustophilus HTA4…	2	76	24527710	24528410	GGChr2_SGN-U271888_DM_4K
CONT2277	GROUP444	0.012571	PGSC0003DMB000000429	406133	406855	722	391	Target	41	0	0	PGSC0003DMG200025153	NA	MATCHED gi|77552695|gb|ABA95492.1| hypothetical protein LOC_Os11g47690 [Oryza sativa (japonica cultivar-group)] >gi|62733229|gb|AAX95346.1| Zinc finger, C3HC4 type (RING finger), putative [Oryza sativa (japonica cultivar-group)] (evalue: 2.4e-57 ) AND MATCHED gi|55244984|gb|EAA04967.3| ENSANGP00000020510 [Anopheles gambiae str. PEST] >gi|58378901|ref|XP_309108.2| ENSANGP00000020510 [Anopheles gam…	2	82	25341191	25340468	SGN-U298723_DM_4K
CONT2278	GROUP444	0.004519	PGSC0003DMB000000429	407006	407347	341	120	Target	7	0	0	PGSC0003DMG200025153	NA	MATCHED gi|77552695|gb|ABA95492.1| hypothetical protein LOC_Os11g47690 [Oryza sativa (japonica cultivar-group)] >gi|62733229|gb|AAX95346.1| Zinc finger, C3HC4 type (RING finger), putative [Oryza sativa (japonica cultivar-group)] (evalue: 2.4e-57 ) AND MATCHED gi|55244984|gb|EAA04967.3| ENSANGP00000020510 [Anopheles gambiae str. PEST] >gi|58378901|ref|XP_309108.2| ENSANGP00000020510 [Anopheles gam…	2	82	25340318	25339976	SGN-U298723_DM_4K
CONT2279	GROUP444	0.00544514	PGSC0003DMB000000429	410261	411474	1213	362	Target	37	0	0	PGSC0003DMG200025153	NA	MATCHED gi|77552695|gb|ABA95492.1| hypothetical protein LOC_Os11g47690 [Oryza sativa (japonica cultivar-group)] >gi|62733229|gb|AAX95346.1| Zinc finger, C3HC4 type (RING finger), putative [Oryza sativa (japonica cultivar-group)] (evalue: 2.4e-57 ) AND MATCHED gi|55244984|gb|EAA04967.3| ENSANGP00000020510 [Anopheles gambiae str. PEST] >gi|58378901|ref|XP_309108.2| ENSANGP00000020510 [Anopheles gam…	2	82	25337063	25335849	SGN-U298723_DM_4K
CONT1738	CONT1738	0.0107856	PGSC0003DMB000000241	99821	102067	2246	1761	Target	156	226	12	PGSC0003DMG400006933	SET protein, phospatase 2A inhibitor	MATCHED gi|14550110|gb|AAK67145.1| nucleosome/chromatin assembly factor A [Zea mays](evalue: 2.3e-07 ) AND MATCHED gi|14550112|gb|AAK67146.1| nucleosome/chromatin assembly factor A [Zea mays] (evalue: 2.3e-07)	2	84	25897142	25899389	CGChr2_SGN-U295877_DM_4k
CONT1739	GROUP333	0.00767725	PGSC0003DMB000000241	228340	228886	546	0	NoTarget	33	117	3	PGSC0003DMG400006896	Mitochondrial outer membrane protein porin of 34 kDa	#N/A	2	84	26025661	26026208	NoTarget:PGSC0003DMG400006896
CONT1740	GROUP333	0.00661889	PGSC0003DMB000000241	229397	229694	297	0	NoTarget	19	111	2	PGSC0003DMG400006896	Mitochondrial outer membrane protein porin of 34 kDa	#N/A	2	84	26026718	26027016	NoTarget:PGSC0003DMG400006896
CONT1741	GROUP333	0.0054518	PGSC0003DMB000000241	229879	231044	1165	0	Mito_Target?	56	603	17	PGSC0003DMG400006939	Hypersensitive-induced response protein	#N/A	2	84	26027200	26028366	Mito_X80386
CONT1743	CONT1743	0.00618636	PGSC0003DMB000000241	744846	747201	2355	1996	Target	129	852	27	PGSC0003DMG400006959	GPI transamidase component family protein / Gaa1-like family protein	MATCHED gi|27311615|gb|AAO00773.1| GPAA1 - like protein [Arabidopsis thaliana](evalue: 8.7e-67 ) AND MATCHED gi|30687160|ref|NP_197414.2| GPAA1 - like protein [Arabidopsis thaliana] (evalue: 8.7e-67) AND MATCHED gi|42573427|ref|NP_974810.1| GPI transamidase component family protein / Gaa1-like family protein [Arabidopsis thaliana] (evalue: 4.8e-65) AND MATCHED gi|34911204|ref|NP_916949.1| putativ…	2	84	26542167	26544523	GGChr2_SGN-U273995_DM_4K
CONT1744	GROUP334	0.00901667	PGSC0003DMB000000241	789242	790439	1197	840	Target	74	313	15	PGSC0003DMG400006963	S-adenosylmethionine-dependent methyltransferase	MATCHED gi|5262543|emb|CAB45714.1| hypothetical protein [Homo sapiens] >gi|49065354|emb|CAG38495.1| UNC50 [Homo sapiens] >gi|28188312|gb|AAK08987.1| UNC50 [Homo sapiens] (evalue: 1e-69 ) AND MATCHED gi|13492177|gb|AAK28117.1| transcriptional regulator 1 [Zea perennis] >gi|13492175|gb|AAK28116.1| transcriptional regulator 1 [Zea perennis] >gi|13492165|gb|AAK28111.1| transcriptional regulator 1 [Ze…	2	84	26586563	26587761	GGChr2_SGN-U279902_DM_4K
CONT1745	GROUP334	0.00916868	PGSC0003DMB000000241	790544	791189	645	348	Target	35	334	12	PGSC0003DMG400006963	S-adenosylmethionine-dependent methyltransferase	MATCHED gi|5262543|emb|CAB45714.1| hypothetical protein [Homo sapiens] >gi|49065354|emb|CAG38495.1| UNC50 [Homo sapiens] >gi|28188312|gb|AAK08987.1| UNC50 [Homo sapiens] (evalue: 1e-69 ) AND MATCHED gi|13492177|gb|AAK28117.1| transcriptional regulator 1 [Zea perennis] >gi|13492175|gb|AAK28116.1| transcriptional regulator 1 [Zea perennis] >gi|13492165|gb|AAK28111.1| transcriptional regulator 1 [Ze…	2	84	26587865	26588511	GGChr2_SGN-U279902_DM_4K
CONT1746	CONT1746	0.0120602	PGSC0003DMB000000241	812315	812927	612	360	Target	37	0	0	PGSC0003DMG400006920	Protein bem46	MATCHED unnamed(evalue: 2e-167 ) AND MATCHED Esterase/lipase/thioesterase (evalue: 2e-162) AND MATCHED unnamed (evalue: 3e-145) AND MATCHED unknown (evalue: 6e-143) AND MATCHED gi|15232168|ref|NP_186818.1| expressed protein [Arabidopsis thaliana] gi|6016726|gb|AAF01552.1| unknown protein [Arabidopsis thaliana] gi|6091713|gb|AAF03425.1| unknown protein [Arabidopsis thaliana] gi|27311639|gb|AAO0078…	2	84	26609636	26610249	Chr2_8cM_E33_M48_142_80_DM_5K
CONT2416	CONT2416	0.0109695	PGSC0003DMB000000528	123229	125921	2692	1899	Target	184	564	14	PGSC0003DMG402009429	Taz protein	MATCHED gi|32488671|emb|CAE03598.1| OSJNBa0087O24.21 [Oryza sativa (japonica cultivar-group)](evalue: 1.6e-62 ) AND MATCHED gi|15219155|ref|NP_177990.1| phospholipid/glycerol acyltransferase family [Arabidopsis thaliana] gi|25406563|pir||G96815 hypothetical protein F9K20.27 [imported] - Arabidopsis thaliana gi|3834324|gb|AAC83040.1| Similar to gb|X92762 tafazzins protein from Homo sapiens. [Arabi…	2	86	27095132	27092439	LeChr2_32cM_SGN-U280012_DM_4K
CONT2414	GROUP469	0.0110737	PGSC0003DMB000000527	292395	292978	583	267	Target	41	244	6	PGSC0003DMG400010448	UDP-N-acetylglucosamine pyrophosphorylase	MATCHED gi|21593885|gb|AAM65852.1| putative UDP-N-acetylglucosamine pyrophosphorylase [Arabidopsis thaliana](evalue: 4.4e-83 ) AND MATCHED gi|30692244|ref|NP_564372.3| UDP-N-acetylglucosamine pyrophosphorylase-related protein [Arabidopsis thaliana] gi|15450739|gb|AAK96641.1| At1g31070/F17F8_1 [Arabidopsis thaliana] (evalue: 9.9e-83) AND MATCHED gi|25403384|pir||B86436 protein F17F8.1 [imported] -…	2	88	27332042	27331458	SGN-U285250_DM_4K
CONT2415	GROUP469	0.00726009	PGSC0003DMB000000527	294957	295995	1038	420	Target	41	342	4	PGSC0003DMG400010448	UDP-N-acetylglucosamine pyrophosphorylase	MATCHED gi|21593885|gb|AAM65852.1| putative UDP-N-acetylglucosamine pyrophosphorylase [Arabidopsis thaliana](evalue: 4.4e-83 ) AND MATCHED gi|30692244|ref|NP_564372.3| UDP-N-acetylglucosamine pyrophosphorylase-related protein [Arabidopsis thaliana] gi|15450739|gb|AAK96641.1| At1g31070/F17F8_1 [Arabidopsis thaliana] (evalue: 9.9e-83) AND MATCHED gi|25403384|pir||B86436 protein F17F8.1 [imported] -…	2	88	27329480	27328441	SGN-U285250_DM_4K
CONT2413	CONT2413	0.0174136	PGSC0003DMB000000527	276614	277627	1013	353	Target	67	0	0	non-coding AFLP	NA	None.	2	88	27347823	27346809	Chr5_2cM_E32M49_147_21_RH_5K
CONT2409	GROUP468	0.0157473	PGSC0003DMB000000527	102205	102730	525	242	Target	35	227	6	PGSC0003DMG400010441	Pyrroline-5-carboxylate reductase	MATCHED gi|62466117|gb|AAX83388.1| Sds [Schistosoma mansoni] (evalue: 3e-118 ) AND MATCHED gi|13161407|dbj|BAB33038.1| VuP5CR [Vigna unguiculata] (evalue: 2e-107) AND MATCHED gi|30409192|dbj|BAC76141.1| acetyl-CoA carboxylase carboxyl transferase alpha [Cyanidioschyzon merolae] >gi|30468092|ref|NP_848979.1| acetyl-CoA carboxylase carboxyltransferase alpha subunit [Cyanidioschyzon merolae strain 1…	2	88	27522232	27521706	SGN-U280492_DM_4K
CONT2410	GROUP468	0.0191398	PGSC0003DMB000000527	107777	108286	509	121	Target	41	49	0	PGSC0003DMG400010441	Pyrroline-5-carboxylate reductase	MATCHED gi|62466117|gb|AAX83388.1| Sds [Schistosoma mansoni] (evalue: 3e-118 ) AND MATCHED gi|13161407|dbj|BAB33038.1| VuP5CR [Vigna unguiculata] (evalue: 2e-107) AND MATCHED gi|30409192|dbj|BAC76141.1| acetyl-CoA carboxylase carboxyl transferase alpha [Cyanidioschyzon merolae] >gi|30468092|ref|NP_848979.1| acetyl-CoA carboxylase carboxyltransferase alpha subunit [Cyanidioschyzon merolae strain 1…	2	88	27516660	27516150	SGN-U280492_DM_4K
CONT2411	GROUP468	0.0194924	PGSC0003DMB000000527	109007	109400	393	238	Target	31	201	14	PGSC0003DMG400010441	Pyrroline-5-carboxylate reductase	MATCHED gi|62466117|gb|AAX83388.1| Sds [Schistosoma mansoni] (evalue: 3e-118 ) AND MATCHED gi|13161407|dbj|BAB33038.1| VuP5CR [Vigna unguiculata] (evalue: 2e-107) AND MATCHED gi|30409192|dbj|BAC76141.1| acetyl-CoA carboxylase carboxyl transferase alpha [Cyanidioschyzon merolae] >gi|30468092|ref|NP_848979.1| acetyl-CoA carboxylase carboxyltransferase alpha subunit [Cyanidioschyzon merolae strain 1…	2	88	27515430	27515036	SGN-U280492_DM_4K
CONT2412	GROUP468	0.0194803	PGSC0003DMB000000527	109419	109811	392	186	Target	27	0	0	PGSC0003DMG400010441	Pyrroline-5-carboxylate reductase	MATCHED gi|62466117|gb|AAX83388.1| Sds [Schistosoma mansoni] (evalue: 3e-118 ) AND MATCHED gi|13161407|dbj|BAB33038.1| VuP5CR [Vigna unguiculata] (evalue: 2e-107) AND MATCHED gi|30409192|dbj|BAC76141.1| acetyl-CoA carboxylase carboxyl transferase alpha [Cyanidioschyzon merolae] >gi|30468092|ref|NP_848979.1| acetyl-CoA carboxylase carboxyltransferase alpha subunit [Cyanidioschyzon merolae strain 1…	2	88	27515018	27514625	SGN-U280492_DM_4K
CONT2406	GROUP467	0.0161135	PGSC0003DMB000000527	15164	15670	506	200	Target	37	76	1	PGSC0003DMG401010423	2-oxo acid dehydrogenase, lipoyl-binding site	MATCHED gi|29124971|gb|AAO63775.1| glycine decarboxylase complex H-protein [Populus tremuloides](evalue: 5.6e-57 ) AND MATCHED gi|62898243|dbj|BAD97061.1| p47 protein isoform a variant [Homo sapiens] >gi|5531827|gb|AAD44488.1| p47 [Homo sapiens] (evalue: 3e-55) AND MATCHED gi|7270450|emb|CAB80216.1| MYB-like protein [Arabidopsis thaliana] >gi|2924510|emb|CAA17764.1| MYB-like protein [Arabidopsis …	2	88	27609273	27608766	SGN-U276501_DM_4K
CONT2407	GROUP467	0.00995811	PGSC0003DMB000000527	17346	17933	587	260	Target	33	271	11	PGSC0003DMG401010423	2-oxo acid dehydrogenase, lipoyl-binding site	MATCHED gi|29124971|gb|AAO63775.1| glycine decarboxylase complex H-protein [Populus tremuloides](evalue: 5.6e-57 ) AND MATCHED gi|62898243|dbj|BAD97061.1| p47 protein isoform a variant [Homo sapiens] >gi|5531827|gb|AAD44488.1| p47 [Homo sapiens] (evalue: 3e-55) AND MATCHED gi|7270450|emb|CAB80216.1| MYB-like protein [Arabidopsis thaliana] >gi|2924510|emb|CAA17764.1| MYB-like protein [Arabidopsis …	2	88	27607091	27606503	SGN-U276501_DM_4K
CONT2408	GROUP467	0.0211789	PGSC0003DMB000000527	18731	19245	514	363	Target	41	129	10	PGSC0003DMG401010423	2-oxo acid dehydrogenase, lipoyl-binding site	MATCHED gi|29124971|gb|AAO63775.1| glycine decarboxylase complex H-protein [Populus tremuloides](evalue: 5.6e-57 ) AND MATCHED gi|62898243|dbj|BAD97061.1| p47 protein isoform a variant [Homo sapiens] >gi|5531827|gb|AAD44488.1| p47 [Homo sapiens] (evalue: 3e-55) AND MATCHED gi|7270450|emb|CAB80216.1| MYB-like protein [Arabidopsis thaliana] >gi|2924510|emb|CAA17764.1| MYB-like protein [Arabidopsis …	2	88	27605706	27605191	SGN-U276501_DM_4K
CONT1265	GROUP253	0.014001	PGSC0003DMB000000141	1068593	1070038	1445	1200	Target	115	312	8	PGSC0003DMG400021134	Gamma-soluble nsf attachment protein	MATCHED gi|535003|emb|CAA82861.1| trehalose-6-phosphate synthase [Schizosaccharomyces pombe] >gi|11281420|pir||T46564 alpha,alpha-trehalose-phosphate synthase (UDP-forming) (EC 2.4.1.15) [validated] - fission yeast (Schizosaccharomyces pombe) (evalue: 1e-108 ) AND MATCHED gi|68055304|ref|ZP_00539450.1| Ribosomal protein S6 [Exiguobacterium sp. 255-15] >gi|68008018|gb|EAM87254.1| Ribosomal protein…	2	94	28755669	28754223	LeChr2_37cM_SGN-U271238_DM_4K
CONT1266	GROUP253	0.0223266	PGSC0003DMB000000141	1071372	1071703	331	121	Target	28	79	3	PGSC0003DMG400021134	Gamma-soluble nsf attachment protein	MATCHED gi|535003|emb|CAA82861.1| trehalose-6-phosphate synthase [Schizosaccharomyces pombe] >gi|11281420|pir||T46564 alpha,alpha-trehalose-phosphate synthase (UDP-forming) (EC 2.4.1.15) [validated] - fission yeast (Schizosaccharomyces pombe) (evalue: 1e-108 ) AND MATCHED gi|68055304|ref|ZP_00539450.1| Ribosomal protein S6 [Exiguobacterium sp. 255-15] >gi|68008018|gb|EAM87254.1| Ribosomal protein…	2	94	28752890	28752558	LeChr2_37cM_SGN-U271238_DM_4K
CONT1267	GROUP253	0.0186548	PGSC0003DMB000000141	1072870	1073219	349	121	Target	32	80	4	PGSC0003DMG400021134	Gamma-soluble nsf attachment protein	MATCHED gi|535003|emb|CAA82861.1| trehalose-6-phosphate synthase [Schizosaccharomyces pombe] >gi|11281420|pir||T46564 alpha,alpha-trehalose-phosphate synthase (UDP-forming) (EC 2.4.1.15) [validated] - fission yeast (Schizosaccharomyces pombe) (evalue: 1e-108 ) AND MATCHED gi|68055304|ref|ZP_00539450.1| Ribosomal protein S6 [Exiguobacterium sp. 255-15] >gi|68008018|gb|EAM87254.1| Ribosomal protein…	2	94	28751392	28751042	LeChr2_37cM_SGN-U271238_DM_4K
CONT1268	GROUP253	0.0169211	PGSC0003DMB000000141	1074418	1074749	331	130	Target	21	130	6	PGSC0003DMG400021134	Gamma-soluble nsf attachment protein	MATCHED gi|535003|emb|CAA82861.1| trehalose-6-phosphate synthase [Schizosaccharomyces pombe] >gi|11281420|pir||T46564 alpha,alpha-trehalose-phosphate synthase (UDP-forming) (EC 2.4.1.15) [validated] - fission yeast (Schizosaccharomyces pombe) (evalue: 1e-108 ) AND MATCHED gi|68055304|ref|ZP_00539450.1| Ribosomal protein S6 [Exiguobacterium sp. 255-15] >gi|68008018|gb|EAM87254.1| Ribosomal protein…	2	94	28749844	28749512	LeChr2_37cM_SGN-U271238_DM_4K
CONT1269	GROUP253	0.01237	PGSC0003DMB000000141	1075231	1075861	630	468	Target	49	105	8	PGSC0003DMG400021134	Gamma-soluble nsf attachment protein	MATCHED gi|535003|emb|CAA82861.1| trehalose-6-phosphate synthase [Schizosaccharomyces pombe] >gi|11281420|pir||T46564 alpha,alpha-trehalose-phosphate synthase (UDP-forming) (EC 2.4.1.15) [validated] - fission yeast (Schizosaccharomyces pombe) (evalue: 1e-108 ) AND MATCHED gi|68055304|ref|ZP_00539450.1| Ribosomal protein S6 [Exiguobacterium sp. 255-15] >gi|68008018|gb|EAM87254.1| Ribosomal protein…	2	94	28749031	28748400	LeChr2_37cM_SGN-U271238_DM_4K
CONT1264	CONT1264	0.0176631	PGSC0003DMB000000141	905750	906077	327	0	NoTarget	21	0	0	None	NA	#N/A	2	94	28918512	28918184	NoTarget:None
CONT1263	CONT1263	0.0131094	PGSC0003DMB000000141	407918	408378	460	0	NoTarget	25	0	0	None	NA	#N/A	2	94	29416344	29415883	NoTarget:None
CONT1262	CONT1262	0.0107012	PGSC0003DMB000000141	346979	348580	1601	1280	Target	84	1164	48	PGSC0003DMG400021102	Cationic amino acid transporter	MATCHED gi|12963363|gb|AAK11229.1| truncated copper-binding protein CUTA [Arabidopsis thaliana] >gi|30685818|ref|NP_850217.1| copper-binding protein (CUTA) [Arabidopsis thaliana] (evalue: 7e-120 ) AND MATCHED gi|78186125|ref|YP_374168.1| Protein of unknown function UPF0004 [Pelodictyon luteolum DSM 273] >gi|78166027|gb|ABB23125.1| Protein of unknown function UPF0004 [Pelodictyon luteolum DSM 273]…	2	94	29477283	29475681	LeChr2_40cM_SGN-U276470_DM_4K
CONT1260	GROUP252	0.00823168	PGSC0003DMB000000141	111868	114041	2173	1932	Target	125	0	0	PGSC0003DMG400021091	K+ channel inward rectifying	MATCHED gi|10177706|dbj|BAB11080.1| contains similarity to RNA-binding protein~gene_id:MPL12.3 [Arabidopsis thaliana](evalue: 1.6e-71 ) AND MATCHED gi|67547628|ref|ZP_00425529.1| Phospho-2-dehydro-3-deoxyheptonate aldolase, subtype 1 [Burkholderia vietnamiensis G4] >gi|67531063|gb|EAM27887.1| Phospho-2-dehydro-3-deoxyheptonate aldolase, subtype 1 [Burkholderia vietnamiensis G4] (evalue: 1.6e-71) …	2	94	29712394	29710220	LeChr2_38cM_SGN-U279754_DM_4K
CONT1261	GROUP252	0.0052409	PGSC0003DMB000000141	114890	115490	600	320	Target	19	0	0	PGSC0003DMG400021091	K+ channel inward rectifying	MATCHED gi|10177706|dbj|BAB11080.1| contains similarity to RNA-binding protein~gene_id:MPL12.3 [Arabidopsis thaliana](evalue: 1.6e-71 ) AND MATCHED gi|67547628|ref|ZP_00425529.1| Phospho-2-dehydro-3-deoxyheptonate aldolase, subtype 1 [Burkholderia vietnamiensis G4] >gi|67531063|gb|EAM27887.1| Phospho-2-dehydro-3-deoxyheptonate aldolase, subtype 1 [Burkholderia vietnamiensis G4] (evalue: 1.6e-71) …	2	94	29709372	29708771	LeChr2_38cM_SGN-U279754_DM_4K
CONT1257	GROUP251	0.010421	PGSC0003DMB000000141	66143	67030	887	540	Target	60	252	8	PGSC0003DMG400021160	Lupus la ribonucleoprotein	MATCHED gi|50253540|gb|AAT71972.1| At5g53850 [Arabidopsis thaliana] >gi|46931242|gb|AAT06425.1| At5g53850 [Arabidopsis thaliana] >gi|10177247|dbj|BAB10715.1| unnamed protein product [Arabidopsis thaliana] >gi|42573670|ref|NP_974931.1| haloacid dehalogenase-like hydrolase family protein [Arabidopsis thaliana] (evalue: 2e-129 ) AND MATCHED gi|51493083|ref|XP_495961.1| PREDICTED: similar to RIKEN cD…	2	94	29758119	29757231	LeChr2_39cM_SGN-U269809_DM_4K
CONT1258	GROUP251	0.0074886	PGSC0003DMB000000141	70586	72465	1879	1660	Target	87	663	15	PGSC0003DMG400021160	Lupus la ribonucleoprotein	MATCHED gi|50253540|gb|AAT71972.1| At5g53850 [Arabidopsis thaliana] >gi|46931242|gb|AAT06425.1| At5g53850 [Arabidopsis thaliana] >gi|10177247|dbj|BAB10715.1| unnamed protein product [Arabidopsis thaliana] >gi|42573670|ref|NP_974931.1| haloacid dehalogenase-like hydrolase family protein [Arabidopsis thaliana] (evalue: 2e-129 ) AND MATCHED gi|51493083|ref|XP_495961.1| PREDICTED: similar to RIKEN cD…	2	94	29753676	29751796	LeChr2_39cM_SGN-U269809_DM_4K
CONT1259	GROUP251	0.00619402	PGSC0003DMB000000141	73256	73861	605	200	Target	30	207	10	PGSC0003DMG400021160	Lupus la ribonucleoprotein	MATCHED gi|50253540|gb|AAT71972.1| At5g53850 [Arabidopsis thaliana] >gi|46931242|gb|AAT06425.1| At5g53850 [Arabidopsis thaliana] >gi|10177247|dbj|BAB10715.1| unnamed protein product [Arabidopsis thaliana] >gi|42573670|ref|NP_974931.1| haloacid dehalogenase-like hydrolase family protein [Arabidopsis thaliana] (evalue: 2e-129 ) AND MATCHED gi|51493083|ref|XP_495961.1| PREDICTED: similar to RIKEN cD…	2	94	29751006	29750400	LeChr2_39cM_SGN-U269809_DM_4K
CONT1255	GROUP250	0.00840683	PGSC0003DMB000000141	55468	57698	2230	1870	Target	131	450	8	PGSC0003DMG400021158	Ribosomal protein S14	MATCHED gi|21436039|gb|AAM51597.1| At1g17970/F2H15_16 [Arabidopsis thaliana] >gi|16226279|gb|AAL16122.1| At1g17970/F2H15_16 [Arabidopsis thaliana] >gi|15220912|ref|NP_173239.1| zinc finger (C3HC4-type RING finger) family protein [Arabidopsis thaliana] (evalue: 1.3e-59 ) AND MATCHED gi|21465664|pdb|1IRU|W Chain W, Crystal Structure Of The Mammalian 20s Proteasome At 2.75 A Resolution >gi|21465650|…	2	94	29768794	29766563	GGChr2_SGN-U270046_DM_4K
CONT1256	GROUP250	0.0101883	PGSC0003DMB000000141	58072	58565	493	121	Target	28	3	0	PGSC0003DMG400021158	Ribosomal protein S14	MATCHED gi|21436039|gb|AAM51597.1| At1g17970/F2H15_16 [Arabidopsis thaliana] >gi|16226279|gb|AAL16122.1| At1g17970/F2H15_16 [Arabidopsis thaliana] >gi|15220912|ref|NP_173239.1| zinc finger (C3HC4-type RING finger) family protein [Arabidopsis thaliana] (evalue: 1.3e-59 ) AND MATCHED gi|21465664|pdb|1IRU|W Chain W, Crystal Structure Of The Mammalian 20s Proteasome At 2.75 A Resolution >gi|21465650|…	2	94	29766190	29765696	GGChr2_SGN-U270046_DM_4K
CONT1620	GROUP313	0.00680077	PGSC0003DMB000000204	955162	957134	1972	1680	Target	102	186	7	PGSC0003DMG400003069	D1 protease	MATCHED gi|19774137|gb|AAL99045.1| D1 protease-like protein precursor [Nicotiana plumbaginifolia](evalue: 3.4e-44 ) AND MATCHED gi|42573594|ref|NP_974893.1| peptidase S41 family protein [Arabidopsis thaliana] (evalue: 5.2e-37) AND MATCHED gi|34910876|ref|NP_916785.1| putative carboxy-terminal proteinase D1-like protein [Oryza sativa (japonica cultivar-group)] gi|15289841|dbj|BAB63538.1| putative …	2	98	30400556	30398583	GGChr2_SGN-U276844_DM_4K
CONT1621	GROUP313	0.00306674	PGSC0003DMB000000204	957580	958123	543	186	Target	28	102	4	PGSC0003DMG400003069	D1 protease	MATCHED gi|19774137|gb|AAL99045.1| D1 protease-like protein precursor [Nicotiana plumbaginifolia](evalue: 3.4e-44 ) AND MATCHED gi|42573594|ref|NP_974893.1| peptidase S41 family protein [Arabidopsis thaliana] (evalue: 5.2e-37) AND MATCHED gi|34910876|ref|NP_916785.1| putative carboxy-terminal proteinase D1-like protein [Oryza sativa (japonica cultivar-group)] gi|15289841|dbj|BAB63538.1| putative …	2	98	30398138	30397594	GGChr2_SGN-U276844_DM_4K
CONT1615	GROUP312	0.00901819	PGSC0003DMB000000204	800134	802197	2063	1760	Target	125	663	24	PGSC0003DMG400003076	SH3 domain-containing protein 3	MATCHED gi|21928139|gb|AAM78097.1| AT4g18060/F15J5_30 [Arabidopsis thaliana] gi|25090269|gb|AAN72266.1| At4g18060/F15J5_30 [Arabidopsis thaliana](evalue: 4e-121 ) AND MATCHED gi|22328762|ref|NP_193540.2| SH3 domain-containing protein 3 [Arabidopsis thaliana] (evalue: 1e-120) AND MATCHED gi|16974680|gb|AAL32440.1| SH3 domain-containing protein 3 [Arabidopsis thaliana] (evalue: 8e-120) AND MATCHED …	2	98	30555584	30553520	GGChr2_SGN-U278490_DM_4K
CONT1616	GROUP312	0.00776501	PGSC0003DMB000000204	802679	803142	463	146	Target	18	146	6	PGSC0003DMG400003076	SH3 domain-containing protein 3	MATCHED gi|21928139|gb|AAM78097.1| AT4g18060/F15J5_30 [Arabidopsis thaliana] gi|25090269|gb|AAN72266.1| At4g18060/F15J5_30 [Arabidopsis thaliana](evalue: 4e-121 ) AND MATCHED gi|22328762|ref|NP_193540.2| SH3 domain-containing protein 3 [Arabidopsis thaliana] (evalue: 1e-120) AND MATCHED gi|16974680|gb|AAL32440.1| SH3 domain-containing protein 3 [Arabidopsis thaliana] (evalue: 8e-120) AND MATCHED …	2	98	30553039	30552575	GGChr2_SGN-U278490_DM_4K
CONT1617	GROUP312	0.0034204	PGSC0003DMB000000204	803236	803514	278	121	Target	8	70	2	PGSC0003DMG400003076	SH3 domain-containing protein 3	MATCHED gi|21928139|gb|AAM78097.1| AT4g18060/F15J5_30 [Arabidopsis thaliana] gi|25090269|gb|AAN72266.1| At4g18060/F15J5_30 [Arabidopsis thaliana](evalue: 4e-121 ) AND MATCHED gi|22328762|ref|NP_193540.2| SH3 domain-containing protein 3 [Arabidopsis thaliana] (evalue: 1e-120) AND MATCHED gi|16974680|gb|AAL32440.1| SH3 domain-containing protein 3 [Arabidopsis thaliana] (evalue: 8e-120) AND MATCHED …	2	98	30552482	30552203	GGChr2_SGN-U278490_DM_4K
CONT1618	GROUP312	0.00919194	PGSC0003DMB000000204	806060	806348	288	123	Target	9	123	3	PGSC0003DMG400003076	SH3 domain-containing protein 3	MATCHED gi|21928139|gb|AAM78097.1| AT4g18060/F15J5_30 [Arabidopsis thaliana] gi|25090269|gb|AAN72266.1| At4g18060/F15J5_30 [Arabidopsis thaliana](evalue: 4e-121 ) AND MATCHED gi|22328762|ref|NP_193540.2| SH3 domain-containing protein 3 [Arabidopsis thaliana] (evalue: 1e-120) AND MATCHED gi|16974680|gb|AAL32440.1| SH3 domain-containing protein 3 [Arabidopsis thaliana] (evalue: 8e-120) AND MATCHED …	2	98	30549658	30549369	GGChr2_SGN-U278490_DM_4K
CONT1619	GROUP312	0.00813763	PGSC0003DMB000000204	806811	807182	371	121	Target	19	60	1	PGSC0003DMG400003076	SH3 domain-containing protein 3	MATCHED gi|21928139|gb|AAM78097.1| AT4g18060/F15J5_30 [Arabidopsis thaliana] gi|25090269|gb|AAN72266.1| At4g18060/F15J5_30 [Arabidopsis thaliana](evalue: 4e-121 ) AND MATCHED gi|22328762|ref|NP_193540.2| SH3 domain-containing protein 3 [Arabidopsis thaliana] (evalue: 1e-120) AND MATCHED gi|16974680|gb|AAL32440.1| SH3 domain-containing protein 3 [Arabidopsis thaliana] (evalue: 8e-120) AND MATCHED …	2	98	30548907	30548535	GGChr2_SGN-U278490_DM_4K
CONT1614	CONT1614	0.0108198	PGSC0003DMB000000204	565274	567295	2021	1681	Target	148	533	18	PGSC0003DMG400007227	Nodulin MtN3 family protein	MATCHED gi|51970222|dbj|BAD43803.1| unknown protein [Arabidopsis thaliana] >gi|9454544|gb|AAF87867.1| Unknown protein [Arabidopsis thaliana] >gi|15219205|ref|NP_175721.1| stigma-specific Stig1 family protein [Arabidopsis thaliana] (evalue: 2.3e-61 ) AND MATCHED gi|55624872|ref|XP_526987.1| PREDICTED: similar to actin related protein 2/3 complex, subunit 5-like [Pan troglodytes] (evalue: 2.8e-59) …	2	98	30790444	30788422	LeChr7_57cM_SGN-U282737_DM_4K
CONT1842	GROUP354	0.0101851	PGSC0003DMB000000265	334625	335715	1090	364	Target	82	0	0	PGSC0003DMG200028409	NA	MATCHED gi|30697913|ref|NP_851260.1| histidinol dehydrogenase [Arabidopsis thaliana](evalue: 5e-107 ) AND MATCHED gi|10177677|dbj|BAB11037.1| histidinol dehydrogenase [Arabidopsis thaliana] (evalue: 3e-107) AND MATCHED gi|55649525|ref|XP_512788.1| PREDICTED: hypothetical protein XP_512788 [Pan troglodytes] (evalue: 5e-107) AND MATCHED gi|3249070|gb|AAC24054.1| Contains similarity to siah binding …	2	100	31353142	31354233	LeChr2_48cM_SGN-U282090_DM_4K
CONT1843	GROUP354	0.00922457	PGSC0003DMB000000265	336296	338181	1885	1517	Target	144	0	0	PGSC0003DMG200028409	NA	MATCHED gi|30697913|ref|NP_851260.1| histidinol dehydrogenase [Arabidopsis thaliana](evalue: 5e-107 ) AND MATCHED gi|10177677|dbj|BAB11037.1| histidinol dehydrogenase [Arabidopsis thaliana] (evalue: 3e-107) AND MATCHED gi|55649525|ref|XP_512788.1| PREDICTED: hypothetical protein XP_512788 [Pan troglodytes] (evalue: 5e-107) AND MATCHED gi|3249070|gb|AAC24054.1| Contains similarity to siah binding …	2	100	31354813	31356699	LeChr2_48cM_SGN-U282090_DM_4K
CONT1844	CONT1844	0.00835149	PGSC0003DMB000000265	344254	344883	629	352	Target	37	216	7	PGSC0003DMG400028409	Histidinol dehydrogenase	MATCHED gi|30697913|ref|NP_851260.1| histidinol dehydrogenase [Arabidopsis thaliana](evalue: 1.3e-56 ) AND MATCHED gi|10177677|dbj|BAB11037.1| histidinol dehydrogenase [Arabidopsis thaliana] (evalue: 1.3e-56) AND MATCHED gi|55649525|ref|XP_512788.1| PREDICTED: hypothetical protein XP_512788 [Pan troglodytes] (evalue: 1.3e-56) AND MATCHED gi|21593566|gb|AAM65533.1| histidinol dehydrogenase [Arabid…	2	100	31362771	31363401	SGN-U282128_DM_4K
CONT1845	CONT1845	0.00732625	PGSC0003DMB000000265	432751	435420	2669	2446	Target	111	2175	86	PGSC0003DMG400028462	ACRE 276	MATCHED gi|30013679|gb|AAP03882.1| Avr9/Cf-9 rapidly elicited protein 276 [Nicotiana tabacum](evalue: 8e-119 ) AND MATCHED gi|68365662|ref|XP_684804.1| PREDICTED: similar to KIAA0188 [Danio rerio] (evalue: 1.7e-80) AND MATCHED gi|17381178|gb|AAL36401.1| putative arm repeat-containing protein [Arabidopsis thaliana] (evalue: 6.5e-80) AND MATCHED gi|67659495|ref|ZP_00456856.1| Exonuclease [Burkholde…	2	100	31451268	31453938	DM_PUB17
CONT1846	CONT1846	0.00687499	PGSC0003DMB000000265	532119	533299	1180	566	Target	63	438	7	PGSC0003DMG400028467	Trehalose-6-phosphate synthase	MATCHED gi|45505274|gb|AAS67008.1| geranylgeranyl diphosphate synthase [Taxus x media] >gi|4322331|gb|AAD16018.1| geranylgeranyl diphosphate synthase [Taxus canadensis] >gi|44972242|gb|AAS49033.1| geranylgeranyl diphosphate synthase; TmGGPS [Taxus x media] (evalue: 1.4e-33 ) AND MATCHED gi|19568935|gb|AAL91978.1| putative trehalose synthase [Solanum tuberosum] (evalue: 3.8e-31) AND MATCHED gi|152…	2	100	31550636	31551817	SGN-U286038_DM_4K
CONT1847	CONT1847	0.0127414	PGSC0003DMB000000265	652299	653596	1297	668	Target	78	738	22	PGSC0003DMG400028426	Cellulose synthase catalytic subunit	MATCHED gi|18875454|gb|AAK11588.2| cellulose synthase CesA-1 [Zinnia elegans](evalue: 3e-108 ) AND MATCHED gi|47078498|gb|AAT09897.1| cellulose synthase [Populus tremula x Populus tremuloides] (evalue: 1e-105) AND MATCHED gi|76607660|ref|XP_877154.1| PREDICTED: similar to HECT domain containing 1 isoform 4 [Bos taurus] (evalue: 1e-104) AND MATCHED gi|50754608|ref|XP_414440.1| PREDICTED: similar t…	2	100	31670816	31672114	SGN-U283438_DM_4K
CONT1848	CONT1848	0.0121593	PGSC0003DMB000000265	848609	849079	470	420	Target	40	232	8	PGSC0003DMG400028478	Receptor kinase	MATCHED gi|50302481|ref|XP_451175.1| unnamed protein product [Kluyveromyces lactis] >gi|49640306|emb|CAH02763.1| unnamed protein product [Kluyveromyces lactis NRRL Y-1140] (evalue: 7.2e-14 ) AND MATCHED gi|42602161|gb|AAS21681.1| receptor-like kinase [Arabidopsis thaliana] (evalue: 7.2e-14) AND MATCHED gi|50928697|ref|XP_473876.1| OSJNBa0070C17.24 [Oryza sativa (japonica cultivar-group)] >gi|3834…	2	100	31867126	31867597	GGChr2_SGN-U283945_DM_4K
CONT2172	GROUP422	0.0170827	PGSC0003DMB000000386	142963	144914	1951	1611	Target	166	272	11	PGSC0003DMG400010239	Conserved gene of unknown function	MATCHED gi|15805781|ref|NP_294479.1| ribosomal protein L19 [Deinococcus radiodurans R1] >gi|6458466|gb|AAF10334.1| ribosomal protein L19 [Deinococcus radiodurans] >gi|14285736|sp|Q9RWB4|RL19_DEIRA 50S ribosomal protein L19 >gi|61680349|pdb|1XBP|N Chain N, Inhibition Of Peptide Bond Formation By Pleuromutilins: The Structure Of The 50s Ribosomal Subunit From Deinococcus Radiodurans In Complex With…	2	102	32135503	32137455	LeChr2_56cM_SGN-U278044_DM_4K
CONT2173	GROUP422	0.00550072	PGSC0003DMB000000386	145362	146293	931	617	Target	42	103	0	PGSC0003DMG400010239	Conserved gene of unknown function	MATCHED gi|15805781|ref|NP_294479.1| ribosomal protein L19 [Deinococcus radiodurans R1] >gi|6458466|gb|AAF10334.1| ribosomal protein L19 [Deinococcus radiodurans] >gi|14285736|sp|Q9RWB4|RL19_DEIRA 50S ribosomal protein L19 >gi|61680349|pdb|1XBP|N Chain N, Inhibition Of Peptide Bond Formation By Pleuromutilins: The Structure Of The 50s Ribosomal Subunit From Deinococcus Radiodurans In Complex With…	2	102	32137902	32138834	LeChr2_56cM_SGN-U278044_DM_4K
CONT2544	GROUP497	0.0153975	PGSC0003DMB000000646	9251	11267	2016	1660	Target	131	543	18	PGSC0003DMG400022947	Uncharacterized aarF domain-containing protein kinase, chloroplastic	MATCHED gi|297880|emb|CAA78716.1| ubiquitin conjugating enzyme [Arabidopsis thaliana] >gi|421856|pir||S32673 ubiquitin-protein ligase (EC 6.3.2.19) UBC11 - Arabidopsis thaliana (fragment) >gi|349215|gb|AAA32896.1| ubiquitin conjugating enzyme (evalue: 1e-107 ) AND MATCHED gi|9759261|dbj|BAB09696.1| contains similarity to unknown protein~gene_id:K2A11.7~pir||D70614 [Arabidopsis thaliana] (evalue: …	3	150	39669399	39667382	GGChr3_SGN-U278414_DM_4K
CONT2545	GROUP497	0.0148444	PGSC0003DMB000000646	11558	11874	316	121	Target	18	117	4	PGSC0003DMG400022947	Uncharacterized aarF domain-containing protein kinase, chloroplastic	MATCHED gi|297880|emb|CAA78716.1| ubiquitin conjugating enzyme [Arabidopsis thaliana] >gi|421856|pir||S32673 ubiquitin-protein ligase (EC 6.3.2.19) UBC11 - Arabidopsis thaliana (fragment) >gi|349215|gb|AAA32896.1| ubiquitin conjugating enzyme (evalue: 1e-107 ) AND MATCHED gi|9759261|dbj|BAB09696.1| contains similarity to unknown protein~gene_id:K2A11.7~pir||D70614 [Arabidopsis thaliana] (evalue: …	3	150	39667092	39666775	GGChr3_SGN-U278414_DM_4K
CONT2546	GROUP497	0.0082437	PGSC0003DMB000000646	12238	12627	389	137	Target	14	174	5	PGSC0003DMG400022947	Uncharacterized aarF domain-containing protein kinase, chloroplastic	MATCHED gi|297880|emb|CAA78716.1| ubiquitin conjugating enzyme [Arabidopsis thaliana] >gi|421856|pir||S32673 ubiquitin-protein ligase (EC 6.3.2.19) UBC11 - Arabidopsis thaliana (fragment) >gi|349215|gb|AAA32896.1| ubiquitin conjugating enzyme (evalue: 1e-107 ) AND MATCHED gi|9759261|dbj|BAB09696.1| contains similarity to unknown protein~gene_id:K2A11.7~pir||D70614 [Arabidopsis thaliana] (evalue: …	3	150	39666412	39666022	GGChr3_SGN-U278414_DM_4K
CONT2547	CONT2547	0.00732895	PGSC0003DMB000000646	185206	186501	1295	1023	Target	60	786	26	PGSC0003DMG400022953	Pyruvate decarboxylase	MATCHED gi|50291761|ref|XP_448313.1| unnamed protein product [Candida glabrata] >gi|49527625|emb|CAG61274.1| unnamed protein product [Candida glabrata CBS138] (evalue: 4e-115 ) AND MATCHED gi|77554182|gb|ABA96978.1| serine carboxypeptidase i precursor [Oryza sativa (japonica cultivar-group)] >gi|409580|dbj|BAA04510.1| serine carboxypeptidase I [Oryza sativa (japonica cultivar-group)] >gi|584892|s…	2	104	32671987	32673283	GGChr2_SGN-U278239_DM_4K
CONT2348	GROUP456	0.00891218	PGSC0003DMB000000476	119383	121385	2002	1760	Target	113	587	22	PGSC0003DMG400031750	Protein SIS1	MATCHED gi|62320490|dbj|BAD95025.1| sodium proton exchanger [Arabidopsis thaliana] >gi|9758179|dbj|BAB08564.1| sodium proton exchanger [Arabidopsis thaliana] >gi|15240519|ref|NP_200358.1| sodium proton exchanger / Na+/H+ exchanger 4 (NHX4) [Arabidopsis thaliana] (evalue: 4e-131 ) AND MATCHED gi|71737510|ref|YP_276267.1| toluene tolerance ABC transporter, ATP-binding protein, putative [Pseudomonas…	2	108	33283195	33281192	GGChr2_SGN-U274607_DM_4K
CONT2349	GROUP456	0.0105056	PGSC0003DMB000000476	122001	123328	1327	611	Target	81	439	22	PGSC0003DMG400031750	Protein SIS1	MATCHED gi|62320490|dbj|BAD95025.1| sodium proton exchanger [Arabidopsis thaliana] >gi|9758179|dbj|BAB08564.1| sodium proton exchanger [Arabidopsis thaliana] >gi|15240519|ref|NP_200358.1| sodium proton exchanger / Na+/H+ exchanger 4 (NHX4) [Arabidopsis thaliana] (evalue: 4e-131 ) AND MATCHED gi|71737510|ref|YP_276267.1| toluene tolerance ABC transporter, ATP-binding protein, putative [Pseudomonas…	2	108	33280577	33279249	GGChr2_SGN-U274607_DM_4K
CONT2350	CONT2350	0.00877362	PGSC0003DMB000000476	236993	238250	1257	950	Target	71	851	38	PGSC0003DMG400031769	Auxin response factor 3	None.	2	108	33165585	33164327	GGChr2_SGN-U286057_DM_4K
CONT0806	CONT0806	0.00985062	PGSC0003DMB000000083	392102	393415	1313	1020	Target	79	669	33	PGSC0003DMG400029693	Protein kinase (PK)	MATCHED gi|2168137|emb|CAA66149.1| PKF1 [Fagus sylvatica](evalue: 4e-54 ) AND MATCHED gi|478809|pir||S29851 protein kinase 6 (EC 2.7.1.-) - soybean gi|170047|gb|AAA34002.1| protein kinase gi|444789|prf||1908223A protein kinase (evalue: 9.5e-53) AND MATCHED gi|10241603|emb|CAC09580.1| protein kinase (PK) [Fagus sylvatica] (evalue: 1.9e-53) AND MATCHED gi|50938427|ref|XP_478741.1| putative peptidyl…	2	114	33907410	33908724	GGChr2_SGN-U278007_DM_4K
CONT0807	GROUP152	0.00834725	PGSC0003DMB000000083	447848	448509	661	431	Target	38	441	24	PGSC0003DMG400029725	50S ribosomal protein L21, mitochondrial	MATCHED gi|49244616|emb|CAG43047.1| threonine synthase [Staphylococcus aureus subsp. aureus MSSA476] >gi|21204384|dbj|BAB95081.1| threonine synthase [Staphylococcus aureus subsp. aureus MW2] >gi|57284518|gb|AAW36612.1| threonine synthase [Staphylococcus aureus subsp. aureus COL] >gi|57650332|ref|YP_186216.1| threonine synthase [Staphylococcus aureus subsp. aureus COL] >gi|49486173|ref|YP_043394.1…	2	114	33963156	33963818	LeChr2_63cM_SGN-U271552_DM_4K
CONT0808	GROUP152	0.00925411	PGSC0003DMB000000083	448603	448922	319	121	Target	15	81	3	PGSC0003DMG400029725	50S ribosomal protein L21, mitochondrial	MATCHED gi|49244616|emb|CAG43047.1| threonine synthase [Staphylococcus aureus subsp. aureus MSSA476] >gi|21204384|dbj|BAB95081.1| threonine synthase [Staphylococcus aureus subsp. aureus MW2] >gi|57284518|gb|AAW36612.1| threonine synthase [Staphylococcus aureus subsp. aureus COL] >gi|57650332|ref|YP_186216.1| threonine synthase [Staphylococcus aureus subsp. aureus COL] >gi|49486173|ref|YP_043394.1…	2	114	33963911	33964231	LeChr2_63cM_SGN-U271552_DM_4K
CONT0809	GROUP152	0.0168454	PGSC0003DMB000000083	450267	451323	1056	900	Target	81	102	6	PGSC0003DMG400029725	50S ribosomal protein L21, mitochondrial	MATCHED gi|49244616|emb|CAG43047.1| threonine synthase [Staphylococcus aureus subsp. aureus MSSA476] >gi|21204384|dbj|BAB95081.1| threonine synthase [Staphylococcus aureus subsp. aureus MW2] >gi|57284518|gb|AAW36612.1| threonine synthase [Staphylococcus aureus subsp. aureus COL] >gi|57650332|ref|YP_186216.1| threonine synthase [Staphylococcus aureus subsp. aureus COL] >gi|49486173|ref|YP_043394.1…	2	114	33965575	33966632	LeChr2_63cM_SGN-U271552_DM_4K
CONT0810	GROUP152	0.0121539	PGSC0003DMB000000083	451340	452239	899	747	Target	49	186	5	PGSC0003DMG400029725	50S ribosomal protein L21, mitochondrial	MATCHED gi|49244616|emb|CAG43047.1| threonine synthase [Staphylococcus aureus subsp. aureus MSSA476] >gi|21204384|dbj|BAB95081.1| threonine synthase [Staphylococcus aureus subsp. aureus MW2] >gi|57284518|gb|AAW36612.1| threonine synthase [Staphylococcus aureus subsp. aureus COL] >gi|57650332|ref|YP_186216.1| threonine synthase [Staphylococcus aureus subsp. aureus COL] >gi|49486173|ref|YP_043394.1…	2	114	33966648	33967548	LeChr2_63cM_SGN-U271552_DM_4K
CONT0811	GROUP153	0.0115012	PGSC0003DMB000000083	513795	514203	408	138	Target	32	138	11	PGSC0003DMG400029720	Zinc finger protein LSD2	MATCHED gi|74355022|gb|AAI02617.1| ATPase, H+ transporting, lysosomal 31kDa, V1 subunit E isoform 1 [Bos taurus] (evalue: 9.1e-26 ) AND MATCHED gi|34912604|ref|NP_917649.1| P0046B10.19 [Oryza sativa (japonica cultivar-group)] gi|11034561|dbj|BAB17085.1| P0410E01.6 [Oryza sativa (japonica cultivar-group)] gi|21104689|dbj|BAB93279.1| P0046B10.19 [Oryza sativa (japonica cultivar-group)] (evalue: 9.1…	2	114	34029103	34029512	SGN-U276998_DM_4K
CONT0812	GROUP153	0.00578072	PGSC0003DMB000000083	514525	514944	419	138	Target	17	138	5	PGSC0003DMG400029720	Zinc finger protein LSD2	MATCHED gi|74355022|gb|AAI02617.1| ATPase, H+ transporting, lysosomal 31kDa, V1 subunit E isoform 1 [Bos taurus] (evalue: 9.1e-26 ) AND MATCHED gi|34912604|ref|NP_917649.1| P0046B10.19 [Oryza sativa (japonica cultivar-group)] gi|11034561|dbj|BAB17085.1| P0410E01.6 [Oryza sativa (japonica cultivar-group)] gi|21104689|dbj|BAB93279.1| P0046B10.19 [Oryza sativa (japonica cultivar-group)] (evalue: 9.1…	2	114	34029833	34030253	SGN-U276998_DM_4K
CONT0813	GROUP153	0.0153586	PGSC0003DMB000000083	515547	516653	1106	510	Target	86	396	21	PGSC0003DMG400029720	Zinc finger protein LSD2	MATCHED gi|74355022|gb|AAI02617.1| ATPase, H+ transporting, lysosomal 31kDa, V1 subunit E isoform 1 [Bos taurus] (evalue: 9.1e-26 ) AND MATCHED gi|34912604|ref|NP_917649.1| P0046B10.19 [Oryza sativa (japonica cultivar-group)] gi|11034561|dbj|BAB17085.1| P0410E01.6 [Oryza sativa (japonica cultivar-group)] gi|21104689|dbj|BAB93279.1| P0046B10.19 [Oryza sativa (japonica cultivar-group)] (evalue: 9.1…	2	114	34030855	34031962	SGN-U276998_DM_4K
CONT0814	GROUP153	0.00847847	PGSC0003DMB000000083	516839	518114	1275	544	Target	78	182	6	PGSC0003DMG400029720	Zinc finger protein LSD2	MATCHED gi|74355022|gb|AAI02617.1| ATPase, H+ transporting, lysosomal 31kDa, V1 subunit E isoform 1 [Bos taurus] (evalue: 9.1e-26 ) AND MATCHED gi|34912604|ref|NP_917649.1| P0046B10.19 [Oryza sativa (japonica cultivar-group)] gi|11034561|dbj|BAB17085.1| P0410E01.6 [Oryza sativa (japonica cultivar-group)] gi|21104689|dbj|BAB93279.1| P0046B10.19 [Oryza sativa (japonica cultivar-group)] (evalue: 9.1…	2	114	34032147	34033423	SGN-U276998_DM_4K
CONT0815	CONT0815	0.00799403	PGSC0003DMB000000083	1048260	1050266	2006	1657	Target	126	802	37	PGSC0003DMG400022368	Rotenone-insensitive NADH-ubiquinone oxidoreductase, mitochondrial	MATCHED gi|34899750|ref|NP_911221.1| putative NADH dehydrogenase [Oryza sativa (japonica cultivar-group)] gi|22830946|dbj|BAC15811.1| putative NADH dehydrogenase [Oryza sativa (japonica cultivar-group)](evalue: 2.6e-57 ) AND MATCHED gi|77554323|gb|ABA97119.1| AP endonuclease, putative [Oryza sativa (japonica cultivar-group)] (evalue: 8.3e-56) AND MATCHED gi|53762421|ref|ZP_00168336.2| COG0604: NA…	2	114	34563568	34565575	GGChr2_SGN-U277092_DM_4K
CONT0816	CONT0816	0.0135187	PGSC0003DMB000000083	1245844	1246835	991	699	Target	75	306	14	PGSC0003DMG400022413	Calmodulin binding protein	None.	2	114	34761152	34762144	GGChr2_SGN-U284860_DM_4K
CONT0817	GROUP154	0.00254213	PGSC0003DMB000000083	1301388	1302173	785	278	Target	24	298	5	PGSC0003DMG400022408	WD-repeat protein	#N/A	2	114	34816696	34817482	SGN-U295338_DM_4K
CONT0818	GROUP154	0.0079261	PGSC0003DMB000000083	1302942	1304923	1981	1759	Target	107	450	20	PGSC0003DMG400022408	WD-repeat protein	#N/A	2	114	34818250	34820232	SGN-U295338_DM_4K
CONT0819	GROUP155	0.00908221	PGSC0003DMB000000083	1599624	1601615	1991	1681	Target	131	676	21	PGSC0003DMG400022347	Conserved gene of unknown function	MATCHED gi|68132493|ref|ZP_00540811.1| Calcium/proton exchanger superfamily:Calcium/proton exchanger [Methanosarcina barkeri str. fusaro] >gi|72398295|gb|AAZ72568.1| probable H+/Ca2+ exchanging protein [Methanosarcina barkeri str. fusaro] >gi|73671133|ref|YP_307148.1| probable H+/Ca2+ exchanging protein [Methanosarcina barkeri str. fusaro] (evalue: 5e-127 ) AND MATCHED gi|26449463|dbj|BAC41858.1|…	2	114	35114932	35116924	LeChr3_106cM_SGN-U272294_DM_4K
CONT0820	GROUP155	0.00816769	PGSC0003DMB000000083	1602125	1602545	420	288	Target	18	239	4	PGSC0003DMG400022347	Conserved gene of unknown function	MATCHED gi|68132493|ref|ZP_00540811.1| Calcium/proton exchanger superfamily:Calcium/proton exchanger [Methanosarcina barkeri str. fusaro] >gi|72398295|gb|AAZ72568.1| probable H+/Ca2+ exchanging protein [Methanosarcina barkeri str. fusaro] >gi|73671133|ref|YP_307148.1| probable H+/Ca2+ exchanging protein [Methanosarcina barkeri str. fusaro] (evalue: 5e-127 ) AND MATCHED gi|26449463|dbj|BAC41858.1|…	2	114	35117433	35117854	LeChr3_106cM_SGN-U272294_DM_4K
CONT0821	GROUP155	0.00573467	PGSC0003DMB000000083	1604327	1604772	445	0	NoTarget	14	445	14	PGSC0003DMG400022396	Conserved gene of unknown function	#N/A	2	114	35119635	35120081	NoTarget:PGSC0003DMG400022396
CONT2492	GROUP487	0.0102729	PGSC0003DMB000000590	163719	164332	613	401	Target	39	225	11	PGSC0003DMG400021716	Thioredoxin h	MATCHED gi|4928460|gb|AAD33596.1| thioredoxin h [Hevea brasiliensis](evalue: 2.2e-42 ) AND MATCHED gi|5006623|gb|AAD37583.1| thioredoxin-like 4 [Arabidopsis thaliana] (evalue: 2.3e-36) AND MATCHED gi|21554120|gb|AAM63200.1| thioredoxin h, putative [Arabidopsis thaliana] (evalue: 4e-36) AND MATCHED gi|15220418|ref|NP_172620.1| thioredoxin family [Arabidopsis thaliana] gi|25282739|pir||F86248 prote…	2	116	35670171	35670785	GGChr2_SGN-U270650_DM_4K
CONT2493	GROUP487	0.00939912	PGSC0003DMB000000590	165907	167753	1846	1597	Target	133	153	10	PGSC0003DMG400021716	Thioredoxin h	MATCHED gi|4928460|gb|AAD33596.1| thioredoxin h [Hevea brasiliensis](evalue: 2.2e-42 ) AND MATCHED gi|5006623|gb|AAD37583.1| thioredoxin-like 4 [Arabidopsis thaliana] (evalue: 2.3e-36) AND MATCHED gi|21554120|gb|AAM63200.1| thioredoxin h, putative [Arabidopsis thaliana] (evalue: 4e-36) AND MATCHED gi|15220418|ref|NP_172620.1| thioredoxin family [Arabidopsis thaliana] gi|25282739|pir||F86248 prote…	2	116	35672359	35674206	GGChr2_SGN-U270650_DM_4K
CONT0966	GROUP189	0.010067	PGSC0003DMB000000099	987966	988444	478	138	Target	25	0	0	PGSC0003DMG400016481	Soluble starch synthase 3, chloroplastic/amyloplastic	MATCHED gi|4406785|gb|AAD20095.1| hypothetical protein [Arabidopsis thaliana] >gi|15226859|ref|NP_178312.1| F-box family protein [Arabidopsis thaliana] (evalue: 0 ) AND MATCHED gi|72180811|ref|XP_798932.1| PREDICTED: similar to ATP-binding cassette, sub-family C, member 9 isoform a [Strongylocentrotus purpuratus] (evalue: 0) AND MATCHED gi|4406785|gb|AAD20095.1| hypothetical protein [Arabidopsis …	2	118	36367012	36367491	GGChr2_SGN-U270411_DM_4K
CONT0967	GROUP189	0.00527289	PGSC0003DMB000000099	988446	991385	2939	2321	Target	100	0	0	PGSC0003DMG400016481	Soluble starch synthase 3, chloroplastic/amyloplastic	MATCHED gi|4406785|gb|AAD20095.1| hypothetical protein [Arabidopsis thaliana] >gi|15226859|ref|NP_178312.1| F-box family protein [Arabidopsis thaliana] (evalue: 0 ) AND MATCHED gi|72180811|ref|XP_798932.1| PREDICTED: similar to ATP-binding cassette, sub-family C, member 9 isoform a [Strongylocentrotus purpuratus] (evalue: 0) AND MATCHED gi|4406785|gb|AAD20095.1| hypothetical protein [Arabidopsis …	2	118	36367492	36370432	GGChr2_SGN-U270411_DM_4K
CONT0968	GROUP189	0.00667771	PGSC0003DMB000000099	991503	991983	480	176	Target	14	0	0	PGSC0003DMG400016481	Soluble starch synthase 3, chloroplastic/amyloplastic	MATCHED gi|4406785|gb|AAD20095.1| hypothetical protein [Arabidopsis thaliana] >gi|15226859|ref|NP_178312.1| F-box family protein [Arabidopsis thaliana] (evalue: 0 ) AND MATCHED gi|72180811|ref|XP_798932.1| PREDICTED: similar to ATP-binding cassette, sub-family C, member 9 isoform a [Strongylocentrotus purpuratus] (evalue: 0) AND MATCHED gi|4406785|gb|AAD20095.1| hypothetical protein [Arabidopsis …	2	118	36370549	36371030	GGChr2_SGN-U270411_DM_4K
CONT0969	GROUP189	0.00547727	PGSC0003DMB000000099	993211	993533	322	121	Target	9	0	0	PGSC0003DMG400016481	Soluble starch synthase 3, chloroplastic/amyloplastic	MATCHED gi|4406785|gb|AAD20095.1| hypothetical protein [Arabidopsis thaliana] >gi|15226859|ref|NP_178312.1| F-box family protein [Arabidopsis thaliana] (evalue: 0 ) AND MATCHED gi|72180811|ref|XP_798932.1| PREDICTED: similar to ATP-binding cassette, sub-family C, member 9 isoform a [Strongylocentrotus purpuratus] (evalue: 0) AND MATCHED gi|4406785|gb|AAD20095.1| hypothetical protein [Arabidopsis …	2	118	36372257	36372580	GGChr2_SGN-U270411_DM_4K
CONT0970	GROUP189	0.0107515	PGSC0003DMB000000099	994065	994562	497	121	Target	22	0	0	PGSC0003DMG400016481	Soluble starch synthase 3, chloroplastic/amyloplastic	MATCHED gi|4406785|gb|AAD20095.1| hypothetical protein [Arabidopsis thaliana] >gi|15226859|ref|NP_178312.1| F-box family protein [Arabidopsis thaliana] (evalue: 0 ) AND MATCHED gi|72180811|ref|XP_798932.1| PREDICTED: similar to ATP-binding cassette, sub-family C, member 9 isoform a [Strongylocentrotus purpuratus] (evalue: 0) AND MATCHED gi|4406785|gb|AAD20095.1| hypothetical protein [Arabidopsis …	2	118	36373111	36373609	GGChr2_SGN-U270411_DM_4K
CONT0971	GROUP189	0.008179	PGSC0003DMB000000099	994864	995345	481	121	Target	18	0	0	PGSC0003DMG400016481	Soluble starch synthase 3, chloroplastic/amyloplastic	MATCHED gi|4406785|gb|AAD20095.1| hypothetical protein [Arabidopsis thaliana] >gi|15226859|ref|NP_178312.1| F-box family protein [Arabidopsis thaliana] (evalue: 0 ) AND MATCHED gi|72180811|ref|XP_798932.1| PREDICTED: similar to ATP-binding cassette, sub-family C, member 9 isoform a [Strongylocentrotus purpuratus] (evalue: 0) AND MATCHED gi|4406785|gb|AAD20095.1| hypothetical protein [Arabidopsis …	2	118	36373910	36374392	GGChr2_SGN-U270411_DM_4K
CONT0972	GROUP189	0.0084389	PGSC0003DMB000000099	995711	996268	557	171	Target	20	0	0	PGSC0003DMG400016481	Soluble starch synthase 3, chloroplastic/amyloplastic	MATCHED gi|4406785|gb|AAD20095.1| hypothetical protein [Arabidopsis thaliana] >gi|15226859|ref|NP_178312.1| F-box family protein [Arabidopsis thaliana] (evalue: 0 ) AND MATCHED gi|72180811|ref|XP_798932.1| PREDICTED: similar to ATP-binding cassette, sub-family C, member 9 isoform a [Strongylocentrotus purpuratus] (evalue: 0) AND MATCHED gi|4406785|gb|AAD20095.1| hypothetical protein [Arabidopsis …	2	118	36374757	36375315	GGChr2_SGN-U270411_DM_4K
CONT0973	GROUP189	0.00574317	PGSC0003DMB000000099	996349	996785	436	129	Target	14	0	0	PGSC0003DMG400016481	Soluble starch synthase 3, chloroplastic/amyloplastic	MATCHED gi|4406785|gb|AAD20095.1| hypothetical protein [Arabidopsis thaliana] >gi|15226859|ref|NP_178312.1| F-box family protein [Arabidopsis thaliana] (evalue: 0 ) AND MATCHED gi|72180811|ref|XP_798932.1| PREDICTED: similar to ATP-binding cassette, sub-family C, member 9 isoform a [Strongylocentrotus purpuratus] (evalue: 0) AND MATCHED gi|4406785|gb|AAD20095.1| hypothetical protein [Arabidopsis …	2	118	36375395	36375832	GGChr2_SGN-U270411_DM_4K
CONT0974	GROUP189	0.00760144	PGSC0003DMB000000099	998972	999576	604	183	Target	30	0	0	PGSC0003DMG400016481	Soluble starch synthase 3, chloroplastic/amyloplastic	MATCHED gi|4406785|gb|AAD20095.1| hypothetical protein [Arabidopsis thaliana] >gi|15226859|ref|NP_178312.1| F-box family protein [Arabidopsis thaliana] (evalue: 0 ) AND MATCHED gi|72180811|ref|XP_798932.1| PREDICTED: similar to ATP-binding cassette, sub-family C, member 9 isoform a [Strongylocentrotus purpuratus] (evalue: 0) AND MATCHED gi|4406785|gb|AAD20095.1| hypothetical protein [Arabidopsis …	2	118	36378018	36378623	GGChr2_SGN-U270411_DM_4K
CONT0975	GROUP189	0.00621119	PGSC0003DMB000000099	999577	1000223	646	337	Target	24	0	0	PGSC0003DMG400016481	Soluble starch synthase 3, chloroplastic/amyloplastic	MATCHED gi|4406785|gb|AAD20095.1| hypothetical protein [Arabidopsis thaliana] >gi|15226859|ref|NP_178312.1| F-box family protein [Arabidopsis thaliana] (evalue: 0 ) AND MATCHED gi|72180811|ref|XP_798932.1| PREDICTED: similar to ATP-binding cassette, sub-family C, member 9 isoform a [Strongylocentrotus purpuratus] (evalue: 0) AND MATCHED gi|4406785|gb|AAD20095.1| hypothetical protein [Arabidopsis …	2	118	36378623	36379270	GGChr2_SGN-U270411_DM_4K
CONT0976	GROUP189	0.00785411	PGSC0003DMB000000099	1003130	1003663	533	220	Target	25	165	5	PGSC0003DMG400016481	Soluble starch synthase 3, chloroplastic/amyloplastic	MATCHED gi|4406785|gb|AAD20095.1| hypothetical protein [Arabidopsis thaliana] >gi|15226859|ref|NP_178312.1| F-box family protein [Arabidopsis thaliana] (evalue: 0 ) AND MATCHED gi|72180811|ref|XP_798932.1| PREDICTED: similar to ATP-binding cassette, sub-family C, member 9 isoform a [Strongylocentrotus purpuratus] (evalue: 0) AND MATCHED gi|4406785|gb|AAD20095.1| hypothetical protein [Arabidopsis …	2	118	36382176	36382710	GGChr2_SGN-U270411_DM_4K
CONT0977	GROUP190	0.00808646	PGSC0003DMB000000099	1045119	1045786	667	337	Target	31	289	7	PGSC0003DMG400016478	Arogenate/prephenate dehydratase	MATCHED gi|77554580|gb|ABA97376.1| NB-ARC domain, putative [Oryza sativa (japonica cultivar-group)] (evalue: 9.1e-26 ) AND MATCHED gi|15221096|ref|NP_172644.1| prephenate dehydratase family [Arabidopsis thaliana] gi|25402686|pir||A86252 hypothetical protein [imported] - Arabidopsis thaliana gi|4835776|gb|AAD30242.1| Similar to gi|2392772 T32N15.11 putative chloroplast prephenate dehydratase from …	2	118	36424165	36424833	SGN-U284923_DM_4K
CONT0978	GROUP190	0.0152529	PGSC0003DMB000000099	1046410	1047017	607	248	Target	32	261	11	PGSC0003DMG400016478	Arogenate/prephenate dehydratase	MATCHED gi|77554580|gb|ABA97376.1| NB-ARC domain, putative [Oryza sativa (japonica cultivar-group)] (evalue: 9.1e-26 ) AND MATCHED gi|15221096|ref|NP_172644.1| prephenate dehydratase family [Arabidopsis thaliana] gi|25402686|pir||A86252 hypothetical protein [imported] - Arabidopsis thaliana gi|4835776|gb|AAD30242.1| Similar to gi|2392772 T32N15.11 putative chloroplast prephenate dehydratase from …	2	118	36425456	36426064	SGN-U284923_DM_4K
CONT0979	GROUP191	0.00993461	PGSC0003DMB000000099	1109705	1111702	1997	1666	Target	129	333	8	PGSC0003DMG400016446	Conserved gene of unknown function	MATCHED gi|3121951|sp|Q14008|CHTOG_HUMAN CH-TOG protein (Colonic and hepatic tumor over-expressed protein) (Ch-TOG protein) (evalue: 5.9e-82 ) AND MATCHED gi|74007680|ref|XP_858842.1| PREDICTED: similar to O-linked N-acetylglucosamine transferase isoform 9 [Canis familiaris] (evalue: 2.5e-80) AND MATCHED gi|42571959|ref|NP_974070.1| expressed protein [Arabidopsis thaliana] (evalue: 1.3e-57)	2	118	36488751	36490749	LeChr2_71cM_SGN-U277275_DM_4K
CONT0980	GROUP191	0.00673137	PGSC0003DMB000000099	1111929	1113020	1091	704	Target	52	522	16	PGSC0003DMG400016446	Conserved gene of unknown function	MATCHED gi|3121951|sp|Q14008|CHTOG_HUMAN CH-TOG protein (Colonic and hepatic tumor over-expressed protein) (Ch-TOG protein) (evalue: 5.9e-82 ) AND MATCHED gi|74007680|ref|XP_858842.1| PREDICTED: similar to O-linked N-acetylglucosamine transferase isoform 9 [Canis familiaris] (evalue: 2.5e-80) AND MATCHED gi|42571959|ref|NP_974070.1| expressed protein [Arabidopsis thaliana] (evalue: 1.3e-57)	2	118	36490975	36492067	LeChr2_71cM_SGN-U277275_DM_4K
CONT0981	GROUP192	0.00985932	PGSC0003DMB000000099	1172311	1173266	955	701	Target	40	544	19	PGSC0003DMG400016444	Aminomethyltransferase, mitochondrial	MATCHED gi|23308469|gb|AAN18204.1| At1g61380/T1F9_13 [Arabidopsis thaliana] >gi|19699075|gb|AAL90905.1| At1g61380/T1F9_13 [Arabidopsis thaliana] >gi|3056592|gb|AAC13903.1| T1F9.13 [Arabidopsis thaliana] >gi|18407151|ref|NP_564775.1| S-locus protein kinase, putative [Arabidopsis thaliana] (evalue: 0 ) AND MATCHED gi|71065799|ref|YP_264526.1| probable glutaredoxin-related protein [Psychrobacter arc…	2	118	36551357	36552313	SGN-U270976_DM_4K
CONT0982	GROUP192	0.0091281	PGSC0003DMB000000099	1173406	1173769	363	121	Target	19	119	5	PGSC0003DMG400016444	Aminomethyltransferase, mitochondrial	MATCHED gi|23308469|gb|AAN18204.1| At1g61380/T1F9_13 [Arabidopsis thaliana] >gi|19699075|gb|AAL90905.1| At1g61380/T1F9_13 [Arabidopsis thaliana] >gi|3056592|gb|AAC13903.1| T1F9.13 [Arabidopsis thaliana] >gi|18407151|ref|NP_564775.1| S-locus protein kinase, putative [Arabidopsis thaliana] (evalue: 0 ) AND MATCHED gi|71065799|ref|YP_264526.1| probable glutaredoxin-related protein [Psychrobacter arc…	2	118	36552452	36552816	SGN-U270976_DM_4K
CONT0983	GROUP192	0.010684	PGSC0003DMB000000099	1174315	1175209	894	571	Target	51	558	19	PGSC0003DMG400016444	Aminomethyltransferase, mitochondrial	MATCHED gi|23308469|gb|AAN18204.1| At1g61380/T1F9_13 [Arabidopsis thaliana] >gi|19699075|gb|AAL90905.1| At1g61380/T1F9_13 [Arabidopsis thaliana] >gi|3056592|gb|AAC13903.1| T1F9.13 [Arabidopsis thaliana] >gi|18407151|ref|NP_564775.1| S-locus protein kinase, putative [Arabidopsis thaliana] (evalue: 0 ) AND MATCHED gi|71065799|ref|YP_264526.1| probable glutaredoxin-related protein [Psychrobacter arc…	2	118	36553361	36554256	SGN-U270976_DM_4K
CONT0984	GROUP192	0.00393	PGSC0003DMB000000099	1175612	1175916	304	121	Target	6	0	0	PGSC0003DMG400016444	Aminomethyltransferase, mitochondrial	MATCHED gi|23308469|gb|AAN18204.1| At1g61380/T1F9_13 [Arabidopsis thaliana] >gi|19699075|gb|AAL90905.1| At1g61380/T1F9_13 [Arabidopsis thaliana] >gi|3056592|gb|AAC13903.1| T1F9.13 [Arabidopsis thaliana] >gi|18407151|ref|NP_564775.1| S-locus protein kinase, putative [Arabidopsis thaliana] (evalue: 0 ) AND MATCHED gi|71065799|ref|YP_264526.1| probable glutaredoxin-related protein [Psychrobacter arc…	2	118	36554658	36554963	SGN-U270976_DM_4K
CONT0985	CONT0985	0.00753413	PGSC0003DMB000000099	1468784	1471037	2253	1983	Target	125	981	36	PGSC0003DMG400016727	Light-induced protein, chloroplastic	MATCHED gi|78497632|gb|ABB44172.1| NAD-dependent epimerase/dehydratase [Thiomicrospira denitrificans ATCC 33889] >gi|71151522|ref|ZP_00650444.1| NAD-dependent epimerase/dehydratase [Thiomicrospira denitrificans ATCC 33889] (evalue: 4e-164 ) AND MATCHED gi|55240864|gb|EAA09141.3| ENSANGP00000012224 [Anopheles gambiae str. PEST] >gi|58385210|ref|XP_313784.2| ENSANGP00000012224 [Anopheles gambiae st…	2	118	36847830	36850084	GGChr2_SGN-U272567_DM_4K
CONT0986	CONT0986	0.00415584	PGSC0003DMB000000099	1489200	1490121	921	643	Target	33	466	11	PGSC0003DMG400016714	1-aminocyclopropane-1-carboxylate oxidase	MATCHED gi|3986119|dbj|BAA34924.1| 1-aminocyclopropane-1-carboxylate oxidase [Lycopersicon esculentum](evalue: 8.6e-51 ) AND MATCHED gi|14573463|gb|AAK68076.1| 1-aminocyclopropane-1-carboxylate oxidase [Solanum tuberosum] (evalue: 1.9e-45) AND MATCHED gi|1469799|gb|AAB05171.1| ACC oxidase [Nicotiana glutinosa] (evalue: 1.2e-44) AND MATCHED gi|7576446|dbj|BAA94601.1| 1-aminocyclopropane-1-carboxyl…	2	118	36868246	36869168	GGChr2_SGN-U298994_DM_4K
CONT0987	CONT0987	0.010648	PGSC0003DMB000000099	1555608	1556836	1228	955	Target	56	468	23	PGSC0003DMG400016719	Reverse transcriptase	MATCHED gi|77553623|gb|ABA96419.1| retrotransposon protein, putative, Ty1-copia sub-class [Oryza sativa (japonica cultivar-group)] (evalue: 3.9e-49 ) AND MATCHED gi|21554140|gb|AAM63220.1| unknown [Arabidopsis thaliana] (evalue: 3.9e-49) AND MATCHED gi|55958771|emb|CAI17157.1| chromosome 13 open reading frame 12 [Homo sapiens] >gi|7705429|ref|NP_057016.1| hypothetical protein LOC51371 [Homo sapie…	2	118	36934654	36935883	LeChr2_75cM_SGN-U291659_DM_4K
CONT0988	GROUP193	0.00723124	PGSC0003DMB000000099	1565417	1566530	1113	774	Target	54	620	18	PGSC0003DMG400016730	Sucrose synthase	MATCHED gi|38567939|emb|CAE03984.3| OSJNBa0033H08.16 [Oryza sativa (japonica cultivar-group)](evalue: 5e-62 ) AND MATCHED gi|38346957|emb|CAE03896.2| OSJNBb0026I12.4 [Oryza sativa (japonica cultivar-group)] (evalue: 8.5e-62) AND MATCHED gi|15219457|ref|NP_177480.1| sucrose synthase (UDP-glucose-fructose glucosyltransferase/sucrose-UDP glucosyltransferase), putative [Arabidopsis thaliana] gi|25286…	2	118	36944463	36945577	SGN-U282214_DM_4K
CONT0989	GROUP193	0.0104312	PGSC0003DMB000000099	1570792	1573316	2524	1942	Target	153	585	22	PGSC0003DMG400016731	60S ribosomal protein L10, mitochondrial	MATCHED gi|5921787|sp|O93235|CIRBP_XENLA Cold-inducible RNA-binding protein (Glycine-rich RNA-binding protein CIRP) (xCIRP) >gi|7439974|pir||JC6571 cold-inducible RNA-binding protein homolog - clawed frog >gi|3341887|dbj|BAA31861.1| cold-inducible RNA binding protein [Xenopus laevis] (evalue: 1.6e-63 ) AND MATCHED gi|17782|emb|CAA47176.1| Bplo [Brassica napus] (evalue: 8.9e-62) AND MATCHED gi|116…	2	118	36949838	36952363	LeChr2_76cM_SGN-U276630_DM_4K
CONT0990	CONT0990	0.0106494	PGSC0003DMB000000099	1580861	1584237	3376	2598	Target	210	1317	48	PGSC0003DMG400016721	Phytoene synthase 2	MATCHED gi|39969013|ref|XP_365897.1| hypothetical protein MG10117.4 [Magnaporthe grisea 70-15] (evalue: 8e-111 ) AND MATCHED gi|78712659|gb|ABB49836.1| glutamyl-tRNA reductase [Prochlorococcus marinus str. MIT 9312] (evalue: 7e-106) AND MATCHED gi|19347|emb|CAA47625.1| mutant phytoene synthase [Lycopersicon esculentum] (evalue: 7e-106) AND MATCHED gi|19341|emb|CAA68575.1| unnamed protein product …	2	118	36959907	36963284	DM_Psy2
CONT0991	GROUP194	0.00974817	PGSC0003DMB000000099	1639679	1640813	1134	609	Target	77	552	26	PGSC0003DMG400019717	Protease C56	MATCHED gi|32488724|emb|CAE03601.1| OSJNBb0004A17.3 [Oryza sativa (japonica cultivar-group)](evalue: 0 ) AND MATCHED gi|75763686|ref|ZP_00743367.1| Methyltransferase [Bacillus thuringiensis serovar israelensis ATCC 35646] >gi|74488825|gb|EAO52360.1| Methyltransferase [Bacillus thuringiensis serovar israelensis ATCC 35646] (evalue: 3e-178) AND MATCHED gi|21954064|gb|AAK26033.2| unknown protein [Ar…	2	118	37018725	37019860	GGChr2_SGN-U273229_DM_4K
CONT0992	GROUP194	0.011188	PGSC0003DMB000000099	1640847	1642760	1913	1560	Target	139	441	18	PGSC0003DMG400019717	Protease C56	MATCHED gi|32488724|emb|CAE03601.1| OSJNBb0004A17.3 [Oryza sativa (japonica cultivar-group)](evalue: 0 ) AND MATCHED gi|75763686|ref|ZP_00743367.1| Methyltransferase [Bacillus thuringiensis serovar israelensis ATCC 35646] >gi|74488825|gb|EAO52360.1| Methyltransferase [Bacillus thuringiensis serovar israelensis ATCC 35646] (evalue: 3e-178) AND MATCHED gi|21954064|gb|AAK26033.2| unknown protein [Ar…	2	118	37019893	37021807	GGChr2_SGN-U273229_DM_4K
CONT0993	GROUP194	0.00602789	PGSC0003DMB000000099	1643611	1644094	483	280	Target	12	174	2	PGSC0003DMG400019717	Protease C56	MATCHED gi|32488724|emb|CAE03601.1| OSJNBb0004A17.3 [Oryza sativa (japonica cultivar-group)](evalue: 0 ) AND MATCHED gi|75763686|ref|ZP_00743367.1| Methyltransferase [Bacillus thuringiensis serovar israelensis ATCC 35646] >gi|74488825|gb|EAO52360.1| Methyltransferase [Bacillus thuringiensis serovar israelensis ATCC 35646] (evalue: 3e-178) AND MATCHED gi|21954064|gb|AAK26033.2| unknown protein [Ar…	2	118	37022657	37023141	GGChr2_SGN-U273229_DM_4K
CONT2246	GROUP438	0.00824906	PGSC0003DMB000000415	143890	144263	373	121	Target	27	109	7	PGSC0003DMG400007330	Mo-molybdopterin cofactor sulfurase	MATCHED gi|68363414|ref|XP_709370.1| PREDICTED: similar to Eukaryotic translation initiation factor 4A, isoform 1A isoform 2 [Danio rerio] (evalue: 3e-109 ) AND MATCHED gi|76654319|ref|XP_888328.1| PREDICTED: similar to TRIAD3 protein isoform a isoform 5 [Bos taurus] (evalue: 4e-104) AND MATCHED gi|78044848|ref|YP_359361.1| putative membrane protein [Carboxydothermus hydrogenoformans Z-2901] >gi|…	2	120	37582072	37581698	GGChr2_SGN-U270982_DM_4K
CONT2247	GROUP438	0.00641471	PGSC0003DMB000000415	144584	145049	465	150	Target	18	150	4	PGSC0003DMG400007330	Mo-molybdopterin cofactor sulfurase	MATCHED gi|68363414|ref|XP_709370.1| PREDICTED: similar to Eukaryotic translation initiation factor 4A, isoform 1A isoform 2 [Danio rerio] (evalue: 3e-109 ) AND MATCHED gi|76654319|ref|XP_888328.1| PREDICTED: similar to TRIAD3 protein isoform a isoform 5 [Bos taurus] (evalue: 4e-104) AND MATCHED gi|78044848|ref|YP_359361.1| putative membrane protein [Carboxydothermus hydrogenoformans Z-2901] >gi|…	2	120	37581378	37580912	GGChr2_SGN-U270982_DM_4K
CONT2248	GROUP438	0.01581	PGSC0003DMB000000415	145091	147541	2450	1857	Target	235	671	38	PGSC0003DMG400007330	Mo-molybdopterin cofactor sulfurase	MATCHED gi|68363414|ref|XP_709370.1| PREDICTED: similar to Eukaryotic translation initiation factor 4A, isoform 1A isoform 2 [Danio rerio] (evalue: 3e-109 ) AND MATCHED gi|76654319|ref|XP_888328.1| PREDICTED: similar to TRIAD3 protein isoform a isoform 5 [Bos taurus] (evalue: 4e-104) AND MATCHED gi|78044848|ref|YP_359361.1| putative membrane protein [Carboxydothermus hydrogenoformans Z-2901] >gi|…	2	120	37580871	37578420	GGChr2_SGN-U270982_DM_4K
CONT2302	GROUP449	0.00729535	PGSC0003DMB000000443	199332	201677	2345	1801	Target	102	836	14	PGSC0003DMG401013636	Protein transport protein Sec24	MATCHED gi|73808740|gb|AAZ85370.1| putative submergence induced protein 2-like [Lycopersicon pimpinellifolium] >gi|73808728|gb|AAZ85364.1| putative submergence induced protein 2-like [Lycopersicon pimpinellifolium] (evalue: 2.1e-92 ) AND MATCHED gi|50931981|ref|XP_475518.1| unknown protein [Oryza sativa (japonica cultivar-group)] >gi|45642735|gb|AAS72363.1| unknown protein [Oryza sativa (japonica…	2	122	37975291	37977637	LeChr2_77cM_SGN-U279197_DM_4K
CONT2303	GROUP449	0.007565	PGSC0003DMB000000443	203025	203493	468	146	NoTarget	14	207	3	PGSC0003DMG402013636	Protein transport protein Sec24	MATCHED gi|73808740|gb|AAZ85370.1| putative submergence induced protein 2-like [Lycopersicon pimpinellifolium] >gi|73808728|gb|AAZ85364.1| putative submergence induced protein 2-like [Lycopersicon pimpinellifolium] (evalue: 2.1e-92 ) AND MATCHED gi|50931981|ref|XP_475518.1| unknown protein [Oryza sativa (japonica cultivar-group)] >gi|45642735|gb|AAS72363.1| unknown protein [Oryza sativa (japonica…	2	122	37978984	37979453	LeChr2_77cM_SGN-U279197_DM_4K
CONT2304	CONT2304	0.00522417	PGSC0003DMB000000443	237125	237451	326	0	NoTarget	13	210	5	PGSC0003DMG400013638	Thioredoxin reductase	#N/A	2	122	38013084	38013411	NoTarget:PGSC0003DMG400013638
CONT0258	GROUP047	0.00948718	PGSC0003DMB000000020	2233035	2233446	411	312	Target	20	217	8	PGSC0003DMG400001565	HB2 homeodomain protein	MATCHED gi|7270129|emb|CAB79943.1| putative protein [Arabidopsis thaliana] >gi|2864618|emb|CAA16965.1| putative protein [Arabidopsis thaliana] (evalue: 1.5e-64 ) AND MATCHED gi|3955021|emb|CAA09367.1| HB2 homeodomain protein [Populus tremula x Populus tremuloides] (evalue: 2e-64) AND MATCHED gi|40233087|gb|AAR83341.1| homeodomain protein HB2 [Populus tomentosa] (evalue: 2.6e-64) AND MATCHED gi|34…	2	124	38471602	38471190	GGChr2_SGN-U277746_DM_4K
CONT0259	GROUP047	0.0101903	PGSC0003DMB000000020	2234179	2235276	1097	780	Target	67	525	23	PGSC0003DMG400001565	HB2 homeodomain protein	MATCHED gi|7270129|emb|CAB79943.1| putative protein [Arabidopsis thaliana] >gi|2864618|emb|CAA16965.1| putative protein [Arabidopsis thaliana] (evalue: 1.5e-64 ) AND MATCHED gi|3955021|emb|CAA09367.1| HB2 homeodomain protein [Populus tremula x Populus tremuloides] (evalue: 2e-64) AND MATCHED gi|40233087|gb|AAR83341.1| homeodomain protein HB2 [Populus tomentosa] (evalue: 2.6e-64) AND MATCHED gi|34…	2	124	38470458	38469360	GGChr2_SGN-U277746_DM_4K
CONT0257	CONT0257	0.0110452	PGSC0003DMB000000020	2197510	2199764	2254	1916	Target	166	710	23	PGSC0003DMG400001518	Conserved gene of unknown function	MATCHED gi|68246689|gb|EAN28784.1| similar to AAA ATPase containing von Willebrand factor type A (vWA) domain [Magnetococcus sp. MC-1] >gi|69258012|ref|ZP_00606854.1| similar to AAA ATPase containing von Willebrand factor type A (vWA) domain [Magnetococcus sp. MC-1] (evalue: 1.1e-53 ) AND MATCHED gi|38345401|emb|CAE03092.2| OSJNBa0017B10.7 [Oryza sativa (japonica cultivar-group)] (evalue: 2.2e-17)	2	124	38507127	38504872	LeChr2_79cM_SGN-U293663_DM_4K
CONT0256	CONT0256	0.0115686	PGSC0003DMB000000020	2045366	2047155	1789	1400	Target	89	1314	44	PGSC0003DMG400001524	Phosphoserine aminotransferase, chloroplastic	MATCHED gi|21592931|gb|AAM64881.1| phosphoserine aminotransferase [Arabidopsis thaliana](evalue: 5e-163 ) AND MATCHED gi|78701675|ref|ZP_00866123.1| Threonine dehydratase I [Alkalilimnicola ehrlichei MLHE-1] >gi|78520757|gb|EAP34016.1| Threonine dehydratase I [Alkalilimnicola ehrlichei MLHE-1] (evalue: 2e-163) AND MATCHED gi|22135922|gb|AAM91543.1| phosphoserine aminotransferase [Arabidopsis thal…	2	124	38659271	38657481	SGN-U270807_DM_4K
CONT0255	CONT0255	0.00986235	PGSC0003DMB000000020	2041818	2042277	459	0	NoTarget	37	0	0	None	NA	#N/A	2	124	38662819	38662359	NoTarget:None
CONT0254	CONT0254	0.0131877	PGSC0003DMB000000020	1730612	1731537	925	617	Target	48	498	23	PGSC0003DMG401003592	Phospholipase D delta isoform 1a	MATCHED gi|22795064|gb|AAN05433.1| phospholipase D delta isoform 1a [Gossypium hirsutum](evalue: 6.4e-24 ) AND MATCHED gi|22795060|gb|AAN05432.1| phospholipase D delta isoform 1b [Gossypium hirsutum] (evalue: 3e-21) AND MATCHED gi|23477711|gb|AAN34820.1| phospholipase D delta isoform [Gossypium hirsutum] (evalue: 3e-21) AND MATCHED gi|18419668|ref|NP_567989.1| phospholipase D -related [Arabidopsi…	2	124	38974025	38973099	SGN-U291669_DM_4K
CONT0253	CONT0253	0.00683168	PGSC0003DMB000000020	1723881	1724757	876	579	Target	29	758	23	PGSC0003DMG400003591	DNA-directed RNA polymerase	MATCHED gi|23477711|gb|AAN34820.1| phospholipase D delta isoform [Gossypium hirsutum](evalue: 1e-52 ) AND MATCHED gi|22795060|gb|AAN05432.1| phospholipase D delta isoform 1b [Gossypium hirsutum] (evalue: 1e-52) AND MATCHED gi|74216978|dbj|BAE26600.1| unnamed protein product [Mus musculus] (evalue: 1.3e-52) AND MATCHED gi|30690488|ref|NP_849501.1| phospholipase D -related [Arabidopsis thaliana] gi…	2	124	38980756	38979879	SGN-U284960_DM_4K
CONT0251	GROUP046	0.0156991	PGSC0003DMB000000020	1620581	1622977	2396	2049	Target	144	330	8	PGSC0003DMG400003653	Conserved gene of unknown function	MATCHED gi|32526669|dbj|BAC79192.1| unknown protein [Oryza sativa (japonica cultivar-group)](evalue: 6.2e-48 ) AND MATCHED gi|642956|gb|AAC49325.1| ribonuclease (evalue: 2e-46) AND MATCHED gi|26452486|dbj|BAC43328.1| unknown protein [Arabidopsis thaliana] (evalue: 1.7e-45)	2	124	39084056	39081659	LeChr2_83cM_SGN-U273571_DM_4K
CONT0252	GROUP046	0.009597	PGSC0003DMB000000020	1623960	1624426	466	180	Target	20	166	9	PGSC0003DMG400003653	Conserved gene of unknown function	MATCHED gi|32526669|dbj|BAC79192.1| unknown protein [Oryza sativa (japonica cultivar-group)](evalue: 6.2e-48 ) AND MATCHED gi|642956|gb|AAC49325.1| ribonuclease (evalue: 2e-46) AND MATCHED gi|26452486|dbj|BAC43328.1| unknown protein [Arabidopsis thaliana] (evalue: 1.7e-45)	2	124	39080677	39080210	LeChr2_83cM_SGN-U273571_DM_4K
CONT0249	GROUP045	0.0139292	PGSC0003DMB000000020	1543374	1545356	1982	1660	Target	139	311	14	PGSC0003DMG400003582	Dehydroquinate synthase	MATCHED gi|18654278|gb|AAL77575.1| dehydroquinate synthase [Lycopersicon esculentum](evalue: 1e-149 ) AND MATCHED AT3G13560.3 | Symbol: None | glycosyl hydrolase family 17 protein, similar to beta-1,3-glucanase GI:15150341 from (Camellia sinensis) | chr3:4425281-4428186 REVERSE | Aliases: None (evalue: 4e-103) AND MATCHED gi|21537014|gb|AAM61355.1| 3-dehydroquinate synthase-like protein [Arabidop…	2	124	39161263	39159280	GGChr2_SGN-U281609_DM_4K
CONT0250	GROUP045	0.00604981	PGSC0003DMB000000020	1546215	1547224	1009	591	Target	31	546	11	PGSC0003DMG400003582	Dehydroquinate synthase	MATCHED gi|18654278|gb|AAL77575.1| dehydroquinate synthase [Lycopersicon esculentum](evalue: 1e-149 ) AND MATCHED AT3G13560.3 | Symbol: None | glycosyl hydrolase family 17 protein, similar to beta-1,3-glucanase GI:15150341 from (Camellia sinensis) | chr3:4425281-4428186 REVERSE | Aliases: None (evalue: 4e-103) AND MATCHED gi|21537014|gb|AAM61355.1| 3-dehydroquinate synthase-like protein [Arabidop…	2	124	39158422	39157412	GGChr2_SGN-U281609_DM_4K
CONT0247	GROUP044	0.0139137	PGSC0003DMB000000020	1319479	1320397	918	692	Target	71	312	19	PGSC0003DMG400003641	Gast1	MATCHED gi|2792297|gb|AAB97006.1| GAST-like gene product [Fragaria x ananassa](evalue: 1.4e-23 ) AND MATCHED gi|14625945|emb|CAC44012.1| snakin2 [Solanum tuberosum] (evalue: 4.2e-23) AND MATCHED gi|5102600|emb|CAB45241.1| GEG protein [Gerbera hybrid cultivar] (evalue: 2.1e-22) AND MATCHED gi|14625943|emb|CAC44011.1| snakin2 [Solanum tuberosum] (evalue: 2.7e-22) AND MATCHED gi|72049610|ref|XP_7816…	2	124	39385158	39384239	GGChr2_SGN-U273407_DM_4K
CONT0248	GROUP044	0.00686563	PGSC0003DMB000000020	1325133	1325444	311	0	NoTarget	9	182	6	PGSC0003DMG400003642	Gast1	#N/A	2	124	39379504	39379192	NoTarget:PGSC0003DMG400003642
CONT0246	CONT0246	0.00679796	PGSC0003DMB000000020	1095217	1096506	1289	940	Target	54	624	17	PGSC0003DMG400003632	H1 histone	MATCHED gi|7439658|pir||T07035 histone H1, stress-inducible - tomato gi|825521|emb|CAA77867.1| H1 histone-like protein [Lycopersicon esculentum](evalue: 2.1e-49 ) AND MATCHED gi|56418859|ref|YP_146177.1| drug-efflux transporter [Geobacillus kaustophilus HTA426] >gi|56378701|dbj|BAD74609.1| drug-efflux transporter [Geobacillus kaustophilus HTA426] (evalue: 1.1e-47) AND MATCHED gi|7595978|gb|AAF645…	2	124	39609420	39608130	GGChr2_SGN-U270784_DM_4K
CONT0245	CONT0245	0.00594996	PGSC0003DMB000000020	908668	909510	842	508	Target	39	642	24	PGSC0003DMG400003546	Ferulate-5-hydroxylase	MATCHED gi|5002354|gb|AAD37433.1| ferulate-5-hydroxylase [Lycopersicon esculentum x Lycopersicon peruvianum](evalue: 6e-70 ) AND MATCHED gi|47933890|gb|AAT39511.1| ferulate 5-hydroxylase [Camptotheca acuminata] (evalue: 3.1e-53) AND MATCHED gi|46403211|gb|AAS92625.1| coniferylalcohol 5-hydroxylase [Centaurium erythraea] (evalue: 1.3e-50) AND MATCHED gi|6688937|emb|CAB65335.1| ferulate-5-hydroxyla…	2	124	39795969	39795126	SGN-U295498_DM_4K
CONT0243	GROUP043	0.00967317	PGSC0003DMB000000020	732018	733496	1478	786	Target	77	545	15	PGSC0003DMG400003537	Beta-galactosidase	MATCHED gi|7939625|gb|AAF70825.1| putative beta-galactosidase [Lycopersicon esculentum](evalue: 5.2e-93 ) AND MATCHED gi|56753029|gb|AAW24726.1| SJCHGC02159 protein [Schistosoma japonicum] (evalue: 8.9e-85) AND MATCHED gi|19913358|ref|NP_579890.1| Wolf-Hirschhorn syndrome candidate 1 protein isoform 1 [Homo sapiens] >gi|19913350|ref|NP_579878.1| Wolf-Hirschhorn syndrome candidate 1 protein isofor…	2	124	39972619	39971140	SGN-U292380_DM_4K
CONT0244	GROUP043	0.00622349	PGSC0003DMB000000020	736434	737802	1368	992	Target	61	412	11	PGSC0003DMG400003537	Beta-galactosidase	MATCHED gi|7939625|gb|AAF70825.1| putative beta-galactosidase [Lycopersicon esculentum](evalue: 4.6e-37 ) AND MATCHED gi|10047451|gb|AAG12249.1| beta-galactosidase [Prunus armeniaca] (evalue: 9.7e-27) AND MATCHED gi|2440185|emb|CAB11258.1| cof1 [Schizosaccharomyces pombe] >gi|19115653|ref|NP_594741.1| hypothetical protein SPAC20G4.06c [Schizosaccharomyces pombe 972h-] >gi|3182971|sp|P78929|COFI_S…	2	124	39968203	39966834	SGN-U275946_DM_4K
CONT0242	CONT0242	0.0159753	PGSC0003DMB000000020	457145	458485	1340	1157	Target	89	1014	50	PGSC0003DMG400003522	Galactinol synthase	MATCHED gi|50252088|dbj|BAD28018.1| putative ubitquitin C-terminal hydrolase [Oryza sativa (japonica cultivar-group)] (evalue: 3e-156 ) AND MATCHED gi|4588376|gb|AAD26116.1| galactinol synthase [Brassica napus] (evalue: 3e-154) AND MATCHED gi|32345694|gb|AAM96867.1| galactinol synthase [Glycine max] (evalue: 6e-151) AND MATCHED gi|5541885|emb|CAB51130.1| putative galactinol synthase [Pisum sativu…	2	124	40247492	40246151	GGChr2_SGN-U271807_DM_4K
CONT0240	GROUP042	0.0163834	PGSC0003DMB000000020	446592	447705	1113	827	Target	66	645	30	PGSC0003DMG400003521	Endo-beta-mannanase	MATCHED gi|50917667|ref|XP_469230.1| putative pyruvate kinase [Oryza sativa (japonica cultivar-group)] >gi|29788835|gb|AAP03381.1| putative pyruvate kinase [Oryza sativa (japonica cultivar-group)] (evalue: 2e-124 ) AND MATCHED gi|34912090|ref|NP_917392.1| putative mannan endo-1,4-beta-mannosidase [Oryza sativa (japonica cultivar-group)] gi|20521230|dbj|BAB91747.1| putative mannan endo-1,4-beta-ma…	2	124	40258045	40256931	GGChr2_SGN-U276305_DM_4K
CONT0241	GROUP042	0.0174258	PGSC0003DMB000000020	448157	449795	1638	1362	Target	126	457	21	PGSC0003DMG400003521	Endo-beta-mannanase	MATCHED gi|50917667|ref|XP_469230.1| putative pyruvate kinase [Oryza sativa (japonica cultivar-group)] >gi|29788835|gb|AAP03381.1| putative pyruvate kinase [Oryza sativa (japonica cultivar-group)] (evalue: 2e-124 ) AND MATCHED gi|34912090|ref|NP_917392.1| putative mannan endo-1,4-beta-mannosidase [Oryza sativa (japonica cultivar-group)] gi|20521230|dbj|BAB91747.1| putative mannan endo-1,4-beta-ma…	2	124	40256480	40254841	GGChr2_SGN-U276305_DM_4K
CONT0239	CONT0239	0.0129128	PGSC0003DMB000000020	404725	407124	2399	1949	Target	107	1149	46	PGSC0003DMG400003516	Heat shock protein binding	MATCHED gi|49657517|emb|CAG90308.1| unnamed protein product [Debaryomyces hansenii CBS767] >gi|50426501|ref|XP_461847.1| unnamed protein product [Debaryomyces hansenii] (evalue: 0 ) AND MATCHED gi|21666730|gb|AAM73809.1| dihydroflavonol-4-reductase [Solanum tuberosum] (evalue: 0) AND MATCHED gi|76625081|ref|XP_883543.1| PREDICTED: similar to Isoleucyl-tRNA synthetase, cytoplasmic (Isoleucine--tRN…	2	124	40299912	40297512	SGN-U276005_DM_4K
CONT0237	GROUP041	0.00800226	PGSC0003DMB000000020	392636	393136	500	0	NoTarget	19	248	4	PGSC0003DMG400003515	Protein yrdA	#N/A	2	124	40312001	40311500	NoTarget:PGSC0003DMG400003515
CONT0238	GROUP041	0.00941406	PGSC0003DMB000000020	393243	393689	446	0	NoTarget	18	276	10	PGSC0003DMG400003515	Protein yrdA	#N/A	2	124	40311394	40310947	NoTarget:PGSC0003DMG400003515
CONT0234	GROUP040	0.0129751	PGSC0003DMB000000020	360504	361193	689	271	Target	25	155	3	PGSC0003DMG400003513	Aldose 1-epimerase	MATCHED gi|76623429|ref|XP_874188.1| PREDICTED: similar to transcription elongation regulator 1 isoform 2 [Bos taurus] (evalue: 1e-114 ) AND MATCHED gi|1220171|emb|CAA63895.1| MAP kinase phosphatase; dual specificity phosphatase [Rattus norvegicus] >gi|16758752|ref|NP_446335.1| dual specificity phosphatase 6 [Rattus norvegicus] >gi|56270319|gb|AAH87003.1| Dual specificity phosphatase 6 [Rattus no…	2	124	40344133	40343443	GGChr2_SGN-U273046_DM_4K
CONT0235	GROUP040	0.0135401	PGSC0003DMB000000020	361649	362742	1093	380	Target	46	301	6	PGSC0003DMG400003513	Aldose 1-epimerase	MATCHED gi|76623429|ref|XP_874188.1| PREDICTED: similar to transcription elongation regulator 1 isoform 2 [Bos taurus] (evalue: 1e-114 ) AND MATCHED gi|1220171|emb|CAA63895.1| MAP kinase phosphatase; dual specificity phosphatase [Rattus norvegicus] >gi|16758752|ref|NP_446335.1| dual specificity phosphatase 6 [Rattus norvegicus] >gi|56270319|gb|AAH87003.1| Dual specificity phosphatase 6 [Rattus no…	2	124	40342988	40341894	GGChr2_SGN-U273046_DM_4K
CONT0236	GROUP040	0.0159429	PGSC0003DMB000000020	362959	364938	1979	1662	Target	111	453	10	PGSC0003DMG400003513	Aldose 1-epimerase	MATCHED gi|76623429|ref|XP_874188.1| PREDICTED: similar to transcription elongation regulator 1 isoform 2 [Bos taurus] (evalue: 1e-114 ) AND MATCHED gi|1220171|emb|CAA63895.1| MAP kinase phosphatase; dual specificity phosphatase [Rattus norvegicus] >gi|16758752|ref|NP_446335.1| dual specificity phosphatase 6 [Rattus norvegicus] >gi|56270319|gb|AAH87003.1| Dual specificity phosphatase 6 [Rattus no…	2	124	40341678	40339698	GGChr2_SGN-U273046_DM_4K
CONT0231	GROUP039	0.0096957	PGSC0003DMB000000020	67297	69602	2305	1871	Target	100	399	4	PGSC0003DMG400014893	U1 small nuclear ribonucleoprotein 70 kDa	MATCHED gi|78221686|ref|YP_383433.1| GTP-binding protein [Geobacter metallireducens GS-15] >gi|78192941|gb|ABB30708.1| GTP-binding protein [Geobacter metallireducens GS-15] (evalue: 8.8e-56 ) AND MATCHED gi|26248333|ref|NP_754373.1| hypothetical protein c2481 [Escherichia coli CFT073] >gi|26108737|gb|AAN80940.1| Hypothetical protein [Escherichia coli CFT073] (evalue: 1.1e-53) AND MATCHED gi|77954…	2	124	40637340	40635034	GGChr2_SGN-U271952_DM_4K
CONT0232	GROUP039	0.00759377	PGSC0003DMB000000020	70105	70529	424	240	Target	15	96	1	PGSC0003DMG400014893	U1 small nuclear ribonucleoprotein 70 kDa	MATCHED gi|78221686|ref|YP_383433.1| GTP-binding protein [Geobacter metallireducens GS-15] >gi|78192941|gb|ABB30708.1| GTP-binding protein [Geobacter metallireducens GS-15] (evalue: 8.8e-56 ) AND MATCHED gi|26248333|ref|NP_754373.1| hypothetical protein c2481 [Escherichia coli CFT073] >gi|26108737|gb|AAN80940.1| Hypothetical protein [Escherichia coli CFT073] (evalue: 1.1e-53) AND MATCHED gi|77954…	2	124	40634532	40634107	GGChr2_SGN-U271952_DM_4K
CONT1761	GROUP339	0.00785259	PGSC0003DMB000000244	899889	900953	1064	668	Target	48	507	21	PGSC0003DMG400026392	Mannose-6-phosphate isomerase	MATCHED gi|68061002|ref|XP_672495.1| hypothetical protein PB301357.00.0 [Plasmodium berghei] >gi|56489606|emb|CAI03786.1| hypothetical protein PB301357.00.0 [Plasmodium berghei] (evalue: 1.4e-44 ) AND MATCHED gi|66816725|ref|XP_642370.1| hypothetical protein DDB0205459 [Dictyostelium discoideum] >gi|60470415|gb|EAL68395.1| hypothetical protein DDB0205459 [Dictyostelium discoideum] (evalue: 9e-44)…	2	128	41364357	41363292	SGN-U279092_DM_4K
CONT1762	GROUP339	0.00618997	PGSC0003DMB000000244	902832	903167	335	0	Target	13	267	9	PGSC0003DMG400026392	Mannose-6-phosphate isomerase	MATCHED gi|68061002|ref|XP_672495.1| hypothetical protein PB301357.00.0 [Plasmodium berghei] >gi|56489606|emb|CAI03786.1| hypothetical protein PB301357.00.0 [Plasmodium berghei] (evalue: 1.4e-44 ) AND MATCHED gi|66816725|ref|XP_642370.1| hypothetical protein DDB0205459 [Dictyostelium discoideum] >gi|60470415|gb|EAL68395.1| hypothetical protein DDB0205459 [Dictyostelium discoideum] (evalue: 9e-44)…	2	128	41361414	41361078	SGN-U279092_DM_4K
CONT1758	GROUP338	0.00550656	PGSC0003DMB000000244	470039	470787	748	419	Target	33	0	0	PGSC0003DMG200030644	NA	MATCHED gi|50932985|ref|XP_476020.1| unknown protein [Oryza sativa (japonica cultivar-group)] >gi|48475232|gb|AAT44301.1| unknown protein [Oryza sativa (japonica cultivar-group)] (evalue: 7.7e-66 ) AND MATCHED AT1G16030.1 | Symbol: HSP70B | heat shock protein 70, putative / HSP70, putative, similar to heat shock protein hsp70 GI:1771478 from (Pisum sativum) | chr1:5502200-5504529 REVERSE | Aliase…	2	128	41794207	41793458	LeChr2_120cM_SGN-U281005_DM_4K
CONT1759	GROUP338	0.00362844	PGSC0003DMB000000244	472376	474436	2060	1680	Target	61	0	0	PGSC0003DMG200030644	NA	MATCHED gi|50932985|ref|XP_476020.1| unknown protein [Oryza sativa (japonica cultivar-group)] >gi|48475232|gb|AAT44301.1| unknown protein [Oryza sativa (japonica cultivar-group)] (evalue: 7.7e-66 ) AND MATCHED AT1G16030.1 | Symbol: HSP70B | heat shock protein 70, putative / HSP70, putative, similar to heat shock protein hsp70 GI:1771478 from (Pisum sativum) | chr1:5502200-5504529 REVERSE | Aliase…	2	128	41791870	41789809	LeChr2_120cM_SGN-U281005_DM_4K
CONT1760	GROUP338	0.00334771	PGSC0003DMB000000244	474716	475187	471	121	Target	13	0	0	PGSC0003DMG200030644	NA	MATCHED gi|50932985|ref|XP_476020.1| unknown protein [Oryza sativa (japonica cultivar-group)] >gi|48475232|gb|AAT44301.1| unknown protein [Oryza sativa (japonica cultivar-group)] (evalue: 7.7e-66 ) AND MATCHED AT1G16030.1 | Symbol: HSP70B | heat shock protein 70, putative / HSP70, putative, similar to heat shock protein hsp70 GI:1771478 from (Pisum sativum) | chr1:5502200-5504529 REVERSE | Aliase…	2	128	41789530	41789058	LeChr2_120cM_SGN-U281005_DM_4K
CONT1756	GROUP337	0.00825498	PGSC0003DMB000000244	370760	371035	275	121	Target	10	117	5	PGSC0003DMG400030653	Fructokinase 3	MATCHED gi|38604456|gb|AAR24912.1| fructokinase 3 [Lycopersicon esculentum] (evalue: 1.5e-36 ) AND MATCHED gi|24030222|gb|AAN41289.1| putative fructokinase [Arabidopsis thaliana] (evalue: 2.6e-28) AND MATCHED gi|23397332|gb|AAK44144.2| putative fructokinase [Arabidopsis thaliana] (evalue: 2.6e-28) AND MATCHED gi|22330456|ref|NP_564875.2| pfkB type carbohydrate kinase protein family [Arabidopsis t…	2	128	41893486	41893210	SGN-U279006_DM_4K
CONT1757	GROUP337	0.0151658	PGSC0003DMB000000244	371498	372098	600	366	Target	29	135	2	PGSC0003DMG400030653	Fructokinase 3	MATCHED gi|38604456|gb|AAR24912.1| fructokinase 3 [Lycopersicon esculentum] (evalue: 1.5e-36 ) AND MATCHED gi|24030222|gb|AAN41289.1| putative fructokinase [Arabidopsis thaliana] (evalue: 2.6e-28) AND MATCHED gi|23397332|gb|AAK44144.2| putative fructokinase [Arabidopsis thaliana] (evalue: 2.6e-28) AND MATCHED gi|22330456|ref|NP_564875.2| pfkB type carbohydrate kinase protein family [Arabidopsis t…	2	128	41892748	41892147	SGN-U279006_DM_4K
CONT1755	CONT1755	0	PGSC0003DMB000000244	110278	110686	408	0	NoTarget	0	0	0	None	NA	#N/A	2	128	42153968	42153559	NoTarget:None
CONT2301	CONT2301	0.00776536	PGSC0003DMB000000441	426752	428520	1768	1158	Target	64	603	17	PGSC0003DMG400021445	Cyclophilin-10	MATCHED gi|70831573|gb|EAN77078.1| 60S ribosomal protein L23, putative [Trypanosoma brucei] >gi|70831572|gb|EAN77077.1| 60S ribosomal protein L23, putative [Trypanosoma brucei] >gi|71745556|ref|XP_827408.1| 60S ribosomal protein L23 [Trypanosoma brucei] >gi|71745554|ref|XP_827407.1| 60S ribosomal protein L23 [Trypanosoma brucei] (evalue: 3.2e-99 ) AND MATCHED gi|65303780|emb|CAI76157.1| 60S ribos…	2	130	42740995	42742764	LeChr2_127cM_SGN-U277934_DM_4K
CONT0164	GROUP029	0.00960548	PGSC0003DMB000000012	355044	355473	429	233	Target	19	139	5	PGSC0003DMG400024952	Chromatin binding protein	MATCHED gi|49899853|gb|AAH76885.1| MGC88947 protein [Xenopus tropicalis] >gi|52345974|ref|NP_001005034.1| MGC88947 protein [Xenopus tropicalis] (evalue: 1.7e-83 ) AND MATCHED gi|4210385|emb|CAA10621.1| PSI ferredoxin-binding protein II [Skeletonema costatum] >gi|14285687|sp|O96800|PSAD_SKECO Photosystem I reaction center subunit II (Photosystem I 16 kDa polypeptide) (PSI-D) (evalue: 1.9e-82) AND …	2	134	43272326	43272756	LeChr2_135cM_SGN-U274376_DM_4K
CONT0165	GROUP029	0.00678163	PGSC0003DMB000000012	356691	357244	553	320	Target	15	109	1	PGSC0003DMG400024952	Chromatin binding protein	MATCHED gi|49899853|gb|AAH76885.1| MGC88947 protein [Xenopus tropicalis] >gi|52345974|ref|NP_001005034.1| MGC88947 protein [Xenopus tropicalis] (evalue: 1.7e-83 ) AND MATCHED gi|4210385|emb|CAA10621.1| PSI ferredoxin-binding protein II [Skeletonema costatum] >gi|14285687|sp|O96800|PSAD_SKECO Photosystem I reaction center subunit II (Photosystem I 16 kDa polypeptide) (PSI-D) (evalue: 1.9e-82) AND …	2	134	43273973	43274527	LeChr2_135cM_SGN-U274376_DM_4K
CONT0166	GROUP029	0.0113979	PGSC0003DMB000000012	358298	358611	313	146	Target	13	146	3	PGSC0003DMG400024952	Chromatin binding protein	MATCHED gi|49899853|gb|AAH76885.1| MGC88947 protein [Xenopus tropicalis] >gi|52345974|ref|NP_001005034.1| MGC88947 protein [Xenopus tropicalis] (evalue: 1.7e-83 ) AND MATCHED gi|4210385|emb|CAA10621.1| PSI ferredoxin-binding protein II [Skeletonema costatum] >gi|14285687|sp|O96800|PSAD_SKECO Photosystem I reaction center subunit II (Photosystem I 16 kDa polypeptide) (PSI-D) (evalue: 1.9e-82) AND …	2	134	43275580	43275894	LeChr2_135cM_SGN-U274376_DM_4K
CONT0167	GROUP029	0.00865137	PGSC0003DMB000000012	359295	359638	343	121	Target	13	36	1	PGSC0003DMG400024952	Chromatin binding protein	MATCHED gi|49899853|gb|AAH76885.1| MGC88947 protein [Xenopus tropicalis] >gi|52345974|ref|NP_001005034.1| MGC88947 protein [Xenopus tropicalis] (evalue: 1.7e-83 ) AND MATCHED gi|4210385|emb|CAA10621.1| PSI ferredoxin-binding protein II [Skeletonema costatum] >gi|14285687|sp|O96800|PSAD_SKECO Photosystem I reaction center subunit II (Photosystem I 16 kDa polypeptide) (PSI-D) (evalue: 1.9e-82) AND …	2	134	43276577	43276921	LeChr2_135cM_SGN-U274376_DM_4K
CONT0168	GROUP029	0.0126128	PGSC0003DMB000000012	361176	363145	1969	1597	Target	127	223	6	PGSC0003DMG400024952	Chromatin binding protein	MATCHED gi|49899853|gb|AAH76885.1| MGC88947 protein [Xenopus tropicalis] >gi|52345974|ref|NP_001005034.1| MGC88947 protein [Xenopus tropicalis] (evalue: 1.7e-83 ) AND MATCHED gi|4210385|emb|CAA10621.1| PSI ferredoxin-binding protein II [Skeletonema costatum] >gi|14285687|sp|O96800|PSAD_SKECO Photosystem I reaction center subunit II (Photosystem I 16 kDa polypeptide) (PSI-D) (evalue: 1.9e-82) AND …	2	134	43278458	43280428	LeChr2_135cM_SGN-U274376_DM_4K
CONT0169	GROUP029	0.00876478	PGSC0003DMB000000012	363732	364184	452	147	Target	17	170	7	PGSC0003DMG400024952	Chromatin binding protein	MATCHED gi|49899853|gb|AAH76885.1| MGC88947 protein [Xenopus tropicalis] >gi|52345974|ref|NP_001005034.1| MGC88947 protein [Xenopus tropicalis] (evalue: 1.7e-83 ) AND MATCHED gi|4210385|emb|CAA10621.1| PSI ferredoxin-binding protein II [Skeletonema costatum] >gi|14285687|sp|O96800|PSAD_SKECO Photosystem I reaction center subunit II (Photosystem I 16 kDa polypeptide) (PSI-D) (evalue: 1.9e-82) AND …	2	134	43281014	43281467	LeChr2_135cM_SGN-U274376_DM_4K
CONT0170	CONT0170	0.00643408	PGSC0003DMB000000012	611832	613921	2089	1405	Target	78	609	16	PGSC0003DMG400004028	Cyclin delta-3	MATCHED gi|54310336|ref|YP_131356.1| putative ABC transporter, ATP-binding protein [Photobacterium profundum SS9] >gi|46914777|emb|CAG21554.1| putative ABC transporter, ATP-binding protein [Photobacterium profundum SS9] (evalue: 4.3e-42 ) AND MATCHED gi|42573163|ref|NP_974678.1| expressed protein [Arabidopsis thaliana] (evalue: 4.3e-42) AND MATCHED gi|50946033|ref|XP_482544.1| putative transmembr…	2	134	43529114	43531204	LeChr2_134cM_SGN-U283454_DM_4K
CONT0171	GROUP030	0.00391438	PGSC0003DMB000000012	890615	893039	2424	1624	Target	81	976	22	PGSC0003DMG400004020	Zeaxanthin epoxidase, chloroplastic	MATCHED gi|3790718|gb|AAC68775.1| Spt transcription factor family protein 4 [Caenorhabditis elegans] >gi|17554810|ref|NP_497135.1| SPT transcription factor family member (spt-4) [Caenorhabditis elegans] (evalue: 2.7e-75 ) AND MATCHED gi|66802224|ref|XP_629894.1| hypothetical protein DDB0184119 [Dictyostelium discoideum] >gi|60463283|gb|EAL61475.1| hypothetical protein DDB0184119 [Dictyostelium di…	2	134	43807897	43810322	DM_ZEP
CONT0172	GROUP030	0.00707472	PGSC0003DMB000000012	893273	894533	1260	980	Target	43	523	10	PGSC0003DMG400004020	Zeaxanthin epoxidase, chloroplastic	MATCHED gi|3790718|gb|AAC68775.1| Spt transcription factor family protein 4 [Caenorhabditis elegans] >gi|17554810|ref|NP_497135.1| SPT transcription factor family member (spt-4) [Caenorhabditis elegans] (evalue: 2.7e-75 ) AND MATCHED gi|66802224|ref|XP_629894.1| hypothetical protein DDB0184119 [Dictyostelium discoideum] >gi|60463283|gb|EAL61475.1| hypothetical protein DDB0184119 [Dictyostelium di…	2	134	43810555	43811816	DM_ZEP
CONT0173	GROUP030	0.0111122	PGSC0003DMB000000012	894931	896598	1667	939	Target	82	465	15	PGSC0003DMG400004020	Zeaxanthin epoxidase, chloroplastic	MATCHED gi|3790718|gb|AAC68775.1| Spt transcription factor family protein 4 [Caenorhabditis elegans] >gi|17554810|ref|NP_497135.1| SPT transcription factor family member (spt-4) [Caenorhabditis elegans] (evalue: 2.7e-75 ) AND MATCHED gi|66802224|ref|XP_629894.1| hypothetical protein DDB0184119 [Dictyostelium discoideum] >gi|60463283|gb|EAL61475.1| hypothetical protein DDB0184119 [Dictyostelium di…	2	134	43812213	43813881	DM_ZEP
CONT0174	CONT0174	0.0102618	PGSC0003DMB000000012	957362	958820	1458	1108	Target	80	426	9	PGSC0003DMG400004022	Conserved gene of unknown function	MATCHED gi|21617998|gb|AAM67048.1| unknown [Arabidopsis thaliana](evalue: 3.3e-30 ) AND MATCHED gi|27808522|gb|AAO24541.1| At4g33985 [Arabidopsis thaliana] (evalue: 4.3e-30) AND MATCHED gi|18418346|ref|NP_567947.1| expressed protein [Arabidopsis thaliana] (evalue: 4.3e-30) AND MATCHED gi|64309|emb|CAA43868.1| Band 3 [Oncorhynchus mykiss] >gi|1352064|sp|P32847|B3AT_ONCMY Band 3 anion exchange prot…	2	134	43874644	43876103	LeChr2_119cM_SGN-U272040_DM_4K
CONT0039	GROUP007	0.00651149	PGSC0003DMB000000004	434863	435405	542	235	Target	18	248	3	PGSC0003DMG400010028	Ubiquitin-protein ligase/ zinc ion binding protein	MATCHED gi|42567480|ref|NP_195428.3| expressed protein [Arabidopsis thaliana] (evalue: 1.2e-77 ) AND MATCHED gi|13422645|gb|AAK23287.1| TIM-barrel protein, yjbN family [Caulobacter crescentus CB15] >gi|16125555|ref|NP_420119.1| TIM-barrel protein, yjbN family [Caulobacter crescentus CB15] >gi|25329933|pir||C87411 TIM-barrel protein, yjbN family [imported] - Caulobacter crescentus (evalue: 1.2e-51…	2	136	44564641	44565184	GGChr2_SGN-U275804_DM_4K
CONT0040	GROUP007	0.00538624	PGSC0003DMB000000004	435860	436310	450	160	Target	14	240	5	PGSC0003DMG400010028	Ubiquitin-protein ligase/ zinc ion binding protein	MATCHED gi|42567480|ref|NP_195428.3| expressed protein [Arabidopsis thaliana] (evalue: 1.2e-77 ) AND MATCHED gi|13422645|gb|AAK23287.1| TIM-barrel protein, yjbN family [Caulobacter crescentus CB15] >gi|16125555|ref|NP_420119.1| TIM-barrel protein, yjbN family [Caulobacter crescentus CB15] >gi|25329933|pir||C87411 TIM-barrel protein, yjbN family [imported] - Caulobacter crescentus (evalue: 1.2e-51…	2	136	44565638	44566089	GGChr2_SGN-U275804_DM_4K
CONT0041	GROUP007	0.00622473	PGSC0003DMB000000004	437192	439386	2194	1677	Target	119	1157	54	PGSC0003DMG400010028	Ubiquitin-protein ligase/ zinc ion binding protein	MATCHED gi|42567480|ref|NP_195428.3| expressed protein [Arabidopsis thaliana] (evalue: 1.2e-77 ) AND MATCHED gi|13422645|gb|AAK23287.1| TIM-barrel protein, yjbN family [Caulobacter crescentus CB15] >gi|16125555|ref|NP_420119.1| TIM-barrel protein, yjbN family [Caulobacter crescentus CB15] >gi|25329933|pir||C87411 TIM-barrel protein, yjbN family [imported] - Caulobacter crescentus (evalue: 1.2e-51…	2	136	44566970	44569165	GGChr2_SGN-U275804_DM_4K
CONT0042	CONT0042	0.00773992	PGSC0003DMB000000004	894515	895580	1065	836	Target	36	642	11	PGSC0003DMG400010049	Transferase, transferring glycosyl groups	MATCHED gi|7635490|emb|CAB88664.1| putative glucosyltransferase [Cicer arietinum](evalue: 6.6e-70 ) AND MATCHED gi|75255809|ref|ZP_00727555.1| COG3209: Rhs family protein [Escherichia coli E22] (evalue: 1.2e-68) AND MATCHED gi|17385965|gb|AAL38527.1| CSLC7 [Oryza sativa] (evalue: 6.2e-68) AND MATCHED gi|50256112|gb|EAL18839.1| hypothetical protein CNBI1000 [Cryptococcus neoformans var. neoformans…	2	136	45024293	45025359	GGChr2_SGN-U283199_DM_4K
CONT0043	CONT0043	0.0100378	PGSC0003DMB000000004	911213	912280	1067	820	Target	49	765	28	PGSC0003DMG400010050	Proline oxidase/dehydrogenase 1	MATCHED gi|49532832|dbj|BAD26651.1| Ribosomal protein L8 [Plutella xylostella] (evalue: 2.2e-87 ) AND MATCHED gi|5734607|dbj|BAA83345.1| Crm1-809 [Schizosaccharomyces pombe] (evalue: 6.5e-87) AND MATCHED gi|18253083|dbj|BAB83948.1| CIG1 [Nicotiana tabacum] (evalue: 2.6e-67) AND MATCHED gi|40457261|gb|AAR86686.1| proline dehydrogenase [Glycine max] (evalue: 1.7e-42) AND MATCHED gi|1817544|dbj|BAA1…	2	136	45040991	45042059	SGN-U276105_DM_4K
CONT0044	GROUP008	0.00458636	PGSC0003DMB000000004	962311	965174	2863	2326	Target	125	1242	46	PGSC0003DMG401010056	CONSTANS 3	MATCHED gi|41323976|gb|AAS00054.1| CONSTANS-like protein CO1 [Populus deltoides](evalue: 2.6e-47 ) AND MATCHED gi|10946337|gb|AAG24863.1| CONSTANS-like protein [Ipomoea nil] (evalue: 3.3e-42) AND MATCHED gi|41323978|gb|AAS00055.1| CONSTANS-like protein CO2 [Populus deltoides] (evalue: 2.1e-41) AND MATCHED gi|71361929|ref|ZP_00653089.1| Zinc-containing alcohol dehydrogenase superfamily [Psychrobac…	2	136	45092089	45094953	DM_CO
CONT0045	GROUP008	0.0045934	PGSC0003DMB000000004	972698	974819	2121	937	Target	90	1218	48	PGSC0003DMG401010056	CONSTANS 3	MATCHED gi|41323976|gb|AAS00054.1| CONSTANS-like protein CO1 [Populus deltoides](evalue: 2.6e-47 ) AND MATCHED gi|10946337|gb|AAG24863.1| CONSTANS-like protein [Ipomoea nil] (evalue: 3.3e-42) AND MATCHED gi|41323978|gb|AAS00055.1| CONSTANS-like protein CO2 [Populus deltoides] (evalue: 2.1e-41) AND MATCHED gi|71361929|ref|ZP_00653089.1| Zinc-containing alcohol dehydrogenase superfamily [Psychrobac…	2	136	45102476	45104598	DM_CO
CONT0046	GROUP008	0.00404456	PGSC0003DMB000000004	978963	981321	2358	1153	Target	100	0	0	PGSC0003DMG401010056	CONSTANS 3	MATCHED gi|41323976|gb|AAS00054.1| CONSTANS-like protein CO1 [Populus deltoides](evalue: 2.6e-47 ) AND MATCHED gi|10946337|gb|AAG24863.1| CONSTANS-like protein [Ipomoea nil] (evalue: 3.3e-42) AND MATCHED gi|41323978|gb|AAS00055.1| CONSTANS-like protein CO2 [Populus deltoides] (evalue: 2.1e-41) AND MATCHED gi|71361929|ref|ZP_00653089.1| Zinc-containing alcohol dehydrogenase superfamily [Psychrobac…	2	136	45108741	45111100	DM_CO
CONT0047	CONT0047	0.00863567	PGSC0003DMB000000004	1623149	1624571	1422	1085	Target	65	965	32	PGSC0003DMG400001442	Heat shock protein	MATCHED gi|74020142|ref|ZP_00690748.1| N-acetylglucosaminyltransferase, MurG [Burkholderia ambifaria AMMD] >gi|72607180|gb|EAO43146.1| N-acetylglucosaminyltransferase, MurG [Burkholderia ambifaria AMMD] (evalue: 3.5e-97 ) AND MATCHED gi|37718900|gb|AAR01771.1| putative heat shock protein, 5'-partial [Oryza sativa (japonica cultivar-group)] (evalue: 2.2e-91) AND MATCHED gi|50932685|ref|XP_475870.1…	2	136	45752927	45754350	GGChr2_SGN-U275545_DM_4K
CONT0048	GROUP009	0.00555504	PGSC0003DMB000000004	2063730	2065286	1556	1208	Target	49	957	22	PGSC0003DMG400001328	Granule-bound starch synthase 2, chloroplastic/amyloplastic	MATCHED gi|48927500|emb|CAA61241.2| glycogen (starch) synthase [Solanum tuberosum] (evalue: 0 ) AND MATCHED gi|7489286|pir||T07667 glycogen(starch) synthase (EC 2.4.1.11) precursor (clone GT11) - potato (fragment) gi|887649|emb|CAA61241.1| glycogen (starch) synthase [Solanum tuberosum] (evalue: 0) AND MATCHED gi|6467503|gb|AAF13168.1| granule bound starch synthase II precursor [Manihot esculenta]…	2	136	46193508	46195065	DM_SSS2
CONT0049	GROUP009	0.00641401	PGSC0003DMB000000004	2066072	2068162	2090	1731	Target	105	473	11	PGSC0003DMG400001328	Granule-bound starch synthase 2, chloroplastic/amyloplastic	MATCHED gi|48927500|emb|CAA61241.2| glycogen (starch) synthase [Solanum tuberosum] (evalue: 0 ) AND MATCHED gi|7489286|pir||T07667 glycogen(starch) synthase (EC 2.4.1.11) precursor (clone GT11) - potato (fragment) gi|887649|emb|CAA61241.1| glycogen (starch) synthase [Solanum tuberosum] (evalue: 0) AND MATCHED gi|6467503|gb|AAF13168.1| granule bound starch synthase II precursor [Manihot esculenta]…	2	136	46195850	46197941	DM_SSS2
CONT0050	GROUP009	0.00592976	PGSC0003DMB000000004	2068581	2069566	985	622	Target	43	622	30	PGSC0003DMG400001328	Granule-bound starch synthase 2, chloroplastic/amyloplastic	MATCHED gi|48927500|emb|CAA61241.2| glycogen (starch) synthase [Solanum tuberosum] (evalue: 0 ) AND MATCHED gi|7489286|pir||T07667 glycogen(starch) synthase (EC 2.4.1.11) precursor (clone GT11) - potato (fragment) gi|887649|emb|CAA61241.1| glycogen (starch) synthase [Solanum tuberosum] (evalue: 0) AND MATCHED gi|6467503|gb|AAF13168.1| granule bound starch synthase II precursor [Manihot esculenta]…	2	136	46198359	46199345	DM_SSS2
CONT0051	GROUP009	0.00921016	PGSC0003DMB000000004	2069798	2070420	622	315	Target	30	252	9	PGSC0003DMG400001328	Granule-bound starch synthase 2, chloroplastic/amyloplastic	MATCHED gi|48927500|emb|CAA61241.2| glycogen (starch) synthase [Solanum tuberosum] (evalue: 0 ) AND MATCHED gi|7489286|pir||T07667 glycogen(starch) synthase (EC 2.4.1.11) precursor (clone GT11) - potato (fragment) gi|887649|emb|CAA61241.1| glycogen (starch) synthase [Solanum tuberosum] (evalue: 0) AND MATCHED gi|6467503|gb|AAF13168.1| granule bound starch synthase II precursor [Manihot esculenta]…	2	136	46199576	46200199	DM_SSS2
CONT0052	CONT0052	0.00606334	PGSC0003DMB000000004	2138250	2139932	1682	1335	Target	60	1353	33	PGSC0003DMG400001321	ATCUL3/ATCUL3A/CUL3/CUL3A	MATCHED gi|52222139|gb|AAU34016.1| deoxyhypusine synthase [Lactuca sativa] (evalue: 0 ) AND MATCHED gi|78357814|ref|YP_389263.1| hypothetical protein Dde_2772 [Desulfovibrio desulfuricans G20] >gi|78220219|gb|ABB39568.1| hypothetical protein Dde_2772 [Desulfovibrio desulfuricans G20] (evalue: 0) AND MATCHED gi|34481807|emb|CAC87839.1| cullin 3B [Arabidopsis thaliana] (evalue: 0) AND MATCHED gi|15…	2	136	46268028	46269711	GGChr2_SGN-U274187_DM_4K
CONT0053	CONT0053	0.00647989	PGSC0003DMB000000004	2496530	2497404	874	560	Target	39	711	34	PGSC0003DMG400001299	Ankyrin repeat domain protein	MATCHED gi|4102582|gb|AAD01509.1| CAO [Arabidopsis thaliana](evalue: 1.3e-37 ) AND MATCHED gi|7487569|pir||T00439 hypothetical protein At2g47450 [imported] - Arabidopsis thaliana (evalue: 2.8e-37) AND MATCHED gi|50929413|ref|XP_474234.1| OSJNBa0084K01.18 [Oryza sativa (japonica cultivar-group)] >gi|38346078|emb|CAE04846.2| OSJNBa0084K01.18 [Oryza sativa (japonica cultivar-group)] (evalue: 2.8e-37…	2	136	46626308	46627183	GGChr2_SGN-U280759_DM_4K
CONT0054	GROUP010	0.0100518	PGSC0003DMB000000004	2603237	2603843	606	253	Target	28	0	0	PGSC0003DMG400001292	NADH dehydrogenase	MATCHED gi|1421614|pdb|1NUE|F Chain F, Nucleoside Triphosphate, Nucleoside Diphosphate Mol_id: 1; Molecule: Nucleoside Diphosphate Kinase; Chain: A, B, C, D, E, F; Ec: 2.7.4.6 >gi|1421613|pdb|1NUE|E Chain E, Nucleoside Triphosphate, Nucleoside Diphosphate Mol_id: 1; Molecule: Nucleoside Diphosphate Kinase; Chain: A, B, C, D, E, F; Ec: 2.7.4.6 >gi|1421612|pdb|1NUE|D Chain D, Nucleoside Triphosphat…	2	136	46733015	46733622	GGChr2_SGN-U272363_DM_4K
CONT0055	GROUP010	0.00574846	PGSC0003DMB000000004	2604484	2606242	1758	1460	Target	53	1461	34	PGSC0003DMG400001292	NADH dehydrogenase	MATCHED gi|1421614|pdb|1NUE|F Chain F, Nucleoside Triphosphate, Nucleoside Diphosphate Mol_id: 1; Molecule: Nucleoside Diphosphate Kinase; Chain: A, B, C, D, E, F; Ec: 2.7.4.6 >gi|1421613|pdb|1NUE|E Chain E, Nucleoside Triphosphate, Nucleoside Diphosphate Mol_id: 1; Molecule: Nucleoside Diphosphate Kinase; Chain: A, B, C, D, E, F; Ec: 2.7.4.6 >gi|1421612|pdb|1NUE|D Chain D, Nucleoside Triphosphat…	2	136	46734262	46736021	GGChr2_SGN-U272363_DM_4K
CONT0056	GROUP011	0.00966729	PGSC0003DMB000000004	2621931	2622455	524	180	Target	25	0	0	PGSC0003DMG200000532	NA	#N/A	2	136	46751709	46752234	SGN-U273933_DM_4K
CONT0057	GROUP011	0.00943107	PGSC0003DMB000000004	2622673	2623009	336	121	Target	11	0	0	PGSC0003DMG200000532	NA	#N/A	2	136	46752451	46752788	SGN-U273933_DM_4K
CONT0058	GROUP011	0.00935637	PGSC0003DMB000000004	2630045	2631965	1920	1680	Target	105	0	0	PGSC0003DMG200000532	NA	#N/A	2	136	46759823	46761744	SGN-U273933_DM_4K
CONT0059	CONT0059	0.00802238	PGSC0003DMB000000004	2647576	2648582	1006	704	Target	42	853	35	PGSC0003DMG400000511	Class III peroxidase	MATCHED gi|55650141|ref|XP_512965.1| PREDICTED: similar to RIKEN cDNA 1110011K10 [Pan troglodytes] (evalue: 6.2e-70 ) AND MATCHED gi|55243776|gb|EAA06225.3| ENSANGP00000004718 [Anopheles gambiae str. PEST] >gi|58381241|ref|XP_311104.2| ENSANGP00000004718 [Anopheles gambiae str. PEST] (evalue: 1.4e-66) AND MATCHED gi|14334600|gb|AAK59478.1| putative peroxidase [Arabidopsis thaliana] (evalue: 5.4e-…	2	136	46777354	46778361	GGChr2_SGN-U283862_DM_4K
CONT0060	GROUP012	0.0103098	PGSC0003DMB000000004	2814356	2815355	999	800	Target	56	396	17	PGSC0003DMG400000498	Homeodomain leucine zipper protein	MATCHED gi|15148920|gb|AAK84887.1| homeodomain leucine zipper protein HDZ3 [Phaseolus vulgaris](evalue: 1.1e-17 ) AND MATCHED gi|11231059|dbj|BAB18168.1| homeobox-leucine zipper protein [Zinnia elegans] (evalue: 1.9e-14) AND MATCHED gi|18034441|gb|AAL57495.1| homeodomain leucine zipper protein CPHB-5 [Craterostigma plantagineum] (evalue: 3.2e-14) AND MATCHED gi|42555945|gb|EAA78751.1| hypothetica…	2	136	46944134	46945134	GGChr2_SGN-U280715_DM_4K
CONT0061	GROUP012	0.00752599	PGSC0003DMB000000004	2815956	2816225	269	121	Target	7	120	1	PGSC0003DMG400000498	Homeodomain leucine zipper protein	MATCHED gi|15148920|gb|AAK84887.1| homeodomain leucine zipper protein HDZ3 [Phaseolus vulgaris](evalue: 1.1e-17 ) AND MATCHED gi|11231059|dbj|BAB18168.1| homeobox-leucine zipper protein [Zinnia elegans] (evalue: 1.9e-14) AND MATCHED gi|18034441|gb|AAL57495.1| homeodomain leucine zipper protein CPHB-5 [Craterostigma plantagineum] (evalue: 3.2e-14) AND MATCHED gi|42555945|gb|EAA78751.1| hypothetica…	2	136	46945734	46946004	GGChr2_SGN-U280715_DM_4K
CONT0062	GROUP013	0.0153949	PGSC0003DMB000000004	2837009	2838510	1501	1286	Target	86	677	36	PGSC0003DMG401000527	Peptidyl-prolyl cis-trans isomerase	MATCHED gi|77635705|ref|ZP_00797786.1| COG0313: Predicted methyltransferases [Yersinia pestis Angola] (evalue: 3.5e-66 ) AND MATCHED gi|53714892|ref|YP_100884.1| NADP-specific glutamate dehydrogenase [Bacteroides fragilis YCH46] >gi|52217757|dbj|BAD50350.1| NADP-specific glutamate dehydrogenase [Bacteroides fragilis YCH46] (evalue: 4.6e-63) AND MATCHED gi|47933899|gb|AAT39515.1| ubiquitin activat…	2	136	46966787	46968289	LeChr2_91cM_SGN-U279011_DM_4K
CONT0063	GROUP013	0.00745801	PGSC0003DMB000000004	2838881	2839212	331	121	Target	9	183	3	PGSC0003DMG401000527	Peptidyl-prolyl cis-trans isomerase	MATCHED gi|77635705|ref|ZP_00797786.1| COG0313: Predicted methyltransferases [Yersinia pestis Angola] (evalue: 3.5e-66 ) AND MATCHED gi|53714892|ref|YP_100884.1| NADP-specific glutamate dehydrogenase [Bacteroides fragilis YCH46] >gi|52217757|dbj|BAD50350.1| NADP-specific glutamate dehydrogenase [Bacteroides fragilis YCH46] (evalue: 4.6e-63) AND MATCHED gi|47933899|gb|AAT39515.1| ubiquitin activat…	2	136	46968659	46968991	LeChr2_91cM_SGN-U279011_DM_4K
CONT0064	GROUP014	0.0180926	PGSC0003DMB000000004	3499109	3499784	675	490	NoTarget	45	255	12	PGSC0003DMG400012621	Steroid nuclear receptor, ligand-binding	MATCHED gi|28565597|gb|AAO43448.1| putative 3-ketoacyl-CoA reductase 1 [Brassica napus](evalue: 9e-121 ) AND MATCHED gi|73917958|gb|AAZ93585.1| putative 4-aminobutyrate aminotransaminase [Paracoccus pantotrophus] (evalue: 6e-120) AND MATCHED gi|28565601|gb|AAO43449.1| putative 3-ketoacyl-CoA reductase 2 [Brassica napus] (evalue: 9e-119) AND MATCHED gi|11072027|gb|AAG28906.1| F12A21.14 [Arabidopsi…	2	136	47628887	47629563	LeChr2_143cM_SGN-U270756_DM_4K
CONT0065	GROUP014	0.0204888	PGSC0003DMB000000004	3500114	3500464	350	121	Target	22	70	2	PGSC0003DMG400012642	3-ketoacyl-CoA reductase 1	MATCHED gi|28565597|gb|AAO43448.1| putative 3-ketoacyl-CoA reductase 1 [Brassica napus](evalue: 9e-121 ) AND MATCHED gi|73917958|gb|AAZ93585.1| putative 4-aminobutyrate aminotransaminase [Paracoccus pantotrophus] (evalue: 6e-120) AND MATCHED gi|28565601|gb|AAO43449.1| putative 3-ketoacyl-CoA reductase 2 [Brassica napus] (evalue: 9e-119) AND MATCHED gi|11072027|gb|AAG28906.1| F12A21.14 [Arabidopsi…	2	136	47629892	47630243	LeChr2_143cM_SGN-U270756_DM_4K
CONT0066	GROUP014	0.0131969	PGSC0003DMB000000004	3500626	3501732	1106	840	Target	61	638	25	PGSC0003DMG400012642	3-ketoacyl-CoA reductase 1	MATCHED gi|28565597|gb|AAO43448.1| putative 3-ketoacyl-CoA reductase 1 [Brassica napus](evalue: 9e-121 ) AND MATCHED gi|73917958|gb|AAZ93585.1| putative 4-aminobutyrate aminotransaminase [Paracoccus pantotrophus] (evalue: 6e-120) AND MATCHED gi|28565601|gb|AAO43449.1| putative 3-ketoacyl-CoA reductase 2 [Brassica napus] (evalue: 9e-119) AND MATCHED gi|11072027|gb|AAG28906.1| F12A21.14 [Arabidopsi…	2	136	47630404	47631511	LeChr2_143cM_SGN-U270756_DM_4K
CONT0067	GROUP015	0.00823666	PGSC0003DMB000000004	3604161	3605296	1135	739	Target	47	254	3	PGSC0003DMG400020269	Glucose-6-phosphate 1-dehydrogenase, cytoplasmic isoform	MATCHED gi|57222714|gb|AAW40758.1| U1 snRNP 70K protein (short form), putative [Cryptococcus neoformans var. neoformans JEC21] >gi|58258329|ref|XP_566577.1| U1 snRNP 70K protein (short form), putative [Cryptococcus neoformans var. neoformans JEC21] (evalue: 0 ) AND MATCHED gi|3021510|emb|CAA04993.1| glucose-6-phosphate dehydrogenase [Nicotiana tabacum] (evalue: 0) AND MATCHED gi|3021508|emb|CAA04…	2	136	47733939	47735075	CGChr2_SGN-U268838_DM_4k
CONT0068	GROUP015	0.0127295	PGSC0003DMB000000004	3605400	3606013	613	319	Target	26	242	10	PGSC0003DMG400020269	Glucose-6-phosphate 1-dehydrogenase, cytoplasmic isoform	MATCHED gi|57222714|gb|AAW40758.1| U1 snRNP 70K protein (short form), putative [Cryptococcus neoformans var. neoformans JEC21] >gi|58258329|ref|XP_566577.1| U1 snRNP 70K protein (short form), putative [Cryptococcus neoformans var. neoformans JEC21] (evalue: 0 ) AND MATCHED gi|3021510|emb|CAA04993.1| glucose-6-phosphate dehydrogenase [Nicotiana tabacum] (evalue: 0) AND MATCHED gi|3021508|emb|CAA04…	2	136	47735178	47735792	CGChr2_SGN-U268838_DM_4k
CONT0069	GROUP015	0.00864659	PGSC0003DMB000000004	3606334	3607002	668	312	Target	34	227	9	PGSC0003DMG400020269	Glucose-6-phosphate 1-dehydrogenase, cytoplasmic isoform	MATCHED gi|57222714|gb|AAW40758.1| U1 snRNP 70K protein (short form), putative [Cryptococcus neoformans var. neoformans JEC21] >gi|58258329|ref|XP_566577.1| U1 snRNP 70K protein (short form), putative [Cryptococcus neoformans var. neoformans JEC21] (evalue: 0 ) AND MATCHED gi|3021510|emb|CAA04993.1| glucose-6-phosphate dehydrogenase [Nicotiana tabacum] (evalue: 0) AND MATCHED gi|3021508|emb|CAA04…	2	136	47736112	47736781	CGChr2_SGN-U268838_DM_4k
CONT0070	GROUP015	0.00969737	PGSC0003DMB000000004	3607314	3608044	730	242	Target	46	96	2	PGSC0003DMG400020269	Glucose-6-phosphate 1-dehydrogenase, cytoplasmic isoform	MATCHED gi|57222714|gb|AAW40758.1| U1 snRNP 70K protein (short form), putative [Cryptococcus neoformans var. neoformans JEC21] >gi|58258329|ref|XP_566577.1| U1 snRNP 70K protein (short form), putative [Cryptococcus neoformans var. neoformans JEC21] (evalue: 0 ) AND MATCHED gi|3021510|emb|CAA04993.1| glucose-6-phosphate dehydrogenase [Nicotiana tabacum] (evalue: 0) AND MATCHED gi|3021508|emb|CAA04…	2	136	47737092	47737823	CGChr2_SGN-U268838_DM_4k
CONT0071	GROUP015	0.00695223	PGSC0003DMB000000004	3608296	3610927	2631	2129	Target	111	717	7	PGSC0003DMG400020269	Glucose-6-phosphate 1-dehydrogenase, cytoplasmic isoform	MATCHED gi|57222714|gb|AAW40758.1| U1 snRNP 70K protein (short form), putative [Cryptococcus neoformans var. neoformans JEC21] >gi|58258329|ref|XP_566577.1| U1 snRNP 70K protein (short form), putative [Cryptococcus neoformans var. neoformans JEC21] (evalue: 0 ) AND MATCHED gi|3021510|emb|CAA04993.1| glucose-6-phosphate dehydrogenase [Nicotiana tabacum] (evalue: 0) AND MATCHED gi|3021508|emb|CAA04…	2	136	47738074	47740706	CGChr2_SGN-U268838_DM_4k
CONT0072	GROUP016	0.0179104	PGSC0003DMB000000004	3692124	3693783	1659	1505	Target	110	511	13	PGSC0003DMG400020222	26S proteasome regulatory subunit S3	MATCHED gi|29468345|gb|AAO85512.1| CSN3 [Nicotiana benthamiana](evalue: 3.2e-84 ) AND MATCHED gi|54298610|ref|YP_124979.1| hypothetical protein lpp2674 [Legionella pneumophila str. Paris] >gi|53752395|emb|CAH13827.1| hypothetical protein [Legionella pneumophila str. Paris] (evalue: 4.1e-60) AND MATCHED gi|33634949|emb|CAE20935.1| Putative CbbY homolog [Prochlorococcus marinus str. MIT 9313] >gi|3…	2	136	47821902	47823562	GGChr2_SGN-U274254_DM_4K
CONT0073	GROUP016	0.00980664	PGSC0003DMB000000004	3693824	3694196	372	372	Target	19	197	6	PGSC0003DMG400020222	26S proteasome regulatory subunit S3	MATCHED gi|29468345|gb|AAO85512.1| CSN3 [Nicotiana benthamiana](evalue: 3.2e-84 ) AND MATCHED gi|54298610|ref|YP_124979.1| hypothetical protein lpp2674 [Legionella pneumophila str. Paris] >gi|53752395|emb|CAH13827.1| hypothetical protein [Legionella pneumophila str. Paris] (evalue: 4.1e-60) AND MATCHED gi|33634949|emb|CAE20935.1| Putative CbbY homolog [Prochlorococcus marinus str. MIT 9313] >gi|3…	2	136	47823602	47823975	GGChr2_SGN-U274254_DM_4K
CONT0074	CONT0074	0.00988175	PGSC0003DMB000000004	4005933	4006458	525	315	Target	22	257	12	PGSC0003DMG400020201	Conserved gene of unknown function	None.	2	136	48135711	48136237	GGChr2_SGN-U282431_DM_4K
CONT0075	CONT0075	0.00785496	PGSC0003DMB000000004	4052697	4053693	996	697	Target	55	487	13	PGSC0003DMG401020240	Shikimate kinase	MATCHED AT2G47520.1 | Symbol: None | encodes a member of the ERF (ethylene response factor) subfamily B-2 of ERF/AP2 transcription factor family. The protein contains one AP2 domain. There are 5 members in this subfamily including RAP2.2 AND RAP2.12. | chr2:19509917-19510602 REVERSE | Aliases: T30B22.18 (evalue: 3.4e-24 ) AND MATCHED gi|34894032|ref|NP_908341.1| P0672D08.28 [Oryza sativa (japonic…	2	136	48182475	48183472	SGN-U284778_DM_4K
CONT0076	GROUP017	0.0116891	PGSC0003DMB000000004	4129565	4131463	1898	1660	Target	123	0	0	PGSC0003DMG200020192	NA	MATCHED gi|9795622|gb|AAF98440.1| Hypothetical protein [Arabidopsis thaliana] >gi|12323000|gb|AAG51490.1| AP2 domain transcription factor, putative [Arabidopsis thaliana] >gi|15217848|ref|NP_174138.1| ethylene-responsive element-binding family protein [Arabidopsis thaliana] (evalue: 7.5e-65 ) AND MATCHED gi|398608|emb|CAA52751.1| elongation factor-1 beta A1 [Arabidopsis thaliana] (evalue: 4e-58) …	2	136	48259343	48261242	GGChr2_SGN-U272318_DM_4K
CONT0077	GROUP017	0.00625812	PGSC0003DMB000000004	4135108	4135476	368	121	Target	15	0	0	PGSC0003DMG200020192	NA	MATCHED gi|9795622|gb|AAF98440.1| Hypothetical protein [Arabidopsis thaliana] >gi|12323000|gb|AAG51490.1| AP2 domain transcription factor, putative [Arabidopsis thaliana] >gi|15217848|ref|NP_174138.1| ethylene-responsive element-binding family protein [Arabidopsis thaliana] (evalue: 7.5e-65 ) AND MATCHED gi|398608|emb|CAA52751.1| elongation factor-1 beta A1 [Arabidopsis thaliana] (evalue: 4e-58) …	2	136	48264886	48265255	GGChr2_SGN-U272318_DM_4K
CONT0078	GROUP017	0.00553889	PGSC0003DMB000000004	4136613	4137197	584	277	Target	18	0	0	PGSC0003DMG200020192	NA	MATCHED gi|9795622|gb|AAF98440.1| Hypothetical protein [Arabidopsis thaliana] >gi|12323000|gb|AAG51490.1| AP2 domain transcription factor, putative [Arabidopsis thaliana] >gi|15217848|ref|NP_174138.1| ethylene-responsive element-binding family protein [Arabidopsis thaliana] (evalue: 7.5e-65 ) AND MATCHED gi|398608|emb|CAA52751.1| elongation factor-1 beta A1 [Arabidopsis thaliana] (evalue: 4e-58) …	2	136	48266391	48266976	GGChr2_SGN-U272318_DM_4K
CONT0079	GROUP017	0.00773589	PGSC0003DMB000000004	4145375	4145952	577	253	Target	24	0	0	PGSC0003DMG200020192	NA	MATCHED gi|9795622|gb|AAF98440.1| Hypothetical protein [Arabidopsis thaliana] >gi|12323000|gb|AAG51490.1| AP2 domain transcription factor, putative [Arabidopsis thaliana] >gi|15217848|ref|NP_174138.1| ethylene-responsive element-binding family protein [Arabidopsis thaliana] (evalue: 7.5e-65 ) AND MATCHED gi|398608|emb|CAA52751.1| elongation factor-1 beta A1 [Arabidopsis thaliana] (evalue: 4e-58) …	2	136	48275153	48275731	GGChr2_SGN-U272318_DM_4K
CONT0080	GROUP018	0.00509753	PGSC0003DMB000000004	4308814	4310836	2022	1523	Target	84	0	0	PGSC0003DMG200020232	NA	MATCHED gi|18254386|gb|AAL66740.1| 14-3-3-like protein [Pneumocystis carinii f. sp. carinii] >gi|14039796|gb|AAK53389.1| 14-3-3-like protein [Pneumocystis carinii f. sp. carinii] (evalue: 1.1e-46 ) AND MATCHED gi|50936361|ref|XP_477708.1| unknown protein [Oryza sativa (japonica cultivar-group)] >gi|50509886|dbj|BAD30166.1| unknown protein [Oryza sativa (japonica cultivar-group)] >gi|22296394|dbj|…	2	136	48438592	48440615	GGChr2_SGN-U278969_DM_4K
CONT0081	GROUP018	0.00544331	PGSC0003DMB000000004	4313203	4313704	501	229	Target	20	0	0	PGSC0003DMG200020232	NA	MATCHED gi|18254386|gb|AAL66740.1| 14-3-3-like protein [Pneumocystis carinii f. sp. carinii] >gi|14039796|gb|AAK53389.1| 14-3-3-like protein [Pneumocystis carinii f. sp. carinii] (evalue: 1.1e-46 ) AND MATCHED gi|50936361|ref|XP_477708.1| unknown protein [Oryza sativa (japonica cultivar-group)] >gi|50509886|dbj|BAD30166.1| unknown protein [Oryza sativa (japonica cultivar-group)] >gi|22296394|dbj|…	2	136	48442981	48443483	GGChr2_SGN-U278969_DM_4K
CONT0082	GROUP018	0.00671894	PGSC0003DMB000000004	4318667	4319302	635	340	Target	22	0	0	PGSC0003DMG200020232	NA	MATCHED gi|18254386|gb|AAL66740.1| 14-3-3-like protein [Pneumocystis carinii f. sp. carinii] >gi|14039796|gb|AAK53389.1| 14-3-3-like protein [Pneumocystis carinii f. sp. carinii] (evalue: 1.1e-46 ) AND MATCHED gi|50936361|ref|XP_477708.1| unknown protein [Oryza sativa (japonica cultivar-group)] >gi|50509886|dbj|BAD30166.1| unknown protein [Oryza sativa (japonica cultivar-group)] >gi|22296394|dbj|…	2	136	48448445	48449081	GGChr2_SGN-U278969_DM_4K
CONT1651	GROUP318	0.0117447	PGSC0003DMB000000214	522440	523050	610	496	Target	38	591	35	PGSC0003DMG400013398	Cellulose synthase	MATCHED gi|73979916|ref|XP_532856.2| PREDICTED: similar to tumor suppressing subtransferable candidate 1 [Canis familiaris] (evalue: 2.5e-37 ) AND MATCHED gi|56759284|gb|AAW27782.1| SJCHGC00653 protein [Schistosoma japonicum] (evalue: 2.5e-37) AND MATCHED gi|21536834|gb|AAM61166.1| unknown [Arabidopsis thaliana] (evalue: 4.2e-37) AND MATCHED gi|42567087|ref|NP_194130.2| cellulose synthase family …	3	5	878627	878016	SGN-U281559_DM_4K
CONT1652	GROUP318	0.0128541	PGSC0003DMB000000214	524769	525255	486	240	Target	38	129	7	PGSC0003DMG400013398	Cellulose synthase	MATCHED gi|73979916|ref|XP_532856.2| PREDICTED: similar to tumor suppressing subtransferable candidate 1 [Canis familiaris] (evalue: 2.5e-37 ) AND MATCHED gi|56759284|gb|AAW27782.1| SJCHGC00653 protein [Schistosoma japonicum] (evalue: 2.5e-37) AND MATCHED gi|21536834|gb|AAM61166.1| unknown [Arabidopsis thaliana] (evalue: 4.2e-37) AND MATCHED gi|42567087|ref|NP_194130.2| cellulose synthase family …	3	5	876298	875811	SGN-U281559_DM_4K
CONT1653	GROUP319	0.0128796	PGSC0003DMB000000214	831235	831698	463	310	Target	30	287	16	PGSC0003DMG400013421	Translation initiation factor eIF4E	MATCHED gi|7862169|gb|AAF70507.1| eIF4E [Lycopersicon esculentum](evalue: 7.2e-99 ) AND MATCHED gi|38565045|gb|AAR23917.1| eukaryotic translation initiation factor 4E [Capsicum chinense] (evalue: 1.1e-91) AND MATCHED gi|23505825|gb|AAN28772.1| At1g69330/F10D13.3 [Arabidopsis thaliana] >gi|19699330|gb|AAL91275.1| At1g69330/F10D13.3 [Arabidopsis thaliana] >gi|12597782|gb|AAG60094.1| unknown protein…	3	5	569832	569368	DM_eIF4E
CONT1654	GROUP319	0.010365	PGSC0003DMB000000214	833083	834006	923	613	Target	61	292	18	PGSC0003DMG400013421	Translation initiation factor eIF4E	MATCHED gi|7862169|gb|AAF70507.1| eIF4E [Lycopersicon esculentum](evalue: 7.2e-99 ) AND MATCHED gi|38565045|gb|AAR23917.1| eukaryotic translation initiation factor 4E [Capsicum chinense] (evalue: 1.1e-91) AND MATCHED gi|23505825|gb|AAN28772.1| At1g69330/F10D13.3 [Arabidopsis thaliana] >gi|19699330|gb|AAL91275.1| At1g69330/F10D13.3 [Arabidopsis thaliana] >gi|12597782|gb|AAG60094.1| unknown protein…	3	5	567984	567060	DM_eIF4E
CONT1655	GROUP319	0.0164099	PGSC0003DMB000000214	835472	835993	521	310	Target	42	117	6	PGSC0003DMG400013421	Translation initiation factor eIF4E	MATCHED gi|7862169|gb|AAF70507.1| eIF4E [Lycopersicon esculentum](evalue: 7.2e-99 ) AND MATCHED gi|38565045|gb|AAR23917.1| eukaryotic translation initiation factor 4E [Capsicum chinense] (evalue: 1.1e-91) AND MATCHED gi|23505825|gb|AAN28772.1| At1g69330/F10D13.3 [Arabidopsis thaliana] >gi|19699330|gb|AAL91275.1| At1g69330/F10D13.3 [Arabidopsis thaliana] >gi|12597782|gb|AAG60094.1| unknown protein…	3	5	565595	565073	DM_eIF4E
CONT0860	CONT0860	0.0221049	PGSC0003DMB000000089	1217420	1217842	422	0	NoTarget	35	0	0	None	NA	#N/A	8	48	11718676	11718253	NoTarget:None
CONT0861	CONT0861	0.00483651	PGSC0003DMB000000089	1468096	1468391	295	0	NoTarget	21	0	0	None	NA	#N/A	8	48	11468000	11467704	NoTarget:None
CONT2239	GROUP436	0.00713511	PGSC0003DMB000000414	320990	322935	1945	1557	Target	97	0	0	PGSC0003DMG200024250	NA	MATCHED gi|6572083|emb|CAB63026.1| putative protein [Arabidopsis thaliana] (evalue: 0 ) AND MATCHED gi|67541767|ref|XP_664651.1| hypothetical protein AN7047.2 [Aspergillus nidulans FGSC A4] >gi|40742503|gb|EAA61693.1| hypothetical protein AN7047.2 [Aspergillus nidulans FGSC A4] (evalue: 0) AND MATCHED gi|30725388|gb|AAP37716.1| At3g59660 [Arabidopsis thaliana] >gi|17065130|gb|AAL32719.1| putative…	3	27	9915954	9914008	DM_PGM1c
CONT2240	GROUP436	0.00831333	PGSC0003DMB000000414	326400	327057	657	380	Target	26	0	0	PGSC0003DMG200024250	NA	MATCHED gi|6572083|emb|CAB63026.1| putative protein [Arabidopsis thaliana] (evalue: 0 ) AND MATCHED gi|67541767|ref|XP_664651.1| hypothetical protein AN7047.2 [Aspergillus nidulans FGSC A4] >gi|40742503|gb|EAA61693.1| hypothetical protein AN7047.2 [Aspergillus nidulans FGSC A4] (evalue: 0) AND MATCHED gi|30725388|gb|AAP37716.1| At3g59660 [Arabidopsis thaliana] >gi|17065130|gb|AAL32719.1| putative…	3	27	9910544	9909886	DM_PGM1c
CONT2241	GROUP436	0.00629078	PGSC0003DMB000000414	333962	335928	1966	1600	Target	98	0	0	PGSC0003DMG200024250	NA	MATCHED gi|6572083|emb|CAB63026.1| putative protein [Arabidopsis thaliana] (evalue: 0 ) AND MATCHED gi|67541767|ref|XP_664651.1| hypothetical protein AN7047.2 [Aspergillus nidulans FGSC A4] >gi|40742503|gb|EAA61693.1| hypothetical protein AN7047.2 [Aspergillus nidulans FGSC A4] (evalue: 0) AND MATCHED gi|30725388|gb|AAP37716.1| At3g59660 [Arabidopsis thaliana] >gi|17065130|gb|AAL32719.1| putative…	3	27	9902982	9901015	DM_PGM1c
CONT2242	GROUP437	0.00743177	PGSC0003DMB000000414	352448	352910	462	121	Target	16	22	1	PGSC0003DMG400024246	Fructokinase	MATCHED gi|50307599|ref|XP_453779.1| unnamed protein product [Kluyveromyces lactis] >gi|49642913|emb|CAH00875.1| unnamed protein product [Kluyveromyces lactis NRRL Y-1140] (evalue: 1e-178 ) AND MATCHED gi|71737058|ref|YP_274303.1| site-specific recombinase, phage integrase family [Pseudomonas syringae pv. phaseolicola 1448A] >gi|71557611|gb|AAZ36822.1| site-specific recombinase, phage integrase f…	3	27	9884496	9884033	SGN-U272694_DM_4K
CONT2243	GROUP437	0.0097828	PGSC0003DMB000000414	353233	353683	450	215	Target	17	218	10	PGSC0003DMG400024246	Fructokinase	MATCHED gi|50307599|ref|XP_453779.1| unnamed protein product [Kluyveromyces lactis] >gi|49642913|emb|CAH00875.1| unnamed protein product [Kluyveromyces lactis NRRL Y-1140] (evalue: 1e-178 ) AND MATCHED gi|71737058|ref|YP_274303.1| site-specific recombinase, phage integrase family [Pseudomonas syringae pv. phaseolicola 1448A] >gi|71557611|gb|AAZ36822.1| site-specific recombinase, phage integrase f…	3	27	9883711	9883260	SGN-U272694_DM_4K
CONT2244	GROUP437	0.0103532	PGSC0003DMB000000414	354469	355906	1437	844	Target	57	669	15	PGSC0003DMG400024246	Fructokinase	MATCHED gi|50307599|ref|XP_453779.1| unnamed protein product [Kluyveromyces lactis] >gi|49642913|emb|CAH00875.1| unnamed protein product [Kluyveromyces lactis NRRL Y-1140] (evalue: 1e-178 ) AND MATCHED gi|71737058|ref|YP_274303.1| site-specific recombinase, phage integrase family [Pseudomonas syringae pv. phaseolicola 1448A] >gi|71557611|gb|AAZ36822.1| site-specific recombinase, phage integrase f…	3	27	9882475	9881037	SGN-U272694_DM_4K
CONT2245	GROUP437	0.00866873	PGSC0003DMB000000414	356356	357392	1036	728	Target	44	135	5	PGSC0003DMG400024246	Fructokinase	MATCHED gi|50307599|ref|XP_453779.1| unnamed protein product [Kluyveromyces lactis] >gi|49642913|emb|CAH00875.1| unnamed protein product [Kluyveromyces lactis NRRL Y-1140] (evalue: 1e-178 ) AND MATCHED gi|71737058|ref|YP_274303.1| site-specific recombinase, phage integrase family [Pseudomonas syringae pv. phaseolicola 1448A] >gi|71557611|gb|AAZ36822.1| site-specific recombinase, phage integrase f…	3	27	9880588	9879551	SGN-U272694_DM_4K
CONT0437	GROUP081	0.00924003	PGSC0003DMB000000039	199294	199644	350	0	NoTarget	16	267	11	PGSC0003DMG400012813	Protein kinase (PK)	#N/A	3	38	11452552	11452903	NoTarget:PGSC0003DMG400012813
CONT0438	GROUP081	0.0114263	PGSC0003DMB000000039	199799	200140	341	0	NoTarget	10	219	3	PGSC0003DMG400012813	Protein kinase (PK)	#N/A	3	38	11453057	11453399	NoTarget:PGSC0003DMG400012813
CONT0440	GROUP082	0.00548707	PGSC0003DMB000000039	549570	550585	1015	699	Target	50	721	36	PGSC0003DMG400005042	Conserved gene of unknown function	MATCHED gi|6580154|emb|CAB63158.1| putative protein [Arabidopsis thaliana] >gi|21360437|gb|AAM47334.1| AT3g51720/T18N14_100 [Arabidopsis thaliana] >gi|17978991|gb|AAL47456.1| AT3g51720/T18N14_100 [Arabidopsis thaliana] >gi|15230567|ref|NP_190740.1| expressed protein [Arabidopsis thaliana] (evalue: 2.4e-77 ) AND MATCHED gi|56758570|gb|AAW27425.1| SJCHGC06124 protein [Schistosoma japonicum] (evalue…	3	38	11802828	11803844	GGChr3_SGN-U276083_DM_4K
CONT0441	GROUP082	0.010424	PGSC0003DMB000000039	552527	554438	1911	1600	Target	176	56	5	PGSC0003DMG400005042	Conserved gene of unknown function	MATCHED gi|6580154|emb|CAB63158.1| putative protein [Arabidopsis thaliana] >gi|21360437|gb|AAM47334.1| AT3g51720/T18N14_100 [Arabidopsis thaliana] >gi|17978991|gb|AAL47456.1| AT3g51720/T18N14_100 [Arabidopsis thaliana] >gi|15230567|ref|NP_190740.1| expressed protein [Arabidopsis thaliana] (evalue: 2.4e-77 ) AND MATCHED gi|56758570|gb|AAW27425.1| SJCHGC06124 protein [Schistosoma japonicum] (evalue…	3	38	11805785	11807697	GGChr3_SGN-U276083_DM_4K
CONT0442	GROUP083	0.00840682	PGSC0003DMB000000039	1059489	1059813	324	0	NoTarget	8	181	4	PGSC0003DMG400024063	Phytoene synthase 1, chloroplastic	#N/A	3	38	12312747	12313072	NoTarget:PGSC0003DMG400024063
CONT0443	GROUP083	0.017625	PGSC0003DMB000000039	1060591	1061089	498	0	NoTarget	24	236	3	PGSC0003DMG400024063	Phytoene synthase 1, chloroplastic	#N/A	3	38	12313849	12314348	NoTarget:PGSC0003DMG400024063
CONT0444	CONT0444	0.0067317	PGSC0003DMB000000039	1231993	1233282	1289	995	Target	66	693	28	PGSC0003DMG400024083	Conserved gene of unknown function	MATCHED gi|21592594|gb|AAM64543.1| unknown [Arabidopsis thaliana](evalue: 1.3e-12 ) AND MATCHED gi|18408349|ref|NP_564863.1| expressed protein [Arabidopsis thaliana] gi|6686406|gb|AAF23840.1| F1E22.9 [Arabidopsis thaliana] gi|14190371|gb|AAK55666.1| At1g65720/F1E22_13 [Arabidopsis thaliana] gi|14190497|gb|AAK55729.1| At1g65720/F1E22_13 [Arabidopsis thaliana] gi|15215869|gb|AAK91478.1| At1g65720/F…	3	38	12485251	12486541	LeChr2_45cM_SGN-U270448_DM_4K
CONT0445	CONT0445	0.0121275	PGSC0003DMB000000039	1323615	1324690	1075	840	Target	84	340	5	PGSC0003DMG400018665	Thioredoxin reductase	MATCHED gi|20466580|gb|AAM20607.1| putative thioredoxin reductase [Arabidopsis thaliana](evalue: 7.6e-29 ) AND MATCHED gi|31432511|gb|AAP54133.1| transposon protein, putative, CACTA, En/Spm sub-class [Oryza sativa (japonica cultivar-group)] >gi|37535088|ref|NP_921846.1| hypothetical protein [Oryza sativa (japonica cultivar-group)] >gi|22165102|gb|AAM93719.1| hypothetical protein [Oryza sativa (ja…	3	38	12576873	12577949	GGChr3_SGN-U282599_DM_4K
CONT0447	CONT0447	0.0197719	PGSC0003DMB000000039	2404858	2405241	383	0	NoTarget	37	0	0	None	NA	#N/A	3	38	13658116	13658500	NoTarget:None
CONT0490	CONT0490	0.0201033	PGSC0003DMB000000042	2157725	2158267	542	0	NoTarget	47	0	0	None	NA	#N/A	3	62	16916481	16915938	NoTarget:None
CONT0491	GROUP094	0.014488	PGSC0003DMB000000042	2166320	2167069	749	476	Target	49	377	21	PGSC0003DMG400014873	Conserved gene of unknown function	MATCHED gi|50912375|ref|XP_467595.1| leaf senescence protein-like [Oryza sativa (japonica cultivar-group)] >gi|46390842|dbj|BAD16346.1| leaf senescence protein-like [Oryza sativa (japonica cultivar-group)] (evalue: 2e-130 ) AND MATCHED gi|4220426|gb|AAD12585.1| RecA [Xenorhabdus bovienii] >gi|6226684|sp|P96185|RECA_XENBV Protein recA (Recombinase A) (evalue: 2e-130) AND MATCHED gi|21536681|gb|AAM…	3	62	16907886	16907136	GGChr3_SGN-U286421_DM_4K
CONT0492	GROUP094	0.00700253	PGSC0003DMB000000042	2168872	2169977	1105	820	Target	66	769	43	PGSC0003DMG400014873	Conserved gene of unknown function	MATCHED gi|50912375|ref|XP_467595.1| leaf senescence protein-like [Oryza sativa (japonica cultivar-group)] >gi|46390842|dbj|BAD16346.1| leaf senescence protein-like [Oryza sativa (japonica cultivar-group)] (evalue: 2e-130 ) AND MATCHED gi|4220426|gb|AAD12585.1| RecA [Xenorhabdus bovienii] >gi|6226684|sp|P96185|RECA_XENBV Protein recA (Recombinase A) (evalue: 2e-130) AND MATCHED gi|21536681|gb|AAM…	3	62	16905334	16904228	GGChr3_SGN-U286421_DM_4K
CONT2533	CONT2533	0.0166225	PGSC0003DMB000000634	56842	57439	597	0	NoTarget	41	0	0	None	NA	#N/A	3	94	24361900	24362498	NoTarget:None
CONT1270	CONT1270	0.0121599	PGSC0003DMB000000142	1239496	1240057	561	0	NoTarget	28	0	0	None	NA	#N/A	3	102	27001980	27002542	NoTarget:None
CONT1271	CONT1271	0.0100771	PGSC0003DMB000000142	1363839	1364532	693	456	Target	33	0	0	non-coding AFLP	NA	MATCHED gi|47824950|gb|AAT38724.1| putative retrotransposon protein [Solanum demissum] (evalue: 3e-102 ) AND MATCHED gi|53793125|dbj|BAD54334.1| putative susceptibility homeodomain transcription factor [Oryza sativa (japonica cultivar-group)] >gi|53793040|dbj|BAD54251.1| putative susceptibility homeodomain transcription factor [Oryza sativa (japonica cultivar-group)] (evalue: 5e-102) AND MATCHED …	3	102	27126323	27127017	Chr3_10cM_E36_M62_242_19_DM_5K
CONT1272	CONT1272	0.0162436	PGSC0003DMB000000142	1454928	1455205	277	0	NoTarget	13	0	0	None	NA	#N/A	3	102	27217412	27217690	NoTarget:None
CONT2067	GROUP401	0.00539285	PGSC0003DMB000000327	633913	636394	2481	1801	Target	93	813	19	PGSC0003DMG400001105	Sphingosine-1-phosphate phosphohydrolase	MATCHED gi|28316388|dbj|BAC56941.1| phosphoglycolate phosphatase precursor [Chlamydomonas reinhardtii] >gi|15982558|dbj|BAB69477.1| phosphoglycolate phosphatase precursor [Chlamydomonas reinhardtii] (evalue: 4e-141 ) AND MATCHED gi|68434335|ref|XP_707094.1| PREDICTED: similar to Solute carrier family 13 (sodium-dependent dicarboxylate transporter), member 2 isoform 10 [Danio rerio] (evalue: 1e-13…	3	100	25078574	25076092	LeChr3_73cM_SGN-U275458_DM_4K
CONT2068	GROUP401	0.00623064	PGSC0003DMB000000327	637488	638410	922	560	Target	33	411	12	PGSC0003DMG400001105	Sphingosine-1-phosphate phosphohydrolase	MATCHED gi|28316388|dbj|BAC56941.1| phosphoglycolate phosphatase precursor [Chlamydomonas reinhardtii] >gi|15982558|dbj|BAB69477.1| phosphoglycolate phosphatase precursor [Chlamydomonas reinhardtii] (evalue: 4e-141 ) AND MATCHED gi|68434335|ref|XP_707094.1| PREDICTED: similar to Solute carrier family 13 (sodium-dependent dicarboxylate transporter), member 2 isoform 10 [Danio rerio] (evalue: 1e-13…	3	100	25074999	25074076	LeChr3_73cM_SGN-U275458_DM_4K
CONT1059	CONT1059	0.003293	PGSC0003DMB000000108	929496	929779	283	0	NoTarget	6	0	0	None	NA	#N/A	3	118	32886759	32887043	NoTarget:None
CONT1060	CONT1060	0.00856976	PGSC0003DMB000000108	1100516	1100847	331	0	NoTarget	19	331	19	PGSC0003DMG400043826	Gene of unknown function	#N/A	3	118	33057779	33058111	NoTarget:PGSC0003DMG400043826
CONT1062	CONT1062	0.0234286	PGSC0003DMB000000108	1399310	1399722	412	0	NoTarget	42	0	0	None	NA	#N/A	3	118	33356573	33356986	NoTarget:None
CONT0862	CONT0862	0.0129747	PGSC0003DMB000000090	330759	331028	269	0	NoTarget	14	0	0	None	NA	#N/A	3	72	19678392	19678662	NoTarget:None
CONT0863	CONT0863	0.0117356	PGSC0003DMB000000090	724932	725413	481	0	NoTarget	29	0	0	None	NA	#N/A	3	72	20072565	20073047	NoTarget:None
CONT0864	CONT0864	0.00141537	PGSC0003DMB000000090	731720	732184	464	0	NoTarget	11	0	0	None	NA	#N/A	3	72	20079353	20079818	NoTarget:None
CONT0865	CONT0865	0.0104245	PGSC0003DMB000000090	818778	819132	354	0	NoTarget	20	0	0	None	NA	#N/A	3	72	20166411	20166766	NoTarget:None
CONT0866	CONT0866	0.00284824	PGSC0003DMB000000090	1190279	1190706	427	0	NoTarget	6	0	0	None	NA	#N/A	3	72	20537912	20538340	NoTarget:None
CONT0867	GROUP164	0	PGSC0003DMB000000090	1703453	1703778	325	0	NoTarget	0	0	0	None	NA	#N/A	3	72	21051086	21051412	NoTarget:None_BED1548
CONT0868	GROUP164	8.80236e-05	PGSC0003DMB000000090	1703803	1704142	339	0	NoTarget	1	0	0	None	NA	#N/A	3	72	21051436	21051776	NoTarget:None_BED1548
CONT2566	CONT2566	0.00264379	PGSC0003DMB000000671	16241	17459	1218	861	Target	23	849	11	PGSC0003DMG400008639	Galactose mutarotase	MATCHED gi|76617387|ref|XP_878095.1| PREDICTED: similar to Nucleosome assembly protein 1-like 1 (NAP-1 related protein) (hNRP) isoform 11 [Bos taurus] (evalue: 5.8e-60 ) AND MATCHED gi|66806171|ref|XP_636808.1| putative protein tyrosine kinase [Dictyostelium discoideum] >gi|34328645|gb|AAO83649.1| putative protein Roco4 [Dictyostelium discoideum] >gi|60465212|gb|EAL63307.1| putative protein serin…	3	96	24616352	24617571	LeChr3_72cM_SGN-U285427_DM_4K
CONT2567	CONT2567	0.0126196	PGSC0003DMB000000671	195333	195705	372	0	NoTarget	12	0	0	None	NA	#N/A	3	96	24795444	24795817	NoTarget:None
CONT2203	GROUP429	0.0108186	PGSC0003DMB000000400	69589	70417	828	475	Target	33	52	1	PGSC0003DMG400020885	Conserved gene of unknown function	MATCHED gi|57641439|ref|YP_183917.1| SSU ribosomal protein S11P [Thermococcus kodakarensis KOD1] >gi|57159763|dbj|BAD85693.1| SSU ribosomal protein S11P [Thermococcus kodakarensis KOD1] >gi|73917911|sp|Q5JJF3|RS11_PYRKO 30S ribosomal protein S11P (evalue: 7.6e-82 ) AND MATCHED gi|34914656|ref|NP_918675.1| P0504D03.19 [Oryza sativa (japonica cultivar-group)] gi|13161375|dbj|BAB32970.1| P0504D03.19…	3	7	1927439	1926610	LeChr3_48cM_SGN-U274858_DM_4K
CONT2204	GROUP429	0.0108118	PGSC0003DMB000000400	71649	72053	404	121	Target	16	119	3	PGSC0003DMG400020885	Conserved gene of unknown function	MATCHED gi|57641439|ref|YP_183917.1| SSU ribosomal protein S11P [Thermococcus kodakarensis KOD1] >gi|57159763|dbj|BAD85693.1| SSU ribosomal protein S11P [Thermococcus kodakarensis KOD1] >gi|73917911|sp|Q5JJF3|RS11_PYRKO 30S ribosomal protein S11P (evalue: 7.6e-82 ) AND MATCHED gi|34914656|ref|NP_918675.1| P0504D03.19 [Oryza sativa (japonica cultivar-group)] gi|13161375|dbj|BAB32970.1| P0504D03.19…	3	7	1925379	1924974	LeChr3_48cM_SGN-U274858_DM_4K
CONT2205	GROUP429	0.0150964	PGSC0003DMB000000400	72644	73545	901	560	Target	52	0	0	PGSC0003DMG400020885	Conserved gene of unknown function	MATCHED gi|57641439|ref|YP_183917.1| SSU ribosomal protein S11P [Thermococcus kodakarensis KOD1] >gi|57159763|dbj|BAD85693.1| SSU ribosomal protein S11P [Thermococcus kodakarensis KOD1] >gi|73917911|sp|Q5JJF3|RS11_PYRKO 30S ribosomal protein S11P (evalue: 7.6e-82 ) AND MATCHED gi|34914656|ref|NP_918675.1| P0504D03.19 [Oryza sativa (japonica cultivar-group)] gi|13161375|dbj|BAB32970.1| P0504D03.19…	3	7	1924384	1923482	LeChr3_48cM_SGN-U274858_DM_4K
CONT2206	GROUP429	0.0071398	PGSC0003DMB000000400	76220	77804	1584	840	Target	40	545	11	PGSC0003DMG400020884	SGT1	MATCHED gi|29468339|gb|AAO85509.1| SGT1 [Nicotiana benthamiana](evalue: 2e-171 ) AND MATCHED gi|77953020|ref|ZP_00817431.1| hypothetical protein MaquDRAFT_2041 [Marinobacter aquaeolei VT8] >gi|77867973|gb|EAO99245.1| hypothetical protein MaquDRAFT_2041 [Marinobacter aquaeolei VT8] (evalue: 2e-169) AND MATCHED gi|17017306|gb|AAL33610.1| SGT1 [Hordeum vulgare] (evalue: 3e-118) AND MATCHED gi|349128…	3	7	1920808	1919223	CGChr6_SGN-U270103_DM_4k
CONT2207	GROUP429	0.0108728	PGSC0003DMB000000400	78762	79161	399	121	Target	14	70	0	PGSC0003DMG400020884	SGT1	MATCHED gi|29468339|gb|AAO85509.1| SGT1 [Nicotiana benthamiana](evalue: 2e-171 ) AND MATCHED gi|77953020|ref|ZP_00817431.1| hypothetical protein MaquDRAFT_2041 [Marinobacter aquaeolei VT8] >gi|77867973|gb|EAO99245.1| hypothetical protein MaquDRAFT_2041 [Marinobacter aquaeolei VT8] (evalue: 2e-169) AND MATCHED gi|17017306|gb|AAL33610.1| SGT1 [Hordeum vulgare] (evalue: 3e-118) AND MATCHED gi|349128…	3	7	1918266	1917866	CGChr6_SGN-U270103_DM_4k
CONT2208	GROUP429	0.0101516	PGSC0003DMB000000400	79550	80144	594	220	Target	24	160	3	PGSC0003DMG400020884	SGT1	MATCHED gi|29468339|gb|AAO85509.1| SGT1 [Nicotiana benthamiana](evalue: 2e-171 ) AND MATCHED gi|77953020|ref|ZP_00817431.1| hypothetical protein MaquDRAFT_2041 [Marinobacter aquaeolei VT8] >gi|77867973|gb|EAO99245.1| hypothetical protein MaquDRAFT_2041 [Marinobacter aquaeolei VT8] (evalue: 2e-169) AND MATCHED gi|17017306|gb|AAL33610.1| SGT1 [Hordeum vulgare] (evalue: 3e-118) AND MATCHED gi|349128…	3	7	1917478	1916883	CGChr6_SGN-U270103_DM_4k
CONT1140	CONT1140	0.00818729	PGSC0003DMB000000126	83511	84468	957	647	Target	51	667	32	PGSC0003DMG400018514	ATP binding protein	MATCHED gi|30690453|ref|NP_182185.2| AAA-type ATPase family [Arabidopsis thaliana](evalue: 7.2e-58 ) AND MATCHED gi|57635165|gb|AAW52724.1| peroxidase 10 [Triticum monococcum] (evalue: 7.2e-58) AND MATCHED gi|56964703|ref|YP_176434.1| nitrogen fixation protein [Bacillus clausii KSM-K16] >gi|56910946|dbj|BAD65473.1| nitrogen fixation protein [Bacillus clausii KSM-K16] (evalue: 7.3e-35) AND MATCHED…	3	11	3515931	3514973	GGChr3_SGN-U286454_DM_4K
CONT1141	GROUP223	0.0190029	PGSC0003DMB000000126	411057	412019	962	605	Target	90	199	16	PGSC0003DMG402018552	Soluble starch synthase 1, chloroplastic/amyloplastic	MATCHED gi|50058887|gb|AAT69188.1| hypothetical protein At2g15590 [Arabidopsis thaliana] >gi|23092583|gb|AAN08448.1| hypothetical protein [Arabidopsis thaliana] >gi|4335725|gb|AAD17403.1| hypothetical protein [Arabidopsis thaliana] >gi|15226567|ref|NP_179161.1| expressed protein [Arabidopsis thaliana] (evalue: 0 ) AND MATCHED gi|47077341|dbj|BAD18845.1| starch synthase I precursor [Phaseolus vulg…	3	11	3188385	3187422	DM_SSS1
CONT1142	GROUP223	0.0132839	PGSC0003DMB000000126	412317	413078	761	457	Target	48	290	11	PGSC0003DMG402018552	Soluble starch synthase 1, chloroplastic/amyloplastic	MATCHED gi|50058887|gb|AAT69188.1| hypothetical protein At2g15590 [Arabidopsis thaliana] >gi|23092583|gb|AAN08448.1| hypothetical protein [Arabidopsis thaliana] >gi|4335725|gb|AAD17403.1| hypothetical protein [Arabidopsis thaliana] >gi|15226567|ref|NP_179161.1| expressed protein [Arabidopsis thaliana] (evalue: 0 ) AND MATCHED gi|47077341|dbj|BAD18845.1| starch synthase I precursor [Phaseolus vulg…	3	11	3187125	3186363	DM_SSS1
CONT1143	GROUP223	0.0108661	PGSC0003DMB000000126	413358	415283	1925	1500	Target	119	501	15	PGSC0003DMG402018552	Soluble starch synthase 1, chloroplastic/amyloplastic	MATCHED gi|50058887|gb|AAT69188.1| hypothetical protein At2g15590 [Arabidopsis thaliana] >gi|23092583|gb|AAN08448.1| hypothetical protein [Arabidopsis thaliana] >gi|4335725|gb|AAD17403.1| hypothetical protein [Arabidopsis thaliana] >gi|15226567|ref|NP_179161.1| expressed protein [Arabidopsis thaliana] (evalue: 0 ) AND MATCHED gi|47077341|dbj|BAD18845.1| starch synthase I precursor [Phaseolus vulg…	3	11	3186084	3184158	DM_SSS1
CONT1144	GROUP223	0.00918282	PGSC0003DMB000000126	416350	416694	344	120	Target	16	82	1	PGSC0003DMG402018552	Soluble starch synthase 1, chloroplastic/amyloplastic	MATCHED gi|50058887|gb|AAT69188.1| hypothetical protein At2g15590 [Arabidopsis thaliana] >gi|23092583|gb|AAN08448.1| hypothetical protein [Arabidopsis thaliana] >gi|4335725|gb|AAD17403.1| hypothetical protein [Arabidopsis thaliana] >gi|15226567|ref|NP_179161.1| expressed protein [Arabidopsis thaliana] (evalue: 0 ) AND MATCHED gi|47077341|dbj|BAD18845.1| starch synthase I precursor [Phaseolus vulg…	3	11	3183092	3182747	DM_SSS1
CONT1145	GROUP223	0.0089321	PGSC0003DMB000000126	417117	418632	1515	1147	Target	78	571	20	PGSC0003DMG402018552	Soluble starch synthase 1, chloroplastic/amyloplastic	MATCHED gi|50058887|gb|AAT69188.1| hypothetical protein At2g15590 [Arabidopsis thaliana] >gi|23092583|gb|AAN08448.1| hypothetical protein [Arabidopsis thaliana] >gi|4335725|gb|AAD17403.1| hypothetical protein [Arabidopsis thaliana] >gi|15226567|ref|NP_179161.1| expressed protein [Arabidopsis thaliana] (evalue: 0 ) AND MATCHED gi|47077341|dbj|BAD18845.1| starch synthase I precursor [Phaseolus vulg…	3	11	3182325	3180809	DM_SSS1
CONT1146	GROUP223	0.012401	PGSC0003DMB000000126	419325	420027	702	350	Target	31	330	11	PGSC0003DMG402018552	Soluble starch synthase 1, chloroplastic/amyloplastic	MATCHED gi|50058887|gb|AAT69188.1| hypothetical protein At2g15590 [Arabidopsis thaliana] >gi|23092583|gb|AAN08448.1| hypothetical protein [Arabidopsis thaliana] >gi|4335725|gb|AAD17403.1| hypothetical protein [Arabidopsis thaliana] >gi|15226567|ref|NP_179161.1| expressed protein [Arabidopsis thaliana] (evalue: 0 ) AND MATCHED gi|47077341|dbj|BAD18845.1| starch synthase I precursor [Phaseolus vulg…	3	11	3180117	3179414	DM_SSS1
CONT1147	CONT1147	0.00436842	PGSC0003DMB000000126	843378	844739	1361	1013	Target	30	0	0	PGSC0003DMG200009119	NA	MATCHED gi|30696340|ref|NP_200158.2| glutamate synthase [NADH], chloroplast, putative [Arabidopsis thaliana](evalue: 8e-132 ) AND MATCHED gi|8843775|dbj|BAA97323.1| NADH-dependent glutamate synthase [Arabidopsis thaliana] (evalue: 8e-132) AND MATCHED gi|73808480|gb|AAZ85240.1| putative S-adenosylmethionine decarboxylase proenzyme [Lycopersicon chmielewskii] >gi|73808478|gb|AAZ85239.1| putative S-…	3	11	2756064	2754702	SGN-U281101_DM_4K
CONT1149	CONT1149	0.00796297	PGSC0003DMB000000126	1416254	1417878	1624	0	NoTarget	64	0	0	None	NA	#N/A	3	60	16352478	16350853	NoTarget:None
CONT1150	CONT1150	0.0025414	PGSC0003DMB000000126	1436472	1436951	479	0	NoTarget	5	0	0	None	NA	#N/A	3	60	16332260	16331780	NoTarget:None
CONT1342	GROUP267	0.00708965	PGSC0003DMB000000154	372993	373480	487	248	Target	23	184	10	PGSC0003DMG400014339	Remorin	MATCHED gi|67524607|ref|XP_660365.1| ubiquitin-conjugating enzyme E2-16 kDa [Aspergillus nidulans FGSC A4] >gi|40744013|gb|EAA63195.1| UBC1_COLGL Ubiquitin-conjugating enzyme E2-16 kDa (Ubiquitin-protein ligase) (Ubiquitin carrier protein) (Colletotrichum hard-surface-induced protein 1) [Aspergillus nidulans FGSC A4] (evalue: 1.2e-52 ) AND MATCHED gi|4731573|gb|AAD28506.1| remorin 1 [Lycopersicon…	3	23	8512300	8512788	GGChr3_SGN-U270526_DM_4K
CONT1343	GROUP267	0.00958028	PGSC0003DMB000000154	374074	376011	1937	1620	Target	124	413	11	PGSC0003DMG400014339	Remorin	MATCHED gi|67524607|ref|XP_660365.1| ubiquitin-conjugating enzyme E2-16 kDa [Aspergillus nidulans FGSC A4] >gi|40744013|gb|EAA63195.1| UBC1_COLGL Ubiquitin-conjugating enzyme E2-16 kDa (Ubiquitin-protein ligase) (Ubiquitin carrier protein) (Colletotrichum hard-surface-induced protein 1) [Aspergillus nidulans FGSC A4] (evalue: 1.2e-52 ) AND MATCHED gi|4731573|gb|AAD28506.1| remorin 1 [Lycopersicon…	3	23	8513381	8515319	GGChr3_SGN-U270526_DM_4K
CONT1346	GROUP268	0.00541946	PGSC0003DMB000000154	1035292	1035981	689	400	Target	17	120	0	PGSC0003DMG402014313	Conserved gene of unknown function	MATCHED gi|27452901|gb|AAO15285.1| Putative dihydrodipicolinate reductase-like protein [Oryza sativa (japonica cultivar-group)](evalue: 1.1e-13 ) AND MATCHED gi|21536648|gb|AAM60980.1| dihydrodipicolinate reductase-like protein [Arabidopsis thaliana] (evalue: 7.8e-12) AND MATCHED gi|62901918|gb|AAY18910.1| RAP30 [synthetic construct] (evalue: 1.8e-08) AND MATCHED gi|66847367|gb|EAL87698.1| mRNA s…	3	23	9174599	9175289	SGN-U285127_DM_4K
CONT1347	GROUP268	0.0100954	PGSC0003DMB000000154	1037635	1038933	1298	679	Target	44	582	14	PGSC0003DMG400014268	Dihydrodipicolinate reductase	MATCHED gi|21536648|gb|AAM60980.1| dihydrodipicolinate reductase-like protein [Arabidopsis thaliana](evalue: 1.8e-54 ) AND MATCHED gi|27452901|gb|AAO15285.1| Putative dihydrodipicolinate reductase-like protein [Oryza sativa (japonica cultivar-group)] (evalue: 8.6e-36) AND MATCHED gi|16329236|ref|NP_439964.1| dihydrodipicolinate reductase [Synechocystis sp. PCC 6803] gi|2498291|sp|P72642|DAPB_SYNY…	3	23	9176942	9178241	SGN-U293311_DM_4K
CONT1373	CONT1373	0.0103438	PGSC0003DMB000000159	600124	601548	1424	1113	Target	59	999	28	PGSC0003DMG400010127	Plastid division regulator MinD	MATCHED gi|68492289|ref|XP_710085.1| hypothetical protein CaO19.2660 [Candida albicans SC5314] >gi|46431202|gb|EAK90813.1| hypothetical protein CaO19.2660 [Candida albicans SC5314] (evalue: 7e-121 ) AND MATCHED gi|46917354|dbj|BAD18009.1| plastid division site determinant MinD [Physcomitrella patens] (evalue: 1e-107) AND MATCHED gi|1921|emb|CAA33169.1| unnamed protein product [Sus scrofa] (evalue…	3	21	7489186	7487761	GGChr3_SGN-U278056_DM_4K
CONT1374	CONT1374	0.010459	PGSC0003DMB000000159	615994	616755	761	560	Target	31	333	7	PGSC0003DMG400010169	Beta-carotene hydroxylase	MATCHED gi|5870600|emb|CAB55626.1| beta-carotene hydroxylase [Lycopersicon esculentum](evalue: 4e-147 ) AND MATCHED gi|2956671|emb|CAA70427.1| beta-carotene hydrolase [Capsicum annuum] (evalue: 4e-122) AND MATCHED gi|5870598|emb|CAB55625.1| beta-carotene hydroxylase [Lycopersicon esculentum] (evalue: 2e-108) AND MATCHED gi|2956717|emb|CAA70888.1| beta-carotene hydroxylase 2 [Capsicum annuum] (eva…	3	21	7473316	7472554	DM_CHY2
CONT1375	GROUP275	0.0090075	PGSC0003DMB000000159	1267106	1267777	671	312	Target	38	251	19	PGSC0003DMG400010157	Forever young oxidoreductase	MATCHED gi|18138083|gb|AAL60068.1| forever young oxidoreductase [Lycopersicon esculentum](evalue: 0 ) AND MATCHED gi|18138085|gb|AAL60069.1| forever young oxidoreductase [Solanum bulbocastanum] (evalue: 0) AND MATCHED gi|12004621|gb|AAG44120.1| forever young oxidoreductase [Arabidopsis thaliana] (evalue: 8e-162) AND MATCHED gi|42567191|ref|NP_194506.3| oxidoreductase, forever young (FEY3) [Arabid…	3	21	6822204	6821532	GGChr3_SGN-U271559_DM_4K
CONT1376	GROUP275	0.0117831	PGSC0003DMB000000159	1269575	1270242	667	242	Target	36	239	8	PGSC0003DMG400010157	Forever young oxidoreductase	MATCHED gi|18138083|gb|AAL60068.1| forever young oxidoreductase [Lycopersicon esculentum](evalue: 0 ) AND MATCHED gi|18138085|gb|AAL60069.1| forever young oxidoreductase [Solanum bulbocastanum] (evalue: 0) AND MATCHED gi|12004621|gb|AAG44120.1| forever young oxidoreductase [Arabidopsis thaliana] (evalue: 8e-162) AND MATCHED gi|42567191|ref|NP_194506.3| oxidoreductase, forever young (FEY3) [Arabid…	3	21	6819735	6819067	GGChr3_SGN-U271559_DM_4K
CONT1377	GROUP275	0.00846295	PGSC0003DMB000000159	1271685	1272143	458	137	Target	21	137	6	PGSC0003DMG400010157	Forever young oxidoreductase	MATCHED gi|18138083|gb|AAL60068.1| forever young oxidoreductase [Lycopersicon esculentum](evalue: 0 ) AND MATCHED gi|18138085|gb|AAL60069.1| forever young oxidoreductase [Solanum bulbocastanum] (evalue: 0) AND MATCHED gi|12004621|gb|AAG44120.1| forever young oxidoreductase [Arabidopsis thaliana] (evalue: 8e-162) AND MATCHED gi|42567191|ref|NP_194506.3| oxidoreductase, forever young (FEY3) [Arabid…	3	21	6817625	6817166	GGChr3_SGN-U271559_DM_4K
CONT1378	GROUP275	0.0120636	PGSC0003DMB000000159	1272966	1273339	373	121	Target	18	102	2	PGSC0003DMG400010157	Forever young oxidoreductase	MATCHED gi|18138083|gb|AAL60068.1| forever young oxidoreductase [Lycopersicon esculentum](evalue: 0 ) AND MATCHED gi|18138085|gb|AAL60069.1| forever young oxidoreductase [Solanum bulbocastanum] (evalue: 0) AND MATCHED gi|12004621|gb|AAG44120.1| forever young oxidoreductase [Arabidopsis thaliana] (evalue: 8e-162) AND MATCHED gi|42567191|ref|NP_194506.3| oxidoreductase, forever young (FEY3) [Arabid…	3	21	6816344	6815970	GGChr3_SGN-U271559_DM_4K
CONT1379	GROUP275	0.01082	PGSC0003DMB000000159	1274014	1274452	438	121	Target	20	93	2	PGSC0003DMG400010157	Forever young oxidoreductase	MATCHED gi|18138083|gb|AAL60068.1| forever young oxidoreductase [Lycopersicon esculentum](evalue: 0 ) AND MATCHED gi|18138085|gb|AAL60069.1| forever young oxidoreductase [Solanum bulbocastanum] (evalue: 0) AND MATCHED gi|12004621|gb|AAG44120.1| forever young oxidoreductase [Arabidopsis thaliana] (evalue: 8e-162) AND MATCHED gi|42567191|ref|NP_194506.3| oxidoreductase, forever young (FEY3) [Arabid…	3	21	6815296	6814857	GGChr3_SGN-U271559_DM_4K
CONT1380	GROUP275	0.0112136	PGSC0003DMB000000159	1274956	1276894	1938	1663	Target	125	336	7	PGSC0003DMG400010157	Forever young oxidoreductase	MATCHED gi|18138083|gb|AAL60068.1| forever young oxidoreductase [Lycopersicon esculentum](evalue: 0 ) AND MATCHED gi|18138085|gb|AAL60069.1| forever young oxidoreductase [Solanum bulbocastanum] (evalue: 0) AND MATCHED gi|12004621|gb|AAG44120.1| forever young oxidoreductase [Arabidopsis thaliana] (evalue: 8e-162) AND MATCHED gi|42567191|ref|NP_194506.3| oxidoreductase, forever young (FEY3) [Arabid…	3	21	6814354	6812415	GGChr3_SGN-U271559_DM_4K
CONT2373	CONT2373	0.00572693	PGSC0003DMB000000491	213837	214437	600	0	NoTarget	18	426	10	PGSC0003DMG400016921	Histone H2B	#N/A	3	108	27819305	27818704	NoTarget:PGSC0003DMG400016921
CONT0909	GROUP175	0.0121673	PGSC0003DMB000000093	376279	377103	824	573	Target	50	446	27	PGSC0003DMG400000582	1-aminocyclopropane-1-carboxylate oxidase	MATCHED gi|49532872|dbj|BAD26671.1| Ribosomal protein L15 [Plutella xylostella] (evalue: 8.8e-62 ) AND MATCHED gi|21553527|gb|AAM62620.1| flavanone 3-hydroxylase-like protein [Arabidopsis thaliana] (evalue: 5.7e-61) AND MATCHED gi|38345872|emb|CAD41169.2| OSJNBa0064M23.14 [Oryza sativa (japonica cultivar-group)] (evalue: 6.3e-60) AND MATCHED gi|66852868|gb|EAL93192.1| hydroxyethylthiazole kinase …	3	13	4025718	4026543	SGN-U281203_DM_4K
CONT0910	GROUP175	0.0111625	PGSC0003DMB000000093	381280	381569	289	121	Target	11	203	7	PGSC0003DMG400000560	Catechol O-methyltransferase	MATCHED gi|49532872|dbj|BAD26671.1| Ribosomal protein L15 [Plutella xylostella] (evalue: 8.8e-62 ) AND MATCHED gi|21553527|gb|AAM62620.1| flavanone 3-hydroxylase-like protein [Arabidopsis thaliana] (evalue: 5.7e-61) AND MATCHED gi|38345872|emb|CAD41169.2| OSJNBa0064M23.14 [Oryza sativa (japonica cultivar-group)] (evalue: 6.3e-60) AND MATCHED gi|66852868|gb|EAL93192.1| hydroxyethylthiazole kinase …	3	13	4030719	4031009	GGChr3_SGN-U274155_DM_4K
CONT0911	GROUP175	0.00520821	PGSC0003DMB000000093	384036	385152	1116	803	Target	46	402	16	PGSC0003DMG400000560	Catechol O-methyltransferase	MATCHED gi|72533474|gb|AAI00935.1| Apolipoprotein A-I binding protein [Homo sapiens] >gi|21426827|ref|NP_658985.1| apolipoprotein A-I binding protein [Homo sapiens] >gi|21068652|emb|CAC86580.1| apoA-I binding protein [Homo sapiens] >gi|71682683|gb|AAI00934.1| Apolipoprotein A-I binding protein [Homo sapiens] >gi|71682679|gb|AAI00932.1| Apolipoprotein A-I binding protein [Homo sapiens] (evalue: 5e…	3	13	4033475	4034592	GGChr3_SGN-U274155_DM_4K
CONT0912	GROUP175	0.00851802	PGSC0003DMB000000093	386204	386967	763	481	Target	37	419	17	PGSC0003DMG400000560	Catechol O-methyltransferase	MATCHED gi|72533474|gb|AAI00935.1| Apolipoprotein A-I binding protein [Homo sapiens] >gi|21426827|ref|NP_658985.1| apolipoprotein A-I binding protein [Homo sapiens] >gi|21068652|emb|CAC86580.1| apoA-I binding protein [Homo sapiens] >gi|71682683|gb|AAI00934.1| Apolipoprotein A-I binding protein [Homo sapiens] >gi|71682679|gb|AAI00932.1| Apolipoprotein A-I binding protein [Homo sapiens] (evalue: 5e…	3	13	4035643	4036407	GGChr3_SGN-U274155_DM_4K
CONT0913	GROUP176	0.00578239	PGSC0003DMB000000093	845212	845580	368	127	Target	14	89	5	PGSC0003DMG402000567	NADH dehydrogenase [ubiquinone] 1 alpha subcomplex subunit 12	MATCHED gi|72130412|ref|XP_795205.1| PREDICTED: similar to heat shock 60 kD protein 1 [Strongylocentrotus purpuratus] (evalue: 1.3e-76 ) AND MATCHED gi|70905107|gb|AAZ14079.1| At2g28840 [Arabidopsis thaliana] >gi|23397172|gb|AAN31869.1| putative RING zinc finger ankyrin protein [Arabidopsis thaliana] >gi|20148259|gb|AAM10020.1| putative RING zinc finger ankyrin protein [Arabidopsis thaliana] >gi|…	3	13	4494651	4495020	LeChr3_73cM_SGN-U274171_DM_4K
CONT0914	GROUP176	0.0138998	PGSC0003DMB000000093	848634	850654	2020	1681	Target	174	361	8	PGSC0003DMG402000567	NADH dehydrogenase [ubiquinone] 1 alpha subcomplex subunit 12	MATCHED gi|72130412|ref|XP_795205.1| PREDICTED: similar to heat shock 60 kD protein 1 [Strongylocentrotus purpuratus] (evalue: 1.3e-76 ) AND MATCHED gi|70905107|gb|AAZ14079.1| At2g28840 [Arabidopsis thaliana] >gi|23397172|gb|AAN31869.1| putative RING zinc finger ankyrin protein [Arabidopsis thaliana] >gi|20148259|gb|AAM10020.1| putative RING zinc finger ankyrin protein [Arabidopsis thaliana] >gi|…	3	13	4498073	4500094	LeChr3_73cM_SGN-U274171_DM_4K
CONT0915	CONT0915	0.00369475	PGSC0003DMB000000093	1017251	1018414	1163	857	Target	29	918	18	PGSC0003DMG401003156	Glycosyltransferase, CAZy family GT2	MATCHED gi|27372782|gb|AAO03579.1| cellulose synthase-like protein D4 [Populus tremuloides](evalue: 8e-126 ) AND MATCHED gi|15801199|ref|NP_287216.1| flagellar biosynthesis, hook-filament junction protein 1 [Escherichia coli O157:H7 EDL933] >gi|13360924|dbj|BAB34883.1| flagellar hook-filament junction protein 1 FlgK [Escherichia coli O157:H7] >gi|12514623|gb|AAG55828.1| flagellar biosynthesis, ho…	3	13	4666690	4667854	SGN-U279065_DM_4K
CONT0916	CONT0916	0.0136357	PGSC0003DMB000000093	1241047	1241899	852	588	Target	59	600	44	PGSC0003DMG400026472	Gamma-glutamylcyclotransferase	MATCHED gi|21555032|gb|AAM63759.1| unknown [Arabidopsis thaliana](evalue: 8.1e-61 ) AND MATCHED gi|50540716|gb|AAT77872.1| putative endoplasmic reticulum oxidoreductin, 5'-partial [Oryza sativa (japonica cultivar-group)] (evalue: 1.4e-60) AND MATCHED gi|10176859|dbj|BAB10065.1| unnamed protein product [Arabidopsis thaliana] >gi|29028832|gb|AAO64795.1| At5g23920 [Arabidopsis thaliana] >gi|15237854…	3	13	4890486	4891339	LeChr3_72cM_SGN-U292468_DM_4K
CONT0917	CONT0917	0.00870762	PGSC0003DMB000000093	1631797	1633299	1502	1133	Target	72	1041	31	PGSC0003DMG400031731	Feruloyl transferase	MATCHED gi|22294800|dbj|BAC08629.1| 6-phosphogluconolactonase [Thermosynechococcus elongatus BP-1] >gi|22298620|ref|NP_681867.1| 6-phosphogluconolactonase [Thermosynechococcus elongatus BP-1] (evalue: 2e-117 ) AND MATCHED gi|67468207|ref|XP_650158.1| T-complex protein 1 gamma subunit, putative [Entamoeba histolytica HM-1:IMSS] >gi|56466732|gb|EAL44772.1| T-complex protein 1 gamma subunit, putativ…	3	13	5281236	5282739	LeChr3_76cM_SGN-U276113_DM_4K
CONT1850	CONT1850	0.00734333	PGSC0003DMB000000268	6101	7661	1560	1031	Target	60	994	40	PGSC0003DMG400005254	Nodulation receptor kinase	MATCHED gi|10314023|gb|AAG15309.2| sentrin-specific protease [Homo sapiens] (evalue: 8.2e-66 ) AND MATCHED gi|60688345|gb|AAH91596.1| MGC97603 protein [Xenopus tropicalis] >gi|71895967|ref|NP_001025636.1| MGC97603 protein [Xenopus tropicalis] (evalue: 2e-64) AND MATCHED gi|34909286|ref|NP_915990.1| putative receptor-like protein kinase [Oryza sativa (japonica cultivar-group)] gi|15128407|dbj|BAB6…	3	148	39502549	39500988	GGChr3_SGN-U275777_DM_4K
CONT1851	GROUP355	0.0104254	PGSC0003DMB000000268	63618	64087	469	198	Target	16	183	1	PGSC0003DMG400005252	Sec10	MATCHED gi|22553023|emb|CAC84141.2| protein phosphatase 2C [Nicotiana tabacum] >gi|10432446|emb|CAC10358.1| protein phosphatase 2C [Nicotiana tabacum] (evalue: 1.3e-93 ) AND MATCHED gi|62646285|ref|XP_230789.3| PREDICTED: similar to SAM domain- and HD domain-containing protein 1 [Rattus norvegicus] (evalue: 1.4e-92) AND MATCHED gi|30684079|ref|NP_568270.2| expressed protein [Arabidopsis thaliana]…	3	148	39445032	39444562	LeChr3_73cM_SGN-U297962_DM_4K
CONT1852	GROUP355	0.00831502	PGSC0003DMB000000268	67092	69137	2045	1681	Target	76	549	2	PGSC0003DMG400005252	Sec10	MATCHED gi|22553023|emb|CAC84141.2| protein phosphatase 2C [Nicotiana tabacum] >gi|10432446|emb|CAC10358.1| protein phosphatase 2C [Nicotiana tabacum] (evalue: 1.3e-93 ) AND MATCHED gi|62646285|ref|XP_230789.3| PREDICTED: similar to SAM domain- and HD domain-containing protein 1 [Rattus norvegicus] (evalue: 1.4e-92) AND MATCHED gi|30684079|ref|NP_568270.2| expressed protein [Arabidopsis thaliana]…	3	148	39441558	39439512	LeChr3_73cM_SGN-U297962_DM_4K
CONT1853	GROUP356	0.010102	PGSC0003DMB000000268	160278	160902	624	344	Target	27	0	0	PGSC0003DMG200005251	NA	MATCHED gi|56477800|ref|YP_159389.1| anthranilate synthase, component I [Azoarcus sp. EbN1] >gi|56313843|emb|CAI08488.1| Anthranilate synthase, component I [Azoarcus sp. EbN1] (evalue: 4e-140 ) AND MATCHED gi|50747340|ref|XP_420845.1| PREDICTED: similar to KIAA1530 protein, partial [Gallus gallus] (evalue: 5e-128) AND MATCHED gi|23014356|ref|ZP_00054177.1| COG0604: NADPH:quinone reductase and rel…	3	148	39348372	39347747	GGChr3_SGN-U272796_DM_4K
CONT1854	GROUP356	0.0138033	PGSC0003DMB000000268	168049	168471	422	144	Target	22	0	0	PGSC0003DMG200005251	NA	MATCHED gi|56477800|ref|YP_159389.1| anthranilate synthase, component I [Azoarcus sp. EbN1] >gi|56313843|emb|CAI08488.1| Anthranilate synthase, component I [Azoarcus sp. EbN1] (evalue: 4e-140 ) AND MATCHED gi|50747340|ref|XP_420845.1| PREDICTED: similar to KIAA1530 protein, partial [Gallus gallus] (evalue: 5e-128) AND MATCHED gi|23014356|ref|ZP_00054177.1| COG0604: NADPH:quinone reductase and rel…	3	148	39340601	39340178	GGChr3_SGN-U272796_DM_4K
CONT1855	GROUP356	0.0113448	PGSC0003DMB000000268	171143	173107	1964	1660	Target	90	0	0	PGSC0003DMG200005251	NA	MATCHED gi|56477800|ref|YP_159389.1| anthranilate synthase, component I [Azoarcus sp. EbN1] >gi|56313843|emb|CAI08488.1| Anthranilate synthase, component I [Azoarcus sp. EbN1] (evalue: 4e-140 ) AND MATCHED gi|50747340|ref|XP_420845.1| PREDICTED: similar to KIAA1530 protein, partial [Gallus gallus] (evalue: 5e-128) AND MATCHED gi|23014356|ref|ZP_00054177.1| COG0604: NADPH:quinone reductase and rel…	3	148	39337507	39335542	GGChr3_SGN-U272796_DM_4K
CONT2313	CONT2313	0.00336644	PGSC0003DMB000000450	167506	168338	832	450	Target	18	255	0	PGSC0003DMG400009698	Ferredoxin-dependent glutamate synthase 1	MATCHED putative(evalue: 5e-101 ) AND MATCHED gi|18414469|ref|NP_568134.1| glutamate synthase [ferredoxin] (ferredoxin-dependent glutamate synthase/glu1/Fd-GOGAT 1) [Arabidopsis thaliana] (evalue: 2e-63) AND MATCHED gi|3869251|gb|AAC78551.1| ferredoxin-dependent glutamate synthase precursor [Arabidopsis thaliana] (evalue: 1e-62) AND MATCHED gi|1702872|emb|CAA70862.1| ferredoxin-dependent glutamat…	3	120	33868643	33869476	Chr3_7cM_E36_M50_233_34_DM_5K
CONT2150	CONT2150	0.0157488	PGSC0003DMB000000374	221126	221528	402	0	NoTarget	28	0	0	None	NA	#N/A	3	164	42335910	42336313	NoTarget:None
CONT2506	GROUP490	0.00774896	PGSC0003DMB000000605	103461	106320	2859	2357	Target	143	1550	60	PGSC0003DMG400013856	Vacuolar invertase	MATCHED gi|33359653|gb|AAQ17074.1| acid invertase [Solanum tuberosum](evalue: 0 ) AND MATCHED gi|529516|gb|AAA50305.1| beta-fructosidase (evalue: 0) AND MATCHED gi|50939261|ref|XP_479158.1| unknown protein [Oryza sativa (japonica cultivar-group)] >gi|51963544|ref|XP_506466.1| PREDICTED P0616D06.125 gene product [Oryza sativa (japonica cultivar-group)] >gi|23237931|dbj|BAC16504.1| unknown protein …	3	138	36560627	36563487	CGChr3_SGN-U270188_DM_4k
CONT2507	GROUP490	0.0121742	PGSC0003DMB000000605	107342	108179	837	469	Target	47	370	21	PGSC0003DMG400013856	Vacuolar invertase	MATCHED gi|33359653|gb|AAQ17074.1| acid invertase [Solanum tuberosum](evalue: 0 ) AND MATCHED gi|529516|gb|AAA50305.1| beta-fructosidase (evalue: 0) AND MATCHED gi|50939261|ref|XP_479158.1| unknown protein [Oryza sativa (japonica cultivar-group)] >gi|51963544|ref|XP_506466.1| PREDICTED P0616D06.125 gene product [Oryza sativa (japonica cultivar-group)] >gi|23237931|dbj|BAC16504.1| unknown protein …	3	138	36564508	36565346	CGChr3_SGN-U270188_DM_4k
CONT2508	GROUP491	0.0104681	PGSC0003DMB000000605	162179	162954	775	436	Target	32	231	4	PGSC0003DMG400013858	BCL-2-associated athanogene 7	MATCHED gi|66535748|ref|XP_623664.1| PREDICTED: similar to ENSANGP00000002945 [Apis mellifera] (evalue: 9e-62 ) AND MATCHED gi|34897716|ref|NP_910204.1| ESTs AU082316(E3368),D41461(S3973) correspond to a region of the predicted gene.~hypothetical protein [Oryza sativa (japonica cultivar-group)] gi|6907085|dbj|BAA90612.1| ESTs AU082316(E3368),D41461(S3973) correspond to a region of the predicted g…	3	138	36619345	36620121	LeChr3_76cM_SGN-U269918_DM_4K
CONT2509	GROUP491	0.0144071	PGSC0003DMB000000605	163094	165146	2052	1640	Target	138	981	48	PGSC0003DMG400013858	BCL-2-associated athanogene 7	MATCHED gi|66535748|ref|XP_623664.1| PREDICTED: similar to ENSANGP00000002945 [Apis mellifera] (evalue: 9e-62 ) AND MATCHED gi|34897716|ref|NP_910204.1| ESTs AU082316(E3368),D41461(S3973) correspond to a region of the predicted gene.~hypothetical protein [Oryza sativa (japonica cultivar-group)] gi|6907085|dbj|BAA90612.1| ESTs AU082316(E3368),D41461(S3973) correspond to a region of the predicted g…	3	138	36620260	36622313	LeChr3_76cM_SGN-U269918_DM_4K
CONT1584	CONT1584	0.00439592	PGSC0003DMB000000192	700266	700614	348	0	NoTarget	7	312	4	PGSC0003DMG400018449	Actin	#N/A	3	176	43702072	43702421	NoTarget:PGSC0003DMG400018449
CONT1674	CONT1674	0.0107384	PGSC0003DMB000000219	78418	78747	329	0	NoTarget	20	0	0	None	NA	#N/A	3	152	40744129	40743799	NoTarget:None
CONT1675	GROUP324	0.00624768	PGSC0003DMB000000219	357860	358127	267	120	Target	7	42	1	PGSC0003DMG400027726	Conserved gene of unknown function	MATCHED gi|66563304|ref|XP_392853.2| PREDICTED: similar to retinoic acid induced 17, partial [Apis mellifera] (evalue: 1.4e-31 )	3	152	40464687	40464419	GGChr3_SGN-U273744_DM_4K
CONT1676	GROUP324	0.0157769	PGSC0003DMB000000219	359370	361340	1970	1687	Target	116	717	28	PGSC0003DMG400027726	Conserved gene of unknown function	MATCHED gi|66563304|ref|XP_392853.2| PREDICTED: similar to retinoic acid induced 17, partial [Apis mellifera] (evalue: 1.4e-31 )	3	152	40463177	40461206	GGChr3_SGN-U273744_DM_4K
CONT1677	CONT1677	0.015704	PGSC0003DMB000000219	709905	710462	557	0	NoTarget	46	0	0	None	NA	#N/A	3	152	40112642	40112084	NoTarget:None
CONT1678	GROUP325	0.00963716	PGSC0003DMB000000219	931447	932611	1164	820	Target	50	0	0	PGSC0003DMG200020600	NA	MATCHED gi|18405495|ref|NP_565940.1| rhodanese-like domain protein [Arabidopsis thaliana](evalue: 1.1e-37 ) AND MATCHED gi|27503226|gb|AAH42281.1| Amd1-prov protein [Xenopus laevis] >gi|1683643|gb|AAB36519.1| S-adenosylmethionine decarboxylase; SAMDC [Xenopus laevis] >gi|2500049|sp|P79888|DCAM_XENLA S-adenosylmethionine decarboxylase proenzyme (AdoMetDC) (SamDC) [Contains: S-adenosylmethionine de…	3	152	39891100	39889935	LeChr3_75cM_SGN-U275811_DM_4K
CONT1679	GROUP325	0.00493145	PGSC0003DMB000000219	932735	933342	607	312	Target	16	0	0	PGSC0003DMG200020600	NA	MATCHED gi|18405495|ref|NP_565940.1| rhodanese-like domain protein [Arabidopsis thaliana](evalue: 1.1e-37 ) AND MATCHED gi|27503226|gb|AAH42281.1| Amd1-prov protein [Xenopus laevis] >gi|1683643|gb|AAB36519.1| S-adenosylmethionine decarboxylase; SAMDC [Xenopus laevis] >gi|2500049|sp|P79888|DCAM_XENLA S-adenosylmethionine decarboxylase proenzyme (AdoMetDC) (SamDC) [Contains: S-adenosylmethionine de…	3	152	39889812	39889204	LeChr3_75cM_SGN-U275811_DM_4K
CONT1680	CONT1680	0.00515691	PGSC0003DMB000000219	1002837	1003267	430	0	NoTarget	13	430	13	PGSC0003DMG400020603	Alpha amylase	#N/A	3	152	39819710	39819279	NoTarget:PGSC0003DMG400020603
CONT0628	CONT0628	0.031746	PGSC0003DMB000000059	58153	58457	304	0	NoTarget	30	0	0	None	NA	#N/A	3	162	42006634	42006329	NoTarget:None
CONT2591	CONT2591	0.031419	PGSC0003DMB000000712	42284	42568	284	0	NoTarget	41	0	0	None	NA	#N/A	3	158	41350014	41350299	NoTarget:None
CONT1063	CONT1063	0.00165545	PGSC0003DMB000000109	185141	185420	279	0	NoTarget	5	0	0	None	NA	#N/A	3	179	45764470	45764190	NoTarget:None
CONT1064	CONT1064	0	PGSC0003DMB000000109	826413	826695	282	0	NoTarget	0	0	0	None	NA	#N/A	3	179	45123198	45122915	NoTarget:None
CONT1065	CONT1065	0.00177015	PGSC0003DMB000000109	1202370	1202633	263	0	NoTarget	2	0	0	None	NA	#N/A	3	179	44747241	44746977	NoTarget:None
CONT0426	CONT0426	0.00407758	PGSC0003DMB000000036	1541238	1541726	488	0	NoTarget	9	0	0	None	NA	#N/A	3	112	29787839	29788328	NoTarget:None
CONT0427	CONT0427	0.00134721	PGSC0003DMB000000036	1554280	1554922	642	0	NoTarget	9	0	0	None	NA	#N/A	3	112	29800881	29801524	NoTarget:None
CONT0428	CONT0428	0.00150315	PGSC0003DMB000000036	1590740	1591019	279	0	NoTarget	6	103	0	PGSC0003DMG400010377	Axi 1 protein	#N/A	3	112	29837341	29837621	NoTarget:PGSC0003DMG400010377
CONT0429	CONT0429	0.0124625	PGSC0003DMB000000036	1980355	1980662	307	0	NoTarget	20	0	0	None	NA	#N/A	3	112	30226956	30227264	NoTarget:None
CONT0430	CONT0430	0.00400041	PGSC0003DMB000000036	2173131	2173550	419	0	NoTarget	12	0	0	None	NA	#N/A	3	112	30419732	30420152	NoTarget:None
CONT2275	CONT2275	0	PGSC0003DMB000000427	392786	393239	453	0	NoTarget	0	0	0	None	NA	#N/A	3	74	21634571	21635025	NoTarget:None
CONT2276	CONT2276	0	PGSC0003DMB000000427	423580	423996	416	0	NoTarget	0	0	0	None	NA	#N/A	3	74	21665365	21665782	NoTarget:None
CONT2340	GROUP454	0.0137463	PGSC0003DMB000000473	166822	167820	998	498	Target	56	0	0	PGSC0003DMG200019854	NA	MATCHED gi|50255260|gb|EAL17995.1| hypothetical protein CNBK0160 [Cryptococcus neoformans var. neoformans B-3501A] (evalue: 4e-167 ) AND MATCHED gi|50307385|ref|XP_453671.1| TF2B_KLULA [Kluyveromyces lactis] >gi|49642805|emb|CAH00767.1| TF2B_KLULA [Kluyveromyces lactis NRRL Y-1140] >gi|464871|sp|Q05959|TF2B_KLULA Transcription initiation factor IIB (General transcription factor TFIIB) >gi|173289|…	3	17	5926515	5927514	GGChr3_SGN-U271157_DM_4K
CONT2341	GROUP454	0.0214	PGSC0003DMB000000473	174398	174840	442	142	Target	33	0	0	PGSC0003DMG200019854	NA	MATCHED gi|50255260|gb|EAL17995.1| hypothetical protein CNBK0160 [Cryptococcus neoformans var. neoformans B-3501A] (evalue: 4e-167 ) AND MATCHED gi|50307385|ref|XP_453671.1| TF2B_KLULA [Kluyveromyces lactis] >gi|49642805|emb|CAH00767.1| TF2B_KLULA [Kluyveromyces lactis NRRL Y-1140] >gi|464871|sp|Q05959|TF2B_KLULA Transcription initiation factor IIB (General transcription factor TFIIB) >gi|173289|…	3	17	5934091	5934534	GGChr3_SGN-U271157_DM_4K
CONT2342	GROUP454	0.0133622	PGSC0003DMB000000473	174844	175418	574	247	Target	27	0	0	PGSC0003DMG200019854	NA	MATCHED gi|50255260|gb|EAL17995.1| hypothetical protein CNBK0160 [Cryptococcus neoformans var. neoformans B-3501A] (evalue: 4e-167 ) AND MATCHED gi|50307385|ref|XP_453671.1| TF2B_KLULA [Kluyveromyces lactis] >gi|49642805|emb|CAH00767.1| TF2B_KLULA [Kluyveromyces lactis NRRL Y-1140] >gi|464871|sp|Q05959|TF2B_KLULA Transcription initiation factor IIB (General transcription factor TFIIB) >gi|173289|…	3	17	5934537	5935112	GGChr3_SGN-U271157_DM_4K
CONT2343	GROUP454	0.0182979	PGSC0003DMB000000473	180635	182418	1783	1622	Target	154	0	0	PGSC0003DMG200019854	NA	MATCHED gi|50255260|gb|EAL17995.1| hypothetical protein CNBK0160 [Cryptococcus neoformans var. neoformans B-3501A] (evalue: 4e-167 ) AND MATCHED gi|50307385|ref|XP_453671.1| TF2B_KLULA [Kluyveromyces lactis] >gi|49642805|emb|CAH00767.1| TF2B_KLULA [Kluyveromyces lactis NRRL Y-1140] >gi|464871|sp|Q05959|TF2B_KLULA Transcription initiation factor IIB (General transcription factor TFIIB) >gi|173289|…	3	17	5940328	5942112	GGChr3_SGN-U271157_DM_4K
CONT2344	CONT2344	0.0118947	PGSC0003DMB000000473	283462	285179	1717	1245	Target	125	567	20	PGSC0003DMG400033683	Dehydrogenase	MATCHED gi|22330955|ref|NP_187633.2| tubulin folding cofactor B [Arabidopsis thaliana](evalue: 1.1e-99 ) AND MATCHED gi|20514259|gb|AAM22958.1| tubulin folding cofactor B [Arabidopsis thaliana] (evalue: 2.4e-99) AND MATCHED gi|5106928|gb|AAD39892.1| putative translation initiation protein [Medicago truncatula] (evalue: 2.4e-99) AND MATCHED gi|6056203|gb|AAF02820.1| putative cytoskeleton-associate…	3	17	6043155	6044873	LeChr3_76cM_SGN-U276418_DM_4K
CONT2345	GROUP455	0.00581481	PGSC0003DMB000000473	365514	366013	499	0	NoTarget	16	146	1	PGSC0003DMG400033680	Protein SSU72	#N/A	3	17	6125207	6125707	NoTarget:PGSC0003DMG400033680
CONT2346	GROUP455	0.0118287	PGSC0003DMB000000473	366379	366889	510	0	NoTarget	33	215	8	PGSC0003DMG400033680	Protein SSU72	#N/A	3	17	6126072	6126583	NoTarget:PGSC0003DMG400033680
CONT2366	GROUP459	0.0130214	PGSC0003DMB000000489	118877	119494	617	338	Target	42	48	3	PGSC0003DMG400031053	Tubulin-specific chaperone B	MATCHED gi|24850453|gb|AAN64920.1| putative dehydrogenase [Lycopersicon esculentum](evalue: 5.1e-95 ) AND MATCHED gi|6177796|dbj|BAA86060.1| senescencs-related protein [Pyrus pyrifolia] (evalue: 2.3e-87) AND MATCHED gi|19908880|gb|AAM03044.1| putative dihydroorotate dehydrogenase [Oryza sativa] (evalue: 1.1e-81) AND MATCHED gi|73968054|ref|XP_863257.1| PREDICTED: similar to GTPase activating prot…	3	19	6361930	6362548	LeChr3_77cM_SGN-U272223_DM_4K
CONT2367	GROUP459	0.00744992	PGSC0003DMB000000489	119838	120223	385	121	Target	24	70	2	PGSC0003DMG400031053	Tubulin-specific chaperone B	MATCHED gi|24850453|gb|AAN64920.1| putative dehydrogenase [Lycopersicon esculentum](evalue: 5.1e-95 ) AND MATCHED gi|6177796|dbj|BAA86060.1| senescencs-related protein [Pyrus pyrifolia] (evalue: 2.3e-87) AND MATCHED gi|19908880|gb|AAM03044.1| putative dihydroorotate dehydrogenase [Oryza sativa] (evalue: 1.1e-81) AND MATCHED gi|73968054|ref|XP_863257.1| PREDICTED: similar to GTPase activating prot…	3	19	6362891	6363277	LeChr3_77cM_SGN-U272223_DM_4K
CONT2368	GROUP459	0.00785951	PGSC0003DMB000000489	121253	121740	487	134	Target	25	134	1	PGSC0003DMG400031053	Tubulin-specific chaperone B	MATCHED gi|24850453|gb|AAN64920.1| putative dehydrogenase [Lycopersicon esculentum](evalue: 5.1e-95 ) AND MATCHED gi|6177796|dbj|BAA86060.1| senescencs-related protein [Pyrus pyrifolia] (evalue: 2.3e-87) AND MATCHED gi|19908880|gb|AAM03044.1| putative dihydroorotate dehydrogenase [Oryza sativa] (evalue: 1.1e-81) AND MATCHED gi|73968054|ref|XP_863257.1| PREDICTED: similar to GTPase activating prot…	3	19	6364306	6364794	LeChr3_77cM_SGN-U272223_DM_4K
CONT2369	GROUP459	0.00568853	PGSC0003DMB000000489	122206	122717	511	121	Target	27	45	4	PGSC0003DMG400031053	Tubulin-specific chaperone B	MATCHED gi|24850453|gb|AAN64920.1| putative dehydrogenase [Lycopersicon esculentum](evalue: 5.1e-95 ) AND MATCHED gi|6177796|dbj|BAA86060.1| senescencs-related protein [Pyrus pyrifolia] (evalue: 2.3e-87) AND MATCHED gi|19908880|gb|AAM03044.1| putative dihydroorotate dehydrogenase [Oryza sativa] (evalue: 1.1e-81) AND MATCHED gi|73968054|ref|XP_863257.1| PREDICTED: similar to GTPase activating prot…	3	19	6365259	6365771	LeChr3_77cM_SGN-U272223_DM_4K
CONT2370	GROUP459	0.00866619	PGSC0003DMB000000489	122967	123369	402	121	Target	24	62	2	PGSC0003DMG400031053	Tubulin-specific chaperone B	MATCHED gi|24850453|gb|AAN64920.1| putative dehydrogenase [Lycopersicon esculentum](evalue: 5.1e-95 ) AND MATCHED gi|6177796|dbj|BAA86060.1| senescencs-related protein [Pyrus pyrifolia] (evalue: 2.3e-87) AND MATCHED gi|19908880|gb|AAM03044.1| putative dihydroorotate dehydrogenase [Oryza sativa] (evalue: 1.1e-81) AND MATCHED gi|73968054|ref|XP_863257.1| PREDICTED: similar to GTPase activating prot…	3	19	6366020	6366423	LeChr3_77cM_SGN-U272223_DM_4K
CONT2371	GROUP459	0.0119945	PGSC0003DMB000000489	124395	126291	1896	1637	Target	144	373	17	PGSC0003DMG400031053	Tubulin-specific chaperone B	MATCHED gi|24850453|gb|AAN64920.1| putative dehydrogenase [Lycopersicon esculentum](evalue: 5.1e-95 ) AND MATCHED gi|6177796|dbj|BAA86060.1| senescencs-related protein [Pyrus pyrifolia] (evalue: 2.3e-87) AND MATCHED gi|19908880|gb|AAM03044.1| putative dihydroorotate dehydrogenase [Oryza sativa] (evalue: 1.1e-81) AND MATCHED gi|73968054|ref|XP_863257.1| PREDICTED: similar to GTPase activating prot…	3	19	6367448	6369345	LeChr3_77cM_SGN-U272223_DM_4K
CONT1151	GROUP224	0.021588	PGSC0003DMB000000127	52848	53332	484	226	Target	53	210	19	PGSC0003DMG400015153	Tryptophan biosynthesis protein, trpc	MATCHED AT1G58725.1 | Symbol: None | GDSL-motif lipase, putative, similar to family II lipases EXL3 GI:15054386, EXL1 GI:15054382, EXL2 GI:15054384 from (Arabidopsis thaliana); contains Pfam profile PF00657: GDSL-like Lipase/Acylhydrolase | chr1:21775600-21776916 REVERSE | Aliases: None (evalue: 1e-128 ) AND MATCHED gi|22137168|gb|AAM91429.1| At2g27190/T22O13.4 [Arabidopsis thaliana] >gi|18086494…	3	191	51780406	51779921	SGN-U271466_DM_4K
CONT1152	GROUP224	0.00927225	PGSC0003DMB000000127	53616	54456	840	528	Target	42	426	17	PGSC0003DMG400015153	Tryptophan biosynthesis protein, trpc	MATCHED AT1G58725.1 | Symbol: None | GDSL-motif lipase, putative, similar to family II lipases EXL3 GI:15054386, EXL1 GI:15054382, EXL2 GI:15054384 from (Arabidopsis thaliana); contains Pfam profile PF00657: GDSL-like Lipase/Acylhydrolase | chr1:21775600-21776916 REVERSE | Aliases: None (evalue: 1e-128 ) AND MATCHED gi|22137168|gb|AAM91429.1| At2g27190/T22O13.4 [Arabidopsis thaliana] >gi|18086494…	3	191	51779638	51778797	SGN-U271466_DM_4K
CONT1153	GROUP224	0.0130186	PGSC0003DMB000000127	55799	56368	569	303	Target	46	210	5	PGSC0003DMG400015153	Tryptophan biosynthesis protein, trpc	MATCHED AT1G58725.1 | Symbol: None | GDSL-motif lipase, putative, similar to family II lipases EXL3 GI:15054386, EXL1 GI:15054382, EXL2 GI:15054384 from (Arabidopsis thaliana); contains Pfam profile PF00657: GDSL-like Lipase/Acylhydrolase | chr1:21775600-21776916 REVERSE | Aliases: None (evalue: 1e-128 ) AND MATCHED gi|22137168|gb|AAM91429.1| At2g27190/T22O13.4 [Arabidopsis thaliana] >gi|18086494…	3	191	51777455	51776885	SGN-U271466_DM_4K
CONT1154	GROUP224	0.0127218	PGSC0003DMB000000127	56705	58205	1500	599	Target	106	315	14	PGSC0003DMG400015153	Tryptophan biosynthesis protein, trpc	MATCHED AT1G58725.1 | Symbol: None | GDSL-motif lipase, putative, similar to family II lipases EXL3 GI:15054386, EXL1 GI:15054382, EXL2 GI:15054384 from (Arabidopsis thaliana); contains Pfam profile PF00657: GDSL-like Lipase/Acylhydrolase | chr1:21775600-21776916 REVERSE | Aliases: None (evalue: 1e-128 ) AND MATCHED gi|22137168|gb|AAM91429.1| At2g27190/T22O13.4 [Arabidopsis thaliana] >gi|18086494…	3	191	51776549	51775048	SGN-U271466_DM_4K
CONT1155	GROUP225	0.0103977	PGSC0003DMB000000127	419946	420884	938	651	Target	56	648	31	PGSC0003DMG400015169	Esterase	MATCHED gi|66819921|ref|XP_643618.1| TFIIH subunit [Dictyostelium discoideum] >gi|28829691|gb|AAO52207.1| similar to putative transcription factor [Schizosaccharomyces pombe] [Dictyostelium discoideum] >gi|60471553|gb|EAL69509.1| general transcription factor IIH, polypeptide 3 [Dictyostelium discoideum] (evalue: 3e-120 ) AND MATCHED gi|78692018|ref|ZP_00856597.1| Carboxylesterase [Shewanella sp. …	3	191	51413308	51412369	SGN-U276223_DM_4K
CONT1156	GROUP225	0.00997595	PGSC0003DMB000000127	421589	422532	943	703	Target	82	498	33	PGSC0003DMG400015169	Esterase	MATCHED gi|66819921|ref|XP_643618.1| TFIIH subunit [Dictyostelium discoideum] >gi|28829691|gb|AAO52207.1| similar to putative transcription factor [Schizosaccharomyces pombe] [Dictyostelium discoideum] >gi|60471553|gb|EAL69509.1| general transcription factor IIH, polypeptide 3 [Dictyostelium discoideum] (evalue: 3e-120 ) AND MATCHED gi|78692018|ref|ZP_00856597.1| Carboxylesterase [Shewanella sp. …	3	191	51411665	51410721	SGN-U276223_DM_4K
CONT1157	CONT1157	0.012003	PGSC0003DMB000000127	601361	602004	643	402	Target	53	137	11	PGSC0003DMG401015240	Ubiquitin-activating enzyme E1 domain-containing protein	MATCHED gi|18655355|gb|AAL76133.1| AT4g11600/T5C23_30 [Arabidopsis thaliana] >gi|14532478|gb|AAK63967.1| AT4g11600/T5C23_30 [Arabidopsis thaliana] >gi|30681827|ref|NP_192897.2| glutathione peroxidase, putative [Arabidopsis thaliana] >gi|47117812|sp|O48646|GPX4_ARATH Probable phospholipid hydroperoxide glutathione peroxidase, mitochondrial precursor (PHGPx) (AtGPX1) (evalue: 1.9e-62 ) AND MATCHED …	3	191	51231893	51231249	LeChr3_85cM_SGN-U280392_DM_4K
CONT1158	GROUP226	0.0121233	PGSC0003DMB000000127	695492	696475	983	441	Target	84	179	11	PGSC0003DMG400015243	SAP domain-containing protein	MATCHED gi|23497671|gb|AAN37210.1| cytochrome c1 precursor, putative [Plasmodium falciparum 3D7] >gi|23509819|ref|NP_702486.1| cytochrome c1 precursor, putative [Plasmodium falciparum 3D7] (evalue: 9.6e-88 ) AND MATCHED gi|30725476|gb|AAP37760.1| At1g16030 [Arabidopsis thaliana] >gi|6587810|gb|AAF18501.1| Identical to gb|AJ002551 heat shock protein 70 from Arabidopsis thaliana and contains a PF|0…	3	191	51137762	51136778	LeChr3_83cM_SGN-U274325_DM_4K
CONT1159	GROUP226	0.00950533	PGSC0003DMB000000127	698780	700747	1967	1620	Target	162	281	17	PGSC0003DMG400015243	SAP domain-containing protein	MATCHED gi|23497671|gb|AAN37210.1| cytochrome c1 precursor, putative [Plasmodium falciparum 3D7] >gi|23509819|ref|NP_702486.1| cytochrome c1 precursor, putative [Plasmodium falciparum 3D7] (evalue: 9.6e-88 ) AND MATCHED gi|30725476|gb|AAP37760.1| At1g16030 [Arabidopsis thaliana] >gi|6587810|gb|AAF18501.1| Identical to gb|AJ002551 heat shock protein 70 from Arabidopsis thaliana and contains a PF|0…	3	191	51134474	51132506	LeChr3_83cM_SGN-U274325_DM_4K
CONT1160	GROUP226	0.00629613	PGSC0003DMB000000127	701141	701513	372	180	Target	23	120	4	PGSC0003DMG400015243	SAP domain-containing protein	MATCHED gi|23497671|gb|AAN37210.1| cytochrome c1 precursor, putative [Plasmodium falciparum 3D7] >gi|23509819|ref|NP_702486.1| cytochrome c1 precursor, putative [Plasmodium falciparum 3D7] (evalue: 9.6e-88 ) AND MATCHED gi|30725476|gb|AAP37760.1| At1g16030 [Arabidopsis thaliana] >gi|6587810|gb|AAF18501.1| Identical to gb|AJ002551 heat shock protein 70 from Arabidopsis thaliana and contains a PF|0…	3	191	51132113	51131740	LeChr3_83cM_SGN-U274325_DM_4K
CONT1161	GROUP227	0.0156317	PGSC0003DMB000000127	768440	769464	1024	668	Target	81	834	63	PGSC0003DMG400015190	AMP dependent CoA ligase	MATCHED gi|29888154|gb|AAP03018.1| 4-coumarate-CoA ligase-like protein [Arabidopsis thaliana](evalue: 8.3e-51 ) AND MATCHED gi|30725476|gb|AAP37760.1| At1g16030 [Arabidopsis thaliana] >gi|6587810|gb|AAF18501.1| Identical to gb|AJ002551 heat shock protein 70 from Arabidopsis thaliana and contains a PF|00012 HSP 70 domain. EST gb|F13893 comes from this gene >gi|15219109|ref|NP_173055.1| heat shock …	3	191	51064814	51063789	SGN-U296205_DM_4K
CONT1162	GROUP227	0.0128699	PGSC0003DMB000000127	771198	773512	2314	1867	Target	186	633	28	PGSC0003DMG400015190	AMP dependent CoA ligase	MATCHED gi|42573780|ref|NP_974986.1| SAP domain-containing protein [Arabidopsis thaliana] (evalue: 2.7e-45 ) AND MATCHED gi|55230995|gb|AAV46414.1| peptide methionine sulfoxide reductase MsrA1 [Haloarcula marismortui ATCC 43049] >gi|55378270|ref|YP_136120.1| peptide methionine sulfoxide reductase MsrA1 [Haloarcula marismortui ATCC 43049] (evalue: 2.7e-45) AND MATCHED gi|9758287|dbj|BAB08811.1| un…	3	191	51062056	51059741	LeChr3_83cM_SGN-U279444_DM_4K
CONT1163	GROUP227	0.0179366	PGSC0003DMB000000127	774078	774400	322	0	Target	23	135	12	PGSC0003DMG400015246	Protein tyrosine phosphatase	MATCHED gi|14970762|emb|CAC44460.1| protein tyrosine phosphatase [Lycopersicon esculentum](evalue: 9.3e-11 ) AND MATCHED gi|11544661|emb|CAC17592.1| PTPKIS1 (truncated form) [Arabidopsis thaliana] gi|11595503|emb|CAC18327.1| PTPKIS1 alternate [Arabidopsis thaliana] (evalue: 1.5e-08) AND MATCHED gi|68539464|ref|ZP_00579236.1| 2-deoxy-D-gluconate 3-dehydrogenase [Sphingopyxis alaskensis RB2256] >gi…	3	191	51059176	51058853	DM_putChr3_SEX4
CONT1164	GROUP227	0.0194748	PGSC0003DMB000000127	774621	774912	291	0	Target	23	108	2	PGSC0003DMG400015246	Protein tyrosine phosphatase	MATCHED gi|14970762|emb|CAC44460.1| protein tyrosine phosphatase [Lycopersicon esculentum](evalue: 9.3e-11 ) AND MATCHED gi|11544661|emb|CAC17592.1| PTPKIS1 (truncated form) [Arabidopsis thaliana] gi|11595503|emb|CAC18327.1| PTPKIS1 alternate [Arabidopsis thaliana] (evalue: 1.5e-08) AND MATCHED gi|68539464|ref|ZP_00579236.1| 2-deoxy-D-gluconate 3-dehydrogenase [Sphingopyxis alaskensis RB2256] >gi…	3	191	51058633	51058341	DM_putChr3_SEX4
CONT1165	GROUP227	0.0170443	PGSC0003DMB000000127	776384	777031	647	121	Target	49	57	2	PGSC0003DMG400015246	Protein tyrosine phosphatase	MATCHED gi|14970762|emb|CAC44460.1| protein tyrosine phosphatase [Lycopersicon esculentum](evalue: 9.3e-11 ) AND MATCHED gi|11544661|emb|CAC17592.1| PTPKIS1 (truncated form) [Arabidopsis thaliana] gi|11595503|emb|CAC18327.1| PTPKIS1 alternate [Arabidopsis thaliana] (evalue: 1.5e-08) AND MATCHED gi|68539464|ref|ZP_00579236.1| 2-deoxy-D-gluconate 3-dehydrogenase [Sphingopyxis alaskensis RB2256] >gi…	3	191	51056870	51056222	DM_putChr3_SEX4
CONT1166	GROUP227	0.0140829	PGSC0003DMB000000127	778999	781514	2515	2079	Target	217	507	25	PGSC0003DMG400015246	Protein tyrosine phosphatase	MATCHED gi|14970762|emb|CAC44460.1| protein tyrosine phosphatase [Lycopersicon esculentum](evalue: 9.3e-11 ) AND MATCHED gi|11544661|emb|CAC17592.1| PTPKIS1 (truncated form) [Arabidopsis thaliana] gi|11595503|emb|CAC18327.1| PTPKIS1 alternate [Arabidopsis thaliana] (evalue: 1.5e-08) AND MATCHED gi|68539464|ref|ZP_00579236.1| 2-deoxy-D-gluconate 3-dehydrogenase [Sphingopyxis alaskensis RB2256] >gi…	3	191	51054255	51051739	DM_putChr3_SEX4
CONT1167	GROUP227	0.0146466	PGSC0003DMB000000127	783328	783840	512	165	Target	53	96	4	PGSC0003DMG400015246	Protein tyrosine phosphatase	MATCHED gi|14970762|emb|CAC44460.1| protein tyrosine phosphatase [Lycopersicon esculentum](evalue: 9.3e-11 ) AND MATCHED gi|11544661|emb|CAC17592.1| PTPKIS1 (truncated form) [Arabidopsis thaliana] gi|11595503|emb|CAC18327.1| PTPKIS1 alternate [Arabidopsis thaliana] (evalue: 1.5e-08) AND MATCHED gi|68539464|ref|ZP_00579236.1| 2-deoxy-D-gluconate 3-dehydrogenase [Sphingopyxis alaskensis RB2256] >gi…	3	191	51049926	51049413	DM_putChr3_SEX4
CONT1168	CONT1168	0.00479892	PGSC0003DMB000000127	1349368	1349729	361	0	NoTarget	16	162	5	PGSC0003DMG400015212	Serine/threonine-protein phosphatase	#N/A	3	191	50483886	50483524	NoTarget:PGSC0003DMG400015212
CONT1169	CONT1169	0.0129256	PGSC0003DMB000000127	1432599	1433790	1191	876	Target	76	618	30	PGSC0003DMG400015219	Miraculin	MATCHED gi|37625527|gb|AAQ96377.1| miraculin-like protein [Solanum brevidens](evalue: 8e-104 ) AND MATCHED gi|51510891|ref|NP_001003936.1| thioredoxin domain containing 8 [Homo sapiens] >gi|33340051|gb|AAQ14501.1| thioredoxin 6 [Homo sapiens] (evalue: 1.6e-99) AND MATCHED gi|5689168|dbj|BAA82843.1| miraculin homologue [Solanum melongena] (evalue: 2.3e-82) AND MATCHED gi|688430|dbj|BAA05474.1| tum…	3	191	50400655	50399463	GGChr3_SGN-U271106_DM_4K
CONT0606	GROUP117	0.0172561	PGSC0003DMB000000055	102410	103020	610	340	Target	59	225	14	PGSC0003DMG400018084	Aldose-1-epimerase	MATCHED gi|21537069|gb|AAM61410.1| aldose 1-epimerase-like protein [Arabidopsis thaliana](evalue: 1e-132 ) AND MATCHED gi|77554452|gb|ABA97248.1| jacalin homolog [Oryza sativa (japonica cultivar-group)] (evalue: 1e-132) AND MATCHED gi|15824567|gb|AAL09398.1| non-cell-autonomous protein pathway2; plasmodesmal receptor [Nicotiana tabacum] (evalue: 1e-116) AND MATCHED AT3G24660.1 | Symbol: None | le…	3	195	53156145	53155534	SGN-U278875_DM_4K
CONT0607	GROUP117	0.0119081	PGSC0003DMB000000055	103325	103956	631	300	Target	56	223	9	PGSC0003DMG400018084	Aldose-1-epimerase	MATCHED gi|21537069|gb|AAM61410.1| aldose 1-epimerase-like protein [Arabidopsis thaliana](evalue: 1e-132 ) AND MATCHED gi|77554452|gb|ABA97248.1| jacalin homolog [Oryza sativa (japonica cultivar-group)] (evalue: 1e-132) AND MATCHED gi|15824567|gb|AAL09398.1| non-cell-autonomous protein pathway2; plasmodesmal receptor [Nicotiana tabacum] (evalue: 1e-116) AND MATCHED AT3G24660.1 | Symbol: None | le…	3	195	53155230	53154598	SGN-U278875_DM_4K
CONT0608	GROUP117	0.0117601	PGSC0003DMB000000055	104299	105227	928	755	Target	85	620	52	PGSC0003DMG400018084	Aldose-1-epimerase	MATCHED gi|21537069|gb|AAM61410.1| aldose 1-epimerase-like protein [Arabidopsis thaliana](evalue: 1e-132 ) AND MATCHED gi|77554452|gb|ABA97248.1| jacalin homolog [Oryza sativa (japonica cultivar-group)] (evalue: 1e-132) AND MATCHED gi|15824567|gb|AAL09398.1| non-cell-autonomous protein pathway2; plasmodesmal receptor [Nicotiana tabacum] (evalue: 1e-116) AND MATCHED AT3G24660.1 | Symbol: None | le…	3	195	53154256	53153327	SGN-U278875_DM_4K
CONT0609	CONT0609	0.0149179	PGSC0003DMB000000055	2186433	2186726	293	0	NoTarget	17	0	0	None	NA	#N/A	0	33	1642065	1642359	NoTarget:None
CONT0656	GROUP127	0.0140409	PGSC0003DMB000000062	240581	241290	709	335	Target	63	94	6	PGSC0003DMG400024580	Pyridoxamine 5-phosphate oxidase	MATCHED gi|7327811|emb|CAB82268.1| putative protein [Arabidopsis thaliana] >gi|20258865|gb|AAM14104.1| unknown protein [Arabidopsis thaliana] >gi|15292803|gb|AAK92770.1| unknown protein [Arabidopsis thaliana] >gi|66865962|gb|AAY57615.1| RING finger family protein [Arabidopsis thaliana] >gi|15241003|ref|NP_195772.1| zinc finger (C3HC4-type RING finger) family protein [Arabidopsis thaliana] (evalue…	3	201	53911144	53911854	SGN-U280506_DM_4K
CONT0657	GROUP127	0.00998069	PGSC0003DMB000000062	241818	242612	794	279	Target	40	176	5	PGSC0003DMG400024580	Pyridoxamine 5-phosphate oxidase	MATCHED gi|7327811|emb|CAB82268.1| putative protein [Arabidopsis thaliana] >gi|20258865|gb|AAM14104.1| unknown protein [Arabidopsis thaliana] >gi|15292803|gb|AAK92770.1| unknown protein [Arabidopsis thaliana] >gi|66865962|gb|AAY57615.1| RING finger family protein [Arabidopsis thaliana] >gi|15241003|ref|NP_195772.1| zinc finger (C3HC4-type RING finger) family protein [Arabidopsis thaliana] (evalue…	3	201	53912381	53913176	SGN-U280506_DM_4K
CONT0658	GROUP127	0.00926694	PGSC0003DMB000000062	242615	243727	1112	697	Target	72	231	12	PGSC0003DMG400024580	Pyridoxamine 5-phosphate oxidase	MATCHED gi|7327811|emb|CAB82268.1| putative protein [Arabidopsis thaliana] >gi|20258865|gb|AAM14104.1| unknown protein [Arabidopsis thaliana] >gi|15292803|gb|AAK92770.1| unknown protein [Arabidopsis thaliana] >gi|66865962|gb|AAY57615.1| RING finger family protein [Arabidopsis thaliana] >gi|15241003|ref|NP_195772.1| zinc finger (C3HC4-type RING finger) family protein [Arabidopsis thaliana] (evalue…	3	201	53913178	53914291	SGN-U280506_DM_4K
CONT0659	GROUP128	0.0137582	PGSC0003DMB000000062	1040158	1040673	515	300	Target	45	237	20	PGSC0003DMG400024508	Extracellular Ca2+ sensing receptor	MATCHED gi|77548503|gb|ABA91300.1| expressed protein [Oryza sativa (japonica cultivar-group)] (evalue: 6e-130 ) AND MATCHED gi|70934224|ref|XP_738370.1| hypothetical protein PC000736.03.0 [Plasmodium chabaudi] >gi|56514533|emb|CAH80136.1| hypothetical protein PC000736.03.0 [Plasmodium chabaudi] (evalue: 1e-100) AND MATCHED gi|41352315|gb|AAS00828.1| extracellular calcium sensing receptor [Oryza s…	3	201	54710721	54711237	GGChr3_SGN-U270441_DM_4K
CONT0660	GROUP128	0.0106074	PGSC0003DMB000000062	1040879	1043357	2478	2099	Target	179	936	49	PGSC0003DMG400024508	Extracellular Ca2+ sensing receptor	MATCHED gi|77548503|gb|ABA91300.1| expressed protein [Oryza sativa (japonica cultivar-group)] (evalue: 6e-130 ) AND MATCHED gi|70934224|ref|XP_738370.1| hypothetical protein PC000736.03.0 [Plasmodium chabaudi] >gi|56514533|emb|CAH80136.1| hypothetical protein PC000736.03.0 [Plasmodium chabaudi] (evalue: 1e-100) AND MATCHED gi|41352315|gb|AAS00828.1| extracellular calcium sensing receptor [Oryza s…	3	201	54711442	54713921	GGChr3_SGN-U270441_DM_4K
CONT0661	GROUP129	0.00892585	PGSC0003DMB000000062	1083605	1084410	805	453	Target	44	422	19	PGSC0003DMG401024510	Enolase	MATCHED gi|48237521|gb|AAT40605.1| maturase K [Hamelia papillosa] (evalue: 5e-72 ) AND MATCHED gi|1839200|gb|AAC47639.1| enolase [Hymenolepis diminuta] (evalue: 6.8e-53) AND MATCHED gi|15623289|dbj|BAB67277.1| 560aa long hypothetical dihydroxy-acid dehydratase [Sulfolobus tokodaii str. 7] >gi|15922499|ref|NP_378168.1| hypothetical dihydroxy-acid dehydratase [Sulfolobus tokodaii str. 7] >gi|217592…	3	201	54754168	54754974	SGN-U273405_DM_4K
CONT0662	GROUP129	0.00842392	PGSC0003DMB000000062	1084931	1085398	467	237	Target	19	308	6	PGSC0003DMG401024510	Enolase	MATCHED gi|48237521|gb|AAT40605.1| maturase K [Hamelia papillosa] (evalue: 5e-72 ) AND MATCHED gi|1839200|gb|AAC47639.1| enolase [Hymenolepis diminuta] (evalue: 6.8e-53) AND MATCHED gi|15623289|dbj|BAB67277.1| 560aa long hypothetical dihydroxy-acid dehydratase [Sulfolobus tokodaii str. 7] >gi|15922499|ref|NP_378168.1| hypothetical dihydroxy-acid dehydratase [Sulfolobus tokodaii str. 7] >gi|217592…	3	201	54755494	54755962	SGN-U273405_DM_4K
CONT0664	CONT0664	0.0180535	PGSC0003DMB000000062	1846123	1848358	2235	1882	Target	243	432	25	PGSC0003DMG400024546	40S ribosomal protein S19	MATCHED gi|73962344|ref|XP_848701.1| PREDICTED: similar to abhydrolase domain containing 4 isoform 1 [Canis familiaris] (evalue: 1.7e-54 ) AND MATCHED gi|67638004|ref|ZP_00436941.1| COG0029: Aspartate oxidase [Burkholderia mallei 10399] >gi|67761565|ref|ZP_00500273.1| COG0029: Aspartate oxidase [Burkholderia pseudomallei S13] >gi|67754754|ref|ZP_00493658.1| COG0029: Aspartate oxidase [Burkholderi…	3	201	55516686	55518922	GGChr3_SGN-U269740_DM_4K
CONT0666	GROUP130	0.0207274	PGSC0003DMB000000062	1911747	1912289	542	346	Target	49	93	8	PGSC0003DMG401024548	Leucine-rich repeat containing protein	MATCHED gi|68135247|ref|ZP_00543519.1| Inorganic H+ pyrophosphatase [Methanosarcina barkeri str. fusaro] >gi|72394897|gb|AAZ69170.1| inorganic pyrophosphatase [Methanosarcina barkeri str. fusaro] >gi|73667735|ref|YP_303750.1| inorganic pyrophosphatase [Methanosarcina barkeri str. fusaro] (evalue: 2.2e-51 ) AND MATCHED gi|75257433|ref|ZP_00728936.1| COG4733: Phage-related protein, tail component […	3	201	55582310	55582853	LeChr3_112cM_SGN-U282249_DM_4K
CONT0667	GROUP130	0.0168464	PGSC0003DMB000000062	1912861	1914707	1846	1600	Target	181	321	17	PGSC0003DMG401024548	Leucine-rich repeat containing protein	MATCHED gi|68135247|ref|ZP_00543519.1| Inorganic H+ pyrophosphatase [Methanosarcina barkeri str. fusaro] >gi|72394897|gb|AAZ69170.1| inorganic pyrophosphatase [Methanosarcina barkeri str. fusaro] >gi|73667735|ref|YP_303750.1| inorganic pyrophosphatase [Methanosarcina barkeri str. fusaro] (evalue: 2.2e-51 ) AND MATCHED gi|75257433|ref|ZP_00728936.1| COG4733: Phage-related protein, tail component […	3	201	55583424	55585271	LeChr3_112cM_SGN-U282249_DM_4K
CONT0668	GROUP130	0.0155197	PGSC0003DMB000000062	1915069	1915343	274	121	Target	24	91	4	PGSC0003DMG401024548	Leucine-rich repeat containing protein	MATCHED gi|68135247|ref|ZP_00543519.1| Inorganic H+ pyrophosphatase [Methanosarcina barkeri str. fusaro] >gi|72394897|gb|AAZ69170.1| inorganic pyrophosphatase [Methanosarcina barkeri str. fusaro] >gi|73667735|ref|YP_303750.1| inorganic pyrophosphatase [Methanosarcina barkeri str. fusaro] (evalue: 2.2e-51 ) AND MATCHED gi|75257433|ref|ZP_00728936.1| COG4733: Phage-related protein, tail component […	3	201	55585632	55585907	LeChr3_112cM_SGN-U282249_DM_4K
CONT0669	GROUP131	0.0123233	PGSC0003DMB000000062	2159433	2161457	2024	1661	Target	155	0	0	PGSC0003DMG200024666	NA	MATCHED gi|42571537|ref|NP_973859.1| zinc finger (C3HC4-type RING finger) family protein [Arabidopsis thaliana] (evalue: 8.5e-50 ) AND MATCHED gi|67541388|ref|XP_664468.1| hypothetical protein AN6864.2 [Aspergillus nidulans FGSC A4] >gi|40739073|gb|EAA58263.1| hypothetical protein AN6864.2 [Aspergillus nidulans FGSC A4] (evalue: 8.5e-50) AND MATCHED gi|21554128|gb|AAM63208.1| unknown [Arabidopsis…	3	201	55829996	55832021	LeChr3_113cM_SGN-U281123_DM_4K
CONT0670	GROUP131	0.0105924	PGSC0003DMB000000062	2162240	2162928	688	243	Target	46	0	0	PGSC0003DMG200024666	NA	MATCHED gi|42571537|ref|NP_973859.1| zinc finger (C3HC4-type RING finger) family protein [Arabidopsis thaliana] (evalue: 8.5e-50 ) AND MATCHED gi|67541388|ref|XP_664468.1| hypothetical protein AN6864.2 [Aspergillus nidulans FGSC A4] >gi|40739073|gb|EAA58263.1| hypothetical protein AN6864.2 [Aspergillus nidulans FGSC A4] (evalue: 8.5e-50) AND MATCHED gi|21554128|gb|AAM63208.1| unknown [Arabidopsis…	3	201	55832803	55833492	LeChr3_113cM_SGN-U281123_DM_4K
CONT2378	CONT2378	0.00657139	PGSC0003DMB000000497	157400	157738	338	0	NoTarget	12	338	12	PGSC0003DMG400019528	Dof zinc finger protein	#N/A	3	203	56057367	56057706	NoTarget:PGSC0003DMG400019528
CONT2359	GROUP457	0.0160144	PGSC0003DMB000000482	121273	123219	1946	1620	Target	161	221	8	PGSC0003DMG400000600	Protein HVA22	MATCHED gi|50920359|ref|XP_470540.1| Putative alpha 1 subunit of 20S proteasome [Oryza sativa (japonica cultivar-group)] >gi|27436760|gb|AAO13479.1| Putative alpha 1 subunit of 20S proteasome [Oryza sativa (japonica cultivar-group)] >gi|12229922|sp|Q9LSU3|PSA6_ORYSA Proteasome subunit alpha type 6 (20S proteasome alpha subunit A) (20S proteasome subunit alpha-1) >gi|24960741|gb|AAN65435.1| Putati…	3	207	56561666	56563613	LeChr3_113cM_SGN-U276857_DM_4K
CONT2360	GROUP457	0.0154251	PGSC0003DMB000000482	123220	123977	757	386	Target	50	310	10	PGSC0003DMG400000600	Protein HVA22	MATCHED gi|50920359|ref|XP_470540.1| Putative alpha 1 subunit of 20S proteasome [Oryza sativa (japonica cultivar-group)] >gi|27436760|gb|AAO13479.1| Putative alpha 1 subunit of 20S proteasome [Oryza sativa (japonica cultivar-group)] >gi|12229922|sp|Q9LSU3|PSA6_ORYSA Proteasome subunit alpha type 6 (20S proteasome alpha subunit A) (20S proteasome subunit alpha-1) >gi|24960741|gb|AAN65435.1| Putati…	3	207	56563613	56564371	LeChr3_113cM_SGN-U276857_DM_4K
CONT2361	GROUP458	0.0197109	PGSC0003DMB000000482	232442	233484	1042	820	Target	82	263	14	PGSC0003DMG400000613	Nucleic acid binding protein	MATCHED gi|71900425|ref|ZP_00682557.1| Amino acid permease-associated region [Xylella fastidiosa Ann-1] >gi|71729790|gb|EAO31889.1| Amino acid permease-associated region [Xylella fastidiosa Ann-1] >gi|71274429|ref|ZP_00650717.1| Amino acid permease-associated region [Xylella fastidiosa Dixon] >gi|71164161|gb|EAO13875.1| Amino acid permease-associated region [Xylella fastidiosa Dixon] (evalue: 3.4…	3	207	56672835	56673878	LeChr3_128cM_SGN-U283075_DM_4K
CONT2362	GROUP458	0.0198353	PGSC0003DMB000000482	234583	235299	716	524	Target	58	175	8	PGSC0003DMG400000613	Nucleic acid binding protein	MATCHED gi|71900425|ref|ZP_00682557.1| Amino acid permease-associated region [Xylella fastidiosa Ann-1] >gi|71729790|gb|EAO31889.1| Amino acid permease-associated region [Xylella fastidiosa Ann-1] >gi|71274429|ref|ZP_00650717.1| Amino acid permease-associated region [Xylella fastidiosa Dixon] >gi|71164161|gb|EAO13875.1| Amino acid permease-associated region [Xylella fastidiosa Dixon] (evalue: 3.4…	3	207	56674976	56675693	LeChr3_128cM_SGN-U283075_DM_4K
CONT2363	GROUP458	0.0123495	PGSC0003DMB000000482	240044	241354	1310	1016	Target	97	588	28	PGSC0003DMG400000634	CAPIP2	MATCHED gi|8809633|dbj|BAA97184.1| contains similarity to embryo-specific protein 3~gene_id:MMI9.3 [Arabidopsis thaliana](evalue: 1.1e-45 ) AND MATCHED gi|78694508|ref|ZP_00859021.1| invasion protein A [Bradyrhizobium sp. BTAi1] >gi|78517624|gb|EAP30922.1| invasion protein A [Bradyrhizobium sp. BTAi1] (evalue: 1.1e-45) AND MATCHED gi|52840571|ref|YP_094370.1| translation elongation factor G (EF-G…	3	207	56680437	56681748	GGChr3_SGN-U273628_DM_4K
CONT0314	GROUP055	0.0139982	PGSC0003DMB000000026	199226	200420	1194	690	Target	88	231	6	PGSC0003DMG402014189	XH/XS domain-containing protein	MATCHED gi|61654494|gb|AAX48772.1| 9,10[9',10']carotenoid cleavage dioxygenase [Vitis vinifera] (evalue: 2.6e-24 ) AND MATCHED gi|20466083|gb|AAM19963.1| At1g17740/F11A6_16 [Arabidopsis thaliana] >gi|15215740|gb|AAK91415.1| At1g17740/F11A6_16 [Arabidopsis thaliana] >gi|21554130|gb|AAM63210.1| Phosphoglycerate dehydrogenase-like protein [Arabidopsis thaliana] >gi|9802747|gb|AAF99816.1| D-3-phospho…	3	209	57105146	57106341	Chr9_Unmapped_P12M38_330_51_RH_5K
CONT0315	GROUP055	0.0138807	PGSC0003DMB000000026	200877	201677	800	560	Target	72	219	8	PGSC0003DMG402014189	XH/XS domain-containing protein	MATCHED gi|61654494|gb|AAX48772.1| 9,10[9',10']carotenoid cleavage dioxygenase [Vitis vinifera] (evalue: 2.6e-24 ) AND MATCHED gi|20466083|gb|AAM19963.1| At1g17740/F11A6_16 [Arabidopsis thaliana] >gi|15215740|gb|AAK91415.1| At1g17740/F11A6_16 [Arabidopsis thaliana] >gi|21554130|gb|AAM63210.1| Phosphoglycerate dehydrogenase-like protein [Arabidopsis thaliana] >gi|9802747|gb|AAF99816.1| D-3-phospho…	3	209	57106797	57107598	Chr9_Unmapped_P12M38_330_51_RH_5K
CONT0316	CONT0316	0.0134392	PGSC0003DMB000000026	251217	252291	1074	850	Target	94	669	53	PGSC0003DMG400014124	Zinc finger protein	MATCHED gi|63101549|gb|AAH94495.1| Unknown (protein for MGC:115065) [Xenopus laevis] (evalue: 1.6e-32 ) AND MATCHED gi|56754035|gb|AAW25208.1| SJCHGC04752 protein [Schistosoma japonicum] (evalue: 7.3e-30) AND MATCHED gi|15220823|ref|NP_178188.1| zinc finger protein [Arabidopsis thaliana] gi|27923894|sp|Q42485|ZFP1_ARATH Zinc finger protein 1 gi|1362015|pir||S55881 CCHH finger protein 1 - Arabidop…	3	209	57157137	57158212	Chr9_Unmapped_P12M42_413_95_RH_5K
CONT0317	GROUP056	0.00779856	PGSC0003DMB000000026	579435	579726	291	119	Target	8	244	5	PGSC0003DMG400014144	Glycerol kinase	MATCHED gi|40457263|gb|AAR86687.1| glycerol kinase [Glycine max] (evalue: 6.9e-22 ) AND MATCHED gi|40716075|gb|AAR88660.1| glycerol kinase [Pandanus amaryllifolius] (evalue: 1.2e-21) AND MATCHED gi|15220142|ref|NP_178161.1| glycerol kinase -related [Arabidopsis thaliana] gi|25287497|pir||D96836 probable glycerol kinase, 69575-71670 [imported] - Arabidopsis thaliana gi|6730733|gb|AAF27123.1| putat…	3	209	57485355	57485647	SGN-U293756_DM_4K
CONT0318	GROUP056	0.00814304	PGSC0003DMB000000026	579732	580294	562	370	Target	24	246	0	PGSC0003DMG400014144	Glycerol kinase	MATCHED gi|40457263|gb|AAR86687.1| glycerol kinase [Glycine max] (evalue: 6.9e-22 ) AND MATCHED gi|40716075|gb|AAR88660.1| glycerol kinase [Pandanus amaryllifolius] (evalue: 1.2e-21) AND MATCHED gi|15220142|ref|NP_178161.1| glycerol kinase -related [Arabidopsis thaliana] gi|25287497|pir||D96836 probable glycerol kinase, 69575-71670 [imported] - Arabidopsis thaliana gi|6730733|gb|AAF27123.1| putat…	3	209	57485652	57486215	SGN-U293756_DM_4K
CONT0319	GROUP057	0.0102777	PGSC0003DMB000000026	765830	766616	786	360	Target	53	184	3	PGSC0003DMG400014159	Membrane protein PB1A10.07c	MATCHED gi|49475429|ref|YP_033470.1| Ribose 5-phosphate isomerase [Bartonella henselae str. Houston-1] >gi|49238235|emb|CAF27445.1| Ribose 5-phosphate isomerase [Bartonella henselae str. Houston-1] >gi|67461405|sp|Q6G3V6|RPIA_BARHE Ribose-5-phosphate isomerase A (Phosphoriboisomerase A) (PRI) (evalue: 1.4e-61 ) AND MATCHED AT1G43160.1 | Symbol: RAP2.6 | encodes a member of the ERF (ethylene respo…	3	209	57671750	57672537	LeChr3_133cM_SGN-U269634_DM_4K
CONT0320	GROUP057	0.00601729	PGSC0003DMB000000026	767619	768603	984	629	Target	57	531	14	PGSC0003DMG400014159	Membrane protein PB1A10.07c	MATCHED gi|49475429|ref|YP_033470.1| Ribose 5-phosphate isomerase [Bartonella henselae str. Houston-1] >gi|49238235|emb|CAF27445.1| Ribose 5-phosphate isomerase [Bartonella henselae str. Houston-1] >gi|67461405|sp|Q6G3V6|RPIA_BARHE Ribose-5-phosphate isomerase A (Phosphoriboisomerase A) (PRI) (evalue: 1.4e-61 ) AND MATCHED AT1G43160.1 | Symbol: RAP2.6 | encodes a member of the ERF (ethylene respo…	3	209	57673539	57674524	LeChr3_133cM_SGN-U269634_DM_4K
CONT0321	GROUP057	0.0102341	PGSC0003DMB000000026	769148	771095	1947	1703	Target	154	527	22	PGSC0003DMG400014159	Membrane protein PB1A10.07c	MATCHED gi|49475429|ref|YP_033470.1| Ribose 5-phosphate isomerase [Bartonella henselae str. Houston-1] >gi|49238235|emb|CAF27445.1| Ribose 5-phosphate isomerase [Bartonella henselae str. Houston-1] >gi|67461405|sp|Q6G3V6|RPIA_BARHE Ribose-5-phosphate isomerase A (Phosphoriboisomerase A) (PRI) (evalue: 1.4e-61 ) AND MATCHED AT1G43160.1 | Symbol: RAP2.6 | encodes a member of the ERF (ethylene respo…	3	209	57675068	57677016	LeChr3_133cM_SGN-U269634_DM_4K
CONT0323	GROUP058	0.00987768	PGSC0003DMB000000026	834486	835365	879	823	Target	53	437	16	PGSC0003DMG400014223	4-coumarate--CoA ligase 2	MATCHED gi|5163401|gb|AAD40665.1| 4-coumarate:coenzyme A ligase [Solanum tuberosum](evalue: 0 ) AND MATCHED gi|100415|pir||C39827 4-coumarate-CoA ligase (EC 6.2.1.12) 2b - potato (fragment) (evalue: 0) AND MATCHED gi|5163399|gb|AAD40664.1| 4-coumarate:coenzyme A ligase [Solanum tuberosum] (evalue: 0) AND MATCHED gi|24111365|gb|AAN46806.1| At5g11170/F2I11_60 [Arabidopsis thaliana] >gi|16323360|gb|…	3	209	57740406	57741286	GGeChr3_60cM_SGN-U271690_DM_4k
CONT0324	GROUP058	0.0106213	PGSC0003DMB000000026	835828	836260	432	200	Target	29	199	12	PGSC0003DMG400014223	4-coumarate--CoA ligase 2	MATCHED gi|5163401|gb|AAD40665.1| 4-coumarate:coenzyme A ligase [Solanum tuberosum](evalue: 0 ) AND MATCHED gi|100415|pir||C39827 4-coumarate-CoA ligase (EC 6.2.1.12) 2b - potato (fragment) (evalue: 0) AND MATCHED gi|5163399|gb|AAD40664.1| 4-coumarate:coenzyme A ligase [Solanum tuberosum] (evalue: 0) AND MATCHED gi|24111365|gb|AAN46806.1| At5g11170/F2I11_60 [Arabidopsis thaliana] >gi|16323360|gb|…	3	209	57741748	57742181	GGeChr3_60cM_SGN-U271690_DM_4k
CONT0325	GROUP058	0.00906301	PGSC0003DMB000000026	836384	837799	1415	1200	Target	74	1002	42	PGSC0003DMG400014223	4-coumarate--CoA ligase 2	MATCHED gi|5163401|gb|AAD40665.1| 4-coumarate:coenzyme A ligase [Solanum tuberosum](evalue: 0 ) AND MATCHED gi|100415|pir||C39827 4-coumarate-CoA ligase (EC 6.2.1.12) 2b - potato (fragment) (evalue: 0) AND MATCHED gi|5163399|gb|AAD40664.1| 4-coumarate:coenzyme A ligase [Solanum tuberosum] (evalue: 0) AND MATCHED gi|24111365|gb|AAN46806.1| At5g11170/F2I11_60 [Arabidopsis thaliana] >gi|16323360|gb|…	3	209	57742304	57743720	GGeChr3_60cM_SGN-U271690_DM_4k
CONT0326	CONT0326	0.0144906	PGSC0003DMB000000026	870857	871268	411	0	NoTarget	27	0	0	None	NA	#N/A	3	209	57776777	57777189	NoTarget:None
CONT0327	CONT0327	0.00814941	PGSC0003DMB000000026	1164194	1166414	2220	1876	Target	124	984	43	PGSC0003DMG400014243	S-adenosyl-L-methionine Mg-protoporphyrin IX methyltranserase	MATCHED gi|7839365|gb|AAF70243.1| S-adenosyl-L-methionine Mg-protoporphyrin IX methyltranserase [Nicotiana tabacum](evalue: 2e-167 ) AND MATCHED gi|74220709|dbj|BAE33616.1| unnamed protein product [Mus musculus] (evalue: 2e-109) AND MATCHED gi|76794858|ref|ZP_00777313.1| Adenylosuccinate lyase [Pseudoalteromonas atlantica T6c] >gi|76589853|gb|EAO66088.1| Adenylosuccinate lyase [Pseudoalteromonas …	3	209	58070114	58072335	GGChr3_SGN-U273876_DM_4K
CONT0328	CONT0328	0.00288231	PGSC0003DMB000000026	1787010	1788678	1668	1312	Target	32	1206	15	PGSC0003DMG400005665	T-complex protein 1 subunit delta	MATCHED gi|21595439|gb|AAM66101.1| chaperonin subunit, putative [Arabidopsis thaliana](evalue: 9e-177 ) AND MATCHED gi|55587578|ref|XP_513589.1| PREDICTED: hypothetical protein XP_513589 [Pan troglodytes] (evalue: 9e-177) AND MATCHED gi|3819164|emb|CAA09989.1| cytosolic chaperonin, delta-subunit [Glycine max] (evalue: 6e-174) AND MATCHED gi|37495459|emb|CAE47772.1| cytosolic chaperonin delta-subu…	3	209	58692930	58694599	GGChr3_SGN-U274047_DM_4K
CONT0329	GROUP059	0.00480163	PGSC0003DMB000000026	2430494	2431560	1066	816	Target	28	262	2	PGSC0003DMG400005627	Conserved gene of unknown function	MATCHED gi|15219147|ref|NP_173069.1| expressed protein [Arabidopsis thaliana] gi|25354033|pir||F86296 hypothetical protein T24D18.26 - Arabidopsis thaliana gi|6587821|gb|AAF18512.1| Contains similarity to gb|AF181686 membrane protein TMS1d from Drosophila melanogaster. ESTs gb|R64994, gb|AI994832, gb|Z47674 come from this gene. [Arabidopsis thaliana](evalue: 9e-175 ) AND MATCHED gi|16131173|ref|N…	3	209	59336414	59337481	LeChr3_145cM_SGN-U273268_DM_4K
CONT0330	GROUP059	0.00355177	PGSC0003DMB000000026	2432871	2433333	462	141	Target	8	148	1	PGSC0003DMG400005627	Conserved gene of unknown function	MATCHED gi|15219147|ref|NP_173069.1| expressed protein [Arabidopsis thaliana] gi|25354033|pir||F86296 hypothetical protein T24D18.26 - Arabidopsis thaliana gi|6587821|gb|AAF18512.1| Contains similarity to gb|AF181686 membrane protein TMS1d from Drosophila melanogaster. ESTs gb|R64994, gb|AI994832, gb|Z47674 come from this gene. [Arabidopsis thaliana](evalue: 9e-175 ) AND MATCHED gi|16131173|ref|N…	3	209	59338791	59339254	LeChr3_145cM_SGN-U273268_DM_4K
CONT0331	GROUP059	0.00577337	PGSC0003DMB000000026	2435336	2435805	469	152	Target	17	70	1	PGSC0003DMG400005627	Conserved gene of unknown function	MATCHED gi|15219147|ref|NP_173069.1| expressed protein [Arabidopsis thaliana] gi|25354033|pir||F86296 hypothetical protein T24D18.26 - Arabidopsis thaliana gi|6587821|gb|AAF18512.1| Contains similarity to gb|AF181686 membrane protein TMS1d from Drosophila melanogaster. ESTs gb|R64994, gb|AI994832, gb|Z47674 come from this gene. [Arabidopsis thaliana](evalue: 9e-175 ) AND MATCHED gi|16131173|ref|N…	3	209	59341256	59341726	LeChr3_145cM_SGN-U273268_DM_4K
CONT0332	GROUP060	0.00986899	PGSC0003DMB000000026	2876667	2878490	1823	1535	Target	65	588	19	PGSC0003DMG400005685	Conserved gene of unknown function	MATCHED gi|30682408|ref|NP_193063.2| expressed protein [Arabidopsis thaliana](evalue: 1.1e-45 ) AND MATCHED gi|15218211|ref|NP_175643.1| hypothetical protein [Arabidopsis thaliana] gi|25405542|pir||E96563 hypothetical protein F19K6.6 [imported] - Arabidopsis thaliana gi|12323119|gb|AAG51539.1| hypothetical protein; 44111-43310 [Arabidopsis thaliana] (evalue: 4.2e-40) AND MATCHED gi|55243073|gb|EA…	3	209	59782587	59784411	GGChr3_SGN-U278570_DM_4K
CONT0333	GROUP060	0.00856686	PGSC0003DMB000000026	2878624	2879520	896	401	Target	25	75	1	PGSC0003DMG400005685	Conserved gene of unknown function	MATCHED gi|30682408|ref|NP_193063.2| expressed protein [Arabidopsis thaliana](evalue: 1.1e-45 ) AND MATCHED gi|15218211|ref|NP_175643.1| hypothetical protein [Arabidopsis thaliana] gi|25405542|pir||E96563 hypothetical protein F19K6.6 [imported] - Arabidopsis thaliana gi|12323119|gb|AAG51539.1| hypothetical protein; 44111-43310 [Arabidopsis thaliana] (evalue: 4.2e-40) AND MATCHED gi|55243073|gb|EA…	3	209	59784544	59785441	GGChr3_SGN-U278570_DM_4K
CONT0448	GROUP084	0.0142984	PGSC0003DMB000000040	294619	296670	2051	1710	Target	104	390	8	PGSC0003DMG400009162	Conserved gene of unknown function	MATCHED gi|21593452|gb|AAM65419.1| unknown [Arabidopsis thaliana](evalue: 9e-94 ) AND MATCHED gi|67658922|ref|ZP_00456290.1| Flavoprotein monooxygenase [Burkholderia cenocepacia AU 1054] >gi|67093549|gb|EAM11090.1| Flavoprotein monooxygenase [Burkholderia cenocepacia AU 1054] (evalue: 2e-93) AND MATCHED gi|35187431|gb|AAQ84307.1| fiber protein Fb4 [Gossypium barbadense] (evalue: 8.2e-71) AND MATC…	3	211	62169353	62167301	GGChr3_SGN-U276212_DM_4K
CONT0449	GROUP084	0.0148658	PGSC0003DMB000000040	297382	298059	677	448	Target	29	429	17	PGSC0003DMG400009162	Conserved gene of unknown function	MATCHED gi|21593452|gb|AAM65419.1| unknown [Arabidopsis thaliana](evalue: 9e-94 ) AND MATCHED gi|67658922|ref|ZP_00456290.1| Flavoprotein monooxygenase [Burkholderia cenocepacia AU 1054] >gi|67093549|gb|EAM11090.1| Flavoprotein monooxygenase [Burkholderia cenocepacia AU 1054] (evalue: 2e-93) AND MATCHED gi|35187431|gb|AAQ84307.1| fiber protein Fb4 [Gossypium barbadense] (evalue: 8.2e-71) AND MATC…	3	211	62166590	62165912	GGChr3_SGN-U276212_DM_4K
CONT0450	GROUP085	0.0037622	PGSC0003DMB000000040	323316	323648	332	200	Target	3	254	0	PGSC0003DMG401009187	Conserved gene of unknown function	MATCHED gi|6041834|gb|AAF02143.1| putative glucan endo-1-3-beta-glucosidase [Arabidopsis thaliana] >gi|26451191|dbj|BAC42699.1| putative beta-1,3-glucanase precursor [Arabidopsis thaliana] >gi|28973547|gb|AAO64098.1| putative glycosyl hydrolase [Arabidopsis thaliana] >gi|22330905|ref|NP_683538.1| glycosyl hydrolase family 17 protein [Arabidopsis thaliana] (evalue: 7.9e-87 ) AND MATCHED gi|7763018…	3	211	62140656	62140323	LeChr3_168cM_SGN-U280267_DM_4K
CONT0451	GROUP085	0.00911256	PGSC0003DMB000000040	323813	325616	1803	1675	Target	58	489	6	PGSC0003DMG401009187	Conserved gene of unknown function	MATCHED gi|6041834|gb|AAF02143.1| putative glucan endo-1-3-beta-glucosidase [Arabidopsis thaliana] >gi|26451191|dbj|BAC42699.1| putative beta-1,3-glucanase precursor [Arabidopsis thaliana] >gi|28973547|gb|AAO64098.1| putative glycosyl hydrolase [Arabidopsis thaliana] >gi|22330905|ref|NP_683538.1| glycosyl hydrolase family 17 protein [Arabidopsis thaliana] (evalue: 7.9e-87 ) AND MATCHED gi|7763018…	3	211	62140159	62138355	LeChr3_168cM_SGN-U280267_DM_4K
CONT0452	CONT0452	0.006026	PGSC0003DMB000000040	382008	383485	1477	1214	Target	44	1021	26	PGSC0003DMG400009183	Mitogen-activated protein kinase kinase	MATCHED gi|33563103|dbj|BAC81698.1| mitogen-activated protein kinase kinase [Solanum tuberosum](evalue: 5e-170 ) AND MATCHED gi|69299413|ref|ZP_00621400.1| similar to nucleoside-diphosphate-sugar epimerases [Silicibacter sp. TM1040] >gi|69133696|gb|EAN56945.1| similar to nucleoside-diphosphate-sugar epimerases [Silicibacter sp. TM1040] (evalue: 6e-162) AND MATCHED gi|12484128|gb|AAG53979.1| mitog…	3	211	62081964	62080486	GGChr3_SGN-U277695_DM_4K
CONT0453	GROUP086	0.00972451	PGSC0003DMB000000040	392853	394484	1631	1221	Target	71	348	8	PGSC0003DMG400009182	H+/Ca2+ exchanger 2	MATCHED gi|4512263|dbj|BAA75232.1| H+/Ca2+ exchanger 2 [Ipomoea nil](evalue: 9.2e-80 ) AND MATCHED gi|20975609|emb|CAD22100.1| RNase Z [Arabidopsis thaliana] >gi|30699037|ref|NP_177608.2| RNase Z [Arabidopsis thaliana] (evalue: 5.2e-75) AND MATCHED gi|4699672|pdb|2UUG|B Chain B, Escherichia Coli Uracil-Dna Glycosylase:inhibitor Complex With H187d Mutant Udg And Wild-Type Ugi >gi|4699671|pdb|2UUG|…	3	211	62071119	62069487	GGChr3_SGN-U279384_DM_4K
CONT0454	GROUP086	0.00691006	PGSC0003DMB000000040	397064	397926	862	363	Target	23	288	5	PGSC0003DMG400009182	H+/Ca2+ exchanger 2	MATCHED gi|4512263|dbj|BAA75232.1| H+/Ca2+ exchanger 2 [Ipomoea nil](evalue: 9.2e-80 ) AND MATCHED gi|20975609|emb|CAD22100.1| RNase Z [Arabidopsis thaliana] >gi|30699037|ref|NP_177608.2| RNase Z [Arabidopsis thaliana] (evalue: 5.2e-75) AND MATCHED gi|4699672|pdb|2UUG|B Chain B, Escherichia Coli Uracil-Dna Glycosylase:inhibitor Complex With H187d Mutant Udg And Wild-Type Ugi >gi|4699671|pdb|2UUG|…	3	211	62066908	62066045	GGChr3_SGN-U279384_DM_4K
CONT0455	GROUP086	0.00602426	PGSC0003DMB000000040	398467	399051	584	280	Target	24	11	0	PGSC0003DMG400009182	H+/Ca2+ exchanger 2	MATCHED gi|4512263|dbj|BAA75232.1| H+/Ca2+ exchanger 2 [Ipomoea nil](evalue: 9.2e-80 ) AND MATCHED gi|20975609|emb|CAD22100.1| RNase Z [Arabidopsis thaliana] >gi|30699037|ref|NP_177608.2| RNase Z [Arabidopsis thaliana] (evalue: 5.2e-75) AND MATCHED gi|4699672|pdb|2UUG|B Chain B, Escherichia Coli Uracil-Dna Glycosylase:inhibitor Complex With H187d Mutant Udg And Wild-Type Ugi >gi|4699671|pdb|2UUG|…	3	211	62065505	62064920	GGChr3_SGN-U279384_DM_4K
CONT0456	GROUP087	0.00962194	PGSC0003DMB000000040	492756	494058	1302	1061	Target	40	1069	30	PGSC0003DMG400009178	Pectinesterase	MATCHED gi|6689892|gb|AAF23892.1| pectin methyl esterase [Solanum tuberosum](evalue: 0 ) AND MATCHED gi|13092616|emb|CAC29802.1| putative thiamine biosynthesis protein [Mycobacterium leprae] >gi|4154058|emb|CAA22712.1| putative thiamine biosythesis protein ThiC [Mycobacterium leprae] >gi|15827068|ref|NP_301331.1| putative thiamine biosynthesis protein [Mycobacterium leprae TN] >gi|7388313|sp|Q9ZB…	3	211	61971216	61969913	CGChr3_SGN-U270090_DM_4k
CONT0457	GROUP087	0.00910841	PGSC0003DMB000000040	495640	496681	1041	948	Target	39	692	29	PGSC0003DMG400009178	Pectinesterase	MATCHED gi|6689892|gb|AAF23892.1| pectin methyl esterase [Solanum tuberosum](evalue: 0 ) AND MATCHED gi|13092616|emb|CAC29802.1| putative thiamine biosynthesis protein [Mycobacterium leprae] >gi|4154058|emb|CAA22712.1| putative thiamine biosythesis protein ThiC [Mycobacterium leprae] >gi|15827068|ref|NP_301331.1| putative thiamine biosynthesis protein [Mycobacterium leprae TN] >gi|7388313|sp|Q9ZB…	3	211	61968332	61967290	CGChr3_SGN-U270090_DM_4k
CONT0458	CONT0458	0.00754158	PGSC0003DMB000000040	684158	684886	728	640	Target	28	627	19	PGSC0003DMG400014027	Germin	MATCHED gi|28950283|emb|CAD71251.1| spermidine synthase (spe-3) [Neurospora crassa] >gi|5231273|dbj|BAA81738.1| spermidine synthase [Neurospora crassa] >gi|8134725|sp|Q9Y8H7|SPEE_NEUCR Spermidine synthase (Putrescine aminopropyltransferase) (SPDSY) >gi|32413066|ref|XP_327013.1| SPERMIDINE SYNTHASE (PUTRESCINE AMINOPROPYLTRANSFERASE) (SPDSY) [Neurospora crassa] >gi|28922438|gb|EAA31671.1| SPERMIDI…	3	211	61779814	61779085	GGChr3_SGN-U272538_DM_4K
CONT0459	CONT0459	0.00969122	PGSC0003DMB000000040	695426	696437	1011	794	Target	44	655	19	PGSC0003DMG400014030	RSH	MATCHED gi|15081594|gb|AAK82651.1| RSH-like protein [Capsicum annuum](evalue: 2.4e-96 ) AND MATCHED gi|33637487|gb|AAQ23899.1| RSH2 [Nicotiana tabacum] (evalue: 2.4e-93) AND MATCHED gi|37196706|dbj|BAC97801.1| RelA-SpoT like protein PsRSH1 [Pisum sativum] (evalue: 2.9e-70) AND MATCHED gi|28268682|dbj|BAC56909.1| RelA homolog [Suaeda japonica] (evalue: 2.7e-68) AND MATCHED gi|50307451|ref|XP_45370…	3	211	61768546	61767534	SGN-U281397_DM_4K
[truncated: 1,587 more rows]
