# Supplementary material for: A Next-Generation Sequencing Method for Genotyping-by-Sequencing of Highly Heterozygous Autotetraploid Potato
Source: PLoS One. 2013 May 8;8(5):e62355. doi: 10.1371/journal.pone.0062355 (PMC3648547; doi:10.1371/journal.pone.0062355)
Supplement: XLS-file S3 — Annotations of nucleotide diversity for accessible genes. (XLS) [file pone.0062355.s011.xls]

## Sheet: Sheet1
Chromsome	Pseudo molecule	Covered target	Covered lenght	CDS_lenght	NonCDS_lenght	Nucleotide diversity	Nucleotide diversity of CDS	Nucleotide diversity of non CDS	Non-synonymous variants	Synonymous variants	pN/pS	Gene	SuperScaffold	Annotation
10	99	NoTarget:PGSC0003DMG400044461	459	0	459	0	NA	0	NA	NA	NA	PGSC0003DMG400044461	PGSC0003DMB000000220	Glycoside hydrolase family 5 domain protein
8	167	NoTarget:PGSC0003DMG401024222	284	0	284	0	NA	0	NA	NA	NA	PGSC0003DMG401024222	PGSC0003DMB000000274	Gene of unknown function
3	72	NoTarget:None_BED1548	664	0	664	4.49398e-05	NA	4.49398e-05	NA	NA	NA	None	PGSC0003DMB000000090	NA
10	119	NoTarget:PGSC0003DMG402011945	333	171	162	9.84384e-05	0	0.000202346	NA	NA	NA	PGSC0003DMG402011945	PGSC0003DMB000000673	NTGP3
1	204	Chr1_Unmapped_P15M41_580_19_RH_5K	1124	0	1124	0.000370418	NA	0.000370418	NA	NA	NA	PGSC0003DMG200025986	PGSC0003DMB000000095	AFLP
0	1587	NoTarget:PGSC0003DMG400007782	370	237	133	0.000757811	0	0.0021082	NA	NA	NA	PGSC0003DMG400007782	PGSC0003DMB000001703	Alpha-1,4 glucan phosphorylase L-1 isozyme, chloroplastic/amyloplastic
10	37	NoTarget:PGSC0003DMG400045198	267	0	267	0.000819288	NA	0.000819288	NA	NA	NA	PGSC0003DMG400045198	PGSC0003DMB000000194	Gene of unknown function
3	189	NoTarget:PGSC0003DMG400002066	442	263	179	0.000915724	0.000976351	0.000826646	0	3	0	PGSC0003DMG400002066	PGSC0003DMB000000369	34 kDa outer mitochondrial membrane protein porin
11	122	NoTarget:PGSC0003DMG400039422	386	0	386	0.000937202	NA	0.000937202	NA	NA	NA	PGSC0003DMG400039422	PGSC0003DMB000000529	Amino acid binding protein
10	81	Chr10_Shape_Genomic_DM	1173	738	435	0.0010219	0.00138927	0.000398641	8	12	0.666667	PGSC0003DMG400024347	PGSC0003DMB000000011	Cytokinesis negative regulator RCP1
10	71	NoTarget:PGSC0003DMG400003301	643	338	305	0.00102939	0.00103871	0.00101907	5	3	1.66667	PGSC0003DMG400003301	PGSC0003DMB000000007	Calcium-binding EF hand family protein
6	7	NoTarget:PGSC0003DMG400029167	445	376	69	0.00114456	0	0.00738159	NA	NA	NA	PGSC0003DMG400029167	PGSC0003DMB000000337	Histone H2B.11
10	29	NoTarget:PGSC0003DMG400039798	386	188	198	0.00135896	0	0.00264929	NA	NA	NA	PGSC0003DMG400039798	PGSC0003DMB000000463	Gene of unknown function
3	112	NoTarget:PGSC0003DMG400010377	279	103	176	0.00150315	0	0.00238284	NA	NA	NA	PGSC0003DMG400010377	PGSC0003DMB000000036	Axi 1 protein
6	161	NoTarget:PGSC0003DMG400028912	274	0	274	0.0015992	NA	0.0015992	NA	NA	NA	PGSC0003DMG400028912	PGSC0003DMB000000578	80 kDa MCM3-associated protein (GANP protein).
10	49	GGChr10_SGN-U273459_DM_4K	4391	2331	2060	0.00161494	0.00117542	0.00211227	2	24	0.0833333	PGSC0003DMG400009752	PGSC0003DMB000000012	Chloride channel Stclc1
12	110	NoTarget:PGSC0003DMG400046738	410	317	93	0.00170805	0.00220916	0	2	0	HIGH	PGSC0003DMG400046738	PGSC0003DMB000000074	Gene of unknown function
4	144	DM_PGM1ab	496	0	496	0.00181367	NA	0.00181367	NA	NA	NA	PGSC0003DMG200009842	PGSC0003DMB000000029	DM_PGM1ab
10	93	NoTarget:PGSC0003DMG400009591	471	471	0	0.00187176	0.00187178	NA	7	10	0.7	PGSC0003DMG400009591	PGSC0003DMB000000278	UDP-glucuronate 4-epimerase 3
4	103	RH_Chr4_TPS	3256	2533	723	0.00195306	0.00176431	0.00261433	15	31	0.483871	PGSC0003DMG400023995	PGSC0003DMB000000016	Trehalose-6-phosphate synthase
10	33	LeChr10_34cM_SGN-U282474_DM_4K	3147	0	3147	0.00199931	NA	0.00199931	NA	NA	NA	PGSC0003DMG200023093	PGSC0003DMB000000389	MATCHED gi|59713849|ref|YP_206624.1| ComA operon protein 2 [Vibrio fischeri ES114] >gi|59482097|gb|AAW87736.1| ComA operon protein 2 [Vibrio fischeri ES114] (evalue: 3e-53 ) AND MATCHED gi|60685219|ref|NP_694587.2| amine oxidase (flavin containing) domain 1 [Homo sapiens] >gi|34531374|dbj|BAC86124.1| unnamed protein product [Homo sapiens] (evalue: 7.3e-52) AND MATCHED gi|34903094|ref|NP_912894.1|…
8	52	SGN-U283774_DM_4K	1342	554	788	0.00230519	0.000205436	0.00378141	5	6	0.833333	PGSC0003DMG400017702	PGSC0003DMB000000238	Methylenetetrahydrofolate dehydrogenase
0	45	NoTarget:PGSC0003DMG400006702	546	394	152	0.00236934	0.0014534	0.00474354	2	0	HIGH	PGSC0003DMG400006702	PGSC0003DMB000000064	Photosystem I reaction center subunit V, chloroplast
1	208	LeChr1_69cM_SGN-U280962_DM_4K	3565	1065	2500	0.00247316	0.00185978	0.00273447	5	9	0.555556	PGSC0003DMG400000138	PGSC0003DMB000000010	Conserved gene of unknown function
10	75	NoTarget:PGSC0003DMG400024168	859	601	258	0.00250051	0.00187505	0.0039575	7	3	2.33333	PGSC0003DMG400024168	PGSC0003DMB000000028	Inward rectifying potassium channel
10	33	NoTarget:PGSC0003DMG400035992	592	52	540	0.00253718	0	0.0027815	NA	NA	NA	PGSC0003DMG400035992	PGSC0003DMB000000389	Gene of unknown function
9	117	LeChr9_56cM_SGN-U285879_DM_4K	1129	1129	0	0.00259065	0.00259064	NA	14	18	0.777778	PGSC0003DMG400019345	PGSC0003DMB000000110	Ethylene overproducer-like 1
3	96	LeChr3_72cM_SGN-U285427_DM_4K	1218	849	369	0.00264379	0.00136676	0.00558201	5	6	0.833333	PGSC0003DMG400008639	PGSC0003DMB000000671	Galactose mutarotase
7	3	NoTarget:PGSC0003DMG400018745	276	252	24	0.00265877	0.00244696	0.00488274	0	3	0	PGSC0003DMG400018745	PGSC0003DMB000000613	Auxin efflux facilitator
1	208	NoTarget:PGSC0003DMG400042564	349	0	349	0.00276109	NA	0.00276109	NA	NA	NA	PGSC0003DMG400042564	PGSC0003DMB000000010	Gene of unknown function
8	175	SGN-U293798_DM_4K	1282	1017	265	0.00285622	0.00279273	0.00309987	8	21	0.380952	PGSC0003DMG400003918	PGSC0003DMB000000445	Acc synthase
1	204	GGChr1_SGN-U271113_DM_4K	3995	1467	2528	0.00286091	0.00154124	0.00362672	6	20	0.3	PGSC0003DMG400026030	PGSC0003DMB000000095	Mitochondrial elongation factor
3	209	GGChr3_SGN-U274047_DM_4K	1668	1206	462	0.00288231	0.00176579	0.00579685	1	14	0.0714286	PGSC0003DMG400005665	PGSC0003DMB000000026	T-complex protein 1 subunit delta
4	178	GGChr4_SGN-U270214_DM_4K	7857	0	7857	0.00295148	NA	0.00295148	NA	NA	NA	PGSC0003DMG200012956	PGSC0003DMB000000181	MATCHED gi|71071940|ref|XP_768530.1| hypothetical protein GLP_510_20784_21044 [Giardia lamblia ATCC 50803] >gi|29246832|gb|EAA38414.1| GLP_510_20784_21044 [Giardia lamblia ATCC 50803] (evalue: 0 ) AND MATCHED gi|8843758|dbj|BAA97306.1| ABC transporter-like [Arabidopsis thaliana] (evalue: 0) AND MATCHED gi|42549644|gb|EAA72487.1| hypothetical protein FG03521.1 [Gibberella zeae PH-1] >gi|46115358|r…
4	206	SGN-U274186_DM_4K	3701	0	3701	0.00299898	NA	0.00299898	NA	NA	NA	PGSC0003DMG200000772	PGSC0003DMB000000420	CYCLOARTENOL SYNTHASE
1	6	SGN-U279400_DM_4K	1257	1257	0	0.00302828	0.00302828	NA	4	32	0.125	PGSC0003DMG400022778	PGSC0003DMB000000469	Alpha,alpha-trehalose-phosphate synthase [UDP-forming] 6
10	119	NoTarget:PGSC0003DMG402011946	726	0	726	0.00320784	NA	0.00320784	NA	NA	NA	PGSC0003DMG402011946	PGSC0003DMB000000673	KAK (KAKTUS) isoform 1
6	171	NoTarget:PGSC0003DMG400007122	923	852	71	0.00326363	0.00338992	0.0017481	1	12	0.0833333	PGSC0003DMG400007122	PGSC0003DMB000000091	Arogenate dehydratase
3	120	Chr3_7cM_E36_M50_233_34_DM_5K	832	255	577	0.00336644	0	0.00485421	NA	NA	NA	PGSC0003DMG400009698	PGSC0003DMB000000450	Ferredoxin-dependent glutamate synthase 1
1	190	LeChr1_40cM_SGN-U298322_DM_4K	766	588	178	0.00340829	0.00297167	0.0048506	6	17	0.352941	PGSC0003DMG400001121	PGSC0003DMB000000104	Cysteine desulfurylase
4	242	SGN-U278286_DM_4K	1299	701	598	0.00345407	0.000927743	0.00641554	7	1	7	PGSC0003DMG400009936	PGSC0003DMB000000032	Beta-fructofuranosidase
8	22	SGN-U296316_DM_4K	667	472	195	0.00350946	0.00223955	0.00658329	1	5	0.2	PGSC0003DMG400005778	PGSC0003DMB000000147	NADPH-dependent thioredoxin reductase B
9	95	Chr9_Unmapped_P13M40_410_22_RH_5K	762	0	762	0.00351115	NA	0.00351115	NA	NA	NA	non-coding AFLP	PGSC0003DMB000000767	AFLP
6	45	NoTarget:PGSC0003DMG400034729	350	110	240	0.00355091	0	0.00517842	NA	NA	NA	PGSC0003DMG400034729	PGSC0003DMB000000598	Gene of unknown function
9	93	Chr9_25cM_E33M36_092_73_RH_5K	391	0	391	0.00361061	NA	0.00361061	NA	NA	NA	non-coding AFLP	PGSC0003DMB000000013	AFLP
6	175	LeChr6_81cM_SGN-U291892_DM_4K	1751	1067	684	0.00361923	0.00230732	0.00566573	6	9	0.666667	PGSC0003DMG400007504	PGSC0003DMB000000575	Carbamoyl phosphate synthase large subunit
1	204	NoTarget:PGSC0003DMG400026005	492	492	0	0.00363565	0.00363562	NA	0	8	0	PGSC0003DMG400026005	PGSC0003DMB000000095	UDP-glucuronate 4-epimerase 2
3	13	SGN-U279065_DM_4K	1163	918	245	0.00369475	0.00206978	0.00978342	1	17	0.0588235	PGSC0003DMG401003156	PGSC0003DMB000000093	Glycosyltransferase, CAZy family GT2
4	192	SGN-U284841_DM_4K	1400	799	601	0.00389402	0.00313739	0.00489992	6	12	0.5	PGSC0003DMG400025321	PGSC0003DMB000000234	Ganglioside-induced differentiation-associated protein 1, 2 gdap
4	226	Chr0_Unmapped_E35M49_432_21_RH_5K	1762	0	1762	0.00395794	NA	0.00395794	NA	NA	NA	PGSC0003DMG200009331	PGSC0003DMB000000002	AFLP
2	128	LeChr2_120cM_SGN-U281005_DM_4K	3279	0	3279	0.00401655	NA	0.00401655	NA	NA	NA	PGSC0003DMG200030644	PGSC0003DMB000000244	MATCHED gi|50932985|ref|XP_476020.1| unknown protein [Oryza sativa (japonica cultivar-group)] >gi|48475232|gb|AAT44301.1| unknown protein [Oryza sativa (japonica cultivar-group)] (evalue: 7.7e-66 ) AND MATCHED AT1G16030.1 | Symbol: HSP70B | heat shock protein 70, putative / HSP70, putative, similar to heat shock protein hsp70 GI:1771478 from (Pisum sativum) | chr1:5502200-5504529 REVERSE | Aliase…
6	75	NoTarget:PGSC0003DMG400045782	270	35	235	0.00403974	0	0.0046414	NA	NA	NA	PGSC0003DMG400045782	PGSC0003DMB000000050	Gene of unknown function
1	224	NoTarget:PGSC0003DMG400024904	1749	1550	199	0.00409242	0.0034318	0.00923793	5	22	0.227273	PGSC0003DMG400024904	PGSC0003DMB000000105	C1C-Nt1 protein
10	75	NoTarget:PGSC0003DMG400044015	388	4	384	0.00413438	0	0.00417745	NA	NA	NA	PGSC0003DMG400044015	PGSC0003DMB000000028	Retrotransposon gag protein
2	118	GGChr2_SGN-U298994_DM_4K	921	466	455	0.00415584	0.00312479	0.00521182	8	3	2.66667	PGSC0003DMG400016714	PGSC0003DMB000000099	1-aminocyclopropane-1-carboxylate oxidase
8	18	NoTarget:PGSC0003DMG400017837	284	206	78	0.00418007	0.00463081	0.00298965	0	2	0	PGSC0003DMG400017837	PGSC0003DMB000000789	Syntaxin
10	119	NoTarget:PGSC0003DMG401011945	324	163	161	0.00418667	0.00500003	0.0033632	4	1	4	PGSC0003DMG401011945	PGSC0003DMB000000673	Rho GTPase
10	101	LeChr10_34cM_SGN-U272103_DM_4K	3859	828	3031	0.00427267	0.00231412	0.0048077	6	13	0.461538	PGSC0003DMG400033910	PGSC0003DMB000000112	ATP-dependent Clp protease proteolytic subunit
4	170	Chr4_28cM_E36M42_073_51_RH_5K	458	0	458	0.00428122	NA	0.00428122	NA	NA	NA	non-coding AFLP	PGSC0003DMB000000185	AFLP
5	58	Chr5_Unmapped_P14M32_354_14_RH_5K	914	648	266	0.00433732	0.00381513	0.00560941	10	15	0.666667	PGSC0003DMG400033659	PGSC0003DMB000000033	SNF2 domain-containing protein / helicase domain-containing protein / RING finger domain-containing protein
3	11	SGN-U281101_DM_4K	1361	0	1361	0.00436842	NA	0.00436842	NA	NA	NA	PGSC0003DMG200009119	PGSC0003DMB000000126	NADH-DEPENDENT GLUTAMATE SYNTHASE
3	176	NoTarget:PGSC0003DMG400018449	348	312	36	0.00439592	0.00212407	0.0240852	0	4	0	PGSC0003DMG400018449	PGSC0003DMB000000192	Actin
1	198	LeChr1_46cM_SGN-U296378_DM_4K	3977	686	3291	0.004403	0.000276007	0.00526326	0	5	0	PGSC0003DMG400025245	PGSC0003DMB000000608	DnaJ
2	136	DM_CO	7342	2460	4882	0.00441439	0.00376753	0.00474033	31	17	1.82353	PGSC0003DMG401010056	PGSC0003DMB000000004	CONSTANS 3
8	177	LeChr8_69cM_SGN-U278015_DM_4K	3280	598	2682	0.00452167	0.00344127	0.00476256	3	10	0.3	PGSC0003DMG400003061	PGSC0003DMB000000281	Conserved gene of unknown function
10	133	GGChr10_SGN-U278784_DM_4K	3970	828	3142	0.00453547	0.001123	0.00543474	3	5	0.6	PGSC0003DMG402007209	PGSC0003DMB000000506	RNA-binding region RNP-1 (RNA recognition motif)
1	196	GGChr1_SGN-U271302_DM_4K	3332	2193	1139	0.00453816	0.00282044	0.0078454	17	30	0.566667	PGSC0003DMG400006803	PGSC0003DMB000000068	Nucleic acid binding protein
1	204	DM_CCD7	3387	1938	1449	0.00454663	0.00332778	0.00617681	12	30	0.4	PGSC0003DMG400026032	PGSC0003DMB000000095	Carotenoid cleavage dioxygenase 7
7	143	NoTarget:PGSC0003DMG400017276	776	776	0	0.00455577	0.00455576	NA	2	23	0.0869565	PGSC0003DMG400017276	PGSC0003DMB000000102	Trehalose synthase
11	104	NoTarget:PGSC0003DMG402010918	284	194	90	0.0045975	0.000956858	0.0124451	1	3	0.333333	PGSC0003DMG402010918	PGSC0003DMB000000846	Xyloglucan endotransglycosylase
9	27	NoTarget:PGSC0003DMG401004173	567	0	567	0.00460436	NA	0.00460436	NA	NA	NA	PGSC0003DMG401004173	PGSC0003DMB000000023	Polyprotein
8	180	SGN-U279017_DM_4K	2441	912	1529	0.00462538	0.00168849	0.00637714	6	5	1.2	PGSC0003DMG400012341	PGSC0003DMB000000048	Transcription factor S-II domain containing protein
4	242	GGChr4_SGN-U271085_DM_4K	3271	1131	2140	0.00464934	0.00312501	0.00545495	11	26	0.423077	PGSC0003DMG400003693	PGSC0003DMB000000032	Adenosine kinase
4	17	NoTarget:PGSC0003DMG400005991	283	72	211	0.00465	0.00420439	0.00480206	1	2	0.5	PGSC0003DMG400005991	PGSC0003DMB000000322	Membrane associated ring finger 1,8
1	204	SGN-U284252_DM_4K	1525	0	1525	0.0047002	NA	0.0047002	NA	NA	NA	PGSC0003DMG200025979	PGSC0003DMB000000095	ENOYL-COA-HYDRATASE
3	209	LeChr3_145cM_SGN-U273268_DM_4K	1997	480	1517	0.0047407	0.00105497	0.00590691	0	4	0	PGSC0003DMG400005627	PGSC0003DMB000000026	Conserved gene of unknown function
10	3	NoTarget:PGSC0003DMG400025025	309	309	0	0.00478369	0.00478372	NA	1	4	0.25	PGSC0003DMG400025025	PGSC0003DMB000000421	Conserved gene of unknown function
3	90	NoTarget:PGSC0003DMG400008480	323	0	323	0.00479328	NA	0.00479328	NA	NA	NA	PGSC0003DMG400008480	PGSC0003DMB000000111	CBS domain-containing protein
3	191	NoTarget:PGSC0003DMG400015212	361	162	199	0.00479892	0.00497259	0.00465754	1	4	0.25	PGSC0003DMG400015212	PGSC0003DMB000000127	Serine/threonine-protein phosphatase
6	163	NoTarget:PGSC0003DMG402028796	743	384	359	0.00481491	0.0057198	0.00384701	5	6	0.833333	PGSC0003DMG402028796	PGSC0003DMB000000550	Big map kinase/bmk
1	204	SGN-U291679_DM_4K	1063	375	688	0.00482129	0.00185029	0.00644066	2	5	0.4	PGSC0003DMG400026014	PGSC0003DMB000000095	Phosphatidate cytidylyltransferase
0	165	DM_Pho2	5634	0	5634	0.00485342	NA	0.00485342	NA	NA	NA	PGSC0003DMG200009711	PGSC0003DMB000000644	DM_Pho2
9	117	SGN-U296513_DM_4K	884	150	734	0.00486057	0.00603595	0.00462037	15	21	0.714286	PGSC0003DMG400019316	PGSC0003DMB000000110	Homocysteine s-methyltransferase
4	180	DM_DPE1	5516	1728	3788	0.00486249	0.00159213	0.00635435	30	18	1.66667	PGSC0003DMG400016589	PGSC0003DMB000000419	4-alpha-glucanotransferase
11	114	NoTarget:PGSC0003DMG400000439	269	269	0	0.00487086	0.0048708	NA	2	7	0.285714	PGSC0003DMG400000439	PGSC0003DMB000000101	Actin-11
4	242	LeChr4_119cM_SGN-U273868_DM_4K	2267	1322	945	0.0048757	0.00243981	0.00828336	10	10	1	PGSC0003DMG400005140	PGSC0003DMB000000032	GYF domain-containing protein
8	6	SGN-U292286_DM_4K	810	588	222	0.00492323	0.00449078	0.00606865	6	5	1.2	PGSC0003DMG400009536	PGSC0003DMB000000240	Transferase, transferring glycosyl groups
4	242	LeChr4_130cM_SGN-U282645_DM_4K	3280	691	2589	0.00492804	0.00314992	0.00540262	6	15	0.4	PGSC0003DMG400003779	PGSC0003DMB000000032	Eukaryotic initiation factor 3 gamma subunit family protein
9	139	GGChr9_SGN-U277450_DM_4K	978	787	191	0.00494097	0.0039343	0.00908888	4	26	0.153846	PGSC0003DMG400031840	PGSC0003DMB000000309	Glycosyltransferase, CAZy family GT8
10	13	LeChr10_20cM_SGN-U280692_DM_4K	854	237	617	0.00495129	0.00276195	0.00579225	6	3	2	PGSC0003DMG400021686	PGSC0003DMB000000599	Conserved gene of unknown function
9	1	SGN-U273639_DM_4K	3419	1022	2397	0.00497481	0.00165155	0.00639174	9	10	0.9	PGSC0003DMG400008481	PGSC0003DMB000000627	Chlorophyll synthase
6	79	LeChr6_25cM_SGN-U281621_DM_4K	2589	771	1818	0.00505505	0.00214225	0.00629034	7	10	0.7	PGSC0003DMG400023822	PGSC0003DMB000000005	Isoamyl acetate-hydrolyzing esterase
1	208	SGN-U278052_DM_4K	1075	898	177	0.00511581	0.00374878	0.0120514	15	11	1.36364	PGSC0003DMG400035976	PGSC0003DMB000000010	Glycosyltransferase
4	144	LeChr4_58cM_SGN-U274262_DM_4K	2751	0	2751	0.00513145	NA	0.00513145	NA	NA	NA	PGSC0003DMG200026737	PGSC0003DMB000000029	MATCHED gi|20160135|gb|AAM12143.1| FRIGIDA protein [Arabidopsis thaliana] >gi|20160133|gb|AAM12142.1| FRIGIDA protein [Arabidopsis thaliana] >gi|20160131|gb|AAM12141.1| FRIGIDA protein [Arabidopsis thaliana] >gi|20160115|gb|AAM12133.1| FRIGIDA protein [Arabidopsis thaliana] >gi|20160111|gb|AAM12131.1| FRIGIDA protein [Arabidopsis thaliana] (evalue: 7.2e-55 ) AND MATCHED gi|77463019|ref|YP_352523.…
3	152	NoTarget:PGSC0003DMG400020603	430	430	0	0.00515691	0.00515691	NA	9	4	2.25	PGSC0003DMG400020603	PGSC0003DMB000000219	Alpha amylase
12	136	NoTarget:PGSC0003DMG400004975	291	260	31	0.0051655	0.00555753	0.00187752	1	6	0.166667	PGSC0003DMG400004975	PGSC0003DMB000000331	Phosphopentothenoylcysteine decarboxylase
12	103	SGN-U293331_DM_4K	1926	0	1926	0.0051701	NA	0.0051701	NA	NA	NA	PGSC0003DMG200000658	PGSC0003DMB000000065	ACETYL-COA SYNTHETASE
0	29	LeChr3_76cM_SGN-U293557_DM_4K	842	318	524	0.00517347	0.00671852	0.00423582	8	1	8	PGSC0003DMG400019995	PGSC0003DMB000000049	Protein SSU72
2	122	NoTarget:PGSC0003DMG400013638	326	210	116	0.00522417	0.0030078	0.00923657	0	5	0	PGSC0003DMG400013638	PGSC0003DMB000000443	Thioredoxin reductase
11	7	SGN-U298897_DM_4K	663	371	292	0.00527388	0.00407377	0.00679867	0	8	0	PGSC0003DMG400016168	PGSC0003DMB000000152	Methylenetetrahydrofolate reductase
3	142	NoTarget:PGSC0003DMG402014825	403	0	403	0.00531211	NA	0.00531211	NA	NA	NA	PGSC0003DMG402014825	PGSC0003DMB000000271	Pentatricopeptide repeat-containing protein
12	97	NoTarget:PGSC0003DMG400002452	338	187	151	0.00532139	5.8763e-05	0.0118387	1	0	HIGH	PGSC0003DMG400002452	PGSC0003DMB000000802	Big map kinase/bmk
5	1	Chr5_2cM_E33M40_306_55_P13M40_454_66_RH_5K	914	0	914	0.00532818	NA	0.00532818	NA	NA	NA	PGSC0003DMG200019648	PGSC0003DMB000000103	AFLP
6	171	NoTarget:PGSC0003DMG400007161	756	262	494	0.00534832	0.00845086	0.00370284	11	2	5.5	PGSC0003DMG400007161	PGSC0003DMB000000091	T-complex protein 1 beta subunit (TCP-1-beta)
10	139	GGChr10_SGN-U269208_DM_4K	3043	851	2192	0.00536417	0.00434004	0.00576176	19	15	1.26667	PGSC0003DMG400008398	PGSC0003DMB000000008	Histone deacetylase HDT1
3	23	SGN-U285127_DM_4K	689	120	569	0.00541946	0	0.00656241	NA	NA	NA	PGSC0003DMG402014313	PGSC0003DMB000000154	Conserved gene of unknown function
6	83	LeChr6_19cM_SGN-U297744_DM_4K	2291	0	2291	0.0054329	NA	0.0054329	NA	NA	NA	PGSC0003DMG200030031	PGSC0003DMB000000156	MATCHED gi|66852324|gb|EAL92649.1| serine hydroxymethyltransferase [Aspergillus fumigatus Af293] >gi|70999940|ref|XP_754687.1| serine hydroxymethyltransferase [Aspergillus fumigatus Af293] (evalue: 2.6e-46 ) AND MATCHED gi|18410414|ref|NP_567031.1| expressed protein [Arabidopsis thaliana] (evalue: 1.3e-45) AND MATCHED gi|72124564|ref|XP_789205.1| PREDICTED: similar to Peroxisomal membrane protein…
2	84	Mito_X80386	1165	603	562	0.0054518	0.00316414	0.00790636	NA	NA	NA	PGSC0003DMG400006939	PGSC0003DMB000000241	Hypersensitive-induced response protein
4	128	LeChr4_56cM_SGN-U278887_DM_4K	3416	1225	2191	0.0054738	0.00183463	0.00750849	9	14	0.642857	PGSC0003DMG400005353	PGSC0003DMB000000013	Alpha-glucosidase
2	136	GGChr2_SGN-U278969_DM_4K	3158	0	3158	0.00547842	NA	0.00547842	NA	NA	NA	PGSC0003DMG200020232	PGSC0003DMB000000004	MATCHED gi|18254386|gb|AAL66740.1| 14-3-3-like protein [Pneumocystis carinii f. sp. carinii] >gi|14039796|gb|AAK53389.1| 14-3-3-like protein [Pneumocystis carinii f. sp. carinii] (evalue: 1.1e-46 ) AND MATCHED gi|50936361|ref|XP_477708.1| unknown protein [Oryza sativa (japonica cultivar-group)] >gi|50509886|dbj|BAD30166.1| unknown protein [Oryza sativa (japonica cultivar-group)] >gi|22296394|dbj|…
9	117	SGN-U278751_DM_4K	1125	465	660	0.00551399	0.00338153	0.00701641	5	14	0.357143	PGSC0003DMG400019334	PGSC0003DMB000000110	DNA binding protein
10	9	SGN-U285464_DM_4K	1119	1119	0	0.00551788	0.00551787	NA	12	27	0.444444	PGSC0003DMG400010556	PGSC0003DMB000000472	Trehalose synthase
10	1	NoTarget:PGSC0003DMG400014379	630	630	0	0.00558386	0.00558386	NA	4	9	0.444444	PGSC0003DMG400014379	PGSC0003DMB000000149	Serine acetyltransferase 1
3	183	Chr1_Unmapped_E45M60_177_92_RH_5K	282	0	282	0.00561965	NA	0.00561965	NA	NA	NA	non-coding AFLP	PGSC0003DMB000000041	AFLP
3	100	LeChr3_73cM_SGN-U275458_DM_4K	3403	1224	2179	0.00561984	0.00323875	0.00695736	17	14	1.21429	PGSC0003DMG400001105	PGSC0003DMB000000327	Sphingosine-1-phosphate phosphohydrolase
5	102	NoTarget:PGSC0003DMG400023429	314	314	0	0.00563006	0.00563003	NA	0	9	0	PGSC0003DMG400023429	PGSC0003DMB000000072	Actin-58
10	139	NoTarget:PGSC0003DMG400028119	297	293	4	0.00563939	0.00571635	0	3	3	1	PGSC0003DMG400028119	PGSC0003DMB000000008	MYB domain class transcription factor
1	226	GGChr1_SGN-U274110_DM_4K	2939	705	2234	0.00565149	0.00326691	0.00640402	11	10	1.1	PGSC0003DMG400012559	PGSC0003DMB000000136	Copper-transporting atpase paa1
1	192	LeChr1_40cM_SGN-U277937_DM_4K	2605	0	2605	0.00565656	NA	0.00565656	NA	NA	NA	PGSC0003DMG200000841	PGSC0003DMB000000541	MATCHED gi|30695529|ref|NP_191760.2| expressed protein [Arabidopsis thaliana](evalue: 1e-117 ) AND MATCHED gi|67903720|ref|XP_682116.1| hypothetical protein AN8847.2 [Aspergillus nidulans FGSC A4] >gi|40740945|gb|EAA60135.1| hypothetical protein AN8847.2 [Aspergillus nidulans FGSC A4] (evalue: 5e-105) AND MATCHED gi|75821075|ref|ZP_00751111.1| COG1387: Histidinol phosphatase and related hydrolase…
10	49	NoTarget:PGSC0003DMG400018977	463	385	78	0.00571395	0.0068716	0	1	2	0.5	PGSC0003DMG400018977	PGSC0003DMB000000012	Gene of unknown function
3	108	NoTarget:PGSC0003DMG400016921	600	426	174	0.00572693	0.0048063	0.00798089	3	7	0.428571	PGSC0003DMG400016921	PGSC0003DMB000000491	Histone H2B
2	114	NoTarget:PGSC0003DMG400022396	445	445	0	0.00573467	0.00573465	NA	6	8	0.75	PGSC0003DMG400022396	PGSC0003DMB000000083	Conserved gene of unknown function
1	200	LeChr1_48cM_SGN-U272918_DM_4K	1039	635	404	0.00574047	0.00490119	0.00705964	2	10	0.2	PGSC0003DMG401031123	PGSC0003DMB000000284	Utp-glucose-1-phosphate uridylyltransferase
4	126	GGChr4_SGN-U278546_DM_4K	3261	0	3261	0.00576479	NA	0.00576479	NA	NA	NA	PGSC0003DMG200027926	PGSC0003DMB000000179	MATCHED gi|32487866|emb|CAE05634.1| OSJNBb0061C13.16 [Oryza sativa (japonica cultivar-group)] gi|32492244|emb|CAE03741.1| OSJNBa0019D11.4 [Oryza sativa (japonica cultivar-group)](evalue: 1.6e-91 ) AND MATCHED gi|15242031|ref|NP_197566.1| 24 kDa vacuolar protein - like [Arabidopsis thaliana] (evalue: 5.5e-79) AND MATCHED gi|21592440|gb|AAM64391.1| unknown [Arabidopsis thaliana] (evalue: 2.1e-78) A…
4	204	GGChr4_SGN-U275769_DM_4K	1910	878	1032	0.00577237	0.00289834	0.00821753	10	20	0.5	PGSC0003DMG400024802	PGSC0003DMB000000213	Serine carboxypeptidase
8	180	GGChr8_SGN-U271263_DM_4K	5195	1479	3716	0.00577855	0.00348173	0.00669271	19	26	0.730769	PGSC0003DMG400012210	PGSC0003DMB000000048	Glutamate--cysteine ligase, chloroplastic
8	62	LeChr8_20cM_SGN-U278970_DM_4K	1559	819	740	0.00578877	0.0078799	0.00347441	17	21	0.809524	PGSC0003DMG400000968	PGSC0003DMB000000188	Conserved gene of unknown function
7	150	GGChr7_SGN-U277095_DM_4K	3066	1797	1269	0.00583579	0.00344771	0.0092175	25	37	0.675676	PGSC0003DMG400015920	PGSC0003DMB000000250	Heat shock 70 kDa protein
4	242	LeChr4_130cM_SGN-U278324_DM_4K	2770	369	2401	0.00583678	0.00230635	0.00637936	1	3	0.333333	PGSC0003DMG400009862	PGSC0003DMB000000032	Clathrin coat assembly protein AP17
6	167	SGN-U283679_DM_4K	572	294	278	0.00584334	0.00108909	0.0108712	3	16	0.1875	PGSC0003DMG400026904	PGSC0003DMB000000087	Biotin synthase
5	102	NoTarget:PGSC0003DMG400023451	320	0	320	0.00584431	NA	0.00584431	NA	NA	NA	PGSC0003DMG400023451	PGSC0003DMB000000072	Cleft lip and palate transmembrane protein
5	36	NoTarget:PGSC0003DMG400010774	932	932	0	0.00586368	0.00586368	NA	9	21	0.428571	PGSC0003DMG400010774	PGSC0003DMB000000027	Multidrug resistance protein 1, 2
10	15	LeChr10_25cM_SGN-U293470_DM_4K	2256	456	1800	0.00587061	0.00338732	0.00649971	12	12	1	PGSC0003DMG400026621	PGSC0003DMB000000338	Calmodulin binding protein
6	85	NoTarget:None_BED4239/4238	852	0	852	0.00588329	NA	0.00588329	NA	NA	NA	None	PGSC0003DMB000000660	NA
10	137	DM_LCYb2	1777	1503	274	0.00590626	0.00424964	0.0149935	13	37	0.351351	PGSC0003DMG400008159	PGSC0003DMB000000129	Lycopene beta cyclase, chloroplastic
4	170	SGN-U296159_DM_4K	1724	0	1724	0.00592637	NA	0.00592637	NA	NA	NA	PGSC0003DMG200001877	PGSC0003DMB000000185	ASPARAGINE SYNTHETASE
4	242	LeChr4_135cM_SGN-U270987_DM_4K	4356	1999	2357	0.00593479	0.00243139	0.00890607	9	19	0.473684	PGSC0003DMG400025664	PGSC0003DMB000000032	Uncharacterized aarF domain-containing protein kinase, chloroplastic
11	7	LeChr4_38cM_SGN-U273190_DM_4K	268	211	57	0.00593944	0.00509948	0.00904876	2	4	0.5	PGSC0003DMG400016187	PGSC0003DMB000000152	HVA22 e
2	124	SGN-U295498_DM_4K	842	642	200	0.00594996	0.00498446	0.00904922	15	9	1.66667	PGSC0003DMG400003546	PGSC0003DMB000000020	Ferulate-5-hydroxylase
4	178	LeChr4_59cM_SGN-U271774_DM_4K	3886	1422	2464	0.00596378	0.00310793	0.00761192	9	22	0.409091	PGSC0003DMG400012800	PGSC0003DMB000000181	Aminotransferase
10	81	NoTarget:PGSC0003DMG400041900	370	155	215	0.00596927	0.0110532	0.00230412	5	1	5	PGSC0003DMG400041900	PGSC0003DMB000000011	Gag-pol protein
11	5	NoTarget:PGSC0003DMG400015665	420	353	67	0.0059844	0.00560959	0.00795919	3	14	0.214286	PGSC0003DMG400015665	PGSC0003DMB000000505	Erwinia induced protein 2
2	98	GGChr2_SGN-U276844_DM_4K	2515	288	2227	0.00599457	0.00345431	0.00632308	2	9	0.222222	PGSC0003DMG400003069	PGSC0003DMB000000204	D1 protease
10	81	NoTarget:PGSC0003DMG400028771	306	302	4	0.00600605	0.00608562	0	7	4	1.75	PGSC0003DMG400028771	PGSC0003DMB000000011	Histone H2B.3
10	131	NoTarget:PGSC0003DMG400019204	265	264	1	0.00601381	0.00603661	0	0	6	0	PGSC0003DMG400019204	PGSC0003DMB000000106	Actin
3	211	GGChr3_SGN-U277695_DM_4K	1477	1021	456	0.006026	0.00500439	0.00831342	3	21	0.142857	PGSC0003DMG400009183	PGSC0003DMB000000040	Mitogen-activated protein kinase kinase
4	42	NoTarget:PGSC0003DMG400027746	319	310	9	0.00605229	0.00467284	0.0535665	0	4	0	PGSC0003DMG400027746	PGSC0003DMB000000577	Actin-97
6	59	NoTarget:PGSC0003DMG400047242	324	171	153	0.00606306	0.00518743	0.00704169	4	1	4	PGSC0003DMG400047242	PGSC0003DMB000000088	Gene of unknown function
2	136	GGChr2_SGN-U274187_DM_4K	1682	1353	329	0.00606334	0.00325316	0.0176201	6	27	0.222222	PGSC0003DMG400001321	PGSC0003DMB000000004	ATCUL3/ATCUL3A/CUL3/CUL3A
6	69	NoTarget:PGSC0003DMG400005440	664	362	302	0.00606979	0.0072723	0.00462837	6	2	3	PGSC0003DMG400005440	PGSC0003DMB000000075	Gene of unknown function
6	135	NoTarget:PGSC0003DMG400011772	387	267	120	0.00609039	0.00311966	0.0127002	0	5	0	PGSC0003DMG400011772	PGSC0003DMB000000558	Mannose-6-phosphate isomerase
6	157	GGChr6_SGN-U299064_DM_4K	740	740	0	0.00615066	0.00615069	NA	6	18	0.333333	PGSC0003DMG400004891	PGSC0003DMB000000246	Subtilase family protein
2	136	GGChr2_SGN-U275804_DM_4K	3186	1645	1541	0.00615508	0.00469909	0.00770934	42	20	2.1	PGSC0003DMG400010028	PGSC0003DMB000000004	Ubiquitin-protein ligase/ zinc ion binding protein
2	84	GGChr2_SGN-U273995_DM_4K	2355	852	1503	0.00618636	0.00270324	0.00816082	15	12	1.25	PGSC0003DMG400006959	PGSC0003DMB000000241	GPI transamidase component family protein / Gaa1-like family protein
2	124	SGN-U275946_DM_4K	1368	412	956	0.00622349	0.00386001	0.00724207	3	23	0.130435	PGSC0003DMG400003537	PGSC0003DMB000000020	Beta-galactosidase
7	63	LeChr7_24cM_SGN-U274965_DM_4K	3979	915	3064	0.00622585	0.00309147	0.00716186	10	15	0.666667	PGSC0003DMG400016040	PGSC0003DMB000000788	Ubiquinone biosynthesis protein COQ9, mitochondrial
3	211	NoTarget:PGSC0003DMG400022889	2069	979	1090	0.00624671	0.00223641	0.00984863	4	7	0.571429	PGSC0003DMG400022889	PGSC0003DMB000000040	Oligouridylate binding protein
4	52	SGN-U282321_DM_4K	2302	955	1347	0.00626645	0.00321727	0.00842827	8	17	0.470588	PGSC0003DMG400012722	PGSC0003DMB000000249	UDP-N-acetylglucosamine--dolichyl-phosphate N-acetylglucosaminephosphotransferase
1	242	SGN-U283858_DM_4K	581	75	506	0.00627296	0.0074283	0.00610171	3	1	3	PGSC0003DMG400001626	PGSC0003DMB000000290	Amidase
1	212	GGChr1_SGN-U271227_DM_4K	1762	585	1177	0.00628403	0.00777808	0.00554145	5	22	0.227273	PGSC0003DMG400005404	PGSC0003DMB000000092	NAD(P)H:quinone oxidoreductase
8	74	NoTarget:PGSC0003DMG400034772	345	70	275	0.00630516	0.0098584	0.0054007	2	0	HIGH	PGSC0003DMG400034772	PGSC0003DMB000000187	Gene of unknown function
9	117	SGN-U284844_DM_4K	1552	0	1552	0.00634225	NA	0.00634225	NA	NA	NA	PGSC0003DMG200012881	PGSC0003DMB000000110	FRUCTOKINASE
1	190	LeChr1_44cM_SGN-U284509_DM_4K	1991	994	997	0.00634576	0.00246093	0.0102189	5	10	0.5	PGSC0003DMG400009015	PGSC0003DMB000000104	DEAD-box ATP-dependent RNA helicase 24
10	129	NoTarget:PGSC0003DMG400015888	623	583	40	0.00636878	0.00680578	0	6	20	0.3	PGSC0003DMG400015888	PGSC0003DMB000000446	Prenylated Rab acceptor protein
8	62	LeChr8_21cM_SGN-U279565_DM_4K	1899	653	1246	0.00638778	0.00321285	0.00805168	10	5	2	PGSC0003DMG400026653	PGSC0003DMB000000188	Conserved gene of unknown function
2	114	SGN-U295338_DM_4K	2766	748	2018	0.00639811	0.00327802	0.00755462	9	14	0.642857	PGSC0003DMG400022408	PGSC0003DMB000000083	WD-repeat protein
2	136	DM_SSS2	5253	2304	2949	0.00639986	0.00421788	0.0081046	40	30	1.33333	PGSC0003DMG400001328	PGSC0003DMB000000004	Granule-bound starch synthase 2, chloroplastic/amyloplastic
9	121	LeChr9_56cM_SGN-U279573_DM_4K	2380	765	1615	0.00641749	0.00336794	0.00786201	9	6	1.5	PGSC0003DMG400027986	PGSC0003DMB000000380	Copper ion binding protein
2	134	LeChr2_134cM_SGN-U283454_DM_4K	2089	609	1480	0.00643408	0.0044928	0.00723289	5	8	0.625	PGSC0003DMG400004028	PGSC0003DMB000000012	Cyclin delta-3
4	174	SGN-U272787_DM_4K	1975	819	1156	0.00644373	0.00462095	0.00773513	15	7	2.14286	PGSC0003DMG400027919	PGSC0003DMB000000639	Aspartate aminotransferase
10	137	GGChr10_SGN-U286199_DM_4K	1682	605	1077	0.0064475	0.00594183	0.00673156	1	22	0.0454545	PGSC0003DMG400008149	PGSC0003DMB000000129	Calcium-dependent protein kinase 4
7	3	SGN-U282273_DM_4K	1681	0	1681	0.00645199	NA	0.00645199	NA	NA	NA	PGSC0003DMG200018736	PGSC0003DMB000000613	ADENOSYLMETHIONINE-8-AMINO-7-OXONONANOATE AMINOTRANSFERASE
1	138	DM_PHYB	4636	3393	1243	0.00647523	0.0045303	0.0117843	22	53	0.415094	PGSC0003DMG400024017	PGSC0003DMB000000269	Phytochrome B
2	136	GGChr2_SGN-U280759_DM_4K	874	711	163	0.00647989	0.00653382	0.00624461	18	16	1.125	PGSC0003DMG400001299	PGSC0003DMB000000004	Ankyrin repeat domain protein
4	242	LeChr4_132cM_SGN-U274683_DM_4K	2920	983	1937	0.00653946	0.0045205	0.00756405	20	22	0.909091	PGSC0003DMG400009867	PGSC0003DMB000000032	Conserved gene of unknown function
7	158	GGChr7_SGN-U274351_DM_4K	1324	996	328	0.0065489	0.00724227	0.00444343	26	33	0.787879	PGSC0003DMG400022181	PGSC0003DMB000000076	Serine acetyltransferase
3	203	NoTarget:PGSC0003DMG400019528	338	338	0	0.00657139	0.00657141	NA	4	8	0.5	PGSC0003DMG400019528	PGSC0003DMB000000497	Dof zinc finger protein
8	167	GGChr8_SGN-U276479_DM_4K	1080	960	120	0.00657406	0.00605687	0.0107116	9	18	0.5	PGSC0003DMG400024213	PGSC0003DMB000000274	DNA binding protein
7	1	NoTarget:PGSC0003DMG401011162	1262	1089	173	0.00661807	0.00608094	0.0099993	4	40	0.1	PGSC0003DMG401011162	PGSC0003DMB000000047	Eukaryotic peptide chain release factor subunit 1-1
6	61	NoTarget:PGSC0003DMG400042846	283	270	13	0.00662682	0.00694589	0	6	2	3	PGSC0003DMG400042846	PGSC0003DMB000000763	Gene of unknown function
9	89	LeChr9_51cM_SGN-U273622_DM_4K	1451	663	788	0.0066354	0.00668107	0.00659697	16	6	2.66667	PGSC0003DMG400021910	PGSC0003DMB000000124	Chitinase
8	82	GGChr8_SGN-U283520_DM_4K	1701	0	1701	0.0066525	NA	0.0066525	NA	NA	NA	PGSC0003DMG200021739	PGSC0003DMB000000135	MATCHED gi|7322070|gb|AAB50885.2| glycosylasparaginase alpha beta [Spodoptera frugiperda] >gi|6685237|sp|O02467|ASPG_SPOFR N(4)-(Beta-N-acetylglucosaminyl)-L-asparaginase (Glycosylasparaginase) (Aspartylglucosaminidase) (N4-(N-acetyl-beta-glucosaminyl)-L-asparagine amidase) (AGA) [Contains: Glycosylasparaginase alpha chain; Glycosylasparaginase beta chain] (evalue: 7.8e-49 ) AND MATCHED gi|425733…
6	157	RH_Chr6_TS	2814	1544	1270	0.00666716	0.00368466	0.0102931	10	31	0.322581	PGSC0003DMG400004886	PGSC0003DMB000000246	Threonine synthase, chloroplastic
7	152	GGChr7_SGN-U285168_DM_4K	518	390	128	0.00671681	0.00721226	0.00520725	6	12	0.5	PGSC0003DMG400013549	PGSC0003DMB000000157	SAUR family protein
3	38	LeChr2_45cM_SGN-U270448_DM_4K	1289	693	596	0.0067317	0.00410181	0.00978961	11	14	0.785714	PGSC0003DMG400024083	PGSC0003DMB000000039	Conserved gene of unknown function
11	53	CGChr11_SGN-U281218_DM_4K	3698	1317	2381	0.00673573	0.00361641	0.00846112	5	21	0.238095	PGSC0003DMG402028027	PGSC0003DMB000000046	Transaldolase
2	124	GGChr2_SGN-U270784_DM_4K	1289	624	665	0.00679796	0.00394082	0.00947894	10	7	1.42857	PGSC0003DMG400003632	PGSC0003DMB000000020	H1 histone
6	179	NoTarget:PGSC0003DMG400030319	337	333	4	0.00681875	0.0063205	0.0482985	0	6	0	PGSC0003DMG400030319	PGSC0003DMB000000128	Actin
2	124	SGN-U284960_DM_4K	876	758	118	0.00683168	0.00496548	0.0188196	11	12	0.916667	PGSC0003DMG400003591	PGSC0003DMB000000020	DNA-directed RNA polymerase
1	212	LeChr1_93cM_SGN-U279298_DM_4K	3616	573	3043	0.00683994	0.00212132	0.00772847	1	11	0.0909091	PGSC0003DMG400005406	PGSC0003DMB000000092	Peptidyl-prolyl cis-trans isomerase
2	118	GGChr2_SGN-U270411_DM_4K	7973	165	7808	0.00684185	0.00177532	0.00694891	0	5	0	PGSC0003DMG400016481	PGSC0003DMB000000099	Soluble starch synthase 3, chloroplastic/amyloplastic
2	136	GGChr2_SGN-U272363_DM_4K	2364	1461	903	0.0068516	0.00370182	0.0119477	6	27	0.222222	PGSC0003DMG400001292	PGSC0003DMB000000004	NADH dehydrogenase
2	124	NoTarget:PGSC0003DMG400003642	311	182	129	0.00686563	0.00685328	0.00688304	5	1	5	PGSC0003DMG400003642	PGSC0003DMB000000020	Gast1
5	34	Chr5_29cM_P13M36_241_46_RH_5K	803	0	803	0.00687146	NA	0.00687146	NA	NA	NA	PGSC0003DMG200018615	PGSC0003DMB000000248	AFLP
2	100	SGN-U286038_DM_4K	1180	438	742	0.00687499	0.00148758	0.0100552	1	6	0.166667	PGSC0003DMG400028467	PGSC0003DMB000000265	Trehalose-6-phosphate synthase
2	134	DM_ZEP	5351	1964	3387	0.00690089	0.00393843	0.00861871	22	24	0.916667	PGSC0003DMG400004020	PGSC0003DMB000000012	Zeaxanthin epoxidase, chloroplastic
1	224	LeChr1_129cM_SGN-U279946_DM_4K	1609	1136	473	0.00690814	0.00574199	0.00970887	13	27	0.481481	PGSC0003DMG400024886	PGSC0003DMB000000105	Glycinamide ribonucleotide synthetase
8	169	LeChr8_56cM_SGN-U271681_DM_4K	3078	1029	2049	0.00692921	0.00327826	0.00876271	6	17	0.352941	PGSC0003DMG400026241	PGSC0003DMB000000292	MybSt1
3	27	DM_PGM1c	4568	0	4568	0.00694118	NA	0.00694118	NA	NA	NA	PGSC0003DMG200024250	PGSC0003DMB000000414	DM_PGM1c
12	146	NoTarget:PGSC0003DMG400029421	447	179	268	0.00696139	0.00446051	0.00863175	3	1	3	PGSC0003DMG400029421	PGSC0003DMB000000034	HVA22 i
1	200	GGChr1_SGN-U271316_DM_4K	2547	950	1597	0.00698463	0.00371516	0.00892953	9	14	0.642857	PGSC0003DMG400031112	PGSC0003DMB000000284	Chromo domain protein LHP1
1	208	SGN-U275165_DM_4K	2646	851	1795	0.00702538	0.00508784	0.00794396	22	13	1.69231	PGSC0003DMG402000019	PGSC0003DMB000000010	Dtdp-4-dehydrorhamnose dehydrogenase
1	220	LeChr1_112cM_SGN-U278460_DM_4K	1243	936	307	0.00706227	0.00640478	0.00906687	11	41	0.268293	PGSC0003DMG400024696	PGSC0003DMB000000060	6-phosphogluconate dehydrogenase NAD-binding domain-containing protein
6	165	SGN-U281174_DM_4K	372	72	300	0.00708325	0	0.00878323	NA	NA	NA	PGSC0003DMG400033054	PGSC0003DMB000000180	Biotin carboxyl carrier protein subunit
1	224	GGChr1_SGN-U274137_DM_4K	1878	992	886	0.00709592	0.00428776	0.01024	5	18	0.277778	PGSC0003DMG400024887	PGSC0003DMB000000105	Chloroplast heat shock protein 70-2
10	1	NoTarget:PGSC0003DMG400014417	305	305	0	0.00709843	0.00709846	NA	6	3	2	PGSC0003DMG400014417	PGSC0003DMB000000149	Ethylene-responsive transcription factor 3
12	150	NoTarget:PGSC0003DMG400007708	312	100	212	0.00712763	0.00370925	0.00874007	2	1	2	PGSC0003DMG400007708	PGSC0003DMB000000114	Cyclin dependent kinase inhibitor
4	164	LeChr4_55cM_SGN-U281928_DM_4K	1679	485	1194	0.00713067	0.00207208	0.00918546	3	4	0.75	PGSC0003DMG400010572	PGSC0003DMB000000018	RNA-binding region-containing protein
5	50	GGChr5_SGN-U292128_DM_4K	2052	691	1361	0.00714034	0.00512308	0.00816453	6	11	0.545455	PGSC0003DMG400027426	PGSC0003DMB000000003	Conserved gene of unknown function
5	34	LeChr5_63cM_SGN-U274358_DM_4K	3484	0	3484	0.00714895	NA	0.00714895	NA	NA	NA	PGSC0003DMG200018606	PGSC0003DMB000000248	MATCHED gi|5230728|gb|AAD40979.1| peroxisomal copper-containing amine oxidase [Glycine max](evalue: 0 ) AND MATCHED gi|4191791|gb|AAD10160.1| putative SF21 protein {Helianthus annuus} [Arabidopsis thaliana] >gi|15224816|ref|NP_179552.1| Ndr family protein [Arabidopsis thaliana] (evalue: 0) AND MATCHED gi|53136842|emb|CAG32750.1| hypothetical protein [Gallus gallus] >gi|57524821|ref|NP_001005833.1…
5	7	Chr5_2cM_E39M49_074_24_RH_5K	398	0	398	0.00715601	NA	0.00715601	NA	NA	NA	non-coding AFLP	PGSC0003DMB000000943	AFLP
3	13	GGChr3_SGN-U274155_DM_4K	2168	1024	1144	0.00716678	0.00752822	0.00684326	7	26	0.269231	PGSC0003DMG400000560	PGSC0003DMB000000093	Catechol O-methyltransferase
4	52	NoTarget:PGSC0003DMG400012727	660	144	516	0.00717083	0.00607875	0.0074756	2	3	0.666667	PGSC0003DMG400012727	PGSC0003DMB000000249	T-complex protein 1 subunit beta
10	39	NoTarget:PGSC0003DMG400037695	407	66	341	0.0071727	0.00333629	0.00791523	1	1	1	PGSC0003DMG400037695	PGSC0003DMB000000165	Transposon protein, CACTA, En/Spm sub-class
11	124	GGChr11_SGN-U271634_DM_4K	3376	1714	1662	0.00717723	0.00488295	0.00954329	32	42	0.761905	PGSC0003DMG400015546	PGSC0003DMB000000433	Endoplasmic reticulum [ER]-type calcium ATPase
9	141	NoTarget:PGSC0003DMG400030085	741	173	568	0.00718474	0.00320668	0.00839636	1	4	0.25	PGSC0003DMG400030085	PGSC0003DMB000000334	Imidazoleglycerol-phosphate dehydratase
11	11	NoTarget:PGSC0003DMG400027317	288	100	188	0.00721406	0.00523825	0.00826503	0	2	0	PGSC0003DMG400027317	PGSC0003DMB000000324	Mitotic checkpoint protein bub3
2	118	SGN-U282214_DM_4K	1113	620	493	0.00723124	0.00366001	0.0117224	3	15	0.2	PGSC0003DMG400016730	PGSC0003DMB000000099	Sucrose synthase
4	230	LeChr4_89cM_SGN-U279116_DM_4K	2525	390	2135	0.00723342	0.00215304	0.00816145	2	6	0.333333	PGSC0003DMG400004956	PGSC0003DMB000000226	Erg28
6	157	NoTarget:PGSC0003DMG400004889	494	92	402	0.00726668	0.00360652	0.00810433	0	1	0	PGSC0003DMG400004889	PGSC0003DMB000000246	Phosphatidylcholine: Diacylglycerol Acyltransferase
5	36	LeChr5_67cM_SGN-U275072_DM_4K	2736	693	2043	0.00726719	0.00248666	0.00888878	5	8	0.625	PGSC0003DMG400017453	PGSC0003DMB000000027	Oligopeptidase
6	171	GGChr6_SGN-U268589_DM_4K	3530	1526	2004	0.00727111	0.00362873	0.0100447	12	24	0.5	PGSC0003DMG400011997	PGSC0003DMB000000091	CPN60A
9	115	SGN-U285723_DM_4K	909	283	626	0.00727118	0.00432989	0.00860087	2	8	0.25	PGSC0003DMG400019907	PGSC0003DMB000000130	Ribokinase
5	50	GGChr5_SGN-U293679_DM_4K	1034	821	213	0.00729094	0.00520277	0.0153397	7	12	0.583333	PGSC0003DMG400016899	PGSC0003DMB000000003	Leucine-rich repeat family protein / extensin family protein
6	157	GGeChr6_37cM_SGN-U269245_DM_4k	3817	1254	2563	0.0072922	0.00377841	0.00901139	6	22	0.272727	PGSC0003DMG400004865	PGSC0003DMB000000246	Oligouridylate binding protein
2	84	NoTarget:PGSC0003DMG400006896	843	228	615	0.00730438	0.00142993	0.00948222	3	19	0.157895	PGSC0003DMG400006896	PGSC0003DMB000000241	Mitochondrial outer membrane protein porin of 34 kDa
1	214	GGChr1_SGN-U271507_DM_4K	3491	1315	2176	0.00732061	0.00414033	0.00924252	12	25	0.48	PGSC0003DMG401028586	PGSC0003DMB000000363	Mevalonate kinase
2	100	DM_PUB17	2669	2175	494	0.00732625	0.00791532	0.00473265	36	49	0.734694	PGSC0003DMG400028462	PGSC0003DMB000000265	ACRE 276
2	104	GGChr2_SGN-U278239_DM_4K	1295	786	509	0.00732895	0.0064693	0.00865642	9	15	0.6	PGSC0003DMG400022953	PGSC0003DMB000000646	Pyruvate decarboxylase
7	1	NoTarget:PGSC0003DMG400011222	279	279	0	0.00733022	0.00733022	NA	0	13	0	PGSC0003DMG400011222	PGSC0003DMB000000047	UDP-glucuronate 5-epimerase
6	177	NoTarget:PGSC0003DMG400006610	316	276	40	0.00733826	0.00195348	0.0444932	1	2	0.5	PGSC0003DMG400006610	PGSC0003DMB000000801	Receptor serine-threonine protein kinase
2	122	LeChr2_77cM_SGN-U279197_DM_4K	2813	1043	1770	0.00734021	0.00247204	0.0102089	5	9	0.555556	PGSC0003DMG401013636	PGSC0003DMB000000443	Protein transport protein Sec24
3	148	GGChr3_SGN-U275777_DM_4K	1560	994	566	0.00734333	0.00746226	0.00713447	19	21	0.904762	PGSC0003DMG400005254	PGSC0003DMB000000268	Nodulation receptor kinase
1	200	CGChr1_SGN-U270016_DM_4k	6966	1413	5553	0.00734704	0.00278104	0.00850889	2	18	0.111111	PGSC0003DMG400028982	PGSC0003DMB000000284	Citrate synthase
12	118	Chr5_37cM_E33M48_168_54_RH_5K	7587	4741	2846	0.00735607	0.0042707	0.0124958	32	48	0.666667	PGSC0003DMG401031379	PGSC0003DMB000000078	Heat shock 70 kDa protein
3	211	LeChr3_171cM_SGN-U284414_DM_4K	2868	920	1948	0.0073603	0.00457346	0.00867646	12	13	0.923077	PGSC0003DMG400002483	PGSC0003DMB000000040	Phosphatidylcholine: Diacylglycerol Acyltransferase
1	238	GGChr1_SGN-U271073_DM_4K	5641	0	5641	0.00739481	NA	0.00739481	NA	NA	NA	PGSC0003DMG200030967	PGSC0003DMB000000377	MATCHED gi|72038632|ref|XP_789028.1| PREDICTED: similar to squalene monooxygenase [Strongylocentrotus purpuratus] (evalue: 0 ) AND MATCHED gi|62653496|ref|XP_576382.1| PREDICTED: similar to integral membrane protein 1 [Rattus norvegicus] (evalue: 0) AND MATCHED gi|19699114|gb|AAL90923.1| At1g55260/F7A10_16 [Arabidopsis thaliana] >gi|15724272|gb|AAL06529.1| At1g55260/F7A10_16 [Arabidopsis thaliana…
7	1	NoTarget:PGSC0003DMG400011200	598	399	199	0.00741873	0.00802388	0.00620539	8	6	1.33333	PGSC0003DMG400011200	PGSC0003DMB000000047	Conserved gene of unknown function
1	208	Chr1_54cM_P12M32_146_88_RH_5K	437	0	437	0.00742185	NA	0.00742185	NA	NA	NA	PGSC0003DMG400000236	PGSC0003DMB000000010	Ormdl
2	64	SGN-U286526_DM_4K	1732	789	943	0.0074474	0.00341269	0.0108232	10	13	0.769231	PGSC0003DMG400010399	PGSC0003DMB000000085	Mannose-6-phosphate isomerase
2	128	SGN-U279092_DM_4K	1399	774	625	0.00745447	0.00531428	0.0101049	14	16	0.875	PGSC0003DMG400026392	PGSC0003DMB000000244	Mannose-6-phosphate isomerase
6	179	SGN-U285595_DM_4K	900	410	490	0.00745888	0.00296442	0.0112195	6	1	6	PGSC0003DMG400030337	PGSC0003DMB000000128	Phosphoserine phosphatase
1	226	NoTarget:PGSC0003DMG400012549	515	277	238	0.00745905	0.00451821	0.0108818	2	4	0.5	PGSC0003DMG400012549	PGSC0003DMB000000136	2-dehydro-3-deoxyphosphoheptonate aldolase/ 3-deoxy-d-arabino-heptulosonate 7-phosphate synthetase
4	242	Chr4_Unmapped_E32M48_446_04_P12M42_186_66_RH_5K	1654	390	1264	0.00746515	0.00534771	0.00811847	5	14	0.357143	PGSC0003DMG400009976	PGSC0003DMB000000032	Transducin family protein
1	144	NoTarget:None_BED2324/2323	938	0	938	0.00748387	NA	0.00748387	NA	NA	NA	None	PGSC0003DMB000000169	NA
6	179	GGChr6_SGN-U284238_DM_4K	1426	743	683	0.00749647	0.00695971	0.00808039	15	14	1.07143	PGSC0003DMG400030364	PGSC0003DMB000000128	Avr9/Cf-9 rapidly elicited protein 284
4	228	DM_SUT4	2899	0	2899	0.00749701	NA	0.00749701	NA	NA	NA	PGSC0003DMG200006377	PGSC0003DMB000000519	DM_SUT4
7	117	GGChr7_SGN-U271529_DM_4K	3923	1662	2261	0.00749789	0.00385285	0.0101773	19	37	0.513514	PGSC0003DMG400006122	PGSC0003DMB000000413	Pescadillo
6	167	Chr6_Unmapped_P13M42_267_60_RH_5K	782	341	441	0.00749855	0.0034461	0.0106321	1	3	0.333333	PGSC0003DMG402027033	PGSC0003DMB000000087	Zinc finger family protein
4	58	DM_LCYb1	1724	1503	221	0.00750205	0.006381	0.0151262	27	48	0.5625	PGSC0003DMG400010637	PGSC0003DMB000000480	Lycopene beta cyclase, chloroplastic
8	1	LeChr8_2cM_SGN-U282579_DM_4K	3148	606	2542	0.0075029	0.00683562	0.00766198	11	28	0.392857	PGSC0003DMG400012503	PGSC0003DMB000000273	DNA mismatch repair protein mutS
6	165	SGN-U272429_DM_4K	3400	1176	2224	0.00752682	0.0038104	0.00949197	6	19	0.315789	PGSC0003DMG400004067	PGSC0003DMB000000180	Glycerophosphoryl diester phosphodiesterase
7	152	NoTarget:PGSC0003DMG400013547	756	675	81	0.00752991	0.00752474	0.00757267	6	17	0.352941	PGSC0003DMG400013547	PGSC0003DMB000000157	Sucrose sythase
2	118	GGChr2_SGN-U272567_DM_4K	2253	981	1272	0.00753413	0.00543072	0.00915634	17	17	1	PGSC0003DMG400016727	PGSC0003DMB000000099	Light-induced protein, chloroplastic
3	211	GGChr3_SGN-U272538_DM_4K	728	627	101	0.00754158	0.00688285	0.0116309	8	11	0.727273	PGSC0003DMG400014027	PGSC0003DMB000000040	Germin
3	211	GGChr3_SGN-U275268_DM_4K	1711	1217	494	0.0075476	0.00665947	0.00973556	1	30	0.0333333	PGSC0003DMG400002486	PGSC0003DMB000000040	Threonine synthase, chloroplastic
2	82	SGN-U298723_DM_4K	2276	0	2276	0.00756687	NA	0.00756687	NA	NA	NA	PGSC0003DMG200025153	PGSC0003DMB000000429	ALPHA-AMYLASE
1	212	LeChr1_92cM_SGN-U278331_DM_4K	2731	573	2158	0.00757571	0.0054921	0.00812896	2	14	0.142857	PGSC0003DMG401003286	PGSC0003DMB000000092	Gene trap locus 3
1	232	GGChr1_SGN-U273984_DM_4K	1416	649	767	0.00757734	0.0049523	0.00979854	5	13	0.384615	PGSC0003DMG400025801	PGSC0003DMB000000073	Conserved gene of unknown function
2	94	LeChr2_38cM_SGN-U279754_DM_4K	2773	0	2773	0.00758456	NA	0.00758456	NA	NA	NA	PGSC0003DMG400021091	PGSC0003DMB000000141	K+ channel inward rectifying
1	212	LeChr2_63cM_SGN-U274406_DM_4K	1024	648	376	0.00760096	0.0074974	0.00777942	11	12	0.916667	PGSC0003DMG400027524	PGSC0003DMB000000092	Conserved gene of unknown function
9	9	SGN-U298611_DM_4K	1741	754	987	0.00767892	0.00674273	0.0083941	10	17	0.588235	PGSC0003DMG400008827	PGSC0003DMB000000021	Carbonic anhydrase
4	236	NoTarget:PGSC0003DMG400007974	351	351	0	0.00770427	0.00770428	NA	5	7	0.714286	PGSC0003DMG400007974	PGSC0003DMB000000184	Alpha-amylase
12	103	SGN-U276572_DM_4K	1489	0	1489	0.00770711	NA	0.00770711	NA	NA	NA	PGSC0003DMG200000658	PGSC0003DMB000000065	ACETYL-COA SYNTHETASE
6	171	NoTarget:PGSC0003DMG400007158	619	432	187	0.00770989	0.00682745	0.00974845	3	14	0.214286	PGSC0003DMG400007158	PGSC0003DMB000000091	Histone H2B
4	242	CGChr4_SGN-U275115_DM_4k	2737	250	2487	0.00771435	0.00672798	0.0078135	5	7	0.714286	PGSC0003DMG400009894	PGSC0003DMB000000032	Scythe/bat3
4	170	LeChr4_63cM_SGN-U282549_DM_4K	978	169	809	0.00772221	0.00453881	0.00838722	4	5	0.8	PGSC0003DMG400001887	PGSC0003DMB000000185	TLD family protein
2	136	GGChr2_SGN-U283199_DM_4K	1065	642	423	0.00773992	0.00429449	0.0129691	1	10	0.1	PGSC0003DMG400010049	PGSC0003DMB000000004	Transferase, transferring glycosyl groups
2	130	LeChr2_127cM_SGN-U277934_DM_4K	1768	603	1165	0.00776536	0.00255	0.0104648	8	9	0.888889	PGSC0003DMG400021445	PGSC0003DMB000000441	Cyclophilin-10
7	9	LeChr7_4cM_SGN-U285946_DM_4K	3432	0	3432	0.00780154	NA	0.00780154	NA	NA	NA	PGSC0003DMG200030903	PGSC0003DMB000000272	MATCHED gi|30684028|ref|NP_172938.2| nucleoporin -related [Arabidopsis thaliana](evalue: 7e-114 ) AND MATCHED gi|8778227|gb|AAF79236.1| F10B6.25 [Arabidopsis thaliana] (evalue: 7e-114) AND MATCHED gi|75763206|ref|ZP_00742969.1| Ribulose-phosphate 3-epimerase [Bacillus thuringiensis serovar israelensis ATCC 35646] >gi|74489303|gb|EAO52756.1| Ribulose-phosphate 3-epimerase [Bacillus thuringiensis s…
6	167	CGChr6_SGN-U268449_DM_4K	3591	1509	2082	0.00781086	0.00623415	0.00895363	9	27	0.333333	PGSC0003DMG400026916	PGSC0003DMB000000087	Fructokinase
1	236	SGN-U270392_DM_4K	3746	1443	2303	0.00781541	0.00415237	0.0101106	18	25	0.72	PGSC0003DMG400000737	PGSC0003DMB000000531	Diaminopimelate decarboxylase 1, chloroplastic
1	107	LeChr1_31cM_SGN-U279614_DM_4K	2250	485	1765	0.00784144	0.00416838	0.00885075	11	5	2.2	PGSC0003DMG400005593	PGSC0003DMB000000501	Regulator of chromosome condensation/beta-lactamase-inhibitor protein II
4	242	Chr0_Unmapped_P18M41_204_06_RH_5K	1647	910	737	0.00784948	0.00534629	0.0109403	6	19	0.315789	PGSC0003DMG400009914	PGSC0003DMB000000032	Glutamate receptor 3 plant
2	136	SGN-U284778_DM_4K	996	487	509	0.00785496	0.00552375	0.0100854	9	3	3	PGSC0003DMG401020240	PGSC0003DMB000000004	Shikimate kinase
4	242	GGeChr4_80cM_SGN-U269126_DM_4k	5172	1761	3411	0.0078576	0.00301215	0.0103592	17	30	0.566667	PGSC0003DMG400010007	PGSC0003DMB000000032	Pyrophosphate--fructose 6-phosphate 1-phosphotransferase subunit alpha
0	137	GGChr5_SGN-U283976_DM_4K	1261	207	1054	0.00786765	0.00660448	0.00811573	4	2	2	PGSC0003DMG400018073	PGSC0003DMB000000513	Kelch repeat-containing protein
3	211	NoTarget:PGSC0003DMG402022901	444	221	223	0.00791851	0.00040656	0.0153631	5	1	5	PGSC0003DMG402022901	PGSC0003DMB000000040	Glycolate oxidase
0	45	NoTarget:PGSC0003DMG400042948	421	6	415	0.0079247	0.0355612	0.00752514	1	0	HIGH	PGSC0003DMG400042948	PGSC0003DMB000000064	Gag-pol polyprotein
6	179	GGChr6_SGN-U269358_DM_4K	2978	2007	971	0.00792556	0.00526002	0.0134351	37	41	0.902439	PGSC0003DMG400030361	PGSC0003DMB000000128	Cys-3-His zinc finger protein
1	212	LeChr1_102cM_SGN-U285468_DM_4K	1995	671	1324	0.00793082	0.0023826	0.0107426	7	20	0.35	PGSC0003DMG400022473	PGSC0003DMB000000092	Zeta-carotene desaturase
10	1	NoTarget:PGSC0003DMG400014429	488	260	228	0.00794412	0.00337871	0.0131503	0	3	0	PGSC0003DMG400014429	PGSC0003DMB000000149	Gene of unknown function
11	112	Chr5_Unmapped_P14M41_160_97_RH_5K	1243	316	927	0.00794603	0.00292442	0.00965783	2	8	0.25	PGSC0003DMG400007354	PGSC0003DMB000000367	Heterogeneous nuclear ribonucleoprotein
5	14	Chr5_Unmapped_P12M40_412_66_RH_5K|Chr5_Earlyness_region_Genomic_DM	1585	1197	388	0.00796668	0.00637015	0.0128921	12	26	0.461538	PGSC0003DMG400018408	PGSC0003DMB000000192	Zinc finger protein
10	1	LeChr10_0cM_SGN-U278355_DM_4K	1753	543	1210	0.00797544	0.00326164	0.0100908	2	8	0.25	PGSC0003DMG400011295	PGSC0003DMB000000149	Thylakoid membrane phosphoprotein 14 kDa, chloroplastic
2	114	GGChr2_SGN-U277092_DM_4K	2006	802	1204	0.00799403	0.00492267	0.0100399	18	19	0.947368	PGSC0003DMG400022368	PGSC0003DMB000000083	Rotenone-insensitive NADH-ubiquinone oxidoreductase, mitochondrial
6	183	GGChr6_SGN-U272059_DM_4K	1449	474	975	0.00799794	0.00558015	0.00917335	2	9	0.222222	PGSC0003DMG400024035	PGSC0003DMB000000150	Fiber protein Fb19
1	220	SGN-U276137_DM_4K	3155	0	3155	0.00800028	NA	0.00800028	NA	NA	NA	PGSC0003DMG200024685	PGSC0003DMB000000060	LONG-CHAIN-FATTY-ACID-COA LIGASE
1	220	GGChr1_SGN-U279815_DM_4K	2382	1045	1337	0.0080034	0.0070727	0.00873084	27	23	1.17391	PGSC0003DMG400024785	PGSC0003DMB000000060	Calmodulin-binding protein
4	170	SGN-U279981_DM_4K	1579	0	1579	0.00801826	NA	0.00801826	NA	NA	NA	PGSC0003DMG200001877	PGSC0003DMB000000185	ASPARAGINE SYNTHETASE
2	136	GGChr2_SGN-U283862_DM_4K	1006	853	153	0.00802238	0.00865214	0.00451131	12	22	0.545455	PGSC0003DMG400000511	PGSC0003DMB000000004	Class III peroxidase
3	152	LeChr3_75cM_SGN-U275811_DM_4K	1771	0	1771	0.00802431	NA	0.00802431	NA	NA	NA	PGSC0003DMG200020600	PGSC0003DMB000000219	MATCHED gi|18405495|ref|NP_565940.1| rhodanese-like domain protein [Arabidopsis thaliana](evalue: 1.1e-37 ) AND MATCHED gi|27503226|gb|AAH42281.1| Amd1-prov protein [Xenopus laevis] >gi|1683643|gb|AAB36519.1| S-adenosylmethionine decarboxylase; SAMDC [Xenopus laevis] >gi|2500049|sp|P79888|DCAM_XENLA S-adenosylmethionine decarboxylase proenzyme (AdoMetDC) (SamDC) [Contains: S-adenosylmethionine de…
3	209	SGN-U293756_DM_4K	853	490	363	0.00802552	0.00268782	0.0152307	1	4	0.25	PGSC0003DMG400014144	PGSC0003DMB000000026	Glycerol kinase
2	94	LeChr2_39cM_SGN-U269809_DM_4K	3371	1122	2249	0.00802785	0.00424362	0.00991576	18	15	1.2	PGSC0003DMG400021160	PGSC0003DMB000000141	Lupus la ribonucleoprotein
6	99	SGN-U286011_DM_4K	1315	446	869	0.00802942	0.00569778	0.0092261	3	6	0.5	PGSC0003DMG400027594	PGSC0003DMB000000245	Hydroxyacylglutathione hydrolase cytoplasmic
10	15	SGN-U279156_DM_4K	1389	1224	165	0.008035	0.00601191	0.0230427	4	48	0.0833333	PGSC0003DMG400010819	PGSC0003DMB000000338	3-ketoacyl-CoA synthase 10
11	122	GGChr11_SGN-U281770_DM_4K	900	432	468	0.0080756	0.00787498	0.00826079	11	6	1.83333	PGSC0003DMG400025365	PGSC0003DMB000000529	Protein kinase
7	113	SGN-U275355_DM_4K	3857	1734	2123	0.0080866	0.00363983	0.0117186	22	37	0.594595	PGSC0003DMG400017394	PGSC0003DMB000000251	Glucose-6-phosphate 1-dehydrogenase, chloroplastic
5	50	Chr5_32cM_P13M42_228_79_RH_5K	2519	1254	1265	0.00814447	0.00567298	0.0105945	9	32	0.28125	PGSC0003DMG400014966	PGSC0003DMB000000003	Actin arp6
3	209	GGChr3_SGN-U273876_DM_4K	2220	984	1236	0.00814941	0.00461651	0.010962	8	34	0.235294	PGSC0003DMG400014243	PGSC0003DMB000000026	S-adenosyl-L-methionine Mg-protoporphyrin IX methyltranserase
6	171	NoTarget:PGSC0003DMG400007159	630	429	201	0.00815203	0.00526644	0.0143108	3	17	0.176471	PGSC0003DMG400007159	PGSC0003DMB000000091	Histone H2B.1
4	204	DM_MEX1	1912	0	1912	0.00816415	NA	0.00816415	NA	NA	NA	PGSC0003DMG400024812	PGSC0003DMB000000213	Maltose transporter
5	11	NoTarget:PGSC0003DMG400014063	270	245	25	0.00816881	0.00801661	0.00966047	5	8	0.625	PGSC0003DMG400014063	PGSC0003DMB000000051	Receptor kinase
9	117	SGN-U291867_DM_4K	1184	0	1184	0.0081851	NA	0.0081851	NA	NA	NA	PGSC0003DMG200012881	PGSC0003DMB000000110	FRUCTOKINASE
3	11	GGChr3_SGN-U286454_DM_4K	957	667	290	0.00818729	0.00801426	0.00858527	14	18	0.777778	PGSC0003DMG400018514	PGSC0003DMB000000126	ATP binding protein
1	196	SGN-U280458_DM_4K	1295	471	824	0.00819328	0.00481365	0.0101251	2	9	0.222222	PGSC0003DMG400006765	PGSC0003DMB000000068	Glycerol-3-phosphate dehydrogenase
3	211	GGChr3_SGN-U279384_DM_4K	3077	647	2430	0.00823377	0.00407909	0.00933998	3	10	0.3	PGSC0003DMG400009182	PGSC0003DMB000000040	H+/Ca2+ exchanger 2
4	216	LeChr4_72cM_SGN-U292350_DM_4K	2948	0	2948	0.0082748	NA	0.0082748	NA	NA	NA	PGSC0003DMG200031134	PGSC0003DMB000000285	MATCHED gi|66806207|ref|XP_636826.1| hypothetical protein DDB0187816 [Dictyostelium discoideum] >gi|60465230|gb|EAL63324.1| hypothetical protein DDB0187816 [Dictyostelium discoideum] (evalue: 3.9e-64 ) AND MATCHED gi|38344898|emb|CAE02969.2| OSJNBb0079B02.1 [Oryza sativa (japonica cultivar-group)] gi|38345624|emb|CAE03629.2| OSJNBb0003B01.20 [Oryza sativa (japonica cultivar-group)] (evalue: 3.9e-…
8	180	DM_GBSSI	3952	1824	2128	0.00827843	0.0051904	0.0109253	20	25	0.8	PGSC0003DMG400012111	PGSC0003DMB000000048	Granule-bound starch synthase 1, chloroplastic/amyloplastic
3	211	LeChr3_168cM_SGN-U280267_DM_4K	2135	743	1392	0.00828056	0.00327386	0.010953	4	2	2	PGSC0003DMG401009187	PGSC0003DMB000000040	Conserved gene of unknown function
0	87	NoTarget:PGSC0003DMG400041425	267	99	168	0.0083203	0.0116607	0.00635187	3	1	3	PGSC0003DMG400041425	PGSC0003DMB000000258	Gene of unknown function
2	98	GGChr2_SGN-U278490_DM_4K	3463	1062	2401	0.00832138	0.00629165	0.00921916	11	24	0.458333	PGSC0003DMG400003076	PGSC0003DMB000000204	SH3 domain-containing protein 3
4	242	DM_SBEI	5131	2199	2932	0.00833225	0.00495044	0.0108686	38	30	1.26667	PGSC0003DMG400009981	PGSC0003DMB000000032	1,4-alpha-glucan branching enzyme
7	131	GGChr7_SGN-U276649_DM_4K	1443	1319	124	0.0083391	0.00611127	0.0320367	10	55	0.181818	PGSC0003DMG400025487	PGSC0003DMB000000733	Isocitrate lyase
2	100	SGN-U282128_DM_4K	629	216	413	0.00835149	0.00798821	0.00854149	3	4	0.75	PGSC0003DMG400028409	PGSC0003DMB000000265	Histidinol dehydrogenase
1	220	NoTarget:PGSC0003DMG400024698	1933	597	1336	0.00835939	0.00557657	0.00960291	8	16	0.5	PGSC0003DMG400024698	PGSC0003DMB000000060	CAK associated cyclinH homolog
1	244	LeChr1_165cM_SGN-U271450_DM_4K	2921	1040	1881	0.0083595	0.00265453	0.0115138	6	13	0.461538	PGSC0003DMG400018657	PGSC0003DMB000000500	Conserved gene of unknown function
2	136	CGChr2_SGN-U268838_DM_4k	5777	1536	4241	0.00836042	0.00472029	0.00967879	5	26	0.192308	PGSC0003DMG400020269	PGSC0003DMB000000004	Glucose-6-phosphate 1-dehydrogenase, cytoplasmic isoform
9	151	GGChr9_SGN-U276380_DM_4K	3068	0	3068	0.0083721	NA	0.0083721	NA	NA	NA	PGSC0003DMG200017220	PGSC0003DMB000000174	MATCHED gi|7339534|emb|CAB82852.1| protein kinase MK6 [Mesembryanthemum crystallinum](evalue: 1.5e-45 ) AND MATCHED gi|541816|pir||S42864 protein kinase (EC 2.7.1.-) - common ice plant (fragment) (evalue: 1.1e-32) AND MATCHED gi|24642576|ref|NP_727993.1| CG4464-PC, isoform C [Drosophila melanogaster] >gi|24642574|ref|NP_727992.1| CG4464-PB, isoform B [Drosophila melanogaster] >gi|17647891|ref|NP_…
3	7	CGChr6_SGN-U270103_DM_4k	2577	775	1802	0.00841201	0.00438376	0.0101445	9	5	1.8	PGSC0003DMG400020884	PGSC0003DMB000000400	SGT1
1	6	LeChr1_0cM_SGN-U278458_DM_4K	751	597	154	0.00841824	0.00631336	0.0165781	5	25	0.2	PGSC0003DMG400022796	PGSC0003DMB000000469	Aspartate-semialdehyde dehydrogenase
7	158	GGChr7_SGN-U270176_DM_4K	1029	677	352	0.00842636	0.00791151	0.00941655	9	26	0.346154	PGSC0003DMG400022305	PGSC0003DMB000000076	Ethylene-responsive transcription factor 3
6	75	NoTarget:PGSC0003DMG400043911	454	22	432	0.00843639	0	0.00886602	NA	NA	NA	PGSC0003DMG400043911	PGSC0003DMB000000050	Gene of unknown function
3	211	LeChr3_171cM_SGN-U278042_DM_4K	2547	1434	1113	0.00844751	0.00728263	0.00994836	21	21	1	PGSC0003DMG400022898	PGSC0003DMB000000040	Lipase class 3 protein
2	23	Chr1_Unmapped_P18M41_193_67_RH_5K	569	5	564	0.00846872	0.00655556	0.00848568	1	0	HIGH	PGSC0003DMG400045271	PGSC0003DMB000000082	Gag-pol protein
1	232	LeChr1_146cM_SGN-U272292_DM_4K	3166	648	2518	0.00847059	0.00414721	0.0095832	12	10	1.2	PGSC0003DMG400025735	PGSC0003DMB000000073	Tubulin alpha-6 chain
12	1	LeChr12_55cM_SGN-U270415_DM_4K	6131	156	5975	0.00848359	0.00682374	0.00852692	NA	NA	NA	PGSC0003DMG400015392	PGSC0003DMB000000283	50S ribosomal protein L13, chloroplastic
5	36	Chr5_28cM_P12M42_280_89_RH_5K	830	0	830	0.00849057	NA	0.00849057	NA	NA	NA	non-coding AFLP	PGSC0003DMB000000027	AFLP
1	224	GGChr1_SGN-U282194_DM_4K	897	897	0	0.00849181	0.00849181	NA	8	27	0.296296	PGSC0003DMG400024928	PGSC0003DMB000000105	Transcription factor
1	242	Chr1_75cM_E32M51_192_04_RH_5K	708	228	480	0.00849541	0.00515938	0.01008	4	5	0.8	PGSC0003DMG400001595	PGSC0003DMB000000290	Triosephosphate isomerase, chloroplastic
1	142	SGN-U277305_DM_4K	1993	798	1195	0.00849833	0.00603444	0.0101437	11	19	0.578947	PGSC0003DMG400001206	PGSC0003DMB000000674	Peroxisomal enoyl-CoA hydratase/isomerase family protein
4	94	Chr4_22cM_P13M36_098_73_RH_5K	459	0	459	0.0085002	NA	0.0085002	NA	NA	NA	non-coding AFLP	PGSC0003DMB000000029	AFLP
1	234	SGN-U275579_DM_4K	2010	1155	855	0.00850817	0.00629802	0.0114938	22	19	1.15789	PGSC0003DMG401025167	PGSC0003DMB000000555	1-acyl-sn-glycerol-3-phosphate acyltransferase
1	212	SGN-U275639_DM_4K	1243	879	364	0.00853658	0.00738207	0.0113245	3	27	0.111111	PGSC0003DMG400019448	PGSC0003DMB000000092	Ribose-5-phosphate isomerase
7	150	GGChr7_SGN-U269230_DM_4K	3306	2136	1170	0.00853961	0.0050021	0.0149978	26	41	0.634146	PGSC0003DMG400011752	PGSC0003DMB000000250	Cellulose synthase
9	27	NoTarget:PGSC0003DMG400040778	394	323	71	0.00853985	0.00757303	0.0129382	7	1	7	PGSC0003DMG400040778	PGSC0003DMB000000023	Gene of unknown function
3	118	NoTarget:PGSC0003DMG400043826	331	331	0	0.00856976	0.00856971	NA	12	5	2.4	PGSC0003DMG400043826	PGSC0003DMB000000108	Gene of unknown function
8	180	GGChr8_SGN-U276853_DM_4K	2467	0	2467	0.00859685	NA	0.00859685	NA	NA	NA	PGSC0003DMG200012346	PGSC0003DMB000000048	MATCHED gi|62360368|gb|AAX80784.1| pre-mRNA cleavage complex II Clp1-like, conserved [Trypanosoma brucei] >gi|70802022|gb|AAZ11928.1| pre-mRNA cleavage complex II Clp1-like, conserved [Trypanosoma brucei] >gi|71753997|ref|XP_826690.1| pre-mRNA cleavage complex II Clp1-like [Trypanosoma brucei] (evalue: 1.1e-92 ) AND MATCHED gi|31792571|ref|NP_855064.1| PUTATIVE TRANSFERASE [Mycobacterium bovis AF…
10	123	LeChr10_39cM_SGN-U278033_DM_4K	1718	0	1718	0.00860311	NA	0.00860311	NA	NA	NA	PGSC0003DMG200031229	PGSC0003DMB000000385	MATCHED gi|25403142|pir||A86445 unknown protein [imported] - Arabidopsis thaliana gi|12321471|gb|AAG50796.1| unknown protein [Arabidopsis thaliana](evalue: 4.2e-58 ) AND MATCHED gi|31430304|gb|AAP52238.1| retrotransposon protein, putative, unclassified [Oryza sativa (japonica cultivar-group)] >gi|37531298|ref|NP_919951.1| putative retroelement [Oryza sativa (japonica cultivar-group)] >gi|22655797…
11	49	CGChr11_SGN-U273481_DM_4k	2749	804	1945	0.00860681	0.00545835	0.00990828	7	18	0.388889	PGSC0003DMG400025528	PGSC0003DMB000000009	NTGP4
2	88	SGN-U285250_DM_4K	1621	586	1035	0.00863168	0.00152676	0.0126544	3	7	0.428571	PGSC0003DMG400010448	PGSC0003DMB000000527	UDP-N-acetylglucosamine pyrophosphorylase
2	136	GGChr2_SGN-U275545_DM_4K	1422	965	457	0.00863567	0.00662399	0.0128835	11	20	0.55	PGSC0003DMG400001442	PGSC0003DMB000000004	Heat shock protein
9	125	NoTarget:PGSC0003DMG400042953	324	200	124	0.00863728	0.00736472	0.0106898	3	0	HIGH	PGSC0003DMG400042953	PGSC0003DMB000000053	Polyprotein protein
11	114	GGChr11_SGN-U272612_DM_4K	966	966	0	0.00864666	0.00864666	NA	5	40	0.125	PGSC0003DMG400026536	PGSC0003DMB000000101	Arogenate dehydratase 3
12	93	DM_At3g01510	4497	1351	3146	0.00864956	0.00369321	0.010778	22	18	1.22222	PGSC0003DMG400030092	PGSC0003DMB000000024	Protein tyrosine
12	118	LeChr12_59cM_SGN-U282717_DM_4K	1064	589	475	0.00865498	0.00329988	0.0152953	4	4	1	PGSC0003DMG400031382	PGSC0003DMB000000078	Transcription factor
9	135	GGChr9_SGN-U275206_DM_4K	2229	623	1606	0.00865584	0.00280851	0.0109241	9	10	0.9	PGSC0003DMG400016841	PGSC0003DMB000000603	WD-repeat protein
2	124	NoTarget:PGSC0003DMG400003515	946	524	422	0.00866786	0.00630506	0.0116018	4	10	0.4	PGSC0003DMG400003515	PGSC0003DMB000000020	Protein yrdA
1	236	SGN-U276085_DM_4K	2179	645	1534	0.00868361	0.00394882	0.0106744	4	7	0.571429	PGSC0003DMG400000736	PGSC0003DMB000000531	Bifunctional dihydrofolate reductase-thymidylate synthase
7	141	GGChr7_SGN-U272388_DM_4K	792	675	117	0.00868963	0.00931528	0.00508015	19	22	0.863636	PGSC0003DMG400026821	PGSC0003DMB000000957	Ethylene-responsive transcription factor 4
3	13	LeChr3_76cM_SGN-U276113_DM_4K	1502	1041	461	0.00870762	0.00567658	0.0155521	15	16	0.9375	PGSC0003DMG400031731	PGSC0003DMB000000093	Feruloyl transferase
3	148	LeChr3_73cM_SGN-U297962_DM_4K	2514	732	1782	0.00870873	0.0015399	0.0116535	0	3	0	PGSC0003DMG400005252	PGSC0003DMB000000268	Sec10
4	230	SGN-U295240_DM_4K	1087	0	1087	0.00870956	NA	0.00870956	NA	NA	NA	PGSC0003DMG400004938	PGSC0003DMB000000226	Xylulose kinase
11	23	DM_SUT1	2298	1437	861	0.00871041	0.0079343	0.0100057	30	49	0.612245	PGSC0003DMG400009213	PGSC0003DMB000000133	Sucrose transport protein
3	38	GGChr3_SGN-U276083_DM_4K	2926	777	2149	0.00871141	0.0043902	0.0102738	14	27	0.518519	PGSC0003DMG400005042	PGSC0003DMB000000039	Conserved gene of unknown function
2	94	GGChr2_SGN-U270046_DM_4K	2723	453	2270	0.00872936	0.00227648	0.0100171	0	8	0	PGSC0003DMG400021158	PGSC0003DMB000000141	Ribosomal protein S14
3	201	SGN-U273405_DM_4K	1272	730	542	0.00874157	0.0064503	0.0118276	10	15	0.666667	PGSC0003DMG401024510	PGSC0003DMB000000062	Enolase
7	7	NoTarget:PGSC0003DMG400030713	373	267	106	0.00874386	0.00375604	0.0213075	1	5	0.2	PGSC0003DMG400030713	PGSC0003DMB000000300	1,2-diacylglycerol 3-beta-galactosyltransferase
7	143	GGChr7_SGN-U270332_DM_4K	5013	1449	3564	0.008746	0.00612148	0.00981303	16	42	0.380952	PGSC0003DMG400017340	PGSC0003DMB000000102	Serine/threonine-protein phosphatase 5
3	138	CGChr3_SGN-U270188_DM_4k	3696	1920	1776	0.0087511	0.00688711	0.0107662	30	48	0.625	PGSC0003DMG400013856	PGSC0003DMB000000605	Vacuolar invertase
9	141	SGN-U285205_DM_4K	902	28	874	0.00876277	0.00171496	0.00898856	NA	NA	NA	PGSC0003DMG400030078	PGSC0003DMB000000334	Conserved gene of unknown function
2	108	GGChr2_SGN-U286057_DM_4K	1257	851	406	0.00877362	0.00625699	0.0140486	21	17	1.23529	PGSC0003DMG400031769	PGSC0003DMB000000476	Auxin response factor 3
1	222	Chr1_67cM_E35M48_171_43_RH_5K	769	0	769	0.00877534	NA	0.00877534	NA	NA	NA	PGSC0003DMG200018225	PGSC0003DMB000000277	AFLP
12	53	GGChr12_SGN-U280608_DM_4K	1334	627	707	0.00879501	0.00714708	0.0102565	14	13	1.07692	PGSC0003DMG400008773	PGSC0003DMB000000097	Pentatricopeptide repeat-containing protein, mitochondrial
10	1	SGN-U275045_DM_4K	2244	1005	1239	0.00879601	0.00621523	0.0108894	10	4	2.5	PGSC0003DMG402011292	PGSC0003DMB000000149	Naringenin 3-dioxygenase
1	154	NoTarget:PGSC0003DMG400031871	656	516	140	0.00879805	0.00889271	0.00844914	12	12	1	PGSC0003DMG400031871	PGSC0003DMB000000343	Stress-associated protein 3
2	118	LeChr2_71cM_SGN-U277275_DM_4K	3088	855	2233	0.0088029	0.00362131	0.0107869	8	16	0.5	PGSC0003DMG400016446	PGSC0003DMB000000099	Conserved gene of unknown function
4	166	Chr4_28cM_E32M61_234_62_RH_5K	562	0	562	0.00880674	NA	0.00880674	NA	NA	NA	non-coding AFLP	PGSC0003DMB000000123	AFLP
9	117	SGN-U273233_DM_4K	2189	807	1382	0.00883526	0.00711825	0.00983789	15	21	0.714286	PGSC0003DMG400019316	PGSC0003DMB000000110	Homocysteine s-methyltransferase
7	152	NoTarget:PGSC0003DMG400002392	538	311	227	0.00883939	0.00637709	0.0122128	NA	NA	NA	PGSC0003DMG400002392	PGSC0003DMB000000157	Auxin response factor 7
9	21	SGN-U272808_DM_4K	3318	0	3318	0.00884112	NA	0.00884112	NA	NA	NA	PGSC0003DMG200023924	PGSC0003DMB000000071	DIAMINOPIMELATE EPIMERASE
9	141	LeChr9_72cM_SGN-U278957_DM_4K	3714	1021	2693	0.00884866	0.00481523	0.0103779	15	10	1.5	PGSC0003DMG402007686	PGSC0003DMB000000334	Heat shock protein 70 (HSP70)-interacting protein
7	1	LeChr7_2cM_SGN-U283726_DM_4K	1435	785	650	0.0088499	0.00674023	0.0113977	23	21	1.09524	PGSC0003DMG402011138	PGSC0003DMB000000047	1-acyl-sn-glycerol-3-phosphate acyltransferase
3	17	NoTarget:PGSC0003DMG400033680	1009	361	648	0.00885454	0.00530417	0.0108324	1	8	0.125	PGSC0003DMG400033680	PGSC0003DMB000000473	Protein SSU72
9	165	DM_PWD	7837	2528	5309	0.00885462	0.00599746	0.0102151	38	62	0.612903	PGSC0003DMG400016613	PGSC0003DMB000000280	Glucan/water dikinase
12	110	GGChr12_SGN-U275279_DM_4K	3856	912	2944	0.00885787	0.00328928	0.0105829	6	15	0.4	PGSC0003DMG400006613	PGSC0003DMB000000074	Serine/threonine protein kinase
9	147	Chr9_Unmapped_P14M41_615_48_RH_5K	2163	2011	152	0.00889503	0.00904409	0.00692295	75	47	1.59574	PGSC0003DMG400001126	PGSC0003DMB000000137	Zinc knuckle (CCHC-type) family protein
4	208	LeChr4_73cM_SGN-U282617_DM_4K	2275	950	1325	0.0089075	0.00284197	0.0132564	5	15	0.333333	PGSC0003DMG402024096	PGSC0003DMB000000294	Conserved gene of unknown function
7	117	LeChr7_45cM_SGN-U278284_DM_4K	1470	1095	375	0.00891019	0.00571966	0.0182265	21	35	0.6	PGSC0003DMG400006141	PGSC0003DMB000000413	Ubiquitin fusion degradaton protein
2	114	LeChr3_106cM_SGN-U272294_DM_4K	2411	915	1496	0.0089229	0.00333367	0.0123414	1	23	0.0434783	PGSC0003DMG400022347	PGSC0003DMB000000083	Conserved gene of unknown function
11	19	SGN-U275696_DM_4K	1216	956	260	0.00894604	0.00753141	0.0141475	6	45	0.133333	PGSC0003DMG400003981	PGSC0003DMB000000131	Acetylglutamate kinase
9	27	NoTarget:PGSC0003DMG400043635	313	216	97	0.00896665	0.00654023	0.0143698	2	2	1	PGSC0003DMG400043635	PGSC0003DMB000000023	Gene of unknown function
10	133	LeChr10_44cM_SGN-U270279_DM_4K	1134	588	546	0.00898757	0.00894999	0.00902803	11	18	0.611111	PGSC0003DMG400007201	PGSC0003DMB000000506	Photosystem II core complex proteins psbY, chloroplast
10	137	GGChr10_SGN-U274056_DM_4K	1415	680	735	0.00899736	0.00667319	0.0111476	1	23	0.0434783	PGSC0003DMG400023708	PGSC0003DMB000000129	Actin-58
1	160	Chr1_Unmapped_P12M41_179_11_RH_5K	2477	0	2477	0.00900917	NA	0.00900917	NA	NA	NA	PGSC0003DMG200004192	PGSC0003DMB000000299	AFLP
1	196	DM_CCD1ab	13539	0	13539	0.00901262	NA	0.00901262	NA	NA	NA	PGSC0003DMG200006798	PGSC0003DMB000000068	DM_CCD1ab
12	3	Chr12_Unmapped_E45M60_163_42_RH_5K	2182	1314	868	0.00902226	0.00669657	0.012543	4	43	0.0930233	PGSC0003DMG400007882	PGSC0003DMB000000116	Eukaryotic peptide chain release factor subunit 1-1
9	109	Chr9_30cM_E33_M36_250_52_DM_5K	832	0	832	0.00906833	NA	0.00906833	NA	NA	NA	non-coding AFLP	PGSC0003DMB000000207	AFLP
2	84	GGChr2_SGN-U279902_DM_4K	1842	647	1195	0.0090699	0.00756229	0.00988615	10	16	0.625	PGSC0003DMG400006963	PGSC0003DMB000000241	S-adenosylmethionine-dependent methyltransferase
3	23	GGChr3_SGN-U270526_DM_4K	2424	597	1827	0.0090799	0.0031289	0.0110245	10	11	0.909091	PGSC0003DMG400014339	PGSC0003DMB000000154	Remorin
5	38	LeChr4_71cM_SGN-U279943_DM_4K	3194	0	3194	0.00909225	NA	0.00909225	NA	NA	NA	PGSC0003DMG200014915	PGSC0003DMB000000360	MATCHED gi|62859919|ref|NP_001016889.1| hypothetical protein LOC549643 [Xenopus tropicalis] (evalue: 5.8e-63 ) AND MATCHED gi|15219958|ref|NP_173699.1| expressed protein [Arabidopsis thaliana] gi|25511659|pir||E86362 hypothetical protein F19G10.18 - Arabidopsis thaliana gi|2462838|gb|AAB72173.1| unknown protein [Arabidopsis thaliana] (evalue: 2.1e-60) AND MATCHED gi|28804519|dbj|BAC57965.1| AvaB …
8	154	LeChr8_42cM_SGN-U272404_DM_4K	6053	0	6053	0.00910412	NA	0.00910412	NA	NA	NA	PGSC0003DMG200001954	PGSC0003DMB000000303	MATCHED gi|20197540|gb|AAD15452.2| unknown protein [Arabidopsis thaliana](evalue: 0 ) AND MATCHED gi|25370790|pir||G84770 hypothetical protein At2g35610 [imported] - Arabidopsis thaliana (evalue: 0) AND MATCHED gi|50302435|ref|XP_451152.1| unnamed protein product [Kluyveromyces lactis] >gi|49640283|emb|CAH02740.1| unnamed protein product [Kluyveromyces lactis NRRL Y-1140] (evalue: 9e-108) AND MAT…
6	163	GGChr6_SGN-U271717_DM_4K	3378	1612	1766	0.00911456	0.00754803	0.0105445	10	29	0.344828	PGSC0003DMG401028788	PGSC0003DMB000000550	Inducer of CBF expression 2 protein
3	209	LeChr3_133cM_SGN-U269634_DM_4K	3717	1242	2475	0.00912701	0.00254763	0.0124287	15	24	0.625	PGSC0003DMG400014159	PGSC0003DMB000000026	Membrane protein PB1A10.07c
9	45	GGChr9_SGN-U273301_DM_4K	1343	639	704	0.00914257	0.00889903	0.00936362	21	26	0.807692	PGSC0003DMG400013196	PGSC0003DMB000000332	Prenylated Rab acceptor protein
1	232	LeChr1_149cM_SGN-U275040_DM_4K	2636	847	1789	0.00917695	0.00591794	0.0107199	11	13	0.846154	PGSC0003DMG400025796	PGSC0003DMB000000073	Longevity assurance factor
12	3	NoTarget:PGSC0003DMG400007899	443	339	104	0.00924339	0.00720028	0.0159031	8	10	0.8	PGSC0003DMG400007899	PGSC0003DMB000000116	CBL-interacting protein kinase 7
7	7	GGChr7_SGN-U272648_DM_4K	2344	1536	808	0.00928878	0.00850828	0.0107725	12	51	0.235294	PGSC0003DMG400030748	PGSC0003DMB000000300	Dnajc14 protein
2	118	SGN-U270976_DM_4K	2516	1221	1295	0.00933043	0.00697159	0.0115545	10	32	0.3125	PGSC0003DMG400016444	PGSC0003DMB000000099	Aminomethyltransferase, mitochondrial
6	95	SGN-U284726_DM_4K	1438	498	940	0.00934979	0.00520651	0.0115448	7	10	0.7	PGSC0003DMG400016644	PGSC0003DMB000000279	Glycerol-3-phosphate dehydrogenase
1	182	LeChr1_33cM_SGN-U269900_DM_4K	2602	360	2242	0.0093513	0.00377331	0.010247	0	6	0	PGSC0003DMG400011331	PGSC0003DMB000000035	Dynein light chain
3	27	SGN-U272694_DM_4K	3385	1044	2341	0.00936309	0.00681609	0.010499	10	20	0.5	PGSC0003DMG400024246	PGSC0003DMB000000414	Fructokinase
2	124	GGChr2_SGN-U271952_DM_4K	2729	495	2234	0.00936913	0.00283403	0.0108171	0	5	0	PGSC0003DMG400014893	PGSC0003DMB000000020	U1 small nuclear ribonucleoprotein 70 kDa
11	118	LeChr11_90cM_SGN-U275331_DM_4K	1923	468	1455	0.00937212	0.0037239	0.0111889	0	9	0	PGSC0003DMG402018585	PGSC0003DMB000000017	Ubiquitin carrier protein
2	136	GGChr2_SGN-U272318_DM_4K	3427	0	3427	0.00939223	NA	0.00939223	NA	NA	NA	PGSC0003DMG200020192	PGSC0003DMB000000004	MATCHED gi|9795622|gb|AAF98440.1| Hypothetical protein [Arabidopsis thaliana] >gi|12323000|gb|AAG51490.1| AP2 domain transcription factor, putative [Arabidopsis thaliana] >gi|15217848|ref|NP_174138.1| ethylene-responsive element-binding family protein [Arabidopsis thaliana] (evalue: 7.5e-65 ) AND MATCHED gi|398608|emb|CAA52751.1| elongation factor-1 beta A1 [Arabidopsis thaliana] (evalue: 4e-58) …
3	211	CGChr3_SGN-U270090_DM_4k	2343	1761	582	0.00939377	0.00868384	0.0115419	16	43	0.372093	PGSC0003DMG400009178	PGSC0003DMB000000040	Pectinesterase
3	142	NoTarget:PGSC0003DMG400010747	598	0	598	0.00939863	NA	0.00939863	NA	NA	NA	PGSC0003DMG400010747	PGSC0003DMB000000271	WD-repeat protein
6	167	GGChr6_SGN-U271617_DM_4K	3463	739	2724	0.00940998	0.00370607	0.0109574	5	6	0.833333	PGSC0003DMG400027061	PGSC0003DMB000000087	Phytochrome-associated serine/threonine protein phosphatase 3
1	204	GGChr1_SGN-U284416_DM_4K	955	162	793	0.00941005	0.0025344	0.0108147	0	4	0	PGSC0003DMG400031175	PGSC0003DMB000000095	Transcription factor
12	7	DM_LCYe	3236	1418	1818	0.00941374	0.00588942	0.0121626	14	36	0.388889	PGSC0003DMG400000333	PGSC0003DMB000000155	Lycopene epsilon cyclase
2	136	SGN-U273933_DM_4K	2780	0	2780	0.009424	NA	0.009424	NA	NA	NA	PGSC0003DMG200000532	PGSC0003DMB000000004	NA
3	209	GGChr3_SGN-U278570_DM_4K	2719	663	2056	0.00943989	0.0113292	0.00883064	3	17	0.176471	PGSC0003DMG400005685	PGSC0003DMB000000026	Conserved gene of unknown function
11	19	NoTarget:PGSC0003DMG400028693	471	471	0	0.00947673	0.00947669	NA	14	10	1.4	PGSC0003DMG400028693	PGSC0003DMB000000131	Dnajc14 protein
3	211	SGN-U282918_DM_4K	978	393	585	0.00949407	0.00875075	0.00999342	7	6	1.16667	PGSC0003DMG401022901	PGSC0003DMB000000040	(S)-2-hydroxy-acid oxidase
12	134	GGChr12_SGN-U295848_DM_4K	754	741	13	0.00950326	0.00903706	0.036077	7	25	0.28	PGSC0003DMG400037251	PGSC0003DMB000000376	Conserved gene of unknown function
1	222	GGChr1_SGN-U275536_DM_4K	1262	836	426	0.00950425	0.00882372	0.0108397	9	12	0.75	PGSC0003DMG401018219	PGSC0003DMB000000277	Cinnamoyl-CoA reductase
5	90	NoTarget:PGSC0003DMG400027211	2422	2275	147	0.00952909	0.00899002	0.017872	51	58	0.87931	PGSC0003DMG400027211	PGSC0003DMB000000202	Phytochrome B2
6	139	LeChr6_40cM_SGN-U278024_DM_4K	1479	684	795	0.00953739	0.00672787	0.0119546	9	27	0.333333	PGSC0003DMG400017558	PGSC0003DMB000000461	Universal stress protein family protein
7	9	CGChr7_SGN-U270084_DM_4k	6325	3165	3160	0.00954297	0.00641329	0.0126776	22	64	0.34375	PGSC0003DMG400027936	PGSC0003DMB000000272	Sucrose-phosphate-synthase
2	108	GGChr2_SGN-U274607_DM_4K	3329	1026	2303	0.00954733	0.00665643	0.0108352	9	32	0.28125	PGSC0003DMG400031750	PGSC0003DMB000000476	Protein SIS1
3	209	GGeChr3_60cM_SGN-U271690_DM_4k	2726	1638	1088	0.00957265	0.00737	0.0128888	20	50	0.4	PGSC0003DMG400014223	PGSC0003DMB000000026	4-coumarate--CoA ligase 2
2	100	LeChr2_48cM_SGN-U282090_DM_4K	2975	0	2975	0.00957648	NA	0.00957648	NA	NA	NA	PGSC0003DMG200028409	PGSC0003DMB000000265	MATCHED gi|30697913|ref|NP_851260.1| histidinol dehydrogenase [Arabidopsis thaliana](evalue: 5e-107 ) AND MATCHED gi|10177677|dbj|BAB11037.1| histidinol dehydrogenase [Arabidopsis thaliana] (evalue: 3e-107) AND MATCHED gi|55649525|ref|XP_512788.1| PREDICTED: hypothetical protein XP_512788 [Pan troglodytes] (evalue: 5e-107) AND MATCHED gi|3249070|gb|AAC24054.1| Contains similarity to siah binding …
6	167	CGChr6_SGN-U270107_DM_4k	3791	1598	2193	0.00961102	0.00614042	0.01214	13	33	0.393939	PGSC0003DMG400026909	PGSC0003DMB000000087	Lysyl-tRNA synthetase
3	82	NoTarget:PGSC0003DMG400025650	492	315	177	0.00961319	0.0113626	0.00649986	6	5	1.2	PGSC0003DMG400025650	PGSC0003DMB000000582	Gene of unknown function
2	116	GGChr2_SGN-U270650_DM_4K	2459	378	2081	0.00961695	0.00754472	0.00999336	7	14	0.5	PGSC0003DMG400021716	PGSC0003DMB000000590	Thioredoxin h
12	150	NoTarget:PGSC0003DMG400004659	357	357	0	0.00962602	0.00962606	NA	2	15	0.133333	PGSC0003DMG400004659	PGSC0003DMB000000114	UDP-D-glucuronic acid 4-epimerase
10	15	LeChr10_24cM_SGN-U286116_DM_4K	2263	746	1517	0.00964677	0.00666689	0.0111122	12	19	0.631579	PGSC0003DMG400022827	PGSC0003DMB000000338	Sphingolipid delta 4 desaturase DES-1
1	224	LeChr1_127cM_SGN-U284220_DM_4K	1964	0	1964	0.00966545	NA	0.00966545	NA	NA	NA	PGSC0003DMG200020707	PGSC0003DMB000000105	MATCHED gi|37992755|gb|AAR06584.1| glycinamide ribonucleotide synthetase [Nicotiana tabacum](evalue: 1e-148 ) AND MATCHED gi|67476624|ref|XP_653875.1| bystin, putative [Entamoeba histolytica HM-1:IMSS] >gi|56470872|gb|EAL48488.1| bystin, putative [Entamoeba histolytica HM-1:IMSS] (evalue: 4e-132) AND MATCHED gi|1071918|pir||S37104 phosphoribosylamine-glycine ligase (EC 6.3.4.13) - Arabidopsis tha…
5	1	CGChr5_SGN-U272349_DM_4k	2702	1569	1133	0.00966591	0.00656718	0.0139571	53	100	0.53	PGSC0003DMG400028382	PGSC0003DMB000000103	Alpha-1,4 glucan phosphorylase L-2 isozyme, chloroplastic/amyloplastic
2	124	SGN-U292380_DM_4K	1478	545	933	0.00967317	0.00656687	0.0114877	3	23	0.130435	PGSC0003DMG400003537	PGSC0003DMB000000020	Beta-galactosidase
3	211	SGN-U285664_DM_4K	3870	2745	1125	0.0096874	0.00736417	0.0153561	39	60	0.65	PGSC0003DMG400022894	PGSC0003DMB000000040	Lipoxygenase
3	211	SGN-U281397_DM_4K	1011	655	356	0.00969122	0.00552812	0.0173508	3	16	0.1875	PGSC0003DMG400014030	PGSC0003DMB000000040	RSH
7	133	NoTarget:PGSC0003DMG403026197	418	0	418	0.00971055	NA	0.00971055	NA	NA	NA	PGSC0003DMG403026197	PGSC0003DMB000000313	MIKC* MADS-box transcription factor
2	136	GGChr2_SGN-U280715_DM_4K	1268	516	752	0.00971922	0.00700761	0.0115798	7	10	0.7	PGSC0003DMG400000498	PGSC0003DMB000000004	Homeodomain leucine zipper protein
5	102	SGN-U285745_DM_4K	958	610	348	0.0097442	0.00795629	0.0128782	11	13	0.846154	PGSC0003DMG400023458	PGSC0003DMB000000072	Phenylalanine ammonia-lyase
1	212	LeChr1_103cM_SGN-U274702_DM_4K	4881	951	3930	0.00978714	0.0079776	0.010225	21	18	1.16667	PGSC0003DMG402022455	PGSC0003DMB000000092	VAP27-2
7	125	SGN-U270343_DM_4K	1928	1443	485	0.00979205	0.00745481	0.016746	20	53	0.377358	PGSC0003DMG400001078	PGSC0003DMB000000468	Fatty acid hydroperoxide lyase
4	44	GGChr4_SGN-U272289_DM_4K	920	396	524	0.00979474	0.00346611	0.0145774	0	12	0	PGSC0003DMG400023621	PGSC0003DMB000000086	Erwinia induced protein 2
4	242	GGChr4_SGN-U270977_DM_4K	2368	372	1996	0.00982307	0.0115835	0.00949496	17	2	8.5	PGSC0003DMG400003755	PGSC0003DMB000000032	Thioredoxin
12	146	NoTarget:PGSC0003DMG400029309	2604	908	1696	0.00983305	0.00308275	0.013447	2	13	0.153846	PGSC0003DMG400029309	PGSC0003DMB000000034	Pyrophosphate--fructose 6-phosphate 1-phosphotransferase subunit alpha
6	157	SGN-U291232_DM_4K	2859	0	2859	0.00984467	NA	0.00984467	NA	NA	NA	PGSC0003DMG400004881	PGSC0003DMB000000246	Beta-galactosidase
10	139	NoTarget:PGSC0003DMG400011037	742	739	3	0.00984623	0.0098862	0	6	23	0.26087	PGSC0003DMG400011037	PGSC0003DMB000000008	Beta-fructosidase (Beta-fructofuranosidase)
2	114	GGChr2_SGN-U278007_DM_4K	1313	669	644	0.00985062	0.00789951	0.0118775	16	13	1.23077	PGSC0003DMG400029693	PGSC0003DMB000000083	Protein kinase (PK)
1	224	LeChr1_132cM_SGN-U275615_DM_4K	2442	1515	927	0.00986078	0.00790678	0.0130542	23	50	0.46	PGSC0003DMG400023769	PGSC0003DMB000000105	Potassium channel NKT2
11	116	LeChr11_70cM_SGN-U276563_DM_4K	2639	196	2443	0.00986878	0.00291713	0.0104265	0	3	0	PGSC0003DMG400026342	PGSC0003DMB000000392	Cytochrome b-c1 complex subunit 9
8	148	SGN-U296446_DM_4K	2324	381	1943	0.0098772	0.00699494	0.0104424	3	2	1.5	PGSC0003DMG402029558	PGSC0003DMB000000191	Galactokinase
2	136	GGChr2_SGN-U282431_DM_4K	525	257	268	0.00988175	0.010888	0.00891681	1	11	0.0909091	PGSC0003DMG400020201	PGSC0003DMB000000004	Conserved gene of unknown function
5	90	NoTarget:PGSC0003DMG400027204	1702	984	718	0.00989824	0.00763818	0.0129956	5	26	0.192308	PGSC0003DMG400027204	PGSC0003DMB000000202	Pto-interacting protein 1
10	19	GGChr10_SGN-U270704_DM_4K	2138	1431	707	0.00992036	0.00819463	0.0134133	44	56	0.785714	PGSC0003DMG400019882	PGSC0003DMB000000653	UDP-glucose:glucosyltransferase
3	191	LeChr3_83cM_SGN-U274325_DM_4K	3322	580	2742	0.00992062	0.00751863	0.0104287	16	15	1.06667	PGSC0003DMG400015243	PGSC0003DMB000000127	SAP domain-containing protein
4	242	Chr4_77cM_E33_M48_501_39_DM_5K	1679	351	1328	0.00992352	0.000913615	0.0123049	2	3	0.666667	PGSC0003DMG400003727	PGSC0003DMB000000032	Receptor expression-enhancing protein 3
4	242	GGChr4_SGN-U284399_DM_4K	1017	969	48	0.00994329	0.0100475	0.00784043	21	28	0.75	PGSC0003DMG400009885	PGSC0003DMB000000032	Pentatricopeptide repeat-containing protein
5	74	GGChr5_SGN-U285352_DM_4K	961	596	365	0.00995024	0.00974124	0.0102915	12	23	0.521739	PGSC0003DMG400013684	PGSC0003DMB000000328	Elicitor-inducible cytochrome P450
1	220	GGChr1_SGN-U269645_DM_4K	2718	891	1827	0.00996281	0.00636672	0.0117166	6	29	0.206897	PGSC0003DMG400024755	PGSC0003DMB000000060	Xyloglucan endotransglucosylase/hydrolase 1
1	111	NoTarget:None	178635	0	178635	0.00996878	NA	0.00996878	NA	NA	NA	None	PGSC0003DMB000000195	NA
4	242	LeChr4_133cM_SGN-U279008_DM_4K	2917	622	2295	0.00998421	0.00460836	0.0114412	2	15	0.133333	PGSC0003DMG400009980	PGSC0003DMB000000032	Dolichol-phosphate mannosyltransferase
5	1	LeChr5_55cM_SGN-U279010_DM_4K	2561	770	1791	0.00998509	0.00431876	0.0124212	1	20	0.05	PGSC0003DMG400028375	PGSC0003DMB000000103	SPFH domain-containing protein 2
9	27	NoTarget:PGSC0003DMG400044476	507	268	239	0.00998698	0.0111343	0.00870041	8	5	1.6	PGSC0003DMG400044476	PGSC0003DMB000000023	Polyprotein protein
3	211	LeChr3_146cM_SGN-U271639_DM_4K	1334	0	1334	0.00999196	NA	0.00999196	NA	NA	NA	PGSC0003DMG200002557	PGSC0003DMB000000040	MATCHED gi|9280234|dbj|BAB01724.1| RNA methyltransferase-like protein [Arabidopsis thaliana](evalue: 1.8e-40 ) AND MATCHED gi|19310570|gb|AAL85018.1| unknown protein [Arabidopsis thaliana] (evalue: 1.8e-40) AND MATCHED gi|51467191|ref|XP_497061.1| PREDICTED: similar to 40S ribosomal protein SA (p40) (34/67 kDa laminin receptor) (Colon carcinoma laminin-binding protein) (NEM/1CHD4) (Multidrug resi…
2	76	GGChr2_SGN-U276423_DM_4K	2245	433	1812	0.00999446	0.00539764	0.0110929	5	5	1	PGSC0003DMG400002745	PGSC0003DMB000000060	COR413-PM2
2	64	LeChr2_13cM_SGN-U283738_DM_4K	2459	685	1774	0.00999818	0.00623239	0.0114523	18	14	1.28571	PGSC0003DMG400010413	PGSC0003DMB000000085	Conserved gene of unknown function
2	124	GGChr2_SGN-U277746_DM_4K	1508	742	766	0.00999869	0.00744667	0.0124707	15	14	1.07143	PGSC0003DMG400001565	PGSC0003DMB000000020	HB2 homeodomain protein
1	232	LeChr1_149cM_SGN-U280494_DM_4K	3157	702	2455	0.00999998	0.00355944	0.0118416	9	11	0.818182	PGSC0003DMG400025902	PGSC0003DMB000000073	EMB1273
2	118	GGChr2_SGN-U273229_DM_4K	3530	1167	2363	0.0100194	0.00636464	0.0118244	16	30	0.533333	PGSC0003DMG400019717	PGSC0003DMB000000099	Protease C56
9	155	LeChr9_88cM_SGN-U284031_DM_4K	1615	760	855	0.0100221	0.00380402	0.0155494	8	15	0.533333	PGSC0003DMG400001506	PGSC0003DMB000000020	DEAD-box ATP-dependent RNA helicase 13
3	62	GGChr3_SGN-U286421_DM_4K	1854	1146	708	0.0100266	0.00984009	0.0103285	20	38	0.526316	PGSC0003DMG400014873	PGSC0003DMB000000042	Conserved gene of unknown function
2	136	SGN-U276105_DM_4K	1067	765	302	0.0100378	0.00918561	0.0121966	8	17	0.470588	PGSC0003DMG400010050	PGSC0003DMB000000004	Proline oxidase/dehydrogenase 1
7	101	LeChr7_15cM_SGN-U273038_DM_4K	5223	0	5223	0.0100613	NA	0.0100613	NA	NA	NA	PGSC0003DMG200009554	PGSC0003DMB000000058	MATCHED gi|61877013|ref|XP_592083.1| PREDICTED: similar to COP9 signalosome complex subunit 8 (Signalosome subunit 8) (SGN8) (JAB1-containing signalosome subunit 8) (COP9 homolog) (hCOP9) isoform 1 [Bos taurus] (evalue: 2e-101 ) AND MATCHED gi|76607778|ref|XP_872930.1| PREDICTED: similar to Lanosterol synthase (Oxidosqualene--lanosterol cyclase) (2,3-epoxysqualene--lanosterol cyclase) (OSC) [Bos …
3	102	Chr3_10cM_E36_M62_242_19_DM_5K	693	0	693	0.0100771	NA	0.0100771	NA	NA	NA	non-coding AFLP	PGSC0003DMB000000142	AFLP
1	226	SGN-U296681_DM_4K	1209	0	1209	0.0100884	NA	0.0100884	NA	NA	NA	PGSC0003DMG400029764	PGSC0003DMB000000136	Clathrin assembly protein
8	14	SGN-U283475_DM_4K	1891	782	1109	0.0100892	0.00700524	0.0122638	7	16	0.4375	PGSC0003DMG400024145	PGSC0003DMB000000361	Beta-amylase
7	147	SGN-U275716_DM_4K	986	720	266	0.0100924	0.00901425	0.0130106	20	18	1.11111	PGSC0003DMG400007057	PGSC0003DMB000000096	Ribokinase
3	23	SGN-U293311_DM_4K	1298	582	716	0.0100954	0.00735121	0.0123261	6	7	0.857143	PGSC0003DMG400014268	PGSC0003DMB000000154	Dihydrodipicolinate reductase
11	120	GGChr11_SGN-U285916_DM_4K	715	392	323	0.0101036	0.00781571	0.0128802	8	5	1.6	PGSC0003DMG400025390	PGSC0003DMB000000623	Apetala 2
11	118	NoTarget:PGSC0003DMG400001148	1232	866	366	0.0101158	0.00792245	0.0153057	6	21	0.285714	PGSC0003DMG400001148	PGSC0003DMB000000017	RuBisCO large subunit-binding protein subunit alpha, chloroplastic
5	11	SGN-U295238_DM_4K	813	458	355	0.0101202	0.00943148	0.0110088	13	14	0.928571	PGSC0003DMG400014568	PGSC0003DMB000000051	3-ketoacyl-CoA synthase
1	192	Chr1_16cM_E33M40_071_31_RH_5K	417	0	417	0.0101478	NA	0.0101478	NA	NA	NA	non-coding AFLP	PGSC0003DMB000000541	AFLP
9	139	SGN-U280174_DM_4K	919	332	587	0.0101569	0.00731006	0.011767	3	4	0.75	PGSC0003DMG400031835	PGSC0003DMB000000309	Spermine synthase
1	111	NoTarget:PGSC0003DMG400020005	383	302	81	0.010162	0.0121339	0.00280994	10	6	1.66667	PGSC0003DMG400020005	PGSC0003DMB000000001	Gene of unknown function
3	191	SGN-U276223_DM_4K	1881	1146	735	0.0101863	0.00899909	0.0120373	27	37	0.72973	PGSC0003DMG400015169	PGSC0003DMB000000127	Esterase
1	224	SGN-U277997_DM_4K	2022	747	1275	0.0101985	0.00717292	0.0119712	22	14	1.57143	PGSC0003DMG400023767	PGSC0003DMB000000105	Fad oxidoreductase
1	190	LeChr1_47cM_SGN-U280677_DM_4K	2138	0	2138	0.0102019	NA	0.0102019	NA	NA	NA	PGSC0003DMG200009039	PGSC0003DMB000000104	MATCHED gi|78184729|ref|YP_377164.1| HAD-superfamily hydrolase subfamily IA, variant 3 [Synechococcus sp. CC9902] >gi|78169023|gb|ABB26120.1| HAD-superfamily hydrolase subfamily IA, variant 3 [Synechococcus sp. CC9902] (evalue: 4.4e-54 ) AND MATCHED gi|75513459|ref|ZP_00735863.1| COG0596: Predicted hydrolases or acyltransferases (alpha/beta hydrolase superfamily) [Escherichia coli 53638] >gi|7523…
3	19	LeChr3_77cM_SGN-U272223_DM_4K	4298	732	3566	0.0102053	0.00619034	0.0110294	9	18	0.5	PGSC0003DMG400031053	PGSC0003DMB000000489	Tubulin-specific chaperone B
4	25	CGChr4_SGN-U269362_DM_4k	2544	1533	1011	0.0102279	0.00845427	0.0129173	14	57	0.245614	PGSC0003DMG400025298	PGSC0003DMB000000330	Pyruvate kinase, cytosolic isozyme
9	125	NoTarget:PGSC0003DMG400038934	562	432	130	0.0102318	0.00881697	0.0149335	6	5	1.2	PGSC0003DMG400038934	PGSC0003DMB000000053	Gene of unknown function
4	238	CGChr4_SGN-U294076_DM	1866	1593	273	0.0102363	0.00998686	0.0116915	18	67	0.268657	PGSC0003DMG400016887	PGSC0003DMB000000633	Allene oxide synthase
1	208	Chr1_49cM_E32M54_114_76_RH_5K	490	0	490	0.0102502	NA	0.0102502	NA	NA	NA	non-coding AFLP	PGSC0003DMB000000010	AFLP
11	116	LeChr11_72cM_SGN-U272471_DM_4K	5091	987	4104	0.0102506	0.00467637	0.0115912	9	20	0.45	PGSC0003DMG400026351	PGSC0003DMB000000392	ARP2/3 complex 34 kDa subunit
7	117	LeChr7_40cM_SGN-U279462_DM_4K	2800	876	1924	0.0102512	0.00241897	0.0138173	7	15	0.466667	PGSC0003DMG400006139	PGSC0003DMB000000413	Threonyl-tRNA synthetase
7	158	NoTarget:PGSC0003DMG400022296	402	184	218	0.0102548	0.000736719	0.0182884	1	1	1	PGSC0003DMG400022296	PGSC0003DMB000000076	Transcription initiation factor tfiid
7	1	DM_HQT	1715	892	823	0.0102552	0.0105982	0.00988345	22	39	0.564103	PGSC0003DMG400011189	PGSC0003DMB000000047	HQT
2	134	LeChr2_119cM_SGN-U272040_DM_4K	1458	426	1032	0.0102618	0.00465206	0.0125774	4	5	0.8	PGSC0003DMG400004022	PGSC0003DMB000000012	Conserved gene of unknown function
12	15	NoTarget:PGSC0003DMG400004291	295	218	77	0.0102709	0.0061256	0.022007	2	4	0.5	PGSC0003DMG400004291	PGSC0003DMB000000140	Oligopeptide transporter
9	11	LeChr9_25cM_SGN-U276878_DM_4K	493	365	128	0.0103084	0.00765254	0.0178816	7	14	0.5	PGSC0003DMG400012983	PGSC0003DMB000000679	Pollen ole e 1 allergen and extensin family protein
3	38	NoTarget:PGSC0003DMG400012813	691	486	205	0.0103189	0.00677798	0.0187136	7	7	1	PGSC0003DMG400012813	PGSC0003DMB000000039	Protein kinase (PK)
1	224	SGN-U279726_DM_4K	1456	688	768	0.0103254	0.00626754	0.0139606	30	30	1	PGSC0003DMG401023772	PGSC0003DMB000000105	Phosphomethylpyrimidine kinase
4	236	Chr0_Unmapped_E32M41_188_87_RH_5K	1499	821	678	0.0103299	0.0106207	0.00997785	NA	NA	NA	non-coding AFLP	PGSC0003DMB000000184	AFLP
9	155	DM_BAM1	2472	1740	732	0.0103403	0.00716103	0.0178976	21	46	0.456522	PGSC0003DMG400001549	PGSC0003DMB000000020	Beta-amylase
3	21	GGChr3_SGN-U278056_DM_4K	1424	999	425	0.0103438	0.00682896	0.0186057	5	23	0.217391	PGSC0003DMG400010127	PGSC0003DMB000000159	Plastid division regulator MinD
7	101	CGChr7_SGN-U269183_DM_4K	4594	2859	1735	0.0103476	0.00685624	0.0161008	16	68	0.235294	PGSC0003DMG400004101	PGSC0003DMB000000058	H(+)-transporting ATPase
4	164	NoTarget:PGSC0003DMG400028702	299	146	153	0.0103579	0.0111231	0.00962762	1	4	0.25	PGSC0003DMG400028702	PGSC0003DMB000000018	Cycloartenol synthase
7	152	DM_SUS3	3837	2329	1508	0.0104009	0.00636453	0.0166348	11	88	0.125	PGSC0003DMG400013546	PGSC0003DMB000000157	Sucrose synthase 2
6	135	LeChr6_39cM_SGN-U275754_DM_4K	2486	0	2486	0.0104029	NA	0.0104029	NA	NA	NA	PGSC0003DMG200011778	PGSC0003DMB000000558	MATCHED gi|6324452|ref|NP_014521.1| Protein component of the large (60S) ribosomal subunit, identical to Rpl18Bp and has similarity to rat L18 ribosomal protein; intron of RPL18A pre-mRNA forms stem-loop structures that are a target for Rnt1p cleavage leading to degradation; Rpl18ap [Saccharomyces cerevisiae] >gi|6324028|ref|NP_014098.1| Protein component of the large (60S) ribosomal subunit, ide…
5	11	LeChr5_35cM_SGN-U273085_DM_4K	2486	875	1611	0.0104133	0.0113163	0.00992275	14	44	0.318182	PGSC0003DMG400030559	PGSC0003DMB000000051	Fruit protein PKIWI502
2	118	LeChr2_76cM_SGN-U276630_DM_4K	2524	585	1939	0.0104312	0.00693114	0.0114872	10	12	0.833333	PGSC0003DMG400016731	PGSC0003DMB000000099	60S ribosomal protein L10, mitochondrial
7	154	GGChr7_SGN-U285169_DM_4K	762	324	438	0.0104339	0.00838771	0.0119475	8	8	1	PGSC0003DMG400019246	PGSC0003DMB000000302	Structural molecule
6	123	SGN-U292949_DM_4K	735	529	206	0.010436	0.00680987	0.0197479	11	14	0.785714	PGSC0003DMG400013027	PGSC0003DMB000000227	Acetolactate synthase 1, chloroplastic
3	21	DM_CHY2	761	333	428	0.010459	0.00772485	0.0125863	1	6	0.166667	PGSC0003DMG400010169	PGSC0003DMB000000159	Beta-carotene hydroxylase
5	11	SGN-U281981_DM_4K	1311	508	803	0.0104724	0.0085565	0.0116845	7	16	0.4375	PGSC0003DMG401030570	PGSC0003DMB000000051	ER Phosphatidate Phosphatase
7	109	GGChr7_SGN-U269443_DM_4K	5093	1680	3413	0.0104767	0.00451328	0.0134121	15	31	0.483871	PGSC0003DMG400000935	PGSC0003DMB000000592	Phosphoglycerate mutase
4	236	GGChr4_SGN-U278386_DM_4K	1171	827	344	0.010502	0.00998103	0.0117543	15	36	0.416667	PGSC0003DMG400007947	PGSC0003DMB000000184	WRKY transcription factor 2
4	158	NoTarget:None_BED4032/4031/4030	927	0	927	0.0105086	NA	0.0105086	NA	NA	NA	None	PGSC0003DMB000000539	NA
8	22	SGN-U275307_DM_4K	1002	978	24	0.010522	0.00967362	0.045092	14	30	0.466667	PGSC0003DMG400005851	PGSC0003DMB000000147	2,4-dihydroxyhept-2-ene-1,7-dioic acid aldolase
9	151	GGChr9_SGN-U269552_DM_4K	1916	1542	374	0.0105393	0.00967312	0.0141106	8	63	0.126984	PGSC0003DMG400017144	PGSC0003DMB000000174	Succinic semialdehyde dehydrogenase
4	224	LeChr4_82cM_SGN-U276669_DM_4K	1884	743	1141	0.0105668	0.00472787	0.014369	12	16	0.75	PGSC0003DMG400030840	PGSC0003DMB000000404	Ribonucleoprotein, chloroplast
7	158	GGChr7_SGN-U278349_DM_4K	843	442	401	0.0105688	0.00569542	0.0159405	13	11	1.18182	PGSC0003DMG400022270	PGSC0003DMB000000076	Sucrase
5	56	GGChr5_SGN-U273352_DM_4K	2697	774	1923	0.010573	0.00870969	0.0113229	19	17	1.11765	PGSC0003DMG400005597	PGSC0003DMB000000002	MTD1
5	88	SGN-U277851_DM_4K	1479	545	934	0.0105743	0.00510467	0.0137659	11	14	0.785714	PGSC0003DMG400011655	PGSC0003DMB000000543	Chalcone isomerase
5	1	LeChr5_56cM_SGN-U283297_DM_4K	2008	735	1273	0.0106113	0.0062571	0.0131253	11	21	0.52381	PGSC0003DMG400028379	PGSC0003DMB000000103	Conserved gene of unknown function
10	139	LeChr10_72cM_SGN-U277433_DM_4K	2780	782	1998	0.0106239	0.00424184	0.0131218	5	12	0.416667	PGSC0003DMG402010480	PGSC0003DMB000000008	Syntaxin
1	232	CGChr1_SGN-U274673_DM_4k	2407	543	1864	0.0106301	0.0057102	0.0120634	12	7	1.71429	PGSC0003DMG400025887	PGSC0003DMB000000073	Thioredoxin M3, chloroplastic
10	15	CGChr10_SGN-U287477_DM_4K	2766	1040	1726	0.0106371	0.00647765	0.0131434	12	34	0.352941	PGSC0003DMG400022832	PGSC0003DMB000000338	Triose phosphate/phosphate translocator, chloroplastic
5	31	LeChr5_0cM_SGN-U277410_DM_4K	4549	1281	3268	0.0106387	0.00885464	0.0113381	28	41	0.682927	PGSC0003DMG400013511	PGSC0003DMB000000216	Pantothenate kinase family protein
2	76	GGChr2_SGN-U271888_DM_4K	699	546	153	0.0106389	0.00904034	0.0163438	14	18	0.777778	PGSC0003DMG400022013	PGSC0003DMB000000060	STS14 protein
2	134	LeChr2_135cM_SGN-U274376_DM_4K	4059	823	3236	0.0106436	0.00636819	0.0117309	11	12	0.916667	PGSC0003DMG400024952	PGSC0003DMB000000012	Chromatin binding protein
2	118	LeChr2_75cM_SGN-U291659_DM_4K	1228	468	760	0.010648	0.00809749	0.0122187	11	12	0.916667	PGSC0003DMG400016719	PGSC0003DMB000000099	Reverse transcriptase
2	118	DM_Psy2	3376	1317	2059	0.0106494	0.0069864	0.0129923	12	34	0.352941	PGSC0003DMG400016721	PGSC0003DMB000000099	Phytoene synthase 2
7	81	GGChr7_SGN-U273263_DM_4K	3380	579	2801	0.010666	0.00401799	0.0120402	0	8	0	PGSC0003DMG400027984	PGSC0003DMB000000224	Transcription initiation factor IIF subunit beta
4	242	GGChr4_SGN-U270357_DM_4K	1610	622	988	0.0106906	0.00976412	0.0112738	10	16	0.625	PGSC0003DMG400010008	PGSC0003DMB000000032	BZIP transcription factor protein
8	177	SGN-U296371_DM_4K	631	512	119	0.0106916	0.00805749	0.022025	13	21	0.619048	PGSC0003DMG400022746	PGSC0003DMB000000281	Anthocyanin synthase
2	94	LeChr2_40cM_SGN-U276470_DM_4K	1601	1164	437	0.0107012	0.00835608	0.0169479	12	36	0.333333	PGSC0003DMG400021102	PGSC0003DMB000000141	Cationic amino acid transporter
4	242	GGChr4_SGN-U271591_DM_4K	4487	1224	3263	0.010705	0.0064151	0.0123142	28	27	1.03704	PGSC0003DMG400009891	PGSC0003DMB000000032	Alpha-amylase
3	21	GGChr3_SGN-U271559_DM_4K	4545	1158	3387	0.0107261	0.00728685	0.011902	14	30	0.466667	PGSC0003DMG400010157	PGSC0003DMB000000159	Forever young oxidoreductase
9	3	LeChr9_45cM_SGN-U271366_DM_4K	3565	672	2893	0.0107383	0.00758231	0.0114714	10	16	0.625	PGSC0003DMG400020352	PGSC0003DMB000000409	OTU-like cysteine protease family protein
4	236	LeChr4_102cM_SGN-U281885_DM_4K	1495	664	831	0.0107746	0.00352247	0.0165693	6	5	1.2	PGSC0003DMG400008009	PGSC0003DMB000000184	WOX4
3	201	SGN-U280506_DM_4K	2615	501	2114	0.010778	0.00943661	0.0110959	15	8	1.875	PGSC0003DMG400024580	PGSC0003DMB000000062	Pyridoxamine 5-phosphate oxidase
2	84	CGChr2_SGN-U295877_DM_4k	2246	226	2020	0.0107856	0.00632608	0.0112846	3	7	0.428571	PGSC0003DMG400006933	PGSC0003DMB000000241	SET protein, phospatase 2A inhibitor
8	6	SGN-U280938_DM_4K	2428	909	1519	0.0107939	0.00745356	0.0127929	8	2	4	PGSC0003DMG402014852	PGSC0003DMB000000240	Gene of unknown function
7	133	LeChr7_43cM_SGN-U291504_DM_4K	1168	650	518	0.0108118	0.00701976	0.0155702	17	22	0.772727	PGSC0003DMG400026170	PGSC0003DMB000000313	Nuc-1 negative regulatory protein preg
8	16	SGN-U278726_DM_4K	2419	1168	1251	0.0108127	0.00544227	0.0158268	6	29	0.206897	PGSC0003DMG400018493	PGSC0003DMB000000341	Cytosine-specific methyltransferase
5	102	NoTarget:PGSC0003DMG400023375	520	444	76	0.0108197	0.0120566	0.00359356	10	11	0.909091	PGSC0003DMG400023375	PGSC0003DMB000000072	Histone H2B
2	98	LeChr7_57cM_SGN-U282737_DM_4K	2021	533	1488	0.0108198	0.00552303	0.0127171	7	11	0.636364	PGSC0003DMG400007227	PGSC0003DMB000000204	Nodulin MtN3 family protein
6	123	SGN-U298674_DM_4K	964	494	470	0.0108609	0.00549289	0.0165029	4	5	0.8	PGSC0003DMG400013029	PGSC0003DMB000000227	Branched chain alpha-keto acid dehydrogenase E1-alpha subunit
6	159	GGChr6_SGN-U274360_DM_4K	1898	489	1409	0.0108643	0.00662346	0.012336	9	11	0.818182	PGSC0003DMG400028488	PGSC0003DMB000000215	DnaJ protein
9	23	LeChr9_1cM_SGN-U278532_DM_4K	2595	891	1704	0.0108678	0.00441766	0.0142405	18	21	0.857143	PGSC0003DMG400004454	PGSC0003DMB000000702	Glutaredoxin, grx
10	99	NoTarget:PGSC0003DMG400033350	312	0	312	0.0108807	NA	0.0108807	NA	NA	NA	PGSC0003DMG400033350	PGSC0003DMB000000220	Gene of unknown function
2	114	SGN-U276998_DM_4K	3208	854	2354	0.0108826	0.00875608	0.011654	28	14	2	PGSC0003DMG400029720	PGSC0003DMB000000083	Zinc finger protein LSD2
1	242	GGChr1_SGN-U272144_DM_4K	2873	930	1943	0.0108843	0.00866506	0.0119466	22	43	0.511628	PGSC0003DMG400001661	PGSC0003DMB000000290	Aldo-keto reductase
8	164	NoTarget:PGSC0003DMG400017543	285	0	285	0.0108858	NA	0.0108858	NA	NA	NA	PGSC0003DMG400017543	PGSC0003DMB000000144	Conserved gene of unknown function
11	116	GGChr11_SGN-U272186_DM_4K	2296	731	1565	0.010907	0.00583882	0.0132744	7	28	0.25	PGSC0003DMG400026344	PGSC0003DMB000000392	DNA binding protein
4	242	LeChr4_121cM_SGN-U276689_DM_4K	889	390	499	0.010938	0.00635614	0.0145191	3	12	0.25	PGSC0003DMG400003696	PGSC0003DMB000000032	50S ribosomal protein L31
11	53	NoTarget:PGSC0003DMG400008415	579	193	386	0.0109394	0.00125775	0.0157803	8	4	2	PGSC0003DMG400008415	PGSC0003DMB000000046	Conserved gene of unknown function
2	86	LeChr2_32cM_SGN-U280012_DM_4K	2692	564	2128	0.0109695	0.00365737	0.0129074	6	8	0.75	PGSC0003DMG402009429	PGSC0003DMB000000528	Taz protein
8	169	SGN-U299016_DM_4K	1378	358	1020	0.0109706	0.00478229	0.0131425	2	6	0.333333	PGSC0003DMG400026228	PGSC0003DMB000000292	Methylglutaconyl-CoA hydratase, mitochondrial
7	137	LeChr7_45cM_SGN-U272467_DM_4K	554	461	93	0.0109778	0.0118853	0.00647959	3	28	0.107143	PGSC0003DMG400018360	PGSC0003DMB000000233	Photosystem II 11 kDa protein
6	163	GGChr6_SGN-U272350_DM_4K	2544	759	1785	0.0110194	0.00812236	0.0122512	NA	NA	NA	PGSC0003DMG400028783	PGSC0003DMB000000550	Glutathione S-transferase T4
6	109	LeChr6_26cM_SGN-U293015_DM_4K	2404	718	1686	0.0110302	0.00770448	0.0124465	22	13	1.69231	PGSC0003DMG400002352	PGSC0003DMB000000315	Tetrahydrofolylpolyglutamate synthase
2	124	LeChr2_79cM_SGN-U293663_DM_4K	2254	710	1544	0.0110452	0.00437024	0.0141146	12	10	1.2	PGSC0003DMG400001518	PGSC0003DMB000000020	Conserved gene of unknown function
6	153	LeChr6_42cM_SGN-U277302_DM_4K	1357	356	1001	0.0110478	0.00408161	0.0135253	3	12	0.25	PGSC0003DMG400026070	PGSC0003DMB000000158	N-acetyltransferase
6	153	DM_Chr6_PS	3424	2371	1053	0.0110789	0.00948183	0.0146748	77	30	2.56667	PGSC0003DMG402026117	PGSC0003DMB000000158	Parallel spindle 1
11	23	CGChr11_SGN-U271417_DM_4k	3682	2736	946	0.0111009	0.00932675	0.0162322	23	129	0.178295	PGSC0003DMG400030212	PGSC0003DMB000000133	Nitrate reductase
10	133	GGChr10_SGN-U278244_DM_4K	1421	780	641	0.0111044	0.0107822	0.0114966	7	36	0.194444	PGSC0003DMG400007178	PGSC0003DMB000000506	P-coumaroyl quinate/shikimate 3'-hydroxylase
5	34	RH_Allel4_GWD	10125	3877	6248	0.0111078	0.00785191	0.0131282	94	88	1.06818	PGSC0003DMG400007677	PGSC0003DMB000000248	Starch-granule-bound R1 protein
1	58	LeChr1_32cM_SGN-U274429_DM_4K	1991	783	1208	0.0111082	0.0062764	0.01424	12	21	0.571429	PGSC0003DMG400016815	PGSC0003DMB000000171	DAG protein, chloroplast
10	143	GGChr10_SGN-U272987_DM_4K	3380	0	3380	0.0111117	NA	0.0111117	NA	NA	NA	PGSC0003DMG200031361	PGSC0003DMB000000821	MATCHED gi|72004779|ref|XP_781694.1| PREDICTED: similar to CG6335-PB, isoform B [Strongylocentrotus purpuratus] (evalue: 3.2e-98 ) AND MATCHED gi|25408524|pir||E84787 translin-like protein [imported] - Arabidopsis thaliana (evalue: 1e-91) AND MATCHED gi|44681330|gb|AAS47605.1| At1g74670 [Arabidopsis thaliana] >gi|30699033|ref|NP_177605.2| gibberellin-responsive protein, putative [Arabidopsis thal…
9	133	LeChr9_56cM_SGN-U276927_DM_4K	3224	978	2246	0.0111276	0.00607431	0.013328	12	30	0.4	PGSC0003DMG400003807	PGSC0003DMB000000263	Rrp4
3	201	GGChr3_SGN-U270441_DM_4K	2993	1173	1820	0.0111496	0.00671155	0.0140099	29	33	0.878788	PGSC0003DMG400024508	PGSC0003DMB000000062	Extracellular Ca2+ sensing receptor
8	180	GGeChr8_53cM_SGN-U278250_DM_4k	2098	1356	742	0.0111612	0.0078903	0.0171389	12	45	0.266667	PGSC0003DMG400012239	PGSC0003DMB000000048	Cystathionine gamma-synthase
1	14	GGChr1_SGN-U284912_DM_4K	654	486	168	0.0111732	0.00998428	0.0146126	8	15	0.533333	PGSC0003DMG400021346	PGSC0003DMB000000098	Transcription factor
8	175	GGeChr8_55cM_SGN-U293853_DM_4k	1228	906	322	0.0111917	0.0100842	0.0143078	5	37	0.135135	PGSC0003DMG400003960	PGSC0003DMB000000445	UDP-D-glucuronate 4-epimerase 5
12	7	LeChr12_34cM_SGN-U273830_DM_4K	2295	0	2295	0.011197	NA	0.011197	NA	NA	NA	PGSC0003DMG200000269	PGSC0003DMB000000155	MATCHED gi|78043057|ref|YP_359000.1| fructose-1,6-bisphosphate aldolase, class II [Carboxydothermus hydrogenoformans Z-2901] >gi|77995172|gb|ABB14071.1| fructose-1,6-bisphosphate aldolase, class II [Carboxydothermus hydrogenoformans Z-2901] (evalue: 1.6e-88 ) AND MATCHED gi|21617956|gb|AAM67006.1| unknown [Arabidopsis thaliana] (evalue: 1.6e-88) AND MATCHED gi|25411245|pir||D84478 hypothetical pr…
4	182	GGChr4_SGN-U274884_DM_4K	2203	417	1786	0.0112067	0.0034639	0.0130145	9	2	4.5	PGSC0003DMG401031196	PGSC0003DMB000000704	WRKY transcription factor 16
8	22	NoTarget:PGSC0003DMG400005863	397	397	0	0.0112553	0.0112553	NA	11	9	1.22222	PGSC0003DMG400005863	PGSC0003DMB000000147	Cystathionine gamma-synthase
2	124	GGChr2_SGN-U281609_DM_4K	2991	857	2134	0.0112712	0.00673677	0.0130921	7	17	0.411765	PGSC0003DMG400003582	PGSC0003DMB000000020	Dehydroquinate synthase
11	1	GGChr11_SGN-U295814_DM_4K	904	620	284	0.0112807	0.00920732	0.0158069	11	14	0.785714	PGSC0003DMG400013362	PGSC0003DMB000000148	67kD chloroplastic RNA-binding protein, P67.1
10	5	LeChr10_14cM_SGN-U297130_DM_4K	2586	0	2586	0.0112865	NA	0.0112865	NA	NA	NA	PGSC0003DMG200021251	PGSC0003DMB000000312	MATCHED gi|67546938|ref|ZP_00424847.1| H+-transporting two-sector ATPase, delta/epsilon subunit [Burkholderia vietnamiensis G4] >gi|67531837|gb|EAM28641.1| H+-transporting two-sector ATPase, delta/epsilon subunit [Burkholderia vietnamiensis G4] (evalue: 2.9e-19 ) AND MATCHED gi|21555057|gb|AAM63765.1| unknown [Arabidopsis thaliana] (evalue: 8.3e-19) AND MATCHED gi|71900429|ref|ZP_00682561.1| HAD-…
9	159	GGChr9_SGN-U273841_DM_4K	3159	630	2529	0.0112989	0.00745957	0.0122553	11	11	1	PGSC0003DMG400029660	PGSC0003DMB000000319	Cyclin dependent kinase inhibitor
8	177	GGChr8_SGN-U270184_DM_4K	1792	906	886	0.0113265	0.00647745	0.016285	14	22	0.636364	PGSC0003DMG402022737	PGSC0003DMB000000281	UDP-L-rhamnose synthase
7	158	LeChr7_110cM_SGN-U270117_DM_4K	778	441	337	0.0113549	0.00871811	0.0148054	4	19	0.210526	PGSC0003DMG400022249	PGSC0003DMB000000076	Chloroplast photosystem I reaction center V
1	226	SGN-U276797_DM_4K	2876	0	2876	0.0113564	NA	0.0113564	NA	NA	NA	PGSC0003DMG400029742	PGSC0003DMB000000136	Gene of unknown function
12	1	GGChr12_SGN-U277317_DM_4K	2293	717	1576	0.0113578	0.0085184	0.0126495	18	25	0.72	PGSC0003DMG400015380	PGSC0003DMB000000283	ATP binding protein
11	91	SGN-U292600_DM_4K	1417	617	800	0.0113641	0.00391682	0.0171078	7	13	0.538462	PGSC0003DMG400022929	PGSC0003DMB000000137	Aspartate aminotransferase
5	11	NoTarget:PGSC0003DMG400030533	301	254	47	0.0113712	0.00696183	0.0352003	3	6	0.5	PGSC0003DMG400030533	PGSC0003DMB000000051	Wall-associated kinase
5	102	DM_FT	1451	522	929	0.0113744	0.00736157	0.0136292	9	11	0.818182	PGSC0003DMG400023365	PGSC0003DMB000000072	Flowering locus T protein
9	9	DM_SBEII	5509	0	5509	0.0113893	NA	0.0113893	NA	NA	NA	PGSC0003DMG200002712	PGSC0003DMB000000021	DM_SBEII
8	180	GGChr8_SGN-U281626_DM_4K	2169	0	2169	0.0113978	NA	0.0113978	NA	NA	NA	PGSC0003DMG200012119	PGSC0003DMB000000048	MATCHED gi|66508655|ref|XP_393516.2| PREDICTED: similar to ENSANGP00000014751 [Apis mellifera] (evalue: 4.9e-25 ) AND MATCHED gi|30315010|gb|AAP30737.1| unknown [Vitis vinifera] (evalue: 6.4e-25) AND MATCHED gi|9651162|gb|AAF91081.1| saccharopine reductase [Magnaporthe grisea] >gi|28201821|sp|Q9P4R4|LYS9_MAGGR Saccharopine dehydrogenase [NADP+, L-glutamate-forming] (Saccharopine reductase) (evalu…
11	91	LeChr11_47cM_SGN-U273244_DM_4K	5094	0	5094	0.0114162	NA	0.0114162	NA	NA	NA	PGSC0003DMG200023129	PGSC0003DMB000000137	MATCHED gi|498920|emb|CAA56110.1| arabinose-proton symporter [Klebsiella oxytoca] >gi|1168483|sp|P45598|ARAE_KLEOX Arabinose-proton symporter (Arabinose transporter) (evalue: 2e-143 ) AND MATCHED gi|66827035|ref|XP_646872.1| hypothetical protein DDB0189958 [Dictyostelium discoideum] >gi|60475002|gb|EAL72938.1| hypothetical protein DDB0189958 [Dictyostelium discoideum] (evalue: 3e-143) AND MATCHED…
1	222	SGN-U298514_DM_4K	2536	774	1762	0.0114165	0.00687939	0.0134096	4	10	0.4	PGSC0003DMG401018218	PGSC0003DMB000000277	2-C-methyl-D-erythritol 4-phosphate cytidyltransferase
3	148	GGChr3_SGN-U272796_DM_4K	3010	0	3010	0.0114318	NA	0.0114318	NA	NA	NA	PGSC0003DMG200005251	PGSC0003DMB000000268	MATCHED gi|56477800|ref|YP_159389.1| anthranilate synthase, component I [Azoarcus sp. EbN1] >gi|56313843|emb|CAI08488.1| Anthranilate synthase, component I [Azoarcus sp. EbN1] (evalue: 4e-140 ) AND MATCHED gi|50747340|ref|XP_420845.1| PREDICTED: similar to KIAA1530 protein, partial [Gallus gallus] (evalue: 5e-128) AND MATCHED gi|23014356|ref|ZP_00054177.1| COG0604: NADPH:quinone reductase and rel…
5	20	DM_SUT2	4514	825	3689	0.0114691	0.00582253	0.0127318	11	22	0.5	PGSC0003DMG400025610	PGSC0003DMB000000424	Sucrose transporter
9	151	LeChr9_85cM_SGN-U273200_DM_4K	2422	828	1594	0.0115009	0.0114533	0.0115256	18	28	0.642857	PGSC0003DMG400017164	PGSC0003DMB000000174	Harpin binding protein 1
2	118	SGN-U284923_DM_4K	1274	550	724	0.0115009	0.00741308	0.0146064	9	9	1	PGSC0003DMG400016478	PGSC0003DMB000000099	Arogenate/prephenate dehydratase
8	22	LeChr8_7cM_SGN-U278264_DM_4K	2487	537	1950	0.0115205	0.00745899	0.012639	8	16	0.5	PGSC0003DMG400005788	PGSC0003DMB000000147	Conserved gene of unknown function
9	93	Chr9_Unmapped_E33M36_218_22_RH_5K	1451	1139	312	0.0115311	0.0112899	0.0124115	28	20	1.4	PGSC0003DMG400045417	PGSC0003DMB000000013	Pentatricopeptide repeat-containing protein
4	23	Chr0_Unmapped_P13M33_347_54_RH_5K	1168	285	883	0.0115337	0.00874488	0.0124339	14	8	1.75	PGSC0003DMG400029437	PGSC0003DMB000000189	Tobamovirus multiplication protein
2	48	NoTarget:PGSC0003DMG400021476	299	208	91	0.0115357	0.00786494	0.0199261	4	4	1	PGSC0003DMG400021476	PGSC0003DMB000000122	1-aminocyclopropane-1-carboxylate oxidase
6	167	LeChr6_67cM_SGN-U277056_DM_4K	2078	491	1587	0.0115509	0.00407325	0.0138644	3	16	0.1875	PGSC0003DMG400026904	PGSC0003DMB000000087	Biotin synthase
9	27	NoTarget:PGSC0003DMG400035285	601	423	178	0.0115513	0.0106478	0.0136984	11	3	3.66667	PGSC0003DMG400035285	PGSC0003DMB000000023	Gene of unknown function
6	29	RH_ISA3	7198	573	6625	0.0115515	0.00609376	0.0120235	9	7	1.28571	PGSC0003DMG401007274	PGSC0003DMB000000208	Isoamylase isoform 3
10	139	LeChr9_24cM_SGN-U283480_DM_4K	1886	644	1242	0.0115605	0.00613425	0.0143741	7	11	0.636364	PGSC0003DMG400028181	PGSC0003DMB000000008	DNA binding protein
2	124	SGN-U270807_DM_4K	1789	1314	475	0.0115686	0.00889664	0.0189602	16	28	0.571429	PGSC0003DMG400001524	PGSC0003DMB000000020	Phosphoserine aminotransferase, chloroplastic
2	19	GGChr2_SGN-U275150_DM_4K	1316	0	1316	0.0115814	NA	0.0115814	NA	NA	NA	PGSC0003DMG200002194	PGSC0003DMB000000066	MATCHED gi|2462740|gb|AAB71959.1| Hypothetical protein [Arabidopsis thaliana] (evalue: 1.2e-91 ) AND MATCHED gi|73990478|ref|XP_866518.1| PREDICTED: similar to cyclin L1 isoform 4 [Canis familiaris] (evalue: 1e-45) AND MATCHED AT2G16750.1 | Symbol: None | protein kinase family protein, contains Pfam domain, PF00069: Protein kinase domain | chr2:7278094-7281775 FORWARD | Aliases: T24I21.16, T24I21…
5	90	SGN-U284341_DM_4K	2117	0	2117	0.0115822	NA	0.0115822	NA	NA	NA	PGSC0003DMG200027193	PGSC0003DMB000000202	TETRAHYDROFOLYLPOLYGLUTAMATE SYNTHASE
2	64	GGeChr2_2cM_SGN-U272914_DM_4k	2034	692	1342	0.0115909	0.0083107	0.0132824	7	24	0.291667	PGSC0003DMG400015489	PGSC0003DMB000000085	Transcription factor APFI
1	182	GGeChr1_8cM_SGN-U292257_DM_4k	1119	783	336	0.0116164	0.010637	0.0138986	19	26	0.730769	PGSC0003DMG400011326	PGSC0003DMB000000035	Ring finger protein
1	214	SGN-U279130_DM_4K	962	311	651	0.0116316	0.0034786	0.0155266	3	2	1.5	PGSC0003DMG400028599	PGSC0003DMB000000363	Glutathione synthetase, chloroplastic
7	143	GGChr7_SGN-U271172_DM_4K	3187	1192	1995	0.0116514	0.00529926	0.0154467	10	43	0.232558	PGSC0003DMG400020416	PGSC0003DMB000000102	Aspartate aminotransferase
9	125	NoTarget:PGSC0003DMG400036641	482	0	482	0.011661	NA	0.011661	NA	NA	NA	PGSC0003DMG400036641	PGSC0003DMB000000053	Gene of unknown function
11	118	SGN-U297674_DM_4K	1089	285	804	0.0116871	0.00263165	0.014897	5	3	1.66667	PGSC0003DMG400008122	PGSC0003DMB000000017	AMP dependent CoA ligase
7	1	GGChr7_SGN-U271168_DM_4K	1734	1275	459	0.0116872	0.0109862	0.0136344	22	58	0.37931	PGSC0003DMG400011175	PGSC0003DMB000000047	CBL-interacting serine/threonine-protein kinase
7	125	SGN-U282636_DM_4K	1122	588	534	0.0117382	0.00736464	0.016554	28	13	2.15385	PGSC0003DMG400017110	PGSC0003DMB000000468	Conserved gene of unknown function
11	116	LeChr11_76cM_SGN-U272615_DM_4K	1539	460	1079	0.011796	0.0112819	0.0120151	11	16	0.6875	PGSC0003DMG400019637	PGSC0003DMB000000392	Chaperonin containing t-complex protein 1, beta subunit, tcpb
12	146	LeChr12_85cM_SGN-U296307_DM_4K	1040	423	617	0.0117971	0.0110827	0.0122869	5	10	0.5	PGSC0003DMG400015444	PGSC0003DMB000000034	Dihydroflavonal-4-reductase
11	116	LeChr11_69cM_SGN-U272819_DM_4K	1314	306	1008	0.0118065	0.00405565	0.0141595	5	7	0.714286	PGSC0003DMG400026356	PGSC0003DMB000000392	F1F0-ATPase inhibitor protein
7	147	LeChr7_63cM_SGN-U278277_DM_4K	2140	673	1467	0.0118134	0.00721499	0.0139229	NA	NA	NA	PGSC0003DMG400012428	PGSC0003DMB000000096	MurA transferase
3	142	GGChr3_SGN-U273873_DM_4K	3061	999	2062	0.0118245	0.00465861	0.0152963	3	17	0.176471	PGSC0003DMG400014826	PGSC0003DMB000000271	Salt tolerance protein 3
1	224	GGChr1_SGN-U275835_DM_4K	1396	363	1033	0.0118299	0.00658513	0.0136729	10	2	5	PGSC0003DMG400023751	PGSC0003DMB000000105	Basic blue copper protein
10	137	GGChr10_SGN-U271550_DM_4K	1814	882	932	0.0118437	0.00847818	0.0150287	12	18	0.666667	PGSC0003DMG400023721	PGSC0003DMB000000129	Remorin
5	25	DM_AMY3	4317	336	3981	0.0118514	0.00522219	0.012411	6	2	3	PGSC0003DMG401017626	PGSC0003DMB000000243	Alpha-amylase
11	116	LeChr11_73cM_SGN-U273550_DM_4K	2513	814	1699	0.0118516	0.0059006	0.0147027	12	18	0.666667	PGSC0003DMG400026336	PGSC0003DMB000000392	N-carbamoylputrescine amidase
9	19	DM_StpADK	2370	867	1503	0.0118564	0.0056327	0.0154465	11	28	0.392857	PGSC0003DMG400027906	PGSC0003DMB000000742	Adenylate kinase, chloroplastic
1	14	LeChr1_21cM_SGN-U278648_DM_4K	4224	1089	3135	0.0118573	0.00443772	0.0144346	8	19	0.421053	PGSC0003DMG400016395	PGSC0003DMB000000098	Acetyl co-enzyme A carboxylase biotin carboxylase subunit
8	144	LeChr8_34cM_SGN-U286161_DM_4K	4255	1336	2919	0.0118615	0.00860193	0.0133533	26	39	0.666667	PGSC0003DMG400029051	PGSC0003DMB000000514	Tocopherol cyclase
3	201	LeChr3_113cM_SGN-U281123_DM_4K	2712	0	2712	0.0118842	NA	0.0118842	NA	NA	NA	PGSC0003DMG200024666	PGSC0003DMB000000062	MATCHED gi|42571537|ref|NP_973859.1| zinc finger (C3HC4-type RING finger) family protein [Arabidopsis thaliana] (evalue: 8.5e-50 ) AND MATCHED gi|67541388|ref|XP_664468.1| hypothetical protein AN6864.2 [Aspergillus nidulans FGSC A4] >gi|40739073|gb|EAA58263.1| hypothetical protein AN6864.2 [Aspergillus nidulans FGSC A4] (evalue: 8.5e-50) AND MATCHED gi|21554128|gb|AAM63208.1| unknown [Arabidopsis…
3	17	LeChr3_76cM_SGN-U276418_DM_4K	1717	567	1150	0.0118947	0.0063365	0.0146351	7	13	0.538462	PGSC0003DMG400033683	PGSC0003DMB000000473	Dehydrogenase
1	212	GGChr1_SGN-U274619_DM_4K	5405	0	5405	0.011912	NA	0.011912	NA	NA	NA	PGSC0003DMG200019428	PGSC0003DMB000000092	MATCHED gi|15637110|gb|AAL04423.1| LSTK-1-like kinase [Lycopersicon esculentum](evalue: 0 ) AND MATCHED gi|18766642|gb|AAL79042.1| NIMA-related protein kinase [Populus x canescens] (evalue: 3e-147) AND MATCHED gi|15221843|ref|NP_175853.1| protein kinase family [Arabidopsis thaliana] (evalue: 3e-137) AND MATCHED gi|37718868|gb|AAR01739.1| putative LSTK-1-like kinase [Oryza sativa (japonica cultiva…
7	1	LeChr7_0cM_SGN-U276297_DM_4K	2569	456	2113	0.0119151	0.00629853	0.0131272	16	13	1.23077	PGSC0003DMG400011211	PGSC0003DMB000000047	50S ribosomal protein L35, chloroplastic
4	162	Chr4_28cM_E35_M48_068_59_DM_5K	431	0	431	0.0119283	NA	0.0119283	NA	NA	NA	non-coding AFLP	PGSC0003DMB000000006	AFLP
6	181	LeChr6_101cM_SGN-U269524_DM_4K	2403	666	1737	0.0119518	0.00599197	0.0142369	2	18	0.111111	PGSC0003DMG400027684	PGSC0003DMB000000686	C-8,7 sterol isomerase
4	232	GGChr4_SGN-U275954_DM_4K	1149	735	414	0.0119777	0.0101707	0.0151859	6	26	0.230769	PGSC0003DMG400021513	PGSC0003DMB000000381	SBT1 protein
3	191	LeChr3_85cM_SGN-U280392_DM_4K	643	137	506	0.012003	0.0112714	0.0122011	4	7	0.571429	PGSC0003DMG401015240	PGSC0003DMB000000127	Ubiquitin-activating enzyme E1 domain-containing protein
2	48	LeChr2_3cM_SGN-U274943_DM_4K	1976	882	1094	0.0120191	0.0092111	0.014283	19	15	1.26667	PGSC0003DMG400021459	PGSC0003DMB000000122	(Fragment)
7	158	LeChr7_108cM_SGN-U275167_DM_4K	4252	916	3336	0.012021	0.00438239	0.0141183	4	24	0.166667	PGSC0003DMG400022149	PGSC0003DMB000000076	Transducin family protein
3	11	DM_SSS1	6209	1973	4236	0.0120315	0.00701416	0.0143684	30	41	0.731707	PGSC0003DMG402018552	PGSC0003DMB000000126	Soluble starch synthase 1, chloroplastic/amyloplastic
10	139	LeChr10_56cM_SGN-U274184_DM_4K	2363	930	1433	0.0120435	0.00651865	0.015629	17	17	1	PGSC0003DMG400028199	PGSC0003DMB000000008	OJ000223_09.10 protein
2	84	Chr2_8cM_E33_M48_142_80_DM_5K	612	0	612	0.0120602	NA	0.0120602	NA	NA	NA	PGSC0003DMG400006920	PGSC0003DMB000000241	Protein bem46
10	13	GGChr12_SGN-U281394_DM_4K	2246	552	1694	0.0120641	0.0081285	0.0133466	14	9	1.55556	PGSC0003DMG400021685	PGSC0003DMB000000599	Thioredoxin
1	12	LeChr1_6cM_SGN-U294713_DM_4K	1111	537	574	0.0120931	0.00693607	0.0169177	7	16	0.4375	PGSC0003DMG400032187	PGSC0003DMB000000172	Tap46
3	38	GGChr3_SGN-U282599_DM_4K	1075	340	735	0.0121275	0.00148157	0.0170521	2	3	0.666667	PGSC0003DMG400018665	PGSC0003DMB000000039	Thioredoxin reductase
2	100	GGChr2_SGN-U283945_DM_4K	470	232	238	0.0121593	0.00543521	0.0187139	4	4	1	PGSC0003DMG400028478	PGSC0003DMB000000265	Receptor kinase
3	13	SGN-U281203_DM_4K	824	446	378	0.0121673	0.0121877	0.0121432	15	19	0.789474	PGSC0003DMG400000582	PGSC0003DMB000000093	1-aminocyclopropane-1-carboxylate oxidase
11	53	NoTarget:PGSC0003DMG400019001	2347	252	2095	0.0121874	0.0166751	0.0116476	13	3	4.33333	PGSC0003DMG400019001	PGSC0003DMB000000046	Conserved gene of unknown function
6	29	CGChr6_SGN-U274350_DM_4k	2537	720	1817	0.0122	0.00352298	0.0156383	3	12	0.25	PGSC0003DMG400007289	PGSC0003DMB000000208	Importin subunit alpha
4	216	GGChr4_SGN-U276044_DM_4K	3196	180	3016	0.0122295	0.00956572	0.0123884	2	4	0.5	PGSC0003DMG400031135	PGSC0003DMB000000285	Conserved gene of unknown function
3	5	SGN-U281559_DM_4K	1096	720	376	0.0122367	0.0109202	0.0147575	24	18	1.33333	PGSC0003DMG400013398	PGSC0003DMB000000214	Cellulose synthase
9	55	GGChr9_SGN-U268346_DM_4K	2637	974	1663	0.012243	0.0055926	0.016138	7	13	0.538462	PGSC0003DMG400011787	PGSC0003DMB000000430	Vacuolar cation/proton exchanger 1a
9	9	NoTarget:PGSC0003DMG400008953	316	129	187	0.0122515	0.00843654	0.0148831	1	4	0.25	PGSC0003DMG400008953	PGSC0003DMB000000021	Conserved gene of unknown function
12	150	LeChr12_105cM_SGN-U271751_DM_4K	1565	1242	323	0.0122526	0.0110014	0.0170638	50	54	0.925926	PGSC0003DMG400004596	PGSC0003DMB000000114	Soluble diacylglycerol acyltransferase
1	232	GGChr1_SGN-U277274_DM_4K	938	720	218	0.0122565	0.0100811	0.0194412	14	14	1	PGSC0003DMG400025770	PGSC0003DMB000000073	Cell division cycle protein
11	118	DM_StAOS2	1735	1507	228	0.0122572	0.0116009	0.0165948	35	64	0.546875	PGSC0003DMG400001149	PGSC0003DMB000000017	Allene oxide synthase 2
9	63	Chr9_17cM_E35M61_254_87_RH_5K	665	0	665	0.0122644	NA	0.0122644	NA	NA	NA	non-coding AFLP	PGSC0003DMB000000466	AFLP
3	211	NoTarget:PGSC0003DMG400022890	709	315	394	0.0122661	0.0101752	0.0139377	9	9	1	PGSC0003DMG400022890	PGSC0003DMB000000040	(S)-2-hydroxy-acid oxidase
2	64	LeChr2_9cM_SGN-U279650_DM_4K	3539	0	3539	0.0122785	NA	0.0122785	NA	NA	NA	PGSC0003DMG200015487	PGSC0003DMB000000085	MATCHED gi|78709020|gb|ABB47995.1| casein kinase II beta subunit, putative [Oryza sativa (japonica cultivar-group)] (evalue: 4.9e-82 ) AND MATCHED gi|30692291|gb|AAP33448.1| cap-binding protein CBP20 [Oryza sativa (japonica cultivar-group)] (evalue: 1.6e-72) AND MATCHED gi|46949206|gb|AAT07459.1| cap-binding protein [Mirabilis jalapa] (evalue: 3.5e-64) AND MATCHED gi|56130940|gb|AAV80203.1| caffe…
9	163	SGN-U282158_DM_4K	1262	1020	242	0.0122788	0.00936619	0.0245551	20	33	0.606061	PGSC0003DMG400026428	PGSC0003DMB000000339	Sucrose-phosphate synthase isoform B
3	211	GGChr3_SGN-U271376_DM_4K	2416	1099	1317	0.0123154	0.0131908	0.0115848	14	23	0.608696	PGSC0003DMG400002609	PGSC0003DMB000000040	Clavaminate synthase
7	11	LeChr7_6cM_SGN-U271134_DM_4K	2175	291	1884	0.0123169	0.00695283	0.0131454	10	4	2.5	PGSC0003DMG400019893	PGSC0003DMB000000669	Ribosomal protein L36
5	94	LeChr5_103cM_SGN-U286081_DM_4K	2687	0	2687	0.0123224	NA	0.0123224	NA	NA	NA	PGSC0003DMG200015753	PGSC0003DMB000000512	MATCHED gi|75238138|ref|ZP_00722142.1| COG1734: DnaK suppressor protein [Escherichia coli F11] (evalue: 4e-79 ) AND MATCHED gi|41056568|gb|AAP34688.2| DNA repair-recombination protein [Oryza sativa (japonica cultivar-group)] (evalue: 4.9e-77) AND MATCHED gi|70949871|ref|XP_744307.1| hypothetical protein PC000340.04.0 [Plasmodium chabaudi] >gi|56524207|emb|CAH80958.1| conserved hypothetical protei…
5	50	SGN-U292090_DM_4K	754	0	754	0.0123255	NA	0.0123255	NA	NA	NA	PGSC0003DMG200015902	PGSC0003DMB000000003	PHOSPHOGLUCOMUTASE
3	207	GGChr3_SGN-U273628_DM_4K	1310	588	722	0.0123495	0.00805071	0.0158505	12	16	0.75	PGSC0003DMG400000634	PGSC0003DMB000000482	CAPIP2
10	1	LeChr10_3cM_SGN-U274744_DM_4K	4006	1555	2451	0.0124061	0.00656075	0.0161146	14	39	0.358974	PGSC0003DMG400014413	PGSC0003DMB000000149	Transcription initiation factor tfiid
1	224	SGN-U277121_DM_4K	1708	777	931	0.0124289	0.00668063	0.0172264	30	30	1	PGSC0003DMG401023772	PGSC0003DMB000000105	Phosphomethylpyrimidine kinase
7	139	GGChr7_SGN-U274617_DM_4K	1949	825	1124	0.0124347	0.00948982	0.0145962	18	20	0.9	PGSC0003DMG400032820	PGSC0003DMB000000760	Protein phosphatase 2c
10	139	SGN-U285565_DM_4K	1369	0	1369	0.0124617	NA	0.0124617	NA	NA	NA	PGSC0003DMG200028276	PGSC0003DMB000000008	GLUTAMATE-AMMONIA LIGASE
1	14	LeChr1_17cM_SGN-U284355_DM_4K	2422	911	1511	0.0124839	0.00827321	0.0150226	14	19	0.736842	PGSC0003DMG400021363	PGSC0003DMB000000098	Helicase domain-containing protein
4	25	GGChr4_SGN-U277197_DM_4K	864	722	142	0.0124956	0.0118872	0.015589	11	38	0.289474	PGSC0003DMG400025309	PGSC0003DMB000000330	Homoserine kinase
4	27	GGChr4_SGN-U278947_DM_4K	2530	969	1561	0.0125142	0.00821571	0.0151826	27	30	0.9	PGSC0003DMG400032567	PGSC0003DMB000000296	E3 ubiquitin-protein ligase RING1
6	99	NoTarget:None_BED2896/2895	570	0	570	0.0125143	NA	0.0125143	NA	NA	NA	None	PGSC0003DMB000000245	NA
5	90	LeChr5_99cM_SGN-U294471_DM_4K	1358	492	866	0.0125324	0.00607399	0.0162016	15	10	1.5	PGSC0003DMG400027154	PGSC0003DMB000000202	Beta-1,3-galactosyltransferase 16
6	85	LeChr6_19cM_SGN-U283572_DM_4K	1558	443	1115	0.0125427	0.00901779	0.0139431	5	10	0.5	PGSC0003DMG400027977	PGSC0003DMB000000660	SKIP interacting protein 19
1	224	LeChr1_135cM_SGN-U276894_DM_4K	2186	415	1771	0.0125586	0.0047678	0.0143842	2	8	0.25	PGSC0003DMG400023754	PGSC0003DMB000000105	Patatin
7	154	LeChr7_75cM_SGN-U271432_DM_4K	2795	978	1817	0.0125812	0.00516022	0.0165756	11	14	0.785714	PGSC0003DMG400019286	PGSC0003DMB000000302	Stromal membrane-associated protein
7	7	GGChr7_SGN-U280898_DM_4K	1888	685	1203	0.0125866	0.00806717	0.01516	8	19	0.421053	PGSC0003DMG400030738	PGSC0003DMB000000300	Peptidyl-prolyl cis-trans isomerase
6	179	GGeChr6_39cM_SGN-U268886_DM_4k	885	441	444	0.0126066	0.0120211	0.0131881	2	18	0.111111	PGSC0003DMG403030312	PGSC0003DMB000000128	Histone H2B
3	7	LeChr3_48cM_SGN-U274858_DM_4K	2133	171	1962	0.0126243	0.00635228	0.013171	2	2	1	PGSC0003DMG400020885	PGSC0003DMB000000400	Conserved gene of unknown function
3	5	DM_eIF4E	1907	696	1211	0.012627	0.00994607	0.0141678	19	21	0.904762	PGSC0003DMG400013421	PGSC0003DMB000000214	Translation initiation factor eIF4E
1	202	GGChr1_SGN-U282050_DM_4K	2977	375	2602	0.0126297	0.00836324	0.0132446	9	6	1.5	PGSC0003DMG400001787	PGSC0003DMB000000173	Conserved gene of unknown function
3	13	LeChr3_73cM_SGN-U274171_DM_4K	2388	450	1938	0.0126489	0.00352334	0.0147679	3	10	0.3	PGSC0003DMG402000567	PGSC0003DMB000000093	NADH dehydrogenase [ubiquinone] 1 alpha subcomplex subunit 12
12	7	LeChr12_33cM_SGN-U274387_DM_4K	2282	635	1647	0.0126545	0.00455388	0.0157777	3	21	0.142857	PGSC0003DMG400000328	PGSC0003DMB000000155	Charged multivesicular body protein 2a
2	114	LeChr2_63cM_SGN-U271552_DM_4K	2935	810	2125	0.0126694	0.00794221	0.0144713	15	22	0.681818	PGSC0003DMG400029725	PGSC0003DMB000000083	50S ribosomal protein L21, mitochondrial
12	33	GGChr12_SGN-U280536_DM_4K	1561	929	632	0.0127007	0.0117235	0.0141372	18	28	0.642857	PGSC0003DMG400012864	PGSC0003DMB000000056	Ribonuclease III
2	100	SGN-U283438_DM_4K	1297	738	559	0.0127414	0.00576623	0.0219501	2	20	0.1	PGSC0003DMG400028426	PGSC0003DMB000000265	Cellulose synthase catalytic subunit
6	121	Chr6_17cM_E45_M59_206_42_DM_5K	1498	0	1498	0.0127498	NA	0.0127498	NA	NA	NA	PGSC0003DMG200016300	PGSC0003DMB000000125	AFLP
7	158	LeChr7_86cM_SGN-U278085_DM_4K	1071	595	476	0.01276	0.0137413	0.0115334	11	22	0.5	PGSC0003DMG400022283	PGSC0003DMB000000076	Cysteine synthase
5	11	RH_PIN4a	3359	1965	1394	0.0127962	0.00876041	0.0184851	18	76	0.236842	PGSC0003DMG400030495	PGSC0003DMB000000051	Auxin efflux carrier
5	14	Chr5_Earlyness_region_Genomic_DM	28652	12874	15778	0.0127996	0.00961756	0.0153961	14	22	0.636364	PGSC0003DMG402018402	PGSC0003DMB000000192	Uridine cytidine kinase I
1	196	GGChr1_SGN-U275179_DM_4K	2992	690	2302	0.0128448	0.0114539	0.0132617	10	24	0.416667	PGSC0003DMG400006822	PGSC0003DMB000000068	Geranylgeranyl hydrogenase
6	121	NoTarget:PGSC0003DMG400016337	1277	276	1001	0.0128488	0.00798104	0.0141909	3	5	0.6	PGSC0003DMG400016337	PGSC0003DMB000000125	2-isopropylmalate synthase B
9	9	LeChr9_38cM_SGN-U278801_DM_4K	2900	717	2183	0.0128511	0.00562073	0.0152258	3	23	0.130435	PGSC0003DMG400008852	PGSC0003DMB000000021	Arginine biosynthesis bifunctional protein ArgJ beta chain
11	71	GGChr11_SGN-U273803_DM_4K	2141	513	1628	0.01286	0.00556737	0.015158	10	21	0.47619	PGSC0003DMG400013600	PGSC0003DMB000000168	Stress-associated protein 2
1	6	SGN-U273671_DM_4K	3154	1091	2063	0.0128614	0.00676846	0.0160836	10	25	0.4	PGSC0003DMG400022782	PGSC0003DMB000000469	Aspartokinase
3	191	LeChr3_83cM_SGN-U279444_DM_4K	2314	633	1681	0.0128699	0.00616844	0.0153934	35	55	0.636364	PGSC0003DMG400015190	PGSC0003DMB000000127	AMP dependent CoA ligase
9	117	GGChr9_SGN-U271083_DM_4K	3196	1206	1990	0.0128723	0.00617778	0.0169293	18	43	0.418605	PGSC0003DMG400012888	PGSC0003DMB000000110	MRNA binding protein
8	180	SGN-U280612_DM_4K	1011	401	610	0.0128834	0.00685485	0.0168464	2	9	0.222222	PGSC0003DMG400012252	PGSC0003DMB000000048	Trehalase
7	143	SGN-U296266_DM_4K	959	555	404	0.0128874	0.0034403	0.0258655	5	9	0.555556	PGSC0003DMG400017354	PGSC0003DMB000000102	Cytochrome P450
2	124	SGN-U276005_DM_4K	2399	1149	1250	0.0129128	0.0123657	0.0134156	NA	NA	NA	PGSC0003DMG400003516	PGSC0003DMB000000020	Heat shock protein binding
8	66	NoTarget:PGSC0003DMG400040974	607	0	607	0.012918	NA	0.012918	NA	NA	NA	PGSC0003DMG400040974	PGSC0003DMB000000054	Gene of unknown function
7	147	GGChr7_SGN-U276081_DM_4K	1189	546	643	0.0129211	0.0155032	0.0107285	22	10	2.2	PGSC0003DMG400007097	PGSC0003DMB000000096	NHL repeat-containing protein
3	191	GGChr3_SGN-U271106_DM_4K	1191	618	573	0.0129256	0.00889936	0.0172681	12	17	0.705882	PGSC0003DMG400015219	PGSC0003DMB000000127	Miraculin
11	1	GGChr11_SGN-U274305_DM_4K	2616	717	1899	0.0129488	0.00544432	0.0157823	20	24	0.833333	PGSC0003DMG400013288	PGSC0003DMB000000148	Pentatricopeptide repeat-containing protein
4	230	CGChr4_SGN-U271250_DM_4k	3277	960	2317	0.0129792	0.00889483	0.0146715	13	21	0.619048	PGSC0003DMG400004953	PGSC0003DMB000000226	Homeotic protein knotted-1
2	128	SGN-U279006_DM_4K	875	252	623	0.0129938	0.00607683	0.0157917	4	3	1.33333	PGSC0003DMG400030653	PGSC0003DMB000000244	Fructokinase 3
9	115	Chr9_30cM_E39M36_233_98_RH_5K	721	0	721	0.012998	NA	0.012998	NA	NA	NA	non-coding AFLP	PGSC0003DMB000000130	AFLP
11	124	LeChr11_103cM_SGN-U273081_DM_4K	5812	0	5812	0.0129994	NA	0.0129994	NA	NA	NA	PGSC0003DMG200015566	PGSC0003DMB000000433	MATCHED gi|21537130|gb|AAM61471.1| unknown [Arabidopsis thaliana](evalue: 1e-152 ) AND MATCHED gi|18424303|ref|NP_568917.1| expressed protein [Arabidopsis thaliana] (evalue: 2e-152) AND MATCHED gi|3738180|emb|CAA21273.1| SPBC337.03 [Schizosaccharomyces pombe] >gi|19112196|ref|NP_595404.1| hypothetical protein SPBC337.03 [Schizosaccharomyces pombe 972h-] (evalue: 2e-140) AND MATCHED gi|9757917|dbj…
9	163	GGChr9_SGN-U272143_DM_4K	1104	1027	77	0.0130047	0.0127538	0.0163518	9	56	0.160714	PGSC0003DMG400020589	PGSC0003DMB000000339	NAD dependent epimerase
1	234	GGChr1_SGN-U272048_DM_4K	1926	1437	489	0.0130065	0.0109216	0.019133	30	72	0.416667	PGSC0003DMG400025158	PGSC0003DMB000000555	Divinyl ether synthase
5	56	NoTarget:PGSC0003DMG400019552	317	0	317	0.013016	NA	0.013016	NA	NA	NA	PGSC0003DMG400019552	PGSC0003DMB000000002	Polyprotein
1	242	GGChr1_SGN-U271038_DM_4K	3586	597	2989	0.0130332	0.00456848	0.0147239	0	11	0	PGSC0003DMG400006189	PGSC0003DMB000000290	Rac-like GTP-binding protein
8	112	GGChr8_SGN-U272927_DM_4K	1506	744	762	0.0130439	0.00756972	0.0183888	5	22	0.227273	PGSC0003DMG400009604	PGSC0003DMB000000723	Aquaglyceroporin (Tonoplast intrinsic protein (Tipa))
6	145	SGN-U269934_DM_4K	996	718	278	0.0130637	0.0114123	0.017329	14	36	0.388889	PGSC0003DMG400024154	PGSC0003DMB000000726	3-isopropylmalate dehydrogenase small subunit
10	137	GGChr10_SGN-U283548_DM_4K	2853	714	2139	0.0130777	0.00647468	0.0152818	8	9	0.888889	PGSC0003DMG401029823	PGSC0003DMB000000129	Integral membrane family protein
5	78	LeChr10_34cM_SGN-U273526_DM_4K	2679	570	2109	0.0130974	0.00874038	0.014275	8	20	0.4	PGSC0003DMG400021656	PGSC0003DMB000000069	Conserved gene of unknown function
4	232	CGChr4_SGN-U269412_DM_4k	3138	549	2589	0.0131249	0.00644268	0.0145419	7	15	0.466667	PGSC0003DMG400021527	PGSC0003DMB000000381	Adenine phosphoribosyltransferase
12	150	GGChr12_SGN-U270615_DM_4K	1864	1206	658	0.0131267	0.00821768	0.022124	32	40	0.8	PGSC0003DMG400004662	PGSC0003DMB000000114	DNA binding protein
10	3	LeChr10_8cM_SGN-U286027_DM_4K	2338	792	1546	0.0131507	0.00689299	0.0163565	7	27	0.259259	PGSC0003DMG400025035	PGSC0003DMB000000421	Cmp-2-keto-3-deoctulosonate (Cmp-kdo) cytidyltransferase
12	33	SGN-U295765_DM_4K	770	770	0	0.0131765	0.0131765	NA	16	30	0.533333	PGSC0003DMG400012848	PGSC0003DMB000000056	AO (L-ASPARTATE OXIDASE); L-aspartate oxidase
3	191	SGN-U271466_DM_4K	3393	1161	2232	0.0131823	0.00754979	0.0161121	29	26	1.11538	PGSC0003DMG400015153	PGSC0003DMB000000127	Tryptophan biosynthesis protein, trpc
12	15	GGChr12_SGN-U272125_DM_4K	1217	894	323	0.0131865	0.0131665	0.013242	32	27	1.18519	PGSC0003DMG400013744	PGSC0003DMB000000140	Ethylene-responsive element binding factor
2	124	SGN-U291669_DM_4K	925	498	427	0.0131877	0.0136782	0.0126157	8	15	0.533333	PGSC0003DMG401003592	PGSC0003DMB000000020	Phospholipase D delta isoform 1a
12	3	NoTarget:PGSC0003DMG400007807	290	0	290	0.0132039	NA	0.0132039	NA	NA	NA	PGSC0003DMG400007807	PGSC0003DMB000000116	14-3-3 protein
4	218	LeChr1_115cM_SGN-U272198_DM_4K	3496	690	2806	0.013215	0.0052668	0.0151695	3	14	0.214286	PGSC0003DMG400009473	PGSC0003DMB000000164	CAK associated cyclinH homolog
5	102	SGN-U292394_DM_4K	2285	710	1575	0.0132462	0.00597515	0.0165239	13	12	1.08333	PGSC0003DMG400023338	PGSC0003DMB000000072	1-(5-phosphoribosyl)-5-[(5-phosphoribosylamino)methylideneamino] imidazole-4-carboxamide isomerase, chloroplastic
7	123	LeChr7_41cM_SGN-U281423_DM_4K	2234	882	1352	0.0132514	0.0087062	0.0162165	14	41	0.341463	PGSC0003DMG400000690	PGSC0003DMB000000262	Conserved gene of unknown function
4	38	GGChr4_SGN-U274362_DM_4K	2632	0	2632	0.0132574	NA	0.0132574	NA	NA	NA	PGSC0003DMG200011495	PGSC0003DMB000000355	MATCHED gi|22652319|gb|AAN03685.1| protein phosphatase 2AB regulatory subunit-like protein [Musa acuminata](evalue: 2e-33 ) AND MATCHED gi|78694553|ref|ZP_00859066.1| Ribulose-bisphosphate carboxylase [Bradyrhizobium sp. BTAi1] >gi|78517669|gb|EAP30967.1| Ribulose-bisphosphate carboxylase [Bradyrhizobium sp. BTAi1] (evalue: 3.5e-30) AND MATCHED gi|16905168|gb|AAL31038.1| putative phosphatase subu…
5	20	Chr5_16cM_E32M41_165_52_RH_5K	504	313	191	0.013268	0.015465	0.00966767	8	7	1.14286	PGSC0003DMG400003382	PGSC0003DMB000000424	TCP transcription factor
12	7	GGChr12_SGN-U277325_DM_4K	2734	1321	1413	0.0132696	0.00717323	0.0189691	20	50	0.4	PGSC0003DMG400000305	PGSC0003DMB000000155	Cak1
7	25	GGChr7_SGN-U271072_DM_4K	3403	1161	2242	0.0132719	0.0076833	0.016166	6	34	0.176471	PGSC0003DMG402024210	PGSC0003DMB000000684	26S proteasome subunit RPN7
5	94	NoTarget:PGSC0003DMG400015746	630	630	0	0.0132771	0.0132771	NA	16	27	0.592593	PGSC0003DMG400015746	PGSC0003DMB000000512	NAD dependent epimerase
9	139	GGChr9_SGN-U272476_DM_4K	2605	762	1843	0.0132802	0.00998114	0.0146442	10	31	0.322581	PGSC0003DMG400031814	PGSC0003DMB000000309	U1snRNP-specific protein, U1A
1	190	GGChr1_SGN-U274748_DM_4K	1535	1314	221	0.0132862	0.0123738	0.0187116	35	59	0.59322	PGSC0003DMG400008978	PGSC0003DMB000000104	Xyloglucanase inhibitor
5	11	GGChr5_SGN-U273319_DM_4K	4328	1143	3185	0.0132887	0.00805458	0.0151671	12	26	0.461538	PGSC0003DMG400030577	PGSC0003DMB000000051	3-isopropylmalate dehydrogenase
3	138	LeChr3_76cM_SGN-U269918_DM_4K	2827	1212	1615	0.0133272	0.00689536	0.0181541	27	24	1.125	PGSC0003DMG400013858	PGSC0003DMB000000605	BCL-2-associated athanogene 7
6	135	LeChr6_37cM_SGN-U281034_DM_4K	1906	204	1702	0.0133401	0.0150668	0.0131331	0	10	0	PGSC0003DMG401011782	PGSC0003DMB000000558	NAD kinase 2, chloroplastic
12	150	GGChr12_SGN-U270541_DM_4K	2781	879	1902	0.0133408	0.00639651	0.0165501	1	29	0.0344828	PGSC0003DMG400016870	PGSC0003DMB000000114	Beta-subunit of K+ channels
2	102	LeChr2_56cM_SGN-U278044_DM_4K	2882	375	2507	0.0133413	0.00218838	0.0150095	5	6	0.833333	PGSC0003DMG400010239	PGSC0003DMB000000386	Conserved gene of unknown function
3	195	SGN-U278875_DM_4K	2169	1068	1101	0.0133488	0.00763026	0.018896	35	40	0.875	PGSC0003DMG400018084	PGSC0003DMB000000055	Aldose-1-epimerase
5	90	LeChr5_101cM_SGN-U278106_DM_4K	2872	521	2351	0.0133605	0.0078079	0.014591	13	11	1.18182	PGSC0003DMG400027209	PGSC0003DMB000000202	Prefoldin subunit
6	119	LeChr6_27cM_SGN-U272852_DM_4K	2795	972	1823	0.0133952	0.00868584	0.0159062	18	14	1.28571	PGSC0003DMG400005464	PGSC0003DMB000000758	Rhodanese-like domain containing protein
4	52	GGChr4_SGN-U275814_DM_4K	1917	717	1200	0.0134097	0.00694946	0.0172697	14	21	0.666667	PGSC0003DMG400012720	PGSC0003DMB000000249	Calmodulin binding protein SUN
3	209	Chr9_Unmapped_P12M42_413_95_RH_5K	1074	669	405	0.0134392	0.0108965	0.0176392	26	24	1.08333	PGSC0003DMG400014124	PGSC0003DMB000000026	Zinc finger protein
5	90	GGChr5_SGN-U276023_DM_4K	935	420	515	0.0134407	0.00741975	0.018351	7	15	0.466667	PGSC0003DMG400027183	PGSC0003DMB000000202	AtPH1
8	6	NoTarget:PGSC0003DMG400014847	280	93	187	0.0134631	0.00927525	0.0155458	3	1	3	PGSC0003DMG400014847	PGSC0003DMB000000240	Protein AIG2
1	242	SGN-U285023_DM_4K	1133	692	441	0.0134676	0.00715855	0.0233676	13	11	1.18182	PGSC0003DMG400001635	PGSC0003DMB000000290	Chalcone synthase
4	23	GGeChr4_13cM_SGN-U271163_DM_4k	1421	846	575	0.0134751	0.00875712	0.0204166	13	32	0.40625	PGSC0003DMG402029444	PGSC0003DMB000000189	GAGA-binding transcriptional activator BBR/BPC1
7	147	NoTarget:PGSC0003DMG402012419	629	271	358	0.0135171	0.0188753	0.00946106	12	6	2	PGSC0003DMG402012419	PGSC0003DMB000000096	Cmp-2-keto-3-deoctulosonate (Cmp-kdo) cytidyltransferase
2	114	GGChr2_SGN-U284860_DM_4K	991	306	685	0.0135187	0.013796	0.0133948	5	8	0.625	PGSC0003DMG400022413	PGSC0003DMB000000083	Calmodulin binding protein
1	190	LeChr1_48cM_SGN-U274716_DM_4K	2610	645	1965	0.0135491	0.00409592	0.0166521	8	11	0.727273	PGSC0003DMG400009020	PGSC0003DMB000000104	Nitrogen fixation protein nifU
1	220	LeChr1_118cM_SGN-U276742_DM_4K	2494	336	2158	0.0135811	0.00648724	0.0146856	NA	NA	NA	PGSC0003DMG400002795	PGSC0003DMB000000060	Conserved gene of unknown function
6	165	LeChr3_121cM_SGN-U273612_DM_4K	2408	681	1727	0.0135837	0.0132468	0.0137166	12	15	0.8	PGSC0003DMG400033045	PGSC0003DMB000000180	EMB514
5	42	SGN-U272071_DM_4K	4110	1749	2361	0.0136009	0.00782422	0.0178802	11	39	0.282051	PGSC0003DMG400010802	PGSC0003DMB000000317	Glucose-6-phosphate 1-dehydrogenase
4	126	Chr4_23cM_E35_M48_176_70_DM_5K	657	0	657	0.0136076	NA	0.0136076	NA	NA	NA	non-coding AFLP	PGSC0003DMB000000179	AFLP
12	3	SGN-U282888_DM_4K	753	308	445	0.0136156	0.00854569	0.0171247	10	7	1.42857	PGSC0003DMG400007805	PGSC0003DMB000000116	Triacylglycerol lipase
2	120	GGChr2_SGN-U270982_DM_4K	3288	930	2358	0.0136235	0.00873462	0.0155517	21	27	0.777778	PGSC0003DMG400007330	PGSC0003DMB000000415	Mo-molybdopterin cofactor sulfurase
12	39	NoTarget:PGSC0003DMG400042719	383	0	383	0.013628	NA	0.013628	NA	NA	NA	PGSC0003DMG400042719	PGSC0003DMB000000038	Gene of unknown function
7	150	DM_SGT1	1655	1467	188	0.0136324	0.0147035	0.00527443	107	78	1.37179	PGSC0003DMG400011749	PGSC0003DMB000000250	UDP-galactose:solanidine galactosyltransferase
3	13	LeChr3_72cM_SGN-U292468_DM_4K	852	600	252	0.0136357	0.0142648	0.0121379	15	28	0.535714	PGSC0003DMG400026472	PGSC0003DMB000000093	Gamma-glutamylcyclotransferase
9	143	NoTarget:PGSC0003DMG400047273	691	534	157	0.0136414	0.0150569	0.00882677	16	15	1.06667	PGSC0003DMG400047273	PGSC0003DMB000000439	Autoinhibited calcium ATPase
8	167	LeChr8_53cM_SGN-U285118_DM_4K	775	99	676	0.013647	0.00521559	0.0148817	1	2	0.5	PGSC0003DMG400024225	PGSC0003DMB000000274	Transporter
1	95	Chr1_25cM_E36M42_158_17_RH_5K	583	0	583	0.0136491	NA	0.0136491	NA	NA	NA	non-coding AFLP	PGSC0003DMB000000059	AFLP
2	19	DM_DPE2	7757	0	7757	0.0137285	NA	0.0137285	NA	NA	NA	PGSC0003DMG200002195	PGSC0003DMB000000066	DM_DPE2
4	3	Chr0_Unmapped_P15M38_167_07_RH_5K	856	153	703	0.0138108	0.00574783	0.0155656	2	9	0.222222	PGSC0003DMG400002859	PGSC0003DMB000000051	Transcription regulator
1	190	GGChr1_SGN-U274720_DM_4K	2037	735	1302	0.0138141	0.0100301	0.0159503	11	15	0.733333	PGSC0003DMG400009014	PGSC0003DMB000000104	WRKY transcription factor IIe-1
7	123	GGeChr7_41cM_SGN-U284712_DM_4k	1442	651	791	0.0138152	0.00769136	0.0188552	13	22	0.590909	PGSC0003DMG402000668	PGSC0003DMB000000262	Nitrate transporter NRT1.1
9	137	LeChr9_58cM_SGN-U291970_DM_4K	1208	362	846	0.0138159	0.0132081	0.0140759	3	2	1.5	PGSC0003DMG401011368	PGSC0003DMB000000298	Conserved gene of unknown function
11	93	NoTarget:PGSC0003DMG400022875	314	0	314	0.0138205	NA	0.0138205	NA	NA	NA	PGSC0003DMG400022875	PGSC0003DMB000000237	Conserved gene of unknown function
9	137	GGChr9_SGN-U270442_DM_4K	3333	1305	2028	0.0138287	0.00831055	0.0173795	14	48	0.291667	PGSC0003DMG400011374	PGSC0003DMB000000298	Multidrug resistance-associated protein 2, 6 (Mrp2, 6), abc-transoprter
7	27	GGChr7_SGN-U272385_DM_4K	1842	0	1842	0.0138644	NA	0.0138644	NA	NA	NA	PGSC0003DMG200008525	PGSC0003DMB000000282	MATCHED gi|9857712|gb|AAG00902.1| xyloglucan endotransglycosylase LeXET2 [Lycopersicon esculentum](evalue: 5e-153 ) AND MATCHED gi|22947852|gb|AAN07898.1| xyloglucan endotransglycosylase [Malus x domestica] (evalue: 6e-104) AND MATCHED gi|42795462|gb|AAS46241.1| xyloglucan endotransglucosylase-hydrolase XTH3 [Lycopersicon esculentum] (evalue: 9e-105) AND MATCHED gi|19911573|dbj|BAB86890.1| syring…
10	3	NoTarget:PGSC0003DMG400025029	274	107	167	0.0138881	0.0142382	0.0136637	5	1	5	PGSC0003DMG400025029	PGSC0003DMB000000421	Stromal membrane-associated protein
2	124	GGChr2_SGN-U273407_DM_4K	918	312	606	0.0139137	0.0112714	0.0152741	15	4	3.75	PGSC0003DMG400003641	PGSC0003DMB000000020	Gast1
8	167	DM_BAM3	2770	1638	1132	0.0139341	0.0102351	0.0192865	45	41	1.09756	PGSC0003DMG400001855	PGSC0003DMB000000274	Beta-amylase PCT-BMYI
3	209	Chr9_Unmapped_P12M38_330_51_RH_5K	1994	450	1544	0.0139511	0.00770365	0.0157719	3	11	0.272727	PGSC0003DMG402014189	PGSC0003DMB000000026	XH/XS domain-containing protein
12	142	SGN-U297784_DM_4K	1056	732	324	0.0139576	0.0105113	0.0217436	9	24	0.375	PGSC0003DMG400008551	PGSC0003DMB000000314	Homomeric Acetyl-CoA Carboxylase (Hom-ACCase)
11	23	DM_putChr11_PS	3644	900	2744	0.0139577	0.010134	0.0152118	33	24	1.375	PGSC0003DMG400009216	PGSC0003DMB000000133	Parallel spindle 1
5	36	Chr5_Unmapped_P15M41_520_30_RH_5K	1833	195	1638	0.0139585	0.0141377	0.0139372	2	6	0.333333	PGSC0003DMG400001246	PGSC0003DMB000000027	Urease
2	136	LeChr2_91cM_SGN-U279011_DM_4K	1832	860	972	0.0139609	0.0121026	0.015605	15	24	0.625	PGSC0003DMG401000527	PGSC0003DMB000000004	Peptidyl-prolyl cis-trans isomerase
10	5	GGChr10_SGN-U275728_DM_4K	1801	774	1027	0.013974	0.0146258	0.0134828	27	36	0.75	PGSC0003DMG400021247	PGSC0003DMB000000312	Glutathione S-transferase
4	218	GGeChr4_40cM_SGN-U269439_DM_4k	2070	342	1728	0.01398	0.00686519	0.0153881	0	6	0	PGSC0003DMG400027532	PGSC0003DMB000000164	60S ribosomal protein L30
5	102	LeChr5_108cM_SGN-U271283_DM_4K	2057	824	1233	0.0139864	0.00683559	0.0187652	2	22	0.0909091	PGSC0003DMG400023428	PGSC0003DMB000000072	TSC13 protein
11	43	GGChr11_SGN-U271987_DM_4K	3825	1035	2790	0.0139871	0.00594499	0.0169705	10	30	0.333333	PGSC0003DMG400009282	PGSC0003DMB000000119	Protein MYG1
3	38	NoTarget:PGSC0003DMG400024063	822	417	405	0.0139916	0.00624764	0.0219649	2	5	0.4	PGSC0003DMG400024063	PGSC0003DMB000000039	Phytoene synthase 1, chloroplastic
1	119	Chr1_25cM_E39M36_118_15_RH_5K	587	0	587	0.0139945	NA	0.0139945	NA	NA	NA	non-coding AFLP	PGSC0003DMB000000667	AFLP
1	212	SGN-U277133_DM_4K	959	312	647	0.0139987	0.00723276	0.0172615	7	20	0.35	PGSC0003DMG400022473	PGSC0003DMB000000092	Zeta-carotene desaturase
5	102	Chr5_Unmapped_P12M45_689_53_RH_5K	1180	1151	29	0.014	0.0143527	0	61	35	1.74286	PGSC0003DMG400023499	PGSC0003DMB000000072	Proteophosphoglycan ppg4
5	14	Chr5_Earlyness_region_Genomic_part2_DM	14230	7480	6750	0.0140045	0.0106473	0.0177247	11	17	0.647059	PGSC0003DMG400018434	PGSC0003DMB000000192	Oxygen evolving enhancer protein 3
7	103	SGN-U295969_DM_4K	2129	0	2129	0.0140228	NA	0.0140228	NA	NA	NA	PGSC0003DMG400009774	PGSC0003DMB000000570	Arabinose kinase
1	6	GGChr1_SGN-U291555_DM_4K	711	511	200	0.0140296	0.0152559	0.0108963	20	20	1	PGSC0003DMG400022791	PGSC0003DMB000000469	Xyloglucan endotransglucosylase/hydrolase 13
12	25	NoTarget:PGSC0003DMG400025619	468	260	208	0.0140347	0.00699243	0.0228374	0	9	0	PGSC0003DMG400025619	PGSC0003DMB000000440	Translational initiation factor eIF1
6	165	LeChr6_52cM_SGN-U272758_DM_4K	2257	168	2089	0.0140374	0.0212345	0.0134586	7	1	7	PGSC0003DMG400033090	PGSC0003DMB000000180	Gene of unknown function
8	120	GGChr8_SGN-U274438_DM_4K	2352	540	1812	0.0140528	0.00689573	0.0161857	2	10	0.2	PGSC0003DMG400025542	PGSC0003DMB000000847	Vacuolar membrane ATPase subunit c''
6	183	GGChr6_SGN-U274611_DM_4K	3341	900	2441	0.0140588	0.00871309	0.0160298	9	13	0.692308	PGSC0003DMG401020090	PGSC0003DMB000000150	Nucleic acid binding
4	23	NoTarget:PGSC0003DMG400029503	327	327	0	0.0140864	0.0140864	NA	13	13	1	PGSC0003DMG400029503	PGSC0003DMB000000189	ETAG-A3
1	242	SGN-U297654_DM_4K	902	553	349	0.0141298	0.0156632	0.0117001	19	15	1.26667	PGSC0003DMG400001625	PGSC0003DMB000000290	Amidase
9	115	NoTarget:PGSC0003DMG400046431	743	61	682	0.0141302	0.0198563	0.013618	1	2	0.5	PGSC0003DMG400046431	PGSC0003DMB000000130	ATP binding protein
7	147	GGChr7_SGN-U274237_DM_4K	1106	680	426	0.0141336	0.0107147	0.0195911	4	30	0.133333	PGSC0003DMG400007051	PGSC0003DMB000000096	50S ribosomal protein L4, chloroplastic
10	139	LeChr10_61cM_SGN-U269384_DM_4K	2611	385	2226	0.0141785	0.00799795	0.0152474	0	8	0	PGSC0003DMG401028122	PGSC0003DMB000000008	Small nuclear ribonucleoprotein f
10	137	GGChr10_SGN-U286552_DM_4K	807	191	616	0.0142309	0.00863123	0.0159672	0	9	0	PGSC0003DMG400029856	PGSC0003DMB000000129	N-acylneuraminate-9-phosphatase
4	224	LeChr4_83cM_SGN-U277619_DM_4K	2611	491	2120	0.0142487	0.00398169	0.0166265	2	8	0.25	PGSC0003DMG400030834	PGSC0003DMB000000404	Thylakoid lumenal 29 kDa protein, chloroplastic
8	164	GGChr8_SGN-U273261_DM_4K	2656	828	1828	0.0142972	0.0115504	0.0155414	13	31	0.419355	PGSC0003DMG400002398	PGSC0003DMB000000144	Gamma-tocopherol methyltransferase
5	27	LeChr5_8cM_SGN-U275849_DM_4K	3202	1039	2163	0.0143044	0.0161712	0.0134078	80	38	2.10526	PGSC0003DMG400004127	PGSC0003DMB000000210	NHL repeat-containing protein
3	150	GGChr3_SGN-U278414_DM_4K	2721	834	1887	0.0143105	0.00745138	0.017342	7	20	0.35	PGSC0003DMG400022947	PGSC0003DMB000000646	Uncharacterized aarF domain-containing protein kinase, chloroplastic
6	13	SGN-U297547_DM_4K	1024	405	619	0.0143205	0.0139214	0.0145816	7	15	0.466667	PGSC0003DMG400004153	PGSC0003DMB000000052	Anthranilate synthase alpha subunit
8	22	Aquaporin	1569	681	888	0.0143312	0.0126286	0.0156369	4	31	0.129032	PGSC0003DMG400005803	PGSC0003DMB000000147	Nodulin-26
9	93	LeChr9_51cM_SGN-U281016_DM_4K	1002	726	276	0.0143959	0.0135003	0.0167516	28	17	1.64706	PGSC0003DMG400017493	PGSC0003DMB000000013	Conserved gene of unknown function
11	114	SGN-U286474_DM_4K	2095	1344	751	0.0144279	0.0100396	0.0222812	33	43	0.767442	PGSC0003DMG400000425	PGSC0003DMB000000101	Flavonoid 3',5'-hydroxylase
11	11	RH_Chr11_SEX4	4347	1087	3260	0.0144282	0.0101152	0.0158663	43	37	1.16216	PGSC0003DMG400027327	PGSC0003DMB000000324	Protein tyrosine phosphatase
5	90	Chr5_47cM_E32M60_203_40_RH_5K	764	0	764	0.0144363	NA	0.0144363	NA	NA	NA	non-coding AFLP	PGSC0003DMB000000202	AFLP
3	211	GGChr3_SGN-U276212_DM_4K	2728	819	1909	0.0144393	0.00916162	0.0167035	12	12	1	PGSC0003DMG400009162	PGSC0003DMB000000040	Conserved gene of unknown function
12	150	DM_INH2	533	425	108	0.0144653	0.00922704	0.0350786	22	15	1.46667	PGSC0003DMG400004616	PGSC0003DMB000000114	Invertase inhibitor
8	148	GGChr8_SGN-U272227_DM_4K	2443	471	1972	0.0144903	0.0059354	0.0165336	13	8	1.625	PGSC0003DMG400029585	PGSC0003DMB000000191	AIG2
9	13	LeChr9_15cM_SGN-U270039_DM_4K	2518	363	2155	0.0145211	0.00381816	0.0163239	3	8	0.375	PGSC0003DMG400003863	PGSC0003DMB000000177	Zinc finger protein 593
12	150	GGChr12_SGN-U271695_DM_4K	4506	1221	3285	0.0145428	0.00715198	0.0172899	20	39	0.512821	PGSC0003DMG401004570	PGSC0003DMB000000114	Ubiquitin-associated /TS-N domain-containing protein
6	155	LeChr6_44cM_SGN-U279122_DM_4K	3431	771	2660	0.0146001	0.00414057	0.0176318	2	18	0.111111	PGSC0003DMG400005186	PGSC0003DMB000000222	WD-40 repeat protein
12	154	NoTarget:PGSC0003DMG400004286	277	241	36	0.0146323	0.0120413	0.0319774	9	3	3	PGSC0003DMG400004286	PGSC0003DMB000000717	Tap46
3	211	LeChr3_159cM_SGN-U275304_DM_4K	1262	239	1023	0.0146382	0.0115308	0.0153641	3	13	0.230769	PGSC0003DMG400002513	PGSC0003DMB000000040	RNA m5u methyltransferase
3	152	GGChr3_SGN-U273744_DM_4K	2237	759	1478	0.0146395	0.0100495	0.0169966	15	14	1.07143	PGSC0003DMG400027726	PGSC0003DMB000000219	Conserved gene of unknown function
8	164	GGChr8_SGN-U270150_DM_4K	3293	662	2631	0.0146457	0.00526181	0.0170069	4	10	0.4	PGSC0003DMG400014799	PGSC0003DMB000000144	Syntaxin
7	156	GGChr7_SGN-U270278_DM_4K	2160	742	1418	0.0146474	0.00417475	0.0201275	4	17	0.235294	PGSC0003DMG400001041	PGSC0003DMB000000591	Glucose-6-phosphate/phosphate translocator 1, chloroplast
4	242	LeChr4_137cM_SGN-U269647_DM_4K	1539	630	909	0.0146556	0.0060868	0.0205944	7	17	0.411765	PGSC0003DMG400009956	PGSC0003DMB000000032	CDSP32 protein (Chloroplast Drought-induced Stress Protein of 32kDa)
12	118	NoTarget:PGSC0003DMG400014466	304	199	105	0.014667	0.0151645	0.0137242	5	7	0.714286	PGSC0003DMG400014466	PGSC0003DMB000000078	4-coumarate--CoA ligase 2
4	218	CGChr4_SGN-U268370_DM_4k	2617	945	1672	0.0146812	0.00850223	0.0181735	13	22	0.590909	PGSC0003DMG400017714	PGSC0003DMB000000164	Annexin p34
2	124	GGChr2_SGN-U273046_DM_4K	3761	909	2852	0.0147009	0.00675314	0.0172341	9	10	0.9	PGSC0003DMG400003513	PGSC0003DMB000000020	Aldose 1-epimerase
2	124	LeChr2_83cM_SGN-U273571_DM_4K	2862	496	2366	0.0147055	0.00592531	0.0165461	6	11	0.545455	PGSC0003DMG400003653	PGSC0003DMB000000020	Conserved gene of unknown function
10	137	SGN-U270000_DM_4K	2596	1494	1102	0.0147354	0.0134592	0.0164655	32	70	0.457143	PGSC0003DMG400008158	PGSC0003DMB000000129	Inosine-5'-monophosphate dehydrogenase
8	16	Chr8_Unmapped_P12M45_179_16_RH_5K	1081	143	938	0.0147454	0.0042581	0.0163442	4	1	4	PGSC0003DMG400018460	PGSC0003DMB000000341	Ankyrin repeat-containing protein
6	167	SGN-U274418_DM_4K	1963	421	1542	0.0147891	0.00768084	0.0167298	13	7	1.85714	PGSC0003DMG400027000	PGSC0003DMB000000087	Hyoscyamine 6-dioxygenase
5	11	SGN-U284208_DM_4K	871	714	157	0.0147911	0.0120277	0.0273586	16	29	0.551724	PGSC0003DMG400014549	PGSC0003DMB000000051	3-ketoacyl-CoA synthase
1	212	GGChr1_SGN-U271959_DM_4K	2255	446	1809	0.0147999	0.016553	0.0143677	2	28	0.0714286	PGSC0003DMG400019435	PGSC0003DMB000000092	Wound-induced protein WIN1
12	3	SGN-U282197_DM_4K	1063	0	1063	0.0148035	NA	0.0148035	NA	NA	NA	PGSC0003DMG200007826	PGSC0003DMB000000116	anthranilate synthase
12	3	SGN-U294635_DM_4K	656	267	389	0.0148124	0.00769641	0.0196966	9	7	1.28571	PGSC0003DMG401007838	PGSC0003DMB000000116	1,2-diacylglycerol 3-beta-galactosyltransferase
6	109	NoTarget:PGSC0003DMG400028897	815	522	293	0.0148356	0.0116144	0.0205743	3	21	0.142857	PGSC0003DMG400028897	PGSC0003DMB000000315	Beta-carotene hydroxylase
12	1	SGN-U293111_DM_4K	1132	326	806	0.0148391	0.0122631	0.015881	8	12	0.666667	PGSC0003DMG400015330	PGSC0003DMB000000283	Homogentisate 1,2-dioxygenase
1	226	GGChr1_SGN-U270628_DM_4K	1735	996	739	0.0148547	0.0123539	0.0182251	17	26	0.653846	PGSC0003DMG400012589	PGSC0003DMB000000136	Cationic peroxidase
5	3	LeChr5_44cM_SGN-U278307_DM_4K	1547	1086	461	0.0148759	0.0123331	0.0208663	23	46	0.5	PGSC0003DMG400000809	PGSC0003DMB000000410	NAC domain protein
11	87	SGN-U297345_DM_4K	845	0	845	0.0148845	NA	0.0148845	NA	NA	NA	SGN-U297345_DM_4K	PGSC0003DMB000000399	FRUCTOKINASE
4	226	GGeChr4_56cM_SGN-U288672_DM_4k	2615	604	2011	0.0148857	0.0104709	0.0162117	11	9	1.22222	PGSC0003DMG401012897	PGSC0003DMB000000002	Conserved gene of unknown function
8	3	DM_BAM4	2184	1189	995	0.014895	0.00906128	0.0218661	35	40	0.875	PGSC0003DMG402020509	PGSC0003DMB000000402	Beta-amylase PCT-BMYI
1	190	GGChr1_SGN-U271866_DM_4K	1835	506	1329	0.0149262	0.00483024	0.0187701	NA	NA	NA	PGSC0003DMG402008996	PGSC0003DMB000000104	Conserved gene of unknown function
4	226	LeChr4_88cM_SGN-U280873_DM_4K	1163	692	471	0.0150433	0.0113367	0.020489	23	39	0.589744	PGSC0003DMG400009343	PGSC0003DMB000000002	Argininosuccinate lyase
4	236	GGChr4_SGN-U274220_DM_4K	2749	675	2074	0.0150897	0.0108048	0.0164843	6	31	0.193548	PGSC0003DMG400008012	PGSC0003DMB000000184	Protein DCL, chloroplastic
9	9	CGChr9_SGN-U272938_DM_4K	1930	651	1279	0.015093	0.0119267	0.0167046	9	28	0.321429	PGSC0003DMG400008932	PGSC0003DMB000000021	Magnesium dependent soluble inorganic pyrophosphatase
1	204	LeChr1_49cM_SGN-U278928_DM_4K	2849	1365	1484	0.0151042	0.00775037	0.0218683	14	39	0.358974	PGSC0003DMG400031170	PGSC0003DMB000000095	Pentatricopeptide repeat-containing protein
12	25	GGChr12_SGN-U278899_DM_4K	1578	627	951	0.0151554	0.0108498	0.0179941	22	15	1.46667	PGSC0003DMG400021802	PGSC0003DMB000000440	Scarecrow
7	147	LeChr7_57cM_SGN-U274259_DM_4K	2700	1165	1535	0.015156	0.0118452	0.0176687	41	37	1.10811	PGSC0003DMG400007091	PGSC0003DMB000000096	Integral membrane family protein
12	7	GGChr12_SGN-U272874_DM_4K	4685	1074	3611	0.0151759	0.0106572	0.0165199	11	39	0.282051	PGSC0003DMG400000273	PGSC0003DMB000000155	MAPKK
11	23	LeChr11_41cM_SGN-U277928_DM_4K	3177	651	2526	0.0152072	0.00975818	0.0166115	6	18	0.333333	PGSC0003DMG400006047	PGSC0003DMB000000133	Replication factor C / DNA polymerase III gamma-tau subunit
6	101	LeChr6_6cM_SGN-U284761_DM_4K	1623	485	1138	0.0152127	0.0075173	0.0184924	7	13	0.538462	PGSC0003DMG400021595	PGSC0003DMB000000255	Ted2
5	27	LeChr5_10cM_SGN-U271509_DM_4K	2591	507	2084	0.015221	0.00779777	0.0170269	4	21	0.190476	PGSC0003DMG400004122	PGSC0003DMB000000210	30S ribosomal protein S13, chloroplastic
3	191	DM_putChr3_SEX4	4287	903	3384	0.0152526	0.0120159	0.0161163	27	17	1.58824	PGSC0003DMG400015246	PGSC0003DMB000000127	Protein tyrosine phosphatase
7	1	GGChr7_SGN-U270068_DM_4K	3091	1201	1890	0.0152563	0.00791391	0.019922	6	55	0.109091	PGSC0003DMG400011132	PGSC0003DMB000000047	NADP-dependent glyceraldehyde-3-phosphate dehydrogenase
6	159	LeChr6_44cM_SGN-U274380_DM_4K	1273	552	721	0.0152873	0.0114637	0.0182146	21	12	1.75	PGSC0003DMG400016529	PGSC0003DMB000000215	Uncharacterized Cys-rich domain
1	234	GGChr1_SGN-U268954_DM_4K	3576	1347	2229	0.0153356	0.00879362	0.0192889	16	45	0.355556	PGSC0003DMG400025165	PGSC0003DMB000000555	ISPH protein
0	165	Chr9_Unmapped_P13M40_367_00_RH_5K	860	0	860	0.0153389	NA	0.0153389	NA	NA	NA	PGSC0003DMG200039191	PGSC0003DMB000000644	AFLP
8	169	GGChr8_SGN-U270452_DM_4K	2838	747	2091	0.015351	0.00898475	0.0176253	2	22	0.0909091	PGSC0003DMG400026250	PGSC0003DMB000000292	Bax inhibitor
12	5	DM_SUS4	4376	2388	1988	0.0153691	0.0120529	0.0193526	11	128	0.0859375	PGSC0003DMG400002895	PGSC0003DMB000000063	Sucrose synthase
8	162	LeChr8_45cM_SGN-U281115_DM_4K	2290	852	1438	0.0153812	0.00991187	0.0186217	14	38	0.368421	PGSC0003DMG400030849	PGSC0003DMB000000494	Conserved gene of unknown function
1	242	LeChr1_165cM_SGN-U275251_DM_4K	869	552	317	0.0153842	0.0157592	0.0147311	12	27	0.444444	PGSC0003DMG400001624	PGSC0003DMB000000290	Disease resistance response protein
2	94	LeChr2_37cM_SGN-U271238_DM_4K	3086	706	2380	0.0154006	0.00698071	0.0178982	14	15	0.933333	PGSC0003DMG400021134	PGSC0003DMB000000141	Gamma-soluble nsf attachment protein
10	137	SGN-U279471_DM_4K	1863	650	1213	0.01546	0.0104717	0.018133	18	18	1	PGSC0003DMG400029836	PGSC0003DMB000000129	Cystathionine beta-lyase
1	182	SGN-U297585_DM_4K	672	514	158	0.0154777	0.0112937	0.0290888	15	17	0.882353	PGSC0003DMG400010664	PGSC0003DMB000000035	1,4-alpha-glucan-maltohydrolase
2	88	SGN-U276501_DM_4K	1607	476	1131	0.0154853	0.00743187	0.0188747	1	11	0.0909091	PGSC0003DMG401010423	PGSC0003DMB000000527	2-oxo acid dehydrogenase, lipoyl-binding site
11	23	SGN-U278603_DM_4K	2040	799	1241	0.015527	0.0077255	0.0205499	9	18	0.5	PGSC0003DMG400009219	PGSC0003DMB000000133	Pyruvate dehydrogenase E2 subunit
6	155	Chr6_24cM_E36_M62_337_36_DM_5K	768	465	303	0.0155369	0.00989299	0.0241983	14	8	1.75	PGSC0003DMG400005177	PGSC0003DMB000000222	NTGP4
6	13	DM_StAS1	3543	1693	1850	0.0155672	0.0101532	0.0205218	19	63	0.301587	PGSC0003DMG400004170	PGSC0003DMB000000052	Asparagine synthetase [glutamine-hydrolyzing]
3	191	SGN-U296205_DM_4K	1024	834	190	0.0156317	0.0146352	0.0200059	35	55	0.636364	PGSC0003DMG400015190	PGSC0003DMB000000127	AMP dependent CoA ligase
9	9	DM_invGEinvGF	3747	2882	865	0.0156836	0.0154821	0.0163548	24	97	0.247423	PGSC0003DMG400008942	PGSC0003DMB000000021	Invertase
4	226	SGN-U280046_DM_4K	1135	474	661	0.0156947	0.011762	0.0185148	23	39	0.589744	PGSC0003DMG400009343	PGSC0003DMB000000002	Argininosuccinate lyase
11	11	NoTarget:PGSC0003DMG400027364	297	297	0	0.0157159	0.0157159	NA	0	16	0	PGSC0003DMG400027364	PGSC0003DMB000000324	Histone H2B
1	186	LeChr1_47cM_SGN-U270755_DM_4K	2079	666	1413	0.015724	0.012459	0.0172629	12	18	0.666667	PGSC0003DMG400032106	PGSC0003DMB000000532	RRNA methylase
11	118	LeChr11_82cM_SGN-U298445_DM_4K	1077	753	324	0.0158116	0.0118512	0.025016	9	32	0.28125	PGSC0003DMG400008090	PGSC0003DMB000000017	Kinase
12	150	GGeChr12_1cM_SGN-U273999_DM_4k	2279	1016	1263	0.015818	0.0106238	0.0199965	8	43	0.186047	PGSC0003DMG400004687	PGSC0003DMB000000114	Pto-interacting protein 1
3	207	LeChr3_113cM_SGN-U276857_DM_4K	2703	531	2172	0.0158494	0.00708942	0.0179909	1	17	0.0588235	PGSC0003DMG400000600	PGSC0003DMB000000482	Protein HVA22
4	236	GGChr4_SGN-U285542_DM_4K	482	400	82	0.0158623	0.0153733	0.0182473	13	17	0.764706	PGSC0003DMG400008004	PGSC0003DMB000000184	Cysteine protease
4	27	LeChr4_20cM_SGN-U274999_DM_4K	4131	1175	2956	0.0158857	0.0103152	0.0180999	32	52	0.615385	PGSC0003DMG400032542	PGSC0003DMB000000296	Conserved gene of unknown function
7	101	NoTarget:PGSC0003DMG400009556	613	84	529	0.0158921	0.00282491	0.017967	4	2	2	PGSC0003DMG400009556	PGSC0003DMB000000058	Replication factor A 1, rfa1
11	118	NoTarget:PGSC0003DMG400027403	298	0	298	0.0159398	NA	0.0159398	NA	NA	NA	PGSC0003DMG400027403	PGSC0003DMB000000017	ThiF family protein
2	136	LeChr2_143cM_SGN-U270756_DM_4K	2131	963	1168	0.0159453	0.0097279	0.0210714	NA	NA	NA	PGSC0003DMG400012621	PGSC0003DMB000000004	Steroid nuclear receptor, ligand-binding
2	124	GGChr2_SGN-U271807_DM_4K	1340	1014	326	0.0159753	0.0141015	0.0218038	17	32	0.53125	PGSC0003DMG400003522	PGSC0003DMB000000020	Galactinol synthase
5	25	GGChr5_SGN-U271980_DM_4K	3845	1137	2708	0.015978	0.0113164	0.0179352	34	33	1.0303	PGSC0003DMG400017643	PGSC0003DMB000000243	Conserved gene of unknown function
4	122	Chr5_37cM_E32M48_096_07_RH_5K	287	0	287	0.0160336	NA	0.0160336	NA	NA	NA	non-coding AFLP	PGSC0003DMB000000259	AFLP
3	211	LeChr3_160cM_SGN-U296064_DM_4K	2225	576	1649	0.0160481	0.00659216	0.019351	12	8	1.5	PGSC0003DMG400002505	PGSC0003DMB000000040	Conserved gene of unknown function
6	179	LeChr6_93cM_SGN-U272642_DM_4K	2591	732	1859	0.0160642	0.0136437	0.0170173	18	20	0.9	PGSC0003DMG400030379	PGSC0003DMB000000128	Conserved gene of unknown function
10	71	NoTarget:PGSC0003DMG400043484	509	128	381	0.0160719	0.0166684	0.0158715	5	2	2.5	PGSC0003DMG400043484	PGSC0003DMB000000007	Gene of unknown function
8	150	DM_POTgene_cluster_1	10243	4504	5739	0.0160734	0.016647	0.0156233	51	73	0.69863	PGSC0003DMG400018914	PGSC0003DMB000000535	Polyphenol oxidase
1	232	LeChr1_149cM_SGN-U271056_DM_4K	2945	802	2143	0.0160889	0.00805696	0.0190947	14	19	0.736842	PGSC0003DMG400025865	PGSC0003DMB000000073	Tic21
9	141	SGN-U283519_DM_4K	1011	458	553	0.0161412	0.0106649	0.0206766	4	14	0.285714	PGSC0003DMG400032243	PGSC0003DMB000000334	Homocysteine s-methyltransferase
1	232	LeChr1_150cM_SGN-U271297_DM_4K	2375	609	1766	0.016146	0.0118296	0.0176345	16	15	1.06667	PGSC0003DMG400025927	PGSC0003DMB000000073	Conserved gene of unknown function
11	7	GGChr11_SGN-U296832_DM_4K	1099	514	585	0.0161777	0.014536	0.01762	13	36	0.361111	PGSC0003DMG400016115	PGSC0003DMB000000152	Cinnamyl alcohol dehydrogenase
5	1	Chr5_Unmapped_P13M40_206_41_RH_5K	600	335	265	0.0161844	0.00637606	0.0285836	53	100	0.53	PGSC0003DMG400028382	PGSC0003DMB000000103	Alpha-1,4 glucan phosphorylase L-2 isozyme, chloroplastic/amyloplastic
1	188	SGN-U284913_DM_4K	840	453	387	0.0162476	0.0122179	0.0209645	8	15	0.533333	PGSC0003DMG401004358	PGSC0003DMB000000010	Dienelactone hydrolase family protein
11	9	SGN-U276327_DM_4K	1573	0	1573	0.0162552	NA	0.0162552	NA	NA	NA	PGSC0003DMG200007435	PGSC0003DMB000000365	GLYCEROL-3-PHOSPHATE DEHYDROGENASE
11	29	LeChr11_41cM_SGN-U275668_DM_4K	3248	381	2867	0.0163291	0.00676229	0.0176005	9	7	1.28571	PGSC0003DMG400000886	PGSC0003DMB000000134	Cation transport protein chaC
12	132	LeChr12_65cM_SGN-U279862_DM_4K	2819	519	2300	0.016368	0.0123726	0.0172696	13	13	1	PGSC0003DMG400004364	PGSC0003DMB000000344	Nucleoside diphosphate kinase
1	208	Chr1_49cM_E35M54_143_11_RH_5K	465	0	465	0.0163809	NA	0.0163809	NA	NA	NA	non-coding AFLP	PGSC0003DMB000000010	AFLP
12	136	GGChr12_SGN-U281381_DM_4K	1855	459	1396	0.0164076	0.00792375	0.019197	4	14	0.285714	PGSC0003DMG402004978	PGSC0003DMB000000331	Glutathione peroxidase
2	136	GGChr2_SGN-U274254_DM_4K	2031	708	1323	0.0164261	0.00762569	0.0211356	5	14	0.357143	PGSC0003DMG400020222	PGSC0003DMB000000004	26S proteasome regulatory subunit S3
4	60	NoTarget:PGSC0003DMG400037161	443	270	173	0.0164486	0.0134761	0.0210878	11	4	2.75	PGSC0003DMG400037161	PGSC0003DMB000000067	Gene of unknown function
2	3	NoTarget:PGSC0003DMG400021926	1774	318	1456	0.0164529	0.0202599	0.0156214	NA	NA	NA	None	PGSC0003DMB000000359	Phytoene synthase 2, chloroplastic
10	139	DM_Lin6_Lin8	4894	3093	1801	0.0164874	0.0136547	0.0213521	47	64	0.734375	PGSC0003DMG401028252	PGSC0003DMB000000008	Beta-fructofuranosidase
12	5	CGChr12_SGN-U268897_DM_4k	3879	490	3389	0.0164895	0.0118004	0.0171675	20	9	2.22222	PGSC0003DMG400002929	PGSC0003DMB000000063	Chaperonin 21
7	147	LeChr12_13cM_SGN-U280862_DM_4K	2466	852	1614	0.0164911	0.00958989	0.0201341	18	12	1.5	PGSC0003DMG400007061	PGSC0003DMB000000096	Zinc finger protein
12	146	GGChr12_SGN-U271179_DM_4K	1702	663	1039	0.0165097	0.00998312	0.0206744	8	22	0.363636	PGSC0003DMG400029322	PGSC0003DMB000000034	AMP dependent CoA ligase
12	146	GGChr12_SGN-U274143_DM_4K	1783	1188	595	0.0165312	0.0140556	0.021474	17	59	0.288136	PGSC0003DMG400029380	PGSC0003DMB000000034	Tryptophan synthase beta chain
1	202	LeChr1_48cM_SGN-U281921_DM_4K	1605	396	1209	0.0165789	0.00614247	0.0199972	2	12	0.166667	PGSC0003DMG400001680	PGSC0003DMB000000173	Structural constituent of ribosome
5	94	GGChr5_SGN-U273855_DM_4K	919	409	510	0.016617	0.0149921	0.01792	9	16	0.5625	PGSC0003DMG400013116	PGSC0003DMB000000512	Tom
11	7	LeChr11_32cM_SGN-U274559_DM_4K	1885	600	1285	0.0166556	0.0123548	0.0186638	19	20	0.95	PGSC0003DMG400016131	PGSC0003DMB000000152	Conserved gene of unknown function
5	11	Chr5_Unmapped_P12M45_311_18_RH_5K	1251	526	725	0.0167133	0.0135504	0.0190081	23	20	1.15	PGSC0003DMG403030532	PGSC0003DMB000000051	Wall-associated kinase
3	17	GGChr3_SGN-U271157_DM_4K	3797	0	3797	0.0167165	NA	0.0167165	NA	NA	NA	PGSC0003DMG200019854	PGSC0003DMB000000473	MATCHED gi|50255260|gb|EAL17995.1| hypothetical protein CNBK0160 [Cryptococcus neoformans var. neoformans B-3501A] (evalue: 4e-167 ) AND MATCHED gi|50307385|ref|XP_453671.1| TF2B_KLULA [Kluyveromyces lactis] >gi|49642805|emb|CAH00767.1| TF2B_KLULA [Kluyveromyces lactis NRRL Y-1140] >gi|464871|sp|Q05959|TF2B_KLULA Transcription initiation factor IIB (General transcription factor TFIIB) >gi|173289|…
11	11	NoTarget:PGSC0003DMG400027363	444	435	9	0.0168484	0.0171971	0	0	28	0	PGSC0003DMG400027363	PGSC0003DMB000000324	Histone H2B
11	7	CGChr11_SGN-U270047_DM_4K	5949	2761	3188	0.0169279	0.00998643	0.0229395	22	60	0.366667	PGSC0003DMG402016226	PGSC0003DMB000000152	Phospho-2-dehydro-3-deoxyheptonate aldolase 2, chloroplastic
5	20	LeChr5_20cM_SGN-U271560_DM_4K	3223	692	2531	0.0169468	0.00882619	0.0191671	18	19	0.947368	PGSC0003DMG400003385	PGSC0003DMB000000424	Binding protein
6	159	NoTarget:PGSC0003DMG402028532	416	177	239	0.0169619	0.0117642	0.0208112	7	3	2.33333	PGSC0003DMG402028532	PGSC0003DMB000000215	Conserved gene of unknown function
4	84	Chr4_23cM_E32_M48_161_83_DM_5K	2077	0	2077	0.0169989	NA	0.0169989	NA	NA	NA	non-coding AFLP	PGSC0003DMB000000205	AFLP
2	124	GGChr2_SGN-U276305_DM_4K	2751	1102	1649	0.0170041	0.0141292	0.0189253	15	35	0.428571	PGSC0003DMG400003521	PGSC0003DMB000000020	Endo-beta-mannanase
12	150	LeChr12_109cM_SGN-U285929_DM_4K	2604	333	2271	0.0170585	0.00439925	0.0189147	2	10	0.2	PGSC0003DMG400004620	PGSC0003DMB000000114	Huntingtin interacting protein K
8	138	LeChr8_39cM_SGN-U274969_DM_4K	3359	923	2436	0.0170771	0.00896334	0.0201514	7	24	0.291667	PGSC0003DMG400014512	PGSC0003DMB000000225	GTP binding protein
5	11	LeChr5_39cM_SGN-U275101_DM_4K	2037	573	1464	0.0170799	0.00876393	0.0203348	11	18	0.611111	PGSC0003DMG400014546	PGSC0003DMB000000051	Fiber protein Fb34
5	11	LeChr5_25cM_SGN-U294427_DM_4K	3100	498	2602	0.0170813	0.0065259	0.0191015	4	9	0.444444	PGSC0003DMG400030491	PGSC0003DMB000000051	(Di)nucleoside polyphosphate hydrolase
5	1	SGN-U276679_DM_4K	790	348	442	0.0170861	0.00582991	0.0259485	1	9	0.111111	PGSC0003DMG400028317	PGSC0003DMB000000103	Argininosuccinate synthase
11	7	SGN-U291530_DM_4K	1889	454	1435	0.0170931	0.00478053	0.0209885	6	9	0.666667	PGSC0003DMG400016242	PGSC0003DMB000000152	Acetolactate synthase
1	226	SGN-U284186_DM_4K	1808	771	1037	0.0171031	0.0109213	0.0216992	17	21	0.809524	PGSC0003DMG400012550	PGSC0003DMB000000136	2-nitropropane dioxygenase
8	154	GGeChr8_36cM_SGN-U272543_DM_4k	2119	1623	496	0.0172242	0.016578	0.0193385	40	94	0.425532	PGSC0003DMG400001969	PGSC0003DMB000000303	Carotenoid cleavage dioxygenase 4
8	138	LeChr8_42cM_SGN-U280488_DM_4K	1977	846	1131	0.0172357	0.00665875	0.0251473	15	17	0.882353	PGSC0003DMG400014513	PGSC0003DMB000000225	Pentatricopeptide repeat-containing protein
5	11	LeChr5_37cM_SGN-U294191_DM_4K	1620	501	1119	0.0173041	0.00569367	0.0225023	4	18	0.222222	PGSC0003DMG400030563	PGSC0003DMB000000051	TatC
9	115	Chr9_Unmapped_E33M48_191_83_RH_5K	650	0	650	0.0173266	NA	0.0173266	NA	NA	NA	non-coding AFLP	PGSC0003DMB000000130	AFLP
11	120	LeChr11_97cM_SGN-U273895_DM_4K	2529	830	1699	0.0173573	0.0126283	0.0196675	18	27	0.666667	PGSC0003DMG400025373	PGSC0003DMB000000623	Cinnamoyl-CoA reductase
2	88	Chr5_2cM_E32M49_147_21_RH_5K	1013	0	1013	0.0174136	NA	0.0174136	NA	NA	NA	non-coding AFLP	PGSC0003DMB000000527	AFLP
9	151	GGChr9_SGN-U272869_DM_4K	2297	417	1880	0.0174221	0.0039977	0.0203997	0	12	0	PGSC0003DMG400017171	PGSC0003DMB000000174	Actin depolymerizing factor 6
4	236	LeChr4_103cM_SGN-U285873_DM_4K	2990	687	2303	0.0174689	0.0110415	0.0193862	8	24	0.333333	PGSC0003DMG400008017	PGSC0003DMB000000184	Protein translocase
3	201	LeChr3_112cM_SGN-U282249_DM_4K	2662	505	2157	0.0175001	0.0128132	0.0185974	16	12	1.33333	PGSC0003DMG401024548	PGSC0003DMB000000062	Leucine-rich repeat containing protein
4	162	NoTarget:PGSC0003DMG400010854	548	0	548	0.017519	NA	0.017519	NA	NA	NA	PGSC0003DMG400010854	PGSC0003DMB000000006	Gag-pol polyprotein
11	1	DM_UGPase1	4342	1231	3111	0.0175727	0.0111913	0.0200977	25	46	0.543478	PGSC0003DMG401013333	PGSC0003DMB000000148	UTP--glucose-1-phosphate uridylyltransferase
5	100	DM_UGPase2	4474	0	4474	0.0175922	NA	0.0175922	NA	NA	NA	PGSC0003DMG200008445	PGSC0003DMB000000580	DM_UGPase2
1	81	Chr1_Unmapped_E45M60_275_11_RH_5K	562	0	562	0.0176023	NA	0.0176023	NA	NA	NA	non-coding AFLP	PGSC0003DMB000000231	AFLP
5	29	LeChr12_40cM_SGN-U276711_DM_4K	2194	537	1657	0.0177229	0.0131083	0.0192184	23	17	1.35294	PGSC0003DMG400030976	PGSC0003DMB000000540	UDP-N-acetylglucosamine transferase subunit alg13
11	118	GGChr11_SGN-U276851_DM_4K	3046	774	2272	0.0177376	0.00885669	0.0207631	18	18	1	PGSC0003DMG400027379	PGSC0003DMB000000017	ACI13
1	111	GGChr1_SGN-U278674_DM_4K	1039	743	296	0.017871	0.0168424	0.020453	25	17	1.47059	PGSC0003DMG400008611	PGSC0003DMB000000001	Pentatricopeptide repeat-containing protein
4	23	LeChr4_7cM_SGN-U275824_DM_4K	1999	634	1365	0.0179807	0.00915224	0.0220812	0	27	0	PGSC0003DMG400029467	PGSC0003DMB000000189	Protein CCC1
6	79	NoTarget:PGSC0003DMG400037414	382	109	273	0.0180201	0.012458	0.0202409	3	1	3	PGSC0003DMG400037414	PGSC0003DMB000000005	Polyprotein protein
3	201	GGChr3_SGN-U269740_DM_4K	2235	432	1803	0.0180535	0.00915773	0.020185	3	22	0.136364	PGSC0003DMG400024546	PGSC0003DMB000000062	40S ribosomal protein S19
11	1	LeChr11_37cM_SGN-U296539_DM_4K	2033	466	1567	0.01808	0.0131095	0.0195581	25	23	1.08696	PGSC0003DMG400013335	PGSC0003DMB000000148	Alternative oxidase
11	11	LeChr11_11cM_SGN-U272295_DM_4K	3708	1011	2697	0.0180924	0.00985346	0.0211808	30	25	1.2	PGSC0003DMG400027344	PGSC0003DMB000000324	Dead box ATP-dependent RNA helicase
5	1	CGChr5_SGN-U272349_DM_4k|Chr5_Unmapped_P13M40_206_41_RH_5K	1169	628	541	0.0180961	0.0108583	0.0264978	53	100	0.53	PGSC0003DMG400028382	PGSC0003DMB000000103	Alpha-1,4 glucan phosphorylase L-2 isozyme, chloroplastic/amyloplastic
10	1	GGChr10_SGN-U270971_DM_4K	3431	483	2948	0.0181165	0.0126693	0.0190089	5	14	0.357143	PGSC0003DMG400014383	PGSC0003DMB000000149	Conserved gene of unknown function
4	27	LeChr4_22cM_SGN-U278265_DM_4K	1566	1006	560	0.0181242	0.0132217	0.0269312	16	58	0.275862	PGSC0003DMG400011531	PGSC0003DMB000000296	Pre-mRNA splicing factor
1	188	SGN-U297174_DM_4K	1609	576	1033	0.0181855	0.00970721	0.022913	19	19	1	PGSC0003DMG402004358	PGSC0003DMB000000010	Endo-1,3-1,4-beta-d-glucanase
8	148	LeChr8_36cM_SGN-U274508_DM_4K	1991	459	1532	0.01828	0.0093828	0.0209456	1	16	0.0625	PGSC0003DMG400029566	PGSC0003DMB000000191	Coiled-coil domain-containing protein
2	88	SGN-U280492_DM_4K	1819	477	1342	0.0183102	0.00733424	0.0222115	4	16	0.25	PGSC0003DMG400010441	PGSC0003DMB000000527	Pyrroline-5-carboxylate reductase
1	85	NoTarget:PGSC0003DMG400045700	348	27	321	0.0183578	0.0176492	0.0184174	1	0	HIGH	PGSC0003DMG400045700	PGSC0003DMB000000295	Gene of unknown function
9	159	Chr9_Unmapped_E33M55_223_05_RH_5K	963	0	963	0.0183852	NA	0.0183852	NA	NA	NA	PGSC0003DMG400029637	PGSC0003DMB000000319	Peptidoglycan binding domain containing protein
5	1	SGN-U290943_DM_4K	604	509	95	0.0183893	0.0171944	0.0247913	12	31	0.387097	PGSC0003DMG400028362	PGSC0003DMB000000103	Dihydropterin pyrophosphokinase-dihydropteroate synthase
4	25	LeChr4_20cM_SGN-U281682_DM_4K	3065	0	3065	0.0184596	NA	0.0184596	NA	NA	NA	PGSC0003DMG200025292	PGSC0003DMB000000330	MATCHED gi|30685597|ref|NP_188637.2| protein arginine N-methyltransferase family [Arabidopsis thaliana](evalue: 2.2e-55 ) AND MATCHED gi|9293956|dbj|BAB01859.1| protein arginine N-methyltransferase-like protein [Arabidopsis thaliana] (evalue: 2.2e-55) AND MATCHED gi|40539106|gb|AAR87362.1| putative arginine methyltransferase (alternative splicing) [Oryza sativa (japonica cultivar-group)] (evalue:…
9	167	Chr9_Unmapped_P13M33_269_67_RH_5K	679	0	679	0.0184665	NA	0.0184665	NA	NA	NA	non-coding AFLP	PGSC0003DMB000000651	AFLP
11	7	GGChr11_SGN-U270734_DM_4K	4518	1083	3435	0.0184919	0.00998345	0.0211745	8	42	0.190476	PGSC0003DMG400016181	PGSC0003DMB000000152	4-nitrophenylphosphatase
9	47	Chr9_Unmapped_P12M32_174_02_RH_5K	509	0	509	0.0184956	NA	0.0184956	NA	NA	NA	non-coding AFLP	PGSC0003DMB000000293	AFLP
7	154	GGeChr7_9cM_SGN-U268453_DM_4k	1693	342	1351	0.0186637	0.0033083	0.0225509	2	10	0.2	PGSC0003DMG400019258	PGSC0003DMB000000302	Translational initiation factor eIF1
7	150	NoTarget:None_BED2957/2956	666	0	666	0.0187087	NA	0.0187087	NA	NA	NA	None	PGSC0003DMB000000250	NA
1	77	Chr1_Unmapped_E33M40_181_38_RH_5K	523	0	523	0.0188161	NA	0.0188161	NA	NA	NA	non-coding AFLP	PGSC0003DMB000000015	AFLP
1	121	Chr1_9cM_E36M42_190_68_RH_5K	587	0	587	0.0189845	NA	0.0189845	NA	NA	NA	non-coding AFLP	PGSC0003DMB000000405	AFLP
8	148	DM_POTgene_cluster_2	4544	3458	1086	0.0190546	0.0197593	0.0168107	42	69	0.608696	PGSC0003DMG400029575	PGSC0003DMB000000191	Catechol oxidase B, chloroplastic
1	212	NoTarget:PGSC0003DMG400005410	289	192	97	0.0191108	0.0182849	0.0207456	4	7	0.571429	PGSC0003DMG400005410	PGSC0003DMB000000092	NAD(P)H:quinone oxidoreductase
4	60	NoTarget:PGSC0003DMG400003246	1461	276	1185	0.019306	0.0193293	0.0193006	20	4	5	PGSC0003DMG400003246	PGSC0003DMB000000067	Heat shock 70 kDa protein
11	29	GGChr11_SGN-U270972_DM_4K	396	81	315	0.0193286	0.0131891	0.0209074	7	2	3.5	PGSC0003DMG400029022	PGSC0003DMB000000134	Aminotransferase ybdL
1	14	GGeChr1_5cM_SGN-U276193_DM_4k	2290	262	2028	0.0194114	0.0159438	0.0198594	1	13	0.0769231	PGSC0003DMG400016397	PGSC0003DMB000000098	Prefoldin subunit 5
11	118	GGChr11_SGN-U285550_DM_4K	1741	819	922	0.0195572	0.0117115	0.0265263	18	27	0.666667	PGSC0003DMG400027387	PGSC0003DMB000000017	Hyoscyamine 6-dioxygenase
9	27	NoTarget:PGSC0003DMG400042043	707	0	707	0.0195572	NA	0.0195572	NA	NA	NA	PGSC0003DMG400042043	PGSC0003DMB000000023	Late blight resistance protein
12	3	NoTarget:PGSC0003DMG402007838	481	180	301	0.0195795	0.0215148	0.0184222	13	10	1.3	PGSC0003DMG402007838	PGSC0003DMB000000116	UDP-N-acetylglucosamine transferase subunit alg13
11	19	LeChr11_1cM_SGN-U296654_DM_4K	2145	211	1934	0.0196209	0.0074553	0.0209482	2	5	0.4	PGSC0003DMG400003975	PGSC0003DMB000000131	Transducin family protein
5	102	GGChr5_SGN-U286540_DM_4K	1482	463	1019	0.0196953	0.00989437	0.0241486	5	13	0.384615	PGSC0003DMG400023323	PGSC0003DMB000000072	Arginine/serine-rich coiled coil protein
11	7	GGChr11_SGN-U278093_DM_4K	2987	794	2193	0.0197457	0.0110912	0.0228791	23	26	0.884615	PGSC0003DMG400016155	PGSC0003DMB000000152	7-transmembrane G-protein-coupled receptor
3	207	LeChr3_128cM_SGN-U283075_DM_4K	1758	438	1320	0.0197616	0.0120527	0.0223195	15	7	2.14286	PGSC0003DMG400000613	PGSC0003DMB000000482	Nucleic acid binding protein
4	42	LeChr4_28cM_SGN-U282024_DM_4K	1908	382	1526	0.019811	0.0064553	0.0231543	13	8	1.625	PGSC0003DMG400027743	PGSC0003DMB000000577	Conserved gene of unknown function
1	166	Chr1_Unmapped_E36M62_347_08_RH_5K	428	0	428	0.0198449	NA	0.0198449	NA	NA	NA	non-coding AFLP	PGSC0003DMB000000536	AFLP
11	69	NoTarget:PGSC0003DMG400043807	342	0	342	0.0201678	NA	0.0201678	NA	NA	NA	PGSC0003DMG400043807	PGSC0003DMB000000362	Gag-pol polyprotein
1	12	GGeChr1_2cM_SGN-U269970_DM_4k	3442	894	2548	0.0204199	0.00811582	0.0247369	7	26	0.269231	PGSC0003DMG400032169	PGSC0003DMB000000172	Oxoglutarate malate translocator
8	171	GGChr8_SGN-U275419_DM_4K	1902	846	1056	0.0206155	0.0180684	0.0226562	28	20	1.4	PGSC0003DMG400004766	PGSC0003DMB000000201	GEM 5
5	11	LeChr5_35cM_SGN-U283197_DM_4K	2679	552	2127	0.0208589	0.0137102	0.0227141	17	22	0.772727	PGSC0003DMG400030557	PGSC0003DMB000000051	Membrane associated ring finger 1,8
1	115	Chr1_Unmapped_P13M36_365_71_RH_5K	829	0	829	0.0210237	NA	0.0210237	NA	NA	NA	non-coding AFLP	PGSC0003DMB000000276	AFLP
8	140	NoTarget:PGSC0003DMG400010831	1571	267	1304	0.021055	0.0197939	0.0213132	18	9	2	PGSC0003DMG400010831	PGSC0003DMB000000618	Protein phosphatase 2C
6	101	NoTarget:PGSC0003DMG400034917	403	132	271	0.0211011	0.0190115	0.0221189	16	4	4	PGSC0003DMG400034917	PGSC0003DMB000000255	Cen12_3
1	138	NoTarget:PGSC0003DMG400021840	1233	408	825	0.0212645	0.0203237	0.0217297	16	18	0.888889	PGSC0003DMG400021840	PGSC0003DMB000000269	Gene of unknown function
8	164	DM_SGT2	1527	1470	57	0.0213336	0.0218791	0.00726469	87	76	1.14474	PGSC0003DMG400017508	PGSC0003DMB000000144	UDP-glucose:solanidine glucosyltransferase
11	53	NoTarget:PGSC0003DMG400019002	513	252	261	0.0214004	0.022845	0.0200057	21	5	4.2	PGSC0003DMG400019002	PGSC0003DMB000000046	Conserved gene of unknown function
1	121	Chr1_9cM_E32M49_259_45_RH_5K	592	0	592	0.0217286	NA	0.0217286	NA	NA	NA	non-coding AFLP	PGSC0003DMB000000405	AFLP
6	167	LeChr6_69cM_SGN-U275961_DM_4K	1795	759	1036	0.0217921	0.0174619	0.0249644	23	33	0.69697	PGSC0003DMG400026915	PGSC0003DMB000000087	Carbohydrate esterase
1	111	Chr1_Unmapped_P18M41_227_71_RH_5K	565	0	565	0.0222316	NA	0.0222316	NA	NA	NA	non-coding AFLP	PGSC0003DMB000000001	AFLP
7	31	LeChr7_19cM_SGN-U278909_DM_4K	1256	144	1112	0.0222418	0.00283918	0.0247543	3	1	3	PGSC0003DMG400029964	PGSC0003DMB000000304	Phospholipase A2
12	33	SGN-U296726_DM_4K	394	328	66	0.0226192	0.0255514	0.00804715	14	14	1	PGSC0003DMG400012852	PGSC0003DMB000000056	Cellulose synthase CslG
6	99	Chr6_Unmapped_E45M59_209_67_RH_5K	580	0	580	0.0228285	NA	0.0228285	NA	NA	NA	non-coding AFLP	PGSC0003DMB000000245	AFLP
0	313	NoTarget:PGSC0003DMG400030267	291	0	291	0.0230459	NA	0.0230459	NA	NA	NA	PGSC0003DMG400030267	PGSC0003DMB000000917	Bacterial spot disease resistance protein 4
5	11	NoTarget:PGSC0003DMG402030532	269	237	32	0.0231462	0.025997	0.00203242	17	7	2.42857	PGSC0003DMG402030532	PGSC0003DMB000000051	Wall-associated kinase
1	24	Chr1_7cM_E39M36_263_17_RH_5K	652	129	523	0.0235957	0.019658	0.0245669	10	2	5	PGSC0003DMG400022718	PGSC0003DMB000000412	Conserved gene of unknown function
12	101	Chr12_40cM_E36_M50_114_19_DM_5K	595	0	595	0.0236796	NA	0.0236796	NA	NA	NA	non-coding AFLP	PGSC0003DMB000000391	AFLP
7	95	NoTarget:PGSC0003DMG400002440	429	0	429	0.0241759	NA	0.0241759	NA	NA	NA	PGSC0003DMG400002440	PGSC0003DMB000000691	Gene of unknown function
12	146	SGN-U280412_DM_4K	1186	925	261	0.0242085	0.0269533	0.0144806	63	49	1.28571	PGSC0003DMG400029272	PGSC0003DMB000000034	GDSL-like Lipase/Acylhydrolase family protein
11	23	SGN-U292123_DM_4K	674	457	217	0.0243075	0.0182562	0.0370515	11	25	0.44	PGSC0003DMG400009237	PGSC0003DMB000000133	Chorimate mutase
8	14	LeChr8_2cM_SGN-U294438_DM_4K	765	411	354	0.0243699	0.0222343	0.0268495	19	18	1.05556	PGSC0003DMG400024141	PGSC0003DMB000000361	Transporter
11	1	Chr11_3cM_E32M49_290_98_RH_5K|Chr11_4cM_E32M49_289_64_RH_5K	958	0	958	0.0248897	NA	0.0248897	NA	NA	NA	PGSC0003DMG400016983	PGSC0003DMB000000148	Bacterial spot disease resistance protein 4
5	56	Chr5_Unmapped_E38M60_268_50_RH_5K	582	0	582	0.0252235	NA	0.0252235	NA	NA	NA	non-coding AFLP	PGSC0003DMB000000002	AFLP
0	605	Chr1_7cM_P14M32_278_18_RH_5K	880	393	487	0.025841	0.025609	0.0260282	52	12	4.33333	PGSC0003DMG400009848	PGSC0003DMB000001156	Glucose-6-phosphate isomerase
9	163	Chr9_Unmapped_P13M36_335_09_RH_5K	1151	0	1151	0.0259231	NA	0.0259231	NA	NA	NA	PGSC0003DMG200020579	PGSC0003DMB000000339	AFLP
1	212	Chr0_Unmapped_P13M40_236_01_RH_5K	643	0	643	0.0274242	NA	0.0274242	NA	NA	NA	PGSC0003DMG401019442	PGSC0003DMB000000092	Conserved gene of unknown function
4	60	NoTarget:PGSC0003DMG400043300	353	110	243	0.0310058	0.025362	0.0335606	9	3	3	PGSC0003DMG400043300	PGSC0003DMB000000067	Gene of unknown function
5	64	Chr5_36cM_E33M40_137_28_RH_5K	524	0	524	0.0315994	NA	0.0315994	NA	NA	NA	non-coding AFLP	PGSC0003DMB000000260	AFLP
1	28	Chr1_Unmapped_E33M40_346_88_RH_5K	758	0	758	0.034603	NA	0.034603	NA	NA	NA	non-coding AFLP	PGSC0003DMB000000499	AFLP
5	46	Chr5_36cM_E45M60_204_59_RH_5K	603	0	603	0.0346703	NA	0.0346703	NA	NA	NA	non-coding AFLP	PGSC0003DMB000000426	AFLP
